# Supplementary material for: The FreeD module for the Lokomat facilitates a physiological movement pattern in healthy people – a proof of concept study
Source: J Neuroeng Rehabil. 2019 Feb 6;16:26. doi: 10.1186/s12984-019-0496-x (PMC6366098; doi:10.1186/s12984-019-0496-x)
Supplement: Supplementary file 3 — Source data. (ZIP 16134 kb) [file 12984_2019_496_MOESM3_ESM.zip]

Archive with 9 entries (9 files):
- 1_Erector_spinae_JNER.xlsx
- 2_Gluteus_Maximus_JNER.xlsx
- 3_Gluteus_Medius_JNER.xlsx
- 4_Tensor_Fascia_latae_JNER.xlsx
- 5_Adductors_JNER.xlsx
- 6_Vastus_medialis_JNER.xlsx
- 7_Rectus_Abdominis_JNER.xlsx
- 8_Obliquus_Ext_Abdominis_JNER.xlsx
- Kinematics_JNER.XLSX
