# Supplementary material for: The FreeD module for the Lokomat facilitates a physiological movement pattern in healthy people – a proof of concept study
Source: J Neuroeng Rehabil. 2019 Feb 6;16:26. doi: 10.1186/s12984-019-0496-x (PMC6366098; doi:10.1186/s12984-019-0496-x)
Supplement: Supplementary file 3 — Source data. (ZIP 16134 kb) [file 12984_2019_496_MOESM3_ESM.zip › 1_Erector_spinae_JNER.xlsx]

## Sheet: FreeD
ID01	ID02	ID03	ID04	ID05	ID06	ID07	ID08	ID09	ID10	ID11	ID12	ID13	ID14	ID15	ID16	ID17	ID18	ID19	ID20	ID21	ID22	ID23	ID24	ID25	ID26	ID27	ID28	ID29	ID30	ID31
5.04267	10.9533	41.7254	7.11554	12.5829	11.6449	22.4719	20.4565	18.0832	66.2441	14.105	24.1716	4.31797	18.7472	7.62031	23.7742	8.36693	14.5384	29.1147	12.2416	24.5662	21.227	7.23503	13.9426	14.6909	24.2074	58.0055	11.5327	32.0743	21.8993	45.0135
4.95147	11.0358	41.4586	6.82128	12.6446	10.8388	22.4474	20.3816	18.144	66.0669	14.0184	24.0246	4.26291	18.4723	7.65296	23.7935	8.28309	14.0999	29.0515	12.296	24.5519	21.1575	7.22551	13.9331	13.8111	24.4855	57.8302	11.4572	31.7441	21.7533	45.0989
4.89034	11.0192	41.2669	6.66862	12.6672	10.3877	22.4089	20.2272	18.1712	66.0734	13.9248	23.8605	4.24604	18.0998	7.66787	23.7046	8.18342	13.7872	29.0528	12.2772	24.5938	21.1149	7.22137	14.1286	13.4787	24.6104	57.7349	11.3694	31.1446	21.4237	44.9469
4.83469	11.0434	40.9698	6.4379	12.6783	10.2103	22.3603	20.0708	18.2914	66.0524	13.7576	23.7547	4.22246	17.9115	7.71182	23.6197	7.9929	13.529	29.1726	12.3095	24.5083	20.9783	7.27204	14.2289	13.1514	24.5761	57.5532	11.2501	30.7113	21.1722	44.6909
4.80138	11.065	40.8262	6.06032	12.7104	10.1271	22.3357	19.9499	18.3609	65.953	13.6624	23.6124	4.20605	17.8714	7.79173	23.4664	7.8561	13.303	29.218	12.3628	24.5086	20.753	7.3597	14.397	12.7682	24.5943	57.2622	11.1102	30.3783	20.6145	44.5871
4.73857	11.054	40.2943	5.93298	12.7225	10.0686	22.2951	19.7127	18.4118	65.7833	13.5299	23.359	4.17194	17.7294	7.79834	23.3123	7.75611	13.0915	29.391	12.3951	24.4431	20.67	7.46315	14.5923	12.5788	24.5647	56.9927	11.0314	30.2418	20.4833	44.4893
4.66945	11.0517	40.1043	5.79848	12.7393	9.99752	22.2874	19.5968	18.4154	65.3377	13.4332	23.1011	4.14282	17.603	7.85832	23.2333	7.71718	13.0137	29.6323	12.4354	24.4532	20.6359	7.45203	14.6571	12.3149	24.3796	56.3539	10.9638	29.6522	20.4346	44.5043
4.66434	11.0707	40.143	5.74682	12.7684	9.8755	22.2531	19.2806	18.31	65.1461	13.1976	22.9845	4.04885	17.3915	7.95105	23.2232	7.63299	12.9763	29.7613	12.4474	24.6103	20.4146	7.454	14.7277	12.127	24.0059	55.5361	10.9	29.0078	20.3116	44.3266
4.6655	11.0933	40.0206	5.75741	12.7744	9.79089	22.2223	19.0917	18.2544	64.7837	13.0066	22.7791	3.96218	17.1219	8.0515	23.0041	7.56072	12.7851	30.0381	12.4407	24.7565	20.1139	7.42291	14.8337	12.0274	23.6803	55.2523	10.809	28.7585	20.2243	44.3659
4.64995	11.0998	39.9332	5.56792	12.7976	9.80046	22.0446	18.7174	18.1411	64.708	12.934	22.5616	3.94084	16.8115	8.11373	22.8468	7.43867	12.5794	30.2822	12.4304	24.7818	20.0145	7.31627	14.9199	11.894	23.5373	54.8115	10.6794	27.4243	19.8549	44.3057
4.58295	11.1676	39.9106	5.56041	12.8185	9.67014	21.8424	18.6856	18.1131	64.5898	12.8324	22.3918	3.88704	16.6037	8.03298	22.74	7.29141	12.3093	30.3209	12.4099	24.8822	20.1723	7.28773	14.9244	11.7219	23.4089	53.7077	10.6294	26.2047	19.1369	44.0622
4.47196	11.2372	39.7764	5.56142	12.8372	9.62463	21.5144	18.7083	18.1219	64.0617	12.6614	22.1755	3.82739	16.4107	7.9665	22.649	7.17231	11.916	30.464	12.3888	24.9999	20.1534	7.29465	14.9652	11.4976	23.4195	52.5023	10.4918	25.5561	18.916	43.5393
4.42038	11.2382	39.6459	5.83601	12.8458	9.59866	21.1921	18.4893	18.053	62.9374	12.3479	21.9562	3.77754	16.0585	8.04781	22.6459	7.04447	11.4136	30.5003	12.4602	25.0361	20.0075	7.20147	15.0879	11.1076	23.4604	51.39	10.4079	25.219	18.7493	43.3016
4.37515	11.113	39.3701	5.81997	12.8111	9.47729	20.9537	18.3624	17.9608	61.9214	12.0805	21.683	3.73989	15.8882	8.1544	22.4158	6.71494	11.2025	30.5563	12.3885	25.2709	19.9241	7.1573	15.0315	10.904	23.3413	50.6901	10.3177	24.6031	18.5581	43.1891
4.369	11.0621	38.8592	5.8079	12.774	9.30202	20.6635	18.4275	17.8881	61.3568	11.827	21.5163	3.76078	15.729	8.09793	22.1733	6.41473	10.913	30.4848	12.2434	25.5474	19.8357	7.09882	15.0908	10.8812	23.3585	50.289	10.1667	23.6668	18.197	42.765
4.40208	11.0753	38.5561	5.75614	12.7712	9.09883	20.4328	18.3099	17.7013	60.9343	11.6895	21.375	3.72172	15.421	8.09489	22.2778	6.3554	10.6242	30.51	12.1174	25.5962	19.7714	7.1179	15.0543	10.8571	23.4383	49.7519	9.92503	22.8732	17.9262	42.6357
4.43899	11.0802	38.1184	5.72538	12.744	8.95801	20.1701	18.12	17.6089	60.4741	11.6885	21.1727	3.6403	14.9121	8.10862	22.3392	6.26061	10.4548	30.392	12.1085	25.7463	19.6444	7.1795	15.1237	10.8408	23.2423	49.1583	9.81975	21.8422	17.5455	42.4517
4.43058	11.0967	37.4587	5.67392	12.7133	8.89903	19.7356	17.8834	17.4961	60.0499	11.4833	20.9933	3.5864	14.6629	8.105	22.199	6.1165	10.3188	30.6035	12.0204	25.82	19.4557	7.22271	15.282	10.6826	23.1441	48.2236	9.62454	21.2348	16.667	42.5004
4.39614	11.0565	37.0624	5.65027	12.6985	8.85959	19.4532	17.8146	17.245	59.8096	11.3974	20.8822	3.55096	14.3591	7.9856	22.0133	6.00993	10.2261	30.685	11.9468	25.8741	19.2779	7.22681	15.453	10.3515	23.0279	47.4044	9.34545	20.8549	16.0084	42.3638
4.39356	11.0369	36.7962	5.63082	12.6953	8.77125	19.3823	17.6821	16.9776	59.145	11.2993	20.6722	3.54991	14.0973	7.94554	21.8096	5.98013	10.1144	30.7779	11.928	25.9911	19.145	7.23603	15.5755	9.48843	22.9445	44.8183	9.18127	20.0317	15.8485	42.2722
4.37231	11.0419	36.2085	5.60699	12.6428	8.6777	19.2325	17.4338	16.7646	58.8715	11.1527	20.3386	3.54356	13.9883	7.9213	21.6321	5.95855	9.98401	31.1437	11.9195	25.8404	19.0305	7.19517	15.6435	9.30715	22.838	43.2484	8.95754	19.3756	15.7898	42.3661
4.32095	11.0049	35.6916	5.60616	12.4697	8.58602	19.0051	17.3073	16.5244	58.5416	10.9684	19.9497	3.48953	13.6319	7.89615	21.1453	5.92625	9.93467	31.5767	11.8479	25.7032	18.9467	7.13272	15.763	9.09461	22.5438	42.7139	8.79726	18.7606	15.7093	42.099
4.29531	10.9693	35.1092	5.59744	12.0382	8.46736	18.4786	17.1581	16.3531	58.6553	10.7342	19.6958	3.4264	13.2252	7.79317	20.4341	5.84558	9.90465	31.741	11.8096	25.6731	18.8273	7.14162	15.768	8.98879	22.4319	42.0925	8.68169	17.947	15.6638	41.9977
4.28463	10.9576	34.5938	5.617	11.7767	8.38304	18.1777	16.8494	16.2211	58.5462	10.5404	19.4583	3.34929	12.754	7.70472	20.0495	5.69107	9.86015	32.0639	11.7393	25.6915	18.6695	7.22277	15.8943	8.90104	22.3289	40.5844	8.62676	16.832	15.1569	41.9009
4.36691	10.9366	34.4231	5.65587	11.7361	8.23165	17.884	16.6725	16.0896	58.3346	10.4625	19.3514	3.29697	12.4104	7.66505	19.839	5.62773	9.83299	32.4445	11.7284	25.6479	18.4268	7.30051	16.0854	8.84013	22.2915	39.3896	8.25958	15.7915	14.9349	41.7532
4.45068	10.9356	34.1588	5.67635	11.7147	8.04838	17.6126	16.5585	15.9199	57.7518	10.3725	19.2038	3.28461	11.9395	7.61527	19.5679	5.2976	9.86444	32.4712	11.7161	25.3839	18.3316	7.33689	16.1572	8.66683	22.2791	38.9879	7.88781	15.3982	14.6076	41.6112
4.46853	10.8436	33.4785	5.68424	11.676	7.71468	17.3901	16.4462	15.8037	57.4164	10.237	19.0712	3.26972	11.6348	7.62446	19.0325	5.19906	9.94287	32.435	11.6957	25.3072	18.2573	7.31493	16.1208	8.56858	22.1822	38.4024	7.80106	14.6773	14.3779	41.4156
4.44464	10.7503	32.8958	5.71023	11.6104	7.42501	17.1548	16.3442	15.6898	57.1562	10.0888	18.9893	3.25351	11.3554	7.59407	18.7742	5.15505	9.99847	32.6171	11.6563	25.2829	18.0295	7.29338	16.1913	8.50296	22.1981	37.497	7.73958	14.4989	14.0579	41.2381
4.40603	10.7099	32.6074	5.74431	11.5293	7.24009	16.9204	16.3264	15.6239	56.5733	9.92217	18.8121	3.25653	10.9683	7.5583	18.5608	5.12161	10.1001	32.7887	11.6168	25.0922	17.7143	7.38594	16.3184	8.26907	22.1249	36.9789	7.65045	14.0874	13.744	41.0265
4.4059	10.6865	32.3164	5.75268	11.4314	7.17074	16.7182	16.0246	15.5343	55.5841	9.80274	18.4602	3.27098	10.7994	7.54049	18.3441	5.08775	10.2985	32.7877	11.6008	25.0315	17.597	7.45915	16.3672	8.12376	21.985	36.553	7.47138	13.6212	13.2354	40.698
4.40944	10.5972	31.9695	5.70027	11.3977	6.9578	16.2818	15.8803	15.4569	54.9487	9.67426	18.1856	3.27243	10.5676	7.53078	18.0706	5.08546	10.4393	33.0483	11.6189	25.0135	17.4488	7.56166	16.4191	8.06524	22.0492	36.199	7.26899	13.1589	12.757	40.2754
4.4086	10.4012	31.6108	5.60572	11.3633	6.77848	16.0417	15.8225	15.4226	53.785	9.53329	17.8289	3.29203	10.3502	7.51461	17.8372	5.0577	10.4203	33.3125	11.6457	24.7423	17.2137	7.68402	16.3499	8.00282	21.8857	35.5421	7.0161	12.7655	12.3607	39.9968
4.39065	10.2341	31.3343	5.60303	11.2664	6.52274	15.7945	15.7509	15.2295	53.2587	9.34868	17.3891	3.29316	10.221	7.46405	17.6669	5.01821	10.4602	33.3876	11.595	24.5011	16.8596	7.81824	16.3202	7.89594	21.7301	34.0321	6.7718	12.3126	12.1774	39.4053
4.34667	10.1382	31.0018	5.64246	10.9842	6.31699	15.0271	15.5176	14.9912	52.4389	9.12907	17.0255	3.28643	10.1792	7.42476	17.3361	5.01317	10.506	33.2825	11.5638	24.4344	16.4202	7.84548	16.3592	7.68577	21.6038	32.9055	6.54569	12.04	12.0213	38.8422
4.32833	10.0238	30.6143	5.63437	10.8922	6.17816	14.4793	15.144	14.8733	51.2254	9.04023	16.9114	3.25004	10.054	7.30927	16.6173	5.00755	10.4816	33.1521	11.5516	24.327	16.1899	7.77969	16.4995	7.6129	21.442	32.4561	6.32948	11.5698	11.8933	38.1659
4.3213	9.93074	30.2588	5.59039	10.6378	6.06269	13.9933	14.7586	14.688	50.5712	8.92846	16.7296	3.24848	9.88203	7.22796	16.0609	5.01597	10.4438	33.1208	11.5519	24.1095	15.9614	7.79566	16.553	7.58091	21.2569	31.3982	6.16945	11.0215	11.6561	37.2257
4.31207	9.81679	29.5813	5.49621	10.3927	6.0283	13.6999	14.6691	14.4456	50.4137	8.8318	16.4318	3.26211	9.65697	7.21742	15.7501	5.02325	10.4041	33.2478	11.5211	24.0399	15.6287	7.82426	16.6209	7.51339	21.0072	31.0066	6.00891	10.7294	11.5059	36.4081
4.30199	9.64977	28.6889	5.46375	10.216	6.0271	13.5369	14.4639	14.0845	49.9616	8.74806	16.0083	3.27333	9.32361	7.2022	15.703	5.02641	10.3794	33.1937	11.4549	23.8616	15.403	7.82884	16.7011	7.41164	20.6529	30.6402	5.89681	10.4371	11.5924	35.9627
4.2874	9.4726	28.1829	5.33459	9.95945	6.00585	13.3061	14.2491	13.7557	49.171	8.62927	15.7005	3.31191	9.16911	7.16495	15.6178	4.99826	10.4095	32.881	11.3842	23.7657	15.1227	7.81888	16.9341	7.329	20.4193	30.3115	5.732	10.2013	11.6031	35.6653
4.26941	9.29182	27.8797	4.76915	9.72399	5.99291	12.8101	14.0006	13.5001	48.5804	8.46583	15.5884	3.32697	9.06751	7.09516	15.4325	4.95078	10.4424	32.7567	11.3006	23.6075	14.97	7.80391	17.2435	7.28091	20.2952	29.9231	5.63301	9.72328	11.5215	35.2718
4.23775	9.19242	27.6937	4.61873	9.53182	5.99199	12.2099	13.6412	13.3618	48.1102	7.95733	15.237	3.29873	8.89357	7.04297	15.285	4.90243	10.454	32.793	11.1761	23.3622	14.8286	7.75959	17.5187	7.18311	20.0885	29.2987	5.56893	9.18742	11.4606	34.9394
4.20437	9.08976	27.5327	4.61411	9.3186	5.99048	11.7366	13.2838	13.2176	47.6507	7.77384	14.5463	3.28045	8.77004	6.93017	15.0534	4.86618	10.4049	32.7661	11.0668	23.3241	14.6991	7.77362	17.8784	7.09881	20.0135	28.8262	5.52661	9.03746	11.393	34.6593
4.16646	8.71172	27.2457	4.60713	8.90653	5.98547	11.1865	12.9707	13.0008	46.3614	7.67433	14.1501	3.32195	8.72846	6.84208	14.8637	4.82957	10.3217	32.7428	10.9895	23.2127	14.5435	7.86286	18.0563	7.02721	20.0056	28.3177	5.4711	8.9031	11.3453	34.3155
4.1357	8.41984	26.7027	4.61258	8.61907	5.89715	10.628	12.5505	12.8052	45.395	7.62936	13.6997	3.35685	8.75569	6.80173	14.706	4.78986	10.3947	32.6681	10.9273	22.9681	14.5301	7.89798	18.0773	6.97521	19.7632	27.5793	5.35913	8.66145	11.2841	33.9539
4.11505	8.22025	26.2129	4.63081	8.2648	5.81122	9.49139	12.2306	12.7106	44.6386	7.63921	13.2176	3.37358	8.69987	6.7688	14.5177	4.75975	10.36	32.5975	10.889	22.6866	14.4262	7.92483	18.1651	6.90398	19.6245	27.3099	5.2582	8.49188	11.1971	33.5845
4.0891	8.06178	25.5699	4.63299	7.89162	5.74816	8.4562	11.8338	12.5518	44.1703	7.62913	12.8855	3.36872	8.62185	6.76461	14.1633	4.67242	10.3272	32.5027	10.8434	22.4581	14.3373	7.91769	18.2656	6.8835	19.4333	26.932	5.09238	8.02118	11.1159	32.9721
4.09417	7.95943	24.7585	4.62365	7.38896	5.69622	7.97306	11.5651	11.9493	43.7162	7.6486	12.5474	3.39203	8.58883	6.73121	13.5509	4.58724	10.2967	32.4134	10.7578	22.2907	14.1616	7.99209	18.4853	6.8733	19.1192	26.6361	5.00422	7.85414	10.969	32.5305
4.08291	7.79087	24.2263	4.55266	6.94266	5.68561	7.52675	11.3045	11.67	43.2409	7.58835	12.2874	3.40971	8.57481	6.67648	13.3228	4.53866	10.2601	32.3803	10.6429	22.0553	13.8941	8.07349	18.6069	6.88385	18.8345	26.0794	4.91334	7.76067	10.4696	31.9347
4.07588	7.65963	23.6098	4.58814	6.70194	5.58039	7.11705	11.0542	11.5233	42.8949	7.35412	11.61	3.40598	8.55024	6.68583	13.1335	4.50694	10.1345	32.1873	10.5122	21.8888	13.5477	8.17201	18.7041	6.84442	18.5622	25.8239	4.76209	7.66174	10.302	31.72
4.07572	7.54393	23.3553	4.65851	6.50334	5.57226	6.6062	10.9135	11.3782	42.334	7.25568	11.4461	3.40594	8.53124	6.64924	12.9619	4.4797	10.1626	32.1397	10.4627	21.5972	13.2375	8.16803	18.8069	6.77626	18.3691	25.4709	4.66408	7.50996	10.2918	31.3757
4.07608	7.4264	22.3963	4.65079	6.31771	5.55919	6.24974	10.834	11.2393	41.9121	7.20892	11.0282	3.43324	8.53734	6.62906	12.8972	4.46924	10.2393	32.0425	10.4671	21.1049	12.6111	8.11245	18.8468	6.73355	18.0676	24.4585	4.63759	7.15636	10.2873	30.8128
4.06762	7.33147	21.3216	4.62181	6.05434	5.54364	6.07182	10.6418	11.1306	41.6953	7.06248	10.3061	3.54019	8.50624	6.60881	12.6894	4.46563	10.2874	31.8082	10.4548	20.9478	11.9486	8.05698	18.8123	6.72949	17.4767	24.0945	4.61673	6.78405	10.2404	29.9528
4.05539	7.12661	20.9129	4.61	5.82583	5.47432	5.55077	10.5046	10.8972	41.3734	6.96264	9.80468	3.57887	8.46461	6.6032	12.5308	4.46093	10.3805	31.5692	10.4463	20.7869	11.7024	8.03685	18.8449	6.64231	17.3719	23.8713	4.57377	6.48174	10.1478	29.2344
4.04931	6.87869	20.4183	4.58814	5.5556	5.47495	5.20027	10.359	10.699	40.3161	6.81777	9.56282	3.57822	8.42149	6.57991	12.1523	4.44846	10.5161	31.0849	10.4395	20.5455	11.5407	8.02354	18.9672	6.59136	17.1113	22.9739	4.50921	6.27198	10.0371	28.5824
4.03839	6.61714	19.8858	4.59086	5.3966	5.47342	5.03809	10.2429	10.5562	38.7538	6.75404	9.39734	3.57173	8.3503	6.55292	11.7577	4.39917	10.6706	30.6986	10.4277	20.4217	11.404	8.01128	19.0017	6.60857	16.8974	21.8496	4.4788	6.07879	10.038	28.2309
3.9984	6.41425	18.5208	4.56592	5.24037	5.49857	4.87183	10.0212	10.3215	37.2998	6.64028	9.25518	3.55325	8.25096	6.47456	11.6068	4.34419	10.7745	30.3475	10.4026	20.3552	11.2228	8.00316	19.0786	6.57527	16.6867	21.3846	4.42971	5.95654	10.0323	27.6231
3.94286	6.15317	17.9122	4.5475	5.10674	5.54526	4.72948	9.8055	10.0461	36.8272	6.44463	9.05016	3.54111	8.1321	6.40325	11.3548	4.32552	10.9	30.0895	10.3915	19.9237	10.9454	7.99546	19.1273	6.53066	16.5009	20.9488	4.3941	5.87566	10.0074	27.0416
3.90443	5.93102	17.6251	4.55528	5.00848	5.5859	4.61628	9.57781	9.75285	35.988	6.34416	8.9397	3.53915	8.0274	6.30457	10.9976	4.31832	11.0149	29.8898	10.3786	19.1727	10.6308	7.99914	19.1028	6.48806	16.1951	20.7151	4.36258	5.81534	9.98045	26.6376
3.88422	5.70058	17.0657	4.5857	4.97228	5.63376	4.54387	9.0739	9.26625	34.2546	6.32076	8.72899	3.55607	7.92433	6.27856	10.446	4.30141	11.0862	29.6087	10.3301	18.8141	10.4637	8.0386	19.0436	6.4931	15.8158	20.5579	4.34859	5.78386	9.94591	26.2963
3.87594	5.49748	16.6588	4.58509	4.90908	5.67724	4.45886	8.87945	8.96312	32.7359	6.30064	8.42761	3.57259	7.8431	6.21066	10.0502	4.27452	11.0259	29.2262	10.1764	18.4747	10.3986	8.04303	19.0533	6.57427	15.5538	20.4005	4.33311	5.7616	9.95497	26.0496
3.84357	5.41152	16.4186	4.56877	4.84614	5.71226	4.36752	8.74454	8.66944	32.0069	6.28103	8.08337	3.60769	7.78378	6.18742	9.83452	4.25149	10.9693	28.7853	10.0881	18.2281	10.2652	8.07453	18.9966	6.59461	15.4286	19.9674	4.27374	5.73209	9.96539	25.8294
3.81691	5.2927	16.2661	4.54178	4.82173	5.70188	4.2256	8.6332	8.49741	31.5132	6.20693	7.64707	3.6313	7.74619	6.21785	9.68502	4.23696	10.973	28.6215	10.0464	17.9073	10.1842	8.02795	19.0495	6.62452	15.3317	19.429	4.16508	5.69542	9.96188	25.7148
3.78218	5.15829	15.9928	4.54064	4.80155	5.6642	4.14038	8.45639	8.34355	31.0979	6.11583	7.25259	3.65652	7.75405	6.24228	9.4291	4.23274	10.9708	28.3306	10.0226	17.6432	10.0377	8.00149	19.0857	6.71898	15.2575	18.8607	4.09417	5.6286	9.95766	25.3588
3.73942	4.99496	15.6512	4.54743	4.74308	5.63802	4.07542	8.37069	7.95738	30.6572	6.01648	6.79788	3.65452	7.71483	6.20482	9.28106	4.24084	10.9894	27.8196	9.96342	17.3878	9.7138	8.03678	19.2005	6.71669	14.9879	18.8207	4.04111	5.51607	9.94025	24.6483
3.68557	4.77066	15.2996	4.5582	4.53782	5.6194	3.95481	8.18714	7.63583	30.2609	5.99667	6.59298	3.64677	7.63006	6.10195	9.20089	4.21567	11.0066	27.3647	9.87334	17.0817	9.59316	8.02164	19.3052	6.64225	14.6283	18.7069	3.99887	5.36927	9.88007	24.3333
3.63265	4.58586	14.9832	4.57832	4.47475	5.52512	3.80348	8.05914	7.2988	29.7974	5.96922	6.36972	3.65177	7.5461	6.02064	8.90693	4.19226	10.9914	27.1543	9.81212	17.0514	9.52484	7.9436	19.2754	6.63378	14.3867	18.0863	3.92364	5.2859	9.84317	24.1844
3.57723	4.42684	14.7358	4.59743	4.41907	5.52244	3.61367	7.98252	6.86253	29.1957	5.95105	6.17579	3.67234	7.49016	5.92163	8.47211	4.18149	10.9849	26.5837	9.76672	16.9548	9.38816	7.82289	19.2152	6.69067	13.9838	17.9937	3.87467	5.24351	9.85766	23.9163
3.53619	4.34888	14.5744	4.61883	4.35822	5.5424	3.49064	7.70982	6.49191	27.9869	5.91961	6.04491	3.69411	7.46447	5.85046	8.34803	4.16423	10.9927	25.7502	9.71353	16.8567	9.2766	7.75063	19.3009	6.70868	13.5059	17.7942	3.84769	5.16534	9.88782	23.6808
3.5072	4.2397	14.2796	4.6237	4.32711	5.55384	3.42056	7.52021	6.21151	27.1084	5.8773	5.83717	3.71227	7.43167	5.76211	8.14742	4.15827	10.9987	25.2189	9.59361	16.7099	9.08487	7.74145	19.1216	6.69246	13.3158	17.5835	3.79169	5.10519	9.90275	23.5025
3.48236	4.10818	13.9475	4.55995	4.29401	5.52504	3.34422	7.43759	6.01321	26.678	5.8483	5.68579	3.72734	7.35967	5.70045	8.05005	4.14611	11.0479	24.9672	9.49104	16.5027	8.9275	7.7011	19.141	6.71637	13.1515	17.3041	3.69759	5.05078	9.89905	23.3334
3.47333	3.9712	13.584	4.52484	4.25981	5.47479	3.29333	7.17219	5.78627	26.2702	5.83082	5.6135	3.72373	7.27142	5.60792	7.88682	4.10946	11.128	24.345	9.39052	16.1967	8.77921	7.69232	19.1907	6.70449	12.9564	16.7143	3.60711	4.99893	9.87869	22.5852
3.47304	3.86443	13.2354	4.53244	4.23147	5.47544	3.20328	7.05532	5.62211	25.9859	5.80835	5.52972	3.7029	7.19802	5.46039	7.74402	4.06875	11.1706	23.9473	9.22907	15.8923	8.73529	7.65984	19.1213	6.7233	12.5866	15.9078	3.55077	4.96082	9.87636	22.1547
3.45051	3.76737	12.6915	4.54339	4.2052	5.41972	3.06393	6.93971	5.36052	25.5576	5.8178	5.35434	3.7021	7.161	5.36601	7.62966	4.03816	11.2197	23.432	9.12122	15.4969	8.5922	7.59165	19.1198	6.71951	12.3547	15.7444	3.52086	4.86994	9.83947	21.9145
3.42686	3.57171	12.055	4.39597	4.1088	5.3449	2.95836	6.82806	5.29088	25.3454	5.78222	5.15785	3.70038	7.1002	5.29705	7.37158	4.01219	11.3116	23.1426	8.98993	15.1674	8.33996	7.54448	19.0749	6.67563	12.1997	15.615	3.46232	4.74259	9.78601	21.7858
3.39254	3.25078	11.7019	4.14205	4.05391	5.28861	2.86743	6.75798	5.1857	25.0698	5.72818	5.04471	3.73095	6.98144	5.23793	7.20074	3.95412	11.3596	22.983	8.86932	14.8154	8.27714	7.5298	19.0468	6.69007	11.956	15.4159	3.41632	4.67571	9.77797	21.4502
3.35866	2.94945	11.1868	4.09712	3.99596	5.15263	2.81746	6.42451	5.10199	24.8177	5.632	4.93229	3.78354	6.92083	5.197	7.00005	3.89998	11.3774	22.4731	8.85418	14.4894	8.03407	7.50791	19.1624	6.68992	11.7254	15.1174	3.37609	4.66828	9.77731	21.0741
3.34279	2.82147	10.7516	4.10635	3.90968	5.04991	2.76181	6.18957	5.00498	24.3456	5.59075	4.83852	3.81751	6.88189	5.03248	6.75191	3.87874	11.3654	21.8819	8.76621	14.338	7.63971	7.48079	19.1875	6.7152	11.4086	14.9585	3.34202	4.61315	9.70051	20.7394
3.33744	2.77472	10.5021	4.12635	3.80761	5.02594	2.7419	5.98398	4.84668	23.8894	5.54092	4.65942	3.88191	6.8851	4.81288	6.69052	3.83893	11.3792	21.4682	8.64513	13.8171	7.56602	7.44113	19.2895	6.72819	11.0349	14.7424	3.28582	4.50237	9.61671	20.336
3.33459	2.73182	9.87306	4.13686	3.72652	5.00198	2.72283	5.87284	4.76126	23.5938	5.48076	4.48522	3.94106	6.90515	4.73696	6.49184	3.78771	11.3872	21.0123	8.57994	13.2213	7.40609	7.45462	19.6728	6.73233	10.7417	13.6825	3.21787	4.42582	9.55539	19.4752
3.33069	2.71165	9.22314	4.14817	3.66099	4.97968	2.70813	5.7406	4.74156	23.307	5.40975	4.4487	4.002	6.91958	4.65082	6.39513	3.74417	11.3497	20.3043	8.47494	12.852	7.22849	7.44021	19.8498	6.7939	10.5884	13.2853	3.14928	4.40256	9.47097	18.8493
3.31564	2.62606	8.7936	4.15614	3.6319	4.9879	2.68643	5.6872	4.7193	22.5074	5.3367	4.38048	4.02236	6.92235	4.57181	6.35835	3.72099	11.3054	20.0578	8.27803	12.3408	7.1832	7.31981	20.3123	6.82206	10.446	13.1141	3.11122	4.35531	9.3974	18.439
3.28811	2.4402	8.61038	4.17591	3.55111	4.98696	2.64474	5.65095	4.70863	21.7521	5.25058	4.19076	4.02207	6.91421	4.47018	6.34086	3.71319	11.2869	19.3897	8.06123	11.9151	7.18278	7.3185	20.9995	6.8348	10.2142	12.01	3.08033	4.33462	9.36356	18.2816
3.26528	2.34208	8.56305	4.24205	3.50134	4.99198	2.61372	5.57909	4.64067	21.2179	5.25362	4.06477	4.01996	6.87652	4.44647	6.35586	3.66986	11.2638	18.5014	7.9034	11.7582	7.14005	7.31185	21.1431	6.88941	10.1715	11.4175	3.04197	4.30322	9.31966	17.9162
3.24612	2.26154	8.3381	4.25404	3.50938	5.00835	2.60281	5.49657	4.51586	20.8794	5.25501	3.94314	4.0487	6.82218	4.43556	6.33403	3.65161	11.2234	17.7834	7.81518	11.5525	6.9539	7.2203	21.118	6.87255	10.0639	11.316	2.99946	4.27791	9.23821	17.6551
3.22396	2.13169	8.12541	4.23697	3.53545	5.05031	2.57499	5.46315	4.47232	20.199	5.33276	3.81854	4.08978	6.79217	4.41569	6.3312	3.6425	11.1581	17.5579	7.78081	11.2595	6.83498	7.1798	21.1524	6.7654	9.83708	11.0515	2.97261	4.25112	9.23813	17.2021
3.19958	2.05513	7.90407	4.24803	3.60662	5.07899	2.5352	5.42332	4.43305	19.9337	5.32091	3.74994	4.1354	6.76244	4.39936	6.23381	3.62985	11.0772	16.939	7.74223	11.0249	6.72441	7.17349	21.4291	6.71002	9.71762	9.88794	2.9472	4.23055	9.2556	16.771
3.1569	2.0177	7.73379	4.22509	3.71035	5.10737	2.45738	5.33103	4.3625	19.69	5.2298	3.70277	4.34906	6.72412	4.35777	6.15634	3.62987	11.0492	16.3884	7.60079	10.5652	6.56335	7.16631	21.5117	6.67314	9.63288	9.44739	2.9027	4.19703	9.2575	15.9715
3.11283	1.99513	7.54242	4.21087	3.79564	5.12655	2.39019	5.19023	4.34739	19.4899	5.14301	3.64639	4.43212	6.69161	4.3216	6.09267	3.62306	11.0126	16.1251	7.45618	10.3892	6.1589	7.12612	21.6762	6.67149	9.52229	9.05761	2.88008	4.19619	9.24263	15.2466
3.05153	1.97735	7.13663	4.1922	3.85872	5.11672	2.32112	5.00912	4.34078	18.9764	5.08623	3.59544	4.49065	6.65616	4.28138	6.04384	3.62752	10.968	15.688	7.31282	10.1754	5.98722	7.08031	21.5529	6.66369	9.25219	8.66834	2.84143	4.18387	9.23357	15.0283
3.00466	1.93231	6.34522	4.18635	3.84169	5.13957	2.25816	4.9354	4.29416	18.4843	4.96635	3.56623	4.66005	6.61662	4.20756	6.03895	3.61422	10.9067	14.8748	7.21932	9.97138	5.81121	7.08809	21.685	6.66042	9.03069	8.42574	2.82478	4.18207	9.19507	14.4683
2.98768	1.89402	5.91313	4.12018	3.83182	5.16192	2.19032	4.80337	4.2613	17.9294	4.95509	3.5493	4.72383	6.57257	4.11986	6.05496	3.59775	10.6739	14.3223	7.13006	9.79763	5.7346	7.10168	21.7402	6.6417	8.91256	8.24118	2.80043	4.15899	9.10917	14.1042
2.96357	1.86695	5.82259	4.08123	3.82865	5.18749	2.13608	4.58542	4.21633	17.5173	4.94375	3.49249	4.81279	6.57152	4.0957	6.04945	3.565	10.4955	14.0931	7.02039	9.59334	5.71644	7.0368	22.0057	6.64007	8.79679	8.05634	2.79709	4.12646	9.04245	13.7324
2.94776	1.85576	5.66244	4.07671	3.8258	5.21438	2.09583	4.54567	4.15579	17.2636	4.91976	3.44446	4.90975	6.58752	4.06691	5.98598	3.5518	10.3778	13.4025	6.93048	9.44573	5.68486	7.00667	22.0322	6.63043	8.73769	7.86543	2.799	4.11149	8.96308	13.4172
2.93225	1.82896	5.64282	4.068	3.81122	5.24014	2.05497	4.51604	4.12554	16.8942	4.90711	3.38922	4.97357	6.58686	4.05297	6.0039	3.53517	10.2897	12.7803	6.72668	9.25422	5.50702	7.01622	22.0025	6.643	8.41576	7.78137	2.7912	4.11431	8.85785	12.4703
2.90456	1.76042	5.42996	4.05663	3.79187	5.27783	2.00226	4.47854	4.08557	16.4589	4.90424	3.28541	5.08238	6.5831	4.04062	6.02106	3.51087	10.2144	12.3529	6.5761	9.00548	5.34417	6.97865	21.9616	6.60935	8.08334	7.66206	2.78778	4.09295	8.79421	12.1149
2.87244	1.68942	5.25287	4.04393	3.76056	5.29687	1.96037	4.45077	3.96237	15.9844	4.88708	3.2267	5.17133	6.52752	4.00695	6.00627	3.47141	10.1187	12.1862	6.54398	8.743	5.29867	6.94625	21.9778	6.58025	7.83752	7.36766	2.77532	4.04011	8.76515	11.8815
2.83355	1.67169	5.23919	4.05272	3.71037	5.30968	1.92999	4.42388	3.86614	15.2259	4.85022	3.20894	5.28585	6.49925	3.98258	5.99784	3.4227	10.0003	12.0698	6.53557	8.40295	5.21635	6.92961	22.0224	6.58696	7.68396	7.24758	2.77854	3.89082	8.72769	11.7
2.70642	1.66567	5.22198	4.03456	3.75304	5.30044	1.9153	4.38335	3.80776	14.4242	4.80899	3.18291	5.54021	6.47394	3.93837	5.98089	3.37296	9.97118	11.5982	6.44587	8.09735	5.2067	6.89889	21.9615	6.58807	7.50302	7.18091	2.77701	3.7666	8.65541	11.485
2.51579	1.64499	5.09718	4.02358	3.81885	5.28977	1.90867	4.35712	3.79522	13.8245	4.75833	3.13945	5.74157	6.45482	3.91998	5.94449	3.35369	9.99963	11.0927	6.31725	7.76731	5.17675	6.86919	22.0022	6.60843	7.39943	7.10869	2.76512	3.72855	8.58964	11.2751
2.40718	1.65139	4.93087	4.02567	3.86948	5.27208	1.91074	4.32374	3.77798	13.2108	4.69455	3.11634	5.84362	6.45179	3.8984	5.94243	3.32261	10.0424	10.8042	6.2942	7.60034	5.0926	6.83239	22.0048	6.60798	7.28592	6.96932	2.76043	3.7181	8.54604	10.9828
2.36322	1.65086	4.90668	4.03933	3.88493	5.26013	1.9197	4.30478	3.72511	12.5965	4.67129	3.12666	6.16064	6.4416	3.86008	5.94721	3.28262	10.1141	10.268	6.14956	7.44219	4.996	6.82439	22.0211	6.64044	7.18464	6.83035	2.7267	3.70768	8.50635	10.6174
2.33641	1.65727	4.89847	4.05354	3.90016	5.25476	1.92434	4.12605	3.64454	11.5575	4.64732	3.11678	6.74404	6.42461	3.83895	5.96049	3.23282	10.1839	9.64037	6.10372	7.34534	4.88817	6.71857	22.0741	6.62909	7.02001	6.77067	2.72812	3.63975	8.41318	10.1977
2.32695	1.65181	4.85338	4.08522	3.93502	5.30611	1.91288	4.16629	3.61827	11.0995	4.60209	3.09254	7.08348	6.40002	3.832	5.98448	3.20985	10.1668	8.96189	6.08296	7.06531	4.8445	6.59235	22.1764	6.61262	6.88155	6.73909	2.71358	3.58904	8.29738	9.96883
2.32298	1.64439	4.79466	4.11369	3.95976	5.32765	1.91936	4.16219	3.59518	10.3701	4.55326	3.07731	7.15572	6.3873	3.82513	6.05512	3.19214	10.0602	8.59218	6.11222	6.83604	4.80295	6.61295	22.0832	6.62197	6.73267	6.66519	2.69942	3.54443	8.18563	9.72449
2.3267	1.6566	4.75356	4.11733	3.96282	5.36224	1.92546	4.08176	3.60056	10.102	4.45117	3.08439	7.18695	6.40087	3.79833	6.08295	3.1667	9.91164	8.28823	6.00876	6.76788	4.61789	6.59585	22.0446	6.65295	6.62278	6.6203	2.69528	3.47026	8.08512	9.41013
2.32413	1.65828	4.77162	4.09245	3.94793	5.35729	1.90558	4.03157	3.60293	9.77314	4.30172	3.07162	7.29811	6.40223	3.77962	6.13045	3.13821	9.69149	8.08102	5.97883	6.72254	4.39615	6.53993	22.0693	6.62542	6.59764	6.57844	2.66966	3.39498	7.92334	8.97823
2.31713	1.66604	4.7807	4.10044	3.94687	5.33304	1.90005	4.02222	3.61623	9.486	4.20632	3.0275	7.47004	6.40789	3.78046	6.24353	3.13649	9.56525	7.87751	5.97269	6.62056	4.31302	6.37716	22.0354	6.63531	6.47443	6.53634	2.65397	3.35483	7.87124	8.76127
2.3052	1.67801	4.79849	4.09006	3.94465	5.31584	1.88358	4.01935	3.59977	9.39718	4.17245	2.98344	7.60619	6.39222	3.76713	6.35132	3.13417	9.46341	7.7477	5.92348	6.40761	4.25456	6.29816	21.6948	6.68718	6.35199	6.46251	2.64722	3.30358	7.80599	8.59247
2.28974	1.68859	4.80675	4.08658	3.94322	5.30723	1.87896	4.02175	3.57545	9.24724	4.1538	2.99407	7.64402	6.32369	3.75252	6.57878	3.14254	9.39717	7.66344	5.85564	6.31338	4.09843	6.266	21.5572	6.72252	6.3409	6.40685	2.6439	3.26942	7.74489	8.50558
2.27187	1.69633	4.79446	4.07899	3.94182	5.31581	1.85018	4.02588	3.52792	8.98575	4.15379	2.99289	7.74754	6.26242	3.71226	6.62169	3.13735	9.37832	7.17992	5.8343	6.21906	3.96296	6.18845	21.3449	6.73496	6.31614	6.36105	2.60872	3.24689	7.68997	8.3986
2.27851	1.68337	4.83264	4.03574	3.9427	5.31043	1.83129	4.0243	3.49499	8.67025	4.18948	2.98151	7.84472	6.22387	3.66293	6.66894	3.1251	9.37279	7.03756	5.74817	6.18591	3.94776	6.06818	20.959	6.75457	6.24936	6.33648	2.57484	3.221	7.6706	8.32387
2.28213	1.70138	4.87029	3.98509	3.95422	5.30902	1.83989	4.03662	3.47472	8.47855	4.21432	2.95679	7.97417	6.17428	3.62624	6.78428	3.0905	9.35869	6.95871	5.73145	6.08954	3.92887	6.03618	20.8609	6.79666	6.05663	6.30168	2.55421	3.18915	7.63425	8.22962
2.28183	1.74451	4.88982	3.99414	3.9516	5.32272	1.83338	3.98923	3.46766	8.39254	4.22424	2.93487	8.06013	6.14404	3.60417	6.92957	3.08398	9.34499	6.74771	5.71523	5.95025	3.91514	6.03544	20.8535	6.85916	5.91409	6.26068	2.55504	3.15507	7.60804	8.14301
2.27295	1.71852	4.87592	4.01538	3.95407	5.32228	1.81891	3.84893	3.46155	8.39322	4.20482	2.93104	8.21806	6.14048	3.59909	6.93353	3.07691	9.29852	6.55301	5.65336	5.87397	3.82633	5.99872	20.7766	6.89002	5.87343	6.24323	2.55113	3.11329	7.60347	8.00313
2.27419	1.71324	4.87012	4.01148	3.96014	5.29189	1.81548	3.83405	3.45357	8.36269	4.20558	2.90213	8.3294	6.12972	3.60396	6.97829	3.08372	9.29234	6.4419	5.61032	5.818	3.73927	5.94483	20.7992	6.86809	5.7311	6.20593	2.54471	3.10658	7.61166	7.93109
2.27976	1.71072	4.87951	4.01963	3.96665	5.30685	1.80409	3.76939	3.45109	8.26607	4.19989	2.87152	8.39685	6.15475	3.58502	7.06629	3.08822	9.29321	6.4085	5.58439	5.75033	3.72733	5.92397	20.6814	6.86202	5.54676	6.18391	2.53832	3.12665	7.598	7.89615
2.27897	1.73298	4.88928	4.05601	3.96226	5.38214	1.79745	3.64823	3.43893	8.21559	4.19741	2.84322	8.48298	6.17733	3.54983	7.15356	3.10198	9.24917	6.39756	5.56787	5.62106	3.7308	5.91619	20.7182	6.87771	5.53122	6.14208	2.52268	3.13796	7.54197	7.84233
2.26561	1.78949	4.85485	4.10022	3.95255	5.42085	1.80254	3.58015	3.4242	8.15402	4.21746	2.82117	8.55423	6.20669	3.51479	7.20391	3.10266	9.12094	6.36499	5.55024	5.4951	3.71283	5.88947	20.7598	6.94207	5.61827	6.11771	2.51053	3.12874	7.46029	7.83429
2.24539	1.8106	4.94148	4.11079	3.94119	5.44731	1.80361	3.49045	3.4054	8.0502	4.30427	2.85739	8.59321	6.26401	3.47908	7.23783	3.09342	8.94235	6.31489	5.51596	5.43809	3.71673	5.86613	20.7244	6.9714	5.82955	6.10159	2.50019	3.11388	7.43152	7.77412
2.2315	1.83684	4.94945	4.12086	3.93851	5.46654	1.83458	3.45428	3.39891	7.86942	4.24908	2.89302	8.62152	6.28612	3.4669	7.32596	3.09186	8.80163	6.27236	5.4465	5.28961	3.7116	5.86163	20.6551	7.03931	5.87691	6.1264	2.4916	3.09353	7.39889	7.63754
2.21947	1.90584	4.94039	4.13418	3.9196	5.4698	1.86132	3.43157	3.37736	7.73982	4.2067	2.86676	8.81579	6.30516	3.44544	7.42153	3.0759	8.61209	6.24495	5.39016	5.04886	3.69174	5.82382	20.6228	7.09159	5.85016	6.14239	2.48002	3.06787	7.35294	7.58599
2.22207	1.97157	4.94887	4.13807	3.91797	5.48855	1.87852	3.41816	3.33252	7.65534	4.20734	2.84485	8.96736	6.31472	3.43296	7.54353	3.09586	8.44908	6.2321	5.35591	5.02818	3.69453	5.76002	20.5719	7.1024	5.91516	6.1221	2.46888	3.04396	7.30848	7.52795
2.20855	2.06987	5.05252	4.16138	3.91224	5.51724	1.91382	3.39717	3.28014	7.6564	4.19697	2.85428	9.00992	6.30132	3.4297	7.62048	3.1092	8.40201	6.20071	5.30889	4.98724	3.71132	5.70469	20.4306	7.09079	5.9559	6.11344	2.45581	3.04501	7.27792	7.48504
2.20557	2.18996	5.2364	4.17	3.92164	5.569	1.9561	3.37755	3.25191	7.68413	4.1643	2.92543	9.05925	6.28638	3.42485	7.72033	3.1112	8.51143	6.1502	5.27344	4.92081	3.70842	5.69748	20.4696	7.10016	5.96056	6.09521	2.45381	3.05213	7.20016	7.51931
2.23456	2.26374	5.33912	4.15669	3.92258	5.63555	1.97438	3.34182	3.23253	7.67856	4.12622	2.97375	9.12524	6.27525	3.40315	7.91296	3.10112	8.62161	6.1545	5.22399	4.82754	3.70511	5.71522	20.4329	7.10932	5.9845	6.08079	2.45091	3.05253	7.15704	7.50174
2.25419	2.34084	5.41179	4.15524	3.9513	5.63867	1.98833	3.33387	3.22528	7.60443	4.1131	3.05333	9.20502	6.28217	3.37915	7.94609	3.05925	8.68372	6.10112	5.16898	4.77582	3.75539	5.68238	20.4379	7.1028	6.07425	6.047	2.44187	3.03503	7.07029	7.47128
2.26518	2.36308	5.47462	4.16212	3.98617	5.6265	2.00212	3.3168	3.24887	7.59191	4.13119	3.08056	9.24903	6.32971	3.33765	8.05776	3.05459	8.71118	6.06742	5.13781	4.6386	3.78553	5.64102	20.4726	7.11484	6.08101	6.00795	2.4324	3.00458	7.00447	7.4566
2.25334	2.38451	5.48978	4.15821	4.04379	5.59375	2.01139	3.29101	3.27993	7.59849	4.13236	3.06858	9.37099	6.36508	3.28563	8.07661	3.0531	8.72072	6.00118	5.10678	4.16278	3.92103	5.62919	20.5144	7.11144	6.11277	5.91096	2.41818	2.98117	6.97899	7.46761
2.25005	2.41163	5.50472	4.1224	4.09083	5.57742	2.01297	3.27468	3.31574	7.56536	4.12336	3.03906	9.44983	6.36789	3.2556	8.14393	3.06265	8.7115	5.9445	5.07201	3.98284	3.99084	5.61712	20.5385	6.9996	6.13237	5.87889	2.39937	2.97137	6.95413	7.4976
2.24892	2.48551	5.52379	4.11413	4.13607	5.59573	2.01622	3.25225	3.32107	7.37888	4.11618	3.03857	9.67018	6.32337	3.2378	8.25841	3.08483	8.69591	5.92692	5.02077	3.93412	4.07507	5.56692	20.4439	6.95654	6.10041	5.84242	2.39599	2.9657	6.92844	7.5873
2.23664	2.61961	5.52502	4.16532	4.17552	5.6339	2.02124	3.23685	3.31299	7.31641	4.12815	3.03687	9.94603	6.32411	3.21821	8.37639	3.11141	8.65259	5.8683	5.01747	3.89628	4.37266	5.54195	20.2999	6.9292	6.0972	5.82649	2.4151	2.95176	6.91474	7.63201
2.22363	2.65942	5.56119	4.20782	4.18489	5.69978	2.0317	3.21209	3.32559	7.34165	4.14942	3.05083	10.3184	6.33329	3.20075	8.39584	3.16102	8.6064	5.77519	4.99048	3.86425	4.61413	5.51681	20.2501	6.8075	6.09787	5.81932	2.41798	2.94458	6.84224	7.61368
2.22524	2.7362	5.5879	4.18652	4.17746	5.78005	2.04504	3.20904	3.32137	7.38436	4.14003	3.05503	10.523	6.36242	3.17906	8.51418	3.21029	8.57486	5.67289	4.92598	3.81264	4.65478	5.50246	20.1452	6.76752	6.09576	5.83278	2.40966	2.94139	6.66861	7.59263
2.22791	2.90224	5.6574	4.16418	4.17058	5.82175	2.05635	3.20914	3.2989	7.42334	4.16297	3.05508	10.617	6.37585	3.15964	8.61973	3.23236	8.56762	5.63163	4.85531	3.68072	4.68129	5.49414	20.0737	6.77191	6.11039	5.83721	2.4173	2.9283	6.51355	7.57295
2.23851	2.95917	5.74283	4.13351	4.15274	5.88411	2.06607	3.21349	3.26496	7.42895	4.22378	3.044	10.6535	6.39776	3.14343	8.88984	3.22957	8.60606	5.59197	4.8005	3.61632	4.67633	5.46807	20.1634	6.75792	6.14226	5.83058	2.42735	2.88595	6.41653	7.5944
2.25488	3.03094	5.83162	4.16599	4.15112	5.97767	2.06787	3.21075	3.24883	7.36493	4.20341	3.06428	10.703	6.43299	3.12438	9.10734	3.21712	8.69788	5.55539	4.78077	3.6012	4.66561	5.45377	20.1443	6.69185	6.17723	5.79902	2.41517	2.86387	6.33716	7.61956
2.26964	3.11761	6.11162	4.2077	4.16511	6.05016	2.06988	3.20928	3.22117	7.03707	4.19135	3.09296	10.902	6.43192	3.10401	9.21647	3.24183	8.79621	5.4605	4.76288	3.56184	4.69675	5.45757	20.1494	6.65561	6.18076	5.77356	2.40434	2.85771	6.27449	7.64476
2.28585	3.22952	6.3349	4.19173	4.18591	6.09542	2.08099	3.21229	3.19265	6.88146	4.20178	3.10058	11.0963	6.44551	3.08511	9.36461	3.2887	8.8029	5.33885	4.75006	3.51731	4.72578	5.45523	20.1546	6.65727	6.15262	5.76426	2.41179	2.83359	6.23331	7.66472
2.29842	3.31341	6.46132	4.13966	4.19976	6.17264	2.0885	3.22574	3.19128	6.88713	4.20881	3.11524	11.2137	6.51732	3.04511	9.52439	3.32998	8.83761	5.31642	4.72906	3.28474	4.72423	5.43857	20.2016	6.63956	6.16957	5.75275	2.41207	2.82193	6.2001	7.6738
2.29689	3.36447	6.58732	4.08025	4.23455	6.21408	2.09222	3.21654	3.16976	6.8588	4.23583	3.16088	11.289	6.55536	3.04032	9.78212	3.34842	8.87244	5.25824	4.7575	3.17062	4.72082	5.44679	20.2141	6.64292	6.23972	5.73137	2.40777	2.80055	6.12566	7.71987
2.30584	3.44191	6.64191	4.06543	4.28271	6.21457	2.10879	3.20881	3.13575	6.7936	4.2417	3.19543	11.3847	6.56493	3.02349	9.93638	3.40164	8.92143	5.22701	4.74792	3.11233	4.72988	5.43877	20.2001	6.58818	6.24984	5.70107	2.41774	2.79906	6.08563	7.82725
2.31268	3.66673	6.71883	4.05584	4.30603	6.23964	2.12558	3.20283	3.12167	6.78696	4.21461	3.22261	11.4505	6.61808	3.01294	10.068	3.4383	8.9287	5.20419	4.72143	3.07988	4.75981	5.42392	20.1632	6.57462	6.2568	5.69097	2.42081	2.79325	6.03864	7.87587
2.30319	3.79746	6.97617	4.06475	4.31864	6.32965	2.14998	3.15775	3.08936	6.80813	4.19822	3.28767	11.5155	6.68325	3.00427	10.2482	3.44759	8.89577	5.19938	4.69001	3.04394	4.83595	5.44281	20.2069	6.55694	6.25108	5.69283	2.42662	2.7782	5.9545	7.87078
2.31889	4.00052	7.28554	4.0341	4.32651	6.44355	2.15513	3.125	3.02596	6.86374	4.134	3.37657	11.6146	6.72393	2.98786	10.4101	3.46139	8.85621	5.24283	4.67249	2.98784	4.82871	5.44695	20.2113	6.53297	6.2589	5.69041	2.4199	2.77168	5.8954	7.8516
2.31022	4.09185	7.65849	3.94178	4.32077	6.57467	2.16009	3.11069	2.98307	7.08782	4.09072	3.50521	11.7375	6.77576	2.99695	10.6206	3.46784	8.82508	5.21734	4.65394	2.95758	4.81592	5.42499	19.9474	6.54168	6.27964	5.65913	2.40273	2.7685	5.85538	7.81967
2.30675	4.12354	8.12992	3.93711	4.3148	6.71417	2.17747	3.06551	2.93801	7.27938	4.08203	3.59263	11.7708	6.85425	3.02357	10.9969	3.47615	8.80349	5.13734	4.62739	2.93066	4.82433	5.40428	19.8385	6.53581	6.28829	5.60823	2.39361	2.77196	5.83613	7.8129
2.31884	4.1596	8.38792	3.94699	4.31327	6.81438	2.18924	3.05777	2.88225	7.37796	4.09448	3.67866	11.8999	6.92816	3.08652	11.2727	3.50813	8.80367	5.13458	4.57465	2.92736	4.79403	5.36432	19.7285	6.54061	6.25391	5.57176	2.375	2.77976	5.79267	7.76668
2.32296	4.28993	8.44038	3.95193	4.30366	6.90584	2.19321	3.05767	2.84646	7.66297	4.09037	3.7478	11.9598	7.0406	3.13499	11.4099	3.53859	8.7735	5.09327	4.50925	2.9262	4.744	5.36117	19.5953	6.53785	6.23507	5.48787	2.36609	2.80309	5.73368	7.76319
2.30985	4.53533	8.5677	3.93357	4.29681	6.96452	2.21442	3.05324	2.81951	7.94632	4.08992	3.8139	12.2038	7.09035	3.16663	11.4816	3.53688	8.73178	5.12585	4.44002	2.91338	4.67846	5.38948	19.508	6.48338	6.2281	5.43206	2.36172	2.8044	5.68793	7.77019
2.28643	4.7015	8.83525	3.90755	4.28424	7.00531	2.22566	3.04733	2.79381	8.09418	4.09828	3.87185	12.4232	7.09143	3.18602	11.5425	3.57374	8.73746	5.16751	4.39165	2.88722	4.64415	5.35416	19.1793	6.46567	6.22734	5.37447	2.36056	2.80325	5.65362	7.73037
2.28275	4.80319	9.05694	3.92257	4.27935	7.00967	2.23127	3.04239	2.7602	8.16198	4.02689	3.88885	12.6774	7.16011	3.21332	11.6595	3.6108	8.7921	5.1979	4.34784	2.86684	4.62597	5.33417	18.8013	6.43495	6.23226	5.33762	2.35497	2.82335	5.64969	7.65519
2.28221	4.88798	9.26279	3.91303	4.26866	7.02382	2.23892	3.03928	2.7436	8.16595	4.03443	3.92122	12.9579	7.24787	3.22983	11.7437	3.63983	8.83942	5.21434	4.33414	2.84261	4.67743	5.30321	18.5935	6.37044	6.22346	5.39223	2.3451	2.84503	5.62976	7.65755
2.30761	4.95953	9.54608	3.90918	4.23759	7.04199	2.25062	3.02171	2.73764	8.19796	4.1195	3.9773	12.9855	7.30192	3.2252	11.8983	3.66135	8.887	5.27704	4.33439	2.82342	4.86166	5.25701	18.4673	6.3836	6.22065	5.45106	2.32748	2.8567	5.54683	7.65428
2.32419	5.05848	9.9673	3.9184	4.18981	7.0073	2.25184	3.00015	2.74378	8.28832	4.14228	4.04589	12.9998	7.35235	3.22119	12.0407	3.661	8.91626	5.89592	4.35118	2.74984	4.98179	5.19724	18.56	6.40147	6.22825	5.46949	2.31481	2.87037	5.4786	7.58536
2.33165	5.20223	10.2724	3.92316	4.11269	6.97466	2.26054	2.97763	2.73762	8.36703	4.11846	4.12961	13.0536	7.51223	3.20341	12.1074	3.66434	8.93567	6.06589	4.37343	2.66334	5.02735	5.18287	18.6173	6.38894	6.22994	5.47401	2.3009	2.9404	5.44258	7.6344
2.34322	5.34077	10.9491	3.91041	4.03744	6.91851	2.28204	2.94146	2.73215	8.38402	4.16129	4.21669	13.08	7.68614	3.20529	12.2298	3.66085	8.89889	6.07245	4.4076	2.64746	4.98881	5.18946	18.442	6.38182	6.21025	5.46537	2.29178	2.94907	5.44902	7.65853
2.34401	5.45657	11.406	3.90702	3.96553	6.8693	2.2966	2.91678	2.72485	8.46259	4.18454	4.29594	13.1128	7.87658	3.21759	12.4118	3.66287	8.8407	6.04827	4.43159	2.62571	5.04934	5.2144	18.1789	6.40213	6.18677	5.45411	2.28232	2.95034	5.41538	7.63134
2.36888	5.51415	11.9078	3.8919	3.92317	6.83077	2.3139	2.89743	2.71472	8.59282	4.24846	4.34438	13.2056	8.1252	3.23588	12.5652	3.66348	8.81833	6.02491	4.42226	2.60553	5.20877	5.19193	18.0503	6.38643	6.17968	5.44173	2.26869	2.94431	5.35165	7.59035
2.40162	5.62612	13.1309	3.8949	3.89176	6.79573	2.35645	2.88899	2.70924	8.69033	4.33147	4.39365	13.3181	8.40434	3.25445	12.8024	3.676	8.76196	5.99378	4.41786	2.57063	5.28561	5.16142	17.783	6.37339	6.19321	5.39667	2.26074	2.96315	5.30863	7.56524
2.41747	5.76663	13.7956	3.90441	3.88671	6.7711	2.40253	2.89799	2.69473	8.79939	4.39137	4.44	13.478	8.52831	3.2966	12.8824	3.66679	8.71653	5.96276	4.40773	2.54538	5.38907	5.10432	17.6618	6.36416	6.21226	5.3813	2.24976	3.01129	5.30926	7.51261
2.43541	5.99028	14.0742	3.89159	3.88548	6.75617	2.4384	2.89756	2.69425	8.88263	4.41778	4.46958	13.6243	8.6249	3.33696	12.9598	3.65641	8.67706	5.94772	4.39428	2.52293	5.63289	5.05088	17.5223	6.38409	6.2441	5.36151	2.23829	3.04043	5.32962	7.43579
2.44346	6.04349	14.2292	3.8861	3.87437	6.74425	2.47529	2.89376	2.66844	8.98666	4.41138	4.55481	13.7363	8.69469	3.34989	13.0146	3.65695	8.59673	5.90771	4.38732	2.5159	5.81536	5.01338	17.4694	6.52412	6.29318	5.32892	2.23679	3.04702	5.32994	7.38878
2.45435	6.11803	14.5059	3.89259	3.8382	6.73236	2.49207	2.90603	2.63333	9.14017	4.4565	4.71701	13.7959	8.75148	3.36493	13.0221	3.63846	8.46196	5.82408	4.36869	2.50003	5.84731	4.96867	17.2309	6.5453	6.32928	5.36589	2.23832	3.0666	5.30612	7.36045
2.47522	6.1963	14.7707	3.88607	3.77065	6.73514	2.50898	2.89172	2.63876	9.31928	4.48526	4.75555	13.8645	8.81879	3.39209	13.0728	3.6253	8.35122	5.80656	4.33734	2.49299	6.00603	4.90482	17.3281	6.61302	6.33008	5.3735	2.21771	3.09344	5.30755	7.32756
2.48878	6.24592	15.144	3.8762	3.69112	6.77385	2.53477	2.85778	2.64566	9.47635	4.53218	4.7817	13.9288	8.86099	3.41633	13.1393	3.61402	8.24368	5.80484	4.30657	2.49112	6.14861	4.84518	17.4718	6.59208	6.42543	5.36626	2.20579	3.10999	5.30608	7.30343
2.51843	6.27666	15.5163	3.86024	3.60409	6.79823	2.54671	2.82524	2.63967	9.79512	4.59513	4.86459	13.9723	8.90417	3.42805	13.3256	3.60681	8.13079	5.81164	4.27813	2.48285	6.19032	4.85088	17.4271	6.60118	6.46003	5.39097	2.19273	3.1324	5.28423	7.29812
2.54192	6.38881	15.8475	3.84866	3.51288	6.79536	2.54968	2.78033	2.61871	10.1607	4.66953	4.87899	13.9489	8.94268	3.42862	13.4275	3.61293	8.01646	5.82939	4.24778	2.4776	6.26136	4.83639	17.4358	6.62846	6.47747	5.37693	2.18285	3.13773	5.27701	7.30131
2.55127	6.45466	15.9556	3.84853	3.41275	6.81856	2.55477	2.73961	2.60326	10.472	4.71557	4.89161	14.0885	8.96057	3.44081	13.425	3.61583	7.96013	5.8686	4.16519	2.47546	6.33445	4.83183	17.4619	6.62443	6.49044	5.37031	2.17665	3.1589	5.2939	7.27651
2.56779	6.47706	16.1878	3.81845	3.31888	6.82221	2.54769	2.7295	2.59679	10.6351	4.76258	4.93439	14.2175	8.98731	3.43879	13.3973	3.62003	7.91212	5.91284	4.03172	2.46849	6.40598	4.83998	17.5522	6.6136	6.52844	5.33752	2.1662	3.17307	5.31734	7.26028
2.59982	6.54768	16.5622	3.8007	3.23481	6.84823	2.54272	2.72577	2.60279	10.7495	4.77996	4.98773	14.1573	9.04147	3.43148	13.553	3.63527	7.90517	5.85661	4.00725	2.45198	6.46996	4.82033	17.5546	6.59259	6.56759	5.28828	2.16322	3.17803	5.37774	7.26304
2.62473	6.60916	16.7563	3.81882	3.15618	6.84116	2.54513	2.72264	2.60346	10.8494	4.80751	5.04477	13.8622	9.05998	3.44529	13.6018	3.64201	7.88325	5.81557	3.94154	2.43912	6.49981	4.79765	17.4001	6.6096	6.50804	5.26024	2.14674	3.1735	5.38577	7.23908
2.71829	6.68028	17.1792	3.83738	3.09121	6.81649	2.56015	2.73612	2.59727	10.9942	4.88711	5.11125	13.7138	9.07185	3.4329	13.6109	3.63936	7.81234	5.85007	3.88387	2.41224	6.50298	4.77077	17.2602	6.6003	6.51622	5.22256	2.12538	3.17116	5.37398	7.19791
2.81691	6.74586	17.4253	3.80478	3.04236	6.81561	2.57912	2.72713	2.59157	11.1322	4.91742	5.16916	13.734	9.08212	3.45614	13.6721	3.657	7.76333	5.89389	3.78521	2.40613	6.57687	4.75962	17.2322	6.57166	6.5424	5.17366	2.10463	3.1722	5.34948	7.15281
2.82457	6.83832	17.6	3.73094	3.02149	6.82699	2.60377	2.71642	2.58303	11.2293	4.9752	5.20969	14.0022	9.07754	3.48214	13.6869	3.65494	7.72324	5.9112	3.72989	2.38334	6.72265	4.75323	17.1583	6.58465	6.52687	5.12642	2.085	3.18141	5.33045	7.11793
2.83514	6.88122	17.736	3.66272	3.002	6.81036	2.62691	2.69475	2.60633	11.3062	4.9562	5.2459	14.028	9.05591	3.50586	13.7436	3.66541	7.66833	5.91174	3.66303	2.37557	6.84263	4.72156	17.1133	6.61009	6.52152	5.05188	2.06777	3.19406	5.30465	7.06409
2.84516	6.88313	17.8855	3.66886	2.99045	6.77832	2.65509	2.68857	2.64569	11.4505	5.02305	5.2701	14.3269	9.04754	3.52018	13.9049	3.67167	7.62904	5.89117	3.58624	2.37204	6.90645	4.6961	17.1085	6.65584	6.51223	4.99298	2.06419	3.20134	5.23028	7.03129
2.85881	6.97468	18.0722	3.72079	2.97431	6.73562	2.68849	2.69077	2.66947	11.6713	5.1537	5.28334	14.6005	9.07318	3.52155	13.9912	3.68068	7.5463	5.91803	3.47814	2.3627	7.00059	4.70352	17.031	6.67816	6.50447	4.9231	2.04855	3.2211	5.17848	6.99085
2.87615	7.03495	18.3478	3.79563	2.93722	6.68708	2.72369	2.70432	2.68358	11.8464	5.20396	5.31119	14.8464	9.1096	3.51723	14.0584	3.70282	7.36764	5.94193	3.38374	2.34353	7.00826	4.66945	16.8913	6.68377	6.51909	4.84504	2.04444	3.24569	5.17883	6.96035
2.89428	7.06712	18.5681	3.82029	2.89961	6.64837	2.73944	2.70925	2.72851	11.9207	5.26955	5.3506	14.9918	9.10404	3.50353	14.1974	3.72587	7.14601	5.98888	3.28781	2.32993	7.01388	4.63494	16.832	6.744	6.51426	4.75133	2.04789	3.26312	5.1962	6.92584
2.91205	7.0749	19.1442	3.82183	2.86693	6.5835	2.75633	2.73208	2.72887	11.9445	5.31803	5.38975	15.2136	9.10328	3.51993	14.2273	3.71787	6.9642	6.00464	3.23587	2.31688	7.00024	4.60688	16.656	6.78888	6.50924	4.6733	2.05	3.27617	5.18976	6.8804
2.9187	7.07464	19.5409	3.82415	2.84453	6.53024	2.76217	2.73635	2.72822	12.004	5.33909	5.41868	15.5846	9.09038	3.54824	14.2216	3.69677	6.81639	5.98912	3.18323	2.30821	7.01238	4.58666	16.5464	6.82098	6.51913	4.62296	2.0236	3.29591	5.20512	6.85336
2.92939	7.12298	19.7752	3.80349	2.81714	6.47701	2.76129	2.74008	2.72353	12.1775	5.34952	5.45747	15.9919	9.09776	3.57915	14.222	3.74089	6.67998	5.99933	3.06331	2.30291	7.01982	4.56337	16.4425	6.82064	6.46072	4.56375	2.02542	3.31204	5.16731	6.84194
2.9333	7.2217	20.1586	3.78096	2.79166	6.39838	2.76285	2.7337	2.79307	12.2475	5.36171	5.50306	15.967	9.07106	3.61178	14.2572	3.73516	6.60481	6.04095	2.99567	2.28172	6.99853	4.56064	16.3292	6.82509	6.31786	4.55729	2.034	3.34014	5.11849	6.82725
2.93706	7.30648	20.607	3.77762	2.74246	6.35601	2.75934	2.72388	2.84801	12.3987	5.39372	5.62994	15.9869	9.04567	3.64894	14.2859	3.80439	6.54749	6.05751	2.96234	2.26676	6.97981	4.52307	16.1555	6.85608	6.25516	4.53077	2.02858	3.35105	5.1375	6.8311
2.94497	7.34772	20.781	3.80298	2.70582	6.34594	2.74695	2.70976	2.88994	12.4885	5.4373	5.66666	16.0035	9.02631	3.67969	14.2473	3.93798	6.47564	6.0867	2.94118	2.25256	6.99128	4.51179	15.9477	6.91167	6.19696	4.46788	2.04067	3.33479	5.14906	6.8305
2.94746	7.38218	20.9434	3.85846	2.67495	6.33689	2.73319	2.72125	2.93903	12.6004	5.46884	5.69751	16.025	9.03064	3.71147	14.3452	3.95917	6.41888	6.08159	2.89833	2.22832	7.07151	4.54552	15.7955	6.94176	6.11534	4.46284	2.05301	3.31901	5.15133	6.83236
2.93719	7.44847	21.1983	3.9491	2.64149	6.33994	2.7056	2.72036	2.96121	12.7251	5.51168	5.6942	16.0587	8.99428	3.71546	14.5211	3.97381	6.3331	6.01549	2.88653	2.21935	7.18645	4.5618	15.6751	6.92945	6.05732	4.4451	2.05198	3.30983	5.17923	6.82389
2.92525	7.50577	21.3652	4.0814	2.62081	6.32946	2.68913	2.71781	2.97774	12.8929	5.55971	5.6842	16.0776	8.9078	3.71159	14.6499	4.00792	6.20523	6.00992	2.86316	2.23052	7.38498	4.55615	15.6102	6.93591	6.01203	4.40884	2.04045	3.30619	5.17369	6.81464
2.92484	7.51786	21.6926	4.22968	2.59564	6.3032	2.65531	2.73241	2.97115	13.1941	5.62222	5.68962	16.0946	8.86394	3.70269	14.7498	4.04909	6.09175	6.01508	2.85465	2.23117	7.41412	4.51886	15.6015	6.98789	5.9325	4.38964	2.03253	3.29943	5.14326	6.80462
2.92787	7.50933	21.9875	4.35348	2.55979	6.25559	2.61395	2.74819	2.95526	13.4148	5.65549	5.69699	16.0958	8.86093	3.69101	14.7332	4.08652	6.00244	6.01267	2.85252	2.24941	7.40886	4.52606	15.627	7.04701	5.80383	4.32661	2.02954	3.29072	5.15415	6.79531
2.96104	7.49438	22.2442	4.45	2.53361	6.14311	2.57759	2.75793	2.98452	13.5396	5.62083	5.71128	16.1218	8.88668	3.68798	14.825	4.09266	5.91653	5.99619	2.84647	2.24865	7.43847	4.51408	15.5672	7.09374	5.72336	4.23456	2.02325	3.28835	5.32517	6.76061
2.9645	7.45832	22.8814	4.47533	2.50564	6.0633	2.55035	2.78652	3.0047	13.7061	5.60955	5.71625	16.1297	8.94358	3.71352	15.0872	4.1012	5.84122	6.0034	2.83226	2.2608	7.43972	4.49414	15.4614	7.20471	5.59576	4.19088	2.01491	3.28522	5.35081	6.74388
2.95032	7.41929	23.116	4.4367	2.46035	6.0032	2.53052	2.79281	3.01079	13.9195	5.64237	5.75397	16.1489	9.0016	3.73701	15.2967	4.09973	5.78127	6.04004	2.8093	2.27421	7.48422	4.47002	15.3661	7.27965	5.5372	4.15002	2.01382	3.28066	5.384	6.73545
2.94672	7.38457	23.3671	4.38373	2.42922	5.94142	2.50411	2.80828	2.99851	14.089	5.66653	5.76723	16.215	9.06266	3.75064	15.5381	4.08987	5.70872	6.05485	2.78824	2.28236	7.48732	4.53023	15.2667	7.31336	5.51259	4.14451	2.00497	3.27804	5.4217	6.72196
2.9413	7.40596	23.529	4.38195	2.41103	5.90355	2.49293	2.82083	3.02826	14.304	5.67233	5.78911	16.226	9.10361	3.77133	15.5072	4.10911	5.63999	6.08239	2.76896	2.2835	7.46528	4.53983	15.1483	7.33649	5.47759	4.13216	1.99085	3.27929	5.41786	6.70137
2.91538	7.31879	24.0277	4.40069	2.37033	5.89395	2.48814	2.83244	3.05405	14.406	5.66888	5.84653	16.2002	9.13173	3.78145	15.4506	4.12872	5.56144	6.07317	2.73442	2.28008	7.44553	4.52901	15.0332	7.38927	5.44189	4.11913	1.97901	3.28373	5.41879	6.67032
2.90879	7.27793	24.3428	4.42764	2.33493	5.8403	2.47608	2.84411	3.04464	14.4135	5.72651	5.88634	16.1697	9.15929	3.82769	15.4117	4.15165	5.45424	6.07094	2.67942	2.27025	7.34439	4.5007	14.8884	7.4533	5.40039	4.13402	1.9924	3.2868	5.4543	6.61505
2.90943	7.24212	24.4308	4.52159	2.30445	5.83554	2.46476	2.83181	3.06088	14.444	5.77978	5.88918	16.1646	9.1702	3.86259	15.372	4.15505	5.28401	6.06125	2.63626	2.26939	7.10189	4.45123	14.716	7.46828	5.38818	4.12918	2.00287	3.27836	5.53732	6.55366
2.92104	7.20248	24.5411	4.64718	2.30552	5.76814	2.46125	2.91347	3.07527	14.4295	5.78651	5.88837	16.1712	9.20042	3.88476	15.3968	4.15642	5.09852	6.05986	2.60179	2.25408	7.0761	4.38706	14.6142	7.50736	5.35849	4.13429	1.99285	3.25898	5.56018	6.49192
2.94738	7.13118	24.6577	4.81461	2.30674	5.69747	2.45706	2.96613	3.07266	14.3916	5.793	5.9019	16.0955	9.20198	3.89264	15.4847	4.14365	4.8769	6.05722	2.55726	2.26822	7.02384	4.32379	14.536	7.54662	5.29824	4.12821	1.97929	3.24453	5.57213	6.45198
2.9482	7.12506	24.8101	5.05008	2.30839	5.63992	2.44023	2.97282	3.08352	14.3865	5.84212	5.92485	16.0698	9.22253	3.89892	15.4925	4.12123	4.64	6.06851	2.5305	2.28474	7.01413	4.2889	14.4305	7.75022	5.24194	4.133	1.97342	3.22159	5.62593	6.38987
2.95249	7.09293	24.8631	5.28727	2.30469	5.62159	2.41228	2.96891	3.09069	14.3935	5.81968	5.9524	16.0083	9.26786	3.90657	15.5127	4.08909	4.44144	6.04851	2.48511	2.32029	7.03545	4.23604	14.3627	7.81505	5.20758	4.10604	1.98876	3.22176	5.74358	6.30655
2.95806	7.08673	24.9068	5.50905	2.29097	5.6455	2.39476	2.98106	3.08886	14.4096	5.83074	6.08019	15.9105	9.31354	3.9273	15.5979	4.07255	4.24786	6.03323	2.4535	2.33868	7.05	4.19102	14.2857	7.85312	5.14692	4.0773	1.97799	3.2097	5.76157	6.21489
3.03762	7.02179	24.8946	5.69147	2.25878	5.58927	2.36179	2.98837	3.07839	14.4576	5.86086	6.19533	15.7767	9.39051	3.9317	15.659	4.06811	4.12122	6.01476	2.45311	2.35725	7.03382	4.13132	14.1527	7.9821	5.03803	4.04197	1.97403	3.20061	5.8051	6.09389
3.0652	6.86321	24.9052	5.75742	2.2115	5.51281	2.32975	3.00158	3.09078	14.5783	5.88192	6.28053	15.6759	9.42686	3.96488	15.5862	4.08763	4.00352	5.995	2.454	2.38564	6.98731	4.04833	13.9834	8.12791	5.0161	4.00693	1.96135	3.1967	5.84164	6.02498
3.10822	6.83433	24.9587	5.78206	2.13572	5.47832	2.30428	2.99836	3.09489	14.7053	5.92033	6.45709	15.5682	9.47844	4.00191	15.4854	4.10072	3.88247	5.95096	2.44023	2.41215	6.98253	3.98739	13.8425	8.27006	5.02688	3.99808	1.95896	3.18966	5.88352	5.96434
3.153	6.92517	24.9518	5.8003	2.06337	5.45876	2.28633	2.99689	3.08141	14.7962	5.95688	6.69243	15.4935	9.50551	4.06424	15.3402	4.11529	3.7758	5.9078	2.43468	2.43314	6.99044	3.98191	13.7586	8.37025	5.03576	3.97013	1.95514	3.18108	5.90374	5.90941
3.15606	6.91041	25.0043	5.83768	1.99384	5.42388	2.27046	2.99545	3.0682	14.8987	6.03323	6.77273	15.4806	9.49259	4.12357	15.2379	4.11436	3.69389	5.89962	2.41249	2.4512	6.9947	3.9898	13.6527	8.41099	5.06277	3.96668	1.95675	3.16671	5.97395	5.89647
3.16632	6.79304	25.3379	5.88562	1.95688	5.34778	2.25635	3.00266	3.05307	15.0316	6.07468	6.96698	15.4321	9.49243	4.1488	15.3665	4.09633	3.63914	5.83828	2.3898	2.44211	6.97469	4.0074	13.5817	8.46413	5.07375	3.9577	1.9624	3.14335	5.97192	5.89845
3.17283	6.69639	25.7424	5.97995	1.94258	5.21099	2.25003	3.00308	3.05654	15.2505	6.14129	7.059	15.3734	9.49163	4.16529	15.4243	4.06275	3.58833	5.81349	2.38054	2.43273	6.98495	3.93515	13.4667	8.68844	5.088	3.95525	1.95645	3.11158	5.94922	5.87346
3.16465	6.61808	25.767	6.06669	1.96055	5.06519	2.23777	2.99988	3.04976	15.4059	6.24122	7.08606	15.3339	9.45537	4.16481	15.3846	4.05029	3.52809	5.75706	2.37337	2.43751	7.06881	3.88572	13.3135	8.7997	5.06552	3.95672	1.95417	3.06992	5.9388	5.84726
3.19052	6.58122	25.8394	6.1347	1.99636	4.91711	2.22387	2.99547	3.0511	15.456	6.31053	7.17075	15.334	9.41975	4.16351	15.3297	4.03032	3.4418	5.70568	2.39671	2.44308	7.23845	3.87688	13.1559	8.89351	5.02074	3.96652	1.94249	3.0441	5.9432	5.86744
3.21129	6.51631	25.9652	6.19122	2.01595	4.75747	2.20361	2.97917	3.05593	15.5034	6.37962	7.33299	15.3012	9.38117	4.1437	15.216	3.98459	3.33578	5.65537	2.3932	2.45475	7.27701	3.8793	13.0329	8.90506	5.00157	3.97882	1.94122	3.02494	5.96169	5.85413
3.20653	6.47573	26.6813	6.29314	2.06062	4.63178	2.19199	2.96926	3.08643	15.5614	6.40682	7.53627	15.2712	9.31438	4.12818	15.1462	3.96373	3.19901	5.63853	2.37261	2.47303	7.32138	3.85745	12.9764	8.91454	4.9758	3.99117	1.92533	2.99885	6.02249	5.84654
3.20247	6.46896	27.3108	6.37923	2.09785	4.52692	2.18608	2.96365	3.08712	15.6868	6.362	7.68172	15.2361	9.25065	4.12021	15.0508	3.96709	3.03197	5.50491	2.36609	2.49602	7.34236	3.84964	12.8748	8.9069	4.9323	3.99909	1.93578	2.98782	6.05146	5.81307
3.2134	6.39255	27.6525	6.42894	2.11163	4.45773	2.17941	2.97081	3.12733	15.9096	6.3532	7.77463	15.1556	9.16779	4.11793	15.0179	3.95399	2.86268	4.84654	2.42545	2.51132	7.41048	3.83947	12.7492	8.98557	4.90392	4.00203	1.96313	2.97919	6.08444	5.79836
3.2196	6.22452	27.7674	6.43881	2.10765	4.44058	2.1713	2.97501	3.16562	16.1766	6.36231	8.05465	15.1453	9.06193	4.14049	15.0126	3.97198	2.72722	4.65914	2.51152	2.51825	7.45606	3.76567	12.6213	9.02335	4.89408	4.00512	1.97588	2.95561	6.09616	5.78091
3.22271	6.17414	27.9196	6.45908	2.08597	4.43154	2.16223	2.97986	3.1867	16.2625	6.31531	8.3703	14.9583	9.00488	4.16495	14.9518	3.98676	2.63872	4.66135	2.57324	2.51942	7.46446	3.72255	12.571	9.03971	4.89216	4.0019	1.97476	2.87616	6.04737	5.72822
3.22457	6.14762	27.9363	6.49673	2.06829	4.4164	2.1505	2.98078	3.19441	16.2569	6.30852	8.54344	15.0033	8.98879	4.19434	14.9495	3.98104	2.58171	4.67108	2.61317	2.53133	7.46103	3.71367	12.5828	9.09266	4.90804	3.99398	1.97032	2.82238	6.0302	5.72959
3.22433	6.11538	27.7678	6.5121	2.07132	4.41526	2.14629	2.97177	3.20561	16.3127	6.32328	8.58658	15.0711	9.00839	4.20662	14.8863	3.97009	2.52646	4.62368	2.61298	2.54817	7.5289	3.70896	12.5542	9.13334	4.92069	3.96537	1.97889	2.7872	6.11079	5.79111
3.22754	6.05609	28.0125	6.53386	2.09574	4.40855	2.13557	2.97165	3.21277	16.566	6.35951	8.57365	14.9705	9.0212	4.2123	14.8923	3.97137	2.48266	4.53761	2.59113	2.55937	7.55908	3.72354	12.4779	9.16199	4.93135	3.95628	1.98676	2.76521	6.20339	5.81521
3.23057	5.98743	27.9675	6.61584	2.11094	4.39716	2.11402	2.96639	3.2072	16.6012	6.39998	8.69154	14.9661	8.96195	4.23126	14.8603	3.92612	2.43824	4.44711	2.58331	2.56538	7.66593	3.7574	12.237	9.20604	4.92116	3.90997	1.99436	2.74382	6.22562	5.86117
3.21912	5.88954	28.1478	6.73166	2.13349	4.39259	2.09249	2.96218	3.20593	16.4448	6.39642	8.7989	15.0695	8.82911	4.23377	14.8783	3.94109	2.41069	4.42373	2.61976	2.56718	7.94658	3.76088	11.9377	9.22247	4.8992	3.89388	2.00819	2.72096	6.23484	5.96045
3.212	5.81153	28.3717	6.88493	2.16273	4.3998	2.07417	2.95366	3.23143	16.3374	6.42716	8.86882	15.2763	8.66595	4.21299	14.8469	3.96818	2.39352	4.42592	2.64123	2.569	8.10098	3.75946	11.7573	9.27167	4.86086	3.88472	2.00018	2.70103	6.33088	6.03634
3.19219	5.7982	28.1174	7.092	2.18692	4.43022	2.04464	2.93446	3.24694	16.3074	6.43184	9.02708	15.3485	8.53985	4.17586	14.7395	3.99049	2.35315	4.44981	2.64544	2.57144	8.17993	3.77252	11.648	9.30405	4.83622	3.87361	1.99853	2.66979	6.46899	6.06106
3.17711	5.73032	27.4899	7.33744	2.19705	4.46332	2.01485	2.93844	3.23869	16.358	6.44277	9.2239	15.3583	8.38056	4.13525	14.8134	3.99012	2.31079	4.46448	2.63297	2.56179	8.15128	3.7618	11.5446	9.33507	4.76444	3.84966	2.00163	2.62954	6.5877	6.02888
3.18734	5.62739	27.387	7.53566	2.21319	4.49866	1.98692	2.95723	3.24063	16.4438	6.43155	9.26879	15.1712	8.15398	4.08686	14.8868	4.02163	2.27027	4.46991	2.61247	2.56323	8.00075	3.74203	11.3885	9.36375	4.74355	3.85114	1.99642	2.57899	6.68783	6.03857
3.19898	5.47234	27.4299	7.68693	2.21286	4.50952	1.95109	2.9609	3.26358	16.4617	6.38425	9.37236	15.0853	7.90826	4.04862	14.8539	4.04573	2.23723	4.44407	2.65351	2.5626	7.82895	3.69297	11.1866	9.42709	4.75331	3.84213	1.99037	2.5365	6.78137	6.05399
3.19693	5.35823	27.376	7.82547	2.18679	4.50564	1.92141	2.95138	3.2772	16.4512	6.34223	9.48972	15.0299	7.77126	4.00687	14.6453	4.06311	2.2161	4.42604	2.66261	2.5732	7.96837	3.72741	10.9986	9.56756	4.65004	3.81888	1.99199	2.4836	6.86251	6.04625
3.18265	5.31987	27.2843	7.92502	2.1581	4.54888	1.89988	2.95228	3.28823	16.4597	6.31953	9.48792	15.0096	7.61931	4.00144	14.6827	4.06842	2.18119	4.33541	2.66078	2.57911	8.34437	3.72574	10.8527	9.72302	4.63476	3.78154	2.00052	2.43552	7.04503	6.02704
3.16301	5.1996	27.1608	8.02543	2.13859	4.54625	1.88135	2.963	3.27394	16.4611	6.27746	9.66581	14.899	7.5423	4.00143	14.7182	4.0552	2.16861	4.30048	2.66183	2.5827	8.58063	3.70116	10.7687	9.75076	4.69663	3.73241	2.01398	2.40606	7.25574	5.99641
3.14111	5.07561	27.1244	8.18703	2.12777	4.4811	1.86013	2.99126	3.25549	16.4692	6.24063	9.77881	15.1052	7.50668	3.99386	14.6622	4.0476	2.13768	4.29378	2.68065	2.58753	8.77279	3.68709	10.6596	9.86741	4.70445	3.69217	2.045	2.37878	7.41405	5.98498
3.13231	5.02079	26.9294	8.40549	2.11342	4.47057	1.8521	3.0083	3.24501	16.4999	6.20766	9.92761	15.4064	7.43797	3.99625	14.6568	4.04168	2.08976	4.25044	2.72137	2.57857	8.87042	3.66443	10.2328	9.96711	4.65806	3.65043	2.04481	2.36614	7.50807	5.97372
3.12799	5.0129	26.9463	8.66534	2.10674	4.47771	1.85432	3.01884	3.25241	16.603	6.15929	10.3141	15.5137	7.39871	3.99167	14.6196	4.03179	2.04236	4.19492	2.77024	2.57653	9.05646	3.64704	9.88294	10.017	4.6127	3.59901	2.04758	2.3443	7.57704	5.92845
3.1244	4.9952	27.1191	8.88547	2.10022	4.45247	1.85202	3.0341	3.25167	16.6536	6.14489	10.693	15.4962	7.39281	3.98655	14.7351	4.03351	2.02413	4.1532	2.82452	2.56886	9.2877	3.64598	9.61945	10.0921	4.60738	3.51102	2.10401	2.32204	7.60558	5.88393
3.11023	4.85631	27.3064	9.04581	2.08953	4.44202	1.84612	3.021	3.26178	16.6683	6.08841	10.8337	15.3477	7.40867	3.98553	15.0634	4.03806	2.0203	4.12893	2.9167	2.55892	9.71677	3.63006	9.37511	10.1594	4.58481	3.4268	2.15802	2.29769	7.63281	5.85138
3.09304	4.80168	27.38	9.16902	2.08955	4.43939	1.84193	3.0324	3.26657	16.6628	6.02701	10.9066	15.2587	7.43596	3.9858	15.0777	4.0285	2.00659	4.13512	2.94923	2.54022	10.0202	3.62582	9.14229	10.2348	4.55646	3.37524	2.16753	2.2724	7.61413	5.84701
3.08491	4.68046	27.3918	9.23746	2.09325	4.41643	1.82946	3.04402	3.24737	16.5972	6.00501	11.0571	15.2494	7.44134	3.97328	15.024	4.02462	1.96302	4.12979	3.03288	2.53076	10.2382	3.63779	8.9551	10.2702	4.55029	3.32387	2.1726	2.24625	7.61235	5.86268
3.07289	4.51479	27.4777	9.28155	2.09739	4.38329	1.79557	3.03807	3.22722	16.5564	5.99207	11.1756	15.2034	7.42424	3.94838	15.1016	4.03237	1.93192	4.10359	3.09101	2.52783	10.3119	3.65191	8.87903	10.2669	4.53603	3.31716	2.16576	2.21926	7.61525	5.86737
3.06072	4.39297	27.5265	9.31505	2.0963	4.3288	1.76003	3.01277	3.21909	16.5189	5.99581	11.3144	14.8101	7.43472	3.93676	15.0845	4.03428	1.90637	4.04305	3.14813	2.52905	10.4233	3.64466	8.80285	10.2886	4.52884	3.32408	2.16037	2.20256	7.72246	5.83721
3.05379	4.19048	27.6312	9.36114	2.10162	4.29972	1.70537	2.99262	3.19935	16.4092	5.99908	11.4767	14.5844	7.43785	3.92693	15.0994	4.04	1.90135	3.99814	3.24705	2.53382	10.437	3.64607	8.67686	10.3234	4.52035	3.39132	2.15965	2.19471	7.86286	5.81229
3.04531	4.12535	27.6209	9.39995	2.10206	4.30141	1.65312	2.97422	3.19608	16.2178	5.98202	11.5918	14.545	7.41504	3.94007	15.1803	4.02672	1.90857	3.95695	3.24825	2.52854	10.5287	3.63321	8.56562	10.2963	4.46131	3.45714	2.16	2.18756	7.89342	5.80252
3.0178	4.11192	27.8038	9.45153	2.10124	4.29838	1.6192	2.96036	3.19812	16.054	5.97666	11.728	14.4971	7.37723	3.92921	15.3185	4.04398	1.89743	3.91657	3.2488	2.52435	10.6065	3.62103	8.43887	10.2723	4.44807	3.52575	2.16374	2.17816	7.94198	5.79615
3.01318	3.97515	27.7552	9.51917	2.10434	4.29714	1.58973	2.94198	3.2124	15.8807	5.94128	11.8019	14.4095	7.38629	3.91227	15.3494	4.06984	1.89808	3.88062	3.26075	2.51875	10.6822	3.62198	8.29234	10.3057	4.45537	3.59468	2.16646	2.16646	7.97615	5.77182
2.9537	3.96089	27.773	9.60763	2.10675	4.26695	1.58599	2.9657	3.17328	15.8653	5.94948	11.8229	14.0639	7.47115	3.88562	15.3466	4.08273	1.89253	3.82457	3.26482	2.51888	10.8312	3.61255	8.1651	10.3137	4.41535	3.67384	2.17066	2.13802	8.00013	5.76496
2.82513	3.96423	27.6918	9.69252	2.10913	4.24627	1.57948	2.9885	3.14289	15.8688	5.97676	11.9153	13.7637	7.47508	3.86441	15.2953	4.09997	1.88783	3.80455	3.27573	2.51547	11.0593	3.59837	8.06659	10.3726	4.39414	3.73201	2.17228	2.10023	8.0685	5.75825
2.7953	3.9264	27.6363	9.75583	2.12122	4.24594	1.58096	3.01192	3.10733	15.8636	5.96668	11.9834	13.4941	7.43803	3.83072	15.1479	4.08493	1.87814	3.75585	3.28505	2.50943	11.2041	3.55638	7.9452	10.4774	4.37414	3.73451	2.16081	2.03833	8.16233	5.75069
2.78529	3.89697	27.5812	9.75787	2.12077	4.20255	1.59706	3.04709	3.07189	15.8397	5.93868	12.021	13.1578	7.40007	3.79221	15.0131	4.06495	1.87823	3.71799	3.28702	2.5083	11.3317	3.5394	7.85835	10.4655	4.37054	3.68568	2.15681	2.01399	8.17059	5.72006
2.76263	3.82754	27.6046	9.69521	2.11328	4.20273	1.63595	3.06261	3.04002	15.8828	5.90405	12.038	12.4916	7.37158	3.7435	14.7265	4.06118	1.8798	3.69507	3.30013	2.52292	11.4044	3.53547	7.82997	10.48	4.37121	3.71851	2.15001	1.99034	8.21003	5.70424
2.73548	3.77566	27.5279	9.58814	2.1145	4.19672	1.67041	3.06948	2.99981	15.9063	5.86813	12.01	11.5503	7.33945	3.69215	14.67	4.05032	1.86222	3.68951	3.31236	2.50826	11.5121	3.51812	7.80165	10.4336	4.36757	3.74949	2.14672	1.96405	8.57692	5.68016
2.71756	3.72643	27.5398	9.51481	2.11931	4.17645	1.6899	3.07261	2.9857	15.8379	5.82385	12.0202	10.7268	7.29517	3.65935	14.7906	3.93705	1.84323	3.69235	3.31888	2.48582	11.7691	3.5158	7.72779	10.3758	4.38018	3.77135	2.16219	1.95062	8.7278	5.65135
2.71256	3.65271	27.6102	9.49567	2.11131	4.16745	1.70566	3.06843	2.95543	15.9316	5.8008	12.0628	10.696	7.28525	3.64347	14.5883	3.89521	1.8179	3.68119	3.32354	2.47902	12.0017	3.51533	7.64324	10.3926	4.39197	3.8238	2.17678	1.94328	8.82163	5.62107
2.7056	3.59485	27.5941	9.48835	2.10628	4.15943	1.72183	3.05534	2.89809	16.3905	5.78165	12.1381	10.629	7.27162	3.64999	14.4536	3.89113	1.78054	3.66766	3.3429	2.47741	12.2409	3.45848	7.53905	10.395	4.39373	3.89968	2.17682	1.94226	8.92896	5.58694
2.69846	3.5724	27.5898	9.53827	2.10927	4.1182	1.70805	3.04024	2.89424	16.6246	5.74605	12.2374	10.5234	7.20858	3.65356	14.3	3.8812	1.76923	3.61306	3.36324	2.48783	12.1881	3.39721	7.46617	10.3525	4.3531	3.97511	2.17735	1.93042	9.11923	5.59473
2.6981	3.54964	27.4957	9.5929	2.12488	4.10543	1.69385	3.03273	2.88844	16.7329	5.6849	12.4921	10.4771	7.18766	3.63063	14.2446	3.86571	1.76803	3.56249	3.39938	2.49385	12.1785	3.39406	7.28063	10.2938	4.30995	4.08161	2.19311	1.94227	9.33787	5.56904
2.71443	3.51209	27.011	9.60138	2.13216	4.10761	1.68594	2.99862	2.86692	16.7482	5.64968	12.8621	10.871	7.19523	3.61042	14.3856	3.84153	1.77314	3.50629	3.41292	2.49694	12.2938	3.37564	7.00794	10.2755	4.29122	4.16302	2.21112	1.96287	9.55219	5.54319
2.7346	3.44614	26.9412	9.63061	2.13372	4.10794	1.69631	2.99481	2.83761	16.7379	5.62832	13.1732	11.1966	7.18177	3.61475	14.3502	3.80245	1.77805	3.45201	3.43451	2.4986	12.4483	3.39369	6.90941	10.2504	4.30499	4.2246	2.21916	1.9637	9.56655	5.52893
2.74636	3.41145	26.8748	9.66806	2.14546	4.07624	1.69936	2.97399	2.8084	16.6906	5.61761	13.3625	11.2167	7.1479	3.60757	14.3365	3.78502	1.78407	3.4424	3.45063	2.50946	12.7436	3.39587	6.87506	10.2003	4.32267	4.27638	2.21824	1.96659	9.60257	5.5369
2.74659	3.4028	27.059	9.71604	2.15009	4.08076	1.69804	2.95423	2.77947	16.6639	5.51408	13.4738	11.1326	7.11401	3.59992	14.3711	3.76495	1.76989	3.42019	3.43902	2.5176	13.0232	3.41204	6.78899	10.2018	4.34599	4.3564	2.23118	1.96348	9.82685	5.52589
2.7755	3.37056	26.9855	9.73186	2.1697	4.0878	1.69011	2.92792	2.72518	16.681	5.45739	13.7101	10.9583	7.07146	3.60334	14.3475	3.76908	1.75735	3.39957	3.43003	2.53188	13.3129	3.408	6.73812	10.1967	4.35058	4.36943	2.22868	1.96183	10.0414	5.52177
2.80322	3.27985	26.9958	9.6974	2.20046	4.08157	1.69317	2.90341	2.70094	16.7459	5.43196	13.8916	10.8769	7.03762	3.61037	14.4232	3.75673	1.75	3.39813	3.49894	2.54075	13.7325	3.38827	6.70669	10.1119	4.35931	4.38681	2.22057	1.9604	10.0312	5.5318
2.80044	3.15527	26.9285	9.63278	2.2486	4.08918	1.71455	2.90123	2.6837	16.9217	5.38167	14.0515	10.9118	7.07289	3.58559	14.3936	3.73801	1.75528	3.37406	3.56854	2.54253	13.9315	3.38786	6.61264	10.0306	4.36679	4.39274	2.20834	1.95892	10.16	5.52185
2.80649	2.92929	26.7861	9.51106	2.29308	4.09528	1.73929	2.78501	2.65013	17.0228	5.33867	14.1839	10.9195	7.08349	3.56508	14.3245	3.71897	1.74934	3.32823	3.57897	2.51454	14.0058	3.3798	6.54167	9.99626	4.35984	4.38302	2.19832	1.95672	10.3621	5.53786
2.81786	2.85692	26.9306	9.36978	2.36456	4.08349	1.78175	2.72412	2.62755	17.0374	5.29583	14.2929	10.9181	7.07928	3.54572	14.3511	3.69638	1.77324	3.30137	3.57935	2.4757	14.038	3.36929	6.5061	9.93015	4.43327	4.37671	2.18585	1.95439	10.4355	5.56202
2.82733	2.83005	27.0979	9.22374	2.41769	4.08521	1.82662	2.72249	2.60346	17.2744	5.29604	14.367	10.9256	7.03455	3.51348	14.4102	3.69261	1.80441	3.28325	3.6195	2.43333	14.0899	3.36601	6.41742	9.87748	4.50624	4.35372	2.1851	1.94312	10.4451	5.58391
2.83168	2.80698	27.2352	9.15901	2.44402	4.0868	1.87324	2.73064	2.58664	17.5284	5.25538	14.4004	11.0298	6.99402	3.48942	14.4059	3.69379	1.81344	3.2713	3.67411	2.41673	14.093	3.3602	6.23682	9.83337	4.53557	4.34601	2.18012	1.93016	10.4173	5.60839
2.84548	2.79548	27.5916	9.16582	2.45025	4.1054	1.91799	2.70996	2.56511	17.6665	5.20966	14.4978	11.4243	6.95533	3.46474	14.3679	3.69501	1.81729	3.26025	3.68681	2.37859	14.1046	3.36364	6.16193	9.70245	4.56929	4.33232	2.18639	1.91878	10.4359	5.62295
2.87302	2.76407	27.6759	9.19509	2.45257	4.11727	1.95404	2.68839	2.55368	17.8364	5.17449	14.6012	11.5065	6.94429	3.45322	14.4202	3.70216	1.81909	3.26611	3.7246	2.34072	14.1455	3.34991	6.15218	9.61771	4.57039	4.31828	2.19149	1.90987	10.4402	5.65451
2.88186	2.70209	27.7459	9.19753	2.45643	4.07857	1.98611	2.65622	2.5478	18.0096	5.11522	14.6415	11.6397	6.9366	3.43377	14.4893	3.70113	1.81758	3.22894	3.7581	2.32737	14.1986	3.34808	6.12135	9.55775	4.55161	4.31296	2.20222	1.91164	10.4137	5.66113
2.90261	2.67633	28.0546	9.18892	2.47664	4.04848	2.0156	2.63251	2.53863	18.0752	5.08083	14.7606	12.1043	6.90998	3.39402	14.4123	3.70002	1.81325	3.21332	3.76583	2.31141	14.2377	3.35777	6.11443	9.47873	4.46937	4.32898	2.21577	1.92241	10.3927	5.69939
2.91256	2.63917	28.653	9.15608	2.51222	4.0593	2.03813	2.60236	2.54226	18.028	5.04681	14.8735	12.2641	6.81672	3.35408	14.4107	3.70498	1.82391	3.20896	3.77855	2.30909	14.2757	3.35579	6.01678	9.42593	4.45741	4.3358	2.23946	1.91119	10.3043	5.71779
2.9326	2.52558	29.2497	9.08348	2.55716	4.0344	2.04947	2.59887	2.52481	18.169	4.92673	15.0191	12.2599	6.72614	3.30532	14.4172	3.70471	1.82462	3.22472	3.78721	2.31281	14.3327	3.34845	5.96024	9.38335	4.47957	4.32979	2.23992	1.9002	10.2569	5.73392
2.94266	2.4411	29.3338	9.01322	2.59494	4.04004	2.05828	2.5949	2.50965	18.3002	4.85402	15.0235	12.2394	6.63518	3.2614	14.471	3.70351	1.81258	3.212	3.796	2.30288	14.3551	3.35547	5.89972	9.26433	4.46821	4.32119	2.26165	1.90285	10.2432	5.74736
2.89901	2.441	29.2166	8.93323	2.64703	4.06326	2.05464	2.59464	2.49982	18.3751	4.80824	15.1516	12.2416	6.57617	3.2305	14.517	3.69583	1.8148	3.21062	3.80187	2.29898	14.4208	3.35405	5.86035	9.11622	4.43582	4.29259	2.30963	1.9044	10.2069	5.75047
2.87188	2.41975	29.0882	8.80196	2.69034	4.06935	2.0489	2.57512	2.4684	18.3991	4.78268	15.195	12.2754	6.47623	3.20036	14.4559	3.66188	1.81214	3.19007	3.85392	2.29684	14.5034	3.34529	5.82418	9.06365	4.42426	4.27189	2.34204	1.9093	10.1764	5.76243
2.85043	2.41546	29.0615	8.66631	2.72434	4.05777	2.04542	2.56973	2.4367	18.3926	4.70651	15.1753	12.3753	6.37655	3.16611	14.4662	3.62486	1.81097	3.18101	3.86373	2.28691	14.5605	3.32854	5.79301	9.03446	4.40152	4.25777	2.38736	1.91588	10.1634	5.79851
2.80882	2.41017	29.0221	8.53068	2.74458	4.06164	2.0361	2.56103	2.41838	18.403	4.68307	15.1609	12.5009	6.33243	3.13828	14.516	3.64227	1.81261	3.16406	3.87895	2.27021	14.5866	3.31115	5.66466	8.97701	4.40185	4.24225	2.41336	1.90815	10.1756	5.8276
2.76044	2.41056	29.0773	8.40852	2.74449	4.09007	2.04058	2.55157	2.38039	18.4258	4.72427	15.1151	12.6536	6.35873	3.09659	14.4977	3.71948	1.8154	3.13492	3.89773	2.24917	14.6729	3.28935	5.51797	9.00474	4.37919	4.22513	2.4645	1.89221	10.1724	5.84679
2.78031	2.40447	29.0816	8.32232	2.74689	4.10625	2.05192	2.53477	2.35858	18.3814	4.75171	15.0748	13.0552	6.39079	3.05076	14.4146	3.75015	1.8258	3.113	3.90053	2.22442	14.8013	3.26161	5.46874	8.9126	4.37166	4.20507	2.53026	1.87472	10.1707	5.93253
2.8184	2.3946	28.4657	8.26014	2.72734	4.10673	2.07223	2.51723	2.34351	18.3888	4.77347	15.0629	13.207	6.38919	3.02347	14.3534	3.77062	1.82775	3.0925	3.91593	2.19837	14.8468	3.23942	5.45731	8.85655	4.35306	4.19337	2.55163	1.853	10.1892	6.03493
2.85488	2.37824	27.6045	8.21862	2.70628	4.10988	2.0797	2.53158	2.30254	18.4831	4.72953	14.9159	13.2365	6.38564	2.96405	14.2876	3.7972	1.83138	3.09603	3.9894	2.16928	14.8567	3.22744	5.46249	8.84116	4.33266	4.16832	2.56726	1.82312	10.2701	6.11322
2.88954	2.37203	27.4725	8.16949	2.68734	4.10473	2.08636	2.53057	2.27142	18.5429	4.68765	14.8233	13.6978	6.3992	2.92756	14.2619	3.81171	1.82652	3.06383	4.0592	2.14684	14.8313	3.21676	5.44356	8.91605	4.29299	4.15975	2.58476	1.81025	10.3054	6.19855
2.92438	2.37359	27.5277	8.09448	2.68161	4.10497	2.09547	2.5206	2.26637	18.6289	4.65924	14.8521	13.8733	6.45598	2.89593	14.2226	3.82879	1.81715	3.01257	4.09447	2.15561	14.8427	3.18996	5.41437	9.00576	4.29328	4.15766	2.59518	1.80333	10.3371	6.24501
2.95891	2.37698	27.5864	7.99596	2.68172	4.10825	2.09785	2.52335	2.27141	18.8202	4.63816	14.9041	13.8753	6.49129	2.86178	14.249	3.8354	1.82702	2.94364	4.10686	2.1584	14.8991	3.16802	5.40603	9.05186	4.27086	4.17055	2.6086	1.80988	10.3641	6.2814
2.99186	2.37848	27.8076	7.90431	2.6776	4.11345	2.10004	2.52122	2.27156	18.7053	4.65328	15.0186	13.8121	6.51539	2.8185	14.1793	3.83426	1.82362	2.88092	4.20852	2.16296	14.9145	3.13901	5.36906	9.06072	4.24091	4.16549	2.62646	1.81818	10.3678	6.28218
2.99142	2.38462	27.8183	7.80768	2.6668	4.11544	2.10775	2.50635	2.26454	18.6263	4.57571	15.0757	13.7543	6.5414	2.75606	14.1503	3.81764	1.82451	2.82597	4.36037	2.15397	14.8638	3.11434	5.31764	9.04787	4.20948	4.15678	2.69443	1.81825	10.3276	6.26876
2.99827	2.38045	27.8056	7.69428	2.64578	4.10403	2.11676	2.50992	2.2596	18.6452	4.50843	15.1561	13.719	6.5769	2.74571	14.1804	3.80577	1.81937	2.78846	4.44609	2.14603	14.7084	3.11371	5.25207	9.02363	4.21153	4.13166	2.81874	1.79852	10.3261	6.2462
3.0075	2.35582	27.9846	7.55563	2.61198	4.09458	2.11843	2.51317	2.2448	18.5178	4.45115	15.1536	13.6568	6.61837	2.74259	14.2047	3.7941	1.8141	2.75958	4.43206	2.14944	14.5854	3.12116	5.13396	9.00286	4.21907	4.12628	2.89262	1.79444	10.3463	6.23942
3.01079	2.22658	28.0534	7.43018	2.57941	4.07543	2.11693	2.50974	2.23486	18.3147	4.41119	15.1617	13.6122	6.61708	2.73045	14.2919	3.79012	1.82927	2.72991	4.40068	2.15108	14.5282	3.12815	5.0647	8.94646	4.19327	4.12056	2.92839	1.80051	10.4523	6.23029
3.02377	2.16781	27.8284	7.27711	2.54515	4.06374	2.12584	2.49863	2.23608	18.2992	4.40697	15.1478	13.6724	6.59319	2.74198	14.274	3.77001	1.83281	2.68776	4.3545	2.15481	14.5072	3.13484	5.05722	8.90856	4.21348	4.12183	3.04302	1.81106	10.4194	6.22331
3.02396	2.11375	27.6061	7.14113	2.48999	4.05395	2.1373	2.47966	2.22419	18.3061	4.4052	15.1259	13.6533	6.58705	2.74221	14.2472	3.77952	1.84036	2.67421	4.35212	2.15664	14.48	3.11276	5.04599	9.09606	4.18765	4.11555	3.18339	1.81181	10.4023	6.22815
3.03174	2.12318	27.4767	6.97149	2.43919	4.03084	2.14242	2.45958	2.27103	18.3472	4.45809	15.1178	13.5966	6.58573	2.7415	14.2647	3.79067	1.83084	2.66804	4.39072	2.16244	14.421	3.11145	5.01045	9.11362	4.16349	4.11466	3.31747	1.81088	10.407	6.18975
3.0313	2.12182	27.3356	6.83957	2.3853	3.97756	2.13887	2.44561	2.28421	18.73	4.55518	15.2452	13.443	6.59717	2.74312	14.3179	3.77746	1.82373	2.66258	4.39616	2.17318	14.3446	3.11203	4.90581	9.02958	4.17116	4.10617	3.41279	1.80963	10.41	6.15705
3.02706	2.11705	27.1347	6.67097	2.34075	3.93113	2.13419	2.42011	2.3139	18.9034	4.61619	15.3854	13.3783	6.61744	2.71268	14.4128	3.76597	1.81008	2.63935	4.34313	2.16453	14.2405	3.11878	4.85818	9.01248	4.1609	4.10165	3.48123	1.80455	10.3366	6.12007
3.01712	2.11153	26.8935	6.44036	2.32674	3.88993	2.13327	2.39295	2.33361	19.041	4.67197	15.3911	13.4661	6.63107	2.68972	14.237	3.79148	1.79545	2.62039	4.33094	2.15265	14.0502	3.13545	4.85554	9.00895	4.0605	4.0949	3.54584	1.80931	10.2288	6.10054
3.02481	2.06522	26.9378	6.18405	2.31451	3.84315	2.12279	2.3813	2.34768	19.1415	4.70049	15.422	13.566	6.6327	2.66321	13.9441	3.80074	1.78905	2.60429	4.36967	2.14399	13.7075	3.16615	4.86536	8.76352	4.04979	4.09957	3.58362	1.80643	10.1455	6.10695
3.01943	1.98321	27.0122	5.9792	2.30722	3.82839	2.11236	2.37102	2.37797	19.1686	4.73747	15.395	13.5207	6.63388	2.64041	13.5901	3.80606	1.78785	2.60887	4.54009	2.14294	13.3503	3.21612	4.85206	8.73278	4.05198	4.09088	3.63208	1.7998	10.1055	6.07741
3.02131	1.95691	26.9844	5.81159	2.3064	3.82589	2.12215	2.33986	2.3922	19.2099	4.71197	15.3568	13.4871	6.64606	2.59344	13.5127	3.79459	1.78134	2.62145	4.6395	2.14294	13.114	3.23908	4.8123	8.7608	4.03628	4.08525	3.65245	1.80158	10.361	6.07897
3.01512	1.94566	26.9106	5.63914	2.304	3.81726	2.12786	2.32386	2.40926	19.237	4.72985	15.3629	13.5126	6.63225	2.57456	13.416	3.7654	1.78444	2.64207	4.68759	2.15193	12.939	3.23884	4.76781	8.74447	4.03668	4.07687	3.66869	1.80625	10.8012	6.10575
3.01419	1.95895	26.7714	5.51332	2.30672	3.82947	2.12422	2.31995	2.41471	19.2975	4.67254	15.4016	13.5801	6.58081	2.56578	13.4035	3.7588	1.78233	2.66189	4.72313	2.1643	12.7565	3.22657	4.74709	9.14248	4.03387	4.07137	3.686	1.81689	10.9615	6.12813
3.01499	2.03613	26.7042	5.40698	2.31235	3.82647	2.12945	2.32209	2.39854	19.3031	4.75591	15.341	13.2986	6.54447	2.55174	13.2827	3.76013	1.77735	2.69607	4.75754	2.18748	12.6224	3.22922	4.73637	9.32963	4.02269	4.05605	3.70701	1.82748	10.8789	6.13009
3.02502	2.07573	26.5212	5.32802	2.32458	3.8302	2.13212	2.32126	2.39214	19.3787	4.93805	15.2914	13.068	6.53057	2.53762	12.9974	3.77297	1.78185	2.69331	4.79003	2.17576	12.4911	3.24917	4.74049	9.22274	4.03602	4.05401	3.7032	1.84837	10.8935	6.14501
3.03651	2.11041	26.36	5.24044	2.34186	3.85001	2.14996	2.33592	2.38262	19.495	4.91236	15.2908	13.1561	6.50649	2.52297	12.9056	3.8172	1.78007	2.67023	4.83372	2.16719	12.4099	3.29457	4.76848	9.1242	4.07121	4.04722	3.67323	1.88457	10.9479	6.17163
3.03149	2.1404	26.3509	5.12943	2.36935	3.89239	2.16981	2.34338	2.40913	19.5278	4.90727	15.1153	13.2012	6.48954	2.51692	13.0156	3.86145	1.79813	2.66601	4.86271	2.16623	12.2045	3.33967	4.80222	9.04527	4.07151	4.05086	3.73115	1.93137	10.965	6.25722
3.02743	2.15418	26.1944	5.00574	2.42614	3.87883	2.19046	2.35598	2.41509	19.68	4.86037	15.0237	13.2122	6.50193	2.52303	13.007	3.89023	1.80643	2.66379	4.86618	2.16973	12.1306	3.35542	4.78363	8.9542	4.05767	4.0399	3.8504	1.93721	10.9754	6.33206
3.01571	2.15985	26.0805	4.88337	2.47611	3.86976	2.21637	2.35701	2.41848	19.9833	4.86665	15.0164	13.2323	6.49922	2.5134	12.9891	3.90082	1.80652	2.65465	4.85623	2.17676	11.995	3.38548	4.77045	8.91789	4.09267	4.01596	3.91469	1.94346	10.9493	6.42804
3.01541	2.17261	25.8078	4.77552	2.53097	3.87128	2.2321	2.35275	2.42758	20.5589	4.89666	15.0905	13.2841	6.43951	2.51707	12.7177	3.90541	1.80976	2.64659	4.86132	2.18186	11.9466	3.41682	4.77891	8.78756	4.11328	3.99589	3.96267	1.95003	10.9198	6.55801
3.01934	2.21818	25.7138	4.65299	2.56933	3.86816	2.23914	2.34557	2.4278	20.7384	4.90499	15.2476	13.3362	6.37344	2.51699	12.8099	3.9134	1.8173	2.65706	4.86808	2.18187	11.923	3.44077	4.8008	8.74347	4.1348	3.9815	4.00938	1.95723	10.8693	6.65911
3.02143	2.25859	25.5524	4.5165	2.58228	3.86478	2.23616	2.32121	2.51399	20.7756	4.88812	15.2782	13.3693	6.26565	2.53481	12.7738	3.93085	1.82586	2.69877	4.87812	2.18212	11.8298	3.45988	4.82105	8.6735	4.16661	3.9476	4.08563	1.97587	10.8349	6.75203
3.02082	2.30505	25.4495	4.35812	2.56943	3.87246	2.24772	2.28581	2.54651	20.8177	4.87869	15.4033	13.4023	6.22154	2.55629	12.7183	3.96377	1.83165	2.71088	4.79754	2.18561	11.6769	3.46283	4.80984	8.5553	4.1722	3.90227	4.19865	1.97666	10.8064	6.82917
3.01747	2.36386	25.2178	4.18408	2.55133	3.87309	2.25555	2.2572	2.6213	21.0573	4.91202	15.702	13.4128	6.19776	2.56267	12.6279	3.9651	1.83423	2.71505	4.77045	2.18883	11.5	3.52615	4.78801	8.5258	4.1893	3.86406	4.27342	1.98017	10.7858	6.86057
3.01396	2.3964	24.933	3.99662	2.53566	3.87386	2.26357	2.21386	2.71708	21.3142	4.92814	15.9317	13.4283	6.17745	2.57373	12.596	3.96442	1.83021	2.70665	4.68943	2.1857	11.2979	3.55206	4.77642	8.49277	4.16189	3.84986	4.31571	1.97718	10.7835	6.89605
3.01975	2.42718	24.7955	3.86743	2.52972	3.87225	2.26966	2.20059	2.83281	21.4157	4.96271	15.9422	13.4533	6.10988	2.57829	12.5562	3.93597	1.82915	2.71051	4.63249	2.20093	11.162	3.57076	4.73707	8.4712	4.14213	3.83966	4.36276	1.97775	10.7688	6.93182
3.0259	2.43399	24.6975	3.7516	2.54558	3.88935	2.25572	2.18148	2.92627	21.5127	4.95823	16.0189	13.5035	6.0041	2.57879	12.4749	3.91428	1.83788	2.73642	4.65204	2.21537	11.0715	3.55607	4.72617	8.42419	4.12548	3.8267	4.46138	1.97616	10.7324	6.96759
3.0198	2.46985	24.4591	3.65006	2.58701	3.88467	2.24411	2.17237	2.97489	21.5451	4.95299	16.1359	13.589	5.94504	2.59412	12.2646	3.89747	1.84751	2.77697	4.66981	2.225	10.8869	3.5599	4.75664	8.29995	4.12955	3.80799	4.53329	2.0053	10.6869	7.03649
2.98888	2.49465	24.2546	3.58032	2.63401	3.87215	2.23511	2.18493	3.06219	21.5558	4.95296	16.2148	13.6781	5.94022	2.59245	11.9523	3.91228	1.85576	2.81142	4.70949	2.23069	10.7772	3.58921	4.77967	8.19973	4.11966	3.76183	4.5788	2.04561	10.6345	7.08186
3.00211	2.516	24.2002	3.47542	2.67873	3.87895	2.24641	2.18962	3.10383	21.5752	4.945	16.259	13.7363	5.94038	2.58152	11.9369	3.92144	1.86034	2.8286	4.76066	2.23484	10.5315	3.59459	4.7809	8.16129	4.11337	3.69535	4.62335	2.05757	10.5989	7.14891
3.02859	2.54557	24.0472	3.36087	2.72735	3.8816	2.2763	2.20307	3.13813	21.6218	4.96214	16.1932	13.7544	5.95066	2.58763	11.8933	3.91718	1.86759	2.83053	4.80094	2.23719	10.2314	3.59526	4.77939	8.10385	4.104	3.61429	4.68995	2.0728	10.5448	7.20406
3.03852	2.56424	23.8026	3.26032	2.76107	3.89652	2.2997	2.23264	3.16637	21.6401	4.97618	15.9807	13.7575	5.96785	2.5904	11.8683	3.92034	1.87517	2.82691	4.85078	2.23429	9.82968	3.57786	4.78805	8.06564	4.1	3.50571	4.73272	2.12858	10.4314	7.23523
3.04185	2.57691	23.7356	3.1879	2.79188	3.93877	2.34106	2.30285	3.23994	21.6886	4.97289	15.7727	13.696	5.9482	2.59675	11.5914	3.95776	1.87258	2.82145	4.96791	2.22671	9.65229	3.58625	4.81449	8.06506	4.09882	3.36403	4.78428	2.19478	10.3516	7.26953
3.04387	2.57924	23.587	3.15298	2.80658	3.9726	2.45764	2.33337	3.316	21.7057	4.96707	15.6718	13.5531	5.96364	2.57412	11.4127	3.96857	1.86487	2.80974	5.03102	2.20331	9.52817	3.60541	4.83722	8.07029	4.11118	3.22935	4.86152	2.2399	10.2631	7.27845
3.04427	2.5759	23.4256	3.12406	2.81529	3.98469	2.53016	2.37943	3.37015	21.7873	4.94614	15.659	13.5346	5.99261	2.57321	11.2548	3.99435	1.85608	2.78805	5.05831	2.18491	9.23444	3.62397	4.86837	8.07266	4.11889	3.08198	4.94387	2.27016	10.0818	7.30588
3.07084	2.59253	23.354	3.085	2.82626	3.9681	2.60243	2.57014	3.44704	21.8967	4.92922	15.616	13.3898	6.02645	2.61451	11.1088	4.04572	1.854	2.75957	5.09858	2.16726	8.85383	3.64039	4.89562	8.0638	4.11524	3.02748	4.9912	2.37385	9.81931	7.34198
3.10424	2.60508	23.2136	3.01956	2.82833	4.04023	2.75117	2.6445	3.55183	22.0888	4.90538	15.5057	12.9429	5.9955	2.65883	10.9776	4.07803	1.85505	2.75308	5.0989	2.13328	8.72742	3.64971	4.93223	8.02565	4.13569	2.94328	5.03295	2.48672	9.86125	7.40615
3.16739	2.61796	22.8497	2.90996	2.82871	4.23206	2.88879	2.67677	3.60334	22.2479	4.83718	15.37	12.6127	5.98178	2.72177	10.8972	4.10937	1.86407	2.75271	5.08361	2.111	8.53437	3.64808	4.95151	8.0254	4.13962	2.89049	5.0653	2.51801	9.96382	7.53389
3.24005	2.63448	22.629	2.81305	2.82538	4.29286	2.9326	2.69594	3.66739	22.2989	4.82504	15.1851	12.5879	6.008	2.73176	10.8843	4.20943	1.86434	2.76582	5.09157	2.08287	8.38161	3.63829	4.93885	8.01581	4.14505	2.85161	5.10749	2.52915	10.0431	7.66976
3.26021	2.646	22.5227	2.68456	2.81838	4.30054	2.92744	2.78153	3.70995	22.1451	4.81288	15.1217	12.5922	5.99605	2.77496	10.8549	4.27993	1.86383	2.77805	5.10604	2.07177	7.86167	3.68599	4.93487	7.99943	4.13616	2.80673	5.17885	2.55516	10.0537	7.7561
3.26114	2.64445	22.2557	2.57707	2.81144	4.28262	2.9115	2.82143	3.7517	22.1884	4.78491	15.1812	12.6438	5.97434	2.83123	10.6192	4.34881	1.84693	2.79275	5.12757	2.07555	7.40341	3.70376	4.93874	7.98723	4.04393	2.7654	5.25283	2.5931	10.0901	7.82056
3.27174	2.65869	21.9744	2.4629	2.79509	4.28942	2.88148	2.83833	3.77779	22.3245	4.76267	15.1559	12.7085	5.96781	2.86643	10.3574	4.43946	1.83116	2.80275	5.10325	2.10053	7.14955	3.72579	4.94737	7.97751	3.93462	2.71361	5.28842	2.61176	10.1232	7.89952
3.28969	2.70146	21.6628	2.35882	2.76518	4.32201	2.82959	2.90408	3.79722	22.5311	4.74884	15.1143	12.7715	5.94423	2.89026	10.2029	4.50859	1.8421	2.81661	5.11586	2.12354	7.09453	3.72504	4.93489	8.02012	3.87827	2.6407	5.33196	2.63252	10.2276	7.95739
3.3243	2.71256	21.2293	2.25957	2.73059	4.35725	2.81046	3.23082	3.83503	22.7041	4.73975	15.0122	12.8214	5.86779	2.89091	10.0135	4.55334	1.83855	2.82267	5.13186	2.14646	6.95778	3.71869	4.93112	8.087	3.81701	2.57151	5.40618	2.65341	10.2803	8.03956
3.3779	2.73673	20.9673	2.21383	2.72021	4.38454	2.82748	3.35097	3.91491	22.8748	4.74899	14.9647	12.8215	5.85103	2.89961	9.93736	4.57063	1.83746	2.81364	5.14841	2.16538	6.76409	3.71683	4.96012	8.17374	3.80104	2.51413	5.46114	2.65951	10.3237	8.13186
3.42433	2.76259	20.512	2.19363	2.72467	4.39376	2.79937	3.38798	3.94118	23.0041	4.76155	15.0344	12.7465	5.84141	2.92556	9.81578	4.57618	1.83143	2.82006	5.1891	2.17909	6.64673	3.73437	4.95307	8.23313	3.79969	2.44514	5.52887	2.66233	10.2519	8.13821
3.46573	2.79337	20.3796	2.1815	2.7318	4.33751	2.76268	3.42996	3.9875	23.0326	4.78842	15.0953	12.5463	5.83403	2.9525	9.78241	4.58807	1.84032	2.80752	5.26469	2.1711	6.60208	3.73075	4.92678	8.23139	3.81393	2.40059	5.60852	2.66902	10.1864	8.12923
3.47208	2.85319	20.2444	2.1758	2.74055	4.30726	2.75508	3.48844	4.02606	23.0692	4.80787	15.2002	12.3225	5.8504	2.98862	9.68026	4.60139	1.84235	2.81497	5.3113	2.15789	6.53464	3.71283	4.93471	8.23253	3.79985	2.36876	5.67227	2.67201	10.2093	8.15449
3.48056	2.90958	20.0476	2.187	2.73754	4.29966	2.90058	3.5291	4.0627	23.1018	4.82574	15.1748	11.875	5.8493	3.00433	9.6099	4.63579	1.83942	2.81252	5.39867	2.15489	6.42886	3.6933	4.9328	8.21941	3.74339	2.37223	5.74171	2.67199	10.2386	8.18084
3.51439	2.93389	19.5114	2.17868	2.71509	4.31619	3.20986	3.57349	4.10852	23.0159	4.83469	15.1859	11.4095	5.84766	3.02749	9.41338	4.65158	1.84736	2.80714	5.40549	2.16092	6.32101	3.69593	4.93534	8.19753	3.75754	2.38132	5.8679	2.68647	10.2963	8.21568
3.53866	2.95166	18.695	2.14602	2.68464	4.3291	3.37298	3.59083	4.14885	23.2923	4.83155	15.02	11.3488	5.83057	3.05498	9.19079	4.65424	1.84087	2.78238	5.43012	2.16073	6.05955	3.71223	4.93411	8.19571	3.73084	2.3698	5.9624	2.73279	10.298	8.23945
3.57011	2.99249	18.215	2.12542	2.6426	4.31258	3.44306	3.59585	4.18852	23.2798	4.84559	14.8219	11.3453	5.80996	3.09667	9.14185	4.66119	1.83981	2.76481	5.46856	2.14818	5.83303	3.7289	4.93784	8.14799	3.72246	2.36199	6.01287	2.75652	10.3054	8.23389
3.58751	3.05496	17.9908	2.116	2.59461	4.29276	3.47415	3.60135	4.22542	22.9179	4.80953	14.6996	11.305	5.85091	3.12699	9.08285	4.70659	1.83944	2.75423	5.46785	2.14666	5.72854	3.7876	4.93798	8.12564	3.72797	2.33604	6.04152	2.77028	10.3456	8.24772
3.61011	3.1178	17.7321	2.09541	2.53359	4.32414	3.50672	3.61699	4.28171	22.7647	4.77799	14.6852	11.28	5.94184	3.16863	9.06546	4.76359	1.84202	2.74002	5.52669	2.17392	5.63331	3.82655	4.93589	8.03824	3.71725	2.30798	6.0256	2.79739	10.3878	8.27066
3.62039	3.18909	17.3822	2.06715	2.47618	4.3481	3.5443	3.63861	4.33241	22.7223	4.7574	14.6503	11.19	5.97572	3.1988	9.04238	4.82067	1.82077	2.76368	5.59186	2.21118	5.38005	3.83737	4.96178	7.94024	3.70442	2.26832	6.02244	2.82454	10.4283	8.32147
3.62753	3.25868	17.0328	2.03792	2.41965	4.3416	3.56794	3.66101	4.38797	22.6122	4.77982	14.693	11.2212	5.97883	3.25872	8.93905	4.88441	1.80747	2.81105	5.65376	2.23276	5.19119	3.83334	4.9651	7.9251	3.67723	2.22993	6.02234	2.83864	10.482	8.37404
3.62871	3.30143	16.775	2.01349	2.38353	4.31393	3.56789	3.67204	4.43515	22.3814	4.80139	14.742	11.2524	5.97224	3.29046	8.94909	4.899	1.8068	2.86022	5.7066	2.25158	5.09119	3.84008	4.94374	7.89062	3.68408	2.21038	6.0121	2.86723	10.5965	8.42545
3.63889	3.31126	16.5045	1.97489	2.34097	4.27254	3.56582	3.67373	4.47736	22.0276	4.86112	14.79	11.2573	5.96919	3.32581	8.86911	4.93086	1.80744	2.9263	5.75619	2.2609	5.00471	3.85935	4.94089	7.85417	3.68533	2.20851	6.01053	2.8842	10.6885	8.46494
3.66909	3.33008	16.3428	1.9287	2.3136	4.27281	3.55566	3.69301	4.56905	21.6059	4.91276	14.8027	11.2074	5.95427	3.3487	8.82172	4.9734	1.80476	2.97615	5.79812	2.26282	4.94429	3.86378	4.95415	7.81439	3.673	2.18982	6.02994	2.88692	10.7515	8.50552
3.69052	3.35155	16.0156	1.91112	2.29965	4.34653	3.55135	3.70592	4.61976	21.3562	4.96189	14.8038	11.1324	5.95372	3.37366	8.67619	5.03078	1.80153	2.98821	5.81928	2.24875	4.91874	3.86794	4.96534	7.69032	3.6336	2.18525	6.0335	2.91713	10.8349	8.54576
3.724	3.41238	15.554	1.9008	2.29059	4.45332	3.5668	3.72759	4.64899	21.2434	4.98793	14.7533	10.9571	5.95523	3.38221	8.42182	5.05887	1.78915	2.98402	5.8244	2.2391	4.91394	3.88309	4.96889	7.54877	3.66077	2.16556	6.06602	2.93174	11.1	8.51903
3.74272	3.47983	15.1873	1.90682	2.29476	4.48572	3.66696	3.7721	4.68129	21.2064	5.03711	14.6016	10.901	6.00044	3.38592	8.3263	5.0594	1.78808	2.97992	5.82377	2.25121	4.91697	3.89769	4.9637	7.48397	3.67767	2.12559	6.08592	2.93884	11.3312	8.46493
3.79064	3.55567	15.0226	1.90848	2.29186	4.46865	3.73941	3.79786	4.70206	21.1459	5.05984	14.5514	10.794	6.01191	3.38267	8.19888	5.05506	1.77877	3.00922	5.80943	2.27554	4.80501	3.89921	4.94042	7.44375	3.67642	2.10154	6.11169	2.94005	11.4017	8.42339
3.79373	3.6388	14.6343	1.89775	2.28554	4.46449	3.8605	3.84231	4.72346	21.1259	5.0671	14.4973	10.3614	6.00776	3.36536	8.12539	5.04292	1.77223	3.04275	5.81154	2.29914	4.65127	3.88749	4.88398	7.26675	3.64106	2.08445	6.14162	2.94445	11.3905	8.38604
3.80015	3.6898	14.248	1.8874	2.27745	4.50197	4.02386	3.85019	4.72804	21.1871	5.02891	14.4387	10.1654	5.99096	3.36926	8.06473	5.07835	1.76941	3.05867	5.80529	2.3216	4.54519	3.86966	4.86474	7.06245	3.60334	2.0796	6.11859	2.95219	11.3721	8.36803
3.81769	3.72197	13.4985	2.40276	2.26427	4.64897	4.11246	3.86183	4.77257	21.2616	4.98081	14.3129	10.1654	6.01	3.37619	8.00222	5.15797	1.76678	3.07433	5.84423	2.35026	4.55131	3.87739	4.85628	6.99074	3.58912	2.08486	6.10732	2.95513	11.4254	8.35049
3.85985	3.73581	13.1376	2.70511	2.26196	4.71564	4.30034	3.86582	4.83457	21.3125	4.93849	14.3222	10.1737	6.03312	3.40345	7.941	5.1819	1.77058	3.14464	5.78386	2.38001	4.55386	3.88352	4.83917	7.06403	3.52602	2.09378	6.12501	2.97541	11.4943	8.33053
3.88336	3.76233	12.6892	2.70693	2.25202	4.7088	4.62635	3.87818	4.89873	21.2369	4.90229	14.3129	10.1664	6.03698	3.42421	7.81288	5.18742	1.76951	3.1806	5.72923	2.40769	4.46951	3.86283	4.84828	7.07292	3.49782	2.10399	6.14149	2.99194	11.5014	8.31121
3.91514	3.78761	12.1218	3.18251	2.23467	4.72157	4.72291	3.89027	4.91174	21.2147	4.89968	14.3666	10.1595	5.99946	3.44114	7.5092	5.20244	1.77812	3.22706	5.68949	2.42565	4.43914	3.84867	4.87321	7.0415	3.48476	2.1165	6.03493	3.0413	11.3454	8.3024
3.98554	3.80067	11.611	3.67901	2.2307	4.71751	4.7606	3.90423	4.94846	21.2225	4.91775	14.3933	10.1425	5.96608	3.44932	7.49368	5.24336	1.78301	3.31206	5.72083	2.43701	4.44319	3.84533	4.93401	7.00444	3.47686	2.13512	5.93561	3.1377	11.3709	8.28789
3.99504	3.82684	11.4842	3.6958	2.21108	4.71796	4.77502	3.92029	4.96227	21.1452	4.90214	14.4654	10.104	5.92709	3.4629	7.45915	5.29357	1.78745	3.34119	5.74855	2.45702	4.50938	3.83338	4.96241	7.04255	3.46876	2.16369	5.82906	3.19501	11.533	8.25351
3.99159	3.84961	11.3649	3.69599	2.20438	4.71945	4.8005	3.93006	4.99103	20.9166	4.94182	14.336	10.1193	5.91592	3.48839	7.4613	5.33958	1.79196	3.35308	5.78919	2.48105	4.53518	3.7965	4.9919	6.95447	3.46037	2.19182	5.93782	3.24269	11.8162	8.25518
4.00042	3.86117	11.0919	3.70193	2.19914	4.72593	4.85129	3.92963	5.02693	20.8202	4.99917	14.1275	10.2892	5.89282	3.51413	7.56202	5.3757	1.79745	3.40745	5.78554	2.49612	4.54845	3.78172	5.02502	6.80156	3.42686	2.20987	5.90692	3.3065	11.9024	8.25807
4.00817	3.8792	10.9322	3.70948	2.206	4.75232	4.94384	3.93733	5.03563	20.7289	5.02893	14.0161	10.3379	5.878	3.52692	7.55855	5.41333	1.79574	3.44989	5.77112	2.50388	4.5642	3.77108	5.0476	6.74584	3.40977	2.25886	5.86779	3.34267	11.9251	8.26091
4.01728	3.8737	10.7817	3.72145	2.21716	4.76916	5.03036	3.95302	5.0532	20.5989	5.10115	14.1174	10.4705	5.87071	3.54779	7.55161	5.45078	1.80225	3.46247	5.82605	2.49538	4.56644	3.77233	5.08783	6.7809	3.40224	2.30481	5.84253	3.3851	11.926	8.23599
4.02917	3.86002	10.5243	3.78596	2.21506	4.76212	5.13637	3.97064	5.08184	20.5196	4.98957	14.1848	10.8756	5.876	3.56158	7.53927	5.47539	1.79253	4.03605	5.83422	2.49287	4.57403	3.77653	5.21321	6.76495	3.39291	2.33131	5.84651	3.43572	11.9396	8.21198
4.03113	3.85124	10.3717	3.84503	2.20214	4.75412	5.20456	3.9931	5.16735	20.3772	4.8829	14.1773	10.9503	5.8783	3.56051	7.51668	5.48896	1.78556	4.30921	5.84644	2.48687	4.57806	3.77067	5.27475	6.7274	3.37663	2.36754	5.88544	3.44799	11.9168	8.20173
4.05833	3.86078	10.0818	3.93395	2.19544	4.76596	5.30251	4.01053	5.1905	20.2594	4.87128	14.0594	10.9258	5.87309	3.55192	7.50492	5.52134	1.78484	4.35378	5.85278	2.48642	4.59107	3.73596	5.26688	6.63606	3.36358	2.44091	5.94987	3.48334	11.8537	8.17797
4.10894	3.85669	9.81976	4.08412	2.19722	4.76226	5.371	4.02755	5.18069	20.1935	4.83672	13.965	10.9381	5.86525	3.54797	7.53233	5.56855	1.79061	4.67258	5.91105	2.50014	4.57722	3.71367	5.27485	6.50177	3.32135	2.46572	6.00601	3.56272	11.7163	8.2234
4.1412	3.83309	9.64781	4.14518	2.19965	4.77191	5.41871	4.0202	5.19324	19.9104	4.82179	14.155	10.9844	5.87287	3.56471	7.50137	5.59806	1.78851	4.84416	6.0035	2.51023	4.61719	3.68937	5.29297	6.42149	3.26678	2.49773	6.05783	3.63744	11.3576	8.26032
4.18556	3.8437	9.38847	4.13554	2.19907	4.81235	5.45786	4.03997	5.20658	19.5757	4.78019	14.333	10.9819	5.9684	3.56408	7.54256	5.5774	1.77986	4.89742	5.95953	2.53441	4.70074	3.66823	5.29293	6.35216	3.25261	2.51999	6.09788	3.68065	11.0987	8.25591
4.26227	3.87102	9.21674	4.17002	2.18981	4.81245	5.52995	4.0851	5.25354	19.4138	4.76738	14.2149	10.9073	6.11929	3.57273	7.59579	5.58081	1.7802	4.93153	5.91348	2.54436	4.71966	3.64716	5.30102	5.51181	3.24793	2.53697	6.09287	3.75563	10.7018	8.25606
4.3065	3.90802	8.9838	4.17212	2.18316	4.80753	5.56375	4.10499	5.30692	19.2223	4.77062	14.1432	10.8709	6.22685	3.57244	7.5697	5.62347	1.78687	5.06347	5.96749	2.588	4.74173	3.62747	5.27955	5.05862	3.19921	2.59647	6.06927	3.83246	10.6109	8.32666
4.32057	3.93289	8.90481	4.16815	2.17103	4.82385	5.6352	4.1521	5.36856	19.1548	4.76218	14.087	10.5948	6.2894	3.58418	7.41576	5.70551	1.79157	5.119	6.03858	2.64388	5.06948	3.609	5.26723	4.97245	3.15465	2.6052	6.04376	3.88789	10.6001	8.32953
4.32397	3.91771	8.66254	4.1673	2.15524	4.85958	5.71927	4.26401	5.42491	19.0491	4.72104	14.1584	10.5193	6.36106	3.58671	7.41669	5.73788	1.7817	5.13017	6.06106	2.66725	5.3246	3.58149	5.25076	4.92004	3.12963	2.63496	6.00244	3.89216	10.5431	8.33359
4.33039	3.90638	8.64453	4.17166	2.12184	4.84055	5.81525	4.33497	5.41571	18.8816	4.67582	14.0757	10.197	6.40232	3.5881	7.41556	5.76838	1.76969	5.2448	6.09601	2.68685	5.39949	3.52963	5.20602	4.87287	3.10606	2.65629	5.94456	3.91484	10.434	8.34194
4.37541	3.92808	8.65162	4.23086	2.09325	4.84955	5.99851	4.35828	5.4091	18.7583	4.66296	13.8201	9.67738	6.40944	3.58874	7.39514	5.83851	1.76823	5.386	6.20048	2.73196	5.58358	3.50726	5.18317	4.83158	3.10238	2.66588	5.8964	3.98838	10.3975	8.32002
4.41931	3.99194	8.66183	4.28939	2.06494	4.86331	6.10894	4.53635	5.44262	18.7205	4.7208	13.6599	9.45374	6.42627	3.59309	7.37692	5.91818	1.77606	5.4715	6.28	2.7889	5.70279	3.50861	5.17708	4.79682	3.086	2.75886	5.90159	4.09814	10.3322	8.34805
4.47041	4.04917	8.66965	4.29711	2.06088	4.88193	6.16461	4.72283	5.46197	18.7697	4.80285	13.6571	9.41439	6.43083	3.59391	7.38221	5.95535	1.79079	5.48942	6.33276	2.88747	5.85172	3.5089	5.1663	4.7303	3.06034	2.81585	5.84672	4.20279	10.3256	8.35473
4.50584	4.07815	8.60841	4.29672	2.06655	4.8983	6.34393	4.76154	5.46569	18.7652	4.87028	13.375	9.37754	6.4621	3.61136	7.4108	6.04181	1.79589	5.55976	6.3474	3.02334	6.12461	3.48922	5.15985	4.68654	3.05127	2.92156	5.78963	4.28184	10.3339	8.302
4.54466	4.09463	8.58505	4.31059	2.06432	4.93688	6.49494	4.80479	5.53549	18.7254	4.89622	12.937	9.33639	6.5113	3.61246	7.40128	6.09111	1.80625	5.78452	6.33829	3.09029	6.37917	3.44926	5.17974	4.65383	3.05874	3.02205	5.74918	4.31461	10.3094	8.25786
4.57073	4.0903	8.57262	4.32171	2.05954	4.93792	6.67342	4.83325	5.64978	18.8022	4.93551	12.7536	9.32747	6.55114	3.63546	7.40673	6.09088	1.80888	6.03202	6.32529	3.087	6.54831	3.41004	5.22629	4.58733	3.04817	3.09219	5.79855	4.52068	10.299	8.16703
4.60145	4.10709	8.5614	4.32991	2.0422	4.94946	6.90175	4.88027	5.66152	18.6972	4.97216	12.7019	9.36732	6.61786	3.68283	7.42707	6.11487	1.81802	6.22892	6.30942	3.14426	6.60215	3.38679	5.3182	4.54859	3.06681	3.182	5.7823	4.61205	10.3014	8.08414
4.63586	4.1341	8.58247	4.32478	2.01697	4.963	7.16764	5.07693	5.65994	18.6535	4.97737	12.6262	9.38566	6.71141	3.72414	7.47266	6.14484	1.83403	6.41319	6.31009	3.26063	6.68199	3.36987	5.32281	4.52671	3.10396	3.27874	5.78015	4.64399	10.2914	8.07493
4.66322	4.14102	8.54012	4.33551	1.97291	4.94979	7.31183	5.12937	5.66722	18.7124	5.00776	12.5219	9.42031	6.75979	3.75905	7.41968	6.18152	1.84295	6.62918	6.30619	3.383	6.71304	3.34851	5.30861	4.47723	3.11707	3.38799	5.70301	4.71159	10.2855	8.04547
4.67854	4.14622	8.51708	4.32841	1.92725	4.95294	7.52915	5.14868	5.66873	18.7156	5.05442	12.5336	9.5185	6.82332	3.76009	7.37755	6.2232	1.84113	6.71324	6.2969	3.49188	6.75801	3.32926	5.29496	4.45492	3.13193	3.46491	5.64683	4.76741	10.2595	8.02175
4.71238	4.12288	8.4461	4.32243	1.87294	4.98962	7.71766	5.29683	5.70243	18.566	5.06962	12.7795	9.58773	6.85802	3.77385	7.43003	6.24843	1.84938	6.8054	6.30391	3.55195	6.8595	3.28643	5.30631	4.44962	3.16303	3.55551	5.63285	4.85349	10.2577	8.00977
4.73284	4.13448	8.35296	4.31539	1.8351	5.03432	7.87841	5.38276	5.73554	18.2956	5.09287	12.8232	9.59984	6.87139	3.77239	7.40558	6.27345	1.84359	6.89705	6.30909	3.55	7.01328	3.25409	5.30914	4.42622	3.28347	3.60807	5.61497	5.08211	10.2572	8.056
4.72504	4.13243	8.1488	4.30691	1.78955	5.02195	8.0271	5.37716	5.73124	18.2562	5.1137	13.0351	9.5301	6.95507	3.7643	7.36643	6.30693	1.83659	7.07886	6.30286	3.59274	7.13072	3.23672	5.31014	4.41224	3.29345	3.67892	5.63693	5.12553	10.2454	8.09474
4.72738	4.14572	7.93135	4.30507	1.77168	5.00561	8.20225	5.3713	5.71411	18.1852	5.13182	13.5381	9.53476	7.20161	3.73408	7.25689	6.41643	1.83967	7.26849	6.3005	3.65534	7.20994	3.21267	5.31551	4.40699	3.26614	3.76695	5.60179	5.12363	10.2351	8.09045
4.75558	4.15757	7.91428	4.30674	1.78082	4.99083	8.43668	5.37399	5.68611	18.104	5.18019	13.9841	9.58833	7.35964	3.72071	7.19328	6.55472	1.84684	7.44712	6.31522	3.70984	7.32745	3.17115	5.2884	4.40449	3.25291	3.85441	5.5794	5.13969	10.1638	8.1092
4.81892	4.17353	7.83317	4.30495	1.81048	4.98194	8.70734	5.28207	5.64676	17.865	5.21652	14.1683	9.6201	7.4425	3.69371	7.20723	6.59799	1.85045	7.55166	6.30912	3.76379	7.43924	3.09966	5.26446	4.39753	3.26755	3.88975	5.56964	5.20066	9.99338	8.15527
4.86276	4.19417	7.79002	4.29808	1.86332	4.92796	8.96335	5.16959	5.62369	17.7131	5.26395	14.2787	9.678	7.47437	3.68524	7.154	6.64185	1.85586	7.62854	6.29269	3.8084	7.57672	3.068	5.23559	4.35747	3.25655	4.00548	5.5308	5.29135	9.97576	8.2134
4.90248	4.1933	7.72777	4.29829	1.92962	4.75012	9.1522	5.16271	5.66548	17.7337	5.33135	14.4363	9.75831	7.47475	3.68559	7.15012	6.69668	1.86358	7.7715	6.27063	3.84826	7.58826	3.02586	5.24059	4.29109	3.27132	4.21897	5.4617	5.41606	9.96363	8.24189
4.95187	4.18227	7.62886	4.29792	1.99359	4.65838	9.26075	5.17809	5.7778	17.6436	5.39891	14.554	9.78326	7.49773	3.70099	7.13894	6.74631	1.87794	7.89097	6.21783	3.94239	7.66894	2.9857	5.2734	4.27736	3.28608	4.51382	5.40427	5.44984	9.95789	8.2606
4.99295	4.16717	7.52496	4.29038	2.03223	4.65904	9.51834	5.2009	5.83056	17.7237	5.41351	14.5203	9.75962	7.53585	3.73163	7.03372	6.76447	1.89518	7.90846	6.1913	4.06159	7.82293	2.96184	5.31773	4.26588	3.3173	4.64709	5.3938	5.41127	9.86954	8.23542
4.99141	4.14994	7.50252	4.28534	2.05255	4.66735	9.83058	5.1753	5.84392	18.1625	5.37539	14.401	9.76494	7.58074	3.73424	6.98704	6.81486	1.88917	7.96855	6.147	4.20017	7.90345	2.93906	5.35496	4.20081	3.34822	4.83248	5.40609	5.41108	9.80415	8.20191
4.96855	4.12511	7.51013	4.29002	2.05204	4.6796	10.0341	4.97806	5.87286	18.4724	5.3523	14.436	9.87038	7.63122	3.70663	6.96514	6.94998	1.88692	8.15836	6.13702	4.31232	7.9678	2.92765	5.36749	4.18153	3.36533	5.13112	5.4358	5.59164	9.56517	8.16568
4.96274	4.11007	7.48299	4.31287	2.04263	4.69657	10.2533	4.96778	5.90433	18.472	5.38366	14.6367	10.1127	7.69799	3.6658	6.86139	7.02339	1.88287	8.2877	6.12418	4.35932	7.98553	2.93982	5.38046	4.1413	3.39886	5.37089	5.45651	5.805	9.27049	8.17981
4.99374	4.13472	7.42897	4.32205	2.04447	4.69003	10.4386	5.01281	5.94258	18.3553	5.42363	14.8821	10.3342	7.73136	3.63922	6.85627	7.00607	1.88376	8.40398	6.10497	4.5414	7.99819	2.92904	5.38015	4.11488	3.42642	5.49047	5.55049	5.8561	9.17235	8.30651
5.06842	4.11319	7.4473	4.32501	2.06733	4.70313	10.6452	5.02842	5.96372	18.2	5.40902	14.9878	10.4538	7.8517	3.62185	6.87435	7.00148	1.8785	8.55127	6.09432	5.00768	8.00298	2.91202	5.38367	4.11096	3.44623	5.56344	5.76744	5.94271	8.92397	8.34435
5.09397	4.09298	7.48403	4.31884	2.1129	4.68414	10.9183	5.02153	5.99447	18.0072	5.41742	14.9427	10.428	7.96863	3.61766	6.88491	7.00409	1.87111	8.89659	6.09376	5.14037	8.01104	2.8988	5.4155	4.03945	3.46117	5.66551	6.03127	6.0037	8.75284	8.36446
5.0671	4.08614	7.49349	4.32742	2.21231	4.69214	11.1368	5.16428	6.05809	17.8173	5.44235	15.037	10.4598	8.07548	3.63355	6.88523	7.03314	1.88196	9.22621	6.09225	5.19014	8.03808	2.88533	5.45848	3.92038	3.46676	5.84108	6.22778	6.08219	8.72508	8.41989
5.06209	4.06888	7.48775	4.36682	2.29805	4.70919	11.3097	5.28244	6.06949	17.6863	5.43536	15.0926	10.686	8.11022	3.60436	6.87278	7.04928	1.89895	9.7521	6.07444	5.27284	8.05016	2.84326	5.50866	3.85509	3.47596	6.26507	6.30138	6.23583	8.72946	8.5272
5.12712	4.03838	7.47874	4.38205	2.39747	4.71146	11.4172	5.35238	6.07763	17.6358	5.43525	15.3678	10.9231	8.1083	3.59976	6.88425	7.11498	1.9041	9.93502	6.07319	5.42768	8.0512	2.81795	5.51836	3.80796	3.52802	7.28177	6.45999	6.33945	8.82866	8.60235
5.12922	4.07587	7.45984	4.46696	2.4736	4.75069	11.4723	5.38964	6.05762	17.6904	5.44342	15.7213	11.1273	8.17805	3.57788	6.89043	7.18095	1.90674	10.1558	6.06157	5.54992	8.09879	2.78435	5.50342	3.77078	3.63688	7.81262	6.66709	6.48664	8.80072	8.67569
5.17099	4.10584	7.44331	4.4874	2.53442	4.80097	11.4701	5.53407	6.02037	17.657	5.46504	15.9282	11.2081	8.34051	3.56872	6.86523	7.17999	1.89986	10.4145	6.05307	5.66269	8.11409	2.71328	5.50897	3.76185	3.67657	8.33327	6.77096	6.65207	8.74891	8.75076
5.27287	4.07179	7.45305	4.49967	2.57432	4.85442	11.4537	5.77342	6.00452	17.4799	5.44718	16.1865	11.3568	8.44143	3.53336	6.80604	7.19284	1.89344	10.5333	6.01889	5.83121	8.12274	2.70417	5.50475	3.80566	3.71533	8.74582	6.82808	6.80926	8.70891	8.76579
5.42588	4.05232	7.46427	4.50755	2.59625	4.8898	11.4648	5.88808	6.00744	17.265	5.41614	16.4129	11.4772	8.51689	3.50218	6.82378	7.21849	1.88601	10.6846	5.98968	5.9856	8.13049	2.69619	5.47635	3.81113	3.75057	9.30855	7.01099	6.88758	8.78183	8.73112
5.53533	4.01502	7.48846	4.52004	2.61749	4.88161	11.4558	5.96387	6.04799	17.0676	5.41482	16.4722	11.5604	8.63525	3.46884	6.85482	7.28092	1.88769	10.8546	5.89427	6.10386	8.13403	2.6728	5.46257	3.8167	3.80212	9.69581	7.26087	7.01924	8.94453	8.77576
5.58114	3.99049	7.5576	4.60154	2.66239	4.84832	11.447	6.05448	6.0493	17.0758	5.42416	16.4859	11.7333	8.68485	3.46613	6.8792	7.37499	1.89787	10.985	5.78843	6.22568	8.14197	2.64578	5.45378	3.75684	3.8592	10.4762	7.5403	7.10878	8.93045	8.81048
5.58895	3.96062	7.5938	4.62147	2.71486	4.88862	11.4798	6.11138	6.09291	17.0825	5.3842	16.4934	11.8762	8.78684	3.41739	7.00108	7.39127	1.91373	11.0919	5.74519	6.465	8.1623	2.66309	5.45819	3.79215	3.98225	11.1266	7.98322	7.17221	8.90206	8.87323
5.64126	3.91083	7.60267	4.61777	2.80885	4.88992	11.6123	6.1731	6.17291	16.8763	5.39077	16.4191	11.9845	8.85701	3.38486	7.021	7.40026	1.93555	11.2414	5.66301	6.75993	8.16803	2.65981	5.45452	3.79729	4.05581	11.2725	8.28757	7.31714	8.89964	8.87965
5.73308	3.87284	7.54773	4.68368	2.92823	4.96317	11.6731	6.26406	6.29623	16.8476	5.44661	16.3523	12.3481	8.96707	3.36232	6.98469	7.38499	1.93608	11.4653	5.66198	6.98231	8.18992	2.66449	5.42722	3.78856	4.31943	11.489	8.54151	7.45061	9.07558	8.87284
5.78692	3.86578	7.50917	4.57829	3.06368	4.96637	11.74	6.30351	6.39843	16.8367	5.49489	16.354	12.7625	9.08837	3.38105	7.00925	7.35987	1.94029	11.7466	5.65876	7.2525	8.2133	2.66629	5.42028	3.76838	4.48631	12.3112	8.88728	7.55229	8.99627	8.84613
5.84855	3.87239	7.48611	4.52243	3.15151	4.93728	11.8092	6.32873	6.52762	16.796	5.54688	16.4097	13.1067	9.27834	3.39803	7.03199	7.40344	1.94586	11.9641	5.62628	7.4223	8.20776	2.68888	5.4196	3.76997	4.53158	13.1736	9.16162	7.62731	8.9297	8.83591
5.89467	3.87993	7.4128	4.63779	3.21472	4.94659	11.8209	6.35574	6.68435	16.7345	5.59193	16.3819	13.4634	9.43169	3.43216	6.94967	7.49872	1.96349	12.0395	5.59151	7.57619	8.18797	2.71203	5.42835	3.7706	4.60878	13.7832	9.39143	7.79744	8.90048	8.84266
5.95502	3.89995	7.27465	4.36782	3.25524	4.96962	11.7547	6.47657	6.81974	16.5006	5.59384	16.43	13.6891	9.57544	3.4712	6.94652	7.50906	1.97363	12.3578	5.5511	7.73571	8.18562	2.69593	5.43429	3.80258	4.77775	14.2489	9.47601	7.95441	8.56024	8.84878
5.98105	3.92181	7.20203	4.03192	3.29368	4.93147	11.6938	6.51675	6.91604	15.829	5.58961	16.4758	14.1743	9.72423	3.51305	6.98281	7.52319	1.98897	12.6833	5.51363	7.84737	8.19215	2.70407	5.45745	3.83695	4.93355	14.6747	9.55398	8.14649	8.31574	8.83784
6.00809	3.90309	7.25024	4.11459	3.32968	4.81177	11.8127	6.65433	6.93763	15.5509	5.59199	16.5696	14.8287	10.0985	3.51794	6.98262	7.57289	1.99278	13.1552	5.49886	7.99362	8.19869	2.73693	5.49006	3.80782	5.06636	15.4612	9.64481	8.32226	8.17868	8.84784
6.05057	3.87402	7.31963	4.09674	3.38576	4.76533	11.651	6.75825	6.97553	15.6117	5.61244	16.7011	15.2427	10.4619	3.54219	7.00825	7.59807	1.99607	13.319	5.48974	8.14182	8.20496	2.77202	5.53746	3.72792	5.15674	16.1125	9.784	8.94227	7.93091	8.83674
6.16185	3.83362	7.34694	4.1079	3.44343	4.72802	11.3951	6.83164	7.03264	15.8112	5.58298	16.8094	16.2785	10.7617	3.55695	6.89844	7.62292	2.00496	13.3949	5.55439	8.3559	8.2231	2.8072	5.52397	3.68649	5.28175	17.7642	9.85867	9.35903	7.9761	8.85549
6.40378	3.81168	7.31408	4.15526	3.49843	4.68951	11.3583	6.94858	7.06535	15.856	5.59409	16.932	16.9007	11.0109	3.55686	6.82056	7.66922	2.01299	13.6303	5.63499	8.4607	8.2435	2.82755	5.53764	3.72212	5.40692	19.1363	10.1194	10.0232	7.96528	8.92851
6.57633	3.78578	7.3459	4.17576	3.55343	4.68658	11.3853	7.00065	7.11112	15.8291	5.60216	17.0874	17.978	11.2815	3.54654	6.88004	7.70878	2.02994	13.8975	5.69829	8.5922	8.26424	2.82265	5.5524	3.75017	5.64507	19.4992	10.348	10.4146	7.91215	9.06272
6.64139	3.7923	7.54212	4.12042	3.61383	4.70713	11.3831	7.12225	7.27501	15.8107	5.52437	17.0872	19.4155	11.5366	3.55916	6.90609	7.83345	2.03909	14.3066	5.71082	8.83448	8.27224	2.80279	5.55022	3.7563	5.91207	19.7426	10.4745	10.8446	7.85377	9.15817
6.85171	3.82294	7.68142	4.04302	3.66239	4.82089	11.3411	7.19756	7.38324	15.8793	5.4963	17.1964	20.7075	11.664	3.56301	6.79786	7.91395	2.0546	14.3961	5.74035	8.99062	8.28453	2.77886	5.54295	3.70429	6.13951	20.2263	10.5602	11.5303	7.8547	9.21683
6.95613	3.85743	7.80214	3.95956	3.69713	4.86466	11.3107	7.30207	7.47763	16.1594	5.57218	17.2199	21.8352	11.7372	3.63036	6.82386	7.91987	2.06857	14.5891	5.74578	9.13615	8.23023	2.75886	5.51907	3.69823	6.23596	21.5794	10.6393	12.2142	7.81714	9.28069
7.03482	3.93839	7.79049	3.78587	3.72845	4.89515	11.1638	7.55434	7.50204	16.5995	5.68045	17.2092	22.7331	11.8234	3.64123	6.9719	7.94724	2.10253	14.5485	5.78587	9.4556	8.20532	2.75735	5.4817	3.77864	6.3369	22.342	10.7006	13.0014	7.79187	9.33893
7.07973	4.08008	7.82045	3.73632	3.74985	4.924	11.0374	7.8612	7.55435	17.1004	5.69936	17.1769	23.4587	11.9891	3.67043	7.30223	8.03286	2.15805	14.7261	5.8306	9.82428	8.2412	2.76536	5.43278	3.81371	6.4153	22.7385	10.6956	14.0485	7.79604	9.48092
7.11601	4.14407	7.95483	3.71716	3.76862	5.00343	10.9941	8.15877	7.7066	17.3096	5.84164	17.2732	24.6884	12.4018	3.72536	7.50702	8.15097	2.22339	14.7795	5.82538	10.4816	8.2687	2.744	5.43229	3.76004	6.61283	23.2788	10.7633	15.252	7.61146	9.59756
7.15068	4.16505	8.42569	3.66816	3.77822	5.06178	10.9625	8.29907	8.00068	17.6811	6.04048	17.4492	25.2856	12.8326	3.73607	7.62322	8.15153	2.28793	14.588	5.81532	10.7404	8.27619	2.72067	5.41023	3.78627	6.81553	24.1516	10.9794	15.9962	7.17193	9.64359
7.17907	4.30558	8.73581	3.73114	3.80982	5.16419	10.86	8.45539	8.12868	18.2839	6.13253	17.6513	25.7292	13.3487	3.77262	7.68728	8.19485	2.33054	14.682	5.79636	11.1147	8.32223	2.70723	5.38624	3.79534	6.88818	24.5202	11.3376	16.8752	7.09365	9.74475
7.23266	4.41285	8.82217	3.81384	3.82996	5.21598	10.8925	8.88722	8.23567	18.9241	6.20349	17.763	26.3458	13.9623	3.80595	7.96956	8.23473	2.35553	14.8207	5.76973	11.4027	8.34037	2.68755	5.36421	3.81657	6.91814	25.6342	11.6466	17.5699	6.97061	9.97218
7.27533	4.41849	8.84012	3.96162	3.85982	5.24386	10.8993	9.41386	8.23881	19.4575	6.54741	17.8849	26.6973	14.5225	3.86744	8.19251	8.27051	2.41427	14.9508	5.71727	11.5222	8.27587	2.67163	5.34457	3.84661	6.9954	26.4362	11.921	18.3862	6.97962	10.164
7.28423	4.39911	8.92018	4.09308	3.87413	5.30441	10.8903	9.55211	8.3031	19.6997	6.62011	18.0716	26.6924	14.9635	3.96356	8.23691	8.30246	2.4872	15.0271	5.70946	11.8164	8.24285	2.66216	5.23288	3.72453	7.10373	27.0619	12.1754	19.2398	6.99064	10.223
7.30314	4.41261	8.9788	3.99546	3.88512	5.34263	10.9091	9.7299	8.41394	21.1414	6.70192	18.1163	26.7967	15.4632	3.99202	8.30716	8.30805	2.59694	15.1636	5.67955	12.0172	8.32384	2.65526	5.28172	3.73689	7.23988	27.5843	12.7477	19.7431	7.05408	10.189
7.34644	4.52301	9.33191	4.32552	3.90182	5.36404	10.9127	9.97331	8.56948	22.2264	6.80364	18.2202	27.1206	15.9433	4.00595	8.49834	8.32974	2.74116	15.3548	5.70504	12.2551	8.45567	2.64289	5.73807	3.74605	7.46079	28.0639	13.0948	20.1075	7.12165	10.1842
7.36176	4.81	9.71967	4.63921	3.92458	5.49591	10.9119	10.1764	8.9183	22.4901	7.03151	18.411	27.3883	16.3666	4.01201	8.77202	8.37427	2.84362	15.4604	5.80504	12.3645	8.29094	2.63322	5.80133	3.74752	7.54626	28.486	13.1426	20.5257	7.14867	10.2119
7.39699	4.95972	10.4052	4.7881	3.96873	5.60323	10.9124	10.2838	9.20859	22.9797	7.16168	18.5192	27.728	16.661	4.02288	8.90344	8.44398	2.93071	15.5794	5.93644	12.477	8.18158	2.60189	5.84389	3.74277	7.60705	28.7844	13.1695	20.906	7.20115	10.2554
7.45565	4.99691	10.9399	5.24584	4.00382	5.77159	10.9253	10.4069	9.2971	23.3912	7.39274	18.6414	28.2724	16.8607	4.05715	8.97096	8.4545	2.98569	15.737	6.00123	12.7285	8.09371	2.58906	5.87707	3.76784	7.80038	29.6644	13.1889	21.3626	7.31199	10.287
7.47853	5.15472	11.2002	5.67321	4.04179	5.96004	10.9314	10.5447	9.33939	23.6889	7.69216	18.6622	28.7864	17.438	4.12055	9.05724	8.47132	3.01063	15.8219	5.95905	13.0093	7.87925	2.58458	5.88771	3.8175	7.85333	30.1545	13.2562	21.925	7.45167	10.335
7.45262	5.49851	11.4012	5.79385	4.0761	6.13316	10.9283	10.5364	9.41976	23.946	7.71211	18.644	29.1834	17.9684	4.20657	9.23066	8.46532	3.05833	15.8216	5.91746	13.2011	7.84517	2.59507	5.98526	3.9263	7.95808	30.5916	13.2721	22.3509	7.52962	10.3025
7.51641	5.67265	11.629	6.42325	4.10162	6.33956	10.8867	10.5174	9.42455	24.436	7.87533	18.6273	29.5606	18.9406	4.28793	9.41399	8.42954	3.14254	15.4855	5.92058	13.3897	7.81848	2.59412	6.11654	4.00065	8.09037	31.0111	13.2727	22.7296	7.59563	10.3552
7.60647	5.90982	11.8721	7.36717	4.10999	6.4727	10.8567	10.6046	9.6176	25.1254	8.04645	18.768	30.0001	19.4867	4.35801	9.49945	8.42518	3.30749	15.5131	5.8653	13.7916	7.65893	2.60358	6.21642	4.03705	8.20435	31.6567	13.2979	23.4529	7.61847	10.4052
7.67502	6.18288	12.3879	7.52987	4.1724	6.61521	10.8768	10.7558	9.78039	25.594	8.16089	18.9249	30.8578	19.9999	4.37023	9.64621	8.41093	3.6946	15.6791	5.79912	13.9832	7.24179	2.60756	6.28149	4.09332	8.28828	32.316	13.3199	23.6968	7.67952	10.4309
7.73031	6.34318	13.1611	7.97779	4.27475	6.75491	10.8183	10.8694	9.92166	25.8742	8.30273	18.9594	31.5318	20.4515	4.47173	10.1334	8.36815	4.10701	15.6732	5.69894	14.0514	7.0103	2.62791	6.3332	4.16359	8.39774	32.9345	13.2489	23.9487	7.73979	10.5288
7.72803	6.49102	13.7319	8.33009	4.32075	6.97786	10.7087	10.9973	10.0847	26.4248	8.60858	18.9691	32.2641	20.7599	4.53184	10.5778	8.35405	4.36422	15.7602	5.73264	14.13	6.97694	2.63409	6.34738	4.18847	8.50312	33.2603	13.2346	24.2081	7.76432	10.6248
7.74968	6.66236	14.284	8.96596	4.37379	7.42524	10.6573	11.2234	10.2422	27.3898	8.90343	19.0233	32.6726	20.975	4.57425	10.8826	8.33644	4.47397	15.9271	5.75748	14.3848	6.95444	2.63839	6.36023	4.22691	8.72437	33.7186	13.2174	24.309	7.86813	10.6783
7.81141	7.08642	14.6234	9.44131	4.39482	7.78349	10.6239	11.6737	10.3888	28.0597	9.25757	19.0161	32.8961	21.3231	4.59637	11.2049	8.32561	4.53418	15.9696	5.66734	14.7717	6.9333	2.64139	6.34582	4.28523	8.86872	34.4741	13.2106	24.4535	7.94416	10.7538
7.85868	7.41936	14.9858	9.7864	4.42007	7.97551	10.4244	11.9679	10.6052	28.6768	9.46181	19.0374	33.6424	21.6479	4.66863	11.5622	8.31894	4.70881	15.9932	5.60604	15.3218	6.85984	2.65799	6.34274	4.34011	8.98259	34.936	13.2188	24.5503	8.0043	10.806
7.86817	7.67205	16.1219	10.33	4.48521	8.04738	10.1522	12.088	10.7784	29.4341	9.56094	19.0797	34.1015	21.9032	4.75489	11.9416	8.30226	5.04187	16.0748	5.55533	15.6262	6.73745	2.66577	6.39562	4.36504	9.0774	35.1831	13.2171	24.621	8.06181	10.8655
7.85984	8.15869	16.5594	11.3302	4.51779	8.16795	9.99626	12.5724	10.8787	30.5642	9.90242	19.2003	34.5043	22.0972	4.82537	12.5852	8.28368	5.41295	16.1669	5.62542	15.7548	6.62959	2.67451	6.36133	4.38469	9.26222	36.0199	13.189	24.6749	8.12769	11.0213
7.88168	8.55416	17.2103	11.8996	4.6136	8.32283	9.93464	12.9825	11.0139	31.3943	10.1312	19.2892	35.166	22.297	4.92889	12.8296	8.26106	5.65608	16.3219	5.70144	16.0134	6.49564	2.67779	6.37656	4.41287	9.42122	36.616	13.1884	24.8131	8.34523	11.2303
7.93303	8.78131	17.8131	12.7125	4.76428	8.48826	9.79744	13.2212	11.0694	31.6102	10.3357	19.3443	35.5038	22.4995	5.0022	13.0368	8.26209	5.89617	16.4683	5.73817	16.136	6.4644	2.69076	6.39234	4.47632	9.51184	36.7738	13.1915	24.9269	8.52195	11.4625
7.9595	8.92751	17.966	13.7778	4.79955	8.663	9.71188	13.5639	11.1691	32.1104	10.6264	19.4957	35.6641	22.6104	5.14364	13.3957	8.26155	6.18062	16.6254	5.79711	16.4123	6.45266	2.73341	6.37709	4.56481	9.74859	37.72	13.176	25.0523	8.73884	11.7597
7.95897	9.12389	18.1286	14.3626	4.88021	8.78289	9.576	13.834	11.427	32.7847	10.8467	19.3078	36.7931	22.6854	5.29166	13.8418	8.30359	6.45163	16.8811	5.87982	16.5632	6.39277	2.79581	6.36781	4.61792	9.99248	38.2738	13.173	25.1104	8.85222	11.9241
7.95807	9.36989	18.3873	15.5353	4.97461	8.91313	9.27667	14.2459	11.5089	33.3938	11.0244	18.939	37.511	22.8794	5.34183	14.1158	8.35725	6.72633	17.0589	5.9833	16.744	6.32004	2.82761	6.36439	4.686	10.2545	38.3806	13.1648	25.0923	8.9948	12.057
7.97107	9.47406	18.8261	16.5163	5.00178	9.02364	9.05928	14.7381	11.5614	34.0014	11.1937	18.8505	37.8846	23.3257	5.52736	14.2129	8.35153	7.05671	17.4003	6.02742	17.0558	6.27488	2.84852	6.35184	4.75199	10.3901	38.7244	13.1765	25.1544	9.09125	12.2903
7.99644	9.57776	19.2302	17.3604	5.01754	9.09602	8.97266	15.2887	11.7675	34.3511	11.3192	19.063	38.5004	23.5232	5.59492	14.252	8.3288	7.44003	17.7808	6.05594	17.4061	6.14661	2.86312	6.33369	4.80018	10.5466	38.9998	13.1857	25.3738	9.20965	12.799
8.04092	9.7086	19.6936	17.9724	5.12979	9.2204	8.89432	15.8351	11.8765	34.6357	11.6987	19.4433	38.8515	23.6457	5.74262	14.3938	8.29897	7.72739	18.0763	6.02634	17.4712	6.04143	2.90274	6.30797	4.83268	10.9224	39.2581	13.1835	25.6412	9.42804	12.9819
8.07126	10.0448	20.5506	18.7826	5.22674	9.43998	8.91783	16.3666	12.0092	35.0054	12.0912	19.5936	39.4866	23.7683	5.83671	14.7705	8.22368	8.01026	18.3048	6.01111	17.4737	5.98524	2.92813	6.27253	4.83905	11.1632	39.4614	13.1649	25.8286	9.53399	13.2346
8.0485	10.7136	21.3975	19.9311	5.28242	9.58535	8.9437	16.8445	12.0646	35.4454	12.3385	19.7175	39.6173	23.9833	5.9832	15.1045	8.17506	8.41662	18.7403	5.97391	17.6563	5.98169	2.96148	6.24856	4.85348	11.215	39.6743	13.1127	25.9778	9.96127	13.4432
8.02095	11.0175	21.7114	20.444	5.33118	9.62898	8.86591	17.2515	12.1635	36.4416	12.5028	19.9329	39.7831	24.3301	6.15113	15.3949	8.16519	8.79452	19.1215	5.93809	17.8108	6.01708	2.9891	6.21534	4.87969	11.3016	40.2471	13.0995	26.0675	10.4858	13.6245
8.00717	11.2257	21.8029	21.1021	5.38172	9.67515	8.77052	17.7454	12.2535	37.2143	12.9604	20.0331	39.925	24.6719	6.23165	15.8095	8.17357	9.13559	19.5038	5.93196	17.9274	6.06351	3.10322	6.17564	4.94778	11.3714	40.9843	13.064	26.3855	10.6988	13.6943
8.01975	11.5172	21.9328	22.3725	5.42445	9.71174	8.64991	18.0491	12.3701	37.5629	13.4031	20.1374	39.9413	25.003	6.41817	16.8962	8.1605	9.55037	20.0243	5.965	18.2365	6.06534	3.19755	6.12777	5.01708	11.4332	41.2736	13.0114	27.1917	10.9546	13.844
8.06731	11.841	22.0183	24.5347	5.51525	9.79645	8.4945	18.7667	12.5476	37.8845	13.6464	20.2156	39.9958	25.2511	6.53668	17.5147	8.11707	9.99087	20.9999	6.03714	18.3621	6.05653	3.28657	6.10701	5.18466	11.5196	41.6195	12.9173	28.6193	11.1704	14.1231
8.06977	11.9881	22.2539	26.3016	5.68039	9.88769	8.3738	19.5565	12.798	38.3073	13.7204	20.356	40.0385	25.4051	6.65952	17.9708	7.97859	10.4179	21.7446	6.04257	18.6257	6.04099	3.35688	6.10889	5.29806	11.6235	41.9196	12.7736	28.8482	11.544	14.4828
8.06871	12.2931	22.3896	27.3337	5.7895	9.95058	8.29856	19.8306	13.0017	39.1676	13.9092	20.3313	40.0945	25.5881	6.80117	18.7398	7.89814	10.8211	21.8503	5.99887	18.7742	6.07289	3.42589	6.08236	5.33456	11.7687	42.0971	12.6636	28.9395	11.6616	14.6267
8.04926	12.4281	22.5031	29.6765	5.86939	10.0026	8.21123	20.0225	13.2548	40.6065	14.1282	20.2988	40.1929	25.7964	6.88064	19.3106	7.80881	11.2335	22.2547	5.9941	18.9057	6.09493	3.46468	6.07432	5.45925	11.9812	42.1994	12.5598	29.4372	11.7367	14.7724
8.03773	12.7198	22.6442	31.145	5.91574	10.0509	8.01244	20.2144	13.4534	41.4685	14.2947	20.2674	40.4081	25.9498	7.13638	19.8433	7.75034	11.4921	22.548	5.98947	19.0113	6.09351	3.51098	6.08287	5.5349	12.0858	42.3868	12.4997	30.0007	11.9587	15.1897
8.02533	12.9594	22.7654	32.0842	5.92872	10.176	7.78057	20.446	13.5201	42.1215	14.6307	20.2538	40.7004	26.0743	7.59935	20.3357	7.74508	11.7447	23.0512	5.9946	19.1143	6.20326	3.54036	6.07367	5.55892	12.2001	42.6926	12.4604	30.5537	12.1854	15.7546
7.98227	13.226	22.8668	33.2079	5.9378	10.3776	7.71603	20.9243	13.62	42.3872	14.809	20.1867	40.9215	26.3075	7.91344	20.8169	7.71536	12.0217	23.3275	5.98647	19.3242	6.32604	3.54188	6.02768	5.63843	12.3406	42.9042	12.3235	30.6535	12.4688	15.9704
7.97053	13.5698	23.0474	34.5656	6.02239	10.4913	7.75407	21.3924	13.7671	42.6297	15.0103	20.0133	41.0019	26.7286	8.12173	21.2996	7.68338	12.2633	23.5251	5.95827	19.4808	6.39014	3.55769	5.99919	5.67579	12.4213	43.2604	12.2938	30.7965	12.6265	16.2036
7.95718	13.9008	23.3444	35.494	6.07654	10.6746	7.79178	21.7663	13.9173	42.8006	15.2236	19.8922	40.9574	27.022	8.19384	21.6079	7.58985	12.5449	24.0669	5.99955	19.7024	6.45674	3.55096	5.99882	5.72771	12.5857	43.2855	12.1592	30.8443	12.7651	16.5388
7.95052	14.2	23.6445	37.9725	6.10986	10.8961	7.80995	22.0781	14.0198	43.0488	15.4003	19.8935	40.945	27.2473	8.38793	22.0441	7.52768	12.9933	24.418	6.06462	19.7359	6.51901	3.60327	6.01022	5.75909	12.8984	43.4582	11.8779	31.1729	12.8354	16.668
7.92891	14.8591	23.7845	39.0823	6.31874	10.9722	7.81288	22.252	14.1853	43.5602	15.9507	19.9773	40.9493	27.2656	8.62907	22.439	7.51389	13.5695	24.7357	6.10388	19.8064	6.66619	3.66399	6.00948	5.77036	13.0704	43.9279	11.7665	31.7517	12.8768	16.7456
7.91815	15.5759	24.0506	39.433	6.55544	11.3634	7.75747	22.3459	14.347	43.9923	16.5677	20.1152	40.9389	27.2792	8.9425	22.5858	7.42571	13.9878	25.3482	6.11058	20.0285	6.84513	3.68676	6.01157	5.77301	13.2597	44.155	11.6688	32.2071	12.9718	16.8385
7.87818	16.066	24.4115	40.0724	6.76714	11.7099	7.78315	22.4723	14.474	44.3344	16.7763	20.4506	40.9502	27.3616	9.15136	22.7699	7.38529	14.4774	25.7554	6.1599	20.1981	7.03317	3.73588	6.02604	5.79152	13.3459	44.0992	11.5625	32.3972	13.1064	17.0327
7.78777	16.278	24.917	40.6132	7.6105	11.8531	7.69471	22.9879	14.5624	44.5311	17.0012	20.8147	40.9514	27.3837	9.2698	23.1635	7.34806	14.9778	26.4562	6.34278	20.2785	7.56516	3.80412	6.0468	5.80335	13.3541	44.0817	11.3357	32.5115	13.0723	17.3155
7.68858	16.5566	25.3567	41.8742	8.26915	12.1849	7.58501	23.207	14.5697	44.813	17.1754	21.2866	40.8334	27.4911	9.44138	23.3074	7.27104	15.2651	27.0948	6.49	20.3385	7.9012	3.90025	6.04299	5.83206	13.4613	43.8946	11.2243	32.8005	13.1314	17.7185
7.6067	16.9487	25.6988	42.382	8.82956	12.7192	7.57937	23.4396	14.6691	45.424	17.4813	21.6286	40.7752	27.6706	9.61997	23.4235	7.26407	15.5703	27.4222	6.73856	20.4252	8.05531	3.97565	6.06647	5.83364	13.6375	43.8818	11.021	33.0148	13.2283	18.0977
7.55059	17.7589	25.9444	42.7522	9.30361	13.0303	7.5556	23.7152	14.7152	46.5307	17.7582	21.6507	40.7117	27.753	9.70868	23.7952	7.24956	15.8763	28.0504	6.87344	20.4776	8.1557	4.04405	6.06885	5.90105	13.7723	43.911	10.7226	33.1588	13.3136	18.4269
7.52474	18.2688	26.4075	43.0064	9.74516	13.4463	7.52986	23.9421	14.9601	47.096	17.9119	21.8343	40.5673	27.9163	9.80626	23.9811	7.1948	16.1372	28.3432	6.96548	20.5347	8.3221	4.07271	6.15679	6.04361	13.865	45.0836	10.3683	33.3521	13.2041	18.7971
7.45196	18.6237	26.855	44.1425	10.1543	14.4693	7.36468	24.3038	15.4722	47.3507	18.4988	22.0653	40.4471	27.9727	9.98472	24.0652	7.16853	16.4506	28.353	7.17333	20.6608	8.5032	4.1379	6.24657	6.10301	14.0592	45.7703	10.0755	33.5004	13.2742	18.9633
7.41015	18.8405	27.4611	44.9393	10.5516	15.2721	7.42926	24.5088	15.8306	47.6076	18.7261	22.5991	40.3378	28.0735	10.1086	24.2274	7.15179	16.8761	28.4999	7.26315	20.8076	8.79779	4.22836	6.27934	6.1625	14.0754	46.2801	9.90153	33.5575	13.2517	18.9926
7.38245	19.144	28.0333	45.1439	10.9593	15.6179	7.46073	24.8858	16.1931	47.9141	18.9137	23.2236	40.2004	28.1129	10.1827	24.5146	7.09617	17.4387	29.025	7.29769	20.9551	8.99939	4.32495	6.30961	6.20232	14.1003	45.3782	9.78873	33.5257	13.307	19.0896
7.3178	19.5031	28.4696	45.5924	11.31	15.9028	7.43353	25.1795	16.26	48.1151	19.0504	23.5182	40.1384	28.1532	10.2827	24.6526	7.0616	17.9235	29.6564	7.37187	21.2211	9.11484	4.33642	6.3191	6.25102	14.1295	45.246	9.75053	33.5122	13.4685	19.3754
7.22325	19.7555	29.0497	46.4838	11.4572	16.2152	7.33475	25.4191	16.3275	48.2948	19.1331	23.483	40.0056	28.2266	10.3451	24.6851	6.98939	18.1715	29.861	7.66492	21.3054	9.4755	4.37311	6.3068	6.29286	14.1887	45.2401	9.66385	33.3213	13.5391	19.728
7.17372	20.1142	29.6207	47.2983	11.6436	16.7426	7.28541	25.6728	16.4037	48.5185	19.5302	23.4924	39.9901	28.1338	10.4115	24.7486	6.93788	18.3978	30.5585	7.84815	21.3794	9.76006	4.41892	6.30162	6.32668	14.3101	45.477	9.52888	33.2521	13.5956	20.0735
7.13445	20.3619	30.1851	48.9167	11.8745	17.3306	7.3372	25.881	16.4809	48.8331	19.7675	23.6531	39.8994	28.0865	10.5155	24.7036	6.86787	18.6512	30.9077	8.07852	21.378	9.88338	4.45974	6.30082	6.39416	14.4501	45.3605	9.07902	32.9538	13.6012	20.819
7.01645	20.469	31.0157	50.5308	12.085	18.0911	7.3687	26.0539	16.5411	49.0269	20.0039	23.7464	39.3985	28.0932	10.5747	24.6568	6.7419	18.9153	31.5045	8.17232	21.3348	9.99251	4.49954	6.32022	6.41788	14.495	45.2902	8.71979	32.5554	13.6203	21.1417
6.76547	20.593	32.0483	52.715	12.5142	18.6441	7.39782	26.5217	16.7476	49.1215	20.1949	23.7379	39.0912	28.1227	10.6167	24.6006	6.64998	19.0992	31.9633	8.34979	21.3249	10.0281	4.52071	6.36344	6.41786	14.538	45.2669	8.63098	32.3702	13.6879	21.28
6.65525	20.6952	32.6749	53.5493	12.8685	19.0319	7.51687	26.8814	17.125	49.2644	20.2356	23.8343	38.095	28.2872	10.6509	24.618	6.63081	19.3964	32.7698	8.60618	21.4926	10.1014	4.553	6.38472	6.43553	14.5803	45.3093	8.44522	31.966	13.7144	21.4211
6.59417	20.748	33.3285	53.9199	13.2546	19.1437	7.63148	26.9588	17.29	49.4496	20.2376	23.945	37.5971	28.2384	10.6808	24.6798	6.60109	19.8333	33.6475	8.82484	21.4057	10.1565	4.61119	6.40019	6.45989	14.7709	45.3094	8.32056	31.3698	13.7201	21.6708
6.36715	20.8163	34.3558	54.1012	13.4756	19.1928	7.65959	26.9828	17.4394	49.5983	20.4581	24.1043	37.5908	28.1826	10.7408	24.7073	6.55444	20.1991	34.5602	8.88208	21.6111	10.2114	4.62699	6.41957	6.48793	14.9547	45.2092	8.07685	30.771	13.7655	22.1606
6.25328	20.9635	35.3297	54.5406	13.5989	19.3363	7.64855	27.1475	17.6167	49.6608	20.5815	24.2411	37.111	28.1704	10.8331	24.7346	6.52079	20.4602	35.1283	9.09451	21.7533	10.4175	4.66663	6.47249	6.48064	15.0286	45.2737	7.79053	30.5598	13.8127	22.7801
6.15768	21.0527	35.9594	54.7821	13.7802	19.9416	7.70972	27.2044	17.8113	49.7216	20.61	24.3956	36.0146	28.1457	10.878	24.7197	6.47004	20.7576	35.2177	9.34353	21.6937	10.7501	4.71469	6.47444	6.43935	15.3057	45.4109	7.64477	30.3004	13.8225	23.1612
6.00354	21.1434	36.4849	54.8133	14.0085	20.4477	7.78943	27.4289	17.9944	49.9247	20.5901	24.5439	35.2204	28.0734	10.8856	24.7116	6.32925	21.1025	35.3316	9.65173	21.9393	11.0287	4.76957	6.49319	6.42445	15.6022	45.556	7.45825	29.8267	13.8039	23.3649
5.83313	21.268	37.598	54.892	14.2947	20.8328	7.86622	27.6792	18.1406	50.1514	20.6702	24.6596	34.8273	27.8142	10.9436	24.688	6.12799	21.5161	35.3731	9.88792	22.1958	11.2379	4.84935	6.50682	6.43169	15.9902	44.7589	7.1001	28.9785	13.7947	23.9767
5.79334	21.3846	38.5896	55.0229	14.4773	21.0085	7.9722	27.7908	18.2632	50.2472	20.6713	24.8354	34.399	27.4993	10.9613	24.7327	5.95256	22.0305	35.4364	10.1531	22.3743	11.4897	4.9394	6.49991	6.42593	16.4215	44.5599	6.70983	28.2713	13.8212	25.0016
5.68392	21.3621	40.0832	54.8551	14.6512	21.1761	8.24341	27.9744	18.2871	50.3709	20.685	24.8262	33.9631	27.0849	10.9743	24.8052	5.8435	22.4202	35.6595	10.3485	22.8218	11.6214	4.99116	6.52104	6.42179	16.5964	44.5304	6.39371	28.0585	13.8323	25.6477
5.58973	21.5206	41.7035	54.924	15.2857	21.5626	8.48031	28.0057	18.4031	50.471	20.6743	24.875	33.5844	26.7114	10.9785	24.7899	5.78886	22.8685	36.038	10.4151	23.0458	11.675	5.02966	6.52311	6.37797	16.632	44.3703	6.18051	27.6612	13.8464	26.0593
5.50834	21.5823	42.4966	55.0965	15.4886	21.8923	8.71901	28.1005	18.473	50.4389	20.6912	24.9561	33.3193	26.5366	10.9839	24.766	5.72741	23.3414	36.3209	10.4653	23.0613	11.7226	5.06935	6.53805	6.36469	16.6249	44.2263	6.06394	27.1409	13.842	26.8274
5.44854	21.6635	43.137	55.1647	15.735	22.0099	8.98847	28.3742	18.5319	50.3781	20.7892	25.0851	33.2331	26.3911	10.9908	24.8738	5.64432	23.6462	36.6188	10.5139	23.095	11.8069	5.09733	6.65185	6.33159	16.5356	44.3297	5.39153	26.8224	13.8494	27.5209
5.43129	21.6102	43.6372	55.1748	16.0558	22.2191	9.24394	28.6007	18.6759	50.4106	20.7657	25.2945	32.9684	26.1242	10.9893	24.8904	5.59568	23.8698	36.7344	10.8178	23.1072	11.8969	5.10806	6.62969	6.29323	16.4917	43.7064	5.00565	26.4005	13.8929	28.1977
5.39922	21.5556	43.803	55.219	16.2179	22.4218	9.40348	28.7654	18.7043	50.3885	20.7578	25.3506	32.4517	25.7808	10.9891	24.8698	5.53962	24.049	36.8135	11.0051	22.939	12.0351	5.13876	6.44769	6.29722	16.526	43.7115	4.84032	25.805	13.921	28.8447
5.33374	21.5347	44.4443	55.37	16.4253	22.7007	9.77854	28.8482	18.8119	50.1569	20.7125	25.6118	32.0606	25.4079	11.0061	24.7419	5.45153	24.236	37.0173	11.2504	22.8435	12.1423	5.17418	6.51452	6.29278	16.548	43.7155	4.73357	25.3261	13.9116	29.542
5.25378	21.3584	45.3737	55.4808	16.6106	23.0725	10.5069	29.0445	18.9371	49.6269	20.6414	26.129	31.659	25.1782	11.0548	24.716	5.38486	24.4121	37.1386	11.432	22.8683	12.1823	5.21793	6.5442	6.25984	16.5396	43.3499	4.62904	24.872	13.8961	29.992
5.20728	21.1801	45.6585	55.5656	16.8467	23.6204	11.0824	29.0843	18.9489	49.6599	20.6455	26.833	31.1922	24.9669	11.0768	24.6819	5.31242	24.5215	37.089	11.5222	22.8965	12.2116	5.30183	6.76087	6.2038	16.4345	43.0753	4.58465	24.6476	13.8966	30.2801
5.13765	21.1433	45.6762	55.6569	16.9526	23.7997	11.622	29.2088	18.9046	49.587	20.6412	27.0504	30.9803	24.4853	11.0307	24.5534	5.18823	24.6154	37.086	11.617	22.7226	12.2305	5.36009	7.25357	6.15059	16.1981	42.5961	4.49428	24.3367	13.8787	30.7639
5.05966	21.1042	45.8602	55.7526	17.1455	23.8902	11.9079	29.184	18.7794	49.2018	20.4094	27.1752	30.695	23.9022	11.0545	24.5677	5.07724	24.6816	37.4525	11.753	22.5598	12.2492	5.42619	7.38326	6.05142	16.1575	42.3136	4.42541	23.8167	13.8456	31.2652
4.90924	21.1034	45.8369	56.1741	17.2793	24.0352	11.9986	29.0792	18.7634	49.0509	20.2889	27.2296	30.4173	23.01	11.077	24.4669	5.01833	24.8196	37.6213	11.7906	22.4199	12.258	5.50954	7.35258	5.97044	16.1327	41.9866	4.34482	23.2494	13.8105	31.4205
4.83447	21.0674	45.7477	56.0844	17.4025	24.2484	12.2664	29.1186	18.7945	49.2428	20.2914	27.3515	30.096	22.5722	11.0864	24.3557	4.94206	24.9723	37.6275	11.87	22.3958	12.2755	5.57353	7.47523	5.91176	16.092	41.4862	4.3532	22.7918	13.8088	31.7211
4.74391	21.1332	45.7085	56.3552	17.5356	24.4026	12.6909	29.1628	18.8162	49.5349	20.2175	27.4497	29.4225	22.1792	11.0737	24.1715	4.91001	25.1372	37.8433	12.0587	22.3159	12.2735	5.65249	7.62506	5.86157	16.0606	40.919	4.32173	22.5067	13.8057	32.2852
4.61812	21.1351	45.5065	56.7061	17.6537	24.6972	13.0311	29.2733	18.8557	49.8326	20.1966	27.6465	28.8105	21.8497	11.0948	24.0068	4.88685	25.0986	38.3239	12.1787	22.3248	12.2931	5.70192	7.75859	5.78511	15.9865	40.3053	4.2852	22.3818	13.805	32.8241
4.54392	21.0088	45.693	56.8037	17.707	24.9212	13.4369	29.1413	18.8633	49.9717	20.1103	27.9463	27.9017	21.5927	11.0786	24.025	4.87171	25.118	38.3965	12.2746	22.4791	12.3402	5.76217	8.12542	5.69176	15.8135	39.5933	4.28612	22.3129	13.8204	33.1816
4.47997	20.965	45.7075	56.7018	17.748	25.1427	14.0606	29.1015	18.7779	50.1738	20.0912	28.2368	27.5072	21.3116	11.045	24.1355	4.85454	25.2505	38.2925	12.5209	22.5152	12.4791	5.8362	8.17574	5.67698	15.6782	38.3329	4.24857	22.242	13.8002	33.3775
4.39227	20.8887	45.6828	56.6206	17.8168	25.2487	14.2862	29.0502	18.6545	50.2863	20.0479	28.4087	27.0868	20.8614	11.0139	24.3236	4.74836	25.243	38.0845	12.8113	22.4561	12.6676	5.86908	8.18076	5.63594	15.5449	37.9522	4.22895	22.1777	13.7957	33.4863
4.34375	20.7818	45.7706	56.4822	17.9011	25.4012	14.4445	28.9792	18.612	50.7709	20.0365	28.4084	26.1719	20.4779	10.9387	24.3312	4.70429	25.2219	38.0595	12.9868	22.4581	12.7013	5.94203	8.1327	5.61038	15.3092	35.8862	4.20036	22.089	13.7503	33.6266
4.23521	20.6064	45.879	56.1297	17.905	25.4239	14.6483	29.0256	18.5475	51.0599	19.7164	28.4713	25.5903	20.2281	10.8669	24.293	4.67546	25.2291	38.0141	13.053	22.4794	12.797	6.00647	8.07761	5.59443	15.1101	35.5264	4.15097	22.0004	13.6607	33.8814
4.11157	20.497	45.9327	55.7777	18.2504	25.5093	14.7894	29.0324	18.4792	51.0239	19.585	28.3984	24.981	20.0231	10.8205	24.0877	4.64523	25.3569	38.2409	13.2191	22.4513	12.9119	6.03008	8.17606	5.53537	14.8485	35.451	4.13276	21.9504	13.629	34.3526
4.05064	20.3889	45.8629	55.2262	18.4703	25.6871	14.9633	28.9325	18.4878	50.4702	19.4421	28.3495	23.6502	19.8187	10.7641	23.9345	4.64901	25.4462	38.1482	13.4324	22.3546	12.9145	6.05132	8.15229	5.46923	14.6977	35.278	4.09105	21.8022	13.5225	34.7647
4.00586	20.3439	45.7415	54.7429	18.4792	25.7559	15.2121	28.7431	18.4512	49.7966	19.2731	28.3732	22.3092	19.5748	10.7139	23.8163	4.63994	25.3845	37.9977	13.606	22.2025	12.9122	6.0529	8.1417	5.40748	14.5423	35.1428	4.04157	21.6152	13.4011	35.1592
3.96418	20.1405	45.4894	54.3673	18.502	25.7784	15.3339	28.4533	18.413	49.8245	18.9456	28.4801	21.749	19.439	10.6436	23.7527	4.60585	25.2596	37.8414	13.7437	22.0968	12.9448	6.01505	8.18213	5.28343	14.1849	34.9567	4.01445	21.3351	13.316	35.7541
3.88261	20.0188	45.1027	54.0873	18.5106	25.7907	15.514	28.2986	18.3202	49.9196	18.5585	28.4822	21.3412	19.3033	10.6062	23.3283	4.46074	25.2152	37.7995	13.8399	21.9952	13.0333	6.02909	8.35093	5.25342	13.9422	34.477	3.98191	21.1724	13.3072	36.2501
3.77409	19.6524	44.8501	53.337	18.4886	25.8218	15.9323	28.2275	18.2616	50.0881	18.3942	28.2985	20.4952	19.186	10.4797	22.4798	4.35645	25.1313	37.74	13.9241	21.8538	13.0619	5.94907	8.50203	5.24441	13.8554	34.1589	3.93684	21.0187	13.3024	36.4824
3.69963	19.3768	44.7185	52.2658	18.473	25.8317	16.0349	28.0008	18.2192	49.8177	18.3265	28.0501	18.7811	18.9798	10.4046	21.8289	4.29971	25.06	37.6902	13.9668	21.7121	13.0732	5.90667	8.57222	5.23434	13.7729	33.4902	3.92011	20.8667	13.1826	36.7144
3.64734	19.1212	44.3923	51.2343	18.5361	25.8319	16.0584	27.5868	18.1395	49.6524	18.1349	27.9428	17.8877	18.7956	10.29	21.5518	4.21592	24.9825	37.3591	14.0021	21.6502	13.0798	5.88048	8.65647	5.20628	13.7053	33.0729	3.89168	20.7364	13.0509	36.7948
3.60031	19.0209	44.3515	50.8716	18.5447	25.8798	16.0759	27.2225	17.9766	49.8521	17.9897	27.8385	17.3554	18.3642	10.1944	21.2235	4.18121	24.7952	37.0324	14.0041	21.6241	13.0699	5.92217	8.71787	5.18965	13.616	32.7388	3.84148	20.6529	12.9429	36.9569
3.55863	18.5724	44.5597	49.3674	18.5512	25.937	16.0904	26.8245	17.7835	50.2332	17.8726	27.8132	16.3503	17.7834	10.1389	20.7002	4.19922	24.6118	36.8632	14.1701	21.5678	13.0537	5.92669	8.7349	5.15924	13.5327	32.4709	3.78774	20.513	12.8418	37.053
3.49187	18.1416	44.6634	48.1337	18.5898	25.9822	16.1448	26.4698	17.5573	50.751	17.633	27.6737	15.6277	17.4251	10.0747	20.0917	4.19108	24.4781	36.5596	14.5037	21.362	13.0376	5.93881	8.81255	5.13265	13.1692	32.0687	3.7717	20.235	12.5199	37.0358
3.46835	17.7177	44.828	46.6483	18.5922	26.025	16.18	26.3263	17.4366	50.9007	17.5269	27.5413	15.3135	17.1311	10.0023	19.6017	4.18833	24.3927	36.3304	14.7437	21.2728	13.0371	5.9864	8.88263	5.11078	12.959	31.6784	3.69991	19.6592	12.3827	37.0685
3.42302	17.424	45.0375	45.9223	18.583	26.0952	16.2837	26.1514	17.3918	50.9471	17.354	27.4422	15.1127	16.6544	9.86311	19.428	4.17522	24.3206	35.9567	14.8184	21.1022	13.0439	5.99033	8.99402	4.98243	12.7134	30.8905	3.6599	19.4478	12.2696	37.1078
3.38154	17.2608	45.1302	44.6226	18.5716	26.1015	16.3686	25.9807	17.3301	51.668	17.3035	27.401	14.8979	16.1162	9.66007	19.1192	4.18503	24.2416	35.7324	14.8418	21.0793	13.0424	6.00367	9.05964	4.90863	12.5774	30.3978	3.63591	19.0297	12.1497	37.1728
3.37256	17.137	45.239	42.9968	18.5595	26.1588	16.3627	25.8203	17.2008	51.9857	17.1528	27.3327	14.2768	15.4379	9.4759	18.8763	4.19693	24.0441	35.6241	14.9427	20.9489	13.0392	5.98104	9.12273	4.80186	12.4107	30.1595	3.62484	17.5227	11.7433	37.1447
3.32015	16.6126	45.2511	42.2187	18.5231	26.1692	16.2984	25.6042	17.0337	52.1842	16.8839	27.2831	13.8684	15.0619	9.16216	18.4702	4.21763	24.0226	35.4771	15.0466	20.7702	13.0252	5.97475	9.27432	4.70296	12.2873	29.5111	3.57011	16.6105	11.4884	37.1652
3.22445	15.9463	45.1842	40.8357	18.5043	26.1525	16.2876	25.2246	16.8693	52.9962	16.653	27.201	12.931	14.7718	8.90677	18.3045	4.20733	24.0434	35.3135	15.1342	20.6475	12.9929	5.96707	9.46131	4.64518	12.1879	29.2927	3.47685	16.0907	11.2905	37.1785
3.15005	15.4085	45.0398	40.3841	18.5088	26.0705	16.3604	25.0897	16.5124	54.1204	16.3608	27.0858	12.5569	14.6119	8.83476	18.3299	4.19674	23.9129	34.9981	15.1808	20.3682	12.9376	5.95815	9.52559	4.59854	11.9725	28.8614	3.3802	15.4184	11.159	37.0685
3.09742	15.1608	44.9637	39.3017	18.525	26.0211	16.3709	24.8394	16.2435	55.5418	15.8997	27.0422	12.103	14.443	8.66381	18.0881	4.18328	23.5591	34.6582	15.237	20.3009	12.8681	5.93567	9.63238	4.54588	11.644	28.6246	3.34617	14.9186	10.9882	36.9493
3.04704	14.859	44.9005	36.9922	18.5455	25.9421	16.3662	24.6918	16.1106	56.4477	15.7021	27.0519	11.2397	14.2296	8.38567	17.8748	4.17995	23.0959	34.316	15.2751	20.2719	12.7891	5.91408	9.73819	4.5203	11.3567	28.1579	3.34809	14.6601	10.737	37.1389
2.98917	14.5131	44.9248	36.3264	18.5599	25.646	16.3594	24.6097	15.987	56.75	15.3971	26.9886	10.3658	13.8871	8.12107	17.7666	4.18241	22.8232	33.7938	15.2605	20.1239	12.748	5.88496	9.81965	4.46752	11.1565	27.6555	3.32959	13.9992	10.467	37.4745
2.93911	14.1821	45.1159	35.7326	18.5512	25.4509	16.3447	24.4049	15.8823	56.6855	15.0502	26.8122	9.73198	13.55	8.01111	17.544	4.18917	22.6658	33.1447	15.2565	20.0082	12.685	5.84649	9.93255	4.45842	11.015	27.4283	3.31888	13.2016	10.2001	37.503
2.88476	13.7319	45.2293	35.1067	18.5243	25.3436	16.3411	23.9984	15.7201	56.1626	14.7407	26.6041	9.61003	13.1251	7.8767	17.1981	4.1924	22.4129	32.7267	15.3383	19.822	12.5344	5.81608	10.3282	4.4081	10.8879	27.315	3.28335	12.613	10.0056	37.4723
2.83671	13.3339	45.2929	34.6854	18.4686	25.2575	16.3347	23.8771	15.5579	55.8768	14.2376	26.2169	9.38672	12.8253	7.70382	17.1427	4.17738	22.1771	32.3824	15.3843	19.6697	12.3673	5.78083	10.4849	4.37886	10.6779	27.0286	3.23091	12.3551	9.84118	37.472
2.80414	12.9446	45.2872	34.2366	18.3785	25.1104	16.3126	23.6881	15.305	55.9701	14.0979	25.9107	9.19335	12.4099	7.50617	16.9865	4.14171	21.8486	32.1984	15.4024	19.6363	11.9326	5.77816	10.5377	4.34352	10.4835	26.6794	3.20994	11.8216	9.66282	37.433
2.78438	12.7253	45.1487	32.6118	18.3147	24.9815	16.2975	23.3056	14.8825	55.9461	13.8862	25.7525	8.95386	12.1745	7.42709	16.6611	4.11383	21.5557	31.6068	15.4177	19.4176	11.4823	5.72765	10.6371	4.31787	10.3322	26.4809	3.18221	11.1095	9.54176	37.3302
2.77296	12.5587	44.8085	30.3585	18.1725	24.7032	16.275	23.1523	14.3947	56.1467	13.6877	25.5015	8.7556	11.7977	7.31207	16.2912	4.10039	21.4513	31.3692	15.4552	19.2269	11.1589	5.6167	10.7255	4.29149	10.0916	25.5529	3.14223	10.3261	9.39997	37.2879
2.74713	12.3611	44.8135	28.6407	17.6668	24.2878	16.269	23.0232	14.0721	56.367	13.4521	25.2471	8.72758	11.6409	7.17895	16.2452	4.08108	21.4314	30.7592	15.461	18.9875	11.0882	5.52067	10.848	4.2651	9.80718	24.8228	3.09076	9.92351	9.08921	37.1826
2.70062	11.9637	45.1012	27.5275	17.2043	23.8891	16.2285	22.8881	13.9337	56.5313	13.0975	24.8059	8.66197	11.4074	7.04399	16.0768	4.06924	21.331	30.0981	15.4715	18.7988	10.9483	5.49447	10.8856	4.21361	9.69515	24.4124	2.9845	9.1805	8.95528	36.9646
2.68578	11.5968	45.1769	25.6725	16.8741	23.5649	16.1985	22.4769	13.8227	56.5952	12.8255	24.421	8.54942	11.0539	6.87035	16.0736	4.05358	21.179	29.7383	15.4308	18.5253	10.7399	5.51519	10.9934	4.16616	9.59838	23.2029	2.9234	8.83337	8.66683	36.6885
2.69062	11.3901	45.0084	24.3819	16.6635	23.2477	16.1881	21.9897	13.7058	56.6509	12.3836	24.1494	8.44734	10.9384	6.70076	16.0205	4.03539	21.0781	28.8504	15.3732	18.2922	10.3541	5.60584	11.3422	4.07778	9.48742	22.4241	2.89104	8.55456	8.36791	36.512
2.66833	11.2146	44.7041	22.7144	16.5487	23.1781	16.175	21.6997	13.5524	56.6467	11.971	23.713	8.41331	10.5991	6.59321	16.0717	4.00707	20.9944	28.5755	15.3231	18.1348	10.1148	5.61794	11.4198	3.93532	9.34343	21.8677	2.84531	7.85364	8.14911	36.3801
2.65457	11.2055	44.5596	21.9958	16.3972	23.0832	16.1673	21.3933	13.3824	56.5795	11.7528	23.4291	8.38542	10.3032	6.4392	16.0269	3.99574	20.8172	27.9072	15.2122	17.9459	9.89686	5.62917	11.4626	3.88645	9.15042	21.1596	2.82526	7.30803	8.0471	36.3143
2.63781	10.9223	44.3894	21.5781	16.1728	22.9402	16.1455	21.1211	13.0409	56.6016	11.3428	23.2216	8.26783	9.84787	6.33564	16.0354	3.99612	20.628	27.2837	15.1422	17.7904	9.73281	5.64595	11.5463	3.84379	8.95791	19.9488	2.80867	6.5035	7.93543	36.3109
2.61515	10.4984	43.8782	20.7097	15.8302	22.535	16.125	20.7001	12.6524	56.6178	11.0241	23.1202	8.17043	9.53195	6.22315	16.364	4.00322	20.4399	26.1838	14.9992	17.6612	9.59523	5.64637	11.6611	3.79847	8.81442	19.4904	2.79162	6.30017	7.68452	36.3032
2.59127	10.0283	43.5632	20.2282	15.5795	22.0742	16.0957	20.2579	12.383	56.6565	10.8276	22.882	8.13532	9.3807	6.12686	16.4923	4.02453	20.3155	25.5614	14.8704	17.5044	9.49232	5.62611	11.7521	3.71749	8.63792	18.9894	2.75171	6.02583	7.57378	36.1039
2.58261	9.8979	43.3343	19.6869	15.4258	21.6125	16.0354	20.0728	12.1135	56.8313	10.7504	22.6837	8.12893	9.21434	6.04447	16.432	4.03943	20.1586	24.429	14.8163	17.4241	9.40662	5.62302	11.9145	3.65878	8.42848	18.5946	2.73198	5.80023	7.44422	36.0029
2.57863	9.45782	43.1089	19.3217	15.0995	21.1796	16.0092	19.7306	11.708	57.1025	10.3916	22.5782	8.08583	9.03784	5.99694	16.3494	4.05133	19.861	23.0757	14.7532	17.2325	9.29591	5.59353	12.0383	3.58364	8.09327	17.9368	2.71867	5.46852	7.34677	35.8881
2.55594	9.11287	42.9151	18.6494	14.5688	20.7236	15.9685	19.5568	11.3979	56.9319	10.1989	22.4412	7.97399	8.74815	5.94422	16.3158	4.06967	19.6463	22.3579	14.6056	16.9473	9.18616	5.5623	12.143	3.51955	7.74308	17.4534	2.71278	5.25131	7.08334	35.5299
2.52353	8.78391	42.3954	18.3856	14.1748	20.4162	15.8966	19.3627	11.22	56.0688	10.1122	22.284	7.89625	8.36185	5.87745	16.2707	4.09151	19.5173	21.9596	14.4752	16.6565	9.05505	5.54863	12.3539	3.43797	7.58	16.9987	2.70153	4.71976	6.90191	35.2382
2.49665	8.71319	41.4314	18.1459	13.7592	20.376	15.815	19.0749	10.8634	55.6525	9.90178	22.0954	7.56284	7.90358	5.81895	16.2989	4.10616	19.3398	21.8031	14.2995	16.447	8.90375	5.52773	12.5537	3.40498	7.52785	16.5306	2.67244	4.47541	6.79724	35.2498
2.47737	8.7653	40.6331	17.9638	13.6346	20.2033	15.7703	18.7188	10.3945	55.5225	9.62055	21.7725	7.36588	7.41914	5.77168	16.3056	4.11428	19.0056	21.2864	13.9873	15.9284	8.65827	5.48049	12.8386	3.35731	7.40404	16.1982	2.63522	4.12437	6.7237	35.1202
2.48311	8.80188	40.4501	17.7806	13.5426	19.7501	15.738	18.5369	10.2234	55.3804	9.42359	21.3941	7.21546	7.2131	5.4795	16.2207	4.11258	18.5538	20.633	13.8223	15.3557	8.30089	5.45781	13.0419	3.28795	6.66995	15.2035	2.61483	3.99011	6.62045	34.7912
2.47968	8.64826	40.2287	17.5854	13.4002	19.3459	15.6629	18.2472	10.0758	55.1479	9.22283	20.9727	6.6212	6.89882	5.41073	16.2301	4.10474	18.0258	20.0775	13.7591	15.0543	7.90921	5.48658	13.1847	3.23183	5.68005	14.3236	2.59618	3.72598	6.47018	34.4128
2.47107	8.59677	39.6994	17.0673	13.0906	19.1423	15.5423	17.756	9.92304	55.0113	8.99637	20.7526	6.56831	6.47295	5.36669	16.1163	4.09133	17.6394	19.5537	13.6547	14.6737	7.75318	5.50156	13.4264	3.19719	5.20468	14.0725	2.58149	3.63012	6.37263	34.4941
2.45763	8.49272	39.0337	16.8611	12.8205	18.8982	15.4465	17.5459	9.54694	54.9138	8.73727	20.5561	6.5819	6.40287	5.34963	15.9587	4.07679	17.3068	18.9651	13.4815	14.4132	7.64074	5.51693	13.681	3.17484	4.96608	13.5878	2.56639	3.5616	6.35355	34.6328
2.47404	8.47677	38.4452	16.4627	12.5552	18.5014	15.2548	16.737	9.07688	54.8311	8.55296	20.41	6.57611	6.38033	5.31651	15.8743	4.05193	16.9021	18.7309	13.1821	14.2641	7.50826	5.51761	13.8044	3.14806	4.82768	12.3191	2.53896	3.52399	6.31174	34.4075
2.47648	8.54508	37.5714	15.5429	11.6537	18.1783	14.8493	15.8382	8.7379	54.6482	8.39847	20.2083	6.61484	6.33857	5.2755	15.8382	4.02141	16.5992	18.3985	12.8086	13.9663	7.33805	5.50492	13.8925	3.11406	4.70984	12.023	2.5134	3.47398	6.25498	34.0042
2.45841	8.44489	36.8433	14.7899	11.358	17.8662	14.6772	15.5156	8.41323	54.5293	8.13837	19.8233	6.73101	6.32542	5.26524	15.7442	4.02054	16.3529	17.9056	12.4682	13.7147	7.11277	5.50934	14.1489	3.07311	4.5962	11.8118	2.48763	3.42559	6.22418	33.297
2.44548	8.44386	36.4597	14.2122	11.0691	17.6947	14.5352	15.3434	8.1756	54.5333	7.96827	19.6107	6.71797	6.35913	5.2352	15.6523	4.06233	16.1465	17.5559	12.3006	13.5985	6.86668	5.50605	14.6337	3.07618	4.52962	11.4023	2.45748	3.34829	6.20578	32.3574
2.41808	8.40996	35.7384	13.8098	10.6891	17.5085	14.327	15.0586	7.89226	54.4967	7.83068	19.2662	6.72348	6.35755	5.21508	15.6245	4.10048	15.8668	17.3943	12.142	13.5377	6.65068	5.4438	14.9333	3.07173	4.40457	11.1099	2.42897	3.29179	6.17999	31.8833
2.41514	8.40386	35.6745	12.0243	10.4004	17.1348	13.8326	14.7133	7.49027	54.4173	7.64377	18.7338	6.73691	6.24868	5.18512	15.6993	4.13569	15.5794	16.7711	11.9989	13.362	6.46381	5.36938	15.1577	3.06059	4.22728	10.3696	2.41864	3.25253	6.12463	31.3232
2.41004	8.29805	36.0515	11.0504	10.0451	16.6162	13.2455	14.5775	7.19745	54.2576	7.40404	18.2161	6.80015	6.19656	5.19797	15.7973	4.14915	15.2794	16.0451	11.8305	13.2734	6.27916	5.28374	15.4119	3.05339	4.05952	9.70897	2.40288	3.18106	6.09269	30.6757
2.40442	8.25846	35.6069	9.99103	9.76824	16.0964	12.4579	14.2776	6.99402	54.2428	7.06339	17.5744	6.81345	6.18408	5.18935	15.7309	4.17247	14.8449	15.8979	11.7456	13.0588	6.11493	5.25132	15.597	3.03945	3.91169	9.42495	2.38657	3.12695	6.06629	29.9988
2.40512	8.24279	35.1609	8.98322	9.31685	15.3279	12.064	14.1569	6.93265	54.3043	6.8328	16.628	6.78368	6.09323	5.05662	15.5822	4.20673	14.5266	15.6725	11.6178	12.7972	5.96645	5.23962	15.7684	3.01421	3.81628	9.31767	2.37544	3.07219	6.0565	29.5335
2.39472	8.32635	34.2793	8.51535	9.16863	14.8547	11.9183	14.0329	6.80233	54.1427	6.69338	16.1031	6.80257	6.05797	4.92291	15.4968	4.24178	14.3237	15.0551	11.304	12.4567	5.84992	5.16076	15.7096	2.98964	3.75409	9.12635	2.35695	2.92668	6.03163	29.1866
2.36828	8.37066	33.7701	8.06596	8.82453	14.377	11.7902	13.6916	6.5163	54.1662	6.49588	15.7291	6.81299	5.9963	4.88963	15.5138	4.27081	14.1425	14.181	11.0215	12.1	5.75012	5.09104	15.8529	2.97558	3.72266	9.01288	2.3268	2.88695	5.90816	28.9167
2.38807	8.42903	33.6562	7.87013	8.55339	13.9615	11.6225	13.5608	6.23909	54.2129	6.19617	15.4305	6.78368	5.95923	4.83452	15.3768	4.29801	13.834	13.8162	10.8325	11.9391	5.66683	4.99918	16.0672	2.94841	3.71057	9.20019	2.32243	2.86994	5.73393	28.434
2.41099	8.45019	33.5803	7.61201	8.37835	13.7684	11.264	13.0803	6.04478	54.0901	6.01516	15.1622	6.71556	5.94788	4.7547	15.4553	4.32509	13.5955	13.5765	10.6875	11.6371	5.53287	4.93275	16.3895	2.91723	3.68493	9.08846	2.24619	2.88421	5.6543	27.8911
2.44427	8.47698	33.1846	6.87027	8.12599	13.4395	10.8498	12.7925	5.96371	54.0154	5.98819	14.8737	6.70993	5.9636	4.70573	15.387	4.32036	13.177	13.2352	10.5864	11.3437	5.46398	4.83872	16.7884	2.89458	3.62956	9.04846	2.16446	2.90783	5.58557	27.4249
2.45397	8.56808	32.9279	5.50177	7.79556	12.7742	9.91052	12.8619	5.89027	53.9197	5.92461	14.5317	6.77001	5.97381	4.68935	15.4206	4.33366	12.7569	12.7948	10.4982	11.0822	5.36227	4.76114	16.9388	2.89519	3.54172	9.12892	2.14413	2.91535	5.56415	27.0766
2.44183	8.64092	32.6839	4.96865	7.51637	12.4334	9.29137	12.7814	5.84623	53.9364	5.85503	14.0465	6.81737	5.99396	4.68309	15.5385	4.35489	12.6306	12.1042	10.4284	10.8432	5.20412	4.70072	17.1662	2.88945	3.53388	9.30798	2.12847	2.92673	5.56002	26.8659
2.43848	8.71756	32.436	4.59524	7.37201	12.1463	8.73131	12.1548	5.65818	53.8571	5.78512	13.4997	6.82865	6.07334	4.62228	15.6371	4.35012	12.5395	11.4149	10.3465	10.5743	5.05529	4.63802	17.5501	2.87681	3.53972	9.36788	2.10316	2.93269	5.55276	26.6419
2.44383	8.7567	32.4188	4.42387	7.05958	11.9317	8.47735	11.7239	5.49377	53.794	5.60774	12.9131	6.86592	6.13546	4.58827	15.6927	4.34404	12.3775	11.2339	10.2854	10.4339	4.80575	4.57461	17.8111	2.86383	3.52103	9.38514	2.09222	2.92169	5.50465	26.2635
2.44462	8.73014	32.6273	4.15633	6.79224	11.5577	8.34901	11.4745	5.38776	53.7944	5.38136	12.6299	6.8655	6.16545	4.59419	15.7247	4.32665	11.8892	11.0862	10.1509	10.2676	4.69098	4.53012	18.0028	2.8606	3.51337	9.39426	2.05575	2.90844	5.44336	26.0277
2.43976	8.8261	32.8888	4.00737	6.65805	11.2838	8.08467	11.2088	5.31878	53.6251	5.00149	12.3593	6.86903	6.18196	4.60183	15.9081	4.31829	11.4389	10.7525	9.9171	10.133	4.56268	4.49449	18.746	2.85179	3.50377	9.29651	2.02724	2.90095	5.38058	25.9202
2.4382	8.86918	33.292	3.896	6.60535	11.0016	7.83002	10.9735	5.26261	53.2031	4.86072	12.1367	6.85869	6.21739	4.64178	15.9349	4.30869	11.0551	10.124	9.54888	10.0031	4.39919	4.48135	19.1327	2.82456	3.52699	9.23557	2.01584	2.89416	5.32594	25.644
2.46241	8.86368	33.5482	3.7489	6.41735	10.6222	7.51868	10.8806	5.23743	52.7288	4.71263	12.0621	6.84096	6.2124	4.6676	16.0216	4.29463	10.7406	9.87195	9.3087	9.88472	4.32957	4.4704	19.3706	2.80855	3.55778	9.18068	2.00189	2.89591	5.30054	25.178
2.46747	8.89344	33.971	3.65943	6.28718	10.3487	7.08889	10.8363	5.22558	52.3509	4.52302	11.9281	6.82893	6.23665	4.66257	16.0357	4.29181	10.4902	9.7432	9.03727	9.79132	4.29228	4.41492	19.9399	2.80558	3.58506	9.17799	1.98681	2.89138	5.2801	24.7707
2.48169	8.90483	34.7444	3.55808	5.75674	10.1261	6.71072	10.6979	5.16535	52.302	4.44295	11.4685	6.81657	6.30032	4.65935	16.1235	4.28035	10.3403	9.50316	8.83582	9.69515	4.21541	4.35873	20.3296	2.78846	3.57188	8.94735	1.98043	2.90045	5.25241	24.1992
2.49475	8.93461	35.9095	3.4667	5.48691	9.92746	6.51925	10.6247	5.07369	51.8954	4.36341	11.0527	6.82496	6.34054	4.65791	16.1841	4.27933	10.2846	9.30019	8.67306	9.48792	4.0195	4.30457	20.3425	2.76045	3.52523	8.92466	1.98164	2.9118	5.2252	23.2169
2.51355	9.1804	36.65	3.36383	5.34607	9.78636	6.03045	10.5363	4.96007	51.4799	4.20602	10.6939	6.81743	6.38768	4.66526	16.3388	4.27779	10.2397	9.08171	8.55622	9.33838	3.8426	4.27216	20.518	2.66496	3.51707	8.93261	1.98761	2.92887	5.19878	22.6214
2.5272	9.36121	36.8934	3.26325	5.21207	9.71767	5.69785	10.5038	4.852	51.241	4.12223	10.5128	6.88317	6.4153	4.6347	16.4989	4.2715	10.1058	8.97333	8.23577	9.29982	3.74115	4.24461	21.1129	2.61916	3.50669	8.88708	1.99159	2.94449	5.14407	22.2566
2.52109	9.55161	37.1097	3.12135	5.05727	9.67871	5.55409	10.3508	4.73342	50.9523	4.05378	10.2995	6.91915	6.45579	4.63528	16.74	4.25538	9.90845	8.79321	8.016	9.22921	3.67479	4.23124	21.5622	2.60869	3.48932	8.80862	1.99998	2.96865	5.05061	21.4743
2.51949	9.68078	37.3809	3.02589	4.99608	9.62791	5.34444	10.2544	4.65042	50.6624	3.91087	9.97888	6.91499	6.49937	4.66445	16.9036	4.24312	9.72849	8.60881	7.74446	8.9662	3.61726	4.18307	22.0847	2.59413	3.45491	8.81322	1.99352	2.97233	5.00718	20.5522
2.52169	9.70125	37.4709	2.93514	4.95411	9.55658	5.24131	10.1932	4.61726	50.6873	3.81302	9.58869	6.91614	6.53644	4.66704	16.9889	4.22851	9.62258	8.35012	7.45551	8.79511	3.57699	4.05743	22.5961	2.57254	3.41234	8.77891	1.99553	2.97438	4.98202	19.9074
2.51939	9.72692	37.2881	2.87537	4.86522	9.44663	4.98265	10.075	4.61265	50.8191	3.73543	9.42571	6.93896	6.54462	4.67361	17.1448	4.22057	9.54401	8.14895	7.30659	8.57883	3.53894	4.02374	22.8209	2.54883	3.41023	8.69552	1.98402	2.98281	4.94577	19.6309
2.52978	9.74403	37.0613	2.83038	4.82838	9.28556	4.68161	9.88944	4.61725	50.4891	3.64662	9.29003	6.94205	6.57316	4.69397	17.2201	4.20318	9.44407	7.83746	7.11389	8.35283	3.49292	4.02687	23.031	2.51892	3.40499	8.66534	1.96779	2.99156	4.94569	19.0655
2.54838	9.79882	36.7189	2.85504	4.78217	9.05006	4.43142	9.86157	4.59838	50.0898	3.57712	9.18657	6.97931	6.56969	4.69971	17.4161	4.19212	9.3434	7.53175	6.92351	8.17672	3.45109	4.03277	23.4537	2.506	3.39071	8.69982	1.96238	2.97845	4.96445	18.7046
2.56844	9.84521	36.8473	2.83941	4.6975	8.89176	4.33898	9.85674	4.59918	49.7949	3.52512	9.07007	7.00817	6.57619	4.66972	17.5409	4.18724	9.28833	7.50644	6.75827	8.01569	3.41992	4.03511	23.9339	2.51055	3.40633	8.73291	1.9529	2.96404	4.96141	18.562
2.60275	9.8764	37.5452	2.93381	4.64068	8.67569	4.21145	9.7696	4.59778	49.3862	3.48635	8.9408	7.06231	6.54978	4.77647	17.8373	4.17583	9.21835	7.48838	6.69779	7.69864	3.40042	4.02275	24.5743	2.51432	3.39971	8.72576	1.94637	2.94601	4.91806	18.3496
2.62242	9.89072	38.7561	3.02633	4.54971	8.58222	4.07168	9.25957	4.62745	49.0912	3.43177	8.7786	7.15785	6.53878	4.83122	17.9341	4.14895	9.15486	7.44146	6.67321	7.52535	3.35561	3.99698	24.8811	2.49128	3.39657	8.69673	1.95216	2.96144	4.88364	18.2117
2.60766	9.93188	39.3836	3.0624	4.47527	8.51433	3.94546	9.19324	4.62168	49.0274	3.3476	8.59296	7.24285	6.6071	4.87733	17.9658	4.12035	9.10594	7.3659	6.61172	7.41724	3.31265	3.98381	25.2491	2.47295	3.39657	8.69915	1.93465	2.98009	4.87877	18.0732
2.59594	9.94191	39.7083	3.05853	4.44084	8.48068	3.77271	9.17672	4.5952	49.1526	3.32081	8.50545	7.29491	6.65439	4.93583	18.0142	4.09882	9.10936	7.18375	6.56033	7.39251	3.27868	3.9862	25.418	2.4305	3.39626	8.72179	1.91409	2.99882	4.87572	17.9481
2.58953	9.98434	40.4799	3.05381	4.33235	8.42434	3.52382	9.10852	4.57872	49.2763	3.2788	8.28081	7.36747	6.676	5.08007	18.0952	4.06893	9.1588	6.992	6.3836	7.29609	3.23556	3.97823	25.631	2.3508	3.37404	8.74102	1.90341	2.99464	4.86083	17.901
2.59714	10.0581	41.3251	3.17855	4.2039	8.33313	3.46084	8.99108	4.53164	49.0576	3.24914	8.03991	7.4625	6.69472	5.22175	18.2603	4.0485	9.23461	6.8208	6.16596	7.09544	3.21502	3.96656	25.7454	2.30829	3.34441	8.63253	1.8828	2.99081	4.84951	17.8389
2.60183	10.1497	42.53	3.44029	4.0814	8.30067	3.34701	8.92346	4.50573	48.6717	3.21675	7.73025	7.4802	6.72093	5.30761	18.3679	4.02732	9.31025	6.74765	5.96105	7.01517	3.1997	3.93423	25.9981	2.28777	3.33797	8.59837	1.87791	2.99087	4.84318	17.7925
2.60167	10.1763	43.8135	3.68689	3.98602	8.2646	3.25532	8.89746	4.58091	48.2368	3.17772	7.49179	7.55638	6.71529	5.38691	18.5195	3.99567	9.36452	6.66335	5.92934	6.97338	3.18385	3.91486	26.1053	2.27733	3.33532	8.60386	1.87099	2.99305	4.82377	17.5823
2.62069	10.3255	44.6824	3.8766	3.90447	8.2035	3.22236	8.89249	4.61859	47.2256	3.15853	7.27848	7.76792	6.68175	5.41597	18.5595	3.969	9.41749	6.46121	5.73887	6.90459	3.17832	3.91615	26.2265	2.2812	3.33341	8.55748	1.88736	2.99127	4.80552	17.2635
2.64532	10.387	45.0588	3.89732	3.827	8.17187	3.19053	8.64006	4.58804	46.6061	3.16255	7.08134	7.815	6.66367	5.42347	18.5812	3.93027	9.45088	6.32366	5.5545	6.80078	3.17077	3.91742	26.3163	2.26968	3.32227	8.55984	1.90624	2.99916	4.78052	16.8839
2.66317	10.4117	45.7929	4.29738	3.76893	8.1449	3.11391	8.34951	4.57391	46.1426	3.15927	6.86736	7.94371	6.76085	5.46133	18.697	3.90083	9.47369	6.2203	5.39288	6.73511	3.16075	3.90524	26.3412	2.20395	3.30788	8.62096	1.91547	2.98645	4.74033	16.7122
2.67297	10.4136	47.2748	4.38024	3.7174	8.16643	3.04022	8.29664	4.61438	45.4875	3.15761	6.6859	7.99601	6.84189	5.56666	18.9076	3.87258	9.50428	5.90563	5.31759	6.67568	3.13956	3.8821	26.3016	2.15803	3.29532	8.63509	1.91736	2.98127	4.68953	16.5098
2.68385	10.3681	49.392	4.52722	3.66046	8.19664	3.00266	8.12028	4.6316	44.2651	3.16372	6.59169	8.07423	6.8747	5.69056	18.9545	3.85096	9.49576	5.76489	5.20613	6.62196	3.1262	3.8506	26.3881	2.16507	3.285	8.67955	1.91915	2.97558	4.67676	15.7386
2.70425	10.3872	50.2658	4.70932	3.60344	8.17512	2.9038	7.88018	4.66269	43.6684	3.13202	6.49305	8.24518	6.85634	5.77496	19.3055	3.82316	9.45338	5.66573	4.98619	6.53733	3.12735	3.81451	26.6387	2.17825	3.26215	8.71332	1.9175	2.96687	4.66375	15.056
2.69517	10.6818	50.3691	4.76796	3.55149	8.1082	2.84953	7.85669	4.69066	42.9047	3.04206	6.26469	8.36589	6.88745	5.82582	19.4654	3.80854	9.38086	5.6489	4.90547	6.48669	3.10319	3.80572	26.7738	2.17782	3.24243	8.76293	1.92652	2.95827	4.66339	14.9062
2.68829	10.6876	50.3211	4.93131	3.4882	8.03789	2.82914	7.87026	4.69592	42.0154	3.03248	6.02372	8.44459	6.9414	5.83651	19.513	3.78881	9.25785	5.78562	4.80737	6.34973	3.10446	3.78896	26.7207	2.17491	3.22542	8.85592	1.9233	2.96258	4.64885	14.5472
2.68561	10.6846	50.2991	5.10478	3.41555	7.99602	2.79247	7.84482	4.6818	40.2827	3.07136	5.89283	8.47112	7.01223	5.90173	19.3713	3.77862	9.13178	5.86856	4.58058	6.31764	3.24982	3.70215	26.826	2.17202	3.20663	9.03702	1.92652	2.97445	4.63799	14.1824
2.6819	10.7018	50.4017	5.43773	3.35264	7.83282	2.78456	7.80765	4.66095	39.8481	3.11048	5.69605	8.62113	7.08147	5.98605	19.0862	3.78625	9.04033	5.823	4.47218	6.27197	3.3805	3.63603	26.8551	2.1525	3.19105	9.14195	1.92246	2.9851	4.61675	14.0566
2.67126	10.6717	50.5975	5.47424	3.29272	7.70277	2.77002	7.83017	4.64863	39.8133	3.20635	5.61623	8.64362	7.1235	6.0735	18.9525	3.78783	8.94939	5.68107	4.39783	6.21422	3.44938	3.64322	26.862	2.13556	3.17098	9.371	1.92063	2.99003	4.57894	14.0377
2.67896	10.5332	50.7418	5.54644	3.22573	7.71816	2.75395	7.79232	4.67174	39.513	3.23623	5.61422	8.61865	7.15456	6.11616	19.0016	3.78564	8.86251	5.60482	4.30373	6.07223	3.45775	3.63287	26.884	2.13875	3.16979	9.46747	1.9216	3.00125	4.52231	14.0501
2.68118	10.5336	50.9244	5.56261	3.13291	7.71236	2.73306	7.77904	4.70303	38.8532	3.26011	5.48486	8.64587	7.1906	6.1711	19.0404	3.78644	8.81325	5.58564	4.28782	6.00777	3.4501	3.60495	26.747	2.13972	3.16586	9.52233	1.92079	2.99634	4.45491	13.9779
2.67805	10.5734	51.1865	5.56766	3.05588	7.72745	2.71503	7.69448	4.65846	38.1214	3.27565	5.32965	8.79226	7.33689	6.22715	19.0252	3.77877	8.74211	5.59387	4.2948	5.8495	3.42873	3.58486	26.608	2.15169	3.17928	9.55124	1.9249	2.98455	4.43177	13.9769
2.68526	10.5974	51.4036	5.58103	2.98989	7.74936	2.69015	7.69002	4.58159	37.2063	3.32725	5.23053	8.9838	7.35923	6.23883	19.0526	3.74661	8.7033	5.60592	4.31189	5.74578	3.37058	3.56535	26.6501	2.17609	3.18944	9.58607	1.92671	2.98078	4.42171	13.9314
2.69043	10.583	51.5746	5.58787	2.92441	7.79373	2.66627	7.73487	4.61037	36.3724	3.37399	5.15205	9.12579	7.35403	6.31574	18.9952	3.70698	8.67497	5.61659	4.31811	5.66229	3.25182	3.54163	26.6767	2.17831	3.20712	9.68537	1.93026	2.98193	4.41921	13.8601
2.69796	10.4932	51.753	5.58934	2.88851	7.86099	2.65712	7.81331	4.59283	35.9622	3.45172	5.13816	9.15803	7.39019	6.38327	18.9028	3.67904	8.64574	5.65842	4.32651	5.64332	3.20335	3.51721	26.6925	2.19611	3.23903	9.69558	1.93898	2.98874	4.40828	13.7982
2.69629	10.6654	51.498	5.59389	2.8435	7.97652	2.6482	7.91209	4.56043	35.734	3.53653	5.12379	9.19179	7.41102	6.48898	18.8838	3.64235	8.65196	5.71283	4.33888	5.57402	3.17455	3.47802	26.8341	2.20267	3.26798	9.72437	1.93405	2.98621	4.38088	13.6985
2.69798	10.659	51.3503	5.59782	2.8034	8.06007	2.64798	8.10909	4.54374	35.4149	3.63857	5.09056	9.24825	7.43014	6.60665	18.9373	3.60089	8.68271	5.7536	4.33509	5.39458	3.13973	3.43619	26.9237	2.21405	3.29303	9.73392	1.94222	2.98626	4.32176	13.6192
2.72462	10.645	51.3765	5.60211	2.75671	8.06614	2.63599	8.2481	4.55087	35.0589	3.73312	5.04019	9.31718	7.46131	6.73077	18.88	3.55952	8.71383	5.8029	4.34222	5.30829	3.07211	3.40051	26.9666	2.22506	3.30537	9.70962	1.96556	2.97504	4.25983	13.5131
2.7537	10.6822	51.5168	5.62555	2.7073	8.03908	2.62577	8.29853	4.56396	34.7004	3.82816	5.02767	9.39559	7.4995	6.77202	18.8493	3.52956	8.72017	5.82597	4.45444	5.25584	2.97681	3.35434	26.961	2.25589	3.29989	9.66821	1.97258	2.97064	4.22108	13.4166
2.7673	10.7746	51.7918	5.63383	2.66431	8.0347	2.62647	8.31978	4.56117	34.978	3.90662	4.98833	9.58501	7.55306	6.80202	19.0055	3.50698	8.71687	5.8603	4.45525	5.20406	2.88873	3.30808	26.9498	2.28632	3.29337	9.66254	1.97467	2.96264	4.17546	13.1708
2.77795	10.9416	51.9504	5.6329	2.61787	8.05373	2.61956	8.53959	4.55339	35.1905	3.95495	4.93522	9.76587	7.65876	6.87445	19.0313	3.49644	8.66941	5.91838	4.48321	5.11128	2.85063	3.27357	26.8973	2.30244	3.28361	9.76982	1.97185	2.97209	4.15017	12.8673
2.78605	11.043	52.1823	5.62942	2.5728	8.08997	2.61116	8.90772	4.56765	34.9999	4.02346	4.89591	9.84685	7.8359	6.9361	19.1297	3.49085	8.60967	5.94296	4.53569	5.01578	2.83689	3.23116	26.8727	2.30897	3.27805	9.84694	1.99344	2.98406	4.13706	12.8429
2.79979	11.2793	52.3454	5.62911	2.55069	8.15285	2.60515	8.88791	4.58006	34.5871	4.13082	4.84903	9.9479	7.96328	6.98685	19.1427	3.48096	8.54007	5.95262	4.61524	4.94909	2.82817	3.18783	26.8369	2.30846	3.27417	9.92919	1.99941	3.00186	4.11559	12.7956
2.78353	11.4124	52.4786	5.6288	2.5271	8.16441	2.60329	8.97539	4.57753	34.1335	4.22636	4.82748	10.0202	8.05004	7.03142	19.2192	3.47261	8.48345	5.96446	4.63976	4.89307	2.78194	3.15016	26.7878	2.30369	3.26102	9.97023	1.99781	3.02227	4.07971	12.713
2.78475	11.4279	52.6935	5.62317	2.50574	8.00432	2.59367	8.90075	4.56219	33.9582	4.40059	4.81494	10.1958	8.16021	7.06254	19.2585	3.4499	8.43926	5.98127	4.68736	4.85266	2.74969	3.11161	26.6906	2.31577	3.27064	9.95739	2.00296	3.04727	4.0643	12.6319
2.81171	11.4189	52.8095	5.61989	2.4825	7.84279	2.5716	8.78397	4.53979	34.7095	4.50921	4.80421	10.2834	8.31921	7.11195	19.2345	3.44207	8.40183	6.0216	4.69827	4.80941	2.73233	3.07151	26.5843	2.31747	3.29876	10.0024	2.01271	3.07233	4.03751	12.6308
2.84575	11.4966	52.5603	5.63336	2.45658	7.45024	2.5454	8.85695	4.51919	35.6229	4.60152	4.7927	10.3031	8.55878	7.20371	19.2603	3.42532	8.3795	6.09024	4.68369	4.71634	2.73469	3.05509	26.4862	2.32251	3.325	10.1341	2.02635	3.08265	3.99908	12.5558
2.86603	11.5662	52.1189	5.65858	2.41015	7.24576	2.52752	8.99425	4.48042	35.8743	4.68132	4.79445	10.3334	8.7847	7.26428	19.3609	3.40898	8.35446	6.12397	4.68784	4.65494	2.70939	3.04052	26.3924	2.33214	3.34583	10.2298	2.05771	3.08237	3.96868	12.0398
2.87476	11.6482	51.8042	5.67612	2.3837	7.10763	2.49805	9.17896	4.41642	36.1747	4.76018	4.78762	10.365	8.92886	7.29719	19.3308	3.38316	8.35466	6.11484	4.85313	4.58499	2.73057	3.03503	26.3043	2.35131	3.37397	10.2851	2.0786	3.08046	3.96403	11.6267
2.88576	11.7668	51.9311	5.67473	2.36884	6.8523	2.4829	9.35986	4.38322	36.7499	4.89293	4.74678	10.4184	8.95533	7.35349	19.3259	3.36655	8.36119	6.11724	4.94348	4.52908	2.71474	3.01743	26.1636	2.37287	3.39143	10.3436	2.10471	3.07419	3.9614	11.5675
2.90409	11.894	52.0638	5.67763	2.36348	6.63955	2.44772	9.40567	4.39194	37.0072	5.02229	4.72652	10.5081	9.03007	7.46546	19.3587	3.34161	8.34053	6.07109	5.05898	4.5279	2.70378	2.99227	25.9648	2.39773	3.40796	10.4908	2.11062	3.07975	3.97594	11.4803
2.9094	11.967	52.1328	5.67411	2.34638	6.53101	2.38852	9.43826	4.40592	37.4208	5.12782	4.6977	10.5654	9.15546	7.50137	19.3855	3.30312	8.28301	5.9716	5.16154	4.54015	2.6957	2.95485	25.5169	2.42968	3.43247	10.4656	2.11959	3.06701	4.00416	11.4372
2.92135	11.9721	52.0604	5.66559	2.39894	6.4374	2.3529	9.57659	4.39525	38.6586	5.17885	4.65088	10.6246	9.24831	7.57687	19.4119	3.25167	8.20079	5.9545	5.20746	4.54692	2.68821	2.93234	25.1353	2.46634	3.4543	10.4726	2.15776	3.02282	4.0129	11.4141
2.94243	12.13	51.8605	5.66726	2.48283	6.36732	2.33333	9.7049	4.33405	40.219	5.24255	4.59803	10.662	9.27918	7.59692	19.6028	3.20201	8.14221	5.95742	5.26912	4.52682	2.68456	2.90065	25.077	2.4902	3.46135	10.4132	2.20784	3.00661	4.01736	11.3881
2.9654	12.2536	51.64	5.67369	2.54264	6.35494	2.32225	9.82597	4.24842	40.7262	5.26336	4.56548	10.6597	9.39563	7.60957	19.6066	3.15564	8.06771	5.95426	5.37597	4.48903	2.67901	2.88346	24.9461	2.49705	3.46691	10.2626	2.23538	2.98109	4.01475	11.5999
2.98727	12.2788	51.6678	5.68944	2.65185	6.41409	2.31988	9.86218	4.21471	41.0954	5.33727	4.50881	10.6482	9.52618	7.6536	19.5714	3.11388	8.00822	5.92241	5.5149	4.42694	2.72306	2.87193	24.7389	2.51587	3.46187	10.2122	2.24403	2.9742	4.01933	11.6591
2.99741	12.3157	52.0491	5.70442	2.73495	6.51551	2.32761	9.89236	4.18723	41.5909	5.35483	4.48752	10.6987	9.61301	7.67673	19.4081	3.08019	7.96196	5.9	5.56866	4.33495	2.75451	2.85776	24.4653	2.51557	3.45313	10.1844	2.24716	2.98864	4.01302	11.6965
3.00495	12.3357	52.473	5.70644	2.796	6.60947	2.3278	10.0087	4.18187	42.1104	5.35768	4.4602	10.7159	9.72529	7.70167	19.2813	3.06444	7.94742	5.95489	5.6532	4.226	2.75207	2.85584	24.1767	2.51867	3.43832	10.1833	2.25994	2.99943	4.02003	11.7439
3.01365	12.3402	52.5661	5.68772	2.86877	6.66634	2.29621	9.98372	4.17976	42.4675	5.41929	4.42817	10.7429	9.81633	7.72864	19.329	3.03926	7.94009	5.98351	5.70958	3.99852	2.75442	2.8674	24.0156	2.52343	3.42957	10.0608	2.27338	3.03904	4.03844	11.8103
3.01675	12.3272	52.6256	5.68046	2.92384	6.70216	2.26375	9.87329	4.17521	42.4342	5.60026	4.38278	10.759	9.88806	7.71773	19.2713	2.99293	7.93116	5.97861	5.83403	3.9533	2.75241	2.88459	23.8372	2.50685	3.40741	9.85322	2.31895	3.08239	4.05775	11.8016
2.99794	12.4331	52.6929	5.67462	2.95605	6.83262	2.23689	9.88927	4.16842	42.1586	5.66966	4.3188	10.7836	9.96041	7.74114	19.1479	2.95453	7.92069	5.96366	6.01438	3.90879	2.74166	2.88783	23.7051	2.50055	3.38199	9.81901	2.3343	3.09677	4.06949	11.71
2.97925	12.6415	52.9472	5.6851	3.01906	7.0692	2.21601	9.88505	4.15839	42.1708	5.76199	4.30727	10.8725	10.0125	7.76567	19.1419	2.92241	7.89085	5.93179	6.10296	3.87975	2.73758	2.88245	23.3603	2.505	3.38525	9.87661	2.34433	3.13711	4.08811	11.6202
2.95118	12.742	53.2213	5.69301	3.04392	7.29327	2.1861	9.9754	4.13868	42.5243	5.8009	4.21678	10.9263	10.0679	7.78003	19.0494	2.88771	7.8377	5.8808	6.15506	3.85133	2.75099	2.87073	23.1389	2.51374	3.38105	9.90171	2.34404	3.1772	4.097	11.553
2.94098	12.6855	53.4085	5.71251	3.16131	7.43423	2.15659	9.97099	4.1061	43.0533	5.8747	4.06361	11.137	10.1362	7.78902	18.9697	2.85297	7.75826	5.85042	6.21298	3.84925	2.77512	2.85854	22.8903	2.52165	3.39162	9.85881	2.3498	3.19181	4.10017	11.5633
2.94941	12.7281	53.4835	5.71411	3.31842	7.65808	2.13549	10.003	4.09204	43.7582	6.04203	3.9432	11.2854	10.1827	7.78049	19.0309	2.80609	7.65028	5.88392	6.24145	3.79925	2.78635	2.85436	22.7108	2.53248	3.41226	9.85171	2.36604	3.20468	4.07733	11.572
2.96786	12.6841	53.4455	5.72002	3.44791	7.88794	2.10477	10.0326	4.07445	44.7531	6.09939	3.90854	11.4739	10.2958	7.78477	19.1965	2.77294	7.56173	5.88445	6.2706	3.77291	2.80106	2.86654	22.212	2.54578	3.43148	9.82282	2.38842	3.20229	4.0649	11.5758
2.9693	12.6669	53.4296	5.71269	3.62808	7.94555	2.07765	10.0386	4.06993	45.328	6.18359	3.89227	11.5925	10.5088	7.78054	19.2916	2.75857	7.45975	5.86474	6.29911	3.75292	2.81292	2.87836	21.8901	2.56349	3.45284	9.78753	2.46487	3.19176	4.06837	11.6027
2.97387	12.7264	53.3937	5.71284	3.71057	8.00481	2.0356	10.2241	4.05554	45.7397	6.21137	3.83807	11.7428	10.7199	7.77738	19.3225	2.7417	7.35079	5.85095	6.31229	3.73637	2.82057	2.88756	21.7235	2.57736	3.4544	9.75421	2.4982	3.18416	4.08818	11.6039
2.98004	12.8054	53.4839	5.70175	3.84873	8.08233	2.0111	10.4113	4.05214	45.89	6.24513	3.80631	11.8921	10.9137	7.77659	19.34	2.73884	7.27343	5.94816	6.3428	3.7277	2.82354	2.89291	21.3134	2.59922	3.4556	9.71626	2.52407	3.17691	4.10858	11.569
2.98584	12.8865	53.5885	5.68516	4.10166	8.12864	2.00335	10.514	4.0085	46.0417	6.33774	3.7805	11.9964	11.1403	7.77279	19.4498	2.73798	7.19425	5.87039	6.39383	3.67209	2.82473	2.89335	20.7957	2.65039	3.4576	9.6566	2.60595	3.16814	4.15058	11.4866
2.98816	12.8976	53.4755	5.64455	4.27883	8.16505	1.98796	10.5639	3.98716	46.2851	6.52095	3.77128	12.0959	11.2796	7.75275	19.494	2.73127	7.1118	5.86185	6.44565	3.65949	2.85073	2.89449	20.5722	2.69922	3.4497	9.63676	2.68111	3.18044	4.18636	11.4598
2.99387	12.8772	53.3794	5.61934	4.33743	8.21182	1.9798	10.5489	3.9645	46.5134	6.6895	3.77489	12.2966	11.3091	7.71109	19.5273	2.72349	7.03224	5.88219	6.48773	3.57398	2.88143	2.90102	20.336	2.74431	3.43278	9.62003	2.69711	3.18934	4.21429	11.4347
2.99994	12.8567	52.7293	5.61558	4.37811	8.24034	1.94623	10.608	3.95793	47.7776	6.81652	3.79786	12.371	11.3048	7.69836	19.5153	2.70373	6.95623	5.97604	6.53406	3.5029	2.8927	2.89738	19.7395	2.77836	3.4081	9.58652	2.69607	3.18809	4.21979	11.4302
2.9899	12.88	51.5768	5.61149	4.41482	8.29793	1.92729	10.6641	3.96409	48.8366	6.95907	3.80575	12.4132	11.3593	7.68748	19.5381	2.69206	6.88328	6.02515	6.60205	3.47682	2.89471	2.8992	19.1481	2.81092	3.39221	9.5158	2.70222	3.19312	4.20911	11.3943
2.98201	12.8386	50.7903	5.57386	4.44128	8.36468	1.94135	10.6998	3.97022	48.9332	7.10462	3.79693	12.4092	11.4904	7.67798	19.7314	2.66214	6.79617	6.0811	6.64513	3.4483	2.8996	2.90891	18.7145	2.8244	3.34965	9.43542	2.70938	3.2136	4.19489	11.375
2.99216	12.7784	50.5276	5.52121	4.49377	8.40558	1.94268	10.7262	3.96344	49.1758	7.47903	3.7977	12.4731	11.5907	7.66024	19.901	2.64411	6.70539	6.09383	6.73434	3.39881	2.89886	2.91586	18.1766	2.848	3.31168	9.41019	2.71819	3.23513	4.17308	11.3492
2.989	12.7643	50.4692	5.43112	4.5719	8.40779	1.95143	10.7536	3.94934	49.2324	7.66682	3.79868	12.5747	11.6338	7.65374	19.9098	2.62645	6.61464	6.10566	6.82137	3.37275	2.90667	2.91683	17.6498	2.84931	3.28204	9.40657	2.71709	3.24633	4.16856	11.3064
2.98796	12.8152	50.338	5.42756	4.60194	8.40147	1.94835	10.7749	3.93512	49.1535	7.73808	3.80647	12.5567	11.6919	7.64255	19.816	2.60683	6.53091	6.10661	6.87891	3.36168	2.91503	2.9262	17.1749	2.85006	3.25482	9.42282	2.72252	3.22649	4.16754	11.2866
2.97532	12.91	50.0994	5.53457	4.66068	8.38615	1.94753	10.787	3.86472	48.9787	7.92399	3.82409	12.5709	11.7876	7.63903	19.7095	2.58285	6.44717	6.08829	6.92034	3.31163	2.93408	2.95173	16.7952	2.86357	3.2487	9.40736	2.71862	3.21367	4.16872	11.2426
3.00299	12.9519	49.7994	5.33689	4.72466	8.36398	1.9474	10.8432	3.85247	48.9376	8.03474	3.8446	12.6872	11.8364	7.62955	19.5517	2.56998	6.34716	6.08604	6.9959	3.2726	2.94652	2.97669	16.2183	2.87261	3.25321	9.37835	2.72199	3.20048	4.16439	11.2205
3.02859	12.8996	49.5155	5.30814	4.80912	8.35657	1.94606	10.8997	3.8443	48.8851	8.12326	3.87234	12.7874	11.9368	7.61908	19.3071	2.54608	6.26276	6.108	7.0749	3.22933	2.96262	2.98384	15.55	2.90713	3.24437	9.33458	2.71646	3.1939	4.14413	11.2097
3.07248	12.8371	49.321	5.19886	4.86981	8.38334	1.95256	10.9179	3.83532	48.5721	8.16466	3.90703	12.8174	12.0964	7.57844	19.2234	2.52837	6.20759	6.14015	7.10377	3.19741	2.97403	2.96937	15.0695	2.94891	3.25645	9.30737	2.71981	3.18838	4.09013	11.1672
3.15672	12.7739	49.1917	5.00579	4.92659	8.47116	1.94178	10.9475	3.82655	48.3368	8.23564	3.92062	12.7551	12.2028	7.56877	19.2645	2.50628	6.1736	6.1558	7.16284	3.17296	2.98618	2.96257	14.2847	3.0087	3.25512	9.27321	2.71532	3.19366	4.01068	11.1346
3.15367	12.8048	48.9202	4.98482	4.93586	8.49692	1.94717	10.9508	3.74025	48.2854	8.32503	3.94997	12.7636	12.3892	7.56842	19.3168	2.48035	6.13347	6.17998	7.21518	3.13961	2.99464	2.95983	13.7281	3.06949	3.2527	9.26885	2.72472	3.20367	3.96088	11.0662
3.12741	12.8104	48.5333	4.82438	4.95434	8.4774	1.96728	10.888	3.65683	48.2098	8.37475	3.97677	12.9106	12.4879	7.56665	19.2869	2.43583	6.08187	6.25261	7.22219	3.11965	3.00269	2.95709	13.4174	3.13212	3.232	9.20665	2.7214	3.21526	3.9315	11.0027
3.11981	12.8101	47.9684	4.69188	4.98713	8.43518	1.98991	10.8209	3.62496	48.1893	8.47168	4.02989	13.0205	12.5394	7.5475	19.1562	2.4027	6.01785	6.28471	7.22099	3.12143	3.00579	2.95904	13.2056	3.1698	3.19111	9.16252	2.72887	3.22567	3.9141	10.9104
3.14287	12.7889	47.5085	3.83656	4.99494	8.41511	1.99586	10.8319	3.59053	48.0682	8.56552	4.05923	13.4518	12.6356	7.49179	18.9034	2.37545	5.91272	6.32665	7.31486	3.11328	3.01181	2.94546	12.8908	3.22328	3.17502	9.1176	2.73913	3.23616	3.90923	10.8407
3.18283	12.6717	47.2868	3.77623	5.00041	8.41263	2.00545	10.8497	3.5384	47.9398	8.59946	4.08686	13.5604	12.7918	7.47275	18.7721	2.35904	5.79258	6.32751	7.57211	3.1045	3.03351	2.9393	12.6504	3.25294	3.1463	9.10664	2.76098	3.23059	3.89814	10.7089
3.24077	12.6675	47.0546	3.43305	5.00444	8.4204	2.01323	10.8322	3.52151	47.6552	8.75655	4.10904	13.7215	13.0142	7.45473	18.748	2.33357	5.65117	6.32044	7.7827	3.08343	3.1053	2.95781	12.3091	3.27532	3.12229	9.08207	2.79188	3.2211	3.87773	10.578
3.30925	12.6658	46.8439	3.35613	5.01618	8.42514	2.03048	10.8046	3.48849	47.5056	8.9296	4.12416	13.6438	13.249	7.39783	18.7749	2.32139	5.49491	6.33405	7.87879	3.07884	3.17845	2.96735	12.0177	3.29163	3.1109	8.98783	2.81398	3.22019	3.86491	10.5293
3.3586	12.674	46.4412	3.40218	5.03709	8.43272	2.04808	10.8046	3.46134	47.5225	9.00752	4.13323	13.6296	13.3449	7.31467	18.8102	2.3286	5.30968	6.37509	7.88772	3.05337	3.25087	2.96292	11.6267	3.30164	3.10167	8.8191	2.83268	3.22298	3.84497	10.5299
3.421	12.8162	45.288	3.4264	5.08151	8.44988	2.08258	10.8281	3.42691	47.5898	9.13169	4.14214	13.8575	13.4197	7.24821	18.7207	2.35619	5.13366	6.38381	7.88916	3.03318	3.26995	2.95762	11.2848	3.32761	3.10845	8.65962	2.85088	3.22062	3.8195	10.4438
3.45661	12.931	43.1318	3.49607	5.14037	8.42931	2.09333	10.8704	3.3917	47.6903	9.17429	4.14861	14.0296	13.5713	7.19822	18.6029	2.39887	4.95517	6.39662	7.97824	3.0205	3.23981	2.93134	10.9473	3.33619	3.11773	8.62778	2.85272	3.21175	3.8086	10.3463
3.5124	12.8946	41.8111	3.73808	5.19547	8.39493	2.1063	10.8954	3.37643	47.7731	9.26291	4.13481	14.0679	13.6892	7.15323	18.1522	2.42676	4.7634	6.40601	8.0646	3.01659	3.09968	2.92761	10.6474	3.34075	3.12328	8.66047	2.86447	3.21095	3.79511	10.29
3.52594	12.8723	41.3733	3.80853	5.24552	8.37546	2.12362	10.9157	3.3512	47.748	9.39682	4.11595	14.1173	13.8038	7.06664	18.1467	2.44182	4.58157	6.39947	8.24873	3.00443	3.04861	2.93044	10.4526	3.33705	3.1287	8.66922	2.89674	3.20335	3.77474	10.181
3.54266	12.894	40.9789	3.85097	5.28078	8.31844	2.14716	10.9075	3.33269	47.6493	9.48461	4.10971	14.2107	13.9525	7.0032	18.1192	2.4566	4.41502	6.40411	8.36971	2.99972	3.17686	2.91954	10.3583	3.33764	3.12239	8.57845	2.9044	3.19321	3.77116	10.0673
3.54931	12.8868	40.9871	3.89163	5.30563	8.3234	2.17982	10.8948	3.30145	47.6008	9.52645	4.11671	14.1938	14.0716	6.95799	18.0464	2.47172	4.26807	6.41434	8.48869	2.99696	3.44097	2.90097	10.1637	3.33895	3.11641	8.36519	2.91492	3.19543	3.77586	10.0412
3.55621	12.801	40.9064	3.98931	5.31397	8.3778	2.20987	10.9249	3.30292	47.5802	9.83493	4.12619	14.1784	14.1316	6.88616	17.9891	2.4831	4.17197	6.40633	8.53374	2.99459	3.90876	2.87341	9.83838	3.36024	3.11104	8.22839	2.9144	3.20119	3.77563	10.0501
3.56451	12.6732	40.8027	4.17548	5.32304	8.37808	2.2295	10.8877	3.30793	47.5822	9.93421	4.13804	14.099	14.4327	6.81163	17.8773	2.48029	4.09849	6.40439	8.57305	3.00195	3.96838	2.84691	9.52802	3.35915	3.1092	8.02752	2.91425	3.20103	3.77351	10.038
3.57417	12.6118	40.8021	4.37685	5.33034	8.34374	2.24024	10.8937	3.25637	47.1778	9.90602	4.13209	14.1223	14.9832	6.70753	17.8013	2.46967	4.01731	6.31458	8.60823	3.00979	3.98204	2.81016	9.38339	3.3869	3.11405	7.89881	2.91504	3.21306	3.75961	10.0704
3.59123	12.591	40.4681	4.50704	5.34431	8.31563	2.24852	10.859	3.19669	46.865	9.92582	4.12065	14.1248	15.5123	6.60345	17.7645	2.46554	3.97147	6.16635	8.66356	3.00568	4.04262	2.78299	9.15186	3.42073	3.12186	7.70191	2.91699	3.22618	3.73761	10.0076
3.62378	12.5583	40.0171	5.27055	5.3637	8.27052	2.25665	10.8208	3.19055	46.7844	9.92365	4.1207	14.0818	15.7169	6.52879	17.8303	2.46176	3.93786	6.12387	8.70854	2.99073	4.17307	2.76101	8.84962	3.46525	3.11773	7.61058	2.94896	3.23303	3.73358	9.92514
3.62379	12.3978	39.5329	5.48409	5.38932	8.25008	2.26744	10.7089	3.1929	46.9758	9.95623	4.15013	14.1825	15.8378	6.45969	17.8629	2.44864	3.87	6.11907	8.76103	2.95678	4.15305	2.74143	8.67686	3.49525	3.10971	7.4742	2.99157	3.24119	3.72141	9.89517
3.65627	12.2748	39.0196	5.58434	5.41762	8.18309	2.28353	10.633	3.17227	46.9807	10.0222	4.13749	14.3464	15.9279	6.38043	17.8341	2.446	3.80908	6.11454	8.9119	2.95055	4.14335	2.70624	8.48329	3.53281	3.10003	7.40419	3.04129	3.26547	3.71394	9.94357
3.70899	12.1684	38.7259	5.70132	5.49302	8.13156	2.29997	10.6029	3.12238	46.8118	10.1407	4.09707	14.3919	16.0642	6.27482	17.8133	2.45053	3.75436	6.09323	9.02075	2.96065	4.15197	2.69022	8.37539	3.55021	3.08436	7.29089	3.06932	3.27993	3.6899	9.99598
3.77203	11.8939	38.5725	5.73886	5.5754	8.08137	2.30649	10.6089	3.09558	46.7094	10.3497	4.08717	14.2773	16.2184	6.16749	17.8373	2.44729	3.66918	6.08609	9.10199	2.94309	4.14586	2.68208	8.17382	3.55669	3.06358	7.149	3.1706	3.28436	3.69096	10.0486
3.85141	11.7747	38.4139	5.90726	5.65819	8.06226	2.30618	10.5348	3.08898	46.5733	10.5642	4.06874	14.168	16.4978	6.15557	17.7722	2.45286	3.53521	6.09344	9.16044	2.92711	4.16272	2.68203	7.92324	3.55957	3.04008	6.99384	3.28172	3.28482	3.69988	10.1351
3.9493	11.7173	38.3203	6.02751	5.72551	8.06174	2.30579	10.2169	3.09729	46.4122	10.6444	4.0236	14.1978	16.9703	6.16106	17.7651	2.46508	3.37894	6.08772	9.15307	2.90912	4.21599	2.68462	7.61409	3.56316	3.02591	6.98701	3.33585	3.27687	3.68247	10.1276
3.9798	11.7089	38.0889	6.22232	5.75635	8.12257	2.30759	10.1144	3.08853	46.3956	10.8062	3.95804	14.3378	17.9069	6.12809	17.6085	2.48033	3.23227	6.07386	9.11835	2.91079	4.2483	2.69233	7.36623	3.57414	3.01611	6.9735	3.34257	3.2886	3.65553	10.0607
4.02707	11.631	37.7693	6.46209	5.77366	8.10665	2.30637	10.0634	3.10316	46.4104	11.0777	3.95165	14.4224	18.2877	6.08724	17.4485	2.48479	3.07235	6.03798	9.17755	2.89743	4.28733	2.68814	6.94988	3.58432	3.00434	6.90728	3.34775	3.30205	3.64702	9.9837
4.08546	11.5155	37.6471	6.68203	5.79282	8.09791	2.30334	10.0735	3.09054	46.1697	11.205	3.98159	14.4329	18.3813	6.01268	17.3595	2.47992	2.91315	5.99877	9.3769	2.88132	4.31122	2.68689	6.35212	3.58808	2.99449	6.88593	3.35735	3.31879	3.63129	9.97122
4.17564	11.4216	37.4694	6.82917	5.81234	8.16742	2.30015	10.046	3.13105	46.0898	11.2871	3.9841	14.4975	18.4049	5.92131	17.2605	2.48096	2.76599	5.9475	9.45078	2.87479	4.36835	2.68335	5.84477	3.58252	2.98404	6.92146	3.36287	3.32008	3.60282	9.95551
4.28488	11.331	37.301	6.90488	5.82826	8.20913	2.29403	9.98398	3.12343	46.2307	11.5547	3.93011	14.5164	18.5576	5.83923	17.1845	2.48811	2.64035	5.9183	9.46397	2.87387	4.41398	2.67891	5.51443	3.57667	2.96763	6.95616	3.36891	3.32008	3.58789	9.95352
4.4734	11.1386	37.11	6.927	5.82811	8.26223	2.30343	9.86517	3.13701	46.2483	11.6238	3.87938	14.5167	18.6854	5.77618	17.049	2.48754	2.5273	5.88357	9.53766	2.8767	4.42819	2.67696	5.40294	3.56571	2.95635	6.9851	3.38464	3.31539	3.59553	9.94864
4.54851	11.0644	36.9014	6.98768	5.82224	8.18657	2.31647	9.80876	3.18146	45.9967	11.6539	3.86103	14.7215	18.8554	5.68872	16.9373	2.47998	2.44054	5.83037	9.59055	2.89025	4.4599	2.67247	5.25673	3.56407	2.95023	7.06504	3.40235	3.29771	3.60242	9.96418
4.56437	10.9817	36.6452	7.0592	5.82213	8.13099	2.32276	9.79512	3.19559	45.8073	11.6529	3.85829	14.7542	18.9375	5.60147	16.8954	2.4862	2.41459	5.79232	9.63341	2.89173	4.47185	2.67364	5.1252	3.55004	2.94027	7.14451	3.41606	3.28038	3.61012	9.99429
4.56196	10.7671	36.3137	7.15523	5.81863	8.34916	2.33109	9.73654	3.2004	45.8395	11.6504	3.85628	14.6535	19.0701	5.51129	16.8547	2.47562	2.40474	5.79684	9.71278	2.8799	4.53224	2.68235	4.98893	3.56687	2.91841	7.18546	3.42229	3.27511	3.61579	9.9867
4.57867	10.5679	36.0952	7.34142	5.81908	8.8144	2.33487	9.53875	3.20834	45.7329	11.7036	3.84901	14.6211	19.0587	5.36885	16.8165	2.45646	2.38814	5.79031	9.87866	2.86089	4.57732	2.68994	4.88962	3.56308	2.90959	7.05544	3.45031	3.24368	3.61084	10.0084
4.60312	10.4513	35.8108	7.47193	5.81749	9.29356	2.33916	9.29199	3.22091	45.5686	11.793	3.83611	14.6689	19.0829	5.34177	16.7619	2.46606	2.34081	5.78242	9.91565	2.80919	4.61293	2.69143	4.7927	3.5422	2.89685	6.96747	3.50554	3.22085	3.58943	10.0156
4.629	10.3831	35.2224	7.65226	5.81126	9.7249	2.33581	9.0992	3.22843	45.5521	11.8767	3.84263	14.6721	19.2821	5.29793	16.6738	2.46037	2.26908	5.75212	9.93977	2.76534	4.66823	2.67737	4.65985	3.5144	2.88258	6.97296	3.5315	3.20709	3.55626	9.97236
4.67238	10.2907	34.866	7.78257	5.80899	10.0607	2.33992	8.75063	3.231	45.2148	11.9609	3.83141	14.6652	19.459	5.2572	16.5281	2.43815	2.20896	5.6907	9.97593	2.72487	4.71519	2.67491	4.54082	3.5085	2.86706	6.94353	3.54662	3.22814	3.52712	9.88477
4.72623	10.251	34.6376	7.87141	5.80232	10.2524	2.34346	8.57554	3.23612	44.997	11.948	3.84705	14.6999	19.6419	5.24439	16.3978	2.44685	2.19354	5.61961	10.0045	2.7145	4.76903	2.65923	4.46891	3.5026	2.85047	6.81683	3.55052	3.25835	3.49257	9.77165
4.74449	10.2461	34.4127	7.94031	5.78491	10.3374	2.33924	8.53535	3.26011	44.9155	11.9233	3.90952	14.7238	19.8675	5.23464	16.3637	2.44679	2.18013	5.57573	10.0375	2.68337	4.95845	2.64488	4.4066	3.49795	2.8264	6.76434	3.5574	3.25792	3.46387	9.67787
4.76792	10.2464	34.069	7.99082	5.75034	10.3664	2.3373	8.47978	3.26937	45.0077	11.9573	3.9497	14.7934	20.0177	5.09349	16.2945	2.43492	2.1576	5.51225	10.0491	2.6707	5.154	2.63449	4.33443	3.5109	2.79857	6.72771	3.55969	3.23196	3.44068	9.60693
4.7969	10.1229	33.7784	8.0619	5.72593	10.3893	2.3369	8.4084	3.26569	44.6382	11.9796	3.97678	14.782	20.1304	5.0489	16.2245	2.42287	2.12653	5.45997	10.074	2.66639	5.33286	2.63864	4.29558	3.51537	2.7924	6.67294	3.57179	3.20481	3.41476	9.53442
4.84622	9.96231	33.5661	8.13095	5.68761	10.4069	2.33261	8.42059	3.25952	44.027	12.0543	4.03793	14.9225	20.1611	4.9179	16.2157	2.42798	2.11022	5.40079	10.0649	2.65382	5.41537	2.63199	4.25992	3.51735	2.79558	6.57995	3.56788	3.16801	3.41069	9.51292
4.91806	9.89777	33.2484	8.19172	5.66504	10.4411	2.3317	8.52657	3.27357	43.2995	12.0788	4.0987	15.0289	20.2949	4.85123	16.0514	2.4373	2.09054	5.3362	10.1673	2.64723	5.84782	2.62566	4.23285	3.52436	2.81566	6.56667	3.55914	3.10577	3.41157	9.50203
4.93629	9.8364	32.8875	8.28676	5.64071	10.4584	2.3283	8.5037	3.26263	41.9512	12.0631	4.18857	15.1608	20.4462	4.81519	15.6631	2.43253	2.06767	5.25621	10.2575	2.64964	6.19556	2.62145	4.23413	3.53992	2.8224	6.57375	3.54437	3.042	3.36976	9.46854
4.94914	9.71583	32.6369	8.38434	5.59839	10.5512	2.33232	8.39859	3.27453	41.0084	12.1119	4.25166	15.3141	20.5195	4.77404	15.3839	2.44466	2.04252	5.20733	10.4484	2.66432	6.41982	2.61552	4.27394	3.56172	2.81402	6.57562	3.54806	2.99721	3.32516	9.33563
5.0164	9.5859	32.2901	8.50997	5.55182	10.6768	2.33306	8.26706	3.28331	40.6985	12.1222	4.25931	15.3521	20.7139	4.69936	15.3857	2.44413	2.01146	5.1942	10.5409	2.65694	6.68776	2.61616	4.27708	3.57888	2.8004	6.62044	3.54773	2.96667	3.3043	9.08352
5.12365	9.4856	31.4928	8.64862	5.53102	10.7717	2.35207	8.23075	3.28989	40.2431	12.1644	4.25923	15.3427	20.9031	4.6344	15.3308	2.45343	1.99299	5.18511	10.6773	2.65315	6.81026	2.62272	4.27432	3.59813	2.80657	6.67283	3.53572	2.93509	3.30065	8.95499
5.17368	9.32036	29.8585	8.74412	5.50124	10.7422	2.35928	8.15555	3.29204	39.6575	12.2439	4.29014	15.3724	20.9784	4.61123	15.3534	2.45813	1.98702	5.1518	10.8339	2.66193	6.99683	2.61914	4.26436	3.61663	2.81859	6.70378	3.50599	2.94119	3.31126	8.8611
5.32857	9.22843	28.6282	8.83655	5.48687	10.8637	2.3585	7.99124	3.29084	38.8995	12.2269	4.33605	15.432	21.0301	4.59648	15.4118	2.46603	1.98487	5.08381	11.0631	2.67485	7.20527	2.60427	4.25232	3.64576	2.84557	6.67453	3.45971	2.92393	3.30858	8.75478
5.36676	9.17166	28.1001	9.01362	5.38629	10.9572	2.37114	7.86211	3.29566	38.4097	12.233	4.33746	15.3958	21.1993	4.60416	15.3674	2.46737	1.98511	5.01059	11.2869	2.69037	7.46276	2.59317	4.23737	3.68002	2.86794	6.6536	3.43605	2.90974	3.30702	8.65494
5.49693	9.09531	27.841	9.12855	5.29747	10.9171	2.37922	7.67412	3.3127	38.2564	12.3396	4.3253	15.3106	21.3591	4.52875	15.1268	2.46279	1.9889	4.98705	11.3926	2.68456	7.59033	2.58291	4.23338	3.70082	2.88701	6.72882	3.42933	2.89791	3.32163	8.5892
5.62786	9.03911	27.58	9.27068	5.21316	10.9417	2.38636	7.46639	3.32195	38.1517	12.3722	4.30733	15.2546	21.4564	4.5399	15.0518	2.47199	1.98249	4.94697	11.4777	2.68068	7.764	2.58198	4.23273	3.7141	2.90538	6.75178	3.42521	2.87214	3.31277	8.51931
5.64261	8.97686	27.3464	9.40599	5.07483	11.0891	2.38203	7.36992	3.31426	37.9851	12.3609	4.29158	15.1897	21.5207	4.57617	15.1007	2.48256	1.9788	4.94443	11.6729	2.67119	7.90509	2.588	4.23742	3.73865	2.91197	6.82498	3.4198	2.86977	3.2904	8.47492
5.72782	8.9378	26.8673	9.49254	5.00739	11.3291	2.37573	7.19771	3.31824	37.6572	12.3401	4.26749	15.0438	21.6712	4.6721	15.0629	2.481	1.97302	4.93891	11.8543	2.69372	8.12566	2.59279	4.21829	3.7875	2.94456	6.98206	3.40954	2.86386	3.23728	8.45604
5.76639	8.88699	26.2564	9.53955	4.91414	11.5174	2.3639	7.02805	3.35105	37.1827	12.2145	4.24676	15.0328	21.6701	4.72321	14.8595	2.47724	1.9713	4.91889	11.967	2.71265	8.31421	2.60495	4.18737	3.83852	2.95966	6.9744	3.40544	2.84834	3.17982	8.47122
5.81678	8.83156	25.6929	9.5606	4.70172	11.6709	2.36601	6.93048	3.38335	36.2715	12.1894	4.24124	15.0828	21.7131	4.74466	14.721	2.46699	1.96202	4.88557	12.0684	2.73001	8.49952	2.60267	4.13705	3.88026	3.01239	6.99125	3.4063	2.81688	3.11445	8.55555
5.84943	8.70465	25.0734	9.62703	4.49243	11.7439	2.36727	6.81177	3.40394	35.0039	12.2002	4.22752	15.0991	21.7311	4.79584	14.6601	2.45647	1.95783	4.85097	12.2022	2.73084	8.63016	2.58377	4.10403	3.93762	2.98773	7.00225	3.41292	2.80438	3.04975	8.66451
5.89411	8.53973	24.5633	9.68025	4.42677	11.782	2.37789	6.71976	3.41713	34.3018	12.1733	4.21508	15.2307	21.7882	4.81084	14.4342	2.46696	1.9556	4.82875	12.3262	2.72796	8.74081	2.55457	4.08515	3.99917	2.97627	7.13019	3.41829	2.785	3.00587	8.60575
5.91085	8.41749	24.059	9.73446	4.38715	11.9213	2.3948	6.60263	3.41068	33.2658	12.1565	4.19907	15.1506	21.8071	4.83194	14.0633	2.46452	1.93865	4.69656	12.5172	2.73035	8.87638	2.53931	4.08719	4.05931	2.96781	7.37362	3.40913	2.76404	2.99292	8.56658
5.9247	8.38315	23.534	9.79164	4.3665	12.1511	2.42557	6.59123	3.4234	31.7505	12.2313	4.20614	15.2609	21.8309	4.83839	13.8774	2.46213	1.9292	4.45272	12.6228	2.72704	8.98823	2.53898	4.11158	4.10815	2.96177	7.43821	3.40767	2.73681	3.00036	8.56953
5.94617	8.33286	23.2823	9.86377	4.33261	12.2723	2.45352	6.58905	3.49002	31.2602	12.2435	4.22668	15.3179	21.85	4.89934	13.7719	2.46685	1.92472	4.35593	12.7474	2.74521	9.05078	2.56068	4.12906	4.15033	2.95746	7.45954	3.39277	2.72605	3.02522	8.5058
5.96956	8.31405	22.6766	9.95678	4.26032	12.3841	2.47085	6.5158	3.53893	30.7133	12.2633	4.23545	15.2576	21.894	4.94215	13.7285	2.48393	1.91767	4.30665	12.873	2.756	9.07796	2.5528	4.10407	4.18058	2.96544	7.48931	3.36631	2.7007	3.03357	8.45895
6.01397	8.18707	22.2307	10.0556	4.12843	12.5762	2.47923	6.40937	3.54735	30.3483	12.3364	4.21617	15.2098	21.9731	4.9832	13.6343	2.49156	1.9204	4.18492	12.9896	2.76298	9.13667	2.54103	4.09878	4.22055	2.99866	7.61136	3.33158	2.66525	3.03534	8.44117
6.07693	8.0684	22.0313	10.1859	4.05547	12.938	2.4755	6.35867	3.59302	29.6331	12.4043	4.19162	15.1711	22.0515	5.06789	13.3763	2.4962	1.92313	4.11196	13.0582	2.76424	9.54509	2.54512	4.09451	4.25642	3.03049	7.67824	3.30597	2.63053	3.04708	8.41716
6.10672	7.99213	21.8902	10.2444	3.94324	13.1488	2.47368	6.30805	3.593	29.3999	12.5125	4.16614	15.1313	22.0876	5.16957	13.1352	2.49552	1.92606	4.06342	13.1371	2.75807	10.2093	2.54149	4.06436	4.29952	3.09006	7.72811	3.27891	2.61576	3.05219	8.43838
6.1783	7.92907	21.7109	10.3075	3.84788	13.2169	2.45702	6.22931	3.60379	29.1464	12.6722	4.16022	14.9814	22.1439	5.20799	13.0576	2.48983	1.92289	4.01414	13.2163	2.75609	10.6817	2.52816	4.03741	4.35692	3.11523	7.7634	3.276	2.59912	3.05149	8.46531
6.23351	7.93033	21.361	10.345	3.71456	13.323	2.48311	6.19792	3.60744	28.8181	12.7027	4.1544	14.7228	22.3101	5.24588	12.9504	2.48793	1.92611	3.97995	13.2155	2.75505	10.8789	2.51863	3.98014	4.39763	3.12534	7.88163	3.24848	2.59108	3.04481	8.483
6.23589	7.92172	21.2695	10.4198	3.60773	13.5482	2.46705	6.14041	3.61549	28.9158	12.7068	4.13959	14.6379	22.3403	5.29105	12.9489	2.49449	1.92681	3.9455	13.2392	2.74551	10.981	2.50214	3.9389	4.42438	3.11809	8.02941	3.16602	2.58121	3.04072	8.44425
6.24246	7.85031	21.1637	10.4832	3.53438	14.0523	2.49187	6.09176	3.62209	29.2337	12.7258	4.14154	14.5158	22.3344	5.34981	12.9138	2.50545	1.92838	3.92076	13.2666	2.72981	11.1549	2.48794	3.90863	4.44093	3.10331	8.17413	3.1294	2.58265	3.02419	8.39387
6.24759	7.68236	21.1329	10.5095	3.51809	14.3666	2.51069	6.02972	3.64635	29.4909	12.7696	4.1497	14.4695	22.3862	5.3766	12.8529	2.51152	1.92985	3.90758	13.2869	2.72473	11.1929	2.45519	3.90529	4.45213	3.12519	8.25306	3.12974	2.57504	3.02427	8.37837
6.28031	7.37308	21.1278	10.6006	3.49141	14.4426	2.51216	6.01002	3.63262	29.5021	12.8063	4.17902	14.4086	22.4724	5.39151	12.796	2.51176	1.93109	3.80371	13.2752	2.70734	11.2202	2.43506	3.92796	4.46509	3.15242	8.3335	3.13068	2.57439	3.02398	8.39293
6.336	7.2121	21.2204	10.6751	3.4239	14.5245	2.5157	6.02547	3.61088	29.6132	12.9188	4.20111	14.376	22.5369	5.42066	12.8073	2.50899	1.94553	3.75384	13.2601	2.70124	11.2432	2.42526	3.92563	4.47154	3.1952	8.36515	3.11791	2.57101	3.01547	8.39236
6.37339	7.12286	21.0348	10.7394	3.412	14.6059	2.53479	6.02529	3.60635	29.9963	12.8995	4.2181	14.0094	22.5734	5.47243	12.9402	2.51335	1.96833	3.70001	13.2951	2.70621	11.3035	2.41689	3.92281	4.44568	3.25825	8.38576	3.10769	2.56963	3.01255	8.3717
6.37016	7.05969	20.7548	10.7564	3.3928	14.6698	2.58933	5.95057	3.60454	30.5716	12.8807	4.23242	13.8696	22.5984	5.58424	12.9785	2.52378	1.97979	3.66	13.2963	2.70431	11.4036	2.40824	3.92615	4.3941	3.33331	8.52279	3.1031	2.56272	3.00063	8.35161
6.36339	7.01016	20.805	10.759	3.379	14.7578	2.66167	5.845	3.57719	30.7994	12.8474	4.28517	13.8303	22.6311	5.63098	13.0044	2.55345	1.98549	3.6072	13.3947	2.70759	11.4525	2.40645	3.93507	4.33024	3.42179	8.65173	3.10694	2.54794	2.98283	8.38966
6.36349	6.99131	20.8553	10.7693	3.36858	14.8897	2.70155	5.83369	3.61207	30.9997	12.7872	4.31609	13.7659	22.7031	5.65268	12.9799	2.58197	1.98335	3.54224	13.5101	2.70378	11.594	2.38387	3.96198	4.2547	3.48478	8.75161	3.09782	2.53439	2.97228	8.44379
6.28709	6.90647	20.8808	10.576	3.35583	15.0548	2.77081	5.83192	3.64925	31.1061	12.6363	4.32563	13.7407	22.7632	5.65334	12.9992	2.59003	1.98442	3.44168	13.4671	2.69833	11.6894	2.37802	3.99101	4.21313	3.51148	8.78447	3.09374	2.52661	2.96813	8.51311
6.28583	6.76307	20.7838	10.2137	3.39567	15.1752	2.86998	5.79086	3.71568	31.2271	12.6813	4.33301	13.5025	22.8619	5.66031	13.0268	2.58282	1.99	3.37716	13.3912	2.67858	11.7219	2.37184	4.0527	4.17487	3.55324	8.77826	3.09837	2.52005	2.96828	8.50855
6.27965	6.63572	20.9006	10.2192	3.56741	15.285	2.90518	5.75943	3.73697	31.302	12.7072	4.36397	13.416	23.0678	5.6684	13.0606	2.56494	2.0113	3.32658	13.278	2.66499	11.7394	2.3796	4.10129	4.13265	3.65908	8.80349	3.10252	2.51021	2.96485	8.51354
6.25357	6.58164	20.8701	10.2346	3.58533	15.2974	2.91585	5.72382	3.73719	31.3313	12.701	4.37974	13.3941	23.0275	5.69319	12.928	2.56418	2.04286	3.24922	13.313	2.65529	11.7437	2.37362	4.12947	4.09116	3.70887	8.8292	3.09608	2.49534	2.95672	8.48371
6.25711	6.5637	20.7209	10.3545	3.58608	15.3039	3.2832	5.63064	3.73169	31.3963	12.6703	4.42426	13.403	22.9256	5.68773	12.9391	2.55365	2.0639	3.18088	13.5007	2.6539	11.7624	2.36025	4.14737	4.04629	3.74709	8.92999	3.08841	2.48846	2.95272	8.48368
6.26294	6.525	20.4977	10.3996	3.57808	15.3582	3.30446	5.55934	3.74695	31.5395	12.6142	4.56817	13.4262	22.8039	5.69033	13.1343	2.54407	2.07933	3.12535	13.6119	2.61524	11.8003	2.36043	4.16808	4.01717	3.76402	9.08551	3.08475	2.4684	2.9483	8.49408
6.27459	6.50266	20.3263	10.3353	3.5692	15.4624	3.34734	5.56564	3.75951	31.5641	12.5951	4.69307	13.4476	22.7131	5.66919	13.2174	2.52978	2.08227	3.05948	13.625	2.59093	11.892	2.34426	4.22807	3.99744	3.81137	9.3653	3.08881	2.45537	2.94001	8.47274
6.26143	6.51687	20.3109	10.305	3.54604	15.5215	3.55563	5.66142	3.75106	31.5236	12.5282	4.73123	13.4114	22.6907	5.72978	13.2459	2.52875	2.05876	3.0213	13.6326	2.5712	11.9116	2.33323	4.2942	3.9789	3.83159	9.52415	3.08618	2.44412	2.93604	8.402
6.27625	6.50719	20.4306	10.1831	3.5287	15.5526	3.63052	5.68649	3.71085	31.5249	12.2685	4.73209	13.4037	22.5397	5.80036	13.314	2.54215	2.07745	3.03837	13.6569	2.57017	11.9208	2.33393	4.30705	3.97836	3.91313	9.74898	3.07075	2.42589	2.92787	8.36432
6.28947	6.44508	20.496	9.96087	3.57725	15.5755	3.64061	5.75892	3.67444	31.4003	12.0427	4.74882	13.1272	22.3581	5.91555	13.3271	2.56959	2.14716	3.03363	13.6426	2.56942	11.9224	2.33476	4.31722	3.99069	4.03934	10.008	3.05329	2.4018	2.9248	8.34082
6.27219	6.37209	20.34	9.88874	3.57763	15.573	3.69792	5.94002	3.66314	31.2764	12.0284	4.79881	13.0966	22.2354	6.01119	13.3171	2.59845	2.19554	3.01001	13.7104	2.57863	11.9112	2.32375	4.319	4.00653	4.11772	10.0858	3.03419	2.38768	2.91501	8.31835
6.28946	6.25621	19.983	9.76967	3.61488	15.5217	3.74648	6.00072	3.62739	31.3623	11.932	4.85537	13.1734	22.2678	6.10803	13.2715	2.61833	2.22742	2.99648	13.8737	2.57936	11.8172	2.31397	4.29946	4.01001	4.1831	10.1177	3.01848	2.38236	2.89925	8.15764
6.31232	6.28699	19.8309	9.73762	3.6625	15.5497	3.75569	5.99987	3.61273	31.5556	11.8372	4.89963	13.2199	22.3362	6.14884	13.2929	2.62597	2.26757	2.99302	13.9379	2.56453	11.8071	2.29622	4.2945	4.02079	4.24775	10.1567	3.01464	2.39319	2.88599	8.02923
6.32817	6.3248	19.9301	9.71889	3.69491	15.6366	3.76441	5.99302	3.60723	31.5692	11.7185	4.9724	13.1453	22.2876	6.18532	13.4663	2.63859	2.31212	2.98702	13.9681	2.56087	11.9068	2.29786	4.30567	4.01353	4.30538	10.2829	2.98985	2.38915	2.87576	7.94873
6.34264	6.27443	20.1112	9.68779	3.65998	15.6942	3.77007	5.9604	3.61481	31.4443	11.8247	5.01649	12.9447	22.1244	6.19397	13.6162	2.64257	2.33222	2.97312	14.0225	2.55433	11.9904	2.30206	4.29437	4.00545	4.346	10.3395	2.95661	2.38004	2.88027	7.96931
6.36957	6.2516	20.191	9.64639	3.6086	15.7239	3.78514	6.01074	3.61017	31.2272	11.779	5.05616	12.7929	22.1672	6.22046	13.7416	2.62974	2.3275	2.91008	14.1751	2.54108	11.9616	2.29543	4.30939	3.99567	4.46732	10.4626	2.88885	2.36741	2.88638	7.97644
6.40495	6.21343	20.0984	9.48465	3.54036	15.7872	3.79747	6.11675	3.61305	30.7625	11.8793	5.11312	12.7494	22.1176	6.27443	13.8676	2.62318	2.33325	2.86154	14.2531	2.53111	11.9639	2.29625	4.36439	3.98105	4.69629	10.5559	2.89688	2.36338	2.89239	7.97822
6.41276	6.23005	20.1018	9.33497	3.49022	15.7773	3.81197	6.15665	3.61497	30.7102	11.8751	5.17093	12.6015	22.0862	6.3059	13.9435	2.61496	2.35148	2.83061	14.2722	2.51616	11.9833	2.29107	4.40656	3.96514	4.91311	10.6155	2.9111	2.37312	2.88819	8.03951
6.42879	6.28732	20.0416	9.16566	3.5338	15.8404	3.8139	6.22631	3.60551	30.773	11.8096	5.19819	12.5397	21.9338	6.34938	13.972	2.63474	2.34744	2.81482	14.3052	2.5137	11.9907	2.29726	4.4581	3.94803	4.97876	10.6874	2.94972	2.371	2.87675	8.19998
6.46888	6.32737	20.1359	8.92301	3.50281	16.0144	3.82885	6.41986	3.58375	30.8051	11.7713	5.26609	12.5594	21.9548	6.37299	13.9985	2.66318	2.34541	2.77048	14.3124	2.50187	11.9934	2.29764	4.54003	3.93982	4.9886	10.7388	3.03368	2.37509	2.87183	8.25968
6.44771	6.32469	20.2486	8.79396	3.46781	16.3282	3.84472	6.6337	3.55057	30.8011	11.8189	5.35354	12.369	21.7461	6.41666	14.0607	2.67488	2.3652	2.72631	14.3559	2.47804	12.0086	2.29492	4.55665	3.94372	5.04519	10.8041	3.07431	2.37297	2.87855	8.23408
6.43116	6.30144	20.1733	8.65146	3.53543	16.5047	3.85492	6.77495	3.54812	30.8216	11.8236	5.37004	12.2432	21.601	6.43962	14.1751	2.69925	2.41077	2.71867	14.511	2.47891	12.0468	2.29719	4.62312	3.95536	5.18936	11.1841	3.06924	2.39715	2.88851	8.26186
6.40954	6.25816	20.1591	8.53179	3.51803	16.4278	3.87066	6.92919	3.50859	30.8435	11.7993	5.37626	12.1994	21.3685	6.46483	14.2845	2.71138	2.42963	2.75375	14.5469	2.47439	12.0586	2.28533	4.76955	3.98374	5.44771	11.4879	3.07851	2.54006	2.89497	8.35116
6.39253	6.26155	20.1504	8.40449	3.51336	15.9862	3.89033	6.98449	3.49299	30.7485	11.7471	5.44041	12.2255	21.2274	6.55502	14.4029	2.73683	2.45252	2.79147	14.5509	2.48024	12.1153	2.30664	4.80326	4.00924	5.61186	11.5214	3.08468	2.68576	2.88214	8.36745
6.38439	6.25235	20.0529	8.24824	3.52515	15.7865	3.89924	7.01496	3.49666	30.7093	11.7626	5.54993	12.2014	21.2631	6.58192	14.4212	2.79493	2.46999	2.80299	14.6253	2.47805	12.1737	2.31732	4.81456	4.03149	5.70289	11.6215	3.07841	2.72874	2.87473	8.36084
6.37227	6.16497	20.1353	8.15108	3.54829	15.9121	3.93153	6.97878	3.50402	30.837	11.7996	5.66543	12.1267	21.4317	6.62786	14.4818	2.87165	2.4846	2.83694	14.6395	2.46369	12.2158	2.32629	4.83299	4.05047	5.76363	11.7152	3.05155	2.74691	2.86179	8.30816
6.36325	6.12548	20.2859	8.09141	3.56884	16.3272	3.94025	6.99946	3.48686	30.8712	11.775	5.75169	12.0722	21.3266	6.67281	14.587	2.89495	2.51655	2.8666	14.6637	2.46253	12.2152	2.32903	4.84636	4.05297	5.80127	11.756	2.95367	2.72535	2.83447	8.36768
6.3838	6.08779	20.5795	7.9891	3.57823	16.6308	3.95162	7.12662	3.48527	30.7689	11.8952	5.83403	12.0222	21.3911	6.70553	14.6587	2.91468	2.53824	2.89312	14.7008	2.4678	12.2081	2.33012	4.85423	4.04207	5.83799	11.8107	2.9031	2.76548	2.80315	8.42035
6.47128	6.1144	20.8734	7.89957	3.5916	16.6515	3.96527	7.13375	3.4731	30.6492	12.0307	5.93819	12.0087	21.4562	6.75307	14.6872	3.01238	2.57147	2.90056	14.7613	2.47018	12.1877	2.33047	4.88775	4.01131	5.92986	11.8993	2.95319	2.81438	2.79689	8.51266
6.55306	6.15565	21.0743	7.76809	3.60554	16.4129	3.98379	7.14312	3.4562	30.7019	12.1009	6.07977	12.0127	21.5312	6.81469	14.7249	3.0771	2.59945	2.91315	14.7607	2.47627	12.1802	2.3315	4.92415	3.95678	6.05383	12.0531	3.02207	2.90233	2.80491	8.7134
6.58605	6.14727	21.1637	7.58441	3.66718	16.262	3.99315	7.16406	3.49961	31.0132	12.1557	6.2213	12.0258	21.5545	6.83669	14.8246	3.12338	2.63181	2.92269	14.7492	2.479	12.193	2.3321	5.01261	3.92302	6.17133	12.2881	3.05465	3.0232	2.80869	8.88486
6.52158	6.11407	21.3379	7.49732	3.70166	16.1582	4.00485	7.23186	3.53087	31.611	12.0858	6.29676	11.8905	21.3616	6.85698	14.8429	3.16452	2.67177	2.94877	14.78	2.47541	12.1812	2.31896	5.0604	3.8849	6.32856	12.396	3.15115	3.13438	2.82145	8.98303
6.45926	6.15728	21.498	7.20731	3.71559	16.1108	4.01657	7.38916	3.5168	31.8164	12.1308	6.35041	11.705	21.2961	6.86364	14.8607	3.21228	2.71076	2.97488	14.7862	2.47376	12.1541	2.31809	5.09091	3.87568	6.52505	12.3995	3.27948	3.22547	2.83879	9.00891
6.4483	6.17338	21.586	6.89577	3.7421	16.0869	4.02155	7.4399	3.53241	31.7923	12.0997	6.42024	11.5855	21.4124	6.9192	14.9515	3.24662	2.74045	2.99569	14.7797	2.48105	12.1005	2.31671	5.12594	3.86577	6.67894	12.39	3.38414	3.26528	2.85735	9.07067
6.45871	6.15408	21.6317	6.67932	3.75581	15.9891	4.03312	7.46163	3.54489	32	12.0621	6.4625	11.43	21.5694	6.93177	14.9625	3.2811	2.76432	3.02612	14.7161	2.47494	12.0785	2.31471	5.16715	3.84863	6.76863	12.3355	3.61559	3.26613	2.86229	9.13282
6.44825	6.13173	21.6784	6.47954	3.77128	15.9282	4.03323	7.49728	3.57054	31.9897	12.099	6.56359	11.3138	21.9403	6.9686	14.996	3.27841	2.78152	3.05485	14.755	2.47032	12.0911	2.31747	5.20203	3.83195	6.808	12.3728	3.74798	3.32136	2.85243	9.25578
6.45701	6.11335	21.7843	6.31079	3.81776	15.8994	4.02262	7.4296	3.58804	31.9896	12.0497	6.74425	11.2795	22.0168	6.97178	15.0655	3.27921	2.79758	3.08696	14.8092	2.46453	12.1141	2.32125	5.20646	3.8209	6.85821	12.4294	3.79528	3.39682	2.83722	9.33074
6.49451	6.1114	21.941	6.14385	3.85636	15.9693	4.03149	7.42007	3.59938	31.519	11.9536	6.87103	11.1845	21.9878	6.97429	15.1155	3.28785	2.80689	3.10232	14.8402	2.46372	12.0318	2.32567	5.29617	3.80962	6.91566	12.4462	3.90576	3.40512	2.79425	9.41532
6.46809	6.11027	22.0239	6.03271	3.88491	16.0705	4.03299	7.40323	3.61326	31.0197	11.9271	6.94092	11.0607	22.0295	6.99478	15.1303	3.34034	2.82889	3.12807	14.8693	2.46025	11.8536	2.3288	5.4356	3.80464	6.97375	12.4943	3.99283	3.43175	2.74944	9.64389
6.3937	6.09201	22.1056	5.91285	3.88894	16.1912	4.05374	7.41265	3.64423	30.885	11.8434	6.97334	10.7947	22.1919	7.02376	15.1963	3.40714	2.87465	3.14447	14.8971	2.46628	11.6827	2.33552	5.46146	3.78998	6.99211	12.5492	4.08768	3.44528	2.70532	9.75891
6.40019	6.08928	22.2571	5.71106	3.9157	16.3207	4.08203	7.46487	3.7405	31.2466	11.8799	6.99785	10.7214	22.2394	7.03897	15.2011	3.4042	2.90953	3.17749	14.846	2.46025	11.5025	2.34343	5.52693	3.77244	7.01698	12.9553	4.13245	3.52247	2.6573	9.87549
6.41406	6.10087	22.5543	5.59811	3.93988	16.311	4.0903	7.50981	3.76807	31.6242	11.9521	7.0371	10.5544	22.3041	7.03421	15.2514	3.41136	2.919	3.22857	14.8024	2.45048	11.3604	2.35189	5.55043	3.75841	7.07891	13.0392	4.2224	3.63461	2.62423	10.0581
6.43533	6.10612	22.7699	5.49358	3.92188	16.2045	4.08956	7.6773	3.80693	32.1229	11.9267	7.05395	10.4018	22.3488	7.06254	15.2853	3.44784	2.92842	3.28522	14.749	2.44414	11.2927	2.35308	5.57651	3.73091	7.15848	13.0304	4.31415	3.78751	2.59707	10.3047
6.4331	6.12589	22.9277	5.39441	3.90645	16.1336	4.09169	7.9803	3.81964	32.6208	12.0415	7.07036	10.3169	22.3588	7.09316	15.2957	3.50305	2.93807	3.35915	14.6589	2.46575	11.2769	2.35751	5.60304	3.69338	7.22119	13.0823	4.40667	3.90693	2.59573	10.642
6.37711	6.13564	23.0772	5.29325	3.90282	16.295	4.09058	8.12664	3.79571	32.7473	12.1479	7.12708	10.2367	22.5161	7.11147	15.397	3.52045	2.94186	3.39355	14.6059	2.47365	11.2452	2.35719	5.65699	3.65088	7.26332	13.0717	4.44001	4.25589	2.62242	10.7024
6.26852	6.12483	23.2427	5.19357	3.88715	16.2847	4.08438	8.32587	3.77108	32.9143	12.1775	7.20759	10.0234	22.8072	7.12891	15.3346	3.53047	2.95271	3.43796	14.4826	2.48252	11.2159	2.36277	5.68877	3.6231	7.27333	13.0235	4.47317	4.4628	2.64498	10.6898
6.13777	6.118	23.3887	5.08086	3.87718	16.2651	4.0706	8.45169	3.76019	33.5309	12.174	7.27978	9.76593	22.9344	7.14365	15.4181	3.5632	2.96288	3.47705	14.3125	2.4912	11.1463	2.38818	5.68471	3.5776	7.31749	13.0389	4.52454	4.55455	2.66235	10.7603
6.01021	6.1448	23.4364	4.94057	3.88018	16.2426	4.05722	8.57135	3.78396	34.0517	12.1522	7.33654	9.70081	22.8192	7.2057	15.5211	3.59539	2.96835	3.48685	14.1363	2.47455	11.1053	2.3964	5.74379	3.52462	7.37852	13.1022	4.63933	4.64276	2.67676	10.8667
5.93913	6.10779	23.6253	4.80519	3.90137	16.1554	4.05619	8.67337	3.80364	34.4566	12.1477	7.38944	9.61223	22.8431	7.30489	15.5625	3.62309	2.98169	3.49638	13.9494	2.45916	11.0442	2.39172	5.80783	3.46328	7.42806	13.1827	4.72039	4.82656	2.6951	11.1112
5.91984	6.00892	24.0473	4.64758	3.91448	16.0225	4.06833	8.75825	3.80899	34.9459	12.0101	7.44733	9.55511	22.7942	7.45926	15.5524	3.6813	3.00958	3.50164	13.8759	2.43006	10.9952	2.38223	5.86702	3.40263	7.50654	13.353	4.75965	5.10898	2.68622	11.2657
5.87351	5.97314	24.2993	4.51674	3.92976	15.8955	4.10706	8.82766	3.77217	35.1035	11.9153	7.49096	9.50898	22.9003	7.49524	15.5693	3.73241	3.05238	3.51148	13.7707	2.40905	10.9218	2.36869	5.90458	3.32659	7.59792	13.489	4.79951	5.29342	2.67931	11.3137
5.82089	5.97208	24.418	4.42612	3.93277	15.7736	4.12087	8.93357	3.75626	35.144	11.6659	7.53176	9.36524	23.2099	7.49451	15.5916	3.78551	3.12772	3.53444	13.6687	2.39828	10.8335	2.35941	5.90576	3.26562	7.67575	13.8241	4.8417	5.42375	2.65364	11.3558
5.79171	5.95175	24.5304	4.35897	3.93729	15.6624	4.1271	8.97761	3.80374	35.0783	11.6101	7.62913	9.2207	23.5448	7.50482	15.5921	3.81983	3.20769	3.56267	13.5313	2.40653	10.695	2.35399	5.88433	3.18515	7.73439	14.0398	4.90109	5.56792	2.60967	11.4197
5.72417	5.91362	24.678	4.29649	3.94283	15.3362	4.13491	9.01209	3.81372	34.9238	11.6686	7.72727	9.11064	23.6715	7.52897	15.5685	3.86148	3.26984	3.59636	13.4907	2.41814	10.572	2.35745	5.87429	3.13352	7.80886	14.4006	5.00347	5.89238	2.58378	11.4334
5.72838	5.92434	24.7953	4.24268	3.94815	15.0833	4.13718	9.16567	3.83497	34.9729	11.7103	7.84279	9.00959	23.6644	7.52419	15.577	3.89582	3.32847	3.65361	13.4098	2.39956	10.3977	2.35614	5.84206	3.08279	7.86633	14.8526	5.1135	6.48124	2.58768	11.4961
5.72339	5.96098	24.8349	4.17805	3.95407	14.9877	4.13937	9.32026	3.83973	35.0591	11.7192	7.89274	8.95763	23.627	7.51731	15.6702	3.91532	3.37237	3.68516	13.2897	2.39673	10.2697	2.36104	5.84166	3.02811	7.94441	14.9315	5.28209	6.82785	2.59858	11.5084
5.71423	5.99476	24.9851	4.1124	3.96349	15.5041	4.13056	9.49541	3.88571	34.802	11.6631	7.89654	8.85715	23.8315	7.55708	15.6643	3.99317	3.38498	3.71158	13.1667	2.39553	10.1488	2.36678	5.84795	2.96832	7.98634	14.9691	5.47526	6.97725	2.62603	11.4714
5.7115	6.03337	25.1733	4.02746	3.98536	15.9124	4.11993	9.56501	3.91105	34.8784	11.569	7.96519	8.691	24.0369	7.64464	15.7638	4.10543	3.43147	3.72659	13.0255	2.41504	10.0309	2.36654	5.82859	2.92725	8.07293	14.8943	5.61691	7.13706	2.65887	11.5074
5.73238	6.05109	25.2538	3.88738	4.04569	15.9723	4.10266	9.62157	3.94405	35.0116	11.5449	8.11909	8.62574	24.2573	7.71632	15.9844	4.22608	3.51737	3.75967	12.8699	2.42461	9.9601	2.33988	5.82769	2.90816	8.36616	14.9007	5.79759	7.34794	2.69513	11.5414
5.70888	6.10412	25.3662	3.74317	4.18866	16.1991	4.09401	9.69051	3.95352	35.0552	11.5839	8.21076	8.55303	24.3121	7.7632	16.041	4.31474	3.61178	3.77788	12.7584	2.41993	9.90686	2.34178	5.8234	2.87838	8.49989	14.9495	5.94659	7.40228	2.72356	11.6307
5.62465	6.15054	25.6011	3.57805	4.33999	16.4776	4.06899	9.77362	3.99582	35.0676	11.609	8.29345	8.409	24.2072	7.82338	16.0111	4.3872	3.68413	3.7873	12.6794	2.41271	9.85393	2.35258	5.84501	2.82926	8.60706	14.967	6.03737	7.44256	2.74703	11.981
5.60695	6.15763	25.7438	3.38413	4.35068	16.7474	4.04042	9.82169	4.04559	35.1029	11.6451	8.53453	8.29781	24.2746	7.8523	16.0132	4.44016	3.73134	3.81504	12.6326	2.42044	9.64068	2.34582	5.819	2.76274	8.70759	15.009	6.17442	7.49809	2.7536	12.1875
5.59723	6.16519	25.8529	3.21915	4.353	17.0328	4.02271	9.83596	4.09082	35.4313	11.6566	8.77599	8.30399	24.4232	7.86693	16.0506	4.5267	3.77711	3.81945	12.5095	2.42969	8.75389	2.33089	5.83401	2.69388	8.80084	15.1564	6.31598	7.60075	2.74395	12.2316
5.61852	6.19407	25.948	3.1004	4.37909	17.2551	4.07019	10.1636	4.1173	35.7206	11.6218	8.95773	8.26964	24.5516	7.89356	16.0639	4.67123	3.84729	3.83095	12.2495	2.43381	7.83332	2.31349	5.85254	2.61724	8.95882	15.3981	6.56244	7.89923	2.75592	12.4359
5.66916	6.25933	25.9905	3.01951	4.42191	17.4221	4.10283	10.4232	4.17634	35.6415	11.6397	9.09398	8.07811	24.5711	7.89739	16.157	4.90346	3.92502	3.85509	12.0258	2.43901	7.30541	2.30939	5.8474	2.57154	9.06545	15.3951	6.85975	8.11308	2.80197	12.5111
5.6488	6.28474	25.7932	2.98375	4.47942	17.4633	4.09243	10.5626	4.21856	35.4774	11.78	9.22301	7.96092	24.6157	7.82188	16.1886	5.02023	3.98675	3.8597	11.9076	2.44423	7.15703	2.31939	5.85115	2.53023	9.29909	15.4696	7.11641	8.15884	2.86981	12.542
5.6511	6.26155	25.8168	2.95318	4.51674	17.5742	4.07738	10.574	4.2304	35.4492	11.8629	9.43962	7.95406	24.8495	7.77661	16.2293	5.05765	4.08701	3.86007	11.8051	2.43564	7.05794	2.31356	5.84465	2.5053	9.40278	15.5533	7.45585	8.45585	2.92701	12.6675
5.65826	6.2781	26.1786	2.92768	4.53554	17.7844	4.1273	10.6408	4.21518	35.6215	11.8445	9.55199	7.95336	25.0401	7.75092	16.3937	5.11547	4.21757	3.86233	11.7597	2.43248	7.00739	2.32507	5.82683	2.50158	9.56041	15.5688	7.75224	8.83616	2.99806	12.8011
5.67762	6.29464	26.4991	2.88868	4.57644	18.0203	4.13615	10.7053	4.20397	35.7043	11.7809	9.66292	8.06662	25.1324	7.70384	16.6849	5.20704	4.33234	3.90516	11.6795	2.41881	6.96112	2.33983	5.79732	2.50205	9.6994	15.8029	8.16431	8.93133	3.05425	13.0379
5.66384	6.25971	26.5219	2.83615	4.5983	18.2423	4.15673	10.8094	4.20466	35.473	11.8121	9.75797	8.04199	25.0559	7.66618	16.8511	5.29467	4.4264	3.94652	11.482	2.4118	6.92939	2.34971	5.7653	2.50945	9.73826	16.3182	8.37814	9.01945	3.09974	13.3992
5.67169	6.25575	26.5268	2.69971	4.60703	18.411	4.06054	10.913	4.22652	35.5146	11.8401	9.8258	7.94168	24.9817	7.65293	16.9279	5.35166	4.5804	3.97516	11.2086	2.4113	6.88381	2.37016	5.74847	2.51654	9.74971	16.4078	8.48856	9.11548	3.17885	13.6746
5.70795	6.24196	26.9376	2.5931	4.61137	18.5336	4.239	11.0132	4.23061	35.4039	11.9227	10.0232	7.74893	25.1197	7.67377	17.0498	5.42159	4.75732	4.00563	10.9306	2.41469	6.80934	2.3744	5.7301	2.5112	9.7598	16.6847	8.64235	9.24804	3.23473	13.8422
5.74168	6.25197	27.3334	2.46583	4.61236	18.7009	4.26177	11.0803	4.25705	35.0685	12.0166	10.2506	7.44563	25.1775	7.70053	17.2691	5.46744	4.91437	4.01535	10.8498	2.42192	6.74128	2.38206	5.72628	2.50773	9.78295	16.8083	8.7969	9.57747	3.24926	13.8993
5.79013	6.27207	27.571	2.33109	4.72255	18.9832	4.09298	11.1683	4.28087	35.2731	12.2365	10.4268	7.34128	25.31	7.75903	17.3788	5.48005	5.06934	4.02848	10.8097	2.45405	6.54672	2.39141	5.72702	2.55339	9.89991	16.7494	8.93115	9.91874	3.29121	14.1243
5.82763	6.27331	27.6254	2.20398	4.83455	19.3218	4.03311	11.2751	4.35194	35.6614	12.4221	10.5637	7.23694	25.4275	7.74442	17.4693	5.54929	5.21983	4.03524	10.7459	2.47605	6.38276	2.39896	5.73306	2.58347	9.98657	16.751	9.09467	10.1504	3.35804	14.529
5.89738	6.24845	27.5392	2.09297	4.87338	19.6097	4.03515	11.4937	4.41238	35.7107	12.5004	10.798	7.06472	25.6345	7.73773	17.4795	5.6978	5.26825	4.04234	10.6429	2.49268	6.28707	2.41198	5.78698	2.64576	10.1321	16.8284	9.30016	10.3496	3.41401	14.8415
5.97406	6.28322	27.4466	1.95945	4.92383	19.8146	3.95024	11.5919	4.39607	35.7624	12.4975	11.2285	6.9758	25.6619	7.76843	17.5304	5.84757	5.31283	4.04573	10.589	2.49656	6.23289	2.41975	5.80248	2.67194	10.2759	16.9639	9.47959	10.6848	3.47297	14.9494
6.06295	6.37087	27.4773	1.88906	4.98573	20.3198	3.9295	11.6323	4.40269	36.13	12.6241	11.5265	6.7867	25.635	7.79831	17.6195	5.9222	5.35969	4.0384	10.512	2.49496	6.19676	2.4247	5.87127	2.67142	10.3847	17.0195	9.58965	10.9942	3.54663	15.1479
6.26196	6.46229	27.5612	1.84575	5.03152	20.753	3.93024	11.7338	4.40905	36.3181	12.9136	11.7396	6.61295	25.8182	7.77976	17.702	6.013	5.42476	4.03978	10.3698	2.47557	6.16248	2.43939	5.95081	2.73579	10.4359	17.1228	9.69082	11.1529	3.58054	15.4668
6.37378	6.51713	27.4661	1.8122	4.99048	21.0048	3.94756	11.7713	4.43639	36.326	12.8426	12.5257	6.59287	25.9602	7.71176	17.8274	6.06829	5.49464	4.0623	10.3461	2.46249	6.09829	2.43942	5.95548	2.76176	10.4977	17.1741	9.85767	11.803	3.59914	16.1849
6.38886	6.49517	27.4392	1.77954	5.00486	21.1335	3.9797	11.7685	4.46082	36.3971	12.8297	13.0868	6.71306	26.0234	7.66099	17.9568	6.13317	5.59675	4.08716	10.3234	2.4551	5.95318	2.43747	5.97965	2.78948	10.5467	17.1983	10.0935	12.2534	3.6655	16.4648
6.39444	6.46159	27.6661	1.7505	5.05032	21.2839	4.00087	11.7848	4.49099	36.5231	12.8976	13.6318	6.72493	26.0306	7.6391	18.0019	6.30448	5.68797	4.105	10.2809	2.4782	5.77929	2.42917	5.98569	2.82951	10.5185	17.1553	10.3461	12.4302	3.72721	16.6075
6.35138	6.46696	27.7788	1.72774	5.09503	21.4625	4.09048	11.8008	4.5137	36.6555	12.9395	13.8912	6.77735	25.9582	7.57099	18.0554	6.33669	5.74196	4.10816	10.2239	2.50213	5.72316	2.40798	6.03972	2.87039	10.5257	17.1498	10.5609	12.7903	3.76901	16.8844
6.32676	6.45475	27.9002	1.71689	5.14241	21.7375	4.26901	11.7958	4.53364	36.949	12.9068	13.9568	6.88499	25.9786	7.49847	18.1415	6.40249	5.77296	4.10058	10.1468	2.53826	5.66189	2.38624	6.13066	2.93207	10.47	17.1835	10.8274	13.2613	3.82451	17.0857
6.3866	6.46042	28.0568	1.69976	5.19574	21.8184	4.32277	11.8834	4.55329	37.1049	12.9492	14.0924	7.00274	25.9597	7.47904	18.3203	6.48872	5.83199	4.1227	10.0056	2.56133	5.62183	2.38051	6.1379	2.96632	10.4489	17.1232	11.0366	13.6032	3.88466	17.2032
6.52699	6.47153	28.2147	1.67921	5.27318	21.8064	4.45262	11.984	4.58485	37.3796	13.084	14.215	7.05761	25.8086	7.49764	18.4693	6.58015	5.8904	4.16031	9.72442	2.57776	5.5944	2.39149	6.18831	2.98816	10.4888	17.1418	11.1813	13.9973	3.99295	17.3688
6.62997	6.47712	28.3755	1.66373	5.3208	21.9148	4.56772	12.0727	4.64981	37.436	13.2683	14.3012	7.13965	25.7591	7.49742	18.6243	6.66135	5.91976	4.19418	9.46871	2.59593	5.51455	2.39799	6.19206	3.06622	10.5531	17.0534	11.3341	14.9256	4.14443	17.5243
6.66922	6.46605	29.17	1.6468	5.36326	22.1088	4.60373	12.1449	4.72596	37.8346	13.2748	14.3538	7.26255	25.7105	7.52128	18.5693	6.67546	5.95218	4.21887	9.41208	2.60709	5.33244	2.4092	6.20399	3.12943	10.5945	17.0052	11.5592	15.3012	4.25781	17.6851
6.73125	6.50474	29.7152	1.6222	5.40519	22.3375	4.6152	12.1993	4.77141	38.4311	13.3896	14.5241	7.26692	25.8657	7.52499	18.4204	6.73581	5.986	4.23897	9.26105	2.6247	5.13907	2.40894	6.34576	3.15075	10.5985	16.9875	11.7547	15.6683	4.35721	17.7874
6.76745	6.53931	30.538	1.60445	5.4823	22.6794	4.61498	12.1547	4.79648	38.454	13.4846	14.6471	7.18875	25.9155	7.52512	18.3148	6.83286	6.01711	4.25764	9.18371	2.62646	4.90213	2.4198	6.38511	3.18491	10.6	16.9282	12.0177	15.8942	4.46765	17.864
6.79744	6.65389	32.0413	1.58659	5.52371	22.7697	4.59412	12.1987	4.80275	38.4515	13.3995	14.7604	7.19815	25.9839	7.51198	18.3445	6.87733	6.06307	4.26726	9.10977	2.63201	4.71616	2.42335	6.39521	3.25642	10.6035	17.0964	12.2149	16.1528	4.52382	17.9464
6.82692	6.71192	33.1729	1.58376	5.48547	22.6931	4.5403	12.193	4.80513	38.4273	13.3956	15.0022	7.30997	25.9635	7.51903	18.4057	6.93656	6.10172	4.29557	8.97002	2.63454	4.58243	2.43431	6.44123	3.2702	10.6345	17.2579	12.3206	16.4214	4.55182	18.0428
6.86472	6.687	34.0498	1.5737	5.49764	22.634	4.57912	12.1636	4.82675	38.4468	13.5463	15.3656	7.44321	25.9807	7.51721	18.3928	6.99743	6.13451	4.34122	8.97595	2.64436	4.54534	2.44937	6.51642	3.3079	10.6449	17.3329	12.3955	16.8678	4.57837	18.2293
7.03231	6.71537	34.1763	1.56072	5.54895	22.6377	4.79064	12.2012	4.83058	38.4898	13.6285	15.5528	7.59261	26.038	7.44514	18.2746	7.08166	6.18519	4.43983	8.88619	2.63672	4.52396	2.4676	6.57734	3.33397	10.6924	17.082	12.5358	17.1819	4.60775	18.7877
7.13365	6.73359	34.2639	1.55413	5.61352	22.7111	5.05517	12.2144	4.84487	38.5643	13.6334	15.6443	7.81435	26.105	7.39566	18.1769	7.17007	6.2723	4.569	8.63165	2.65695	4.52018	2.47316	6.60131	3.36926	10.7366	16.9074	12.6794	17.7842	4.64901	18.9583
7.1786	6.7709	34.2914	1.54572	5.64196	22.7218	5.13235	12.207	4.86165	38.7872	13.5556	15.74	7.87665	26.1197	7.32727	18.3291	7.2977	6.34902	4.64279	8.51892	2.68053	4.4516	2.48438	6.67081	3.45677	10.6922	16.8373	12.8171	18.116	4.74224	19.1146
7.21163	6.805	34.2954	1.52418	5.66087	22.6179	5.15318	12.3529	4.82644	38.9437	13.5438	16.0113	8.01618	26.3767	7.25804	18.3505	7.45573	6.46549	4.74473	8.54093	2.68076	4.38354	2.49537	6.64289	3.56218	10.7111	16.7859	12.9185	18.5073	4.85593	19.3594
7.19953	6.86143	34.6827	1.51306	5.66978	22.5	5.16684	12.4808	4.82993	39.1841	13.502	16.522	8.1568	26.4849	7.23209	18.4219	7.48693	6.50018	4.85471	8.4829	2.67887	4.31686	2.50792	6.63174	3.69956	10.6398	16.7077	13.0382	19.2705	5.01238	19.6436
7.19139	6.90489	35.4487	1.50788	5.69397	22.4045	5.15526	12.5425	4.85578	39.3218	13.4372	17.2993	8.26583	26.495	7.20249	18.5437	7.52571	6.5788	5.01099	8.47689	2.68169	4.24152	2.53927	6.62617	3.83458	10.6537	16.6406	13.3067	20.2359	5.19751	19.9143
7.27275	6.91807	36.0378	1.51738	5.87682	22.4074	5.19403	12.6423	4.86097	39.3636	13.4053	17.5873	8.28331	26.5196	7.19932	18.5811	7.55901	6.66094	5.1087	8.53968	2.69398	4.16264	2.54662	6.64354	3.94959	10.6794	16.5508	13.4808	20.7274	5.35828	20.0858
7.3505	6.92319	36.5415	1.54011	5.95489	22.4548	5.24916	12.7915	4.8573	39.3447	13.4858	17.7012	8.41289	26.6998	7.18574	18.5416	7.58835	6.69691	5.17461	8.54535	2.70685	4.09338	2.55285	6.66871	4.09672	10.7325	16.5333	13.6172	21.2789	5.62021	20.3745
7.41765	7.03847	36.8849	1.54544	5.99561	22.5811	5.32881	12.8337	4.84761	39.3428	13.4461	17.8313	8.71903	26.7197	7.16974	18.5561	7.63059	6.69418	5.22769	8.44804	2.72191	4.08059	2.56754	6.69861	4.27052	10.7935	16.5106	13.6284	21.5187	5.79885	20.7546
7.41528	7.14629	37.0413	1.55204	6.0482	22.6364	5.3808	12.7927	4.84786	39.461	13.4278	17.9421	9.12732	26.7636	7.14553	18.5579	7.66185	6.69518	5.31411	8.22512	2.73142	4.06923	2.59244	6.70939	4.31614	10.7998	16.5886	13.6801	21.8696	5.91489	21.0758
7.40803	7.21751	37.1507	1.57805	6.07243	22.5588	5.58724	12.7898	4.84637	39.5646	13.4483	18.0494	9.51932	26.9156	7.15799	18.624	7.68963	6.71549	5.47094	8.13604	2.75311	4.06017	2.61176	6.72548	4.54113	10.7706	16.6259	13.7507	22.2461	6.03141	21.3376
7.42827	7.27523	37.328	1.57814	6.11847	22.461	5.86318	12.8189	4.86795	39.6832	13.4841	18.1822	9.92504	27.0836	7.14964	18.6559	7.71042	6.7478	5.52903	8.00551	2.77024	4.08993	2.62773	6.73864	4.88627	10.7681	16.6996	13.8759	23.0114	6.24309	21.44
7.57657	7.30829	37.884	1.59066	6.14191	22.4441	5.94796	12.7596	4.88833	39.7481	13.4905	18.3901	10.3952	26.9629	7.07596	18.6593	7.76516	6.81747	5.63675	7.91899	2.79703	4.09693	2.63504	6.76942	5.09197	10.8016	16.7682	13.9987	23.2983	6.58239	21.6388
7.67345	7.33445	38.4455	1.59541	6.21697	22.3885	6.01952	12.7603	4.82716	39.8716	13.4833	18.5932	10.6701	26.7765	7.0547	18.678	7.81781	6.89161	5.67568	7.9455	2.81239	4.10991	2.64921	6.77647	5.20781	10.7841	16.7615	14.1357	23.6541	6.72531	21.9714
7.71169	7.43247	38.5186	1.59359	6.31971	22.58	6.15651	12.7907	4.81695	40.0764	13.3919	18.7707	10.9136	26.5265	7.02843	18.895	7.92933	6.93605	5.74994	7.93932	2.82781	4.11173	2.65017	6.78088	5.33371	10.7164	16.6918	14.3853	24.0814	6.82169	22.1215
7.71331	7.5511	38.5636	1.58629	6.39774	22.6602	6.34405	12.8449	4.84642	39.8959	13.458	19.1842	11.3809	26.4453	7.00627	18.9399	8.11747	6.96623	5.8129	7.87401	2.84607	4.1368	2.65695	6.77375	5.37128	10.6035	16.4802	14.6453	24.3642	6.91582	22.2029
7.70527	7.55914	38.8534	1.58074	6.48904	22.6859	6.4409	12.9411	4.88	39.7967	13.4531	19.6168	11.6216	26.2715	7.00075	18.8888	8.18321	7.02565	5.94403	7.83317	2.85978	4.14143	2.65975	6.75077	5.41953	10.5602	16.5563	14.7998	24.6	7.01495	22.4
7.74838	7.61025	38.9091	1.58711	6.53005	22.8164	6.4759	12.9909	4.89207	39.6631	13.459	19.8417	11.7872	26.1559	6.97443	18.8547	8.22479	7.09309	6.05368	7.79856	2.8574	4.10434	2.69677	6.73471	5.49976	10.5295	16.5819	14.9467	25.1134	7.18397	22.931
7.83977	7.69306	39.0946	1.60117	6.60229	22.8957	6.50311	13.015	4.93032	39.7039	13.5251	19.9762	12.0077	26.0835	6.97499	18.8293	8.27527	7.11422	6.54284	7.80124	2.85705	4.08881	2.72107	6.71765	5.66395	10.4991	16.5788	15.0499	25.3856	7.26537	23.3786
7.93175	7.73051	39.4678	1.67155	6.67495	22.9165	6.56605	13.0139	4.96445	39.8905	13.6123	20.0307	12.112	26.0227	6.95442	18.8207	8.33026	7.19501	7.10594	7.81655	2.86745	4.07847	2.74013	6.72537	5.85784	10.4996	16.5769	15.1885	25.7163	7.33402	23.8598
7.98656	7.79556	39.9019	1.71644	6.80775	22.9438	6.80139	12.9599	5.04409	39.8927	13.5984	20.1382	12.3527	25.7748	6.96196	18.8076	8.33402	7.28103	7.31575	7.82566	2.8777	4.07349	2.76412	6.73141	5.91916	10.5575	16.6107	15.402	25.9785	7.43738	24.1088
8.01694	7.91816	40.1846	1.73105	6.95491	22.9898	6.83781	13.1041	5.0813	40.2633	13.6321	20.232	12.6463	25.5113	6.9752	18.7636	8.35402	7.38949	7.45712	7.8213	2.89569	4.08548	2.79828	6.71986	5.99263	10.6068	16.9458	15.6611	26.5532	7.56359	24.1444
8.06821	8.01928	40.2028	1.89243	7.31332	22.9153	6.84832	13.1932	5.09252	40.2913	13.6273	20.3322	12.808	25.1826	7.01701	18.7697	8.40717	7.47121	7.63814	7.77345	2.90883	4.08276	2.82163	6.74038	6.0736	10.6293	17.1212	15.8837	26.9433	7.73552	24.2702
8.07561	8.09702	40.4351	2.13923	7.40601	22.8284	6.86031	13.1903	5.08874	40.2013	13.6145	20.4277	13.0253	25.0609	7.01949	18.6436	8.43305	7.47596	7.89631	7.6476	2.92925	4.12849	2.84335	6.75659	6.13495	10.6258	17.1663	16.0355	27.3982	7.88194	24.472
8.07056	8.19301	40.6379	2.16856	7.41863	22.9019	7.00526	13.1477	5.09096	40.1151	13.5831	20.4978	13.1319	24.9839	7.00376	18.5022	8.46964	7.55217	8.3426	7.52546	2.99299	4.11767	2.86768	6.74877	6.19216	10.6825	17.196	16.2502	27.6788	7.99224	24.7906
8.07868	8.21638	40.7761	2.20733	7.45447	22.9582	7.0651	13.1727	5.06775	39.8501	13.6441	20.6083	13.1904	24.8849	6.99776	18.487	8.53257	7.75068	8.48314	7.49476	3.0187	4.05013	2.88247	6.68633	6.32953	10.7997	17.3161	16.4684	27.9543	8.07431	25.1806
8.08942	8.19267	41.0298	2.36103	7.50936	22.832	7.25754	13.1945	5.06993	39.5706	13.7337	20.7359	13.3607	24.736	6.97476	18.519	8.59779	7.93394	8.69898	7.53057	3.0264	4.00431	2.88506	6.64757	6.46766	10.8765	17.3438	16.6392	28.5482	8.23645	25.175
8.10279	8.15842	41.2916	2.50648	7.64383	22.7837	7.38835	13.1618	5.12452	39.4539	13.9641	20.8479	13.6213	24.4983	6.94389	18.5072	8.68061	8.03847	8.88888	7.52481	3.05539	4.03833	2.89124	6.66778	6.5987	10.9746	17.7207	16.7341	29.2653	8.28759	25.3608
8.13059	8.14573	41.6985	2.53821	7.76859	22.777	7.5008	13.1123	5.24396	39.8962	14.0106	20.924	13.9238	24.3902	6.87056	18.5094	8.7056	8.05447	9.02551	7.56557	3.06742	3.99444	2.90774	6.71414	6.74502	10.991	17.7479	16.7508	29.5586	8.3747	25.5477
8.18516	8.18768	42.0848	2.55935	7.90712	22.729	7.57644	13.1372	5.35196	40.2761	13.9961	21.0353	14.3886	24.4798	6.79604	18.553	8.82066	8.07584	9.06418	7.6893	3.07267	4.0084	2.9375	6.69643	6.85063	11.0033	17.8956	16.9163	29.4104	8.44329	25.6022
8.22819	8.26563	42.3483	2.56972	8.07378	22.6547	7.73974	13.1331	5.34573	40.502	14.0014	21.1173	14.6223	24.5219	6.78517	18.5539	8.86516	8.08346	9.21004	7.76906	3.09248	4.0861	2.96108	6.70534	6.98231	11.0044	18.1717	17.0036	29.3847	8.57467	25.7672
8.27099	8.25826	42.4289	2.60374	8.16619	22.4812	7.85777	13.1112	5.31591	40.4107	14.0195	21.2079	14.6798	24.4134	6.75705	18.6185	8.91885	8.0772	9.44736	7.85518	3.10567	4.1327	2.97897	6.75509	7.07052	11.0387	18.5839	17.0765	29.5746	8.72362	26.1235
8.30085	8.23227	42.6236	2.61011	8.26232	22.1614	7.92709	13.1192	5.34389	40.2604	14.0659	21.3154	14.7456	24.1919	6.69495	18.6462	9.02471	8.06793	9.75366	7.99459	3.13114	4.15337	2.99811	6.81821	7.20487	11.0331	19.2986	17.1466	29.6879	8.90059	26.4164
8.29991	8.18507	42.9893	2.62562	8.43545	21.7316	8.01483	13.0732	5.34284	40.3511	14.0406	21.5501	14.8984	23.8847	6.57569	18.7071	9.12493	8.09517	10.0542	8.12281	3.15084	4.24071	3.00945	6.82884	7.41591	11.0536	19.8511	17.2423	29.9772	9.32434	26.7014
8.31326	8.16401	43.1932	2.67606	8.57405	21.6543	8.12873	13.2259	5.30593	40.4891	14.0016	21.6393	15.0498	24.1215	6.58577	18.6735	9.20263	8.11368	10.166	8.03218	3.15636	4.35922	3.02092	6.86823	7.68722	11.0653	19.9918	17.4987	30.1042	9.70962	26.9087
8.31956	8.11954	43.4347	2.76713	8.66084	21.8178	8.42561	13.4953	5.2929	40.8365	13.881	21.6718	15.2154	24.1603	6.58731	18.6242	9.24478	8.09159	10.2982	8.04945	3.16348	4.44477	3.03078	6.91503	7.86177	11.1591	20.1863	17.7152	30.1572	9.94481	27.172
8.32445	8.10346	44.4501	2.9289	8.67842	21.8629	8.55361	13.4725	5.2867	40.8536	13.849	21.7953	15.3779	24.162	6.52951	18.6103	9.27956	8.03534	10.5405	8.13205	3.16523	4.5174	3.05312	6.93106	7.94735	11.171	20.5035	17.919	30.267	10.0769	27.538
8.33115	8.13188	45.3676	3.13761	8.69154	21.9064	8.78281	13.4178	5.26246	40.8362	13.8833	22.0254	15.5219	24.3334	6.51095	18.5434	9.27108	8.00145	10.8389	8.19615	3.16941	4.95607	3.06828	6.90598	8.02135	11.1978	20.5088	18.1702	30.4931	10.1852	27.7842
8.32169	8.16177	45.5785	3.2103	8.79775	21.9363	9.21591	13.4358	5.21934	40.712	14.0661	22.3412	15.6849	24.5509	6.49584	18.4976	9.28967	8.05009	11.1157	8.27496	3.17912	5.21518	3.06831	6.93803	8.21605	11.2106	20.8676	18.4011	30.6182	10.4072	28.4719
8.32759	8.14896	45.673	3.28406	8.97248	21.968	9.67161	13.5232	5.18642	40.8229	14.0865	22.5625	16.0146	24.4153	6.44631	18.4275	9.35967	8.12586	11.281	8.34006	3.2105	5.39809	3.09526	6.98917	8.49736	11.2211	21.392	18.5032	30.8178	10.5441	28.9732
8.33469	8.13081	45.8119	3.32777	9.15719	22.0813	9.93546	13.4647	5.15678	41.0854	14.0988	22.7047	16.2335	24.3013	6.39492	18.4089	9.40199	8.1854	11.4752	8.43152	3.28699	5.41588	3.14728	7.00549	8.71133	11.2284	21.435	18.6076	31.1174	10.6124	29.3203
8.32771	8.13354	45.9332	3.35139	9.20531	21.9668	10.0414	13.3742	5.12183	41.3402	14.1036	22.8343	16.3172	24.3301	6.35013	18.3769	9.44063	8.19012	11.8417	8.53354	3.33571	5.46529	3.16333	7.01417	8.86103	11.2087	21.585	18.6459	31.1295	10.6947	29.4981
8.32142	8.18565	46.1091	3.37666	9.22528	21.6962	10.2718	13.4843	5.14517	41.643	14.0383	22.8499	16.5343	24.2947	6.21456	18.3083	9.62659	8.14856	11.9624	8.5776	3.38931	5.4916	3.1778	7.013	8.97956	11.1539	21.7775	18.7174	31.1747	10.7495	29.7042
8.31904	8.22775	46.4104	3.38866	9.31168	21.6215	10.4159	13.7435	5.17179	41.8328	13.7402	22.8275	17.2049	24.1114	6.17722	18.1896	9.72136	8.09034	12.0249	8.6464	3.5236	5.51551	3.19788	7.02561	9.03258	11.0914	21.9602	18.7187	31.4942	10.8345	29.8614
8.30211	8.31725	46.6656	3.38589	9.87417	21.8101	10.4901	13.8596	5.19128	41.557	13.5756	22.8356	17.4722	23.9588	6.13488	18.0461	9.84904	8.07779	12.278	8.6904	3.58381	5.55976	3.22917	7.03496	9.1349	10.9794	22.1862	18.8461	31.5635	10.9798	29.9728
8.29577	8.38071	47.2445	3.3968	10.0239	21.9605	11.0049	13.8126	5.22574	41.59	13.5628	22.8067	17.5809	23.8109	6.10208	17.8813	9.95739	8.09948	12.4519	8.71068	3.63273	5.60808	3.25531	7.04046	9.34295	10.808	22.4835	18.9598	31.8507	11.1738	30.0937
8.2731	8.43679	47.7605	3.3963	10.2239	22.0191	12.4086	13.8552	5.31563	41.7706	13.5734	23.0813	17.721	23.7656	6.07776	17.6365	10.0472	8.12931	12.7579	8.73295	3.75066	5.66056	3.26198	7.11392	9.60517	10.71	23.6191	19.0223	32.087	11.4195	30.159
8.2655	8.43779	47.8697	3.40281	10.5707	22.0241	12.8904	13.9816	5.29841	42.0571	13.4991	23.4029	17.8778	23.7487	6.04392	17.5833	10.1296	8.15215	13.087	8.81905	3.82004	5.75133	3.27459	7.17921	9.84747	10.6962	25.2986	19.0341	32.2433	11.5679	30.6223
8.27376	8.42436	47.8004	3.45733	10.7086	22.1662	13.0748	13.9789	5.29997	42.5078	13.45	23.5733	17.946	23.706	6.02385	17.5681	10.2278	8.14772	13.385	8.86621	3.87562	5.84901	3.28944	7.23513	9.94482	10.677	25.6671	19.0246	32.4639	11.8306	31.0491
8.26354	8.36043	47.7411	3.49172	10.7455	22.4441	13.3246	14.0015	5.44557	42.8985	13.5534	23.691	18.0588	23.6566	6.04051	17.3706	10.3224	8.10961	13.8837	8.907	3.94766	5.90923	3.3024	7.23938	10.0668	10.5416	26.026	18.9138	32.7952	12.0331	31.5495
8.26168	8.32896	47.7112	3.67501	10.7934	22.4195	13.453	13.9459	5.55315	43.0192	13.6428	23.9119	18.6002	23.6388	6.04458	17.3282	10.3796	8.03488	14.7165	8.93465	3.98093	6.02531	3.33769	7.21561	10.2432	10.5218	26.7627	18.8809	32.9144	12.1318	31.9843
8.25477	8.2882	47.6927	3.98945	10.7651	22.1625	13.5505	14.0285	5.60575	43.1563	13.5168	24.2284	19.3992	23.7072	6.05764	17.326	10.5671	8.02845	15.1281	9.07877	3.9885	6.15702	3.39311	7.21643	10.4129	10.5786	26.9677	18.9004	32.8364	12.303	32.2888
8.24694	8.27398	47.7254	4.08652	10.7695	21.8961	13.8009	14.0852	5.70176	43.2489	13.6278	24.5693	19.7165	23.5871	6.06203	17.3224	10.7019	8.02405	15.309	9.21579	4.063	6.37479	3.46089	7.26766	10.527	10.5541	27.1733	18.8981	33.1361	12.457	32.4186
8.24571	8.2599	47.6478	4.33869	10.8103	21.6296	13.8248	14.0416	5.78652	43.2282	13.7277	24.7352	19.8346	23.5167	6.0604	17.3466	10.7221	8.0609	15.5167	9.28122	4.13583	6.66738	3.54853	7.28963	10.5721	10.4449	27.3551	18.8715	33.2143	12.605	32.5462
8.21191	8.24662	47.4351	5.31053	10.8991	21.488	13.8063	13.9672	5.81186	43.3398	13.744	24.9005	19.9319	23.5034	6.04057	17.2848	10.8322	8.15627	15.7161	9.36951	4.29501	6.81274	3.60624	7.28574	10.6581	10.3292	27.4745	18.6974	33.7078	12.8157	32.8843
8.17957	8.27021	47.4167	6.16359	10.9735	21.2476	13.9524	13.9043	5.83148	43.6803	13.721	25.0337	20.0536	23.4307	6.0571	17.2303	10.8588	8.31632	15.8914	9.48015	4.42167	6.97934	3.61814	7.20317	10.7469	10.2493	27.9911	18.595	34.0958	12.8876	33.0111
8.17794	8.32313	47.4564	6.28522	10.9863	21.0383	13.9015	13.9532	5.84429	43.5817	13.6357	24.6937	20.3058	23.5881	6.10723	17.1756	10.8556	8.40441	16.2545	9.55861	4.46479	7.04561	3.62502	7.22435	10.8379	10.1833	28.357	18.5137	34.585	12.9626	33.0223
8.14965	8.33159	47.5047	6.93221	11.0577	21.1601	13.8065	14.0866	5.86132	43.714	13.5579	24.4714	20.573	23.7541	6.09421	17.1345	10.9063	8.37908	16.5473	9.79525	4.75343	7.19079	3.61888	7.22001	10.9139	10.1991	28.7639	18.4101	34.9511	13.0945	33.1784
8.09672	8.3218	47.4705	7.28064	11.1236	21.2695	13.8658	14.1726	5.9088	43.5956	13.4044	24.4157	20.7105	23.8559	6.0758	17.0899	10.9792	8.32606	16.8156	10.1244	4.87508	7.24529	3.64285	7.22787	11.0547	10.1324	29.1432	18.2773	35.1212	13.2702	33.2435
8.00984	8.36698	47.4648	7.45332	11.1697	21.3473	13.9059	14.306	5.96946	43.592	13.3405	24.488	20.7419	23.8916	6.0693	16.9485	11.01	8.32101	17.1945	10.2771	4.92379	7.33369	3.64379	7.24668	11.1193	10.114	29.8726	18.2544	35.1014	13.4642	33.3722
7.95219	8.38043	47.5687	7.56294	11.1732	21.4239	14.0151	14.4237	6.00206	43.9578	13.3733	24.5656	20.7858	23.984	6.05543	16.762	11.0671	8.36131	17.5412	10.366	4.96746	7.36723	3.65826	7.24904	11.2666	10.1625	31.2995	18.3193	35.1833	13.5599	33.4785
7.91109	8.42211	47.6268	7.69271	11.1793	21.476	14.0904	14.5999	6.02729	44.473	13.203	24.6547	20.873	24.1768	6.0823	16.6765	11.1619	8.46281	17.8439	10.3878	5.01307	7.40029	3.66862	7.25273	11.3353	10.2204	31.6031	18.3301	35.2748	13.7537	33.536
7.86613	8.44442	47.6352	7.86179	11.1953	21.5096	14.0886	14.6896	6.05576	44.8857	12.9882	24.6849	20.9338	24.291	6.09529	16.5439	11.1581	8.56057	18.7579	10.4872	5.15991	7.44503	3.72577	7.42407	11.466	10.3084	31.8663	18.2996	35.2805	13.8231	33.543
7.80821	8.49295	47.7248	8.0756	11.2812	21.6272	14.077	14.7079	6.10924	45.3678	12.9563	24.8236	20.9522	24.3211	6.11626	16.3589	11.1425	8.59678	19.3076	10.5049	5.27608	7.54609	3.76413	7.4744	11.6771	10.3971	32.1888	18.2924	35.4485	13.85	33.7496
7.76441	8.53972	47.8386	8.32835	11.2956	21.7518	14.2248	14.8497	6.23792	45.7015	13.0098	24.9638	20.9724	24.4267	6.13406	16.236	11.227	8.60082	19.5498	10.6121	5.46063	7.66594	3.77893	7.55219	11.8712	10.5282	32.3885	18.2441	35.7153	13.9207	34.0821
7.74347	8.62711	47.7992	8.6518	11.2956	22.0686	14.8238	15.0104	6.33213	46.286	13.0247	25.0843	21.0171	24.4807	6.08216	16.1826	11.3992	8.57505	19.988	10.5779	5.69028	7.67527	3.80322	7.62058	12.0076	10.6298	32.8207	18.1259	35.7537	14.0442	34.1984
7.65637	8.6383	47.6406	8.87344	11.3499	22.1278	14.9159	15.1667	6.40552	46.7059	13.0291	25.3534	21.0289	24.5238	6.05223	15.9843	11.5292	8.6304	20.3591	10.5571	5.78551	7.69653	3.84397	7.66139	12.1899	10.7675	33.5337	18.0481	35.7819	14.198	34.966
7.57281	8.60478	47.1419	8.99232	11.4931	22.121	15.0145	15.1745	6.57854	46.8437	13.0612	25.4699	21.4154	24.4987	6.03087	15.9228	11.5496	8.7398	20.6564	10.5858	5.882	7.72744	3.88531	7.71528	12.3695	10.861	34.1537	18.0023	35.8742	14.3768	35.3024
7.5399	8.59377	46.4362	9.15062	11.5285	22.4668	15.1578	15.1969	6.70294	46.6872	13.1958	25.5059	21.5463	24.5668	6.04921	15.9385	11.6609	8.8408	21.0916	10.5446	5.97316	7.7788	3.93495	7.80873	12.4484	10.9088	34.6086	18.0334	36.5658	14.4579	35.7408
7.48618	8.67144	45.6733	9.79144	11.5635	22.6287	15.4911	15.2956	6.85511	46.7114	13.2215	25.5161	21.5495	24.5654	6.11654	16.0492	11.7223	8.97187	21.6828	10.4923	6.06198	7.8014	3.9726	7.83824	12.4958	10.9402	35.1069	18.0304	37.04	14.5277	35.9522
7.43557	8.72495	45.4626	10.0178	11.5709	22.9643	15.9315	15.4329	6.95274	47.7661	13.1933	25.5532	21.5776	24.4624	6.20663	16.0233	11.727	9.10691	22.2577	10.5326	6.14818	7.86058	4.00202	7.85698	12.6315	11.0332	35.3352	17.9897	37.6984	15.1128	36.0556
7.39732	8.71626	45.5291	10.5519	11.5694	23.2499	16.2267	15.4622	7.10824	49.2235	13.2137	25.523	21.6314	24.4064	6.25774	16.2333	11.7912	9.12307	22.5135	10.5146	6.22184	8.05508	4.05705	7.86289	12.7827	11.1847	35.9914	17.9327	38.1317	15.7232	36.2254
7.36327	8.73545	45.4788	10.7237	11.5663	23.5977	16.3827	15.4381	7.21169	50.038	13.2484	25.5947	21.6955	24.1528	6.29321	16.8916	11.8028	9.10068	22.7309	10.4894	6.34293	8.18968	4.08405	7.95373	12.8217	11.2463	36.2622	17.9161	38.3711	16.297	36.2689
7.28456	8.72143	45.2994	10.807	11.5737	23.9363	16.4787	15.2747	7.33991	50.5961	13.3964	25.5277	21.6426	23.6641	6.34351	17.1391	11.7452	9.08914	22.9828	10.4874	6.77944	8.30056	4.09599	7.95136	12.9831	11.2779	36.6237	17.9617	38.6874	16.367	36.4516
7.22353	8.74579	45.4674	10.9917	11.5591	24.1847	16.4981	15.1816	7.45348	50.9388	13.4335	25.4229	21.5845	23.5029	6.37596	17.3264	11.7734	9.14306	23.1083	10.4789	6.92221	8.33377	4.14285	7.91428	13.1402	11.3528	37.0546	18.0895	38.5782	16.4082	36.6012
7.20154	8.80672	45.6879	11.3943	11.5624	24.2792	16.522	15.1784	7.55177	51.0652	13.4762	25.1592	21.4649	23.671	6.42443	17.3506	11.8388	9.20859	23.2701	10.5006	7.0288	8.36065	4.19454	8.0476	13.2527	11.4956	37.5602	18.1692	38.5035	16.6006	36.4429
7.15849	8.80731	45.4988	11.5328	11.5693	24.3244	16.5264	15.2676	7.62027	51.2349	13.495	25.2026	21.3746	24.0481	6.4206	17.3633	11.8887	9.43232	23.4257	10.4881	7.29445	8.64901	4.24351	8.37358	13.3616	11.5819	38.2663	18.189	38.6246	16.7845	36.4971
7.18688	8.71132	45.1263	11.9886	11.5538	24.2916	16.4034	15.1949	7.6799	51.7573	13.5025	25.2441	21.3078	24.1525	6.42163	17.3504	11.9145	9.66052	23.5806	10.4692	7.55026	8.94348	4.28098	8.49159	13.4577	11.6074	38.9212	18.1546	39.2071	17.1208	36.4931
7.24219	8.6638	44.6469	12.4997	11.549	24.2769	16.5728	15.3933	7.71109	52.2983	13.5507	25.2803	21.2059	24.1951	6.42519	17.1314	11.9832	9.77325	23.7001	10.3974	7.61798	9.06864	4.29506	8.44047	13.4587	11.7251	39.515	18.1296	40.3025	17.1401	36.4939
7.23739	8.71603	44.1579	12.6084	11.5443	24.2563	16.7844	15.4494	7.74737	52.7362	13.5469	25.1653	21.1711	24.182	6.43495	17.0987	12.0448	9.80727	23.8205	10.3717	7.72858	9.13596	4.3118	8.4266	13.5942	11.8166	40.1452	18.1748	40.5562	17.205	36.4668
7.26545	8.73043	43.9326	12.6936	11.4402	24.196	16.8563	15.6523	7.82623	53.1124	13.5402	25.2007	21.0609	24.2404	6.51839	17.0709	12.0407	9.9202	24.5544	10.3969	8.02067	9.28954	4.42086	8.39886	13.6784	11.8488	40.6274	18.2468	40.9603	17.3934	36.8778
7.26671	8.71091	43.8248	12.7725	11.3403	24.2296	16.8935	15.9385	7.8586	53.2871	13.5456	25.2424	20.8062	24.1487	6.57644	17.2407	12.0712	10.0384	25.1086	10.4252	8.22404	9.42465	4.51335	8.37397	13.7762	11.9474	40.954	18.2718	41.3118	17.507	37.178
7.12124	8.70342	43.557	12.9252	11.3229	24.189	16.9368	16.0449	7.94042	53.2898	13.5644	25.1118	20.657	24.228	6.67678	17.3037	12.1031	10.0521	25.6553	10.4404	8.31837	9.47132	4.66726	8.41186	14.1135	11.9652	41.4805	18.2525	41.5606	17.6499	37.3808
7.05655	8.64171	42.9684	12.9517	11.2766	24.2686	16.9392	16.1677	8.01028	53.1261	13.5844	25.1173	20.5406	24.3194	6.83016	17.5413	12.205	10.1249	26.0919	10.442	8.55854	9.53189	4.78215	8.38862	14.3609	12.1841	42.393	18.2001	41.6064	18.4149	37.6068
7.07305	8.56297	42.9153	13.0036	11.2196	24.3196	16.9912	16.2843	8.01877	52.9315	13.5862	25.3495	20.5078	24.3408	6.91797	17.6063	12.3108	10.3486	26.2791	10.4852	8.65655	9.74131	4.80382	8.38453	14.5313	12.3601	42.8647	18.1726	41.7943	18.639	37.5744
7.07677	8.5031	43.1735	13.1978	11.15	24.3651	17.0574	16.3957	8.12318	53.2445	13.7267	25.3246	20.4669	24.4265	6.98297	17.7953	12.3287	10.6993	26.4824	10.515	8.8614	9.87911	4.89562	8.40364	14.7864	12.5655	43.1259	18.1959	42.0728	19.1511	37.3889
7.03747	8.43575	43.5606	13.4168	11.0658	24.4242	17.0039	16.6951	8.25084	53.5903	13.7485	25.1257	20.3679	24.5022	7.00057	17.8477	12.3169	10.9379	26.589	10.4921	9.00594	10.0412	5.08733	8.47233	15.0517	12.9012	43.319	18.2002	42.2151	19.4328	37.2305
6.95121	8.4013	44.0574	13.6073	11.001	24.3654	17.0453	16.9553	8.36015	53.7111	13.7839	24.9159	20.1992	24.5616	7.03356	17.9185	12.2809	10.9649	26.6336	10.4547	9.18897	10.2443	5.19788	8.53338	15.2887	13.097	43.5961	18.1666	42.6917	19.5658	37.1631
6.90274	8.40097	44.3168	13.6685	10.8754	24.4649	17.0559	17.15	8.51396	53.7675	13.7441	24.9154	20.1026	24.691	7.08413	17.9758	12.3119	10.9806	26.721	10.4829	9.54777	10.3811	5.26841	8.56063	15.3745	13.2722	44.1655	18.1944	43.4349	19.8191	37.2837
6.87243	8.45883	44.2324	13.7267	10.8439	24.6079	17.0614	17.5556	8.72702	53.8455	13.74	25.17	20.0303	24.8442	7.14909	18.1354	12.4548	10.9851	26.891	10.4794	9.75016	10.6962	5.32021	8.56018	15.4411	13.4208	44.8133	18.1708	43.7237	19.9424	37.3975
6.89653	8.4395	43.835	13.8863	10.7564	24.7111	17.0028	17.7269	8.79851	53.8371	13.7167	25.2341	19.9195	24.9102	7.19425	18.2775	12.5694	11.1066	27.0337	10.475	10.0573	11.048	5.3408	8.56075	15.9674	13.5318	45.3853	18.0788	43.6435	20.0363	37.2646
6.90167	8.44396	43.7572	14.0428	10.7002	24.8197	16.96	17.7332	8.86863	53.7498	13.689	25.387	19.7302	25.0643	7.22906	18.4034	12.6416	11.3466	27.1954	10.5051	10.2755	11.5917	5.35819	8.61337	16.3206	13.6298	45.9835	17.8935	43.6916	20.0831	37.3602
6.89958	8.39198	43.8037	14.361	10.5881	24.8248	16.8351	17.8398	8.94011	53.6746	13.789	25.5475	19.5652	25.3119	7.28595	18.4529	12.6875	11.6276	27.4082	10.489	10.5672	11.8455	5.41289	8.67982	16.4573	13.807	47.1799	17.9073	43.6432	20.1242	37.384
6.8587	8.37075	43.8404	14.6121	10.5571	24.7918	16.7369	17.9218	9.01175	53.882	13.7234	25.654	19.3595	25.402	7.31957	18.6094	12.7444	11.7585	27.5393	10.4935	10.8771	11.9103	5.43566	8.73251	16.471	13.9893	47.7805	17.7876	43.4787	20.2688	37.3214
6.83308	8.42928	43.9667	14.6659	10.5562	24.6292	16.749	18.2146	9.14027	54.1954	13.7791	25.7974	19.2681	25.3818	7.34912	18.6448	12.7229	11.8034	27.7266	10.477	11.0946	12.0746	5.46372	8.71269	16.652	14.2886	49.2922	17.7048	43.2975	20.44	37.2496
6.78318	8.51062	44.1194	14.7417	10.6126	24.8116	16.7391	18.6449	9.19097	54.9293	13.9188	25.9507	19.003	25.387	7.3778	18.9379	12.788	11.8366	28.4206	10.5641	11.4386	12.3933	5.50367	8.78722	17.1832	14.5267	50.0579	17.6205	43.2626	20.5968	37.1742
6.67679	8.59702	44.3247	14.9764	10.6191	24.8341	16.7363	18.8537	9.36127	55.9632	14.0569	26.0573	18.7911	25.4154	7.35996	19.1463	12.9314	11.9341	28.6834	10.6977	11.7529	12.5119	5.6103	9.07188	17.488	14.6794	50.5728	17.5135	43.4586	20.7713	37.4941
6.62917	8.64588	44.3588	15.0359	10.6467	24.8067	16.7212	19.0811	9.4736	56.3887	14.1104	26.2676	18.7806	25.5058	7.42651	19.2838	12.9629	11.9435	28.6697	10.7155	11.9975	12.5953	5.68608	9.2057	17.7106	14.9872	50.9057	17.4361	43.5644	20.954	38.0191
6.57015	8.67666	44.3498	15.0992	10.6268	24.7828	16.7225	19.3179	9.72567	57.0558	14.1416	26.4357	18.7352	25.7592	7.48921	19.5491	12.9384	11.9897	28.5827	10.7502	12.1937	12.7916	5.76439	9.20919	17.8483	15.2929	51.504	17.3054	44.4256	21.3502	38.0258
6.54219	8.73861	44.5061	15.1086	10.5478	24.7133	16.8399	19.5778	9.97349	57.2892	14.1467	26.5183	18.5916	25.8251	7.51389	19.7159	12.976	12.1246	28.5611	10.6943	12.513	13.2788	5.81543	9.21606	17.8187	15.3519	52.648	17.2363	44.6458	21.3124	38.0955
6.5519	8.83586	44.5021	15.2308	10.4545	24.6616	16.9627	20.1154	10.1394	57.5693	14.2393	26.647	18.4644	25.9001	7.48202	19.8345	12.9886	12.2594	28.5707	10.6747	12.7581	13.6084	5.91925	9.18846	17.8403	15.7522	53.3266	17.3766	44.861	21.3285	38.3976
6.57995	8.86456	44.5329	15.5781	10.3714	24.6902	16.9746	20.214	10.4442	58.3358	14.334	26.766	18.3838	25.9753	7.50696	19.8554	12.9985	12.2952	28.5917	10.7252	12.9299	13.8196	6.06212	9.17463	17.8496	16.0095	53.4833	17.3744	45.8595	21.5634	38.54
6.60778	8.90745	44.7944	15.6618	10.2882	24.704	17.3284	20.3223	10.7718	59.3978	14.4035	26.9386	18.2918	26.1716	7.5698	19.9907	13.006	12.3604	28.9844	10.8356	13.081	13.9754	6.11879	9.46031	17.9045	16.1967	53.7722	17.1656	46.5678	21.7657	38.818
6.5705	8.94808	44.8628	15.7918	10.3195	24.6391	17.5941	20.6167	11.0132	60.0126	14.4622	26.9208	18.1962	26.3547	7.56845	20.0337	13.0082	12.4258	29.5517	10.8732	13.3096	14.1742	6.16444	9.57538	17.9306	16.326	54.1774	17.0938	47.9708	22.0348	39.2676
6.52578	8.9557	44.9035	16.0125	10.3698	24.6137	17.7508	20.6474	11.1642	60.496	14.5033	26.9402	18.0684	25.9733	7.55588	20.0701	13.0235	12.5051	29.7748	10.9524	13.4355	14.2637	6.18582	9.86343	17.9286	16.412	54.3151	17.005	48.3387	22.5298	39.2998
6.47891	9.00642	44.9394	16.1853	10.3476	24.6205	17.8844	20.5291	11.2744	60.9789	14.6177	27.0072	17.6877	25.8704	7.56376	20.2394	12.9978	12.7187	29.9288	10.9915	13.5466	14.322	6.23193	9.93574	18.0522	16.4912	54.6795	16.807	48.8509	22.6795	39.4102
6.40855	8.99366	44.9708	16.2314	10.3703	24.5481	18.2579	20.5765	11.4527	61.4623	14.7117	27.0547	17.2604	25.8401	7.66159	20.4508	12.919	13.0246	30.0185	11.007	13.7656	14.492	6.26734	9.95405	18.1834	16.732	55.0959	16.74	49.3988	22.9314	40.028
6.38761	8.98208	45.2962	16.5072	10.3853	24.2446	18.725	20.6303	11.6954	61.3435	14.6669	27.1604	17.1699	25.8588	7.68307	20.5073	12.8674	13.1538	30.0928	11.1186	13.949	14.8864	6.29367	10.1753	18.2737	16.9803	55.6739	16.6406	49.7118	23.0916	40.2504
6.41076	9.04381	45.7015	16.5936	10.3994	24.0525	19.0445	20.694	11.9689	61.5019	14.6433	27.1362	16.9693	25.9532	7.69879	20.637	12.7745	13.3063	30.282	11.1594	14.1149	15.2049	6.33885	10.2884	18.2689	17.0533	56.398	16.5853	49.8284	23.3877	40.3502
6.42664	9.03134	46.0031	16.696	10.3267	24.0308	19.2841	20.5888	12.2021	61.6033	14.7365	27.1228	16.5769	25.969	7.71763	20.7749	12.7512	13.4405	30.408	11.2775	14.4559	15.2114	6.39841	10.3216	18.2769	17.1241	56.5954	16.6267	50.1492	23.9644	40.3263
6.43649	8.93429	46.0779	16.6213	10.1593	23.9426	19.5496	20.5636	12.4974	61.7097	14.94	27.0607	16.2569	25.9251	7.77381	20.8876	12.7611	13.5019	30.387	11.3418	14.6433	15.3098	6.44035	10.4113	18.3423	17.0934	56.723	16.5317	50.4908	23.9711	40.4563
6.44514	8.92253	45.7856	16.5687	10.1757	23.7318	19.8337	20.7604	12.728	62.1469	15.0972	27.0527	16.0764	25.8892	7.81018	21.2209	12.7869	13.582	30.3491	11.3259	14.782	15.4543	6.53268	10.5011	18.3488	17.171	57.2012	16.3749	50.7103	24.371	40.3305
6.44366	8.98647	45.21	16.6114	10.7314	23.5036	19.3879	20.9697	12.9563	62.6161	15.0664	27.1797	15.8578	26.031	7.84453	21.6587	12.7909	13.657	30.2474	11.3597	15.0328	15.7262	6.57022	10.6264	18.5655	17.2506	58.4753	16.1286	50.7925	24.5806	40.124
6.41987	9.0929	44.8968	16.2542	11.002	23.3531	18.9728	20.9143	13.3911	63.4361	15.1473	27.4346	15.3362	26.1067	7.82784	21.8521	12.8898	13.7701	30.1572	11.2977	15.214	15.8613	6.59561	10.7624	18.6325	17.5347	58.9335	15.8743	50.7001	24.8561	40.1286
6.41179	9.10285	44.8701	15.3014	10.6738	23.2188	19.1686	20.9279	13.9831	64.0401	15.1597	27.6649	14.8217	26.0755	7.82903	22.0703	12.8595	13.8514	30.1839	11.3157	15.3608	16.0827	6.56839	10.8365	18.6082	17.6557	59.5635	15.7195	50.86	24.8376	40.249
6.40585	9.13065	45.1276	14.822	10.5188	23.2376	19.2502	21.0118	14.3385	64.246	15.0877	27.6796	14.6665	26.1399	7.85721	22.561	12.8817	13.8939	30.2524	11.2886	15.5205	16.3156	6.56858	10.9458	18.6146	17.7786	59.9268	15.6124	51.1527	24.7196	40.4084
6.40994	9.22248	45.5052	14.5583	10.2807	23.1448	19.4339	21.113	14.4655	64.7517	15.1977	27.5246	14.451	26.2043	7.87262	23.0561	12.7749	13.9935	30.3784	11.2435	15.5824	16.4396	6.64685	11.1288	18.624	17.9039	59.7949	15.5338	51.424	24.8518	40.8201
6.41162	9.35876	45.4944	13.9349	9.75884	22.9514	19.5702	21.1529	14.6973	65.2441	15.3188	27.3508	14.0694	26.287	7.86122	23.289	12.7007	14.035	30.6643	11.0928	15.8899	16.5477	6.68423	11.2368	18.543	17.9665	59.6281	15.4678	51.9844	25.0804	41.0066
6.41419	9.53009	45.1332	13.6299	9.61849	22.8909	19.6832	21.226	14.8274	65.8323	15.4212	27.2598	13.6494	26.4783	7.86152	23.4077	12.6735	14.0635	30.8502	11.0257	16.2027	16.6569	6.69859	11.2999	18.4946	18.1833	59.4408	15.3128	52.0838	25.3598	41.1183
6.40792	9.62558	44.7336	13.2971	9.56951	22.8168	19.8814	21.2578	14.8923	66.2987	15.4532	27.2831	13.2928	26.5284	7.8613	23.439	12.5933	14.2012	30.8554	11.0757	16.3433	16.7839	6.698	11.3805	18.4883	18.3225	59.5377	15.2173	52.0828	25.5557	41.3036
6.39366	9.64683	43.9949	12.9165	9.62366	22.7852	20.1173	21.3393	14.987	66.6307	15.5486	27.3682	12.9494	26.5632	7.87648	23.5809	12.4817	14.3073	30.8549	11.0785	16.509	16.9132	6.70804	11.5447	18.4264	18.4193	59.6503	15.1216	51.9889	25.6349	41.1553
6.37142	9.68784	43.7796	12.7335	9.68303	22.7755	20.2674	21.316	15.1656	66.8359	15.6404	27.3216	12.6773	26.4993	7.87236	23.7216	12.4204	14.3637	30.8056	10.9886	16.8159	17.2252	6.72835	11.8549	18.4221	18.562	59.554	15.0303	51.8267	25.7595	41.5055
6.34545	9.72626	43.7932	12.6027	9.73286	22.699	20.3952	21.3083	15.376	66.6968	15.7017	27.2816	12.37	26.4129	7.90415	23.8264	12.3751	14.4604	30.7931	10.9489	17.1864	17.5106	6.77163	11.9241	18.4556	18.6458	59.509	14.9814	51.5944	26.1753	42.0414
6.2923	9.72375	43.7787	12.4488	9.74212	22.5067	20.4296	21.3922	15.5642	66.6376	15.7851	27.1857	12.0111	26.3626	7.92091	23.9249	12.2697	14.5206	30.8506	10.9741	17.4234	17.7637	6.79251	11.9723	18.4657	18.7777	59.5244	14.905	51.558	26.4924	42.4542
6.26596	9.68998	43.6496	12.2534	9.60081	22.4077	20.5601	21.6126	15.6627	66.9354	15.8367	26.9963	11.7038	26.3333	7.91784	24.0329	12.2109	14.5206	30.6607	10.9767	17.6211	18.3342	6.81899	12.1878	18.41	18.9087	59.7015	14.855	51.3862	26.5281	42.4971
6.26242	9.74533	43.6114	12.1377	9.51547	22.3373	20.7468	21.6185	15.6972	66.9391	15.893	26.7943	11.5604	26.2405	7.91312	24.109	12.1728	14.4997	30.3436	10.9609	18.0489	18.5549	6.86432	12.3033	18.4053	18.9915	60.9092	14.7491	51.2978	26.5082	42.758
6.23795	9.69275	43.4237	11.6392	9.51854	22.3799	20.9131	21.6788	15.7241	67.5928	15.9166	26.6091	11.4476	26.076	7.96217	24.0991	12.0983	14.4925	30.2867	10.9892	18.4368	18.7052	6.87856	12.3458	18.3513	19.1401	61.7035	14.7433	51.1705	26.3688	43.0049
6.20845	9.68499	43.4492	11.5054	9.60285	22.3013	21.1478	21.6362	15.7954	67.7596	15.9611	26.5241	11.3102	25.9747	7.99187	24.2594	12.0244	14.5444	30.2915	11.1258	18.9561	18.8656	6.90588	12.4212	18.3407	19.2869	62.1311	14.7668	51.1166	26.3195	43.1484
6.18202	9.72475	44.0117	11.401	9.8748	22.2102	21.3407	21.7281	15.9666	67.9914	15.9634	26.5545	11.1725	25.9275	8.01777	24.5004	11.9349	14.5849	30.2041	11.1739	19.3718	19.0007	6.93966	12.5511	18.2392	19.5188	62.2215	14.7727	50.9721	26.3374	43.5229
6.15901	9.77205	44.1462	11.2892	10.1469	22.0792	21.6953	21.6528	16.2513	67.98	16.0463	26.6259	11.0519	25.8059	7.98849	24.8223	11.8385	14.5369	30.0068	11.1606	19.655	19.1211	6.99108	12.6035	18.3065	19.7879	62.2081	14.6979	50.7799	26.3259	43.8321
6.12814	9.82662	44.1996	11.2352	10.2851	21.9919	21.908	21.5969	16.3476	67.9619	16.1455	26.7687	10.7483	25.4656	7.98317	24.976	11.6871	14.4793	29.8966	11.1504	19.899	19.3643	7.00339	12.654	18.4373	19.9165	61.9245	14.5392	50.8241	26.3109	44.1695
6.10113	9.84648	44.147	11.0285	10.4168	21.8078	21.8332	21.4855	16.4844	67.8678	16.1083	26.8219	10.5777	25.1067	8.0207	25.056	11.5721	14.4635	29.9957	11.1905	20.0793	19.4637	7.00925	12.6884	18.4533	20.0863	61.8932	14.4393	50.8082	26.2817	44.936
6.061	9.84614	44.0805	11.0059	10.6118	21.5296	21.8614	21.6146	16.6563	67.948	16.1081	26.6086	10.4558	24.761	8.09551	25.0909	11.5303	14.4764	30.0813	11.1932	20.1079	19.4826	7.02258	12.6962	18.4508	20.2848	62.0374	14.3975	50.8653	26.2094	45.3692
6.0375	9.90071	44.186	10.9534	10.7232	21.0625	22.0065	21.952	16.8848	68.1941	16.0868	26.4252	9.6279	24.5449	8.11229	25.0674	11.5052	14.5828	30.4377	11.1245	20.2659	19.5457	7.09606	12.7398	18.318	20.3588	62.1449	14.3509	50.6958	26.1294	45.4009
5.99485	9.94056	44.3377	10.8851	10.8696	20.6341	22.2955	22.1466	17.0418	68.2438	16.0336	26.4479	8.85623	24.3038	8.13615	25.0527	11.4396	14.7612	30.5869	11.0137	20.668	19.7478	7.12471	12.8144	18.2641	20.4334	62.0116	14.2437	49.9224	26.1262	45.4012
5.94511	9.9614	44.339	10.8838	11.1516	20.0384	22.4088	22.2112	17.1906	68.2305	16.0215	26.6018	8.643	23.9792	8.14214	25.1171	11.3627	14.8735	30.3506	10.9513	20.8626	19.8816	7.15454	12.939	18.2299	20.4796	61.413	14.1824	49.4919	26.2477	45.2895
5.92434	10.0062	44.4337	10.9174	11.5765	19.5107	22.2646	22.454	17.2677	68.0208	15.8976	26.5458	8.40599	23.845	8.12742	25.0888	11.2892	15.0344	30.1013	10.8966	20.8354	19.9129	7.20542	12.9666	18.1521	20.5557	60.9196	14.0704	48.6054	26.2265	45.2593
5.9113	10.0413	44.5824	10.6846	11.8578	19.1149	22.2383	22.4547	17.2874	68.0782	15.9336	26.5694	8.17602	23.7009	8.09162	25.1258	11.2444	15.0581	29.8443	11.0099	20.9004	19.9723	7.2023	12.978	18.0991	20.5995	60.9948	14.063	47.8796	25.6792	45.7018
5.87677	10.077	44.4312	10.5711	12.0327	18.3132	23.5918	22.5485	17.4158	68.681	15.9916	26.6316	8.08996	23.4804	8.05769	25.164	11.1989	15.0434	29.8521	11.1242	21.1089	20.0337	7.26237	12.9353	18.0742	20.8273	60.9187	13.974	47.4478	25.4908	46.0432
5.86257	10.1736	44.4735	10.8131	12.1724	18.033	23.955	22.7023	17.5175	68.674	16.0365	26.6652	7.90663	23.296	8.06758	25.1196	11.1453	15.0699	29.806	11.092	21.2892	20.1036	7.30264	12.8801	18.0588	21.1508	60.8174	13.8479	47.2851	25.5156	46.0537
5.85244	10.2525	44.5171	10.9351	12.3178	17.8746	24.0981	22.6358	17.5673	69.1501	16.0477	26.5775	7.67873	23.1762	8.05879	25.013	11.0525	15.0723	29.7744	11.0843	21.5061	20.5458	7.31172	12.8683	18.0015	21.2924	60.9886	13.7836	47.0954	25.5029	46.1344
5.86072	10.2774	44.5838	10.7918	12.4202	17.664	24.1504	22.7231	17.7466	69.5055	15.9407	26.4972	7.34543	23.0733	8.05157	24.8585	10.9117	15.1421	29.7711	11.0521	21.7931	20.7455	7.31432	12.8748	17.8695	21.3662	61.0702	13.6551	46.9362	25.3737	45.987
5.87141	10.34	45.0453	10.6275	12.5481	17.364	24.1343	22.84	17.9735	69.4401	15.9366	26.4148	7.11253	23.0142	8.09582	24.6508	10.852	15.0793	29.5973	11.0716	21.9803	20.9152	7.31437	12.9856	17.7927	21.4392	61.0878	13.4859	46.2362	25.2082	45.8724
5.85113	10.3719	45.3092	10.5456	12.5875	16.8364	24.1927	22.7956	18.1371	69.7226	15.8904	26.3569	7.02421	22.9704	8.12119	24.8092	10.7365	14.9392	29.3674	11.0137	21.9824	21.1767	7.35688	13.0539	17.5971	21.7042	61.2433	13.3835	45.3677	25.0519	45.7297
5.79696	10.3984	45.0722	10.3767	12.5882	16.2833	24.2069	22.689	18.2051	69.8793	15.8173	26.3958	6.82821	22.9253	8.09939	24.8991	10.5581	14.8891	29.1541	10.9957	22.1411	21.4281	7.38733	13.262	17.3849	22.2606	61.2884	13.3227	44.9769	24.7022	45.6976
5.75549	10.5681	44.4708	10.2471	12.6562	16.0624	24.2103	22.6054	18.2678	69.5343	15.7976	26.5428	6.6084	22.8274	8.05694	24.8848	10.3908	14.8815	29.1528	11.0186	22.2897	21.7509	7.41027	13.3168	17.2601	22.3541	61.686	13.2783	44.0929	24.6436	46.0481
5.75801	10.8004	44.1643	10.0086	12.7382	15.9886	24.2327	22.6045	18.3033	69.1531	15.6874	26.6839	6.48638	22.594	8.01221	24.7908	10.3112	14.8598	29.3413	10.9868	22.4186	21.9318	7.46812	13.3004	17.0988	22.4548	61.814	13.1527	42.0916	24.4589	46.0549
5.75571	10.8967	44.3083	9.87371	12.8083	15.8768	24.1772	22.6384	18.3643	69.1558	15.6153	26.6764	6.22662	22.5576	7.98555	24.6981	10.2213	14.8349	29.3533	11.0641	22.6472	21.9711	7.5684	13.3814	16.9177	22.6314	61.606	13.0292	40.9777	24.2409	46.054
5.7073	10.8848	44.4818	9.80833	12.8554	15.7885	24.0965	22.5886	18.3922	69.0945	15.5905	26.661	5.93889	22.468	8.04098	24.6603	10.1461	14.7687	29.4536	11.1823	22.8404	22.0235	7.67112	13.4466	16.619	22.6361	60.981	12.9581	40.3945	24.1626	45.9621
5.61637	10.9532	44.7221	9.79125	12.8936	15.6298	24.1182	22.4121	18.4959	69.2635	15.6105	26.6108	5.7338	22.2894	8.06789	24.6668	10.0671	14.661	29.671	11.2003	23.0241	22.0548	7.68635	13.6363	16.1672	22.7277	60.7721	12.8197	39.6693	24.0975	45.9566
5.56422	11.0308	44.9462	9.56399	12.9236	15.423	24.1272	22.4134	18.7241	69.3023	15.5045	26.3432	5.55472	22.0104	8.06082	24.6382	9.94633	14.6288	29.9495	11.1904	23.1829	22.1212	7.70077	13.6766	15.9681	22.8838	60.6506	12.6304	39.0735	23.9743	45.9648
5.53467	11.0976	45.0126	9.4392	12.9344	15.0811	24.1096	22.451	18.7772	69.2947	15.4539	26.1141	5.38699	21.6827	8.06222	24.7468	9.83439	14.5702	30.1648	11.1799	23.3141	22.1736	7.69997	13.8338	15.9024	23.0753	60.5747	12.4669	38.7475	23.754	45.9502
5.41805	11.1371	45.0212	8.84277	12.9456	14.8997	24.0789	22.4426	18.7897	68.9156	15.4356	26.1518	5.28862	21.2021	8.02632	24.7566	9.68725	14.5093	30.2985	11.2744	23.3853	22.2677	7.70127	14.0442	15.7297	23.3573	60.3548	12.2798	38.3717	23.4583	46.1361
5.33419	11.157	45.0698	8.59352	12.9529	14.5438	24.1115	22.3567	18.9639	68.6729	15.4181	26.1205	5.26224	20.9372	8.00244	24.5658	9.47544	14.4251	30.5504	11.2685	23.695	22.2792	7.73058	14.1753	15.4899	23.5931	60.184	12.2023	37.9264	23.2337	46.3184
5.26967	11.1619	45.0485	8.56554	12.9672	14.1711	24.1401	22.2489	19.0679	68.4461	15.3754	25.9418	5.22451	20.7809	8.02746	24.4961	9.33722	14.2367	30.4977	11.2277	24.2419	22.2701	7.71926	14.3184	15.3762	23.904	60.1601	11.9836	37.2945	22.6301	46.3037
5.23484	11.0822	44.8928	8.07092	12.9771	13.965	24.2366	21.9882	19.0848	68.1888	15.3464	25.7484	5.16429	20.6129	8.08367	24.4677	9.25834	14.0289	29.8878	11.2015	24.7673	22.1975	7.68287	14.424	15.2796	23.9913	60.0091	11.8836	36.2692	22.1284	46.3111
5.10979	11.0768	44.6583	7.43761	13.0021	13.6247	24.2518	21.7493	19.2823	68.15	15.2659	25.7387	5.07622	20.4549	8.05039	24.4001	9.14421	13.8826	29.7915	11.2115	24.9988	22.2225	7.64392	14.4105	15.0782	23.9398	59.2922	11.7928	35.6017	22.0488	46.2996
5.04715	11.0336	44.4888	7.12458	13.1034	13.3354	24.2345	21.4821	19.4085	68.2147	15.1381	25.6944	5.02897	20.1729	7.97673	24.3452	9.06903	13.862	29.6898	11.2751	24.9196	22.214	7.54415	14.5346	14.9509	23.8927	58.8813	11.7022	35.1675	21.7538	46.3881
5.04163	11.0505	44.223	7.09003	13.1453	13.0959	24.2363	21.4893	19.5119	68.2603	14.9824	25.4845	4.97352	20.0035	7.87173	24.3773	9.01108	13.8337	29.6141	11.3537	24.7311	22.0011	7.49755	14.7346	14.9294	23.8256	57.9244	11.477	34.7849	21.6734	46.382
5.02677	11.0713	44.0813	7.02028	13.1398	12.7391	24.2683	21.3442	19.5696	68.22	14.878	25.0758	4.91774	19.7036	7.86715	24.4337	8.82513	13.7826	29.7976	11.4212	24.8801	21.9114	7.51199	15.1655	14.902	23.8587	56.6456	11.1502	34.4751	21.6231	46.3281

## Sheet: Control
ID01	ID02	ID03	ID04	ID05	ID06	ID07	ID08	ID09	ID10	ID11	ID12	ID13	ID14	ID15	ID16	ID17	ID18	ID19	ID20	ID21	ID22	ID23	ID24	ID25	ID26	ID27	ID28	ID29	ID30	ID31
3.589	7.51204	24.7224	8.09622	6.2056	5.16933	10.6713	28.4541	14.4073	50.1901	8.42115	14.3427	12.5206	17.3192	12.4976	12.3508	6.6086	17.5524	21.7415	17.4734	24.6685	7.95305	6.13138	32.0702	10.2349	16.3098	27.553	5.51451	31.8545	19.2173	12.5935
3.58201	7.55504	24.5793	8.1522	6.12876	5.16312	10.5561	28.401	14.4129	50.0445	8.42098	14.1726	12.1503	17.1842	12.5528	12.2242	6.58462	17.5523	21.7458	17.5084	24.871	8.05775	5.97849	32.0177	10.1452	16.4169	27.221	5.45661	31.2892	18.8143	12.3779
3.57274	7.57814	24.4219	8.23249	6.05031	5.20504	10.4641	28.4061	14.4379	50.2825	8.36448	13.7412	12.0412	17.0887	12.6016	12.051	6.54475	17.5075	21.6465	17.4352	25.1879	8.17649	5.77099	31.9089	10.0696	16.6491	27.0105	5.43891	30.4683	18.7465	12.2538
3.56643	7.60032	24.2283	8.61737	5.9607	5.23487	10.3083	28.5041	14.5753	50.3399	8.29166	13.4246	11.8828	16.9376	12.6743	11.7986	6.51958	17.4709	21.6744	17.3591	25.3204	8.48449	5.68566	31.8076	9.98508	16.7213	26.8574	5.45567	29.5161	18.554	12.2479
3.53552	7.59251	23.9559	8.79749	5.75879	5.26463	9.96697	28.6487	14.7971	50.2853	8.31719	13.2905	11.6287	16.6085	12.7273	11.7313	6.48847	17.4709	21.743	17.3318	25.6494	8.74559	5.6676	31.871	9.87986	16.8526	26.5599	5.46731	28.8835	18.2699	12.3078
3.50591	7.61312	23.7462	8.88324	5.66448	5.28806	9.35329	28.768	14.8985	49.7755	8.28279	13.1379	11.531	16.4106	12.7498	11.5964	6.45771	17.4565	21.8357	17.4082	25.8239	8.91333	5.65403	31.8474	9.74828	17.0614	26.0625	5.45222	28.3538	17.8655	12.3884
3.49349	7.62023	23.5934	8.89398	5.57735	5.27944	9.2931	28.7495	15.0167	49.588	8.2638	12.9446	11.3816	16.3644	12.7786	11.4625	6.45808	17.3001	21.8466	17.52	26.0932	9.01261	5.63973	31.7146	9.60764	17.118	25.9294	5.39439	27.7816	17.4174	12.3808
3.49453	7.62491	23.2056	8.88457	5.51632	5.2967	9.13044	28.7331	15.0318	48.7717	8.23182	12.7704	11.184	16.1817	12.8562	11.3757	6.4631	17.1566	21.8131	17.5082	26.5861	9.09197	5.61035	31.6165	9.48916	17.143	25.7047	5.43684	27.0468	16.9415	12.2467
3.49795	7.62531	22.9506	8.84591	5.47062	5.35469	8.95817	28.6378	15.0774	48.4918	8.14416	12.5709	10.9286	16.0932	12.9392	11.2725	6.42143	17.1984	21.8093	17.4831	26.6999	9.16989	5.60712	31.5973	9.42594	17.3697	25.4024	5.47105	25.7956	16.3319	12.081
3.50191	7.64216	22.4642	8.36782	5.4165	5.36372	8.7347	28.6762	15.1685	48.3922	8.03683	12.3944	10.8723	16.0675	13.0263	11.1352	6.41501	17.3139	21.882	17.4695	26.8713	9.20722	5.58624	31.4156	9.40192	17.4972	25.1888	5.45241	24.6197	15.897	11.9816
3.47889	7.68249	21.7417	8.25832	5.34933	5.3424	8.44768	28.847	15.2003	47.9276	7.93445	12.2996	10.7761	15.7712	13.0783	11.0476	6.43172	17.369	21.9779	17.3604	27.007	9.27611	5.56584	31.3664	9.37623	17.6318	25.0763	5.43575	23.7261	15.2942	11.7756
3.4718	7.70458	21.4742	8.09125	5.23519	5.33815	8.23595	28.768	15.2411	47.474	7.71207	12.1851	10.593	15.5118	13.0515	10.9217	6.39564	17.4347	22.0718	17.1152	27.2632	9.33509	5.5513	31.0987	9.26879	17.7081	24.9918	5.39741	22.9497	15.0277	11.7027
3.45612	7.68345	21.1067	8.08105	5.0705	5.32214	8.0484	28.5664	15.2192	46.8504	7.52068	12.1051	10.4869	15.3173	13.0112	10.3247	6.34761	17.4632	22.1614	17.0688	27.4082	9.59938	5.55981	30.9856	9.15912	17.8688	24.9096	5.3613	22.2823	14.832	11.7044
3.42954	7.66665	20.7982	8.10906	4.97907	5.31702	7.76215	28.6119	15.1837	46.3841	7.47519	11.9639	10.3953	15.3019	13.0135	9.77178	6.25787	17.3548	22.1435	17.0149	27.5364	9.76442	5.48932	30.8195	9.12018	17.9665	24.8285	5.33339	21.9012	14.3635	11.7194
3.44776	7.63407	20.5449	8.07884	4.91482	5.31325	7.32454	28.5112	15.1127	46.1275	7.5014	11.8035	10.2951	15.1987	12.994	9.62083	6.23776	17.1902	22.1802	16.9996	27.6807	9.93323	5.39633	30.4296	9.06153	18.0655	24.5973	5.26	20.6082	13.996	11.5694
3.4571	7.5834	20.1493	7.85555	4.85389	5.33331	7.15865	27.8775	15.1108	45.8145	7.38218	11.7291	10.1479	15.0763	13.0044	9.42796	6.2164	17.0694	22.2263	16.9873	27.7743	10.0015	5.39229	30.1949	9.04924	18.2291	24.4072	5.18877	19.7773	13.7192	11.2913
3.44468	7.53065	19.5773	7.77208	4.77576	5.29982	7.05329	27.8199	15.0832	45.1429	7.26919	11.566	10.0696	14.9139	12.9676	9.30114	6.19762	17.0973	22.2865	16.9453	27.9011	10.0213	5.36654	30.0641	8.996	18.2827	24.2391	5.09123	18.7858	13.4549	11.1389
3.41199	7.42865	19.1602	7.80211	4.74015	5.18806	6.94032	27.8152	15.0347	44.483	7.12952	11.399	10.0293	14.8291	12.9063	9.12733	6.24275	17.0972	22.4044	16.8511	28.0209	10.0958	5.3205	29.9218	8.89735	18.3648	24.1644	4.99402	17.4313	13.2767	10.9476
3.37781	7.10647	18.9048	7.84233	4.70707	5.07575	6.88546	27.7377	14.8762	43.5624	7.13203	11.0368	9.96573	14.7417	12.8908	8.97315	6.27024	17.062	22.4151	16.8396	28.1877	10.1467	5.28378	29.866	8.76551	18.3519	24.0607	4.97399	16.4968	13.1956	10.791
3.34047	6.99275	18.6923	7.86223	4.66342	5.04942	6.75061	27.4562	14.7867	43.2029	7.10826	10.8078	9.90907	14.5154	12.8616	8.76667	6.25311	17.1067	22.4641	16.7609	28.2112	10.1744	5.25028	29.4805	8.61693	18.5272	23.8141	4.96891	16.1871	13.0495	10.6682
3.3468	7.00046	18.4723	7.88465	4.6123	5.02706	6.66038	27.1807	14.5438	42.7933	7.07277	10.6803	9.53185	14.3413	12.8399	8.57764	6.25299	17.1261	22.3939	16.6467	28.2933	10.2257	5.25806	29.169	8.42819	18.5125	23.2131	4.96038	15.4565	12.9726	10.606
3.36492	7.02124	18.2853	7.77634	4.56372	5.00271	6.49718	26.8173	14.4274	41.5507	7.04578	10.4624	9.21544	14.2822	12.8278	8.38555	6.23785	17.1895	22.3769	16.5518	28.3295	10.2939	5.25978	29.1002	8.29104	18.5177	22.4695	4.95542	14.833	12.6938	10.6561
3.3725	7.02494	18.1009	7.69116	4.52159	4.94001	6.21994	26.5628	14.429	41.0575	7.00812	10.1716	9.15325	14.2581	12.7686	8.24132	6.16731	17.1501	22.3137	16.4997	28.4681	10.3781	5.22457	29.0085	8.21714	18.4798	21.0994	4.96667	14.4544	12.2203	10.6639
3.38001	6.93949	17.7428	7.70206	4.49244	4.90386	5.97924	26.4386	14.3927	40.3967	7.0513	9.81025	8.96721	14.2174	12.7104	8.13185	6.0469	17.182	22.3075	16.4149	28.4075	10.3984	5.14384	28.8591	8.18216	18.3238	20.9816	4.98453	13.1488	12.1383	10.5403
3.38498	6.89987	17.4503	7.73813	4.43239	4.86983	5.8923	26.2899	14.2693	40.1228	7.01577	9.58544	8.83926	13.7562	12.6818	8.08551	6.01371	17.3569	22.4144	16.2907	28.3641	10.4084	5.11672	28.7329	8.15293	18.3047	20.7381	4.97406	12.2383	12.1366	10.6195
3.40124	6.83794	17.2436	7.76121	4.3432	4.84703	5.82106	26.0912	14.1338	39.6441	6.87579	9.49902	8.70642	13.5251	12.6399	8.02432	5.97055	17.3432	22.5019	16.0058	28.3651	10.4198	5.09444	28.5134	8.10013	18.3137	20.2473	4.93184	11.8758	12.046	10.6504
3.4041	6.79274	17.048	7.77028	4.26933	4.81239	5.72194	26.0597	14.038	39.1238	6.85803	9.28419	8.59271	13.4912	12.6361	7.89908	5.93463	17.3062	22.478	15.8419	28.4199	10.4464	5.03183	28.2403	8.02994	18.4471	19.9941	4.9347	11.5572	11.9325	10.5735
3.3963	6.78596	16.7536	7.7321	4.22478	4.78852	5.33914	25.9593	14.0213	38.5918	6.78355	8.68441	8.25056	13.4149	12.6104	7.84606	5.91245	17.3436	22.4348	15.6616	28.4469	10.4579	5.00521	28.1769	7.93951	18.6895	19.7714	4.92478	10.793	11.6005	10.5076
3.39201	6.77423	16.3002	7.72321	4.19758	4.74634	4.97075	25.7	13.9761	37.4456	6.76456	8.49478	7.86685	13.4024	12.5223	7.7744	5.87482	17.3644	22.3699	15.443	28.525	10.5648	5.00694	27.873	7.84708	18.8063	19.4328	4.91564	9.94098	11.4834	10.4536
3.38742	6.77466	15.8642	7.70638	4.16895	4.72903	4.89431	25.4247	13.9628	36.8711	6.79377	8.30223	7.51072	13.4022	12.461	7.68999	5.83727	17.3721	22.2707	15.3237	28.6558	10.5761	5.03328	27.5486	7.72323	18.8239	19.2805	4.89574	9.70714	11.4007	10.3736
3.37154	6.75498	15.5188	7.72868	4.1084	4.72145	4.82425	25.1444	13.9116	36.1835	6.74735	8.10915	7.35357	13.3273	12.4465	7.58375	5.80747	17.4701	22.177	15.2188	28.8095	10.5763	5.02462	27.3213	7.67649	18.8434	18.8727	4.93355	9.36393	11.2879	10.2802
3.38112	6.73459	15.1155	7.73919	4.08024	4.73636	4.77566	24.9717	13.9731	35.9006	6.68011	7.91232	7.28346	13.1557	12.4092	7.44635	5.78902	17.4653	21.8796	15.1612	28.8501	10.5776	4.9803	27.223	7.62457	18.9277	18.3371	4.96016	9.03221	11.0256	10.1804
3.38962	6.64434	14.5625	7.74728	4.08173	4.75066	4.72421	24.7815	13.9672	35.5616	6.70154	7.74386	7.19854	13.036	12.3379	7.27809	5.78927	17.4242	21.6442	15.1085	28.9644	10.5897	4.92986	27.0605	7.56272	18.9561	18.1972	4.96067	8.64956	10.6775	10.1411
3.39725	6.53653	14.1998	7.7293	4.08792	4.73406	4.67213	24.3948	13.9506	34.8823	6.70709	7.54885	7.10367	13.0213	12.1955	7.22413	5.76626	17.3364	21.548	14.9273	28.8571	10.5943	4.86271	26.6056	7.54881	19.3582	18.04	4.96074	8.35348	10.397	9.90185
3.39727	6.47841	13.893	7.70024	4.09504	4.73707	4.59489	24.1818	13.9754	33.5967	6.6806	7.4125	6.86185	13.0407	12.0409	7.0208	5.74546	17.284	21.4688	14.6864	28.7029	10.5834	4.85168	26.4167	7.4868	19.399	17.7278	4.97336	8.18202	10.1256	9.85148
3.39553	6.38136	13.7773	7.71086	4.08136	4.76389	4.48067	24.0476	13.9699	32.8689	6.54907	7.12325	6.66014	12.8772	11.8296	6.9183	5.7027	17.2414	21.2617	14.5078	28.5074	10.5613	4.79774	26.1056	7.42336	19.386	16.8071	4.97657	7.97927	9.57389	9.86405
3.39219	6.264	13.6687	7.73606	4.05138	4.80498	4.39831	23.4352	13.939	32.4781	6.51572	6.93754	6.60763	12.6579	11.7074	6.8109	5.64719	17.0356	20.8512	14.319	28.4253	10.5312	4.7421	25.7633	7.34242	19.5163	15.0279	4.98398	7.76173	9.32225	9.80428
3.39309	6.19312	13.4107	7.76508	4.0169	4.80009	4.27301	22.8562	13.8926	32.1851	6.52557	6.77104	6.49034	12.5716	11.5394	6.75246	5.63014	16.8411	20.2063	14.1663	28.2166	10.5316	4.75067	25.4561	7.20582	19.6126	14.0829	5.01964	7.5963	8.73967	9.83082
3.40944	6.16319	13.089	7.75023	4.00266	4.77473	4.20948	22.7706	13.9187	31.7154	6.50538	6.63768	6.40767	12.4677	11.4352	6.72415	5.56987	16.5594	19.6832	14.0577	28.154	10.5203	4.77962	25.1778	6.9585	19.8141	13.4625	5.04211	7.48475	8.41367	9.95394
3.42493	6.1569	12.8443	7.72506	3.97504	4.77792	4.18279	22.6869	13.7171	30.6361	6.48486	6.53385	6.34829	12.3743	11.3123	6.67256	5.5303	16.2878	19.4184	13.9341	27.746	10.5268	4.82123	24.9568	6.80252	19.8115	13.3984	5.06626	7.39188	8.34365	9.99597
3.444	6.06988	12.4046	7.71169	3.95161	4.79515	4.13893	22.5096	13.5843	30.1442	6.45345	6.38569	6.28411	12.3364	11.2003	6.54844	5.47559	16.0419	19.3406	13.7696	27.3126	10.5392	4.81884	24.8816	6.74812	19.8545	12.4642	5.1093	7.33338	8.33374	10.0341
3.4491	5.84314	12.0641	7.67974	3.91393	4.79078	4.10296	22.3428	13.5037	29.8892	6.39686	6.11593	6.10614	12.3051	11.1096	6.58085	5.44614	15.6427	19.2571	13.6554	27.1176	10.5444	4.80452	24.6322	6.3986	19.8293	12.2141	5.18525	7.15096	8.33207	10.0802
3.45817	5.66898	11.8295	7.6522	3.86123	4.75945	4.03347	22.0867	13.3684	29.6731	6.34405	5.90212	5.9368	12.221	11.0043	6.56804	5.40591	15.0623	19.0294	13.4344	27.0156	10.5481	4.75261	24.496	5.95681	19.77	12.0777	5.21264	6.98536	8.27055	10.1296
3.4686	5.57895	11.718	7.64062	3.81548	4.72206	3.97466	21.4968	13.1921	29.5425	6.2062	5.68718	5.74581	12.1792	10.9377	6.55968	5.31789	14.9052	18.8206	13.258	26.8767	10.5374	4.71561	24.2367	5.85103	19.6554	11.7904	5.18948	6.85281	8.2207	10.1522
3.47266	5.54471	11.4223	7.61478	3.79801	4.71516	3.9148	21.0094	13.0943	29.2809	6.13949	5.55095	5.2525	12.1452	10.8206	6.54948	5.16595	14.5226	18.5526	12.8947	26.7409	10.5373	4.67421	23.9367	5.83677	19.6516	11.3715	5.20286	6.78776	8.1776	10.1481
3.43797	5.48115	11.0052	7.71577	3.80942	4.7022	3.7805	20.0561	13.0503	28.9904	6.1013	5.44265	4.99118	12.1288	10.6375	6.53155	5.11095	14.2609	18.2071	12.6569	26.5327	10.5152	4.62456	23.5898	5.80215	19.6209	11.0565	5.20651	6.6969	8.09196	10.1633
3.41674	5.39967	10.6213	7.80728	3.79584	4.70294	3.76117	19.4217	13.0147	28.5945	6.08748	5.33074	4.96985	12.1003	10.5505	6.33687	5.08907	14.1675	17.8632	12.4928	26.1203	10.4176	4.58343	23.2659	5.73362	19.6745	10.8845	5.18833	6.60552	8.04807	10.1556
3.41256	5.29903	9.91207	7.83468	3.76644	4.6911	3.76145	19.0657	12.9401	28.2644	6.07681	5.16446	4.89395	12.0908	10.4686	6.22905	5.04437	13.996	17.7259	12.3465	25.97	10.3757	4.55902	22.9194	5.66472	19.6686	10.8266	5.17809	6.48423	7.95548	10.1334
3.41832	5.09318	9.16574	7.87472	3.7371	4.63856	3.71659	18.8549	12.7869	28.0166	6.07749	5.09256	4.79489	12.0611	10.3549	6.1707	5.02184	13.9692	17.4938	12.1416	25.7228	10.2753	4.53934	22.8743	5.55264	19.5166	10.4925	5.19227	6.41706	7.89255	10.1218
3.42308	5.00698	8.58849	7.90519	3.72728	4.5796	3.66717	18.6432	12.6398	27.4242	6.07736	4.97532	4.66736	11.9689	10.2141	6.0066	5.02692	13.9186	17.332	12.0597	25.4202	10.1752	4.52245	22.7725	5.4658	19.3693	9.25201	5.20681	6.22251	7.78966	10.0929
3.41575	4.94181	8.1827	7.85658	3.73018	4.55885	3.6072	18.5304	12.4552	27.0365	6.015	4.84497	4.5598	11.962	10.1917	5.95598	5.04052	13.9233	17.1352	11.9754	25.1721	10.1282	4.48664	22.6266	5.45402	19.372	9.11979	5.22432	5.99032	7.73003	10.1108
3.41601	4.74982	7.82127	7.7832	3.73054	4.52235	3.57667	18.0432	12.2732	26.6749	5.9956	4.66527	4.44957	11.9759	10.1912	5.94593	5.02042	13.8866	16.7047	11.7712	24.8632	10.0699	4.46368	22.2986	5.46917	19.3425	9.04379	5.28035	5.91838	7.70977	10.1258
3.43891	4.62909	7.56775	7.7377	3.69027	4.48682	3.54772	17.5493	12.1981	25.6857	5.94664	4.47471	4.1725	11.9831	10.0763	5.77017	5.0002	13.8956	16.4346	11.5962	24.4987	9.97651	4.47833	22.1217	5.41392	19.3172	8.87666	5.35703	5.7004	7.72651	10.105
3.44502	4.56925	7.32376	7.72097	3.65018	4.44682	3.52042	17.2103	12.1057	25.2343	5.91219	4.33234	3.99214	11.9577	9.862	5.72128	4.97712	13.842	16.2747	11.4545	23.7917	9.88391	4.52678	21.7649	5.46867	19.2424	8.83263	5.3944	5.60709	7.75557	10.0905
3.41926	4.47807	7.06267	7.71715	3.61223	4.42204	3.49477	16.7336	11.8843	24.4411	5.8985	4.19738	3.83761	11.889	9.76186	5.72256	4.96458	13.898	16.0284	11.3215	23.2932	9.81935	4.48436	21.4135	5.48724	19.0982	8.51749	5.43097	5.46853	7.77012	10.0667
3.39549	4.3747	6.84732	7.66999	3.5924	4.37658	3.51015	16.3156	11.7789	23.6299	5.81756	4.1423	3.73477	11.7798	9.66694	5.73197	4.97427	13.9334	15.8237	11.0837	23.0578	9.70043	4.46094	21.1271	5.47392	19.009	8.37703	5.47725	5.36036	7.71146	10.0777
3.37094	4.26503	6.58815	7.6241	3.59235	4.34725	3.51066	15.9561	11.7519	22.491	5.80015	4.06188	3.68204	11.7775	9.63046	5.73109	4.98939	13.8989	15.688	10.8444	22.8158	9.64632	4.48765	21.1173	5.50173	18.9569	8.32732	5.5523	5.13326	7.58977	10.1042
3.35015	4.19251	6.28778	7.61353	3.55819	4.29364	3.50253	15.6043	11.6242	22.0085	5.78369	3.99677	3.60164	11.7764	9.61659	5.68465	5.00769	13.8791	15.1565	10.6096	22.5139	9.4816	4.57444	21.4054	5.51009	18.9475	8.32533	5.58779	4.63344	7.55594	10.1506
3.32409	4.13089	5.9971	7.57792	3.55118	4.23219	3.52055	15.316	11.3426	21.5817	5.77324	3.98161	3.42491	11.7781	9.61011	5.67498	5.02981	13.91	14.5688	10.3827	22.2538	9.33862	4.59446	21.2886	5.52485	18.7966	8.27146	5.60543	4.4241	7.54101	10.1522
3.32605	4.0124	5.74462	7.51072	3.54369	4.1767	3.51672	14.9994	11.1081	21.186	5.68679	3.91174	3.34069	11.7925	9.57642	5.61653	5.04634	13.8956	14.2839	10.2838	22.0607	9.25841	4.59156	21.1835	5.52137	18.6546	8.24967	5.62099	4.32429	7.56648	10.1457
3.31868	3.9293	5.55472	7.47326	3.51535	4.16387	3.49823	14.7364	10.9477	20.5033	5.59816	3.76145	3.30537	11.8338	9.41443	5.5918	5.05814	13.8427	13.7364	10.2237	21.8214	9.21278	4.57685	21.0753	5.50599	18.5843	8.18693	5.6043	4.2871	7.58488	10.1146
3.30697	3.76972	5.22667	7.43019	3.48546	4.08988	3.48697	14.6615	10.9249	20.1851	5.5551	3.67572	3.24947	11.8598	9.29206	5.57585	5.06563	13.6229	13.393	10.1922	21.4578	9.04982	4.62774	20.5957	5.48828	18.4364	8.15839	5.60778	4.25916	7.58195	10.0424
3.30496	3.68596	4.99311	7.3147	3.42573	4.0692	3.44225	14.4373	10.8471	19.9137	5.57737	3.58713	3.22683	11.8588	9.19107	5.58231	5.09665	13.4749	12.9988	10.1158	21.0823	8.92281	4.63591	20.4041	5.46855	18.2411	8.10795	5.63802	4.24189	7.60832	10.0174
3.30415	3.63793	4.84218	6.74882	3.35754	4.03337	3.38015	14.1496	10.7447	19.567	5.53388	3.51793	3.20793	11.7853	9.00095	5.59933	5.15643	13.5177	12.8377	10.0873	20.9415	8.61985	4.64958	20.3216	5.43257	18.0862	8.03841	5.64411	4.21342	7.58694	10.0754
3.30194	3.51716	4.73547	6.63567	3.33208	4.03831	3.36545	13.8681	10.5372	19.3124	5.46394	3.4307	3.17994	11.6287	8.80847	5.64277	5.16463	13.4716	12.715	10.0027	20.4278	8.31036	4.68824	20.1006	5.42607	17.9153	7.94643	5.67187	4.16253	7.54706	10.1616
3.29738	3.45336	4.66421	6.56885	3.28875	4.05975	3.31765	13.6353	10.2992	19.1305	5.41371	3.3715	3.13549	11.5116	8.67075	5.6621	5.16933	13.4528	12.4588	9.88606	20.2235	8.25279	4.77165	19.8888	5.42288	17.7616	7.84828	5.74689	4.12087	7.5536	10.2264
3.29427	3.39497	4.61295	6.48103	3.28017	4.02554	3.25353	12.9521	10.0109	18.7779	5.39518	3.31623	3.0754	11.4803	8.60657	5.63219	5.17822	13.4057	12.1719	9.78284	19.9888	8.17176	4.80964	19.7698	5.42828	17.6587	7.78153	5.81191	4.04283	7.54879	10.2681
3.27359	3.2658	4.59765	6.40362	3.26484	4.02035	3.19348	12.316	9.79231	17.5899	5.40751	3.26137	3.03206	11.4274	8.44907	5.62661	5.19903	13.4864	11.868	9.74004	19.7907	8.01193	4.87007	19.8275	5.44229	17.549	7.77418	5.94487	3.93667	7.57967	10.303
3.21614	3.24195	4.55132	6.41805	3.2049	3.99243	3.17523	12.1188	9.68197	17.0529	5.35666	3.22277	2.99146	11.3976	8.3107	5.61091	5.21638	13.5046	11.7264	9.7054	19.393	7.9085	4.93519	19.8605	5.4501	17.3348	7.71319	6.0342	3.86335	7.59386	10.3499
3.19069	3.23108	4.45106	6.46016	3.19512	3.93566	3.12657	11.9649	9.53891	16.9794	5.33457	3.16369	2.95471	11.3916	8.14926	5.57366	5.2455	13.4921	11.6234	9.52368	18.9653	7.76461	4.96173	19.9385	5.3968	17.1828	7.65848	6.13258	3.79563	7.57445	10.383
3.15608	3.19844	4.40872	6.44772	3.18292	3.91544	3.08963	11.8689	9.27179	16.9152	5.28072	3.0125	2.94875	11.3905	8.06245	5.5434	5.27503	13.4483	11.5167	9.37193	18.6584	7.5481	4.96497	20.0892	5.39715	17.1389	7.5604	6.22688	3.69994	7.57285	10.4197
3.12616	3.17662	4.34856	6.44579	3.14001	3.88074	3.08444	11.6509	9.03432	16.7954	5.23057	2.96839	2.92879	11.396	7.94759	5.56036	5.30901	13.3827	11.3087	9.28237	18.2996	7.27967	5.00882	20.1423	5.41782	17.0589	7.34726	6.24364	3.65398	7.57857	10.3912
3.11517	3.14488	4.28801	6.40525	3.09621	3.82811	3.07604	11.2571	8.75772	16.4329	5.18495	2.94686	2.90835	11.4002	7.86228	5.55877	5.32928	13.3803	11.1305	9.15272	17.939	7.09142	4.96965	20.0242	5.42994	16.9698	7.25431	6.26367	3.63752	7.57049	10.3231
3.09958	3.0996	4.26213	6.34962	3.06257	3.83167	3.05842	10.5356	8.53378	15.9594	5.02633	2.91426	2.88723	11.3876	7.66438	5.53867	5.3643	13.2662	10.8867	9.06752	17.6542	7.03178	4.95984	19.8008	5.41108	16.8568	7.19104	6.27566	3.62052	7.57728	10.2871
3.0792	3.06935	4.28767	6.30762	3.03875	3.80823	3.04441	9.77079	8.49027	15.396	4.93367	2.85681	2.88556	11.3901	7.5424	5.52824	5.36977	13.1658	10.7266	8.95428	17.4528	6.91238	4.9536	19.5222	5.4268	16.3857	7.08876	6.25304	3.58291	7.56898	10.2656
3.04638	2.98116	4.28872	6.29954	3.00672	3.8108	3.02829	9.40525	8.42278	15.1342	4.87728	2.74208	2.87473	11.3684	7.48796	5.51582	5.34184	13.1754	10.6164	8.91989	17.2359	6.79679	4.94899	19.3585	5.41436	16.0532	6.97695	6.24127	3.51468	7.58009	10.2011
2.99071	2.93008	4.25625	6.27955	2.99336	3.79922	3.02126	8.9997	8.35642	14.8886	4.83979	2.66025	2.86872	11.3578	7.34186	5.53649	5.32298	13.2099	10.5082	8.9814	17.0271	6.51242	4.96789	19.3053	5.38688	15.9006	6.92092	6.27159	3.44286	7.59264	10.1131
2.95063	2.85199	4.1872	6.24851	2.98514	3.78297	2.99515	8.70109	8.28353	13.8015	4.78987	2.61604	2.87331	11.3547	7.25195	5.55352	5.28078	13.2444	10.3904	8.97631	16.7598	6.3211	4.97938	19.1632	5.35746	15.8034	6.87266	6.28204	3.38656	7.60764	10.0775
2.93125	2.79087	4.16516	6.23405	2.9577	3.75974	2.9737	8.43932	8.22782	13.3851	4.71269	2.59379	2.84365	11.3495	7.2331	5.51759	5.19122	13.2451	10.0575	8.97072	16.5506	6.15471	5.00013	19.1469	5.3462	15.6011	6.83198	6.31071	3.36043	7.55481	10.0952
2.90966	2.74272	4.16002	6.22185	2.91535	3.70347	2.97129	8.19681	8.1454	13.1258	4.6625	2.5711	2.81558	11.2781	7.20432	5.52782	5.15665	13.2783	9.66622	9.0086	16.0439	6.05156	5.00969	18.9557	5.32029	15.2664	6.79029	6.34865	3.34229	7.495	10.1293
2.90057	2.70019	4.19587	6.17102	2.89856	3.65058	2.9649	7.69413	8.07391	12.3772	4.61243	2.54194	2.80558	11.1884	7.1881	5.48012	5.14105	13.3306	9.54146	9.009	15.7138	5.97938	5.0319	18.7814	5.31046	15.0299	6.72242	6.41446	3.3053	7.44254	10.1853
2.86314	2.66355	4.18763	6.14477	2.88643	3.6049	2.95835	7.38514	8.02713	11.9925	4.57479	2.4972	2.79888	11.0894	7.14667	5.51876	5.13724	13.2926	9.29275	9.09844	15.5636	5.84499	5.03408	18.4932	5.31107	14.7499	6.66869	6.4377	3.29146	7.41135	10.2127
2.82353	2.61763	4.15612	6.12145	2.87502	3.56811	2.92932	7.1322	7.99945	11.7323	4.55107	2.47336	2.79556	11.0165	7.10286	5.53972	5.14347	13.2176	9.20326	9.23862	15.3535	5.66521	5.02096	18.4128	5.30402	14.5597	6.5795	6.45604	3.29067	7.42648	10.228
2.80458	2.52974	4.10659	6.08652	2.90388	3.55858	2.92354	6.97027	7.9298	11.6219	4.50888	2.42312	2.8116	10.9455	7.10736	5.7631	5.13775	13.1139	9.12524	9.52498	14.9831	5.46537	5.00666	18.3595	5.28331	14.4041	6.52121	6.47089	3.31413	7.42725	10.2545
2.77563	2.45587	4.07638	6.07396	2.97285	3.54569	2.90564	6.7521	7.8001	11.4325	4.51759	2.40357	2.81541	10.8499	7.10594	5.94441	5.10213	13.0587	8.71616	9.65556	14.7032	5.36502	5.01303	18.2564	5.26625	14.2665	6.43988	6.48425	3.3473	7.44292	10.3226
2.74162	2.42911	4.08708	6.02695	3.02026	3.52322	2.8718	6.4231	7.78205	11.3228	4.51818	2.38574	2.82706	10.7382	7.07967	6.00006	5.06709	12.9504	8.44144	9.64749	14.5661	5.33485	5.01843	18.1572	5.30864	14.1483	6.32672	6.50539	3.34995	7.38654	10.4446
2.70852	2.43978	4.10408	6.01596	3.0552	3.51747	2.84644	6.00746	7.73876	11.2688	4.4961	2.3736	2.85467	10.6723	7.019	6.079	5.04259	12.7264	8.15403	9.68642	14.1468	5.24152	5.03235	18.1431	5.35546	14.0607	6.22961	6.54645	3.36107	7.2859	10.5646
2.68032	2.4622	4.12753	6.07041	3.07824	3.51543	2.80215	5.85349	7.65535	11.194	4.42558	2.35933	2.87635	10.5887	6.98128	6.06462	5.01974	12.529	7.98404	9.71301	13.7565	5.14434	5.06484	18.0449	5.33173	13.9653	6.13225	6.59272	3.37746	7.1876	10.6385
2.66171	2.46818	4.1378	6.17562	3.09745	3.48918	2.78405	5.67701	7.63036	11.0798	4.33892	2.34741	2.86694	10.483	6.97789	6.18422	4.97366	12.2974	7.91744	9.65085	13.4075	4.97294	5.09386	17.9501	5.30394	13.8462	5.95976	6.61561	3.36889	7.14584	10.6742
2.64646	2.48121	4.17903	6.21625	3.08847	3.45064	2.77007	5.61386	7.61159	10.8722	4.26524	2.31538	2.87966	10.3231	6.96517	6.23669	4.87866	12.2066	7.82784	9.61634	12.9974	4.9264	5.0898	17.8715	5.25018	13.7411	5.91137	6.63456	3.34872	7.14203	10.7073
2.63082	2.49387	4.19345	6.15997	3.07997	3.41201	2.77369	5.59762	7.49608	10.7653	4.21157	2.29592	2.93072	10.1633	6.95978	6.40488	4.77724	12.2003	7.6351	9.65547	12.3508	4.91447	5.09174	17.7805	5.1899	13.5122	5.86815	6.61433	3.32764	7.16754	10.7245
2.61276	2.49757	4.19768	6.14981	3.11287	3.38513	2.7718	5.5966	7.39941	10.73	4.13877	2.28591	2.98082	10.0494	6.91373	6.56993	4.71119	12.1699	7.41109	9.65386	11.8948	4.93288	5.05576	17.8069	5.13685	13.0988	5.73976	6.5948	3.34116	7.15089	10.6994
2.59172	2.48371	4.23872	6.13297	3.14072	3.38359	2.75139	5.54919	7.33283	10.7065	4.06475	2.24973	3.01127	9.95992	6.84817	6.71915	4.67211	12.1836	7.22304	9.57345	11.6326	4.9361	5.0427	17.7256	5.09535	12.7669	5.63901	6.63163	3.3472	7.13328	10.6771
2.58623	2.47187	4.31422	6.03701	3.17884	3.36171	2.73134	5.47414	7.24506	10.7396	3.99777	2.21059	3.02739	9.93749	6.80708	6.8742	4.62572	12.1449	7.09889	9.57518	11.3774	4.90781	5.03094	17.6363	5.06493	12.6628	5.55793	6.69607	3.33436	7.10156	10.6549
2.56565	2.48542	4.38357	5.9786	3.23241	3.34648	2.69871	5.39465	7.18157	10.7903	3.98345	2.15671	3.02918	9.93793	6.78168	6.98043	4.57548	12.0679	6.88688	9.58634	11.1405	4.7735	5.04769	17.5851	5.06002	12.6308	5.51537	6.72535	3.3214	7.07616	10.6148
2.54146	2.504	4.52438	5.94276	3.29668	3.34389	2.6734	5.324	7.03955	10.7252	3.98713	2.09818	3.05176	9.89319	6.7575	6.9834	4.52905	11.9038	6.72586	9.8585	10.77	4.73873	5.04528	17.5729	5.05396	12.494	5.47647	6.74281	3.30163	7.04084	10.5697
2.52264	2.50873	4.56143	5.91728	3.3346	3.34191	2.63969	5.27911	6.8665	10.6888	3.96802	2.07973	3.09921	9.85106	6.73361	7.0113	4.50875	11.7736	6.60212	10.0516	10.3391	4.7463	5.02447	17.6111	5.05702	12.3821	5.46125	6.74374	3.29932	7.04203	10.5479
2.50764	2.50079	4.59323	5.91286	3.35386	3.31559	2.60651	5.21085	6.69623	10.549	4.00947	2.07935	3.1115	9.80494	6.7474	7.00139	4.50495	11.7567	6.54586	9.94643	10.0021	4.76991	4.97396	17.5954	5.05355	11.7616	5.42248	6.73375	3.28222	7.07509	10.5139
2.50363	2.49308	4.67265	5.85354	3.35105	3.29289	2.57035	5.10411	6.56561	10.4988	4.12801	2.06717	3.12518	9.74714	6.73395	6.97949	4.53305	11.7515	6.4815	9.93582	9.85667	4.68943	4.9323	17.4709	5.05549	11.6263	5.41098	6.72319	3.27824	7.04493	10.5063
2.49562	2.49146	4.73106	5.82854	3.33822	3.25103	2.55022	5.07604	6.4984	10.4853	4.11202	2.05958	3.13048	9.73161	6.73122	7.01858	4.5752	11.7636	6.42083	9.90864	9.63408	4.66505	4.90191	17.3211	5.01971	11.4602	5.38308	6.7311	3.29818	7.01355	10.5343
2.49449	2.49311	4.79338	5.80387	3.33164	3.21772	2.53642	5.07253	6.44581	10.3263	4.10528	2.04658	3.13488	9.69589	6.72596	7.01551	4.60652	11.782	6.39454	9.7605	9.34437	4.67796	4.87305	17.2969	5.00379	11.115	5.38692	6.73151	3.30623	7.01289	10.5806
2.48008	2.5095	4.83721	5.79187	3.32309	3.24097	2.52339	5.06791	6.40809	10.1509	4.08637	2.04151	3.13969	9.68628	6.69438	7.01117	4.62142	11.819	6.35027	9.67203	9.01899	4.69439	4.84742	17.3199	4.99473	10.8964	5.32135	6.71392	3.30668	7.03761	10.649
2.47012	2.51983	4.87256	5.79734	3.32687	3.24952	2.50949	5.09203	6.32084	10.0326	4.0847	2.03188	3.14741	9.65281	6.63472	7.06265	4.62621	11.7918	6.21064	9.69175	8.74932	4.73325	4.83015	17.2727	4.97949	10.207	5.24184	6.70795	3.31894	7.04018	10.7335
2.44747	2.52385	4.90081	5.82132	3.32758	3.25088	2.49759	5.04778	6.20801	10.1085	4.06568	2.02001	3.15562	9.58899	6.58931	7.07821	4.61264	11.7519	6.08742	9.84067	8.38648	4.77803	4.82623	17.1998	4.96548	10.1395	5.16765	6.74881	3.32903	7.07232	10.8549
2.42538	2.54103	4.94955	5.82921	3.31329	3.2461	2.48168	5.05242	6.14105	10.3081	4.05832	2.01076	3.14439	9.56297	6.56167	7.1039	4.5774	11.6937	6.07903	9.94022	8.26563	4.82058	4.85285	17.1658	4.96233	9.96444	5.16091	6.79753	3.32473	7.03855	10.9599
2.38925	2.52497	5.01257	5.71971	3.30638	3.22922	2.47919	5.03053	6.09619	10.3614	4.05221	2.02161	3.11811	9.52551	6.56335	7.13292	4.58556	11.6444	6.02405	9.9614	8.18003	4.82644	4.89082	17.104	4.96054	9.77935	5.21168	6.82883	3.31823	7.01392	11.0452
2.3515	2.51373	5.07925	5.70001	3.35018	3.19481	2.45899	5.00352	6.02106	10.4478	4.05463	2.02668	3.12448	9.5022	6.57836	7.13377	4.59847	11.6564	5.98975	10.0511	8.09065	4.81118	4.89434	16.8249	4.96456	9.60564	5.24533	6.85263	3.29899	6.94702	11.0639
2.33985	2.52024	5.12437	5.62987	3.39316	3.18111	2.43489	4.96447	6.01132	10.5569	4.04742	2.03917	3.15227	9.47739	6.58774	7.08902	4.59311	11.7586	5.91487	10.0896	7.98683	4.80616	4.90265	16.5881	4.96439	9.45817	5.28813	6.8556	3.28029	6.94315	11.0585
2.33426	2.52129	5.12997	5.55064	3.44599	3.17659	2.3896	4.89365	6.00591	10.5228	4.03363	2.05859	3.16318	9.4468	6.57648	7.06074	4.58205	11.8657	5.83943	10.0847	7.88244	4.79894	4.90075	16.5556	4.95587	9.28315	5.30337	6.83848	3.26984	6.99359	11.0478
2.3266	2.53358	5.21135	5.52244	3.46826	3.16599	2.36544	4.84727	5.93481	10.6221	4.16795	2.05576	3.16616	9.42244	6.57085	7.12684	4.57751	11.935	5.7674	10.1833	7.6642	4.80472	4.87653	16.5609	4.90343	9.18927	5.23956	6.78607	3.25794	7.13142	11.0773
2.30817	2.57372	5.29408	5.53917	3.46039	3.15123	2.34654	4.80148	5.92164	10.6418	4.19736	2.04297	3.17833	9.40261	6.5733	7.22285	4.57114	11.9838	5.71187	10.4426	7.41474	4.80635	4.8628	16.5323	4.86357	9.05936	5.25814	6.72507	3.25929	7.21933	11.0695
2.2919	2.64139	5.33376	5.53216	3.43166	3.16896	2.32447	4.76002	5.8751	10.6104	4.21699	2.04916	3.16992	9.39831	6.53966	7.26806	4.57555	12.1005	5.69451	10.5002	7.1322	4.80841	4.85688	16.4584	4.82513	8.86343	5.32362	6.68753	3.27107	7.21365	11.0511
2.28487	2.70563	5.42411	5.4864	3.4342	3.15996	2.31358	4.72726	5.84146	10.5413	4.21207	2.06725	3.16961	9.4131	6.50181	7.29623	4.59267	12.0385	5.6278	10.486	6.80679	4.81211	4.84112	16.5001	4.76537	8.67052	5.32747	6.66175	3.27358	7.22236	11.0211
2.28069	2.73945	5.52969	5.43758	3.43437	3.15811	2.28382	4.65605	5.78708	10.594	4.23599	2.10059	3.18469	9.41131	6.46653	7.404	4.60352	12.0079	5.5898	10.6924	6.68451	4.80555	4.85843	16.5514	4.74667	8.5691	5.31519	6.64455	3.25661	7.21558	10.9725
2.24444	2.77803	5.97009	5.4588	3.43209	3.18303	2.26461	4.62759	5.69243	10.5253	4.26282	2.13751	3.19107	9.3903	6.43903	7.42581	4.61154	11.8504	5.54921	11.0727	6.56967	4.80936	4.87295	16.479	4.69248	8.4705	5.3209	6.62031	3.25237	7.31188	10.9154
2.21884	2.81006	6.38697	5.44363	3.44969	3.1823	2.2609	4.58978	5.61606	10.6591	4.26036	2.16306	3.18792	9.35325	6.39001	7.4611	4.63318	11.8065	5.50564	11.4206	6.53596	4.82356	4.86638	16.4272	4.63705	8.32902	5.34085	6.60993	3.2487	7.35856	10.902
2.1889	2.83846	6.58201	5.40867	3.43883	3.16825	2.25149	4.54799	5.51325	10.8292	4.25828	2.20963	3.19538	9.29241	6.36403	7.53437	4.64505	11.7345	5.45811	11.6338	6.48716	4.83672	4.85698	16.3821	4.54997	8.17527	5.39217	6.60195	3.26074	7.36771	10.9073
2.17095	2.85246	6.71736	5.40275	3.4696	3.17392	2.25577	4.49903	5.50083	10.8875	4.25607	2.24972	3.1914	9.25304	6.34999	7.54163	4.65534	11.6383	5.43155	11.8763	6.34547	4.8457	4.8326	16.3388	4.41989	8.03012	5.42634	6.5936	3.28196	7.39731	10.9423
2.15128	2.86626	6.89147	5.41305	3.52474	3.18412	2.2651	4.49651	5.51867	10.9869	4.23268	2.29483	3.19437	9.22342	6.32838	7.52518	4.66225	11.6149	5.38978	11.9921	6.18326	4.85297	4.73725	16.2987	4.30496	7.95595	5.57703	6.57128	3.27576	7.49145	10.985
2.13423	2.8982	6.96366	5.43407	3.56845	3.18065	2.2541	4.49357	5.4717	11.2351	4.24577	2.29992	3.18906	9.18077	6.31323	7.50392	4.66916	11.7196	5.29344	12.1596	6.01585	4.84495	4.6254	16.2113	4.22562	7.81453	5.73783	6.51658	3.25595	7.5364	10.992
2.12851	2.93833	7.05284	5.42189	3.57216	3.22819	2.25117	4.46159	5.43688	11.2091	4.23963	2.32831	3.18117	9.15411	6.27926	7.49182	4.65013	11.7808	5.21926	12.5811	5.78222	4.8427	4.59937	16.0977	4.20014	7.73572	5.96254	6.46549	3.24801	7.53353	10.9996
2.09959	2.95387	7.2131	5.39947	3.59157	3.31737	2.24096	4.40967	5.47937	11.098	4.23413	2.38161	3.1782	9.09074	6.24911	7.51672	4.63148	11.8353	5.18733	13.0009	5.69357	4.81882	4.57529	15.8542	4.15422	7.69021	5.94181	6.43982	3.24552	7.53025	11.0216
2.05205	3.0042	7.29241	5.39655	3.60847	3.35207	2.21453	4.39851	5.49683	10.9481	4.14374	2.4199	3.17142	9.04332	6.21163	7.53852	4.61365	11.8938	5.16876	13.1638	5.61215	4.81189	4.54454	15.7682	4.0082	7.5072	5.96158	6.37853	3.2466	7.47702	11.0347
2.02758	3.19706	7.33199	5.35082	3.63102	3.33273	2.20309	4.38952	5.62838	10.9015	4.14307	2.44036	3.15741	9.06187	6.17364	7.53494	4.62843	11.9093	5.14384	13.229	5.47127	4.86433	4.47036	15.6797	3.89711	7.31822	6.12536	6.30804	3.24513	7.41774	11.0425
2.01642	3.40839	7.46048	5.39884	3.62213	3.33747	2.19857	4.34924	5.70766	10.9276	4.15399	2.47527	3.16134	8.99745	6.12209	7.5263	4.66166	11.898	5.13969	13.3282	5.35717	4.905	4.416	15.5953	3.85043	7.13965	6.12059	6.25246	3.24162	7.41547	11.0372
2.01497	3.46751	7.54285	5.47593	3.63129	3.34729	2.20136	4.34048	5.65012	11.038	4.16399	2.52923	3.17083	8.87278	6.06679	7.51561	4.69056	11.8887	5.1197	13.3499	5.25736	4.89523	4.35324	15.2166	3.80131	7.04786	6.09057	6.22218	3.2275	7.4107	11.0311
2.01451	3.68212	7.61384	5.53042	3.62807	3.32606	2.20818	4.33645	5.58581	11.1921	4.14709	2.6043	3.19064	8.79229	6.01768	7.47528	4.69059	11.8762	5.097	13.3505	5.09404	4.86064	4.25698	14.9037	3.76463	6.95828	6.06093	6.19496	3.21666	7.38744	11.0441
2.00873	3.77304	7.72132	5.56919	3.63196	3.31402	2.2044	4.32509	5.57396	11.2397	4.13611	2.69763	3.18194	8.71756	5.9562	7.43671	4.69437	11.6433	5.06394	13.5029	4.94344	4.81851	4.20335	14.928	3.73112	6.84	6.08423	6.20821	3.20606	7.38668	11.0207
2.00353	3.81656	7.87425	5.56023	3.63345	3.29734	2.211	4.29547	5.64821	11.313	4.11646	2.74413	3.19602	8.70308	5.89469	7.40082	4.71497	11.626	5.02262	13.7871	4.70017	4.78082	4.16833	14.7536	3.71281	6.76255	6.12475	6.23548	3.1991	7.28521	10.9816
2.00888	3.91986	8.00563	5.56204	3.63673	3.28208	2.21898	4.28439	5.65824	11.3674	4.08343	2.7744	3.21521	8.66441	5.8277	7.37708	4.73869	11.6623	4.96773	14.0224	4.6615	4.76932	4.07836	14.4738	3.67817	6.52155	6.18394	6.24556	3.16971	7.25913	10.9661
2.01771	4.08045	8.08864	5.55812	3.63989	3.27491	2.23012	4.27713	5.69308	11.5609	4.04843	2.79745	3.22544	8.58063	5.75302	7.36344	4.74536	11.7033	4.91446	14.1753	4.62771	4.75144	4.04202	14.3853	3.6497	6.42088	6.26577	6.23346	3.17049	7.26302	10.9519
2.01111	4.22353	8.17217	5.58723	3.64174	3.27095	2.23823	4.25813	5.69322	11.7677	4.036	2.82607	3.21925	8.60125	5.67071	7.35471	4.76931	11.7013	4.88586	14.2856	4.55782	4.73659	3.99927	14.3107	3.61996	6.3579	6.40285	6.15532	3.16045	7.31115	10.9375
2.00029	4.2784	8.26146	5.63458	3.64617	3.26245	2.25638	4.22957	5.72676	11.7805	4.00712	2.86104	3.21409	8.7274	5.60813	7.36642	4.78181	11.7	4.83725	14.3506	4.52794	4.70076	3.97543	14.3066	3.59815	6.26017	6.52175	6.07105	3.15632	7.3234	10.9147
1.99755	4.32287	8.40725	5.69826	3.6977	3.2542	2.27933	4.19239	5.96785	11.822	3.99594	2.87812	3.21551	8.89023	5.5412	7.36792	4.78753	11.7194	4.75393	14.5032	4.45567	4.68732	3.90642	14.3598	3.55568	6.1539	6.60864	5.95043	3.14973	7.43487	10.839
1.99092	4.37349	8.52696	5.74966	3.76414	3.25328	2.30948	4.17967	5.96971	12.0235	4.01179	2.909	3.22168	9.11703	5.48094	7.36068	4.72623	11.8272	4.72339	14.6014	4.203	4.66039	3.87246	14.2949	3.48956	6.08323	6.62685	5.81711	3.14941	7.50387	10.7696
1.98424	4.45211	8.60529	5.82674	3.83679	3.24824	2.34133	4.20612	5.95742	12.1242	4.01588	2.93563	3.22162	9.31018	5.42113	7.37397	4.70115	11.927	4.70781	14.7221	3.9296	4.63616	3.85001	14.0548	3.42835	6.05325	6.6764	5.70203	3.12478	7.54971	10.7582
1.97646	4.54218	8.70388	5.91315	3.89	3.24162	2.36077	4.20542	5.95151	12.1552	4.02519	2.98179	3.22121	9.4802	5.36734	7.3928	4.74305	11.9933	4.73346	14.9036	3.69755	4.62514	3.79546	13.9292	3.41552	5.9983	6.74043	5.58908	3.10406	7.57259	10.7636
1.98004	4.64766	8.82151	5.94795	3.98594	3.20475	2.37092	4.18193	6.00208	12.1828	4.04022	3.07235	3.22238	9.6614	5.34111	7.39039	4.75519	12.0256	4.70023	15.0347	3.50883	4.58903	3.76089	13.8836	3.39969	5.94564	6.79025	5.42713	3.07447	7.7912	10.7464
1.97223	4.71826	8.97095	5.94361	4.21637	3.16376	2.37313	4.14205	6.12405	12.2175	4.14948	3.10014	3.2307	9.75952	5.33067	7.37408	4.74938	12.0224	4.70672	15.2289	3.46554	4.5538	3.69142	13.635	3.35976	5.93553	6.80991	5.30733	3.03036	7.9815	10.6898
1.96654	4.85893	9.07342	5.94155	4.55283	3.12987	2.37151	4.1709	6.14181	12.2125	4.36473	3.18865	3.24965	9.84216	5.30892	7.34946	4.74254	12.0236	4.72812	15.564	3.35344	4.523	3.67366	13.2514	3.34557	5.91724	6.80966	5.20114	3.00619	8.01102	10.6072
1.96742	5.04729	9.30621	5.98658	4.69355	3.0991	2.36542	4.18771	6.19053	12.2808	4.39742	3.21088	3.273	10.065	5.28794	7.32627	4.70187	12.0114	4.72795	15.8496	3.27776	4.50539	3.67913	13.0128	3.34283	5.87082	6.81165	5.14029	2.9782	8.00709	10.4942
1.96766	5.10302	9.53939	6.0006	4.85633	3.08482	2.35239	4.24209	6.2048	12.3435	4.47857	3.22885	3.2726	10.7848	5.26089	7.29567	4.6275	11.9343	4.71731	16.0311	3.23003	4.4871	3.65486	12.9328	3.33411	5.83049	6.87026	5.08919	2.96633	7.99748	10.4086
1.97032	5.09342	10.1044	6.01715	5.04103	3.10381	2.34644	4.33964	6.20614	12.4441	4.51064	3.25569	3.26636	11.219	5.22715	7.26127	4.56131	11.8351	4.66251	16.189	3.18073	4.45879	3.63602	12.8969	3.32746	5.74779	6.93406	5.03579	2.94732	8.04933	10.3438
1.984	5.09735	10.7504	6.02795	5.09868	3.14176	2.34726	4.46313	6.21607	12.5185	4.46979	3.26222	3.28987	11.4393	5.17752	7.16622	4.49026	11.9133	4.61872	16.3315	3.13908	4.45725	3.60962	12.8487	3.31739	5.68613	6.99038	4.98837	2.92493	8.14163	10.3035
2.00047	5.12495	11.4624	6.04182	5.14815	3.19942	2.34043	4.46544	6.2621	12.5547	4.45534	3.27337	3.28799	11.7567	5.10311	7.12425	4.42236	12.0735	4.5872	16.378	3.09686	4.46722	3.58818	12.8079	3.30506	5.62692	7.03764	4.94761	2.90401	8.19533	10.2834
2.00713	5.16641	11.8314	6.02015	5.18711	3.25111	2.31398	4.41667	6.32531	12.5747	4.43115	3.38675	3.29379	11.9319	5.04064	6.84707	4.36457	12.1465	4.56027	16.3982	3.04876	4.43901	3.57986	12.7094	3.29179	5.59814	7.08643	4.92798	2.88052	8.25297	10.2675
2.00601	5.18296	11.9187	6.00935	5.24319	3.27402	2.30092	4.3242	6.31135	12.6142	4.43212	3.47769	3.28826	12.0501	5.00043	6.75415	4.33353	12.1937	4.5116	16.4987	2.9835	4.38167	3.56575	12.6404	3.26685	5.54796	7.1549	4.87889	2.84008	8.30302	10.2427
2.01893	5.19508	12.0389	5.98263	5.31898	3.27775	2.29752	4.30744	6.28585	12.6287	4.56107	3.50259	3.27955	12.2188	4.98161	6.67369	4.32845	12.1732	4.49429	16.6772	2.9651	4.35942	3.56059	12.5687	3.22074	5.49605	7.20528	4.78027	2.82118	8.32115	10.1961
2.01878	5.21277	12.1558	5.87741	5.42662	3.26808	2.29424	4.2627	6.31117	12.6183	4.72889	3.51346	3.29242	12.2596	4.94652	6.62321	4.32794	12.1377	4.46439	16.9029	2.97796	4.32674	3.53792	12.5432	3.19835	5.47412	7.25396	4.68659	2.81606	8.46498	10.1678
2.04099	5.20962	12.268	5.82519	5.5349	3.25624	2.29974	4.26464	6.32903	12.599	4.7765	3.52145	3.29444	12.2703	4.92084	6.5939	4.32478	12.1324	4.43966	17.0537	2.97886	4.26594	3.50461	12.5016	3.18091	5.57107	7.29331	4.63644	2.7951	8.47955	10.0929
2.04198	5.20433	12.4029	5.83888	5.62626	3.28291	2.29059	4.26033	6.35965	12.5881	4.81656	3.54832	3.325	12.3027	4.88865	6.43706	4.3162	12.1313	4.38027	17.0834	2.96668	4.22022	3.48259	12.4954	3.15848	5.65347	7.31303	4.5615	2.77331	8.51481	10.0193
2.04695	5.1975	12.4849	5.8481	5.70419	3.31081	2.28968	4.25117	6.36746	12.5851	4.87297	3.55982	3.33988	12.3251	4.84676	6.39178	4.28078	12.1186	4.36326	17.0798	2.95339	4.18202	3.49065	12.5527	3.13101	5.62911	7.33743	4.50614	2.73651	8.58609	9.99355
2.04509	5.19137	12.5611	5.85578	5.77977	3.34639	2.28133	4.25309	6.36702	12.537	4.94354	3.57288	3.30031	12.3299	4.79397	6.12479	4.27406	12.0751	4.35248	17.1679	2.90896	4.15585	3.48876	12.5254	3.06113	5.5621	7.33856	4.46676	2.69083	8.60625	10.0068
2.04831	5.19252	12.6232	5.88506	5.84658	3.38123	2.27748	4.25177	6.34546	12.538	5.01258	3.58123	3.24799	12.3622	4.73126	5.90544	4.29375	11.9936	4.34893	17.2914	2.8948	4.14964	3.525	12.4439	3.03673	5.54426	7.32382	4.38035	2.64201	8.59241	10.0024
2.05095	5.21887	12.7205	5.90506	5.93334	3.42086	2.25714	4.23113	6.39007	12.6534	5.05471	3.59772	3.23304	12.3952	4.65288	5.57198	4.29925	11.8145	4.33231	17.416	2.90831	4.13235	3.5519	12.4356	3.01552	5.55479	7.32746	4.29109	2.63176	8.65987	9.98588
2.05714	5.26202	12.8786	5.85901	5.96721	3.45456	2.24803	4.24302	6.39286	12.6973	5.10909	3.61378	3.22022	12.4258	4.57915	5.48417	4.2834	11.7911	4.32887	17.3912	2.95595	4.12038	3.53579	12.4111	3.01169	5.56024	7.33872	4.18401	2.65672	8.75777	9.98247
2.05872	5.26216	13.2985	5.81817	6.07063	3.47408	2.25226	4.27596	6.38483	12.812	5.16508	3.64738	3.22291	12.4623	4.51273	5.39468	4.26292	11.7914	4.30161	17.3269	3.01704	4.06347	3.53624	12.4016	3.0126	5.57154	7.37189	4.11762	2.65494	8.87165	10.1604
2.07722	5.29125	13.9429	5.80486	6.18793	3.48851	2.24302	4.30719	6.39676	12.9249	5.29593	3.66577	3.24408	12.5085	4.47791	5.26859	4.2383	11.6823	4.28026	17.382	3.05042	4.01264	3.55337	12.3611	3.00531	5.64254	7.37812	4.08641	2.62835	8.91113	10.7296
2.07869	5.33087	14.1985	5.79491	6.23957	3.48895	2.23254	4.42498	6.40233	12.9478	5.39951	3.71403	3.24832	12.5841	4.45895	5.20233	4.21715	11.5774	4.25067	17.5266	3.093	3.99154	3.55198	12.2278	2.98349	5.64724	7.41389	4.0409	2.59654	8.9473	10.9187
2.09241	5.36353	14.2415	5.80458	6.20631	3.49363	2.2297	4.43615	6.41064	13.0177	5.42363	3.83952	3.24777	12.6445	4.45349	5.16477	4.19284	11.4691	4.2201	17.7033	3.11678	3.96933	3.54426	12.115	2.97844	5.63242	7.45799	4.00021	2.56928	9.00621	10.81
2.10961	5.3912	14.3108	5.79183	6.17747	3.49003	2.2175	4.40406	6.40264	13.176	5.46341	3.89372	3.25721	12.7653	4.43266	5.0915	4.17725	11.3317	4.21115	18.1149	3.13009	3.91331	3.52761	12.0244	2.96403	5.58207	7.53241	3.96345	2.53826	9.06243	10.7112
2.11683	5.48751	14.3445	5.76108	6.11375	3.48829	2.20012	4.41904	6.40829	13.2385	5.52316	3.92697	3.28495	13.0044	4.41906	5.06604	4.16739	11.2382	4.18989	18.5452	3.13973	3.79782	3.52699	12.0334	2.96035	5.5601	7.60313	3.916	2.51712	9.12974	10.6195
2.12583	5.61378	14.4305	5.74786	6.1086	3.48833	2.20939	4.49236	6.40788	13.3005	5.57507	3.98776	3.30892	13.2798	4.40703	5.04059	4.15211	11.1792	4.17934	18.7622	3.13169	3.72873	3.52212	12.0656	2.94942	5.58579	7.62685	3.87221	2.50492	9.15397	10.61
2.16078	5.65136	14.6278	5.70134	6.13182	3.47964	2.21257	4.55885	6.41412	13.6274	5.64689	4.08395	3.32064	13.4325	4.38297	5.01079	4.13461	11.1013	4.15086	18.912	3.13812	3.62557	3.50313	12.0214	2.93585	5.57583	7.67848	3.80683	2.5064	9.20652	10.6067
2.20433	5.64946	14.7233	5.69101	6.13092	3.4858	2.22239	4.52727	6.40191	13.8688	5.73748	4.15683	3.38262	13.5401	4.3467	4.95887	4.12525	11.0325	4.15053	18.8994	3.13594	3.53997	3.57013	11.8988	2.90864	5.46641	7.69328	3.74567	2.49734	9.29918	10.5681
2.22723	5.63192	14.9109	5.65617	6.10597	3.49602	2.23682	4.5675	6.38916	13.8995	5.79912	4.21864	3.41285	13.6336	4.30429	4.90084	4.11563	10.9703	4.05339	19.2074	3.11801	3.51535	3.59167	11.7577	2.87045	5.50317	7.6779	3.70488	2.48679	9.34435	10.6068
2.24823	5.60098	15.2031	5.59345	6.09353	3.51348	2.24033	4.63487	6.39181	13.8661	5.83295	4.25748	3.39411	13.6921	4.26793	4.86216	4.09969	10.9324	3.99587	19.6363	3.08646	3.47272	3.58434	11.7031	2.82454	5.4803	7.68898	3.64571	2.47349	9.48947	10.6623
2.26772	5.59417	15.358	5.57659	6.09388	3.52053	2.23155	4.66058	6.39725	13.8282	5.93016	4.28664	3.45794	13.7248	4.21447	4.83611	4.08083	10.8864	3.99048	19.9257	3.08915	3.43557	3.5904	11.6355	2.80718	5.45863	7.69758	3.59603	2.44427	9.60699	10.7053
2.27106	5.58586	15.4182	5.50712	6.08831	3.54414	2.22901	4.77584	6.37734	13.7539	5.97869	4.32419	3.49371	13.7393	4.18653	4.79211	4.0586	10.8203	4.00331	20.0389	3.09016	3.37634	3.54681	11.5545	2.80046	5.44185	7.72136	3.56381	2.4114	9.62113	10.8318
2.27849	5.5704	15.4978	5.47731	6.09098	3.57913	2.22321	4.82783	6.35362	13.7771	6.01339	4.44417	3.50118	13.7931	4.16304	4.69972	4.03157	10.8229	3.98356	20.256	3.09717	3.30125	3.49932	11.5253	2.82612	5.42648	7.74172	3.53247	2.40708	9.63164	10.9756
2.29091	5.55162	15.5596	5.46693	6.13359	3.61849	2.21157	4.8481	6.3455	13.7829	6.04752	4.56809	3.52359	13.826	4.12331	4.6731	4.02313	10.7689	3.97767	20.3724	3.08337	3.21664	3.50582	11.5375	2.82723	5.39738	7.7744	3.50384	2.3963	9.70004	10.9447
2.2911	5.57744	15.6031	5.46492	6.13971	3.64628	2.20751	4.85352	6.32721	13.7724	6.06967	4.63616	3.52463	13.86	4.07838	4.66384	4.02232	10.6595	3.9481	20.4153	3.08905	3.16119	3.51348	11.4927	2.84421	5.38376	7.8229	3.45375	2.39184	9.85709	10.9137
2.30473	5.6294	15.6785	5.47112	6.11633	3.62875	2.22218	4.87065	6.3008	13.7788	6.08517	4.83032	3.52626	13.8521	4.02327	4.59443	4.00072	10.5982	3.90252	20.6423	3.08773	3.11283	3.50699	11.4079	2.85643	5.35333	7.87827	3.39555	2.38345	10.2584	10.8911
2.32798	5.62511	15.819	5.45377	6.09263	3.62669	2.23077	4.90312	6.29288	13.8037	6.13221	5.07017	3.51503	13.8281	3.97006	4.52474	3.95341	10.5	3.87311	20.8766	3.09953	3.07151	3.53909	11.302	2.86173	5.34689	7.92806	3.35075	2.38539	10.4147	10.7875
2.34619	5.60774	16.0567	5.38527	6.05028	3.67397	2.25068	4.94941	6.2633	13.8185	6.19224	5.17513	3.50254	13.8239	3.92676	4.47147	3.91404	10.37	3.86153	21.0365	3.10198	3.03077	3.57841	11.2365	2.86264	5.36162	7.97026	3.31338	2.36761	10.4652	10.6896
2.37787	5.61141	16.234	5.35986	6.0264	3.714	2.25688	4.98471	6.24517	13.7848	6.23596	5.24806	3.52446	13.7999	3.89999	4.44839	3.88676	10.1052	3.85053	21.1335	3.10014	2.99772	3.59048	11.2346	2.87156	5.38105	7.9857	3.25386	2.35151	10.528	10.7272
2.401	5.60472	16.2903	5.39305	6.00998	3.76789	2.25936	5.01135	6.2441	13.7816	6.28677	5.37716	3.5461	13.8047	3.87511	4.41432	3.86849	9.95677	3.834	21.3513	3.10425	2.97069	3.57834	11.2542	2.86223	5.35377	8.01171	3.19967	2.34219	10.5345	10.9057
2.41067	5.558	16.4462	5.44836	5.98166	3.81706	2.26467	5.01223	6.25795	13.7872	6.38995	5.56037	3.62394	13.8349	3.83681	4.29532	3.83893	9.84729	3.82236	21.5172	3.09843	2.94316	3.54914	11.1984	2.84589	5.35033	8.01843	3.14036	2.33881	10.4211	10.9955
2.45048	5.52756	16.626	5.48029	5.95968	3.86649	2.27489	5.01477	6.25828	13.7297	6.45182	5.73119	3.74935	13.8381	3.80113	4.25284	3.80519	9.80495	3.81952	21.6094	3.09219	2.9093	3.51378	11.0699	2.83333	5.40024	7.98702	3.0844	2.33807	10.4101	10.9815
2.55129	5.46719	16.7169	5.55211	5.93793	3.89046	2.29662	5.01992	6.24247	13.6702	6.47942	5.92438	3.77771	13.8413	3.75228	4.17042	3.77609	9.74344	3.80891	21.7322	3.08249	2.88475	3.50567	10.9541	2.79321	5.40702	7.90175	3.05143	2.33759	10.5629	11.0197
2.5654	5.25728	17.2774	5.59032	5.91615	3.91132	2.32432	5.0276	6.21729	13.6716	6.51646	6.04344	3.84168	13.8613	3.69441	4.10866	3.74293	9.69475	3.77592	21.889	3.05993	2.85659	3.4862	10.8814	2.76052	5.39797	7.84843	3.01726	2.3409	10.8801	11.1283
2.55448	5.15094	17.5543	5.55421	5.91853	3.92159	2.34055	5.03896	6.2032	13.6291	6.58453	6.16327	3.84759	13.9108	3.6516	4.08568	3.71554	9.66022	3.77199	22.0161	3.02357	2.82387	3.50189	10.6893	2.73684	5.41269	7.81599	2.98075	2.33444	10.9967	11.3073
2.54899	5.15277	17.6564	5.5524	5.88215	3.93339	2.36828	5.0676	6.15739	13.6225	6.6141	6.3317	3.86205	13.9351	3.62161	4.13634	3.72203	9.56688	3.72362	22.2128	3.00266	2.78103	3.51185	10.5487	2.70006	5.53908	7.79336	2.95718	2.33632	11.0555	11.472
2.54123	5.1238	17.5313	5.5139	5.82856	3.92495	2.39396	5.07529	6.07652	13.6472	6.63089	6.46933	3.87918	13.9308	3.58675	4.16957	3.73401	9.39486	3.69354	22.1251	2.99225	2.72987	3.51547	10.4695	2.68327	5.57523	7.78868	2.91826	2.34055	11.2823	11.5387
2.53979	5.05744	17.4036	5.43685	5.79665	3.92051	2.41878	5.05729	5.95989	13.6128	6.63989	6.66933	3.9281	13.9379	3.56195	4.22381	3.70828	9.29068	3.68442	22.1375	2.98276	2.66482	3.52793	10.4365	2.67688	5.60182	7.7644	2.88838	2.30035	11.517	11.5333
2.56148	4.99418	17.4932	5.41794	5.74724	3.9207	2.44012	5.06486	5.92423	13.677	6.63284	6.78153	4.00673	13.9511	3.52559	4.21828	3.69125	9.12406	3.66901	22.316	2.9807	2.58702	3.5518	10.4163	2.66687	5.65087	7.75216	2.83923	2.2784	11.9608	11.5033
2.57966	4.9422	17.5472	5.42111	5.6928	3.90027	2.45972	5.06096	5.892	13.7196	6.64118	6.84934	4.21425	13.9717	3.46946	4.22076	3.67	8.95519	3.63707	22.404	2.97801	2.5065	3.56559	10.3788	2.62917	5.71063	7.69367	2.79657	2.27128	12.5563	11.4632
2.58923	4.91189	17.7666	5.41585	5.66331	3.87124	2.47459	5.06654	5.75782	13.6754	6.64992	7.02767	4.30496	13.9578	3.41232	4.21113	3.66145	8.77628	3.60105	22.4634	2.98383	2.38029	3.57155	10.339	2.56956	5.7182	7.6467	2.75395	2.2783	12.7929	11.4
2.60596	4.906	18.4191	5.46218	5.702	3.85996	2.47841	5.08054	5.64305	13.7344	6.65644	7.19201	4.34104	13.8935	3.37055	4.2176	3.66129	8.62471	3.58156	22.5095	2.98235	2.27548	3.57912	10.281	2.55821	5.71624	7.57304	2.72429	2.29965	13.0935	11.3384
2.6202	4.82405	18.5774	5.50546	5.66243	3.86403	2.47498	5.09379	5.59776	13.9158	6.69894	7.23207	4.4108	13.7885	3.33411	4.23612	3.69274	8.53663	3.5651	22.336	2.96341	2.2571	3.65792	10.2237	2.54818	5.71597	7.34816	2.68028	2.32003	13.4272	11.2811
2.61072	4.76848	18.7722	5.52369	5.65237	3.86018	2.47649	5.08838	5.60931	13.8778	6.71509	7.34261	4.55128	13.7383	3.32916	4.23705	3.71297	8.47768	3.54513	22.2302	2.97577	2.24243	3.65846	10.1838	2.52427	5.72175	7.19072	2.64331	2.34953	13.5789	11.2289
2.61525	4.67819	19.2764	5.49707	5.65606	3.86102	2.4971	5.07416	5.59884	13.8084	6.73942	7.68745	4.62763	13.7257	3.35387	4.23531	3.72726	8.4177	3.53317	22.2533	2.97491	2.21193	3.65167	10.1838	2.50131	5.72906	7.04406	2.59002	2.39222	13.6415	11.2019
2.61179	4.61391	19.585	5.46539	5.65793	3.85204	2.50477	5.06649	5.47089	13.7984	6.74427	7.92298	4.71437	13.7018	3.38337	4.25689	3.76631	8.36069	3.49517	22.3229	2.96758	2.17674	3.64419	10.2059	2.48874	5.73168	6.87774	2.51989	2.43113	13.6805	11.1859
2.61609	4.53209	19.7923	5.4106	5.66182	3.84295	2.49454	5.05818	5.44621	13.6592	6.75389	7.98296	4.74701	13.6472	3.3982	4.27822	3.78507	8.26123	3.43248	22.5179	2.96236	2.1415	3.65427	10.2479	2.48487	5.73466	6.78134	2.469	2.44983	13.8921	11.1824
2.63076	4.29516	20.1843	5.34417	5.65424	3.82914	2.4929	5.04376	5.26108	13.5251	6.77733	8.10577	4.82036	13.6029	3.39152	4.31665	3.79243	8.18215	3.40654	22.6241	2.96041	2.10734	3.62983	10.2472	2.47273	5.71595	6.69744	2.43226	2.47148	14.0365	11.1785
2.64305	4.23679	20.5345	5.22382	5.64449	3.81911	2.48863	5.03317	5.01813	13.4447	6.79684	8.27472	5.01012	13.5776	3.36607	4.35076	3.76451	8.11919	3.38636	22.6803	2.96093	2.05691	3.60647	10.2248	2.45942	5.68849	6.6399	2.42889	2.48827	14.1017	11.2017
2.65628	4.24504	20.7184	5.09379	5.63969	3.85155	2.47054	5.01354	4.98742	13.401	6.80951	8.53346	5.34011	13.5736	3.33861	4.36165	3.73242	8.01991	3.36746	22.6994	2.95477	1.99819	3.5956	10.2115	2.45056	5.67128	6.6467	2.39245	2.49602	14.1556	11.2482
2.66343	4.25394	20.761	5.01688	5.62865	3.87813	2.45187	5.00576	4.96286	13.2678	6.8409	8.68357	5.46479	13.553	3.3227	4.38628	3.67679	7.87987	3.33241	22.7231	2.95403	1.94949	3.57618	10.2401	2.44276	5.66883	6.68556	2.37456	2.5021	14.335	11.2808
2.66286	4.31251	20.7907	4.93747	5.61901	3.89122	2.41115	5.01456	4.93781	13.2208	6.74073	8.78098	5.58378	13.5238	3.28741	4.40195	3.62502	7.73443	3.30031	22.6559	2.95919	1.92036	3.573	10.182	2.44127	5.67088	6.74895	2.37042	2.50825	14.824	11.2707
2.65774	4.26722	20.867	4.85194	5.60046	3.90633	2.36285	4.98609	4.84386	13.176	6.6853	8.92366	6.18772	13.5105	3.257	4.40383	3.57518	7.6962	3.24881	22.6177	2.94444	1.9091	3.56618	10.0675	2.44878	5.69776	6.73432	2.37435	2.50339	15.2578	11.257
2.64805	4.24023	20.9436	4.7938	5.61284	3.9098	2.33159	4.97526	4.73935	13.0199	6.68185	8.99416	6.34434	13.4592	3.2409	4.42625	3.53559	7.60826	3.15779	22.6393	2.93656	1.89555	3.56357	10.0074	2.43118	5.68672	6.74852	2.35442	2.49387	15.3242	11.2353
2.64441	4.23534	21.0129	4.75907	5.57322	3.90392	2.32144	4.98025	4.61883	12.9604	6.65564	9.08768	6.53302	13.4079	3.2237	4.46812	3.48215	7.51043	3.09305	22.6525	2.93026	1.88099	3.56486	9.96609	2.41998	5.68642	6.79507	2.35335	2.49162	15.3544	11.2108
2.6457	4.22732	21.1422	4.72396	5.52359	3.90564	2.33415	4.9876	4.49336	12.8423	6.70234	9.28631	6.63078	13.3339	3.20657	4.50773	3.43183	7.37441	3.028	22.643	2.91526	1.86405	3.55502	9.93592	2.39176	5.66659	6.84626	2.30016	2.49886	15.3941	11.1722
2.64972	4.22542	21.5382	4.70526	5.45211	3.92528	2.35553	4.93947	4.47521	12.8059	6.78052	9.38324	6.9819	13.1985	3.20118	4.54197	3.39483	7.19718	2.99148	22.6932	2.89339	1.8429	3.55457	9.87612	2.36472	5.66378	6.82497	2.25549	2.49961	15.4203	11.1242
2.6601	4.25253	21.9077	4.68643	5.38048	3.97142	2.36247	4.85652	4.44728	12.7046	6.78594	9.54396	7.16807	13.0469	3.19961	4.55676	3.35371	7.07433	2.96822	22.6906	2.88176	1.8232	3.57884	9.80876	2.35629	5.65525	6.84794	2.23348	2.51275	15.4321	11.0771
2.66377	4.25539	22.0441	4.64726	5.21593	4.01943	2.3744	4.86554	4.41876	12.5716	6.72807	9.62943	7.38025	12.8922	3.21428	4.59554	3.3071	7.04686	2.95735	22.6873	2.87	1.7882	3.58144	9.73153	2.36839	5.64196	6.87934	2.21638	2.52759	15.3741	11.0278
2.67046	4.24661	22.1301	4.55921	5.14274	4.04046	2.39442	4.84483	4.30372	12.4567	6.68921	9.6923	7.81051	12.7145	3.22043	4.61411	3.27269	7.04922	2.91909	22.6773	2.85175	1.76847	3.57761	9.67318	2.36151	5.62651	6.89342	2.1883	2.54905	15.3429	11.025
2.67289	4.3038	22.2385	4.49503	5.08674	4.06022	2.40246	4.71923	4.23173	12.2717	6.57407	9.82825	7.95109	12.5842	3.23115	4.63664	3.25307	6.83212	2.87349	22.5559	2.82685	1.7477	3.58244	9.63709	2.3576	5.62117	6.85022	2.17254	2.56214	15.3809	11.0381
2.67601	4.32976	22.3164	4.44308	5.01501	4.06504	2.41535	4.70751	4.18333	11.8767	6.59225	9.93368	8.05468	12.46	3.24931	4.66088	3.2505	6.48289	2.81991	22.3947	2.80611	1.73752	3.58193	9.58504	2.35799	5.66254	6.82919	2.15967	2.57707	15.2959	11.0197
2.67013	4.34032	22.3589	4.4017	5.01005	4.04237	2.42017	4.68848	4.12604	11.4975	6.57164	9.91999	8.13235	12.2997	3.26312	4.72462	3.26129	6.28525	2.76648	22.4586	2.78358	1.72406	3.57694	9.57323	2.34971	5.65156	6.78231	2.143	2.59684	15.2182	11.0163
2.65729	4.32891	22.3599	4.28652	4.98721	4.01531	2.42429	4.67914	4.1012	11.3807	6.53327	9.9318	8.18842	11.8289	3.27185	4.74562	3.24802	6.14073	2.71953	22.4428	2.76735	1.70023	3.55014	9.60664	2.34155	5.62716	6.77032	2.11991	2.61067	15.2167	11.0535
2.65586	4.31765	22.6314	4.21083	4.97011	4.01994	2.41232	4.66331	4.0541	11.3368	6.50951	10.0452	8.29655	11.3089	3.27575	4.75566	3.21866	6.06093	2.67944	22.3128	2.75256	1.67922	3.53107	9.53778	2.33374	5.60215	6.75856	2.09929	2.6214	15.2429	11.0718
2.64214	4.27862	23.6586	4.15316	4.92075	4.03889	2.4026	4.65453	3.98796	11.2659	6.45316	10.1456	8.34199	11.0653	3.2799	4.82633	3.22009	6.00869	2.63362	22.3495	2.73738	1.66419	3.4903	9.36356	2.33905	5.57689	6.78989	2.08236	2.62327	15.2586	11.07
2.62699	4.25572	24.0349	4.05603	4.82907	4.08642	2.39783	4.65871	3.94887	11.1901	6.42917	10.2234	8.51619	10.7514	3.29107	4.81346	3.2338	5.98567	2.5708	22.4103	2.71103	1.64535	3.45828	9.22198	2.34471	5.46711	6.83291	2.0607	2.61618	15.4071	11.0676
2.61435	4.24043	24.3186	4.00146	4.73416	4.11603	2.3904	4.64019	3.87499	11.1182	6.37353	10.2765	8.58232	10.5278	3.29204	4.79947	3.24167	5.97194	2.52508	22.447	2.70702	1.63083	3.4469	9.1752	2.34345	5.38939	6.8686	2.05931	2.6121	15.5426	11.0748
2.6075	4.1887	24.5901	3.98403	4.61493	4.15389	2.38816	4.61919	3.80239	11.0573	6.30974	10.3916	8.70103	10.349	3.2896	4.79478	3.25632	5.94268	2.47289	22.4161	2.69248	1.62714	3.41646	9.11072	2.33921	5.36167	6.91125	2.06068	2.61738	15.5837	11.0763
2.59569	4.08637	24.6768	3.97478	4.47557	4.14917	2.38439	4.62655	3.72425	10.9955	6.25987	10.5305	8.79339	10.1043	3.2858	4.79219	3.25324	5.95823	2.44091	22.4135	2.66755	1.61651	3.41243	9.0788	2.32157	5.37223	6.95436	2.07281	2.61835	15.5808	11.0839
2.59044	4.13556	24.9006	3.917	4.35483	4.12899	2.39254	4.60144	3.70928	10.8849	6.18713	10.7021	8.84245	9.98621	3.2654	4.79652	3.2585	5.93484	2.39345	22.4113	2.60286	1.60779	3.42175	9.05664	2.29802	5.32731	6.9927	2.0664	2.61117	15.5398	11.131
2.59314	4.23782	25.2051	3.88644	4.26316	4.10164	2.39711	4.56343	3.64738	10.7335	6.08697	10.7626	8.87172	9.88023	3.25397	4.79157	3.26911	5.95075	2.37945	22.5363	2.54164	1.61312	3.39548	9.04485	2.28595	5.3196	7.03667	2.06233	2.61393	15.5008	11.1612
2.5988	4.2583	25.3813	3.85257	4.13388	4.05707	2.39108	4.50705	3.63407	10.6246	6.04579	10.8044	8.92229	9.78386	3.22647	4.79538	3.27974	5.88357	2.35424	22.6205	2.48278	1.60679	3.35915	8.92973	2.27568	5.33009	7.09574	2.05385	2.62538	15.3298	11.3224
2.60068	4.26228	25.4749	3.85166	3.99156	3.99657	2.38435	4.37114	3.61487	10.5079	6.03734	10.8175	8.95307	9.70503	3.22184	4.7917	3.30176	5.75355	2.35105	22.5949	2.41866	1.60134	3.3375	8.80171	2.27493	5.27141	7.12691	2.04043	2.62635	15.3021	11.391
2.59541	4.25752	25.5747	3.825	3.89749	3.93068	2.39108	4.31282	3.58972	10.404	6.01608	10.8974	9.03828	9.62439	3.23138	4.80933	3.30044	5.6989	2.33038	22.4912	2.34434	1.57405	3.33295	8.7272	2.28843	5.20008	7.16571	2.02449	2.62324	15.3145	11.4086
2.57531	4.2463	25.7698	3.81592	3.78873	3.89031	2.40292	4.2525	3.58064	10.332	5.99447	11.0315	9.30783	9.53448	3.23613	4.78923	3.27288	5.69557	2.30855	22.3427	2.29938	1.5486	3.35106	8.67112	2.29793	5.17979	7.2034	2.0141	2.6113	15.3519	11.6578
2.57205	4.25032	26.2805	3.83024	3.67661	3.88099	2.41195	4.22076	3.5402	10.2939	5.96193	11.1921	9.42432	9.47314	3.2414	4.7694	3.25448	5.67989	2.30333	22.273	2.27089	1.53424	3.34567	8.59695	2.29355	5.15819	7.24586	2.01828	2.58474	15.3565	11.8658
2.57194	4.2551	26.7039	3.78573	3.59447	3.87859	2.41741	4.07924	3.52351	10.2209	5.91668	11.2789	9.45243	9.39448	3.25517	4.75399	3.22324	5.65002	2.2848	22.3247	2.24206	1.52556	3.33322	8.58343	2.29131	5.15866	7.26945	2.01444	2.57312	15.4241	11.9203
2.56426	4.22447	26.8773	3.77133	3.58755	3.8907	2.4186	3.91669	3.51644	10.0448	5.87782	11.316	9.60543	9.27555	3.27137	4.7133	3.1948	5.61578	2.26202	22.3318	2.21794	1.51193	3.32271	8.55804	2.30113	5.12648	7.25066	2.00789	2.56203	15.4507	11.9296
2.56593	4.14548	26.8689	3.75375	3.57429	3.87255	2.41212	3.89598	3.50975	10.0216	5.789	11.4976	9.78012	9.14895	3.28	4.69873	3.1924	5.61182	2.23859	22.2897	2.20988	1.49508	3.26147	8.55793	2.30138	5.06199	7.21683	2.00297	2.54697	15.4432	11.8935
2.55805	4.10632	26.824	3.74398	3.55669	3.87494	2.41179	3.79901	3.49235	9.94001	5.68466	11.8297	9.91113	9.01292	3.28825	4.67525	3.1902	5.6159	2.25027	22.2392	2.20924	1.47579	3.28387	8.60777	2.30209	5.00314	7.18168	1.99936	2.53344	15.4574	11.7565
2.55436	4.10474	26.6579	3.72685	3.51104	3.88173	2.43174	3.78853	3.49627	9.65622	5.58286	12.0055	10.0815	8.91835	3.30764	4.65642	3.18579	5.61352	2.27032	22.1768	2.20166	1.46807	3.30831	8.60205	2.2846	4.86705	7.14154	1.98785	2.5144	15.4188	11.3324
2.5469	4.09521	26.5473	3.71687	3.42042	3.89074	2.44157	3.72073	3.49294	9.50414	5.46806	12.106	10.2148	8.81065	3.33074	4.65316	3.19088	5.58168	2.28883	21.855	2.19573	1.47216	3.29504	8.58234	2.28859	4.70861	7.11108	1.97307	2.51084	15.4155	11.1092
2.55129	4.07625	26.7507	3.70636	3.33286	3.8889	2.45508	3.80158	3.4646	9.46393	5.44655	12.3212	10.2283	8.55365	3.34735	4.65108	3.21874	5.55582	2.29345	21.5262	2.17822	1.47193	3.30249	8.54483	2.3163	4.75994	7.09561	1.97015	2.49566	15.4385	11.0763
2.54893	4.07264	26.8882	3.67443	3.27588	3.87835	2.4725	3.73879	3.44737	9.43484	5.34853	12.5609	10.208	8.12712	3.34113	4.63557	3.2216	5.52968	2.28153	21.3211	2.1389	1.47542	3.31915	8.39767	2.33675	4.81349	7.08488	1.96846	2.4988	15.3997	11.057
2.53738	4.07122	26.8602	3.61734	3.24374	3.87542	2.48495	3.60549	3.45665	9.34739	5.42733	12.7288	10.226	7.83027	3.32351	4.62063	3.22521	5.5134	2.2571	21.1375	2.12157	1.47315	3.32494	8.33588	2.35723	4.85323	7.0696	1.97127	2.4992	15.3422	11.0441
2.51622	4.06108	26.8652	3.602	3.20252	3.8389	2.48027	3.56439	3.44594	9.30613	5.39816	12.9067	10.2446	7.66076	3.28713	4.60094	3.2422	5.44783	2.22297	20.9276	2.10954	1.46319	3.33887	8.38672	2.35027	4.86285	7.0614	1.96919	2.52198	15.3112	10.928
2.49677	4.07311	27.0545	3.60698	3.16246	3.80299	2.48854	3.48782	3.43273	9.28577	5.39743	13.0365	10.3259	7.5118	3.23743	4.53935	3.25804	5.41444	2.20199	20.723	2.0806	1.45508	3.355	8.4021	2.3307	4.81839	7.02746	1.97012	2.54039	15.3011	10.8718
2.47914	4.0618	27.3158	3.59954	3.10018	3.78995	2.4865	3.42537	3.396	9.22295	5.39797	13.2275	10.4459	7.4185	3.20474	4.52459	3.28607	5.3826	2.17686	20.4798	2.03221	1.45063	3.31961	8.36726	2.30906	4.79166	6.97341	1.96245	2.5609	15.3224	10.854
2.46271	4.04942	27.4705	3.54396	3.02597	3.79705	2.48313	3.38356	3.36709	9.21772	5.34502	13.4211	10.4868	7.32923	3.17652	4.5154	3.29085	5.29675	2.19456	20.4333	2.00002	1.44413	3.32971	8.3341	2.29573	4.89441	6.9088	1.96234	2.56206	15.3783	11.3764
2.44709	4.01025	27.538	3.48714	2.99028	3.78922	2.48618	3.36525	3.36322	9.11008	5.2329	13.4934	10.5197	7.201	3.16146	4.48969	3.28913	5.24747	2.22514	20.4397	1.97751	1.44616	3.3154	8.29137	2.28282	4.94857	6.83028	1.95448	2.69417	15.334	12.0053
2.43952	3.97624	27.5467	3.43695	2.99329	3.76093	2.48658	3.34534	3.3426	8.80199	5.1934	13.544	10.5205	7.10474	3.17908	4.46876	3.28796	5.22092	2.25667	20.5054	1.97104	1.44631	3.32414	8.20808	2.27624	4.94585	6.74735	1.96751	2.73194	15.2604	12.2371
2.42291	3.94161	27.5618	3.37551	2.99214	3.70256	2.47989	3.34853	3.30929	8.64442	5.15384	13.5989	10.515	7.06938	3.20419	4.46408	3.28071	5.19367	2.27265	20.7579	1.95434	1.44505	3.33989	8.13955	2.27498	4.92743	6.64926	1.96898	2.73238	15.2437	12.1134
2.43143	3.92911	27.5998	3.33037	2.97927	3.62059	2.48261	3.353	3.28481	8.58968	5.14287	13.7113	10.4746	7.06202	3.24143	4.45289	3.2743	5.1322	2.29561	20.7741	1.93727	1.44494	3.34422	8.14529	2.32803	4.8915	6.54566	1.95863	2.72315	15.2285	11.993
2.44402	3.91068	27.7543	3.31611	2.94858	3.54101	2.50015	3.34126	3.2852	8.58373	5.09239	13.7598	10.4721	7.06626	3.27339	4.4261	3.26927	5.094	2.33031	20.6176	1.93958	1.44687	3.3362	8.22058	2.41824	4.89163	6.47356	1.96154	2.71622	15.2342	11.9913
2.43116	3.85953	27.8925	3.31352	2.93291	3.50136	2.52274	3.33499	3.27479	8.62417	5.14207	13.815	10.4698	7.11623	3.287	4.38675	3.27069	5.04059	2.34964	20.5357	1.94537	1.4472	3.31326	8.21531	2.42955	4.85137	6.37467	1.94764	2.70622	15.2799	12.0219
2.41508	3.83369	27.9765	3.30243	2.93393	3.46431	2.52045	3.33542	3.25938	8.53953	5.17323	13.9333	10.4685	7.17334	3.29059	4.38243	3.29666	5.00467	2.36621	20.4152	1.94154	1.44139	3.2736	8.20346	2.45967	4.8515	6.29014	1.94727	2.70431	15.3514	12.0915
2.38465	3.83802	28.1381	3.27438	2.96012	3.42804	2.51422	3.32855	3.22802	8.38812	5.20983	14.0537	10.4819	7.19804	3.31061	4.39363	3.31486	4.99562	2.37989	20.3127	1.95397	1.43609	3.27004	8.37717	2.49665	4.85183	6.23424	1.94162	2.69353	15.3047	12.1441
2.35117	3.83002	28.324	3.24949	2.97684	3.39598	2.51301	3.31502	3.22431	8.35433	5.27176	14.0614	10.4988	7.1672	3.3441	4.36962	3.32498	4.97448	2.38085	20.0917	1.96286	1.42635	3.28035	8.40128	2.52218	4.79822	6.20722	1.94909	2.68733	15.1412	12.1345
2.32381	3.83399	28.2789	3.18931	2.96697	3.39082	2.50011	3.28947	3.23549	8.35001	5.3067	14.0734	10.504	7.17748	3.37224	4.33873	3.33954	4.95334	2.38451	19.9231	1.96045	1.41894	3.26628	8.40948	2.53647	4.63105	6.18019	1.93656	2.67221	14.7437	12.0662
2.28562	3.86543	28.3296	3.06492	2.93893	3.38187	2.48127	3.27021	3.26005	8.24552	5.3223	14.088	10.5399	7.18302	3.38755	4.2745	3.3463	4.90538	2.38068	19.8249	1.95424	1.41895	3.26153	8.42224	2.53578	4.59567	6.12539	1.92198	2.68539	14.6288	12.0598
2.25527	3.86339	28.4178	2.92306	2.905	3.37501	2.43752	3.25911	3.28932	8.24083	5.3079	14.1425	10.7398	7.16086	3.39104	4.18504	3.35604	4.84417	2.37005	19.7535	1.94557	1.42415	3.26139	8.43096	2.52136	4.53782	6.04412	1.93144	2.75795	14.5396	12.158
2.24833	3.86534	28.154	2.86669	2.90576	3.36826	2.42944	3.2754	3.28322	8.17836	5.26826	14.2318	10.9041	7.1114	3.40017	4.16172	3.36807	4.81245	2.3672	19.8344	1.9618	1.42571	3.27687	8.49124	2.51027	4.48873	5.9849	1.92491	2.89271	14.455	12.1449
2.23878	3.85594	28.1563	2.82702	2.88776	3.37093	2.3982	3.28558	3.2467	8.13888	5.25022	14.3327	10.8773	6.98079	3.41199	4.13643	3.37831	4.76937	2.36341	19.7485	1.98013	1.42446	3.27193	8.48324	2.51225	4.43821	5.95018	1.91852	3.07733	14.3989	12.0955
2.17674	3.82876	28.0452	2.78261	2.86002	3.36504	2.37441	3.32796	3.2197	8.06978	5.25591	14.4274	10.8864	6.88009	3.41108	4.13723	3.37862	4.75272	2.35615	19.7015	1.9798	1.42254	3.25034	8.45177	2.52628	4.43366	5.88466	1.9233	3.46399	14.2737	12.0824
2.18786	3.74618	27.9504	2.7519	2.85775	3.3547	2.37204	3.36077	3.19125	8.12365	5.25276	14.5005	10.8753	6.82595	3.42619	4.13425	3.37424	4.74756	2.35495	19.8197	1.96953	1.41401	3.25338	8.5058	2.5631	4.41854	5.81444	1.92412	3.53438	14.1642	12.0393
2.20595	3.71397	27.9204	2.72592	2.83511	3.35557	2.36753	3.39073	3.14549	8.03281	5.22925	14.4847	10.8647	6.77763	3.46122	4.14503	3.36886	4.72002	2.36046	20.0799	1.98389	1.41619	3.29598	8.53937	2.58394	4.39256	5.74559	1.92534	3.54009	14.0362	12.024
2.21616	3.7282	27.8374	2.71962	2.74275	3.37359	2.35849	3.39801	3.05614	8.00361	5.24828	14.4348	10.9179	6.73236	3.48933	4.13877	3.35045	4.68143	2.36787	20.3398	1.98486	1.43226	3.30697	8.88925	2.59266	4.34613	5.69282	1.93537	3.53666	13.939	12.0159
2.22017	3.72486	27.7769	2.70094	2.71776	3.38516	2.35287	3.40887	3.01845	8.01037	5.2784	14.3768	11.1053	6.66652	3.51642	4.14215	3.34499	4.66517	2.36367	20.3382	1.98689	1.43389	3.31198	8.97361	2.62081	4.32487	5.64813	1.94177	3.52838	13.6778	12.0271
2.21626	3.72662	27.7897	2.68194	2.71431	3.37763	2.35266	3.44658	3.02618	8.03903	5.32432	14.3901	11.1232	6.65857	3.51671	4.16054	3.36004	4.6327	2.38359	20.3319	1.97453	1.44429	3.31276	9.0502	2.69791	4.31982	5.61547	1.93877	3.51637	13.1801	12.0812
2.18661	3.79329	27.6237	2.6904	2.70923	3.35471	2.38513	3.47918	3.03356	8.56447	5.3491	14.4188	11.1122	6.64814	3.50406	4.14861	3.38626	4.60103	2.39336	20.2325	1.98358	1.44007	3.29379	9.14043	2.73068	4.30451	5.58569	1.93295	3.49018	13.0611	12.1238
2.16871	3.7592	27.5212	2.70907	2.70689	3.33291	2.38281	3.51897	3.03664	8.86735	5.4089	14.4137	11.1275	6.6324	3.48133	4.09417	3.41307	4.58727	2.40309	20.2722	1.99917	1.44279	3.30182	9.14112	2.7414	4.3035	5.56542	1.9206	3.46848	13.2586	12.17
2.15652	3.77292	27.4827	2.77205	2.70874	3.31616	2.38162	3.55335	3.04453	8.80149	5.41737	14.4431	11.0818	6.62233	3.44287	4.0471	3.42124	4.57919	2.40103	20.3616	2.00767	1.44765	3.29038	9.1608	2.74387	4.28759	5.53409	1.91277	3.44502	13.7811	12.6084
2.12892	3.79544	27.3567	2.83772	2.70771	3.29999	2.44087	3.57716	3.04726	9.10953	5.42114	14.4343	10.9727	6.66732	3.41091	4.07196	3.42178	4.56875	2.40558	20.4999	2.01942	1.44804	3.28757	9.21077	2.74809	4.2815	5.48594	1.91023	3.41694	13.8965	12.9335
2.09907	3.785	27.2009	2.90561	2.71608	3.29848	2.49823	3.61072	2.9922	9.47738	5.43113	14.3903	10.9484	6.69179	3.40107	4.0929	3.39316	4.54051	2.41537	20.5794	2.05217	1.44879	3.27617	9.22578	2.81747	4.28516	5.44966	1.88748	3.38881	13.5473	13.143
2.09206	3.76238	27.0944	2.936	2.71422	3.32631	2.52671	3.62449	2.99128	9.61152	5.37612	14.4187	10.8493	6.70783	3.39569	4.07145	3.39053	4.51251	2.42674	20.6991	2.09308	1.44621	3.27062	9.24005	2.9013	4.27845	5.39869	1.87355	3.38585	13.4489	13.25
2.08623	3.65982	26.9398	2.92584	2.71231	3.34196	2.53159	3.63553	2.99306	9.66812	5.32547	14.5487	10.4368	6.71785	3.38285	4.06201	3.4044	4.48793	2.43505	20.8856	2.10933	1.44493	3.26105	9.19353	2.91764	4.25882	5.34584	1.87411	3.37394	13.4081	13.2958
2.08273	3.61329	26.8808	2.89056	2.7147	3.37543	2.53541	3.65104	3.00936	9.46889	5.32908	14.6987	10.2967	6.72508	3.37956	3.98986	3.38666	4.44187	2.44196	21.2622	2.10563	1.43718	3.254	9.15187	2.97164	4.2822	5.27001	1.8761	3.37482	13.4775	13.3377
2.07992	3.56902	26.7933	2.86891	2.70811	3.42452	2.54167	3.68172	2.99874	9.46869	5.3359	14.7256	10.1977	6.7709	3.37273	3.91192	3.35502	4.32803	2.43415	21.3246	2.10686	1.43516	3.24172	9.10349	3.01345	4.29087	5.19284	1.88195	3.38659	13.3991	13.4431
2.06295	3.55774	26.7389	2.85886	2.66424	3.49815	2.53763	3.70598	2.97757	9.47724	5.3681	14.7807	10.1233	6.82843	3.34335	3.89579	3.33803	4.25226	2.42964	21.4375	2.11724	1.44236	3.21793	9.02528	3.03997	4.30341	5.11481	1.88221	3.39034	13.3628	13.613
2.04911	3.54396	26.6589	2.85909	2.68527	3.56825	2.53593	3.70418	2.96953	9.48237	5.39759	14.8673	9.91918	6.89315	3.32808	3.83226	3.33133	4.24493	2.42492	21.7863	2.12617	1.4427	3.2119	8.98518	3.07528	4.29884	5.03778	1.87006	3.38586	13.3739	13.8282
2.06218	3.53641	26.7687	2.88661	2.73685	3.612	2.53311	3.64265	2.94231	9.46877	5.42553	14.9067	9.78043	6.97311	3.30458	3.77837	3.33443	4.24783	2.43142	22.0569	2.12941	1.44684	3.22381	8.96659	3.10998	4.29473	4.94508	1.86817	3.37548	13.2346	14.0524
2.0458	3.51649	26.7345	2.92146	2.74503	3.61224	2.51342	3.46738	2.91698	9.68472	5.48105	14.9621	9.57514	6.98964	3.26354	3.67794	3.37065	4.24408	2.43692	22.7112	2.13285	1.44888	3.22082	8.95249	3.14269	4.28899	4.86907	1.87227	3.3679	13.2121	14.2674
2.02654	3.50926	26.5718	2.95947	2.74507	3.58812	2.49611	3.47428	2.91439	9.89869	5.54066	15.0978	9.36737	6.99586	3.22816	3.63997	3.45534	4.23889	2.44388	23.0404	2.12853	1.45079	3.22691	8.95765	3.15443	4.29014	4.79681	1.86661	3.3563	12.9752	14.4383
2.01723	3.46106	26.4918	3.00284	2.74513	3.56884	2.49467	3.48685	2.907	10.291	5.58663	15.1499	9.30967	7.00557	3.19657	3.65725	3.55906	4.23526	2.44094	23.0824	2.13029	1.45193	3.22879	9.03038	3.14264	4.28462	4.73745	1.86571	3.33174	12.5588	14.584
2.00451	3.31461	27.1922	3.06349	2.75079	3.5632	2.47441	3.4837	2.89471	10.6387	5.57352	15.2938	9.23066	6.99039	3.15878	3.70106	3.60254	4.20292	2.44722	23.0655	2.13095	1.45365	3.22668	9.26302	3.13729	4.27173	4.67734	1.87083	3.31843	12.6333	14.7168
1.991	3.22023	27.518	3.10553	2.71927	3.60794	2.47907	3.50232	2.88842	10.7895	5.54506	15.4576	9.16893	6.92824	3.12773	3.70938	3.66664	4.13349	2.44835	23.0252	2.13968	1.4624	3.23062	9.3424	3.13554	4.28787	4.63459	1.87464	3.33216	12.8147	14.8611
1.98803	3.2262	27.5268	3.1325	2.67559	3.6303	2.5863	3.50933	2.89512	10.882	5.5405	15.6048	9.08015	6.88836	3.10194	3.71898	3.72468	4.07563	2.45415	23.4834	2.14584	1.46247	3.22772	9.35438	3.12972	4.29286	4.60088	1.87004	3.36913	12.876	14.9764
1.98549	3.22751	27.2087	3.1315	2.6143	3.6219	2.63778	3.51462	2.90023	10.9468	5.55893	15.6573	8.80081	6.87851	3.07177	3.71628	3.77267	4.01983	2.46206	24.0481	2.15018	1.47469	3.21135	9.36943	3.13203	4.29815	4.55233	1.85778	3.37442	12.8992	15.0826
1.9925	3.22651	26.3574	3.1145	2.61845	3.63027	2.76273	3.52296	2.89259	10.9682	5.57196	15.6831	8.76546	6.87332	3.04738	3.68557	3.85347	3.95644	2.4624	24.171	2.15332	1.47992	3.2015	9.39075	3.13439	4.31426	4.48592	1.85441	3.35865	12.9368	15.1379
1.99073	3.25472	26.2036	3.11699	2.61825	3.62952	2.79831	3.5339	2.92011	10.9172	5.58736	15.7297	8.63169	6.85862	3.02378	3.68266	3.92284	3.87067	2.46566	24.1315	2.16475	1.47805	3.19469	9.41221	3.13914	4.33059	4.37685	1.85045	3.36277	13.1346	15.2533
1.96851	3.26005	26.1972	3.12312	2.63604	3.59856	2.82242	3.54516	2.93858	10.9562	5.56437	15.8456	8.51986	6.84058	3.01026	3.67101	3.96613	3.80412	2.46282	24.0414	2.17946	1.49967	3.16199	9.36246	3.14042	4.33423	4.24711	1.84751	3.36625	13.2473	15.4141
1.96746	3.30069	26.1241	3.10081	2.66668	3.55064	2.83331	3.55987	2.94624	10.991	5.54444	16.1451	8.48833	6.76715	3.00646	3.64652	4.04105	3.73204	2.50187	24.1406	2.19542	1.51006	3.1454	9.33873	3.13709	4.31143	4.10554	1.8411	3.36966	13.2381	15.4968
1.96184	3.33316	26.0402	3.09615	2.69909	3.5167	2.86354	3.56975	2.96595	10.9973	5.56682	16.5082	8.43952	6.69446	3.01702	3.68383	4.09612	3.64021	2.55285	24.2648	2.19876	1.51473	3.13684	9.3461	3.14001	4.28058	3.95683	1.83965	3.37556	13.2211	15.529
1.95901	3.33507	25.7642	3.06757	2.74067	3.5182	2.97432	3.58776	2.97464	11.0896	5.58632	16.6357	8.34954	6.67282	3.01799	3.73289	4.11709	3.56135	2.60651	24.253	2.20533	1.51756	3.12569	9.42231	3.14206	4.28716	3.81104	1.82905	3.38902	13.0149	15.5651
1.96854	3.33654	25.414	3.02952	2.77914	3.56131	3.1111	3.60038	2.98104	11.166	5.59872	16.6402	8.29266	6.65825	3.01307	3.7537	4.13737	3.50144	2.67577	24.2708	2.20892	1.51752	3.10439	9.50268	3.14506	4.30058	3.64007	1.81737	3.40198	12.5248	15.6658
1.97517	3.33355	24.944	3.02485	2.80495	3.60626	3.15579	3.62451	2.96949	11.2387	5.60813	16.682	8.28215	6.61941	3.0023	3.77556	4.15285	3.4735	2.72416	24.3385	2.20235	1.52363	3.05592	9.52855	3.14894	4.30495	3.48049	1.80722	3.39004	12.4222	15.7972
1.98054	3.32913	25.4973	3.03208	2.7211	3.65925	3.25262	3.63249	2.9631	11.3672	5.65761	16.9038	8.16892	6.60314	2.99909	3.79112	4.15257	3.47783	2.76112	24.3274	2.21004	1.53862	3.02892	9.55844	3.1493	4.26321	3.3614	1.80249	3.39185	12.5096	16.0369
1.98484	3.32159	25.9603	3.04881	2.71324	3.69622	3.34911	3.64032	2.95829	11.5067	5.65246	17.1654	8.0921	6.61223	2.982	3.81731	4.15327	3.45718	2.7846	24.2717	2.21557	1.55554	3.01495	9.59753	3.15496	4.26257	3.28978	1.7977	3.38924	12.5559	17.3371
1.98342	3.31019	25.9618	3.05176	2.72542	3.75606	3.3713	3.65226	2.98465	11.5978	5.66063	17.4301	8.00796	6.63567	2.97405	3.80773	4.16777	3.44883	2.79218	24.1844	2.22151	1.56814	3.00925	9.64345	3.15738	4.22132	3.21939	1.78627	3.38257	12.5974	18.3511
1.98072	3.29744	25.828	3.0452	2.72994	3.80625	3.39974	3.65472	3.03095	11.7246	5.66242	17.6324	7.81153	6.63616	2.96212	3.82025	4.18979	3.44401	2.79496	24.0465	2.23455	1.57001	3.00463	9.76808	3.16233	4.25692	3.17575	1.77102	3.36638	12.5954	18.7777
1.99039	3.30233	25.6931	3.04622	2.72599	3.86757	3.43876	3.66689	3.09043	11.7942	5.68351	17.7266	7.38495	6.61391	2.92662	3.83964	4.17751	3.42824	2.79573	24.0205	2.25013	1.57456	2.97834	9.95416	3.1578	4.25047	3.14076	1.76269	3.36469	12.7412	18.8488
1.99359	3.31233	25.4587	3.05885	2.74062	3.92954	3.63659	3.75915	3.13669	11.8311	5.71709	17.7832	7.10973	6.62751	2.9177	3.86327	4.18292	3.39614	2.80324	24.0195	2.26847	1.58027	2.9468	9.99202	3.15658	4.18696	3.09748	1.75472	3.3528	13.2934	18.8558
1.98632	3.30842	25.3577	3.01701	2.77429	3.97357	3.98593	3.85814	3.1606	11.8888	5.69255	17.7258	6.95661	6.62964	2.90725	3.87725	4.26147	3.37511	2.8234	23.9568	2.28388	1.58385	2.91804	10.0329	3.15385	4.20424	3.03439	1.75038	3.34016	13.5476	18.7719
1.97075	3.33166	25.2011	2.98201	2.82345	4.02819	4.33812	3.87836	3.18496	11.929	5.7429	17.5691	6.67176	6.63195	2.89533	3.88731	4.30551	3.35089	2.83918	24.0183	2.31315	1.58332	2.91715	10.2015	3.1553	4.24391	2.95266	1.74458	3.33873	13.4703	18.6919
1.96588	3.35234	25.2299	2.99063	2.87589	4.09878	4.54327	3.88439	3.1963	11.9334	5.7611	17.5434	6.52033	6.76626	2.8872	3.87788	4.32565	3.28889	2.85384	24.2369	2.32852	1.5865	2.90265	10.2637	3.15831	4.25937	2.86014	1.73827	3.33303	13.5079	18.6607
1.96152	3.40458	25.0332	3.04338	2.92417	4.13046	4.83665	3.88401	3.19908	11.9546	5.77209	17.5454	6.43698	6.79379	2.86499	3.87287	4.35198	3.21678	2.87304	24.4255	2.33449	1.58724	2.86686	10.3127	3.15122	4.25734	2.78225	1.73032	3.328	13.5823	18.802
1.97292	3.39136	24.8115	3.06659	2.98187	4.1741	5.08445	3.813	3.20696	11.9904	5.74587	17.5481	6.45557	6.70881	2.83965	3.8641	4.38599	3.17171	2.89441	24.4403	2.35072	1.57835	2.84828	10.3032	3.13401	4.19704	2.68511	1.7232	3.32043	13.7185	19.0116
1.97041	3.40076	24.8865	3.07706	3.03142	4.21259	5.49794	3.85444	3.22526	12.0384	5.70932	17.4977	6.36553	6.59887	2.83201	3.8563	4.43276	3.16639	2.91734	24.4364	2.35358	1.5745	2.82008	10.274	3.13225	4.14818	2.60665	1.72242	3.32717	13.7472	19.2096
1.96285	3.4266	24.8665	3.10632	3.06814	4.26179	5.85278	3.86833	3.27487	12.1056	5.70027	17.4462	6.40801	6.62665	2.83576	3.85557	4.45659	3.16796	2.92063	24.3995	2.36582	1.57364	2.80657	10.387	3.12593	4.10868	2.54987	1.70989	3.33148	13.6473	19.3909
1.96443	3.44211	24.7638	3.09974	3.08824	4.28528	5.91967	3.90686	3.3746	12.1351	5.70784	17.4531	6.44835	6.64667	2.8485	3.85918	4.46705	3.19167	2.9123	24.4117	2.36182	1.56236	2.77857	10.4439	3.11991	4.08641	2.47079	1.70584	3.336	13.5624	19.5452
1.96541	3.5164	24.7203	3.07006	3.09624	4.31193	6.0736	3.98559	3.43612	12.1775	5.67058	17.3962	6.34359	6.63789	2.86737	3.88398	4.46878	3.20705	2.90178	24.4434	2.35062	1.57099	2.76083	10.3822	3.09834	4.07544	2.39813	1.69716	3.34687	13.46	19.7371
1.97559	3.55961	24.6193	3.09228	3.09338	4.33146	6.35366	4.02025	3.45877	12.1994	5.64657	17.3733	6.42112	6.62267	2.87868	3.89845	4.47618	3.22244	2.86402	24.5473	2.3521	1.58492	2.74951	10.3663	3.06944	4.06757	2.33736	1.70459	3.38139	13.4449	19.8206
1.97713	3.53897	24.5063	3.11003	3.0899	4.3587	6.39963	4.01928	3.48797	12.2893	5.61368	17.3579	6.50238	6.60363	2.88136	3.90052	4.48427	3.22741	2.8277	24.6637	2.35089	1.59074	2.75097	10.4872	3.05901	3.95303	2.29868	1.69479	3.40246	13.4114	19.8646
1.9826	3.46329	24.3024	3.11722	3.11043	4.37995	6.48864	4.05655	3.55602	12.3166	5.63889	17.3099	6.5147	6.5692	2.875	3.90472	4.49796	3.2462	2.82545	24.8536	2.35178	1.58961	2.74983	10.4223	3.05171	3.87875	2.25945	1.68746	3.40077	13.3395	19.9609
1.9825	3.44669	24.1374	3.11121	3.11417	4.39041	6.54603	4.06313	3.62705	12.3324	5.6151	17.2118	6.81431	6.51104	2.86852	3.92105	4.5047	3.24546	2.84712	24.9585	2.37524	1.586	2.73871	10.3658	3.04622	3.84578	2.20963	1.67652	3.3858	13.3265	20.1211
1.97506	3.44377	23.8024	3.10437	3.13923	4.40832	6.62625	4.08259	3.68053	12.3918	5.57721	17.3552	7.05183	6.46552	2.85482	3.93998	4.51578	3.24278	2.86043	25.1844	2.37662	1.58658	2.72839	10.3946	3.04968	3.84815	2.18684	1.66645	3.38821	13.3614	20.2187
1.9713	3.45022	23.5355	3.08929	3.17443	4.42967	6.6961	4.10046	3.71675	12.417	5.5278	17.45	7.12911	6.43507	2.83612	3.95346	4.55971	3.25866	2.902	25.2023	2.3777	1.60789	2.70367	10.4528	3.05032	3.8507	2.17526	1.65473	3.36956	13.4281	20.2539
1.97953	3.43668	23.4668	3.11126	3.17074	4.43389	6.76749	4.15886	3.77268	12.4389	5.47659	17.4885	7.15979	6.40567	2.81416	3.96112	4.5658	3.29639	2.93562	25.1379	2.3756	1.63631	2.68014	10.4857	3.0393	3.84677	2.1354	1.64586	3.3374	13.4912	20.0225
1.98352	3.49773	23.4284	3.09576	3.24112	4.44305	6.8903	4.1921	3.8432	12.4551	5.43217	17.5025	7.17235	6.37535	2.81262	3.9401	4.5734	3.33026	2.9774	25.1015	2.39281	1.64188	2.68317	10.5425	3.0276	3.8243	2.09978	1.64312	3.34891	13.545	19.751
1.98918	3.52939	23.3137	3.0941	3.3074	4.48484	7.04087	4.38969	3.84074	12.4723	5.41201	17.4814	7.19329	6.35076	2.84472	3.91948	4.58769	3.37615	3.00307	24.9833	2.41504	1.65521	2.69711	10.6608	3.00278	3.81016	2.05908	1.63592	3.35632	13.7875	19.6839
1.99357	3.50592	23.2618	3.10839	3.34929	4.51251	7.13238	4.47191	3.85534	12.4826	5.40528	17.5387	7.20423	6.35294	2.88792	3.92975	4.63912	3.40696	3.00343	24.7644	2.42413	1.65882	2.6996	10.7814	2.95966	3.78442	2.03376	1.6279	3.36225	14.5138	19.7468
1.99773	3.51214	23.2194	3.09637	3.36715	4.54683	7.16382	4.49455	3.85194	12.5563	5.4663	17.5246	7.24611	6.36541	2.9158	3.97172	4.68553	3.43009	3.00509	24.5796	2.42489	1.66518	2.69757	10.8312	2.84976	3.75719	1.98607	1.63097	3.36835	14.5905	19.7298
1.99494	3.51819	22.9226	3.07406	3.33477	4.62	7.26047	4.50657	3.84755	12.6125	5.48918	17.426	7.24146	6.37901	2.93667	4.00386	4.71186	3.44675	3.03509	24.5267	2.42995	1.65958	2.70921	10.8752	2.74477	3.73363	1.94606	1.63145	3.38697	14.6087	19.6948
1.98943	3.41414	22.5528	3.0593	3.3066	4.67345	7.33454	4.52559	3.86231	12.6414	5.47674	17.4282	7.16111	6.30834	2.94831	4.02804	4.75791	3.45705	3.08146	24.516	2.41311	1.66571	2.69463	10.9209	2.69163	3.72409	1.90937	1.62152	3.40211	14.6467	19.602
1.98196	3.39914	22.3755	3.05837	3.37886	4.693	7.52618	4.54136	3.93394	12.7651	5.43703	17.451	6.88559	6.28595	2.9565	4.05056	4.82127	3.47932	3.14226	24.5452	2.40831	1.67659	2.66705	11.2141	2.63831	3.74982	1.895	1.62041	3.4183	14.6932	19.5256
1.97753	3.38616	22.342	3.07608	3.47525	4.69202	7.65581	4.52795	4.00917	13.0014	5.42263	17.5256	6.71609	6.30152	2.95599	4.0672	4.85508	3.47666	3.1878	24.5613	2.40449	1.67794	2.63518	11.2718	2.60005	3.76205	1.86644	1.61286	3.43231	14.7262	19.4405
1.97764	3.34602	22.3408	3.14503	3.59616	4.71545	7.75031	4.51033	4.06379	13.111	5.40296	17.5109	6.70585	6.27817	2.95474	4.07957	4.86403	3.48967	3.22733	24.4932	2.41246	1.68964	2.6105	11.3709	2.58781	3.71563	1.84876	1.61716	3.4541	14.7429	19.3668
1.97658	3.33089	22.2821	3.24736	3.69906	4.76712	7.78947	4.4754	4.12382	13.1218	5.4082	17.5018	6.70357	6.24632	2.95673	4.06698	4.8909	3.49804	3.2522	24.4246	2.41436	1.69741	2.56967	11.4326	2.57164	3.68959	1.84367	1.62206	3.44508	14.9208	19.6647
1.96613	3.36896	22.2831	3.34298	3.79207	4.82845	7.81781	4.46449	4.13788	13.1533	5.38963	17.5655	6.70424	6.24164	2.9516	4.06244	4.9643	3.49023	3.28205	24.423	2.42322	1.72728	2.56288	11.4987	2.56501	3.67561	1.83264	1.59798	3.3991	15.1381	19.8777
1.9666	3.52308	22.1129	3.41862	3.85522	4.89601	7.8836	4.43974	4.14698	13.2198	5.35878	17.5705	6.73699	6.2477	2.96113	4.10095	5.03278	3.49008	3.29095	24.2543	2.42707	1.76058	2.54777	11.6019	2.55645	3.67386	1.81347	1.58412	3.35663	15.2806	19.8681
1.9763	3.59065	21.9506	3.47301	3.8912	4.94943	7.93414	4.4243	4.13065	13.2597	5.36017	17.5611	6.62322	6.26184	2.9501	4.16511	5.11048	3.48749	3.29214	24.1154	2.43132	1.79109	2.53329	11.7688	2.55402	3.6717	1.79272	1.57683	2.92637	15.428	20.3122
1.98908	3.60566	21.8326	3.44944	3.93739	4.98189	8.09272	4.40905	4.11962	13.2832	5.39094	17.5514	6.50193	6.3049	2.93523	4.23084	5.13291	3.47799	3.32342	24.0166	2.41769	1.8234	2.52036	12.0546	2.54036	3.6869	1.77802	1.56643	2.6232	15.5634	21.0005
2.01783	3.66305	21.5458	3.40798	3.97623	5.00687	8.15413	4.39421	4.14379	13.2937	5.3999	17.5865	6.62791	6.33311	2.91573	4.23855	5.14553	3.46693	3.35166	23.8255	2.42311	1.83024	2.50877	12.1281	2.53556	3.69493	1.75536	1.56874	2.5596	15.5645	21.1538
2.04486	3.72926	21.4149	3.3658	4.03182	5.0265	8.19588	4.38005	4.22107	13.3064	5.40171	17.6059	6.8835	6.35735	2.90849	4.2521	5.15102	3.47314	3.39867	23.6654	2.40775	1.83811	2.49299	12.1194	2.51671	3.67231	1.74263	1.55986	2.54768	15.5732	20.8806
2.07138	3.76456	21.3188	3.3538	4.11278	5.04003	8.37485	4.34032	4.23215	13.4871	5.39367	17.5975	7.73721	6.34434	2.90548	4.29066	5.16773	3.49145	3.45898	23.0582	2.3964	1.83648	2.49611	12.1432	2.50826	3.67653	1.7181	1.55953	2.54816	15.7703	20.6611
2.08925	3.7954	21.2608	3.39298	4.18487	5.04006	8.60757	4.30197	4.24941	13.9003	5.42368	17.5281	8.23967	6.34414	2.91893	4.34109	5.20651	3.51125	3.50635	22.5304	2.3841	1.8387	2.50156	12.0108	2.49311	3.68209	1.71407	1.56297	2.54693	15.84	20.6497
2.10992	3.80906	21.3167	3.45676	4.2811	5.03406	8.71341	4.27754	4.32043	14.0043	5.41754	17.4633	8.25554	6.31044	2.92102	4.37006	5.22219	3.54969	3.52731	22.2757	2.38272	1.84295	2.49169	12.0071	2.46828	3.66465	1.71401	1.5716	2.562	15.9022	20.6225
2.10175	3.86764	21.286	3.49471	4.3852	5.04909	8.83782	4.2557	4.38661	14.014	5.4187	17.4172	8.32626	6.27354	2.93058	4.38421	5.23604	3.6029	3.51997	22.0814	2.37081	1.8495	2.492	11.9863	2.41506	3.64485	1.71557	1.5649	2.54485	15.9066	20.6247
2.08076	3.93402	21.1708	3.50794	4.44729	5.04622	8.99491	4.24543	4.45845	14.0171	5.35997	17.3842	8.52145	6.26903	2.93106	4.39106	5.25736	3.69277	3.51085	22.0581	2.36255	1.87285	2.49063	12.0194	2.40059	3.62218	1.72036	1.55981	2.53568	15.8439	20.6069
2.06532	4.04783	20.8922	3.51474	4.4748	5.04038	9.13765	4.25642	4.49857	14.0136	5.26497	17.3145	8.57454	6.28889	2.92001	4.45182	5.26406	3.77229	3.51679	21.8746	2.36177	1.89269	2.48742	12.1324	2.36955	3.59058	1.71858	1.56343	2.5326	15.8068	20.545
2.05435	4.06123	20.7688	3.51959	4.48652	5.03181	9.21795	4.26331	4.57769	14.0072	5.24591	17.2239	8.60149	6.3075	2.91848	4.5905	5.29877	3.86245	3.54715	21.527	2.36287	1.91722	2.5014	12.1396	2.23148	3.55558	1.70791	1.55533	2.53801	15.836	20.4966
2.06415	4.05417	20.676	3.48468	4.50223	5.0356	9.27449	4.2536	4.68015	14.0782	5.29364	17.0839	8.62095	6.29376	2.92631	4.62833	5.3575	3.9372	3.58286	21.1966	2.36917	1.94314	2.49578	12.1471	2.22355	3.53918	1.70335	1.54746	2.53297	15.7973	20.4782
2.09282	4.06257	20.5437	3.45091	4.52264	5.04771	9.3594	4.24757	4.71285	14.1132	5.19724	16.944	8.64039	6.2638	2.93719	4.66477	5.44998	4.01211	3.62268	20.9491	2.37362	1.97224	2.51112	12.2462	2.22094	3.51739	1.68316	1.53783	2.52081	15.6388	20.3053
2.12019	4.04858	20.3019	3.38913	4.55582	5.07536	9.39332	4.25092	4.79033	14.0422	5.18801	16.8561	8.68866	6.23679	2.93296	4.73164	5.52349	4.04534	3.66627	20.8165	2.3726	2.00313	2.52291	12.4529	2.20565	3.52385	1.67491	1.52414	2.52666	15.713	20.1616
2.12992	4.08772	20.201	3.29627	4.59351	5.0709	9.48911	4.2813	4.88879	13.7712	5.16605	16.8796	8.71209	6.20825	2.93231	4.85869	5.652	4.05199	3.7142	20.5968	2.39038	2.01625	2.50658	12.6208	2.18499	3.54117	1.68011	1.52116	2.54362	15.4762	20.1148
2.13416	4.09136	20.0239	3.22479	4.63166	5.05157	9.58621	4.32789	4.97663	13.716	5.157	16.8803	8.7435	6.18723	2.93544	4.90357	5.7399	4.06003	3.74912	20.2581	2.39534	2.03118	2.51418	12.6138	2.14558	3.52476	1.67302	1.51419	2.54917	15.2973	20.12
2.14364	4.09735	19.7393	3.18223	4.60173	5.02231	9.65753	4.32649	5.06331	13.6512	5.15695	16.5961	8.78904	6.17036	2.94443	4.91778	5.76394	4.07391	3.77377	20.048	2.40111	2.03518	2.51851	12.6277	2.10219	3.51469	1.66185	1.51855	2.53797	15.26	20.1432
2.15493	4.0837	19.5236	3.15534	4.63091	5.00155	9.83036	4.36592	5.10618	13.3097	5.13798	16.4485	8.85454	6.12349	2.95615	4.89041	5.77009	4.08964	3.79571	19.5971	2.39409	2.03868	2.51212	12.7026	2.09124	3.50965	1.65921	1.52913	2.53173	15.231	20.1372
2.16629	4.10174	19.4287	3.14611	4.65783	5.02721	9.91081	4.45301	5.14024	13.18	5.1646	16.3864	8.91107	6.04829	2.96419	4.85637	5.80779	4.11775	3.82149	19.0028	2.37556	2.05142	2.52774	12.7842	2.18563	3.51375	1.6602	1.52872	2.55046	15.2864	20.1022
2.1844	4.12139	19.3501	3.14518	4.68999	5.07154	9.96034	4.44483	5.22764	13.0619	5.18569	16.2324	9.03875	5.94637	2.96079	4.86814	5.86995	4.14378	3.8267	18.5399	2.35649	2.06234	2.56136	12.8154	2.26672	3.48571	1.66867	1.53434	2.57153	15.3896	20.0589
2.19829	4.1417	18.7481	3.1376	4.71841	5.18188	10.0754	4.43357	5.27435	12.8006	5.17692	15.9593	9.10921	5.90931	2.94148	4.8678	6.03305	4.1797	3.82876	17.8013	2.32395	2.06994	2.61963	12.9179	2.24161	3.46774	1.66757	1.53503	2.58572	15.3894	19.9818
2.2139	4.24515	18.0927	3.12889	4.73033	5.31559	10.173	4.43959	5.31872	12.7174	5.16115	15.8051	9.19348	5.89698	2.95255	4.87412	6.21412	4.2503	3.83367	17.5384	2.3051	2.09128	2.65874	12.9364	2.20668	3.44506	1.66926	1.54131	2.60196	15.2873	19.8424
2.23164	4.29621	17.8119	3.11558	4.74754	5.36294	10.2257	4.48895	5.38646	12.5189	5.14552	15.7626	9.42811	5.88799	2.95994	4.85669	6.32407	4.31203	3.83545	17.4184	2.293	2.10728	2.67694	13.0026	2.19507	3.43069	1.68397	1.533	2.60997	15.099	19.7153
2.25439	4.32718	17.7369	3.10287	4.76896	5.38048	10.3438	4.51337	5.49254	12.3841	5.15452	15.6906	9.57164	5.87685	2.96772	4.87059	6.4272	4.38004	3.81691	17.1261	2.2794	2.10722	2.70147	12.9274	2.20548	3.41228	1.69607	1.52612	2.61195	15.0846	19.5825
2.26256	4.39456	17.5901	3.0825	4.77826	5.37206	10.3394	4.60445	5.57985	12.2152	5.16467	15.6712	9.81966	5.91342	2.98804	4.88736	6.5013	4.43355	3.80371	16.8301	2.27629	2.11817	2.70941	12.9011	2.2366	3.41012	1.70276	1.52136	2.64535	14.9522	19.434
2.24874	4.41309	17.3734	3.0709	4.79396	5.3287	10.4891	4.64532	5.67649	11.691	5.17453	15.5872	9.94573	5.92276	2.98727	4.87277	6.56117	4.46341	3.7868	15.9327	2.27274	2.13814	2.71805	12.9246	2.27972	3.4391	1.69701	1.51784	2.67081	14.7837	19.3158
2.23659	4.44719	17.1532	3.0475	4.79322	5.31024	10.5721	4.69736	5.75671	11.284	5.18948	15.4597	10.0269	5.90177	2.98883	4.84221	6.64656	4.46118	3.75479	15.278	2.27446	2.13676	2.73724	13.0499	2.31676	3.4588	1.69801	1.51454	2.68105	14.5423	19.2237
2.24055	4.45653	16.8953	3.03884	4.79585	5.32703	10.6831	4.70498	5.82584	11.147	5.18416	15.0876	10.2434	5.88388	2.99081	4.81216	6.74925	4.48069	3.73403	15.1245	2.26526	2.13481	2.73992	13.0647	2.36812	3.45084	1.73034	1.50835	2.67858	14.234	19.1575
2.24553	4.44914	16.8037	3.03788	4.78509	5.39777	10.6682	4.72504	5.87015	11.0948	5.15418	14.7287	10.3185	5.9001	2.99647	4.79922	6.87409	4.48635	3.71522	15.0032	2.24761	2.13227	2.74431	13.1906	2.40839	3.46747	1.74281	1.5151	2.70776	14.2004	19.1819
2.25557	4.42462	16.7655	3.02073	4.76695	5.47852	10.6846	4.88756	5.91764	11.0391	5.16317	14.5514	10.3805	5.9067	2.9984	4.79542	6.94139	4.49378	3.71374	14.7413	2.24158	2.1403	2.76414	13.1859	2.42853	3.50266	1.74278	1.51118	2.73664	14.1635	19.2216
2.25839	4.43791	16.669	2.98527	4.76098	5.56456	10.6734	4.90623	6.07852	10.8901	5.15972	14.4966	10.4091	5.94368	2.98611	4.80486	6.98625	4.50447	3.71681	14.2866	2.23798	2.15144	2.76044	13.1126	2.43916	3.52557	1.74242	1.5145	2.74797	14.1917	19.229
2.26593	4.51783	16.609	2.97944	4.7391	5.62339	10.6661	4.90338	6.16378	10.7973	5.12606	14.318	10.4617	6.03265	2.9797	4.80912	7.00565	4.50781	3.7203	14.0323	2.23538	2.16809	2.77745	13.139	2.53001	3.50376	1.73886	1.52727	2.74998	14.3528	19.1614
2.27418	4.6426	16.5227	2.95876	4.72708	5.63795	10.7203	4.88138	6.20059	10.6943	5.13639	13.9824	10.6287	6.05875	2.97171	4.825	7.04003	4.50547	3.71967	13.8536	2.21347	2.17888	2.79436	13.1147	2.59586	3.51709	1.74099	1.53307	2.75539	14.5458	19.131
2.28662	4.72049	16.3302	2.92829	4.72624	5.62856	10.9061	4.79663	6.22257	10.6448	5.17382	13.8943	10.7484	6.04744	2.96876	4.81754	7.09997	4.49825	3.70369	13.6184	2.20172	2.1921	2.80249	13.1118	2.64765	3.42838	1.74754	1.52749	2.7602	14.5858	19.16
2.28616	4.77157	16.2193	2.90117	4.72678	5.62892	10.9247	4.7356	6.23687	10.6101	5.1838	13.7581	10.8838	6.05487	2.96375	4.81278	7.18865	4.49918	3.67566	13.4067	2.18439	2.19667	2.8022	13.1217	2.67018	3.33828	1.75182	1.52674	2.76773	14.539	19.4408
2.28695	4.80609	15.1241	2.83136	4.74031	5.65019	10.8972	4.75055	6.30388	10.5932	5.18064	13.4969	11.0975	6.05489	2.9604	4.81274	7.21168	4.50311	3.64394	13.2682	2.16416	2.22041	2.79983	13.1461	2.70885	3.29659	1.75442	1.53247	2.77115	14.8393	19.4823
2.29468	4.91315	14.1575	2.79442	4.76908	5.66754	10.8745	4.7366	6.33213	10.6814	5.16713	13.3679	11.2132	6.04679	2.94517	4.82052	7.24662	4.49792	3.61348	13.0657	2.16852	2.23833	2.80681	13.1832	2.76601	3.2546	1.76145	1.54325	2.776	15.2167	18.9685
2.29916	4.99961	13.9195	2.76285	4.81413	5.65584	10.8108	4.71654	6.33902	10.7623	5.18029	13.3295	11.4944	6.04432	2.92396	4.83134	7.28448	4.47288	3.56496	12.9132	2.16068	2.25492	2.80482	13.1385	2.81317	3.16969	1.76309	1.54662	2.79867	15.0303	18.653
2.31215	5.21158	13.4676	2.75833	4.86532	5.65401	10.6631	4.70385	6.33591	10.7502	5.25874	13.2546	11.783	6.04082	2.91989	4.84092	7.31114	4.47225	3.52993	12.6552	2.15025	2.27526	2.81326	13.1285	2.84002	3.136	1.76542	1.54861	2.82322	14.7518	18.4895
2.33047	5.27593	13.277	2.75853	4.904	5.60901	10.4051	4.68537	6.33479	10.7705	5.31107	13.0733	11.8784	6.06057	2.92341	4.84553	7.35753	4.47802	3.51451	12.5086	2.1465	2.2799	2.82698	13.0422	2.9013	3.1366	1.77188	1.55834	2.84894	14.7445	18.4624
2.35475	5.27412	13.0538	2.74233	4.94652	5.51532	10.2398	4.67468	6.32326	10.7759	5.30993	12.9576	11.9443	6.04964	2.92518	4.85254	7.41755	4.46055	3.49901	12.2796	2.13959	2.28992	2.84287	13.0296	3.03863	3.13079	1.77242	1.55796	2.87244	14.6961	18.6424
2.36015	5.32479	12.7032	2.72747	4.9779	5.45958	10.0631	4.69639	6.3407	10.7051	5.34522	12.8749	11.9933	6.03039	2.92481	4.85811	7.46377	4.43675	3.47832	12.1223	2.13556	2.28598	2.84173	12.9863	3.11589	3.12685	1.78619	1.56747	2.90193	14.5726	18.632
2.36515	5.42457	12.3484	2.74386	4.95523	5.40133	9.7409	4.71674	6.36815	10.6464	5.39214	12.7754	11.9858	6.02226	2.93915	4.86102	7.50987	4.41047	3.46069	11.9099	2.1538	2.29056	2.83991	12.8839	3.15864	3.11948	1.80106	1.5815	2.92285	14.3397	18.6737
2.36212	5.47767	11.8914	2.78767	4.89178	5.3552	9.60061	4.69085	6.39836	10.5838	5.39401	12.6805	11.9303	5.89715	2.94638	4.88852	7.56756	4.37628	3.45678	11.2367	2.18843	2.29292	2.83152	12.8373	3.18738	3.11717	1.8075	1.5924	2.93576	14.178	18.8067
2.35167	5.49298	11.4254	2.8439	4.83365	5.31094	9.28498	4.64748	6.42151	10.5065	5.35322	12.5986	11.9849	5.76992	2.95255	4.88092	7.58819	4.33807	3.45226	10.6405	2.20348	2.29495	2.81944	12.8742	3.20587	3.11384	1.80991	1.59509	2.9353	14.164	18.7563
2.35667	5.53375	11.2401	2.93008	4.79319	5.30138	9.01261	4.64417	6.4213	10.4346	5.39747	12.386	12.0138	5.77608	2.94521	4.85807	7.61094	4.30995	3.43457	10.3755	2.22108	2.29149	2.80742	13.1728	3.21486	3.11041	1.81875	1.62192	2.94934	14.0168	18.5148
2.35756	5.65489	11.1652	2.99116	4.78732	5.3201	8.93116	4.65322	6.45032	10.3615	5.44617	12.3451	11.8504	5.75991	2.92631	4.83529	7.62662	4.30459	3.4173	10.1969	2.21741	2.29131	2.84419	13.2619	3.23006	3.13238	1.81755	1.65077	2.99253	13.7576	18.2511
2.36154	5.8912	11.1227	2.99706	4.80557	5.30322	8.8736	4.64932	6.49296	10.3117	5.42523	12.3878	11.8773	5.73601	2.91852	4.81113	7.66358	4.29884	3.37964	10.0765	2.21299	2.28711	2.85202	13.2744	3.25822	3.13611	1.82123	1.6945	3.12126	13.7553	18.0108
2.36536	5.96658	10.9521	3.00742	4.86333	5.29086	8.9021	4.658	6.50515	10.3938	5.41338	12.5587	12.0424	5.77415	2.92102	4.79403	7.72851	4.30114	3.34357	9.95282	2.22435	2.286	2.85234	13.2991	3.31486	3.1449	1.82381	1.74611	3.17394	13.7518	17.9248
2.37398	6.02372	10.7453	2.9944	4.92681	5.28188	8.88685	4.65733	6.49362	10.4414	5.42007	12.4879	12.1018	5.81759	2.91298	4.77763	7.77243	4.30397	3.29733	9.7636	2.23463	2.28369	2.86226	13.3683	3.39158	3.16533	1.82227	1.76322	3.22192	13.771	17.9013
2.38176	6.10911	10.4809	2.98057	4.97097	5.27382	8.71599	4.65792	6.44154	10.458	5.407	12.6827	12.3051	5.91326	2.91525	4.76981	7.82975	4.31384	3.26779	9.44947	2.26866	2.28634	2.85095	13.2706	3.45046	3.16385	1.82482	1.78925	3.23582	13.7219	17.8193
2.38808	6.15676	10.4494	3.00384	5.0144	5.29437	8.67771	4.64906	6.44948	10.5214	5.30851	12.7122	12.4505	5.98392	2.92603	4.7567	7.88692	4.30154	3.23742	9.19496	2.27278	2.29005	2.83855	13.1786	3.49332	3.18457	1.82311	1.83123	3.27156	13.6156	17.7373
2.40343	6.20742	10.4171	3.04353	5.03701	5.30279	8.54527	4.63581	6.50194	10.5076	5.31508	12.677	12.5868	6.07942	2.93651	4.75065	7.93227	4.29883	3.21732	8.92722	2.30484	2.28341	2.83475	13.2085	3.51593	3.20978	1.81845	1.87865	3.32552	13.5384	17.7176
2.42647	6.22425	10.2681	3.08622	5.01901	5.3368	8.4167	4.47626	6.55299	10.4628	5.30999	12.6077	12.6687	6.15388	2.93201	4.7466	7.94908	4.30265	3.20223	8.66715	2.33574	2.26033	2.83901	13.3162	3.55009	3.24061	1.81804	1.98926	3.38924	13.5178	17.7062
2.46734	6.31217	10.0362	3.13573	5.00497	5.3722	8.33386	4.45922	6.53883	10.4605	5.29763	12.5745	12.7231	6.17593	2.91534	4.69749	7.97165	4.29904	3.15362	8.13801	2.33955	2.24357	2.8092	13.3719	3.59611	3.26861	1.8231	2.13319	3.4422	13.4691	17.6814
2.50601	6.36186	9.99119	3.18524	4.97497	5.38032	8.30478	4.50494	6.54586	10.4286	5.27989	12.6207	12.8055	6.21839	2.87965	4.65273	8.00965	4.35202	3.0928	8.08004	2.35108	2.22991	2.80444	13.4258	3.61488	3.29978	1.83101	2.22754	3.47158	13.5072	17.6971
2.55358	6.41435	9.89586	3.20327	4.9475	5.35276	8.29274	4.52376	6.63751	10.4554	5.25283	12.6571	12.8756	6.27175	2.82175	4.65376	8.0564	4.37733	3.02478	8.04114	2.3725	2.22267	2.82933	13.4226	3.62787	3.31786	1.82054	2.31442	3.49442	13.6774	17.7048
2.58013	6.46024	9.80868	3.18784	4.90974	5.33144	8.238	4.52392	6.74078	10.5099	5.24629	12.6577	12.932	6.30335	2.75865	4.64598	8.07904	4.40524	2.96661	7.94842	2.39881	2.21969	2.83174	13.4229	3.63613	3.32892	1.81596	2.44205	3.51378	13.643	17.7312
2.57923	6.4843	9.69158	3.16111	4.87733	5.27163	7.99964	4.53284	6.72297	10.5348	5.23231	12.7477	12.9428	6.31037	2.69854	4.61741	8.10077	4.38332	2.9095	7.75377	2.43924	2.22102	2.84387	13.3807	3.65305	3.34271	1.81977	2.48116	3.52106	12.9243	17.6966
2.57987	6.49813	9.62569	3.10741	4.86034	5.23414	7.84799	4.53188	6.76773	10.5286	5.20606	12.7424	12.9667	6.31532	2.64669	4.62663	8.12672	4.37216	2.85605	7.5446	2.47122	2.2216	2.86657	13.3583	3.65494	3.3369	1.82288	2.53881	3.55549	12.5964	17.7912
2.59388	6.62453	9.60692	3.06111	4.83517	5.2287	7.7403	4.53242	6.83725	10.6226	5.1964	12.9663	13.0267	6.33956	2.6237	4.63565	8.16552	4.36462	2.79928	7.43032	2.50555	2.21335	2.88804	13.3913	3.68036	3.32042	1.82977	2.64233	3.56983	12.5883	17.9527
2.60373	6.82744	9.55786	3.06584	4.77685	5.23351	7.73383	4.52001	6.85179	11.1108	5.13401	13.2039	13.0762	6.3257	2.63304	4.66785	8.19934	4.34398	2.76563	7.38006	2.5218	2.20362	2.91978	13.5562	3.82734	3.29698	1.82651	2.66066	3.61678	12.6056	18.0439
2.60834	6.88728	9.41012	3.05548	4.70709	5.23092	7.75217	4.50763	6.86628	11.3242	5.11577	13.1636	13.1608	6.32702	2.65617	4.63435	8.20205	4.32761	2.74506	7.27465	2.59302	2.18946	2.93894	13.5491	3.88172	3.31432	1.82469	2.68547	3.64115	12.5335	18.1863
2.61391	6.92489	9.23042	3.04093	4.63704	5.20155	7.72804	4.51414	6.86888	11.8908	5.09911	13.167	13.1762	6.36456	2.67878	4.59994	8.21457	4.3213	2.71225	6.92437	2.626	2.18399	2.94678	13.5279	3.88956	3.34216	1.81799	2.77588	3.67614	12.3916	18.3879
2.62357	6.95021	8.71833	3.01832	4.55348	5.1488	7.66217	4.51568	6.84395	12.4229	5.09692	13.5169	13.1912	6.39071	2.70088	4.54842	8.21036	4.3409	2.69223	6.58833	2.61532	2.17677	2.95254	13.4953	3.89219	3.35404	1.82034	2.84528	3.70789	12.2029	18.4533
2.63736	6.99485	8.54714	2.97148	4.46301	5.10504	7.6152	4.56839	6.86419	12.6361	5.05066	13.8068	13.0956	6.41345	2.71423	4.57401	8.25216	4.36756	2.64686	6.49271	2.61509	2.16517	2.9888	13.378	3.90605	3.35654	1.83022	2.93345	3.72414	12.0345	18.4729
2.65147	7.07541	8.51173	2.90811	4.39997	5.04648	7.63494	4.72787	6.92331	12.791	5.07213	13.9192	12.9914	6.41493	2.7072	4.63352	8.30541	4.4025	2.60042	6.35542	2.6033	2.14143	3.02139	13.3314	3.92334	3.36495	1.85377	3.00342	3.73495	11.9156	18.4937
2.65627	7.15477	8.41575	2.88015	4.34391	4.99709	7.58736	4.82583	6.95797	13.1533	5.09374	14.0639	12.8881	6.47957	2.68614	4.69062	8.31295	4.45328	2.55679	6.07713	2.6458	2.11078	3.05142	13.286	3.93202	3.3772	1.85593	3.0985	3.72986	11.7061	18.4996
2.65358	7.24824	8.26266	2.84113	4.2901	4.95765	7.51227	4.84546	6.96949	13.3093	5.13912	14.3818	12.0763	6.50805	2.6648	4.7178	8.31238	4.51566	2.53503	5.81047	2.66885	2.10272	3.08259	13.2173	3.94422	3.39722	1.87463	3.15613	3.73785	11.6535	18.4587
2.665	7.3698	8.24923	2.7764	4.22889	4.92635	7.38697	4.84046	6.979	13.3288	5.12098	14.7964	11.5221	6.54319	2.64064	4.67631	8.28658	4.57436	2.52522	5.70145	2.71837	2.09975	3.11059	13.1591	3.96445	3.41381	1.89567	3.1988	3.75526	11.598	18.4088
2.67604	7.53618	8.23283	2.70906	4.16841	4.90838	7.22624	4.87048	7.0024	13.6475	5.1128	15.1001	11.3975	6.60993	2.61578	4.68014	8.29687	4.60457	2.52096	5.6194	2.73363	2.09576	3.12845	12.9501	3.98071	3.43387	1.91819	3.33226	3.75038	11.3882	18.1656
2.67448	7.66506	8.22155	2.66867	4.0932	4.89913	7.18788	4.96102	7.02609	13.7848	5.11095	15.3986	11.3772	6.58316	2.60917	4.67297	8.29432	4.60494	2.51615	5.53182	2.78383	2.08895	3.13973	12.9164	4.00263	3.45773	1.92733	3.45158	3.75281	11.2754	18.0735
2.66819	7.85556	8.21013	2.64008	4.00738	4.9013	7.15262	4.96239	7.03799	13.9045	5.09046	15.5844	11.4176	6.56057	2.6065	4.62304	8.28035	4.59274	2.47838	5.49667	2.86152	2.08093	3.14526	12.8331	4.02073	3.46784	1.93501	3.56127	3.78207	11.2393	18.0291
2.67445	7.90652	8.22565	2.62482	3.91896	4.89499	7.11606	4.90987	7.08134	14.0338	5.09377	15.8618	11.4355	6.57646	2.61384	4.40682	8.27846	4.53634	2.42557	5.44498	2.9941	2.0762	3.16017	12.7928	4.02192	3.46013	1.97039	3.62862	3.81109	11.2145	17.5279
2.66042	7.9367	8.21242	2.62191	3.85173	4.88652	7.11235	4.97153	7.10068	14.1153	5.11005	15.987	11.4443	6.59326	2.63572	4.32704	8.29658	4.46446	2.37357	5.28412	3.05742	2.06642	3.16342	12.7116	4.02807	3.45314	1.99275	3.6773	3.82574	11.0792	16.7158
2.6611	7.99801	8.1461	2.61894	3.80322	4.87602	7.04326	5.08466	7.09136	14.4195	5.09416	16.2495	11.4319	6.61736	2.66573	4.30269	8.32887	4.39462	2.31322	5.2131	3.10817	2.04721	3.17532	12.75	4.02033	3.4221	2.02122	3.74891	3.86581	10.9491	16.4419
2.6734	7.98037	8.12911	2.61403	3.7731	4.86886	6.93378	5.12083	7.15145	14.7977	5.11149	16.5803	11.3935	6.65742	2.69672	4.29376	8.34998	4.31864	2.26383	5.10444	3.13158	2.02543	3.18107	12.6632	3.96886	3.44224	2.06075	3.82911	3.89506	10.9215	16.522
2.68055	7.98868	8.07383	2.61137	3.74057	4.879	6.89812	5.13066	7.13383	14.9336	5.21959	16.8007	11.383	6.67218	2.72193	4.28927	8.37771	4.28025	2.20675	4.87815	3.1295	1.98727	3.20198	12.6051	3.96954	3.46102	2.10455	3.89396	3.91149	10.797	16.5603
2.69649	8.02486	8.14369	2.60279	3.71573	4.88828	6.86347	5.11138	7.08731	15.0228	5.28931	16.8847	11.5599	6.72376	2.73652	4.27676	8.42561	4.24647	2.15533	4.76042	3.18161	1.96662	3.23223	12.4571	3.97411	3.45821	2.17185	3.92064	3.93808	10.7886	16.5886
2.71942	8.01947	8.19316	2.58138	3.68036	4.8715	6.80029	5.11659	7.10177	14.8916	5.44384	16.9244	11.6462	6.77981	2.75771	4.26249	8.47078	4.24298	2.10768	4.6683	3.2339	1.93821	3.24508	12.4819	3.97259	3.45477	2.21005	3.95605	3.96766	10.7022	16.6976
2.72755	8.01855	8.14813	2.56435	3.66662	4.86482	6.74362	5.16804	7.1094	14.6104	5.5494	17.2821	11.6493	6.85641	2.78001	4.17945	8.47496	4.2668	2.06734	4.66134	3.27446	1.92043	3.24091	12.4802	3.98142	3.44113	2.28992	4.03619	3.98903	10.7503	16.8153
2.74984	8.06588	8.15191	2.55	3.75493	4.84216	6.67303	5.21356	7.10512	14.668	5.61329	17.5308	11.7463	7.0489	2.81547	4.13058	8.47234	4.27097	2.04073	4.62337	3.31346	1.9022	3.21795	12.4567	3.99021	3.4372	2.33342	4.12148	4.00284	10.7614	16.8657
2.76995	8.21464	8.23796	2.54732	3.91115	4.80215	6.58456	5.27755	7.08811	14.8528	5.741	17.6193	11.8524	7.27996	2.84331	4.14814	8.4328	4.26848	2.017	4.53321	3.34125	1.88917	3.21502	12.4985	4.0017	3.49378	2.36188	4.31724	4.02828	10.7236	17.1498
2.78332	8.29504	8.22468	2.594	3.89132	4.78683	6.48668	5.33639	7.08201	15.0864	5.836	17.7757	11.8217	7.39068	2.86132	4.13242	8.39199	4.24135	2.00221	4.40565	3.44266	1.86991	3.1813	12.5401	4.02797	3.58505	2.61082	4.58867	4.07989	10.7173	17.4748
2.77642	8.34547	8.27723	2.67247	3.96107	4.78141	6.37565	5.33665	7.03779	15.5123	5.91774	18.0241	11.8151	7.50882	2.87786	4.12852	8.35403	4.20858	1.99705	4.32891	3.48736	1.84851	3.15391	12.4835	4.05046	3.70011	2.68032	4.96481	4.17325	10.6542	17.4733
2.76879	8.37996	8.44463	2.7362	4.00046	4.77767	6.27192	5.34798	7.00738	15.6718	5.98118	18.2338	11.7629	7.58859	2.88331	4.13025	8.32868	4.14651	1.99961	4.25134	3.5329	1.84515	3.14666	12.3008	4.06643	3.72208	2.71498	5.24771	4.2305	10.3066	17.4261
2.76749	8.3311	8.48817	2.81377	3.93381	4.76019	6.18543	5.2995	6.96484	15.7527	5.95023	18.48	11.5882	7.71603	2.88368	4.15053	8.2916	4.07872	1.99598	4.20319	3.56908	1.84548	3.13493	12.4368	4.07883	3.7257	2.74878	5.50175	4.24829	10.2254	17.4816
2.76907	8.26004	8.53504	2.87499	3.97413	4.70729	6.08908	5.25055	6.94233	15.867	6.08102	18.703	11.6358	8.0788	2.88484	4.17452	8.27113	4.01944	1.98927	4.17053	3.64667	1.84185	3.14378	12.4681	4.02546	3.76472	2.83854	5.87002	4.35046	10.2042	17.4939
2.78419	8.24094	8.54944	2.89561	3.97761	4.63864	6.07699	5.29903	6.95837	15.995	6.25336	18.8921	11.4464	8.37922	2.90177	4.17539	8.25356	3.94401	1.97887	3.99919	3.68911	1.84145	3.15796	12.4138	3.98416	3.77087	2.91529	6.46137	4.46852	10.1566	17.4463
2.79743	8.29486	8.68102	2.88586	3.9484	4.5619	5.93015	5.39933	6.95886	16.0149	6.28862	18.9816	11.3261	8.67218	2.92157	4.17329	8.21809	3.88193	1.98212	3.88082	3.73048	1.84116	3.1992	12.4878	3.98909	3.7888	3.05953	6.66616	4.5446	10.1191	17.5148
2.86065	8.34191	8.88468	2.87343	3.96648	4.49141	5.84023	5.45108	6.94402	16.0362	6.3778	19.1501	11.3728	9.0063	2.94877	4.18173	8.18376	3.83026	1.98559	3.86627	3.80414	1.81981	3.23733	12.5035	3.99071	3.83693	3.12966	6.88133	4.6535	10.026	17.5621
2.93113	8.40978	8.83681	2.88254	4.01196	4.45186	5.73271	5.42281	6.89437	15.9665	6.40501	19.3857	11.1677	9.16135	2.97509	4.14247	8.14064	3.78799	2.00087	3.88475	3.88503	1.80168	3.24874	12.4515	3.98237	3.84742	3.26089	7.28652	4.81827	10.0417	17.5389
2.97553	8.27365	8.82393	2.91964	4.08226	4.4225	5.78611	5.55968	6.8919	15.9325	6.54623	19.6997	11.2425	9.24075	3.01406	4.13954	8.03113	3.78142	2.0032	3.89979	3.93326	1.80121	3.25576	12.4156	3.96859	3.85577	3.42729	7.91371	4.93931	10.0261	17.672
3.04596	8.4009	9.09519	2.96986	4.21249	4.38146	5.75194	5.78103	6.91314	15.9935	6.70743	19.8669	11.2493	9.40742	3.05721	4.12534	7.94394	3.78519	2.01211	3.91384	4.01999	1.78632	3.25088	12.4625	3.94085	3.87434	3.68063	8.19761	5.01598	9.93202	17.7878
3.13039	8.52103	9.59163	3.01554	4.31747	4.32347	5.74806	5.97532	6.84232	16.1254	6.91458	20.0705	11.1918	9.54782	3.07589	4.16339	7.85484	3.77951	2.03877	3.91849	4.07678	1.77836	3.25471	12.6066	3.91561	3.86424	3.94314	8.31171	5.22576	10.0843	17.8224
3.18032	8.57469	9.89463	3.07005	4.37363	4.28737	5.75132	6.06844	6.78865	16.2384	7.03865	20.2152	11.2053	9.9325	3.10555	4.19533	7.78747	3.78619	2.11226	3.94782	4.13233	1.75988	3.23968	12.914	3.90617	3.84155	3.99053	8.70597	5.46289	10.4394	17.8397
3.20215	8.57634	9.92988	3.12319	4.50213	4.22256	5.7302	6.24004	6.78559	16.404	7.10795	20.3288	11.1483	10.5481	3.12993	4.22997	7.71188	3.79948	2.21294	3.93136	4.22956	1.74155	3.21216	12.9499	3.90455	3.81507	4.10989	9.60505	5.76227	10.8187	17.8611
3.21904	8.52382	9.95496	3.17901	4.70887	4.18043	5.83534	6.69608	6.80369	16.8311	7.14829	20.3712	11.1438	10.8428	3.18533	4.30753	7.59064	3.78468	2.42597	3.89266	4.42246	1.72305	3.1941	13.039	3.92619	3.79659	4.27691	9.94919	6.49726	11.1268	17.8211
3.2264	8.53518	10.049	3.22027	4.82836	4.17492	5.92965	6.89146	6.80418	16.9902	7.16959	20.5381	11.1082	10.9904	3.22335	4.3331	7.46285	3.78894	2.47659	3.93616	4.50845	1.7133	3.18432	13.0276	3.95469	3.7848	4.36685	10.0696	7.14307	11.2311	17.8137
3.25163	8.58576	10.1343	3.23422	4.91676	4.13097	5.89715	6.98457	6.7814	17.1883	7.2099	20.5733	10.8739	11.0992	3.26077	4.38619	7.39945	3.80308	2.52017	3.96553	4.58275	1.69769	3.1816	13.1538	3.95161	3.80172	4.48444	10.1802	7.88882	11.2577	17.8266
3.29213	8.74036	10.1651	3.24363	4.98076	4.07538	5.8808	7.38161	6.77299	17.5192	7.28883	20.6415	10.6055	11.3295	3.29606	4.46371	7.35288	3.81755	2.62129	4.01226	4.72146	1.67756	3.18459	13.2837	3.88667	3.83461	4.56578	10.3235	8.58204	11.286	17.871
3.32512	8.70506	10.2127	3.24579	5.02153	4.03066	5.95036	7.67299	6.79233	17.8862	7.35357	20.7846	10.5867	11.6765	3.30299	4.49409	7.31245	3.82466	3.03694	4.07096	4.7822	1.65573	3.19467	13.3026	3.85891	3.86024	4.67373	10.4897	9.39691	11.3869	17.8694
3.34233	8.79653	10.2151	3.23402	5.06172	3.978	5.92101	7.96689	6.87891	18.0498	7.46482	20.9841	10.5862	12.0486	3.32126	4.51301	7.2962	3.81995	3.68163	4.08384	4.88428	1.6361	3.2104	13.3033	3.831	3.8677	4.84555	10.7326	11.0967	11.5737	17.846
3.34769	8.88579	10.2078	3.21239	5.10345	3.94719	5.82333	8.13682	6.94275	18.6633	7.70887	21.2346	10.6338	12.4038	3.34187	4.54555	7.26106	3.79587	3.86718	4.0797	5.00811	1.61947	3.22179	13.296	3.82598	3.8592	5.00154	10.8747	11.4512	11.7494	17.8689
3.4063	8.92264	10.2588	3.17886	5.15217	3.90441	5.79548	8.30061	6.98339	19.193	7.84247	21.3848	10.5913	12.6805	3.35913	4.58082	7.21799	3.84475	3.9047	4.08916	5.20411	1.59215	3.22713	13.5506	3.81487	3.8548	5.27379	11.1174	11.6756	12.0667	17.768
3.47202	8.93153	10.2559	3.14273	5.21038	3.89104	5.78085	8.48522	6.95887	19.3376	7.95418	21.452	10.5012	12.8393	3.39838	4.6618	7.17348	3.90579	4.06387	4.04659	5.32765	1.57165	3.22742	13.7127	3.76736	3.86446	5.41344	11.3927	12.0655	12.0312	17.8034
3.51614	9.01817	10.215	3.10897	5.22573	3.90319	5.74193	8.54894	6.9963	19.4176	8.0813	21.5773	10.4343	13.0393	3.5233	4.712	7.12067	3.9203	4.23271	3.91358	5.44838	1.53739	3.22499	13.7374	3.67872	3.85442	5.67649	11.5915	12.3742	12.1204	17.9757
3.58018	9.10471	10.2532	3.10737	5.2227	3.91696	5.65453	8.84683	7.02231	19.6293	8.33328	21.6624	10.4213	13.526	3.5541	4.76482	7.10902	3.91576	4.53103	3.86351	5.60216	1.51393	3.2302	13.863	3.58819	3.86169	5.90518	11.6879	12.5533	12.2322	18.1234
3.67663	9.18612	10.2849	3.1038	5.31195	3.91479	5.61496	9.21932	7.04109	19.6887	8.66671	21.7623	10.5065	14.2181	3.5979	4.82484	7.07215	3.93243	4.74862	3.84939	5.67153	1.49392	3.22208	14.1482	3.54176	3.85175	6.79341	11.7645	12.8157	11.763	18.2093
3.76526	9.4274	10.3202	3.11515	5.45987	3.89435	5.63166	9.45129	7.04379	20.0899	8.946	21.7706	10.5721	14.6516	3.63211	5.08266	7.0391	4.05148	5.06836	3.85531	5.72093	1.48688	3.18235	14.3443	3.47773	3.82533	7.07897	11.896	13.2435	11.4121	18.4508
3.85031	9.5244	10.3635	3.12599	5.55218	3.87055	5.6215	9.80056	7.08795	20.2456	9.25346	21.7744	10.6667	14.9147	3.67891	5.25447	7.06335	4.39163	5.69376	3.87605	5.83539	1.5036	3.13059	14.4801	3.45543	3.79278	7.61964	11.9515	13.6944	11.5005	18.7121
3.86707	9.63931	10.4245	3.11524	5.67297	3.92306	5.59892	10.0658	7.15228	20.3257	9.58064	21.8291	10.7047	15.3109	3.69711	5.38427	7.07507	4.66008	6.25534	3.90363	5.96265	1.53074	3.12668	14.79	3.42404	3.77379	7.92803	12.0869	14.2921	11.587	18.9258
3.88456	9.79728	10.4773	3.09379	5.8021	3.99561	5.51047	10.1807	7.14185	20.6381	9.85057	21.8866	10.9244	15.6877	3.7199	5.47826	7.06327	4.70364	6.57239	3.94795	6.04313	1.54101	3.12448	14.844	3.41	3.73649	8.3316	12.2926	14.9653	11.6909	18.7938
3.92268	9.83592	10.5329	3.06029	6.11202	4.09289	5.3731	10.4557	7.19423	21.0367	10.0089	21.9621	11.3547	16.0033	3.73058	5.59052	7.02168	4.78915	6.71535	3.98074	6.15561	1.54141	3.12937	14.8348	3.39511	3.72659	8.61461	12.5137	15.9256	11.9491	18.7367
3.98319	9.84514	10.5791	3.01332	6.68585	4.19045	5.29827	10.7344	7.26597	21.359	10.155	22.1171	11.3094	16.3523	3.7579	5.62944	6.98738	4.84476	7.03236	4.00687	6.20122	1.55609	3.12633	14.8139	3.38805	3.73671	8.73578	12.7652	16.6094	12.1397	18.7409
4.05195	9.82189	10.6306	2.93588	7.24399	4.21654	5.28945	10.9094	7.31965	21.7838	10.2639	22.2226	11.7476	16.6403	3.80204	5.65947	6.97219	4.96251	7.50186	4.02508	6.27554	1.56321	3.13372	15.0172	3.34471	3.73429	8.9104	12.9811	17.4731	12.5513	18.6799
4.08291	9.97764	10.6933	2.87315	7.46595	4.23518	5.25087	11.6355	7.39541	22.0651	10.4956	22.2057	12.3634	17.1319	3.86008	5.92082	6.95574	5.11277	7.75785	4.01698	6.39792	1.58027	3.13376	15.1838	3.3021	3.75174	9.36429	13.279	18.2686	12.7603	18.726
4.10869	10.1199	10.8751	2.81151	7.52706	4.22575	5.24788	11.9853	7.47068	22.2932	10.8442	22.1893	12.401	17.6588	3.91456	6.35651	6.93953	5.26783	7.90626	4.03018	6.52209	1.6092	3.13409	15.334	3.24695	3.77456	10.0514	13.6774	18.7391	13.0253	18.8236
4.15102	10.1554	11.0278	2.77886	7.58336	4.19669	5.19282	12.4586	7.42647	22.8177	11.0605	22.2375	12.4793	18.2556	3.96324	6.46848	6.95584	5.36295	8.07705	4.01423	6.59072	1.6522	3.12556	15.5175	3.20813	3.79775	10.4365	14.387	19.1315	13.1982	18.9821
4.20971	10.2365	11.1033	2.76347	7.6841	4.20589	5.1696	12.7935	7.4319	23.883	11.3617	22.3424	12.5988	18.7153	4.0728	6.53939	6.96014	5.39108	8.26452	4.08765	6.59005	1.65667	3.11965	15.5501	3.16321	3.88243	10.7015	14.9349	19.9298	13.3679	19.1706
4.29623	10.3084	11.389	2.74981	7.75633	4.21657	5.09656	13.3943	7.46526	25.1581	11.6617	22.5524	12.7304	18.8991	4.20223	6.62779	6.95284	5.38686	8.46724	4.30666	6.66351	1.64949	3.11508	15.6115	3.10601	3.90696	10.9606	15.089	20.6309	13.5629	19.2553
4.38195	10.4499	11.7254	2.77034	7.85288	4.25162	5.04169	13.8682	7.40375	26.1887	12.006	22.8221	12.988	19.3461	4.25162	6.83824	6.92381	5.35424	8.88251	4.4822	6.75908	1.65048	3.12282	15.7699	3.05876	3.98476	11.3023	15.1287	21.3119	13.7635	19.4798
4.45234	10.5945	12.03	2.81275	7.96589	4.2609	4.98383	14.2839	7.36144	26.589	12.4001	22.942	13.2902	19.9691	4.34646	7.01017	6.8751	5.3317	9.92239	4.56535	6.95928	1.64784	3.12333	15.8552	3.02572	4.00538	11.6682	15.1431	22.4624	14.0096	19.8084
4.49272	10.608	12.0439	2.89626	8.20763	4.28426	4.93966	14.7204	7.35306	26.9712	12.5441	23.0218	13.6028	20.5123	4.43425	7.08578	6.88267	5.31173	10.3186	4.69081	7.2259	1.66278	3.11239	15.8773	3.02541	4.01071	12.0272	15.1924	22.8793	14.2309	20.1452
4.51108	10.6169	12.0267	2.97271	8.28658	4.27561	4.92791	15.2549	7.42999	27.4622	12.7202	23.0922	13.8873	20.7379	4.6045	7.26474	6.9214	5.33596	10.5551	5.46362	7.46717	1.69994	3.10842	15.9552	3.00027	4.00301	12.6343	15.2904	23.3354	14.4155	20.3772
4.52623	10.8512	12.0334	3.07637	8.71668	4.32407	4.86584	15.8468	7.63424	27.8389	13.0109	23.1193	14.4479	21.0241	4.69594	7.53576	6.93753	5.37996	10.8691	5.75144	7.56898	1.73437	3.12481	16.1638	2.86296	4.01649	13.1229	15.414	23.7606	14.612	20.6173
4.64517	10.7613	12.2294	3.14694	8.89741	4.41304	4.75328	16.1298	7.76795	28.2453	13.3648	23.0526	14.7498	21.3272	4.73909	7.73029	6.91234	5.445	11.61	5.81552	7.75236	1.75407	3.11404	16.4806	2.80989	4.05115	13.4451	15.4617	24.0983	14.7716	21.1727
4.72408	10.7882	12.3723	3.18518	9.07011	4.52901	4.67794	16.5764	7.94602	28.7189	13.5644	22.9576	15.1115	21.7035	4.80358	7.79542	6.86773	5.51148	12.5563	5.92875	7.98228	1.76224	3.115	16.7501	2.80654	4.0605	13.666	15.4831	24.5421	15.4695	21.8191
4.72334	10.9132	12.4854	3.21263	9.34571	4.62252	4.64442	17.1517	8.11944	29.4295	13.7597	23.0728	15.3247	22.0998	4.92245	7.86411	6.85103	5.5958	13.5352	6.08655	8.16646	1.77246	3.12126	17.1438	2.81488	4.08564	13.8987	15.5091	24.8682	15.9894	21.9644
4.73357	11.1071	12.6211	3.21304	9.52229	4.63102	4.54933	17.4439	8.20606	30.0452	13.9294	23.2172	15.7499	22.4213	5.05164	7.94415	6.83813	5.67375	14.841	6.22263	8.39538	1.79609	3.11056	17.3772	2.80667	4.11972	13.9969	15.6468	25.1081	16.2304	22.172
4.74252	11.3381	12.6758	3.21858	9.80439	4.66928	4.47222	17.5271	8.26646	30.4687	14.2238	23.2043	16.3383	22.6688	5.13516	8.08758	6.88187	5.77521	16.2586	6.36786	8.99507	1.81256	3.1147	17.6445	2.80728	4.13977	14.0763	15.7927	25.36	16.266	22.1558
4.78181	11.5717	12.8368	3.26487	10.0676	4.71308	4.41111	17.7738	8.30412	30.7755	14.4523	23.1272	17.2125	22.7997	5.25542	8.21857	6.90635	5.92458	17.0789	6.45911	9.33222	1.82201	3.1104	18.2155	2.79517	4.17537	14.2364	15.8285	25.6716	16.5414	22.0954
4.84232	11.7635	13.029	3.30381	10.229	4.79466	4.39437	18.0359	8.32222	30.9412	14.6633	23.1161	17.7044	22.9849	5.36824	8.476	6.95775	5.98668	17.5884	6.9366	9.38537	1.83016	3.15206	18.4918	2.77243	4.25492	14.5772	15.8942	25.8658	16.7817	22.1547
4.90291	11.9325	13.5433	3.44225	10.2799	4.86888	4.47041	18.2089	8.31647	31.6306	15.01	23.1517	18.459	23.45	5.50359	8.7753	7.03781	5.94293	18.0721	7.25289	9.45839	1.84916	3.17338	19.3906	2.82464	4.38692	15.0884	15.9472	26.3098	16.9013	22.3076
4.96576	12.1334	14.3249	3.60848	10.3641	4.92996	4.49535	18.5312	8.33189	32.2656	15.297	23.1279	19.1545	23.6546	5.58245	8.99954	7.11985	5.89123	18.7484	7.32674	9.77487	1.87114	3.23138	19.999	2.83167	4.52999	15.6191	15.9727	26.7201	17.0908	22.4732
5.05385	12.3376	14.9708	3.68764	10.4445	4.9482	4.47657	18.96	8.43732	32.5712	15.5733	23.0265	19.6728	23.8351	5.7011	9.14151	7.10694	5.82622	19.7128	7.36644	9.90682	1.87615	3.331	20.0547	2.78781	4.72286	15.7612	15.9892	27.1678	17.3664	22.5457
5.14225	12.3673	15.4556	3.79824	10.5362	4.97472	4.44219	19.2948	8.51397	32.5042	15.6677	22.9809	20.3335	23.9799	5.76454	9.1741	7.07923	5.7852	20.4569	7.40049	10.0341	1.90489	3.39488	20.1232	2.7557	5.15957	16.0102	16.0224	27.5484	17.4704	22.6857
5.19483	12.538	16.1324	3.82441	10.7814	5.03977	4.40898	19.5781	8.55643	32.6233	15.7097	22.9667	21.0335	24.265	5.88148	9.31022	7.08036	5.78223	21.0018	7.45116	10.1628	1.93569	3.40172	20.2234	2.76064	5.40831	16.2125	16.0601	28.1054	17.499	22.896
5.24244	12.8542	16.3913	3.88003	11.1175	5.11782	4.51942	19.7606	8.5913	32.8178	15.7607	22.9972	21.576	24.7976	6.10316	9.67232	7.15202	5.80343	21.304	7.54777	10.3077	1.97523	3.39688	20.422	2.77382	5.46387	16.2637	16.0505	28.3329	17.5296	23.0942
5.29367	13.0322	16.8191	3.97769	11.5204	5.1731	4.69328	20.0421	8.59491	33.0577	15.9367	22.981	22.2257	25.3834	6.30689	10.2543	7.16787	5.84058	21.8789	7.61918	10.4974	2.0084	3.44578	21.0622	2.79794	5.51524	16.4992	16.0266	28.6919	17.5596	23.1082
5.33566	13.1839	17.3015	4.02294	11.7042	5.20885	4.79136	20.5259	8.58733	33.3875	16.0119	22.8644	22.7399	25.7318	6.51204	10.3457	7.19492	5.89094	22.6149	7.69509	10.8813	2.02374	3.49503	21.2986	2.82322	5.64702	16.862	16.0082	29.4305	17.6375	23.1206
5.38818	13.5152	17.6259	5.02127	11.8203	5.24053	5.13771	20.811	8.67588	33.7492	16.054	22.6876	23.5412	26.3497	6.7922	10.5093	7.27424	5.95614	23.5099	7.77266	11.1186	2.03976	3.54834	21.5046	2.89098	5.75305	17.0952	15.9892	30.7782	17.7787	23.3274
5.44533	13.8719	18.2154	5.90016	12.1489	5.31499	5.53721	20.9898	8.72908	34.7236	16.2374	22.5491	24.1936	26.8549	6.84893	10.8785	7.25499	6.02346	24.4408	7.88606	11.3269	2.06276	3.56336	21.7331	2.94138	5.81016	17.4034	15.9831	31.3562	17.8763	23.4209
5.50024	14.0616	18.9847	6.19116	12.3564	5.3651	5.68515	21.1602	8.68842	35.7612	16.3067	22.5933	24.6359	27.1876	7.03776	11.3624	7.23765	6.12262	25.1331	7.95211	11.4128	2.0947	3.58458	21.9117	2.97898	5.93432	17.7113	15.9769	31.8336	18.0284	23.4829
5.53556	14.2636	19.4567	6.41567	12.5437	5.3927	5.95903	21.7049	8.70255	36.2975	16.3398	22.437	24.9301	27.5241	7.21613	11.765	7.25351	6.24382	25.685	8.00064	11.822	2.12756	3.59987	21.9926	3.00894	6.14675	17.9543	15.9685	32.0807	18.1299	23.5712
5.54245	14.5741	19.5882	6.4674	12.9559	5.42527	6.2259	22.295	8.7467	37.1375	16.4164	22.3887	25.0325	27.8228	7.37862	11.8929	7.29511	6.3893	26.2855	8.11441	12.1076	2.17409	3.64432	22.0065	3.02781	6.45219	18.3243	15.9551	32.2692	18.3218	23.7547
5.55878	14.8245	19.6331	6.77536	13.3936	5.49167	6.41804	22.6589	8.81128	37.5149	16.5218	22.373	25.2564	27.9766	7.52589	12.0259	7.31318	6.51841	26.7941	8.32206	12.3443	2.25014	3.71932	22.2832	3.08529	6.77226	18.6987	15.9465	32.6479	18.5152	24.0168
5.58619	15.2296	19.7202	8.08695	13.9406	5.56921	6.74388	22.9843	8.78014	38.0177	16.4592	22.3071	25.5893	28.1431	7.76907	12.1916	7.32124	6.64841	27.2655	8.38943	12.6725	2.36469	3.74576	22.4841	3.10583	6.81834	18.7672	15.9316	32.891	18.6962	24.2023
5.63424	15.5553	19.8915	8.93806	14.4112	5.62764	7.06613	23.394	8.81016	38.7189	16.4755	22.3942	26.0122	28.398	7.85508	12.3801	7.31987	6.73118	27.9949	8.44096	12.8305	2.42834	3.77751	22.6711	3.12186	6.92131	19.1064	15.9005	33.1584	19.1388	24.2779
5.67753	15.8264	20.2653	9.07569	14.8009	5.75119	7.34371	24.0551	8.86738	39.2141	16.5959	22.3403	26.4502	28.4812	7.94464	12.4544	7.338	6.78221	29.2347	8.55789	12.9102	2.4978	3.80256	22.9864	3.10631	7.01562	19.4749	15.8663	33.4309	19.3508	24.4462
5.71899	16.2238	20.5705	9.33424	15.4927	5.8668	7.46962	24.4982	8.92526	39.3924	16.6145	22.38	26.7451	28.6701	8.0389	12.5483	7.34737	6.82194	29.9166	8.61669	13.0377	2.58803	3.85876	23.426	3.09484	7.11866	19.6531	15.8306	33.6461	19.5339	24.4583
5.73026	16.4528	20.7967	9.78825	16.5986	5.98158	7.7424	24.9771	8.97584	39.5934	16.6264	22.3678	27.0584	28.9048	8.16309	12.7245	7.3762	6.85485	30.3966	8.6343	13.1832	2.63575	3.92992	24.2778	3.15222	7.29023	19.8881	15.7105	34.1034	20.2907	24.4693
5.75784	16.6359	21.1939	9.92817	16.7723	6.06433	8.04727	25.4978	9.02682	40.0511	16.6316	22.4255	27.7524	29.0444	8.34589	12.9063	7.35147	6.92552	30.6472	8.66312	13.3414	2.64856	4.00889	24.9479	3.19759	7.43758	20.3051	15.5385	34.4122	20.9182	24.3278
5.77886	16.9807	21.6387	9.98896	16.8438	6.17698	8.10414	26.041	9.02559	40.4627	16.5625	22.3605	28.6914	29.1198	8.52617	13.0197	7.32992	7.06537	31.031	8.71271	13.5815	2.6824	4.03023	25.4449	3.21321	7.64177	20.5826	15.3952	34.6448	21.3293	24.2023
5.79688	17.2038	21.9909	10.1544	17.0003	6.38691	8.20374	26.5648	9.13285	40.9583	16.5641	22.3342	29.5043	29.1495	8.76255	13.1383	7.32283	7.14051	31.3412	8.76396	13.9599	2.73049	4.0562	26.4365	3.24	7.87211	20.8233	15.3095	35.0421	21.6986	24.2348
5.81696	17.4586	22.7899	10.5184	17.3105	6.76361	8.46781	26.8308	9.21166	41.2864	16.5924	22.4767	29.9116	29.2477	8.90723	13.2007	7.36245	7.18565	31.9286	8.81309	14.1421	2.77231	4.12053	27.629	3.27177	8.01293	20.9049	14.9133	35.4778	21.8317	24.2586
5.82722	17.7036	23.1486	11.0219	17.5405	7.43792	8.60114	27.0534	9.22762	41.569	16.6085	22.4458	30.1444	29.3198	9.07995	13.4465	7.41935	7.28324	32.2716	8.8641	14.3918	2.81433	4.18625	28.0636	3.34467	8.30947	20.9985	14.3894	35.7389	22.499	24.2176
5.8409	17.8331	23.3355	12.0824	17.8253	7.57605	8.73984	27.718	9.27686	42.0302	16.6142	22.3043	30.2907	29.4067	9.3439	13.6688	7.48745	7.40066	32.6062	8.89358	14.574	2.8658	4.26686	28.7735	3.40032	8.72676	21.0935	14.0968	35.9132	23.1647	24.1801
5.85593	18.0073	23.6762	12.6532	18.0419	7.68018	9.03556	28.1461	9.35476	42.2376	16.6103	22.0915	30.5183	29.5171	9.65573	13.8341	7.51186	7.56698	33.4224	8.90938	14.6456	2.8938	4.38878	29.1726	3.45456	9.05712	21.1143	13.9884	36.1643	23.4984	24.0963
5.88907	18.1723	25.28	12.8981	18.0852	7.83433	9.15376	28.3363	9.40737	42.3238	16.5903	22.0874	30.8091	29.5177	9.85754	13.8635	7.59788	7.72634	33.8723	8.92369	14.7847	2.94002	4.46981	29.5138	3.50272	9.2702	21.3574	13.9037	36.2177	23.6085	24.0665
5.92948	18.4644	26.0193	13.252	18.2297	8.01378	9.16375	28.9122	9.54807	42.607	16.5418	22.088	31.7575	29.5653	10.1422	13.9323	7.74513	7.89676	34.1522	8.93954	15.0539	3.01106	4.53351	29.7518	3.5391	9.5368	21.4842	13.8082	36.253	23.7669	24.0376
5.94206	18.5926	26.3655	13.6107	18.3045	8.15348	9.06148	29.2647	9.6559	43.032	16.5112	22.0956	32.3943	29.6015	10.2733	13.9973	7.79009	8.03578	34.3758	8.95407	15.1685	3.10336	4.58616	29.8796	3.56765	9.70783	21.4836	13.761	36.3642	24.0721	23.9604
5.93373	18.8861	26.4793	14.3196	18.3309	8.3408	9.09684	29.5135	9.64699	44.1844	16.4065	22.0155	33.0561	29.6704	10.373	14.0772	7.82247	8.24094	34.5931	9.00628	15.4963	3.22748	4.70419	30.1917	3.58201	10.1411	21.5627	13.3978	36.4844	24.3432	23.9135
5.91756	19.1143	26.616	15.8257	18.3384	8.46591	9.27162	29.7103	9.79304	45.0204	16.3321	22.0336	33.7846	29.8569	10.5967	14.2188	7.84816	8.42761	34.5851	9.07196	16.0736	3.3443	4.76696	30.7408	3.58578	10.8077	21.683	12.4863	36.5973	24.3753	23.8842
5.91529	19.363	26.7864	17.1217	18.3372	8.57361	9.70031	29.8995	10.0153	45.5202	16.3048	22.0155	34.1384	29.7286	10.79	14.3634	7.87018	8.53632	34.5186	9.14385	16.745	3.45033	4.86095	31.1124	3.57785	11.1924	22.0117	12.0224	36.7206	24.2007	23.7584
5.91361	19.5913	26.8819	18.7405	18.339	8.66462	10.1107	30.2639	10.1056	46.2299	16.2642	21.9829	34.4622	29.4959	11.0403	14.5201	7.87795	8.69659	34.8976	9.26453	17.0954	3.54176	4.88883	31.5121	3.58495	11.326	22.1273	11.9255	36.7329	24.0866	23.5989
5.89858	19.806	26.8736	19.8161	18.334	8.7521	10.2893	30.3474	10.1819	46.847	16.2178	22.003	34.7681	29.4098	11.1825	14.6914	7.9446	8.89581	35.3577	9.28567	17.2908	3.63661	4.97295	31.6186	3.6017	11.4234	22.1282	11.8416	36.6479	24.1074	23.4864
5.92692	20.1051	27.0288	20.5309	18.3495	8.7964	10.3598	30.7202	10.2456	47.3496	16.0807	22.1746	35.0725	29.3944	11.3482	14.783	8.05095	9.10463	35.6374	9.32632	17.4536	3.69423	5.01016	31.9855	3.64318	11.659	22.2597	11.748	36.2729	24.0159	23.4581
5.92993	20.3703	27.2913	21.1779	18.4306	8.91957	10.6009	31.2131	10.3538	47.7077	15.9911	22.3281	35.3722	29.4133	11.5529	14.8309	8.05704	9.23699	35.8216	9.49189	17.8922	3.75684	5.05828	32.3887	3.6926	11.8486	22.317	11.5217	36.4122	23.8423	23.4474
5.94352	20.5231	27.5393	21.7717	18.6256	8.99278	10.8332	31.6237	10.4376	48.0859	15.9288	22.488	35.6536	29.3766	11.7584	14.8755	8.07793	9.29046	36.2549	9.54572	18.3397	3.82053	5.09249	33.0496	3.77888	12.0204	22.3589	11.1615	36.5912	23.8124	23.4259
6.02751	20.6081	28.1057	22.8061	18.7718	9.08038	11.1477	32.0458	10.6407	48.7091	15.8607	22.4323	35.9761	29.2874	11.8809	15.1568	8.0915	9.38304	36.4288	9.56775	18.5337	4.00551	5.12642	33.5336	3.84784	12.3177	22.3418	10.8516	36.72	23.8443	23.373
6.08131	20.609	29.0159	24.3347	18.7825	9.12027	11.2753	32.6008	10.7805	49.2484	15.6323	22.4894	36.0863	29.2092	11.9415	15.4777	8.09865	9.56442	36.3909	9.59799	18.7892	4.19372	5.15302	34.1675	3.93508	12.6121	22.3516	10.6598	36.8653	23.8687	23.3315
6.09218	20.6508	29.925	26.1731	18.8643	9.14524	11.5064	32.8966	10.7915	49.7133	15.3817	22.6214	36.1425	29.1728	11.9886	15.5701	8.12282	9.87129	36.3695	9.61779	18.9757	4.24673	5.1666	35.0899	4.07679	12.917	22.0217	10.538	36.892	23.8768	23.2714
6.08997	20.8051	30.3672	28.4943	18.9879	9.17481	11.6899	33.1663	10.8721	50.287	15.3157	22.7487	36.2992	29.1508	12.0611	15.5275	8.10526	10.1211	36.4459	9.68269	19.189	4.29739	5.20034	35.6235	4.17089	13.1949	21.9421	10.3438	37.0927	23.8332	23.1535
6.10665	21.0139	30.6456	29.801	19.0665	9.23967	11.8314	33.4203	11.2699	50.6347	15.2183	22.991	36.7475	29.1408	12.1247	15.5517	8.10234	10.1772	36.7669	9.78919	19.3699	4.31033	5.2485	35.784	4.21386	13.4867	21.7057	10.1824	37.5114	23.6766	22.9791
6.13771	21.2644	31.1535	30.6482	19.1349	9.36997	12.0054	33.8772	11.579	50.9954	15.1289	23.2962	37.1314	29.1297	12.1777	15.6629	8.11787	10.2122	36.9818	9.86402	19.5775	4.31351	5.27008	36.5397	4.28259	13.6489	21.7362	9.99807	37.4099	23.4355	22.6949
6.20835	21.7072	31.5527	31.8603	19.1528	9.56298	12.2028	34.1866	11.8922	51.6707	14.8919	23.4338	38.0674	28.8728	12.242	15.7622	8.13103	10.417	37.1435	9.93469	19.6633	4.32656	5.27437	37.4652	4.40435	13.8995	21.8497	9.83546	37.0719	22.9758	22.4867
6.24419	21.7908	31.8259	33.0148	19.112	9.74005	12.3387	34.2852	11.9947	51.9648	14.6715	23.4968	38.128	28.462	12.3394	15.8047	8.13455	10.8346	37.2375	10.0111	19.8316	4.36087	5.29808	38.2017	4.49668	14.1429	22.0299	9.7032	36.9342	22.8964	22.1986
6.28577	21.8228	31.9331	33.8059	19.0586	9.88209	12.4137	34.365	12.2	52.0004	14.5359	23.3428	38.0911	28.2575	12.4102	15.7348	8.15491	11.2217	37.3274	10.1092	20.1224	4.39505	5.33604	38.9986	4.58305	14.5986	22.1239	9.58216	36.4465	22.8861	21.9609
6.27448	21.9518	32.0428	34.474	18.9367	10.0765	12.5976	34.5026	12.2985	52.5718	14.2694	23.277	37.9604	28.2197	12.4491	15.6272	8.21261	11.4378	37.5579	10.2133	20.3266	4.4273	5.40543	39.7315	4.67944	15.08	22.1977	9.38638	36.1815	22.761	21.6697
6.27672	22.0494	32.1625	35.8601	18.7372	10.271	12.8905	34.6712	12.4083	52.8862	13.7478	23.2679	37.8088	28.1027	12.516	15.623	8.28192	11.5584	37.7142	10.6092	20.6247	4.47065	5.47943	40.0168	4.79475	15.3303	22.6383	9.19197	35.9109	22.7084	21.5414
6.31902	22.1051	32.2591	36.7878	18.4909	10.394	12.9951	34.6355	12.5239	53.0969	13.559	23.162	37.8206	28.0301	12.5997	15.5901	8.34333	11.7178	37.8961	10.9415	20.8316	4.52326	5.50708	40.6643	4.89473	15.4577	22.7018	8.92621	35.8246	22.6743	21.4206
6.41524	22.1044	32.3104	37.3323	18.3457	10.5551	13.3032	34.647	12.6316	53.308	13.512	23.0633	37.7549	27.8989	12.6068	15.5598	8.33659	12.0335	38.0315	11.2404	21.0008	4.56043	5.52185	41.1366	5.02953	15.5571	22.7235	8.53876	35.5514	22.5464	21.3389
6.40328	22.0975	32.5398	37.7712	18.3244	10.9229	13.9033	34.6405	12.7222	53.6213	13.3658	22.9377	37.7955	27.5389	12.6307	15.505	8.29275	12.5582	38.1925	11.5887	21.2271	4.58896	5.65199	41.378	5.16228	15.7366	22.6071	8.21922	35.4071	22.4849	21.1979
6.3792	22.0671	32.7733	38.2181	18.2694	11.4962	14.0289	34.4724	12.8435	53.8175	13.1464	22.6772	37.7814	27.2902	12.6658	15.4758	8.26395	13.0462	38.0588	12.4266	21.3168	4.60435	5.72142	41.7701	5.24591	15.8846	22.5207	7.85271	35.0792	22.4046	21.0577
6.33506	22.0123	32.7696	38.466	18.2191	12.0049	14.1573	34.51	13.0201	54.0517	12.8213	22.406	37.7137	27.0806	12.7008	15.4209	8.24561	13.5409	38.0054	13.2725	21.6682	4.61817	5.7488	42.8026	5.3081	15.9908	22.4397	7.59318	35.1355	22.3022	20.9159
6.32325	21.8335	32.8923	38.6709	18.1849	12.3663	14.3545	34.533	13.1284	54.8687	12.5387	22.2623	37.6905	26.8076	12.747	15.3768	8.21326	13.9028	37.9782	13.7797	21.9616	4.63605	5.77304	43.7386	5.37784	16.0579	22.2995	6.88471	35.1332	22.1538	20.7578
6.31881	21.7053	33.0779	39.1629	18.155	12.8233	14.3776	34.4568	13.1924	55.9365	12.2351	22.0818	37.6494	26.5823	12.7888	15.3269	8.15554	14.2608	37.9728	14.1892	21.9617	4.65137	5.77652	43.9717	5.45143	16.0972	22.2243	6.21498	35.012	21.8478	20.6468
6.31258	21.6355	33.1892	39.8516	18.0637	13.3246	14.3994	34.4205	13.2217	56.3629	11.9577	21.9348	37.563	26.3144	12.8112	15.2634	8.09919	14.7568	37.7804	14.5341	22.0556	4.69418	5.78011	44.2818	5.50413	16.1698	22.1806	5.95722	34.8291	21.6784	20.4052
6.30296	21.5544	33.3063	40.0782	17.8868	13.7553	14.4845	34.3259	13.211	56.6293	11.7081	21.8278	37.5334	26.1484	12.8328	15.24	8.08555	15.5607	37.4945	14.8975	22.0042	4.70337	5.776	44.6073	5.58406	16.2609	22.0454	5.89208	34.5614	21.4598	20.1129
6.30125	21.4838	33.5687	40.3605	17.8425	14.0253	14.6259	34.2468	13.239	56.7591	11.4298	21.7515	37.4709	25.8344	12.8435	15.28	8.07975	16.5905	37.0575	15.4804	22.1668	4.694	5.76061	44.9485	5.68118	16.3774	21.6019	5.80421	34.298	21.3095	19.9202
6.32224	21.4355	33.7562	41.0479	17.6983	14.2393	14.6952	34.1733	13.2173	56.8409	10.9943	21.7096	37.1568	25.29	12.8547	15.2306	8.05462	17.24	36.5543	16.4072	22.3867	4.69745	5.7615	45.2601	5.86143	16.4819	21.3628	5.64718	33.8171	21.2157	19.6404
6.35659	21.3756	33.7338	41.7031	17.6111	14.4559	14.7469	34.0743	13.1777	57.1609	10.6594	21.691	36.931	24.8963	12.8938	15.0998	7.97637	17.4794	36.1249	17.9479	22.261	4.69973	5.75261	45.5191	5.97827	16.5331	21.2066	5.39447	33.5766	21.1524	19.246
6.33586	21.3201	33.8422	43.0301	17.5408	14.7563	14.8006	34.005	13.2668	57.4679	10.093	21.6381	36.4939	24.7366	12.8948	15.0394	7.93237	17.5761	35.9252	18.6161	22.2033	4.69539	5.74135	45.73	6.16214	16.5499	21.1416	5.22906	33.3715	21.0227	19.0979
6.29489	21.3488	33.9907	43.5982	17.3431	14.9683	14.8539	34.1225	13.3854	57.3489	9.69516	21.4454	36.281	24.4789	12.8586	14.9258	7.91882	17.8578	35.7091	19.3645	22.3921	4.69054	5.71918	45.9355	6.24491	16.5917	21.0857	5.19438	33.1972	20.854	18.837
6.27869	21.2469	34.3212	43.9416	17.2533	15.1404	14.8635	34.0945	13.4282	57.0046	9.35252	21.1703	36.148	24.3346	12.8172	14.8989	7.88264	18.3395	35.4832	20.3711	22.5278	4.69327	5.70173	46.2152	6.31759	16.6053	20.8954	5.15821	33.0976	20.697	18.3358
6.25594	21.0954	34.8962	44.3812	17.084	15.2798	14.8599	34.0377	13.4591	57.0847	9.14629	21.0491	35.9929	24.1705	12.7614	14.8486	7.84605	19.0517	35.0562	20.8914	22.6909	4.71349	5.66805	46.3122	6.35192	16.6168	20.7568	4.98179	32.9013	20.4753	17.8564
6.25183	21.0047	35.5668	45.0787	16.8394	15.3769	14.8648	33.8971	13.4474	57.1858	9.00876	20.9295	35.7268	23.8815	12.7088	14.7377	7.82417	19.8516	34.6194	21.3124	22.9075	4.71461	5.62108	46.5862	6.36886	16.5933	20.7278	4.74553	32.7117	20.1708	17.3989
6.22521	20.8252	36.2238	45.3929	16.6476	15.5055	14.8617	33.7608	13.438	57.2059	8.76876	20.7254	35.4277	23.4841	12.6762	14.7106	7.80258	20.4956	34.2639	22.6104	23.1755	4.72356	5.57728	46.9227	6.38719	16.5279	20.5973	4.6205	32.5362	19.6261	16.9119
6.13838	20.5409	36.2258	45.4957	16.6185	15.6476	14.8473	33.6096	13.487	57.3403	8.35615	20.2908	34.975	23.2054	12.6573	14.6624	7.71749	21.1874	34.0842	23.8412	23.255	4.7289	5.55632	47.2669	6.37213	16.4756	20.5193	4.44192	32.1606	19.1043	16.627
6.10243	20.3678	36.3237	45.65	16.6061	15.8031	14.8369	33.4902	13.5394	57.4829	8.16277	20.0209	34.5193	23.0925	12.6553	14.3724	7.67484	21.7037	33.9194	24.5937	23.2496	4.72902	5.53153	47.4907	6.38598	16.4197	20.3502	4.17409	31.8546	18.9876	16.4634
6.09325	20.0654	36.5425	45.6355	16.6032	16.1188	14.835	33.3785	13.5461	57.787	7.93387	19.9212	34.2034	22.8899	12.6085	13.9884	7.56637	22.0791	33.5328	24.9364	23.2598	4.75977	5.47432	47.6668	6.4026	16.3783	20.1505	4.0718	31.5004	18.8519	16.2968
6.09749	19.8137	36.6312	45.7386	16.5674	16.3348	14.7956	33.2478	13.6219	57.7671	7.52087	19.818	33.7782	22.552	12.5735	13.8888	7.40068	22.2624	32.885	25.2663	23.2529	4.78203	5.41656	47.8466	6.41783	16.3882	20.0464	4.02346	31.2921	18.5311	16.1324
6.09797	19.6252	36.308	45.8042	16.4025	16.4417	14.7514	33.1751	13.6555	57.6135	7.41267	19.669	33.2759	22.3796	12.5437	13.7904	7.258	22.3774	32.1225	25.8933	23.2963	4.81303	5.3702	48.0543	6.42649	16.4213	19.9389	4.05697	31.098	18.0054	15.9315
6.08995	19.4078	36.0434	45.8404	16.091	16.4976	14.7253	33.0238	13.6149	57.9415	7.17078	19.5081	32.8275	22.086	12.506	13.7146	7.23061	22.672	31.3025	26.3023	23.2778	4.83638	5.37387	48.0882	6.42339	16.4393	19.6962	4.02852	30.7388	17.5287	15.6116
6.05698	19.2177	36.005	45.8683	15.7015	16.5473	14.6326	32.9459	13.5689	58.4266	6.91128	19.362	32.3185	21.8867	12.3588	13.4652	7.22728	23.1832	30.9463	26.639	23.3542	4.83487	5.36995	48.3361	6.4076	16.459	19.4339	4.01463	30.1985	17.2746	15.3478
5.97484	19.0456	35.99	45.8678	15.5271	16.5899	14.4784	32.6594	13.5713	58.5198	6.64803	19.2421	31.9272	21.4006	12.2443	13.1966	7.16664	23.6681	30.5597	27.016	23.2643	4.83352	5.34749	48.4163	6.41446	16.4927	19.0778	4.03058	29.8006	17.0032	15.0765
5.91553	18.6559	35.9244	45.5013	15.4862	16.7355	14.3948	32.524	13.5852	58.6086	6.42816	19.1538	31.8592	20.7538	12.2108	12.9306	7.07849	24.1568	30.1822	27.2085	23.1726	4.8276	5.32998	48.4662	6.43184	16.5105	18.892	4.05607	29.475	16.7018	14.7841
5.85355	18.3467	35.8195	45.3818	15.3935	16.9738	14.3098	32.3235	13.5869	58.4422	6.23925	19.0115	31.3479	20.4196	12.2128	12.7098	7.02271	24.59	29.573	27.2394	23.1513	4.84412	5.30295	48.0496	6.42972	16.4511	18.8157	4.0921	28.5032	16.5182	14.4979
5.79329	18.0572	35.7385	45.3676	15.2924	17.2456	14.2458	32.0552	13.6069	58.4141	6.05119	18.8389	31.0878	20.0262	12.1929	12.5853	6.96606	24.8633	29.1049	27.2937	23.1641	4.85425	5.2865	47.987	6.42259	16.3341	18.6405	4.11166	27.8102	16.4197	14.4141
5.74673	17.8447	35.6142	45.3374	15.1703	17.4859	14.164	31.8792	13.6195	58.584	5.98442	18.6629	30.9481	18.9457	12.1609	12.4079	6.9228	25.1308	28.213	27.4554	23.2488	4.85703	5.23854	47.9658	6.41173	16.2295	18.4714	4.10495	27.4066	16.3941	14.3222
5.70399	17.6201	35.2575	45.2181	14.9282	17.7606	13.9175	31.6261	13.6641	58.6029	5.85358	18.4564	30.6937	18.335	12.1218	12.283	6.90309	25.4127	27.0749	27.5307	23.2869	4.85288	5.22653	47.9181	6.40717	16.2281	18.3371	4.14063	27.0278	16.3774	14.1311
5.66662	17.4103	34.8927	45.1847	14.5948	17.8862	13.7045	31.2676	13.6466	58.629	5.72594	18.2378	30.5585	17.8363	12.0287	12.2651	6.88098	25.697	26.4324	27.5834	23.2171	4.85928	5.16751	47.8541	6.37367	16.2168	17.6197	4.21451	26.8098	16.3396	13.8545
5.63916	17.2142	34.9114	45.2416	14.1947	17.9008	13.6291	30.8754	13.6144	58.8946	5.57087	18.1099	30.3737	17.3071	11.9291	12.1307	6.82976	25.8595	25.9711	27.8623	23.1318	4.85354	5.11163	47.8539	6.36299	16.1928	16.9222	4.31503	26.4286	16.2261	13.5097
5.56692	17.0886	35.0235	45.1874	13.5727	17.9503	13.5982	30.5425	13.5895	59.0822	5.23184	17.8537	29.9765	16.8754	11.8401	11.9391	6.79878	26.0013	25.57	28.3751	23.0515	4.86529	5.08775	47.8388	6.35753	16.127	16.4923	4.39735	26.1121	15.9979	13.0289
5.49851	17.0448	34.9879	45.1362	12.5163	18.0159	13.2667	30.2164	13.6351	59.106	5.0645	17.6455	29.4804	16.5031	11.7843	11.714	6.74324	26.2613	25.1778	28.8925	22.9803	4.8508	5.10777	47.7953	6.33564	16.0737	16.1601	4.47862	25.8705	15.8156	12.6025
5.41667	16.8314	34.9715	44.8227	11.4826	18.0592	12.9611	29.8555	13.6444	58.9398	4.85434	17.3217	28.94	16.2334	11.6739	11.4718	6.68513	26.5642	24.812	29.1137	22.8227	4.81583	5.11938	48.1176	6.31205	16.0598	16.0058	4.54341	25.7172	15.6699	12.2
5.34961	16.3873	34.9249	44.6268	11.3232	18.0853	12.9249	29.4576	13.6254	58.3364	4.682	17.1287	28.6306	15.8603	11.6232	11.3519	6.61903	26.8646	24.2086	29.7634	22.8035	4.79016	5.11432	48.0655	6.30391	15.9627	15.8609	4.58749	25.4914	15.5043	11.8156
5.33406	16.2045	34.8505	44.3931	11.2274	18.0743	12.8858	29.1788	13.6407	57.825	4.5044	16.9675	28.3358	15.6614	11.5048	11.2653	6.55304	27.1909	23.8276	30.5293	22.7761	4.81695	5.09924	48.0007	6.28966	15.873	15.8158	4.62867	25.0199	15.397	11.5224
5.32357	15.8732	34.6843	44.3317	11.106	17.879	12.8429	28.5695	13.5613	57.1212	4.42358	16.7663	27.5574	15.1829	11.412	11.1658	6.41723	27.4921	23.1744	30.7047	22.7273	4.85798	5.03582	48.0606	6.28007	15.8246	15.6233	4.69706	24.7496	15.2865	11.3537
5.2964	15.5059	34.4936	44.2871	10.8894	17.433	12.7572	28.2624	13.5326	56.6305	4.33393	16.466	26.4406	14.7219	11.3323	11.0284	6.30061	27.7517	22.2202	30.8165	22.7208	4.92601	4.90964	47.9436	6.26213	15.656	15.2712	4.78354	24.4	14.8295	11.1621
5.20748	15.027	34.0628	44.2462	10.4219	17.3615	12.5832	27.8858	13.5111	56.7024	4.25566	16.1641	25.4716	14.3932	11.2356	10.9025	6.2325	27.8041	21.3798	30.9833	22.6359	4.96564	4.85552	47.8943	6.25487	15.4488	14.9795	4.81822	23.8061	14.4419	11.0865
5.11738	14.4687	33.6852	43.8066	9.79738	17.3665	12.4166	27.4268	13.4268	56.6449	4.22167	15.9839	24.7588	14.1296	11.0918	10.7514	6.20779	27.7953	20.8345	31.1235	22.4471	4.9835	4.77626	47.6846	6.24617	15.3388	14.494	4.87178	23.3093	14.3344	10.997
5.04499	14.1196	33.4482	42.9517	9.44472	17.3056	12.3272	27.1898	13.4002	56.3921	4.14332	15.8309	24.4904	13.9852	10.9343	10.5571	6.16318	27.8701	20.4562	31.2579	22.3091	4.99297	4.71686	46.8576	6.25123	15.1566	14.291	4.91898	22.5546	14.0387	10.8197
4.97397	13.9187	33.3401	42.1326	9.30466	17.1427	11.9536	26.8576	13.3527	56.075	4.04399	15.645	24.2761	13.8328	10.7854	10.4645	6.11848	27.9866	19.8999	31.3625	22.2139	5.02613	4.67815	46.1782	6.25092	14.851	14.1759	4.95719	22.1474	12.9732	10.5412
4.92209	13.6379	32.4611	41.3828	9.21255	16.9341	11.6403	26.45	13.2341	55.8293	3.98981	15.3819	24.0059	13.6013	10.5508	10.4187	6.12406	28.2266	19.4313	31.482	21.9144	5.06117	4.68024	45.9259	6.22804	14.7279	14.0843	4.98483	21.7222	12.2299	10.3979
4.89443	13.4662	31.5889	41.0499	8.76462	16.7128	11.3727	26.0313	13.1498	55.3945	3.93031	15.1746	23.6086	13.2334	10.3688	10.3484	6.10747	28.4373	18.8134	31.5854	21.4132	5.06618	4.6267	45.6068	6.20544	14.3681	13.9046	5.01906	21.5258	11.9255	10.3327
4.88088	13.2764	31.1102	40.6645	8.60757	16.518	11.1937	25.7058	13.0891	55.0863	3.71173	15.0075	23.0542	12.8468	10.1776	10.1616	6.07038	28.5669	18.0186	31.6733	21.2186	5.1146	4.57554	45.2086	6.20155	13.9027	13.8305	5.05369	21.211	11.7043	10.2673
4.87089	12.9462	30.8975	40.4235	8.44897	16.3609	10.7259	25.4408	13.0055	54.9625	3.48836	14.8939	22.2974	12.6578	10.0659	9.57053	6.03826	28.677	17.2496	31.7808	21.0607	5.17078	4.49713	44.9264	6.19855	13.5326	13.4923	5.06913	20.9339	10.9954	10.1219
4.86028	12.8392	30.821	40.0592	8.35863	16.247	10.0476	25.0186	12.971	54.8461	3.37089	14.8141	20.979	12.5031	9.76134	9.09697	6.0302	28.762	16.6209	31.8126	20.8656	5.13763	4.43759	44.5965	6.20178	13.2595	13.3592	5.06776	20.6588	10.361	10.0597
4.84775	12.4894	30.6911	39.3317	8.19404	16.1623	9.75503	24.6688	12.8986	54.6299	3.28814	14.6304	19.9878	12.4102	9.39659	8.87422	5.9948	28.803	16.126	31.8478	20.5336	5.09781	4.38161	44.4635	6.19861	13.0938	13.1863	5.09769	20.4044	9.86219	10.0353
4.80418	11.8888	30.5348	38.4364	8.11205	16.0804	9.57707	24.1304	12.8668	54.4247	3.23161	14.382	19.1631	12.2765	9.21367	8.79157	5.82539	28.79	15.3093	32.0089	20.3952	5.08398	4.3563	44.2999	6.18491	12.8426	13.0964	5.14392	20.0979	9.52655	10.0005
4.76554	11.3961	30.3504	35.8768	8.01681	16.0159	9.2761	23.5462	12.801	54.4661	3.06358	13.8183	18.843	12.2301	9.03016	8.59309	5.59265	28.7583	14.9942	32.1191	20.2575	5.05891	4.34	43.9474	6.16766	12.502	12.7888	5.19434	19.6035	8.90117	10.0563
4.74303	11.1589	30.194	35.3983	7.92516	15.9695	9.14843	22.7262	12.6886	54.5383	2.98237	13.0102	18.4994	12.0944	8.93463	8.33443	5.46503	28.7297	14.7735	32.1306	19.9942	5.03316	4.32878	43.6704	6.10904	12.2841	12.4617	5.25548	19.2646	8.13456	10.1196
4.72303	10.9339	30.0703	34.8088	7.77299	15.9517	8.86177	21.8891	12.567	54.4012	2.93126	12.4709	17.9058	11.81	8.73494	8.00387	5.32293	28.6883	14.4393	32.1952	19.7847	5.0271	4.31323	43.2128	6.05477	12.0759	12.3441	5.31921	18.9519	7.40903	10.1762
4.68311	10.6529	29.8763	33.812	7.63757	15.9502	8.58787	20.6489	12.4276	54.2226	2.90247	12.1951	17.4933	11.5477	8.48486	7.91581	5.21197	28.6183	14.0503	32.3561	19.5875	5.0527	4.28507	42.9508	6.0397	11.8644	12.1065	5.37553	18.2739	7.08178	10.2492
4.63294	10.4517	29.4769	32.7671	7.55559	16.0002	8.44443	20.2487	12.2563	53.6591	2.88474	11.9708	17.1721	11.5159	8.35833	7.84969	5.1046	28.5119	13.5642	32.4593	19.4248	5.08145	4.21143	42.6352	6.01627	11.6127	11.9388	5.42727	17.365	6.92502	10.3485
4.59823	10.2823	28.6392	31.8952	7.43449	16.041	8.29083	20.0722	12.1571	52.7287	2.85667	11.821	16.89	11.4313	8.17027	7.71727	5.10177	28.4868	12.9424	32.5354	19.192	5.07277	4.16595	42.4012	6.02	11.2804	11.8095	5.44019	16.5998	6.49354	10.4853
4.57129	10.156	27.2526	31.0008	7.24106	16.0171	8.0717	19.8219	11.9541	52.3299	2.81413	11.2009	16.5767	11.3174	8.03246	7.64873	5.05355	28.5089	12.2118	32.5586	18.8283	5.05293	4.16429	42.2763	6.00628	10.8737	11.689	5.44461	15.7751	6.25371	10.5908
4.53816	9.88151	26.5431	29.7346	7.07334	15.9759	7.93347	19.0699	11.8033	51.6319	2.79263	10.3746	15.7055	11.1547	8.0024	7.60376	4.97728	28.5266	11.9456	32.5666	18.6347	4.96883	4.17038	42.0466	5.98235	10.614	11.5094	5.44014	15.108	6.08848	10.7242
4.52022	9.81768	26.3744	27.9381	6.77537	15.9507	7.70052	18.663	11.6511	51.1682	2.78446	9.81373	13.3863	11.0148	7.88609	7.55045	4.88939	28.5142	11.6555	32.5721	18.402	4.8876	4.14505	41.5232	5.94421	10.3206	11.3085	5.45234	14.5306	5.86787	10.8523
4.46154	9.97073	26.2249	26.6833	6.42307	15.9005	7.45669	18.4228	11.4588	50.4154	2.80091	9.43065	12.2548	10.869	7.76837	7.4619	4.73974	28.3152	11.1638	32.5718	18.2723	4.89812	4.07654	40.9108	5.92018	10.0818	11.1163	5.47386	13.1439	5.80876	10.9754
4.3911	9.93626	25.7921	25.8346	6.16401	15.8195	7.27892	18.2704	11.295	50.0662	2.76821	8.97424	11.8401	10.7332	7.61409	7.41799	4.67887	28.1405	10.5891	32.5471	17.9506	4.89235	4.00741	40.6279	5.89262	9.80766	10.4183	5.50013	11.8452	5.70407	11.0982
4.36481	9.76656	25.1186	25.2275	6.04137	15.6839	6.96999	17.846	11.1822	50.1412	2.71514	8.48691	11.4815	10.5606	7.47054	7.42693	4.62212	28.0339	9.90958	32.5165	17.5271	4.89686	3.94978	40.0878	5.86188	9.53558	9.94732	5.56031	11.3038	5.60838	11.2173
4.32605	9.67423	24.5558	24.6574	5.98579	15.5505	6.44626	17.0505	11.0902	50.2378	2.69758	8.26034	11.33	10.3101	7.30129	7.35729	4.55926	27.9478	9.41739	32.494	17.154	4.89914	3.85603	39.1579	5.76164	9.19027	9.63196	5.64589	11.0407	5.47583	11.3141
4.28626	9.62344	24.237	23.9759	5.94268	15.3837	6.14231	16.66	10.881	49.8516	2.73167	8.04081	11.1547	10.2111	7.2308	7.34498	4.53912	27.8551	8.81769	32.4648	16.7894	4.88512	3.62336	38.3164	5.70503	8.80721	9.50182	5.72322	10.7781	5.34921	11.4297
4.23016	9.47242	23.9779	23.3888	5.89608	15.1672	5.71234	16.3079	10.5612	49.3473	2.7615	7.88318	10.9172	10.152	7.17776	7.32633	4.51137	27.7472	8.54891	32.4302	16.5311	4.8751	3.57482	37.6917	5.63478	8.60748	9.36365	5.78303	10.5667	5.2658	11.5428
4.18211	9.39301	23.7859	21.9672	5.82634	15.0079	5.17166	16.0045	10.2703	49.3071	2.73149	7.76454	10.6514	10.0194	7.01459	7.2667	4.48067	27.653	8.37211	32.4125	16.266	4.84795	3.53761	36.2255	5.64981	8.2842	9.12901	5.83612	10.4261	5.23456	11.663
4.11871	9.16792	23.6038	20.9189	5.7401	14.8989	4.8831	15.8393	10.0374	49.5504	2.72239	7.69422	10.4639	9.86399	6.8999	7.10177	4.44833	27.5112	8.13704	32.3722	16.1159	4.83715	3.49358	34.7938	5.66743	7.9844	8.76839	5.88506	9.93615	5.19449	11.8154
4.02747	8.99367	23.6268	20.3858	5.62811	14.5353	4.54015	15.6345	9.7664	50.2331	2.70614	7.55408	10.1896	9.69215	6.84493	7.00209	4.38608	27.2873	7.86751	32.2697	15.916	4.81378	3.4745	34.3606	5.569	7.8134	8.51077	5.93023	8.92612	5.18783	11.9749
3.92954	8.93758	23.9543	19.8055	5.5521	14.117	4.15641	15.4936	9.67093	51.1356	2.68153	7.36165	9.80241	9.42806	6.81977	6.94524	4.2725	27.0934	7.55949	32.1732	15.3792	4.80947	3.46156	33.9186	5.48134	7.78214	8.24629	5.9612	8.40446	5.15044	12.1147
3.8247	8.77101	24.4488	18.5417	5.49673	13.7315	3.96345	15.314	9.56259	50.85	2.69553	7.18773	9.63019	9.14354	6.77988	6.89736	4.13443	26.9074	7.28519	31.9404	15.2747	4.8196	3.44693	33.6297	5.4244	7.72405	7.85862	5.97338	7.4408	5.11158	12.2407
3.71407	8.67324	24.4682	16.9865	5.44684	13.414	3.84102	15.0577	9.47305	50.9203	2.75162	7.02627	9.54865	8.87187	6.7434	6.8597	3.99281	26.7136	7.04474	31.8933	15.111	4.8478	3.41019	33.1633	5.3638	7.56198	7.52206	5.98678	6.48382	5.0765	12.372
3.60007	8.7006	24.1899	14.6367	5.39426	13.1501	3.70582	14.9824	9.33403	50.4909	2.79131	6.89694	9.33898	8.68141	6.71123	6.79735	3.88629	26.3052	6.80664	31.6119	14.956	4.88342	3.37348	32.4154	5.28634	7.41256	7.33127	5.99807	5.87388	5.00552	12.5013
3.45081	8.76395	24.0953	13.7572	5.28873	12.8565	3.50053	14.8841	9.17115	50.2498	2.82449	6.78847	9.19819	8.60935	6.65671	6.7318	3.8424	25.7115	6.49872	31.3628	14.6164	4.91332	3.35151	30.7991	5.20652	7.24954	7.22597	6.00512	4.44433	4.96586	12.617
3.38974	8.84116	23.9846	12.205	5.22147	12.3629	3.21168	14.5804	9.07646	50.8392	2.87546	6.65209	9.01432	8.5664	6.57989	6.64492	3.8199	25.2217	6.21386	31.1739	14.516	4.92916	3.34468	29.7076	5.10176	7.13707	6.94824	6.00227	3.99063	4.96906	12.6925
3.33959	8.8719	23.932	11.0137	5.17676	11.9071	3.05975	14.1391	8.97118	51.096	2.99204	6.51179	8.88936	8.52284	6.48178	6.46559	3.77553	25.0095	5.99814	30.9069	14.1776	4.94701	3.37675	28.9529	5.06422	7.0313	6.82679	5.99199	3.91765	4.95827	12.7475
3.28927	8.78376	24.0274	10.0778	5.1659	11.6094	2.98999	13.8562	8.77514	51.0534	3.17355	6.3596	8.7282	8.42369	6.3382	6.27178	3.7406	24.8246	5.80214	30.6905	13.8965	4.95142	3.38809	28.5729	5.01381	6.91331	6.69935	5.99424	3.83431	4.9187	12.7762
3.25655	8.76542	24.0584	9.25294	5.1446	11.3885	2.89353	13.5951	8.64554	50.9429	3.30646	6.32166	8.55078	8.24482	6.22405	6.1285	3.72344	24.4371	5.52842	30.3518	13.5899	4.97216	3.40607	28.2154	4.95414	6.78818	6.41418	6.0186	3.69041	4.87814	12.7971
3.1983	8.87176	23.7402	8.8238	5.12627	11.1561	2.8246	13.481	8.56949	51.4615	3.40562	6.22814	8.30111	8.12574	6.16434	6.15719	3.70197	23.8333	5.35557	29.834	13.2123	4.99286	3.43999	27.7987	4.70992	6.76189	6.18551	6.05451	3.58751	4.82665	12.8051
3.15725	8.99652	23.305	8.33417	5.08843	10.902	2.80373	13.3537	8.50914	51.8472	3.47596	5.97935	8.25421	8.00908	6.09537	6.14207	3.65607	22.991	5.20537	29.2793	12.7919	5.01231	3.48235	27.0931	4.44268	6.72369	6.11169	6.07611	3.49791	4.74957	12.7972
3.13164	9.02677	22.7979	7.88693	5.02103	10.7057	2.78938	13.273	8.39209	50.6474	3.68985	5.921	8.16884	7.90108	6.05149	6.15659	3.62534	22.2989	5.06427	28.2254	12.5572	5.02304	3.50698	26.5149	4.30398	6.67415	6.05152	6.12179	3.41654	4.72001	12.7769
3.08774	9.0386	22.3696	7.19475	4.9873	10.5435	2.76637	13.1855	8.33034	49.4101	3.80342	5.82011	7.86465	7.83874	6.04764	6.27687	3.62552	21.8479	4.89536	27.2039	12.3339	5.03231	3.54828	25.9407	4.19953	6.61958	5.95983	6.16015	3.31601	4.70048	12.7832
3.06773	9.23646	22.1536	6.88979	4.95467	10.4122	2.74566	13.1723	8.23635	49.3575	3.91175	5.7075	7.59307	7.76057	6.02761	6.38219	3.60875	21.266	4.79072	26.4919	12.1175	5.05492	3.59608	25.2449	4.10037	6.52498	5.924	6.17376	3.20347	4.6779	12.8027
3.05829	9.60705	21.924	6.60608	4.88883	10.2923	2.7132	13.1049	8.01869	49.1662	3.97653	5.57339	7.46902	7.66103	6.03799	6.51182	3.59086	20.7833	4.62648	25.8032	11.959	5.06837	3.6174	24.6294	4.02044	6.44023	5.8202	6.18424	3.04799	4.65826	12.8248
3.04192	9.82311	21.3494	6.32002	4.77805	10.1269	2.69997	13.0075	7.89227	49.0017	4.09831	5.54544	7.30094	7.59688	6.0574	6.49416	3.57359	20.2643	4.49417	25.2641	11.5897	5.06119	3.6441	24.0096	3.96224	6.36237	5.62606	6.20165	2.91993	4.62731	12.8485
2.98499	9.94442	20.3941	5.99694	4.71065	9.81511	2.68906	13.279	7.82465	48.7539	4.18008	5.49238	7.26667	7.51641	6.08366	6.54599	3.56012	19.8843	4.35903	24.4252	11.3166	5.05897	3.67224	23.2514	3.92159	6.30637	5.39881	6.20604	2.86568	4.60422	12.8525
2.88477	10.1899	18.9814	5.84417	4.62868	9.42144	2.6805	13.3442	7.75193	48.2279	4.26919	5.43988	7.28774	7.42125	6.07715	6.58536	3.54423	19.5458	4.20784	22.9765	11.214	5.04837	3.69086	22.5134	3.88953	6.25301	5.30849	6.19794	2.81207	4.60855	12.8854
2.82533	10.5595	18.2525	5.77959	4.55475	9.12121	2.68107	13.1387	7.63719	47.8148	4.3927	5.44029	7.21174	7.35208	6.04967	6.58994	3.54069	19.2156	4.01827	21.8025	11.0215	5.06218	3.69516	21.9195	3.85182	6.14878	5.22054	6.17337	2.75622	4.61149	12.9023
2.82191	10.7645	17.8858	5.70665	4.50323	8.94828	2.69125	13.0416	7.56933	47.7843	4.47999	5.41626	6.85048	7.32292	6.00238	6.60526	3.55025	18.9311	3.9518	20.2473	10.6563	5.07801	3.70244	20.7293	3.79967	6.02921	4.94876	6.15259	2.66622	4.55731	12.9042
2.82197	10.7637	17.7157	5.66832	4.45633	8.83404	2.69685	12.8063	7.45349	47.6407	4.56452	5.37947	6.87497	7.33576	5.99845	6.5925	3.56288	18.5729	3.92063	19.0212	10.4602	5.093	3.73543	19.8854	3.74236	5.93132	4.62334	6.13074	2.54149	4.50133	12.9045
2.81616	10.8849	17.7077	5.57362	4.42542	8.70134	2.69544	12.6461	7.35842	47.4029	4.62022	5.3526	6.95054	7.35431	5.97731	6.60335	3.56265	17.983	3.83718	18.262	10.1463	5.09847	3.77266	19.3359	3.71539	5.86737	4.62502	6.11661	2.48924	4.46674	12.8786
2.80681	11.0497	17.6978	5.38827	4.36791	8.47943	2.65121	12.8268	7.29951	47.147	4.67497	5.30431	6.92048	7.38169	5.95704	6.73035	3.57719	17.3834	3.74321	17.5663	9.8246	5.07944	3.78304	19.0521	3.70472	5.72793	4.70994	6.09753	2.48728	4.42715	12.8541
2.78728	11.1164	17.5183	5.14992	4.30309	8.19692	2.60899	12.921	7.25543	46.5295	4.70516	5.13078	6.91148	7.41419	5.92414	6.92882	3.64451	17.0184	3.66811	17.038	9.69418	5.05555	3.78549	18.4815	3.68373	5.48346	4.732	6.06615	2.47289	4.4033	12.8572
2.76355	11.0239	17.3582	5.1173	4.24246	7.8579	2.6	12.8672	7.18603	46.5151	4.77847	5.08953	7.04817	7.44268	5.89886	6.95865	3.71107	16.7348	3.60528	16.3642	9.59916	5.0158	3.80182	17.4765	3.66097	5.36111	4.78283	6.0376	2.463	4.40869	12.8354
2.7135	10.9755	17.0985	5.07159	4.16735	7.39975	2.60421	12.8802	7.06588	46.6551	4.86061	5.04401	7.08065	7.55969	5.88796	6.87271	3.72629	16.3771	3.58581	15.7436	9.50238	4.99535	3.81084	16.8986	3.6528	5.29541	4.9736	5.98684	2.45869	4.40488	12.8119
2.69251	10.9467	16.8611	5.09882	4.1167	7.07037	2.60093	12.9365	6.97199	46.3301	4.98822	4.95543	7.09758	7.56882	5.87606	6.89651	3.7172	15.9717	3.58082	15.4149	9.34026	4.96884	3.82865	16.2211	3.68636	5.19752	5.06699	5.91851	2.45627	4.38829	12.7928
2.66674	11.0031	16.6323	5.11976	4.06111	6.87997	2.59217	13.0278	6.80402	46.185	5.14398	4.83636	7.12579	7.59256	5.89517	6.93178	3.71583	15.7149	3.56698	15.2904	9.26396	4.91896	3.81963	15.7511	3.65689	5.08507	5.09289	5.85741	2.45558	4.37482	12.811
2.6245	11.183	16.4802	5.05679	3.9833	6.73726	2.57469	13.0628	6.87794	46.3192	5.24818	4.78097	7.12955	7.81953	5.87835	6.92304	3.71401	15.335	3.51206	14.9307	9.17508	4.87978	3.79605	15.4024	3.61952	4.98012	5.09641	5.78309	2.43544	4.36644	12.884
2.57695	11.3441	16.1685	4.76331	3.90333	6.55666	2.5791	12.9963	6.91729	46.4776	5.40696	4.7427	7.14444	7.95478	5.81749	6.9373	3.70423	14.854	3.46967	14.6971	9.00115	4.86915	3.74757	15.1241	3.59274	4.897	5.09456	5.69421	2.4154	4.34346	12.992
2.54483	11.4373	15.7264	4.66673	3.82512	6.28508	2.58408	12.9503	6.79744	46.6096	5.64276	4.70872	7.11849	8.2449	5.80562	6.96941	3.68471	14.3961	3.45899	14.6068	8.8161	4.86593	3.69967	14.9127	3.57605	4.84708	5.0664	5.59375	2.40467	4.32275	13.1421
2.5164	11.4332	15.4063	4.5177	3.74605	5.97033	2.5958	13.2549	6.7419	46.4179	5.76272	4.6943	7.18787	8.68899	5.80202	7.00394	3.68864	13.7427	3.45843	14.6359	8.75029	4.85014	3.65953	14.5232	3.56723	4.84828	5.0998	5.5046	2.40249	4.30826	13.3154
2.50041	11.4377	15.2334	4.48914	3.71003	5.81884	2.60493	13.3847	6.66713	46.2117	5.83723	4.68448	7.21555	8.7819	5.81921	6.96334	3.7007	13.2626	3.4622	14.6207	8.68246	4.84213	3.64037	14.3983	3.57176	4.83725	5.14093	5.45631	2.40126	4.28151	13.4292
2.48676	11.4629	14.8949	4.44201	3.65287	5.69132	2.61	13.6797	6.58217	45.821	5.92949	4.6878	6.88217	8.88988	5.85702	6.97984	3.71141	12.6465	3.47896	14.4319	8.5263	4.83687	3.60598	14.1197	3.56316	4.81276	5.20931	5.39954	2.41184	4.24885	13.561
2.47839	11.4477	14.8434	4.36312	3.57504	5.63149	2.60656	13.8548	6.56957	45.6708	6.00591	4.65123	6.79497	8.93585	5.8594	7.04515	3.72092	12.1778	3.51006	14.1699	8.40712	4.82801	3.58648	13.7735	3.56403	4.78971	5.25176	5.3493	2.42174	4.20256	13.668
2.47308	11.4429	14.7445	4.34506	3.49211	5.60156	2.60834	13.9739	6.56103	45.5817	6.21059	4.59276	6.83444	9.02019	5.85488	7.13801	3.71343	11.8306	3.52332	13.7075	8.25547	4.79366	3.58803	13.4946	3.56044	4.76265	5.3061	5.31387	2.41718	4.13946	13.7385
2.46658	11.4656	14.7221	4.25718	3.41488	5.57837	2.60562	14.3134	6.51225	45.4919	6.39201	4.54642	6.92483	9.35305	5.85858	7.20724	3.69275	11.7129	3.53457	12.9166	8.00137	4.73163	3.57326	13.0983	3.56225	4.74601	5.33733	5.26235	2.40342	4.0723	13.7766
2.45337	11.5006	14.5109	4.16156	3.35853	5.51945	2.61671	14.6178	6.41386	45.3475	6.53248	4.51257	7.05386	9.66443	5.83982	7.21662	3.69728	11.6296	3.56774	11.8533	7.84528	4.64603	3.56331	12.6337	3.58063	4.70635	5.35803	5.2079	2.38978	4.01177	13.7938
2.42772	11.5719	14.2939	4.09408	3.30862	5.50972	2.6196	14.6727	6.32971	45.1476	6.69774	4.53361	7.49873	9.78814	5.77597	7.2236	3.71086	11.5868	3.5889	11.4929	7.67632	4.58385	3.53581	11.7982	3.58459	4.71169	5.39272	5.16077	2.38815	3.97255	13.7839
2.42094	11.5582	14.1563	4.04966	3.2526	5.50385	2.62427	14.6652	6.31547	44.8838	7.00783	4.52428	7.72468	9.92196	5.79685	7.0708	3.72342	11.5362	3.59116	11.4425	7.52421	4.55675	3.51257	11.302	3.57335	4.70556	5.43406	5.15288	2.38988	3.97165	13.7783
2.41668	11.5812	14.0301	4.05296	3.21957	5.48952	2.64281	14.7684	6.21153	44.7245	7.15072	4.50698	7.85429	10.1899	5.811	6.9696	3.72977	11.4331	3.57158	11.2461	7.45373	4.52324	3.4615	10.9585	3.55308	4.7036	5.50416	5.1357	2.39449	3.99868	13.7455
2.38466	11.5448	14.0294	3.86313	3.21112	5.51049	2.65494	14.8128	6.16083	44.4295	7.22226	4.49143	8.24402	10.3537	5.81002	7.08208	3.74864	11.3018	3.6065	10.9816	7.38017	4.49575	3.44063	10.8396	3.53978	4.68037	5.57631	5.10082	2.39654	4.01859	13.708
2.37862	11.5418	14.0586	3.84116	3.1847	5.54057	2.66241	14.8929	6.08984	44.2497	7.27464	4.4623	8.2557	10.3955	5.84652	7.18294	3.76591	10.9559	3.58346	10.6742	7.3457	4.45959	3.40867	10.3724	3.5318	4.66938	5.65514	5.05437	2.40542	4.03363	13.6795
2.38952	11.6643	14.1553	3.83765	3.17155	5.53969	2.68019	15.0716	6.04107	44.0774	7.31588	4.44078	8.11638	10.5165	5.95787	7.20936	3.7649	10.528	3.5739	10.3691	7.27858	4.412	3.39895	10.0445	3.52884	4.64588	5.74969	5.0172	2.40889	4.011	13.6613
2.3978	11.8107	14.4186	3.80255	3.1869	5.52471	2.70455	15.2679	6.03774	43.9469	7.39316	4.39803	8.12635	10.764	5.97409	7.22337	3.76321	10.2476	3.5589	10.1294	7.17156	4.38798	3.41068	9.92695	3.52872	4.62536	5.80307	4.97328	2.40963	3.96145	13.6428
2.4092	11.8418	14.9064	3.77179	3.17984	5.55343	2.71335	15.3631	5.99807	43.887	7.51445	4.35459	8.16692	10.9825	5.97771	7.27718	3.74607	9.98664	3.55705	9.99072	7.12622	4.3602	3.40557	9.86628	3.532	4.6099	5.81436	4.90185	2.41083	3.95211	13.6351
2.4117	11.8938	15.9394	3.7588	3.13274	5.56105	2.72915	15.5378	5.90076	43.6924	7.5926	4.36061	8.27023	11.2912	5.97299	7.27069	3.72049	9.74194	3.55087	9.86295	7.09783	4.29825	3.38083	9.90174	3.52337	4.60056	5.64459	4.82108	2.40676	3.93255	13.6275
2.41403	11.8874	16.6912	3.75496	3.08483	5.55591	2.72631	15.7501	5.85888	43.6386	7.6529	4.40542	8.44425	11.6977	5.95931	7.27977	3.69592	9.57014	3.564	9.77323	7.08517	4.17508	3.36181	9.7241	3.5295	4.59479	5.61266	4.74277	2.40796	3.90514	13.6181
2.423	11.829	17.9919	3.7366	3.062	5.53547	2.73353	15.8983	5.79329	43.5846	7.67168	4.44684	8.48796	12.0947	5.95923	7.31576	3.64623	9.46967	3.56964	9.67281	6.99284	4.06036	3.34416	9.64167	3.54579	4.58389	5.6069	4.67424	2.40949	3.89689	13.5994
[truncated: 383 more rows]

## Sheet: Treadmill
ID01	ID02	ID03	ID04	ID05	ID06	ID07	ID08	ID09	ID10	ID11	ID12	ID13	ID14	ID15	ID16	ID17	ID18	ID19	ID20	ID21	ID22	ID23	ID24	ID25	ID26	ID27	ID28	ID29	ID30	ID31
[truncated: 1,000 more rows]

## Sheet: Overground
ID01	ID02	ID03	ID04	ID05	ID06	ID07	ID08	ID09	ID10	ID11	ID12	ID13	ID14	ID15	ID16	ID17	ID18	ID19	ID20	ID21	ID22	ID23	ID24	ID25	ID26	ID27	ID28	ID29	ID30	ID31
[truncated: 1,000 more rows]
