# Supplementary material for: The FreeD module for the Lokomat facilitates a physiological movement pattern in healthy people – a proof of concept study
Source: J Neuroeng Rehabil. 2019 Feb 6;16:26. doi: 10.1186/s12984-019-0496-x (PMC6366098; doi:10.1186/s12984-019-0496-x)
Supplement: Supplementary file 3 — Source data. (ZIP 16134 kb) [file 12984_2019_496_MOESM3_ESM.zip › 2_Gluteus_Maximus_JNER.xlsx]

## Sheet: FreeD
ID01	ID02	ID03	ID04	ID05	ID06	ID07	ID08	ID09	ID10	ID11	ID12	ID13	ID14	ID15	ID16	ID17	ID18	ID19	ID20	ID21	ID22	ID23	ID24	ID25	ID26	ID27	ID28	ID29	ID30	ID31
6.12045	2.85839	3.7897	27.0204	3.00584	6.65188	2.18236	8.192	5.22135	7.71174	2.64005	4.0135	6.81196	5.23702	5.06602	4.16211	7.66602	10.6361	10.1542	6.59158	12.2413	4.59463	3.64224	2.25282	2.71162	5.7102	16.3691	7.25224	10.1535	17.7906	2.85204
6.16037	2.93718	3.89659	27.1504	3.05285	6.76014	2.19673	8.3187	5.33517	7.82941	2.68335	4.07016	6.86759	5.32483	5.11685	4.29209	7.67046	10.737	10.2845	6.64044	12.3754	4.64642	3.63452	2.25808	2.70115	5.81711	16.5211	7.39593	10.1956	18.0471	2.85795
6.19646	2.99822	3.99167	27.3544	3.12089	6.83746	2.21151	8.45268	5.38479	7.9434	2.73742	4.1288	6.92275	5.40931	5.16197	4.38867	7.67517	10.869	10.4686	6.64346	12.4912	4.70034	3.62951	2.27124	2.68671	5.95434	16.6311	7.60184	10.2114	18.1885	2.87395
6.21493	3.04373	4.06204	27.8632	3.22735	6.92544	2.23061	8.56611	5.4119	8.07269	2.80624	4.17826	6.97114	5.423	5.18713	4.48556	7.66515	11.107	10.5878	6.6166	12.5822	4.75867	3.63148	2.27386	2.71675	6.07006	16.8076	7.78726	10.2266	18.3466	2.88883
6.22531	3.09689	4.17257	28.7831	3.28074	7.06672	2.23862	8.63113	5.43197	8.17924	2.84657	4.24339	7.01736	5.4486	5.21881	4.60353	7.62802	11.3986	10.7343	6.59214	12.6721	4.79021	3.61742	2.26867	2.73361	6.1823	17.0154	7.90002	10.3075	18.5623	2.90459
6.24019	3.11837	4.2316	29.6528	3.30895	7.19634	2.26262	8.74377	5.44366	8.32078	2.91281	4.31596	7.02616	5.52559	5.26149	4.69775	7.59079	11.6481	10.8487	6.59633	12.7765	4.8114	3.6282	2.26809	2.73847	6.32395	17.2387	7.98974	10.4127	18.7707	2.92161
6.26619	3.1419	4.29166	30.0627	3.33547	7.29722	2.28599	8.89887	5.47777	8.54551	2.94532	4.35287	7.03847	5.60854	5.31638	4.79319	7.59434	11.8063	10.979	6.61841	12.8997	4.82276	3.64289	2.27313	2.74589	6.47478	17.6145	8.04794	10.419	18.9454	2.93153
6.27035	3.18379	4.358	30.2518	3.36634	7.37781	2.29984	9.01739	5.52358	8.83296	2.98626	4.37117	7.06988	5.6927	5.36559	4.85073	7.61512	11.8646	11.1478	6.68797	13.0434	4.86125	3.64042	2.27245	2.75843	6.65556	18.0311	8.13802	10.3961	19.1351	2.94096
6.2602	3.25473	4.42583	30.4873	3.44844	7.45588	2.30905	9.19135	5.56567	9.22107	3.05733	4.39377	7.09444	5.79518	5.42231	4.91665	7.64117	11.898	11.2714	6.782	13.2013	4.91181	3.64256	2.30097	2.76374	6.83741	18.2218	8.27139	10.3756	19.3841	2.93134
6.25153	3.3202	4.49337	30.6516	3.53345	7.53036	2.32953	9.437	5.60619	9.62921	3.10871	4.44478	7.11453	5.90159	5.45463	4.98875	7.6467	11.9827	11.3673	6.85276	13.3229	4.9551	3.65083	2.31216	2.76067	6.94306	18.1814	8.40089	10.3662	19.6041	2.91765
6.25652	3.36462	4.57782	30.9094	3.62328	7.60916	2.37276	9.69597	5.66359	10.0826	3.14877	4.47987	7.16318	5.97555	5.5097	5.04265	7.62775	12.2004	11.5037	6.9147	13.4227	5.01676	3.69191	2.31669	2.77328	7.04102	18.1509	8.49614	10.3539	19.8017	2.91394
6.2567	3.40377	4.67016	31.3655	3.73807	7.6892	2.43113	9.88574	5.69167	10.4938	3.17677	4.51674	7.22204	6.03272	5.55486	5.10961	7.62081	12.39	11.5906	6.92672	13.4793	5.03884	3.71328	2.30994	2.80009	7.12465	18.2813	8.55965	10.3414	19.8844	2.92784
6.25524	3.43705	4.77296	31.9232	3.78757	7.74084	2.4671	10.0107	5.72434	10.772	3.23318	4.54603	7.30492	6.08396	5.58899	5.16946	7.62687	12.5398	11.6318	6.92104	13.5275	5.06998	3.74212	2.30957	2.81426	7.18774	18.5555	8.57128	10.389	19.9046	2.93805
6.25484	3.45265	4.87052	32.3584	3.8141	7.80245	2.49004	10.0996	5.77094	10.9852	3.26262	4.56578	7.3677	6.13107	5.63817	5.21601	7.61849	12.616	11.6856	6.92785	13.6856	5.08199	3.77522	2.31117	2.81661	7.30713	18.7469	8.64899	10.4574	19.9112	2.94194
6.2514	3.46597	4.94805	32.6083	3.83484	7.84036	2.508	10.1762	5.84911	11.2412	3.29961	4.59815	7.42642	6.16371	5.69199	5.26494	7.58846	12.6313	11.7485	6.90116	13.8353	5.08843	3.80492	2.3178	2.82181	7.50406	18.8466	8.73503	10.5001	19.9267	2.93635
6.25902	3.46682	5.05576	32.6848	3.87225	7.86404	2.52722	10.2294	5.94375	11.5577	3.34125	4.63677	7.46906	6.21721	5.75075	5.33114	7.57262	12.6327	11.8143	6.8809	13.996	5.14033	3.82759	2.32037	2.83053	7.67631	18.9197	8.75135	10.4932	19.9884	2.92762
6.26537	3.48072	5.16962	32.7153	3.90714	7.90693	2.56261	10.3496	6.05416	11.997	3.41195	4.66711	7.50952	6.26265	5.79474	5.40188	7.56296	12.6415	11.8844	6.85664	14.1681	5.18882	3.82952	2.33017	2.84363	7.82702	19.0581	8.77958	10.5148	20.116	2.9336
6.25692	3.50254	5.25784	32.8044	3.96074	7.95856	2.59962	10.5277	6.14925	12.4847	3.43899	4.70678	7.55659	6.27117	5.85196	5.47676	7.53672	12.6563	12.0529	6.83737	14.2675	5.24439	3.85148	2.32802	2.87872	8.00269	19.2325	8.80644	10.5248	20.2908	2.94755
6.24705	3.52274	5.31918	32.915	4.05294	7.99881	2.62689	10.6665	6.22501	12.8972	3.46569	4.74649	7.61531	6.26848	5.94073	5.52728	7.50451	12.7484	12.1614	6.8286	14.3161	5.29534	3.86422	2.33774	2.90161	8.16335	19.3767	8.86592	10.4934	20.5102	2.93728
6.22305	3.54027	5.4132	33.0865	4.12046	8.04281	2.65285	10.7805	6.281	13.192	3.49369	4.83884	7.6405	6.26356	6.02802	5.57764	7.46792	12.9013	12.3158	6.846	14.3717	5.34004	3.86281	2.35419	2.896	8.26083	19.501	8.91714	10.4661	20.7587	2.93184
6.20525	3.54743	5.51257	33.3373	4.19041	8.08362	2.69453	10.8794	6.31488	13.4816	3.53319	4.89183	7.69736	6.25908	6.1251	5.64899	7.44584	13.046	12.4575	6.89314	14.499	5.3723	3.88269	2.35266	2.91595	8.38051	19.4791	8.94711	10.4367	20.9818	2.93886
6.20361	3.54185	5.59389	33.751	4.25053	8.10591	2.72979	10.9971	6.36266	13.6627	3.55676	4.91369	7.76747	6.26664	6.21491	5.70511	7.4307	13.1821	12.5243	6.92945	14.6409	5.41172	3.9162	2.36582	2.92635	8.48329	19.434	8.94693	10.4148	21.1016	2.93623
6.18375	3.53217	5.67469	34.2751	4.29913	8.13351	2.765	11.14	6.41347	13.8481	3.56886	4.94664	7.81142	6.29934	6.30768	5.76997	7.39294	13.2696	12.4979	6.93758	14.7628	5.46892	3.94075	2.37589	2.91812	8.55158	19.3959	8.94183	10.4261	21.2131	2.93045
6.1595	3.53376	5.76417	34.8905	4.33724	8.1443	2.77849	11.2273	6.4598	14.0201	3.58544	4.99349	7.84821	6.31292	6.42894	5.81647	7.37902	13.3253	12.4841	6.94179	14.8841	5.51491	3.9513	2.38915	2.91572	8.67824	19.2505	8.94107	10.4603	21.368	2.93793
6.13994	3.5392	5.84699	35.3631	4.37821	8.16879	2.78176	11.2796	6.5127	14.1645	3.60149	5.03147	7.85873	6.28285	6.52952	5.86084	7.36504	13.3359	12.478	6.9037	15.0166	5.57202	3.95133	2.39513	2.91479	8.79095	19.0944	8.94978	10.4902	21.5052	2.95752
6.08603	3.55371	5.90011	35.6804	4.39344	8.19023	2.78984	11.3284	6.5521	14.3001	3.60989	5.06611	7.87067	6.25776	6.59619	5.90248	7.29411	13.4438	12.5455	6.86427	15.3064	5.6025	3.94272	2.3959	2.92729	8.90061	19.0451	8.95749	10.5095	21.5997	2.98846
6.00995	3.57804	5.92505	35.8841	4.42214	8.21335	2.80401	11.3791	6.59149	14.432	3.61993	5.0788	7.87834	6.24609	6.66089	5.96821	7.22755	13.6065	12.6243	6.84356	15.6224	5.63667	3.94218	2.41477	2.93207	8.99493	19.1261	8.98321	10.5136	21.6822	2.99764
5.9352	3.6201	5.96564	36.0636	4.47902	8.24607	2.81234	11.4222	6.63351	14.5515	3.63544	5.09296	7.88819	6.27513	6.70937	6.04784	7.16161	13.7498	12.6882	6.84571	15.8255	5.66512	3.93678	2.43312	2.9357	9.11844	19.1261	8.99735	10.4913	21.8395	3.01157
5.87705	3.63038	5.98834	36.321	4.50784	8.29456	2.824	11.4469	6.64136	14.7095	3.64671	5.13575	7.897	6.31372	6.76057	6.14158	7.11349	13.84	12.8471	6.8164	15.9904	5.6818	3.9423	2.43873	2.9246	9.23876	19.1649	8.98656	10.4933	22.0746	3.01041
5.86837	3.61515	6.03244	36.5753	4.53964	8.34308	2.8319	11.4754	6.64288	14.9222	3.65335	5.17444	7.90707	6.33427	6.81003	6.24899	7.07176	13.9547	13.0499	6.76243	16.2552	5.71275	3.96888	2.4576	2.92962	9.29393	19.1958	8.95093	10.5234	22.3996	3.00395
5.85351	3.59745	6.07263	36.7297	4.56359	8.39306	2.83622	11.5238	6.64668	15.1927	3.65959	5.24169	7.90424	6.32807	6.8526	6.33957	7.00533	14.1228	13.127	6.70207	16.442	5.72867	3.97988	2.46699	2.9356	9.35219	19.2617	8.95506	10.5462	22.8052	3.00604
5.83918	3.58922	6.10517	36.8218	4.58102	8.43228	2.84841	11.5718	6.65661	15.4446	3.67456	5.28158	7.88167	6.29787	6.90975	6.39128	6.95836	14.337	13.1216	6.67696	16.5821	5.74015	4.03644	2.46871	2.93447	9.43085	19.3148	8.93753	10.5574	23.2025	2.99675
5.79847	3.60016	6.13287	36.8834	4.60881	8.45182	2.85579	11.6238	6.66637	15.6421	3.69397	5.33082	7.83629	6.25818	6.96718	6.41764	6.9242	14.5525	13.2038	6.67585	16.6434	5.75601	4.0831	2.48457	2.944	9.5031	19.3488	8.86834	10.5789	23.4864	2.98808
5.75161	3.62565	6.16958	36.8464	4.62138	8.48736	2.87247	11.6547	6.66907	15.8366	3.68891	5.37086	7.7623	6.2435	7.01591	6.43024	6.89994	14.7423	13.429	6.66212	16.7255	5.76389	4.13291	2.48956	2.95534	9.57274	19.4336	8.82675	10.6285	23.6881	2.99404
5.71714	3.63906	6.21773	36.8529	4.64396	8.53848	2.88077	11.7149	6.67491	16.0247	3.68453	5.40843	7.70844	6.2378	7.06571	6.47823	6.87522	14.8325	13.6358	6.65437	16.8314	5.76353	4.1859	2.50861	2.95995	9.74068	19.53	8.86617	10.6411	23.8226	3.00132
5.69076	3.6406	6.27723	36.9629	4.66512	8.62168	2.87992	11.7748	6.66624	16.2042	3.69012	5.41763	7.67464	6.22612	7.10066	6.53517	6.85212	14.8591	13.8646	6.64734	16.9206	5.75626	4.28019	2.53017	2.95812	9.98199	19.5373	8.91361	10.5841	23.926	3.00167
5.65164	3.64975	6.33651	37.0688	4.69452	8.72431	2.87562	11.8248	6.65588	16.3779	3.6968	5.43134	7.63149	6.22445	7.15661	6.5989	6.81582	14.8757	14.1347	6.65041	17.0039	5.74293	4.33236	2.53062	2.95278	10.1559	19.4963	8.97804	10.495	23.9924	2.99959
5.60408	3.65086	6.37129	37.132	4.69793	8.7883	2.865	11.8731	6.62781	16.5416	3.71603	5.47585	7.62208	6.26251	7.25317	6.61567	6.7827	14.9214	14.2906	6.63923	17.0612	5.72357	4.36471	2.5286	2.95539	10.3048	19.4682	9.03521	10.4034	24.0593	2.99709
5.56343	3.65548	6.38366	37.1457	4.70497	8.83544	2.87374	11.8943	6.60313	16.675	3.73131	5.52316	7.62824	6.28874	7.36116	6.61917	6.7265	15.0244	14.3412	6.61848	17.1494	5.70882	4.39385	2.54334	2.95846	10.3862	19.4841	9.02317	10.3326	24.1116	3.00234
5.48995	3.63988	6.39674	37.1656	4.70872	8.89458	2.87942	11.8964	6.59386	16.7646	3.75852	5.58482	7.62944	6.30545	7.43293	6.62412	6.64241	15.2247	14.437	6.58176	17.3277	5.71212	4.42576	2.54678	2.94038	10.4822	19.553	8.98312	10.32	24.1647	3.00046
5.4083	3.63486	6.41846	37.2496	4.72159	8.93023	2.88055	11.8938	6.56631	16.8268	3.76824	5.62535	7.61801	6.33159	7.48211	6.62863	6.56935	15.4516	14.5135	6.53522	17.5192	5.72541	4.47154	2.55527	2.93578	10.5838	19.5987	8.93338	10.3134	24.2542	2.99516
5.29633	3.63319	6.45953	37.3083	4.73873	8.94944	2.88244	11.9189	6.54808	16.89	3.78269	5.66047	7.61373	6.35316	7.52585	6.65274	6.5111	15.6265	14.7258	6.47894	17.6717	5.73191	4.51802	2.59272	2.93823	10.6071	19.6083	8.92835	10.2881	24.3731	2.99712
5.20727	3.64468	6.46898	37.3159	4.7294	8.95096	2.87711	11.9425	6.52237	16.9686	3.79005	5.71203	7.5997	6.36105	7.53161	6.64782	6.44881	15.7401	14.8456	6.44938	17.7359	5.71322	4.54139	2.61624	2.94591	10.5983	19.5978	8.9299	10.1926	24.524	3.00798
5.16461	3.64732	6.48247	37.188	4.73138	8.89869	2.8653	11.9592	6.48574	17.0358	3.80009	5.77681	7.5685	6.31026	7.55585	6.64482	6.40087	15.7771	14.8266	6.40968	17.7719	5.6598	4.5459	2.64635	2.95371	10.6206	19.5309	8.86618	10.1017	24.6094	3.0164
5.14202	3.64971	6.5012	37.0287	4.75833	8.79845	2.85235	11.9812	6.43102	17.0898	3.80264	5.81614	7.5184	6.30134	7.58276	6.65116	6.34724	15.7912	14.8781	6.35787	17.7839	5.61379	4.57663	2.65392	2.95903	10.7486	19.3714	8.84372	10.0131	24.5966	3.02111
5.11909	3.64933	6.53262	36.9346	4.76779	8.6871	2.84972	12.0054	6.37487	17.1397	3.80011	5.85426	7.46816	6.29014	7.60536	6.67042	6.30928	15.8171	15.0662	6.32321	17.7997	5.56953	4.60884	2.6729	2.97501	11.0476	19.2118	8.80694	9.89475	24.5381	3.03315
5.08304	3.63902	6.55875	36.9927	4.75821	8.60945	2.84843	12.0231	6.30456	17.185	3.80682	5.90928	7.42179	6.29649	7.64651	6.68616	6.25537	15.8781	15.1693	6.29919	17.9667	5.55508	4.6586	2.70255	2.96399	11.4511	19.0844	8.75631	9.77002	24.4275	3.05461
4.98349	3.62116	6.58077	37.0341	4.75644	8.57193	2.85656	12.0228	6.23751	17.221	3.79241	5.95652	7.37674	6.29545	7.68602	6.71145	6.19483	15.9329	15.2476	6.25222	18.1458	5.53621	4.70385	2.73897	2.95527	11.6759	18.9363	8.69923	9.66057	24.2818	3.06985
4.83274	3.60671	6.61893	37.1083	4.75137	8.533	2.85503	11.9707	6.17414	17.2524	3.7727	5.98609	7.37638	6.27304	7.69909	6.7198	6.12683	16.0085	15.4704	6.23147	18.3652	5.51333	4.74288	2.7638	2.94427	11.7222	18.8522	8.62896	9.56747	24.1982	3.06965
4.6612	3.59422	6.67235	37.139	4.74727	8.50191	2.85608	11.8768	6.08637	17.2866	3.74275	5.99698	7.38339	6.24322	7.69253	6.71399	6.05503	16.0652	15.7214	6.2292	18.5101	5.46918	4.77408	2.81171	2.92763	11.724	18.824	8.56742	9.46254	24.1977	3.06608
4.48144	3.6009	6.72169	37.1818	4.71208	8.44384	2.86184	11.7897	6.03339	17.3336	3.71508	6.02088	7.37316	6.22128	7.6967	6.69365	5.9779	16.0831	15.9562	6.22055	18.6344	5.43638	4.81948	2.83425	2.91899	11.7488	18.803	8.50554	9.36468	24.1705	3.06236
4.38256	3.61939	6.75521	37.1576	4.68109	8.39132	2.85656	11.7214	5.97352	17.3677	3.70966	6.07072	7.33632	6.20593	7.6902	6.67062	5.89891	16.0922	16.1396	6.21341	18.7597	5.41794	4.82483	2.83978	2.90575	11.8109	18.796	8.45207	9.29482	24.104	3.07358
4.32748	3.61657	6.77389	37.0895	4.67546	8.32893	2.87223	11.6718	5.9028	17.3492	3.70737	6.11731	7.28132	6.1944	7.67776	6.66545	5.81707	16.1084	16.2274	6.18272	18.7812	5.38475	4.8422	2.8522	2.89369	12.02	18.7649	8.37755	9.24537	23.9934	3.07539
4.2656	3.61862	6.77491	37.0789	4.68678	8.22668	2.87523	11.6386	5.81351	17.3136	3.73157	6.15914	7.24803	6.17026	7.67313	6.66887	5.74866	16.1532	16.1819	6.14894	18.7803	5.35476	4.84889	2.86563	2.87981	12.2411	18.7368	8.3284	9.23282	23.8622	3.08022
4.25413	3.62006	6.76542	37.2815	4.69258	8.13951	2.86907	11.6307	5.69707	17.2945	3.73442	6.17544	7.21988	6.16773	7.6944	6.66672	5.70462	16.1522	16.1347	6.09223	18.7728	5.30102	4.85685	2.87901	2.85274	12.4174	18.7151	8.24598	9.24797	23.7205	3.0849
4.26065	3.58441	6.77308	37.2488	4.67443	8.03648	2.87355	11.6183	5.62192	17.2896	3.73568	6.17418	7.1913	6.17283	7.71017	6.64213	5.65929	16.1368	16.1324	6.05941	18.6799	5.2666	4.87797	2.89542	2.83362	12.5289	18.6598	8.11712	9.2611	23.6096	3.07736
4.2613	3.55044	6.79453	37.1269	4.66124	7.95757	2.86717	11.6299	5.54243	17.3018	3.73328	6.15251	7.17599	6.18279	7.72961	6.6318	5.58885	16.1897	16.1159	6.05964	18.6556	5.25918	4.90594	2.94249	2.81844	12.548	18.6196	8.05526	9.23169	23.5488	3.08316
4.22013	3.4749	6.81567	37.1302	4.66121	7.90629	2.8644	11.6498	5.47865	17.3246	3.73759	6.10653	7.13933	6.17532	7.74249	6.58687	5.52303	16.255	16.142	6.05177	18.6858	5.24728	4.92862	2.98053	2.80929	12.5206	18.5284	8.0285	9.18669	23.4713	3.09549
4.1713	3.4132	6.85539	37.2826	4.67124	7.89342	2.85384	11.6293	5.39845	17.3335	3.74446	6.0835	7.11365	6.14421	7.75949	6.53363	5.4668	16.3345	16.1417	6.02082	18.8836	5.24702	4.99184	3.00858	2.80177	12.5476	18.4265	8.02373	9.13997	23.3687	3.09781
4.12162	3.39085	6.89053	37.5429	4.65872	7.87642	2.84627	11.5959	5.30737	17.3362	3.73532	6.0527	7.06809	6.09153	7.75757	6.47153	5.42237	16.3465	16.1936	6.01201	18.9909	5.24998	5.07014	3.03185	2.79695	12.6336	18.35	7.96279	9.05146	23.3016	3.10234
4.04457	3.37827	6.91739	37.6855	4.62488	7.87788	2.83176	11.563	5.20407	17.3384	3.71833	6.0232	7.02335	6.07961	7.73557	6.40712	5.34246	16.2944	16.2542	5.9946	18.9785	5.24376	5.1068	3.06421	2.78947	12.6853	18.2455	7.89589	8.93493	23.2858	3.09791
3.9762	3.35407	6.94962	37.5787	4.60922	7.84024	2.82511	11.5149	5.07477	17.3053	3.68831	5.99877	6.98734	6.06071	7.67958	6.36849	5.22882	16.2835	16.3416	5.96525	18.9263	5.26101	5.13991	3.07994	2.78337	12.7852	18.1621	7.82576	8.8244	23.279	3.09009
3.90316	3.33198	6.98667	37.4101	4.61811	7.79832	2.81603	11.4376	4.89603	17.2329	3.6517	5.98767	6.96038	6.06445	7.62218	6.3434	5.17333	16.3733	16.3814	5.90202	18.8496	5.26113	5.20047	3.12224	2.76352	12.888	18.1094	7.76207	8.74817	23.2518	3.07747
3.82736	3.27899	7.00022	37.3574	4.62287	7.75342	2.8078	11.3322	4.7801	17.2036	3.63455	5.98278	6.93295	6.04552	7.58565	6.31469	5.08609	16.4763	16.425	5.848	18.8405	5.25046	5.25468	3.15015	2.74214	12.9542	17.9844	7.71148	8.65372	23.0682	3.07164
3.78252	3.20404	7.00715	37.2333	4.62786	7.7223	2.77322	11.2814	4.64027	17.2205	3.60085	5.9755	6.90872	6.00084	7.54922	6.26255	4.98939	16.5485	16.3714	5.77749	18.8464	5.22812	5.28155	3.16454	2.72358	12.9399	17.6901	7.68997	8.56668	22.7854	3.07255
3.76131	3.15704	7.00294	36.943	4.6198	7.68792	2.77034	11.2307	4.52205	17.2574	3.55647	5.97325	6.85282	6.00094	7.49064	6.2272	4.88197	16.5898	16.3055	5.72157	18.9179	5.20188	5.32624	3.18176	2.70823	12.9016	17.4781	7.63761	8.5305	22.5798	3.08039
3.73592	3.12253	6.9814	36.7111	4.57909	7.62838	2.77076	11.1434	4.45872	17.308	3.52817	5.9464	6.82281	6.01451	7.43878	6.22597	4.80364	16.5813	16.2415	5.68146	19.0572	5.17312	5.38543	3.19406	2.69527	12.8938	17.3429	7.54569	8.46021	22.4139	3.08302
3.71038	3.11575	6.96312	36.6576	4.54705	7.5656	2.7604	11.0764	4.42417	17.3955	3.49774	5.90691	6.78696	5.99735	7.42316	6.23514	4.77653	16.4952	16.2206	5.64726	19.173	5.1482	5.44075	3.21999	2.6778	12.9641	17.2613	7.43263	8.44214	22.2818	3.07535
3.68846	3.11786	6.9558	36.7815	4.5174	7.50441	2.76024	11.0307	4.3957	17.4715	3.45837	5.84515	6.74122	5.97778	7.38915	6.25284	4.73624	16.3516	16.1238	5.61929	19.2651	5.14613	5.53047	3.25926	2.66788	13.0209	17.1755	7.31595	8.43133	22.0862	3.07066
3.66503	3.13137	6.96225	36.7589	4.46675	7.45321	2.73539	11.0089	4.34918	17.5388	3.43118	5.79039	6.68002	5.94566	7.32668	6.25961	4.70791	16.235	16.0302	5.60825	19.3243	5.14804	5.63849	3.28827	2.64945	13.0205	16.9221	7.2516	8.36923	21.8507	3.06488
3.616	3.12627	6.92736	36.6219	4.42524	7.40892	2.72918	10.9791	4.29881	17.6269	3.4004	5.75702	6.60656	5.90589	7.27712	6.22785	4.67735	16.1725	15.9406	5.58609	19.3269	5.16914	5.70564	3.30708	2.64711	13.0162	16.4803	7.19013	8.25111	21.6893	3.05595
3.52267	3.12186	6.89564	36.5522	4.39862	7.36204	2.71727	10.8936	4.23634	17.7285	3.37762	5.75422	6.51824	5.87226	7.2736	6.20592	4.62506	16.195	15.8363	5.54174	19.343	5.13837	5.7892	3.33913	2.6275	13.0852	16.0283	7.05098	8.16491	21.6219	3.05482
3.44344	3.11524	6.89002	36.5187	4.35405	7.28569	2.6835	10.7496	4.17011	17.8469	3.35	5.73788	6.40253	5.85023	7.26245	6.18852	4.56376	16.2293	15.7492	5.48165	19.3512	5.11941	5.86573	3.37681	2.59593	13.105	15.6058	6.89539	8.13164	21.5368	3.05069
3.38751	3.06945	6.87112	36.3163	4.34185	7.18124	2.66958	10.5664	4.13037	17.8877	3.34041	5.71212	6.30209	5.77172	7.22833	6.20116	4.4944	16.1767	15.6983	5.41779	19.3851	5.08149	5.88429	3.40417	2.58963	13.121	15.4027	6.77969	8.11561	21.4606	3.04616
3.36005	3.01699	6.83258	35.9588	4.3211	7.11663	2.6627	10.3843	4.1005	17.8846	3.31499	5.68277	6.26592	5.68812	7.18751	6.2249	4.42536	16.0279	15.6256	5.37603	19.4368	5.0433	5.8867	3.41093	2.55582	13.1035	15.2611	6.68388	8.11144	21.3917	3.04261
3.34507	3.00573	6.80816	35.5784	4.28562	7.07054	2.64872	10.3409	4.07212	17.8831	3.25875	5.65189	6.23685	5.63594	7.16009	6.2249	4.34954	15.9001	15.5976	5.33046	19.4679	5.0516	5.91053	3.4419	2.52118	13.0624	15.0764	6.62618	8.09496	21.3294	3.03589
3.32296	3.0213	6.77337	35.4089	4.22054	7.01872	2.61208	10.3645	4.02033	17.8886	3.20239	5.62888	6.21134	5.58915	7.11942	6.20591	4.2784	15.8185	15.5835	5.27048	19.4536	5.03464	5.93481	3.47426	2.49082	13.0573	14.8341	6.56973	8.04475	21.2236	3.04343
3.31329	3.01908	6.71803	35.4492	4.13654	6.9418	2.5731	10.3491	3.94545	17.899	3.18137	5.61519	6.18363	5.50607	7.06765	6.18172	4.24529	15.7885	15.5548	5.21323	19.4715	5.01209	5.95558	3.50044	2.48277	13.0556	14.4174	6.4474	7.97803	21.0672	3.02307
3.28812	3.01159	6.69507	35.3941	4.10048	6.92728	2.55426	10.3275	3.85675	17.9184	3.15586	5.60826	6.12587	5.40897	7.02047	6.16348	4.20666	15.8221	15.492	5.12342	19.4555	4.98168	5.98132	3.57521	2.47018	13.0343	14.178	6.34762	7.934	20.8965	3.0146
3.26921	2.99307	6.62022	35.2113	4.06156	6.91947	2.56128	10.2879	3.76761	17.9441	3.13918	5.60103	6.02246	5.30351	6.97351	6.14424	4.18135	15.8633	15.4519	5.02347	19.3681	4.93913	6.01074	3.62007	2.46871	12.9888	14.0076	6.27722	7.88419	20.7578	3.02282
3.2548	2.96765	6.52338	35.0268	4.02001	6.91291	2.55873	10.1373	3.69406	17.8919	3.11581	5.57795	5.92436	5.21208	6.93877	6.10006	4.16095	15.8675	15.4061	4.96856	19.305	4.93214	6.02699	3.65771	2.46421	12.9253	13.7073	6.21895	7.86036	20.6527	3.02618
3.22618	2.93225	6.44581	34.7674	3.98076	6.89226	2.53043	9.99265	3.62588	17.7854	3.08675	5.5514	5.85268	5.14227	6.90189	6.06419	4.12772	15.8511	15.2713	4.92393	19.2688	4.95803	6.06184	3.68852	2.44603	12.8102	13.396	6.15729	7.83664	20.6162	3.0293
3.20654	2.88719	6.41109	34.4392	3.95634	6.84306	2.49724	9.88348	3.5723	17.5461	3.06696	5.54328	5.77632	5.10281	6.83235	6.03298	4.07112	15.7421	15.1433	4.88647	19.2006	4.99023	6.11717	3.73177	2.44116	12.6686	13.1082	6.09186	7.77211	20.6477	3.01819
3.20848	2.84933	6.40996	34.0824	3.92798	6.78098	2.44845	9.74728	3.51561	17.3545	3.06223	5.51996	5.6921	5.04777	6.72269	5.99013	3.99076	15.5823	15.1086	4.85064	19.0959	5.04819	6.15654	3.78068	2.42542	12.6129	12.8621	6.08991	7.68993	20.687	2.99214
3.19711	2.84707	6.4478	33.5343	3.88208	6.73329	2.40844	9.62026	3.42833	17.169	3.06743	5.49107	5.57596	4.97861	6.5898	5.93738	3.94573	15.4303	15.1001	4.78575	19.0184	5.10184	6.19047	3.85592	2.40603	12.5776	12.7422	6.09524	7.59823	20.6845	2.97125
3.18941	2.83219	6.40805	32.8792	3.81658	6.66407	2.39401	9.52885	3.33695	16.9802	3.0619	5.41532	5.45521	4.9339	6.47296	5.87489	3.92481	15.3306	15.0665	4.71044	18.9988	5.07829	6.2142	3.91147	2.40115	12.5672	12.6009	6.09658	7.5168	20.6308	2.96056
3.17336	2.80641	6.33795	32.3255	3.71241	6.5744	2.37327	9.42909	3.24466	16.8231	3.03829	5.33933	5.3228	4.917	6.38479	5.81274	3.90377	15.2614	15.0742	4.65963	18.9794	5.0123	6.28002	3.96781	2.35508	12.5641	12.5144	6.06269	7.46284	20.5442	2.9488
3.1502	2.76928	6.27372	31.8479	3.59821	6.51887	2.34432	9.35501	3.16013	16.7924	3.01497	5.30914	5.18756	4.89237	6.30378	5.77785	3.84442	15.1831	15.0378	4.62132	18.9338	4.96245	6.31917	3.97843	2.31637	12.4758	12.4622	5.96924	7.44989	20.4574	2.96104
3.14487	2.72648	6.23393	31.4112	3.53741	6.49721	2.30143	9.28806	3.05856	16.8162	2.99628	5.28739	5.08368	4.87241	6.23434	5.74512	3.82781	15.1554	15.0355	4.57131	18.7774	4.92319	6.33756	3.99992	2.29651	12.3684	12.3416	5.89102	7.41764	20.3337	2.97204
3.12353	2.71376	6.2054	31.1597	3.52267	6.49907	2.26906	9.19407	2.98995	16.8403	2.98392	5.27059	5.00165	4.83552	6.16666	5.73742	3.79133	15.1304	14.9855	4.4776	18.4448	4.90331	6.34212	4.02987	2.2819	12.2833	12.1921	5.83904	7.35419	20.1934	2.98203
3.12378	2.69596	6.1863	30.9716	3.45934	6.49923	2.25507	9.10773	2.9475	16.7459	2.97001	5.25518	4.96399	4.82034	6.0889	5.74195	3.75204	15.0686	14.8872	4.39521	18.037	4.9166	6.33632	4.07195	2.26548	12.2344	12.0416	5.79089	7.28594	20.0101	2.99484
3.12916	2.68761	6.20349	30.6817	3.42189	6.49132	2.2527	9.05859	2.89904	16.4788	2.93856	5.24957	4.9481	4.79462	6.01974	5.7559	3.68293	14.9809	14.8681	4.33877	17.7464	4.91534	6.32649	4.09444	2.25497	12.1883	11.908	5.75321	7.17943	19.7981	3.01226
3.13436	2.67436	6.22692	30.3911	3.39179	6.4695	2.25854	9.01364	2.85646	16.0993	2.91752	5.25333	4.90657	4.78189	5.96623	5.73417	3.6344	14.8953	14.8547	4.28707	17.6224	4.89473	6.31727	4.12331	2.23893	12.1894	11.7735	5.72645	7.01555	19.606	2.99901
3.13024	2.65889	6.20972	30.1808	3.35766	6.43821	2.24958	8.94164	2.8122	15.8005	2.90285	5.25428	4.86706	4.76941	5.88138	5.69866	3.60775	14.8027	14.8023	4.24199	17.4901	4.8968	6.30172	4.13535	2.23514	12.1878	11.559	5.66372	6.8218	19.468	2.98943
3.11706	2.65656	6.18571	30.2289	3.30652	6.37648	2.24763	8.89662	2.7654	15.5134	2.89433	5.23389	4.81772	4.7621	5.81904	5.66858	3.59876	14.6656	14.6883	4.19343	17.3848	4.90836	6.30864	4.15941	2.22816	12.1523	11.3032	5.62423	6.60285	19.3441	2.97616
3.09963	2.6602	6.14304	30.3605	3.25349	6.31677	2.24565	8.86395	2.73953	15.3106	2.89103	5.2235	4.77263	4.7307	5.7293	5.64709	3.57512	14.499	14.6326	4.12386	17.287	4.89818	6.30189	4.22323	2.21154	12.0776	11.0055	5.57342	6.41284	19.1834	2.97188
3.07996	2.64208	6.11269	30.2356	3.20249	6.27236	2.2472	8.8031	2.71534	15.1671	2.85922	5.16572	4.7225	4.69252	5.63535	5.66998	3.58049	14.3742	14.5108	4.07109	17.1146	4.88315	6.27643	4.26841	2.17562	11.9773	10.6263	5.56579	6.22314	18.8858	2.97686
3.07149	2.61168	6.11177	29.9839	3.17125	6.21987	2.2474	8.75028	2.70451	15.0249	2.84099	5.14134	4.6689	4.65446	5.56468	5.6861	3.55972	14.3071	14.2917	4.03131	16.9313	4.86044	6.24289	4.31069	2.16239	11.7978	10.3597	5.50323	6.10338	18.5467	2.97117
3.07839	2.58041	6.13207	29.8711	3.14445	6.18065	2.22749	8.65647	2.69615	14.9373	2.82037	5.08455	4.64184	4.61378	5.51439	5.69867	3.52103	14.3322	14.0371	3.99051	16.8119	4.82652	6.22052	4.33056	2.13855	11.5496	10.2147	5.41069	6.06638	18.1398	2.9787
3.05928	2.55902	6.15116	29.748	3.14945	6.14031	2.20457	8.55277	2.69187	14.8678	2.78054	5.04832	4.63421	4.60216	5.44335	5.69674	3.50926	14.363	13.8422	3.97	16.7486	4.79941	6.2027	4.37301	2.11109	11.3824	10.1302	5.30201	6.01472	17.7152	2.96723
3.02665	2.53453	6.1937	29.6022	3.134	6.099	2.18112	8.47931	2.68879	14.8199	2.73283	5.00703	4.61725	4.61444	5.36902	5.66946	3.49837	14.3418	13.6564	3.94628	16.627	4.77314	6.20159	4.41583	2.09464	11.3461	10.0865	5.18531	5.91134	17.2957	2.96748
2.99228	2.53206	6.21964	29.3344	3.10541	6.01127	2.1614	8.42929	2.66517	14.7437	2.67604	4.97531	4.59866	4.61766	5.26665	5.66588	3.46142	14.2577	13.4117	3.89889	16.4734	4.76284	6.19391	4.45024	2.0927	11.2987	9.99729	5.0864	5.79842	16.9651	2.96101
2.96502	2.52198	6.18965	29.4451	3.06154	5.90283	2.15453	8.35351	2.64863	14.6455	2.64142	4.95133	4.57114	4.62203	5.14017	5.64438	3.43762	14.1242	13.2389	3.88108	16.2782	4.77538	6.17243	4.49214	2.07174	11.294	9.88656	5.04111	5.69548	16.6596	2.95077
2.95995	2.50204	6.16892	29.9114	3.0406	5.72678	2.16091	8.2847	2.63577	14.5254	2.62841	4.89055	4.51144	4.6273	5.01962	5.59721	3.41345	13.9991	12.9846	3.85863	15.9753	4.78911	6.17139	4.51585	2.05694	11.2552	9.71288	4.9686	5.51909	16.3246	2.96191
2.95943	2.47856	6.1565	30.1513	3.0292	5.55524	2.1417	8.18944	2.61082	14.3679	2.62913	4.84811	4.47445	4.62393	4.92265	5.59877	3.38239	13.9075	12.858	3.83778	15.6644	4.79317	6.17645	4.53624	2.04438	11.2045	9.5088	4.85125	5.33268	16.0395	2.96721
2.95203	2.45028	6.14746	30.1387	3.01383	5.41149	2.11612	8.10053	2.56956	14.1766	2.58451	4.81129	4.42841	4.60598	4.85718	5.63136	3.355	13.8766	12.756	3.81694	15.4169	4.77665	6.16871	4.57849	2.0404	11.1535	9.39997	4.75335	5.15208	15.8709	2.96558
2.93362	2.4168	6.16863	30.1351	2.98418	5.31274	2.10464	8.03235	2.55556	14.0081	2.56347	4.79221	4.36334	4.55728	4.8251	5.66515	3.33585	13.8876	12.6114	3.80595	15.2418	4.75559	6.17439	4.62351	2.03326	11.0788	9.29677	4.69999	5.00706	15.7769	2.95564
2.91284	2.38214	6.18337	30.2169	2.93649	5.25694	2.0973	7.99303	2.54243	13.8442	2.55759	4.76898	4.31365	4.51658	4.77332	5.6717	3.31972	13.9402	12.3114	3.78427	15.0873	4.72681	6.18784	4.68325	2.00257	11.0058	9.13127	4.63905	4.96094	15.6549	2.92848
2.89354	2.35302	6.21147	30.1695	2.89875	5.23473	2.10035	7.92218	2.53974	13.6598	2.5426	4.71446	4.28742	4.4957	4.72363	5.67225	3.31059	13.9592	12.0963	3.76042	14.9317	4.67971	6.16606	4.7597	1.9883	10.8602	8.99833	4.59079	4.93787	15.5271	2.90849
2.88991	2.33253	6.23135	30.0204	2.88493	5.22606	2.09362	7.83591	2.51408	13.4751	2.54469	4.63236	4.25294	4.46562	4.67999	5.6785	3.29093	13.9527	11.8926	3.71412	14.7535	4.63285	6.14318	4.8171	1.96372	10.628	8.90366	4.55139	4.90744	15.3904	2.88938
2.8822	2.30042	6.21874	29.8252	2.87211	5.19866	2.10012	7.77589	2.49651	13.3017	2.54105	4.57432	4.21089	4.42411	4.61023	5.7324	3.2955	13.9328	11.7028	3.66804	14.4391	4.62253	6.11637	4.82857	1.94134	10.3061	8.84164	4.53576	4.88585	15.2305	2.88335
2.87194	2.29893	6.19876	29.4717	2.8406	5.17277	2.08765	7.7935	2.49675	13.1081	2.5439	4.50752	4.14906	4.36793	4.53221	5.79545	3.30053	13.8984	11.4914	3.61347	14.1599	4.61519	6.10849	4.83849	1.90191	10.0723	8.8093	4.50913	4.87292	15.1317	2.88009
2.87814	2.29741	6.16112	29.402	2.82633	5.12385	2.08802	7.80392	2.49568	12.9604	2.51955	4.39927	4.09164	4.35029	4.48357	5.81703	3.30055	13.847	11.2747	3.5514	13.9404	4.61597	6.08307	4.86414	1.87537	9.97871	8.77023	4.49424	4.83781	15.0536	2.87948
2.87744	2.30342	6.16739	29.59	2.79398	5.04984	2.07558	7.78803	2.49855	12.8548	2.46592	4.2925	4.03715	4.31726	4.45762	5.79274	3.30961	13.7894	11.1212	3.53463	13.7298	4.59632	6.08086	4.8734	1.8645	9.91809	8.66182	4.46937	4.78494	14.9428	2.87819
2.87404	2.28104	6.20453	29.8529	2.78213	4.9837	2.07782	7.74134	2.49669	12.744	2.472	4.21856	3.98816	4.30071	4.44913	5.78136	3.31166	13.757	10.9718	3.51692	13.5009	4.59238	6.08942	4.87581	1.8597	9.9055	8.47393	4.45344	4.72127	14.8322	2.87657
2.86143	2.26665	6.23541	29.9975	2.74298	4.91274	2.07287	7.6806	2.48576	12.6246	2.45379	4.15416	3.94996	4.28166	4.44962	5.76244	3.30324	13.7317	10.8569	3.4898	13.0759	4.57823	6.09011	4.88078	1.8693	9.88222	8.2826	4.4201	4.68396	14.7335	2.87293
2.83876	2.23688	6.24337	29.8889	2.7276	4.88198	2.05658	7.61638	2.475	12.5161	2.42334	4.10413	3.92283	4.27842	4.42728	5.75757	3.30039	13.7023	10.7795	3.45624	12.5877	4.56716	6.08005	4.90278	1.86174	9.70908	8.16587	4.37541	4.65645	14.6491	2.8547
2.82403	2.2258	6.2641	29.8678	2.70995	4.85227	2.03898	7.56578	2.47032	12.4162	2.38876	4.05088	3.8902	4.2924	4.38766	5.77236	3.28517	13.637	10.7487	3.4168	12.2651	4.53705	6.09604	4.90742	1.86491	9.55039	8.12402	4.35355	4.63407	14.5453	2.84439
2.81307	2.20857	6.2995	30.1021	2.69303	4.84048	2.02404	7.53	2.45715	12.3743	2.36899	3.9931	3.85939	4.307	4.34274	5.79485	3.26577	13.6103	10.743	3.36545	11.9976	4.50035	6.09869	4.92448	1.87419	9.47539	8.06119	4.33843	4.60949	14.5254	2.81564
2.79049	2.17376	6.32611	30.2692	2.66643	4.83953	2.00657	7.51334	2.46011	12.3507	2.35117	3.93925	3.82424	4.31771	4.28393	5.84661	3.24419	13.5859	10.7319	3.31476	11.691	4.48315	6.08258	4.94775	1.86866	9.40055	7.96572	4.32474	4.57657	14.6041	2.79078
2.7846	2.14613	6.36011	30.2617	2.63922	4.84037	2.00724	7.49988	2.45919	12.3464	2.3467	3.89715	3.79006	4.31399	4.20581	5.88762	3.21135	13.5034	10.7451	3.2739	11.2471	4.47163	6.02324	4.98881	1.86139	9.35988	7.88491	4.29757	4.53117	14.654	2.77453
2.7752	2.10916	6.39412	30.2155	2.63125	4.8455	2.00558	7.53245	2.45718	12.3307	2.33312	3.81363	3.74066	4.28186	4.13245	5.9074	3.1909	13.3472	10.6956	3.24226	10.9702	4.45819	5.93747	5.0317	1.8583	9.31685	7.85915	4.26353	4.46997	14.685	2.7759
2.75668	2.08401	6.38765	30.2271	2.62755	4.81441	2.01297	7.58022	2.44615	12.3142	2.31053	3.77932	3.68107	4.23043	4.0668	5.92933	3.18679	13.1348	10.5929	3.21033	10.7216	4.45553	5.85903	5.06866	1.85067	9.28139	7.86752	4.17685	4.43505	14.7009	2.77352
2.71667	2.06231	6.35109	30.2289	2.61857	4.74437	2.00542	7.60103	2.44188	12.2851	2.28782	3.76746	3.68114	4.18662	4.02133	5.98594	3.14414	12.9771	10.4883	3.18587	10.5552	4.42957	5.81869	5.1025	1.85845	9.2995	7.79547	4.11343	4.42487	14.7022	2.78048
2.65772	2.04796	6.31295	30.1425	2.60484	4.64492	2.00822	7.53673	2.42676	12.2635	2.25963	3.72585	3.66892	4.18296	4.00255	6.00426	3.10214	12.9359	10.3852	3.17142	10.3932	4.41428	5.77194	5.16514	1.85749	9.32558	7.57087	4.06699	4.4496	14.6942	2.78324
2.6316	2.03129	6.29979	30.0082	2.5801	4.55633	2.01951	7.41291	2.40474	12.2451	2.25274	3.70179	3.64571	4.17707	3.97788	6.00861	3.08285	12.8916	10.1996	3.15521	10.1656	4.39312	5.71957	5.20365	1.84665	9.29747	7.43878	4.02186	4.48218	14.6743	2.78771
2.61304	2.00363	6.29769	29.8148	2.56424	4.46437	2.03667	7.28637	2.39896	12.2355	2.24623	3.65626	3.6238	4.18167	3.962	6.00991	3.08947	12.7475	10.0493	3.12952	9.90731	4.36973	5.68998	5.22667	1.84222	9.20015	7.33545	3.97401	4.50201	14.5892	2.77583
2.6011	1.98407	6.25015	29.7214	2.55291	4.40044	2.04921	7.21253	2.40204	12.2159	2.24195	3.62775	3.60033	4.1701	3.96754	6.00613	3.07622	12.5772	9.94185	3.10568	9.67949	4.35603	5.67846	5.25635	1.83778	9.1013	7.21968	3.93847	4.50851	14.4579	2.76378
2.59477	1.96762	6.20121	29.7961	2.546	4.39939	2.05185	7.17641	2.40028	12.1933	2.21195	3.59206	3.59018	4.14603	4.01696	6.00069	3.07811	12.4146	9.89163	3.04368	9.49585	4.3395	5.64441	5.27415	1.82774	9.05449	7.18937	3.91578	4.49687	14.3603	2.75185
2.59228	1.95286	6.1531	30.22	2.51812	4.38986	2.03508	7.15584	2.39608	12.2111	2.18782	3.58791	3.58272	4.12412	4.07345	5.99397	3.06798	12.2836	9.83742	2.97264	9.31439	4.33217	5.58487	5.30161	1.82793	9.03961	7.20431	3.91914	4.48086	14.306	2.75355
2.58256	1.94426	6.10886	31.2234	2.48817	4.34535	2.04073	7.16984	2.38097	12.3311	2.18557	3.58424	3.56945	4.09257	4.1073	5.96291	3.04929	12.1296	9.80158	2.92899	9	4.33451	5.49533	5.32352	1.82861	9.03972	7.18753	3.91821	4.47252	14.2678	2.75943
2.56003	1.93818	6.06765	32.2308	2.47529	4.2986	2.03865	7.18011	2.38182	12.3639	2.19436	3.56453	3.5453	4.0599	4.08774	5.94035	3.06059	12.0117	9.78365	2.90938	8.7518	4.33701	5.40163	5.33952	1.82795	8.96958	7.13164	3.91348	4.46166	14.197	2.76714
2.55224	1.9177	6.04134	32.5595	2.46196	4.24588	2.02557	7.18423	2.39949	12.3795	2.19283	3.55936	3.51644	4.02191	4.05187	5.9465	3.08575	11.9428	9.7835	2.88016	8.63842	4.31695	5.32781	5.34952	1.82869	8.85235	7.08577	3.9142	4.40758	14.0452	2.77509
2.53481	1.91832	6.01848	32.5698	2.43869	4.20539	2.03112	7.21895	2.43373	12.4269	2.20278	3.58417	3.49294	3.98668	4.03559	5.93926	3.08313	11.8814	9.78722	2.83117	8.56407	4.29364	5.27114	5.35514	1.83267	8.69887	7.06764	3.90513	4.31862	13.8386	2.77689
2.51697	1.90972	6.01815	32.7069	2.40406	4.17494	2.03197	7.24893	2.46978	12.4744	2.18995	3.60417	3.46926	3.92042	4.07223	5.89444	3.06551	11.8489	9.76145	2.75145	8.47391	4.25174	5.22562	5.38297	1.83529	8.5474	7.04862	3.83814	4.23607	13.6266	2.78031
2.50438	1.88714	6.00488	33.0103	2.38952	4.13822	2.04659	7.35165	2.46265	12.5235	2.19305	3.61448	3.43297	3.88292	4.11676	5.85784	3.04456	11.8004	9.70581	2.69773	8.22825	4.24132	5.17109	5.41428	1.82787	8.3302	7.04294	3.7653	4.18554	13.4484	2.78775
2.49251	1.87734	6.00331	33.3275	2.38524	4.11288	2.04212	7.4729	2.46815	12.5363	2.17332	3.61152	3.4114	3.86017	4.11899	5.83413	3.03653	11.783	9.6195	2.63454	7.81359	4.2333	5.12075	5.4306	1.82341	8.1765	7.03892	3.7174	4.15944	13.3134	2.79873
2.47447	1.86366	6.00635	33.4704	2.40553	4.06622	2.04177	7.63135	2.45631	12.5432	2.17622	3.60018	3.38778	3.85717	4.11476	5.78462	3.04053	11.7568	9.5366	2.59346	7.44108	4.20682	5.07744	5.43277	1.81724	8.04306	7.04143	3.6861	4.14257	13.2366	2.79689
2.45289	1.86596	6.01574	33.4081	2.426	4.03679	2.04176	7.88734	2.4422	12.5489	2.1659	3.59383	3.35675	3.83734	4.1062	5.78542	3.02685	11.7346	9.47087	2.55748	7.23319	4.16817	5.02857	5.45435	1.8195	7.93741	7.06048	3.68	4.11564	13.1763	2.80327
2.43762	1.86374	6.01423	33.2535	2.42917	4.01106	2.05088	8.05526	2.43553	12.5422	2.15746	3.57866	3.3293	3.81138	4.0859	5.77204	3.00552	11.7118	9.39145	2.5312	7.1353	4.1351	5.00412	5.45835	1.80959	7.82469	7.07819	3.65713	4.06011	13.1054	2.80516
2.43007	1.84502	6.04606	33.0928	2.43554	3.99147	2.05363	8.15749	2.41755	12.5398	2.15362	3.58329	3.31548	3.77384	4.07432	5.73403	3.00218	11.6638	9.34673	2.47695	7.07943	4.12121	4.99056	5.47856	1.8093	7.74599	7.06898	3.65746	4.00653	13.0299	2.8059
2.42532	1.84491	6.04803	33.0006	2.44319	3.96651	2.05262	8.26732	2.42055	12.4967	2.16273	3.59927	3.29777	3.73859	4.07125	5.70417	2.97948	11.586	9.28548	2.42477	7.01654	4.11212	4.98601	5.4857	1.81168	7.72881	7.06505	3.63956	3.9548	12.9478	2.79743
2.4209	1.84512	6.03804	32.9696	2.43403	3.88386	2.04946	8.37364	2.42708	12.4114	2.16069	3.59768	3.30513	3.73028	4.03783	5.68881	2.97148	11.4775	9.24583	2.35451	6.94176	4.07894	4.97927	5.48276	1.81224	7.68791	7.06996	3.61477	3.91674	12.887	2.79982
2.41499	1.84234	6.01989	33.0775	2.41016	3.82228	2.04193	8.42408	2.43137	12.3109	2.14878	3.58506	3.29721	3.72225	4.01549	5.68602	2.96445	11.3847	9.19599	2.30085	6.88426	4.03877	4.93048	5.49238	1.81268	7.61136	7.07032	3.56157	3.87459	12.8108	2.80823
2.411	1.83677	6.02393	33.2833	2.40565	3.76453	2.03085	8.51137	2.42011	12.2231	2.13304	3.57094	3.28642	3.7113	3.99498	5.69092	2.93843	11.319	9.18684	2.28029	6.87698	3.95215	4.86245	5.47576	1.80852	7.54319	7.04567	3.51033	3.82543	12.7407	2.82609
2.4059	1.83365	6.02268	33.4985	2.39097	3.6785	2.01417	8.67234	2.40042	12.1317	2.12094	3.55566	3.27622	3.70575	3.95813	5.68464	2.9308	11.2681	9.16044	2.2409	6.87492	3.88228	4.81675	5.48899	1.81849	7.49662	7.05263	3.48231	3.79296	12.7031	2.83451
2.39077	1.82773	6.03096	33.6309	2.38221	3.63351	2.0011	8.91892	2.38597	12.0359	2.11629	3.55713	3.26853	3.67523	3.9504	5.66103	2.91902	11.2524	9.11126	2.22145	6.84173	3.81443	4.78846	5.50067	1.81243	7.45102	7.06132	3.46421	3.74402	12.6143	2.8232
2.37469	1.82627	6.05687	33.6761	2.38097	3.61119	1.99031	9.20457	2.3597	11.9621	2.10907	3.55146	3.25733	3.67003	3.95964	5.60537	2.92144	11.2499	9.01598	2.21793	6.77501	3.70242	4.73374	5.48673	1.80642	7.41256	7.03897	3.4153	3.71781	12.5429	2.83495
2.3501	1.81894	6.072	33.6771	2.37817	3.58577	1.99259	9.52938	2.34111	11.9005	2.10923	3.52707	3.25503	3.6769	3.95497	5.55455	2.91755	11.2242	8.90515	2.20727	6.67562	3.60504	4.59908	5.48501	1.80259	7.37932	7.01088	3.33264	3.69501	12.4998	2.83808
2.33449	1.81157	6.04884	33.7347	2.37715	3.5542	1.98553	9.89239	2.33021	11.8842	2.10565	3.52996	3.2514	3.67666	3.95531	5.50153	2.91794	11.2003	8.71495	2.18518	6.5998	3.53568	4.53578	5.49838	1.80635	7.32387	6.98416	3.27265	3.67383	12.4167	2.83249
2.33904	1.81002	6.0011	33.9237	2.37433	3.54249	1.97753	10.2715	2.34235	11.9174	2.09439	3.52498	3.23276	3.6654	3.94666	5.45582	2.90229	11.1425	8.60812	2.16109	6.58727	3.49779	4.48772	5.48115	1.8028	7.23308	6.93393	3.25027	3.66192	12.2686	2.83682
2.33759	1.80143	5.96734	34.0745	2.37509	3.51454	1.98603	10.5172	2.34002	11.9632	2.10799	3.5381	3.22657	3.63962	3.94244	5.39491	2.9	11.0875	8.53568	2.12958	6.6106	3.44657	4.46744	5.44608	1.79496	7.12032	6.90913	3.214	3.64494	12.1109	2.84489
2.32992	1.7884	5.93923	34.1875	2.364	3.49412	1.98552	10.7075	2.32226	11.9937	2.11237	3.5467	3.21651	3.61674	3.9458	5.34871	2.90407	11.0322	8.43564	2.11143	6.68444	3.40712	4.45324	5.39448	1.80181	7.03828	6.86485	3.19033	3.64325	11.9273	2.84632
2.32734	1.77559	5.93902	34.3163	2.35617	3.46479	1.97739	10.9123	2.30059	11.9665	2.11725	3.55083	3.20269	3.61345	3.96462	5.34133	2.90407	10.9976	8.29246	2.09818	6.7275	3.37441	4.43139	5.36787	1.79386	6.96114	6.82046	3.15558	3.6349	11.7385	2.84096
2.31311	1.7757	5.94208	34.3255	2.33678	3.43705	1.98015	11.1062	2.28195	11.9694	2.10515	3.55287	3.1958	3.62892	3.97897	5.32811	2.89065	10.9658	8.20097	2.09454	6.76989	3.32307	4.43637	5.37783	1.77966	6.90495	6.7644	3.14396	3.62869	11.5892	2.84361
2.29476	1.76796	5.93899	34.2963	2.32193	3.41684	1.98723	11.3587	2.25615	12.0527	2.09183	3.53284	3.17475	3.64159	3.97781	5.25635	2.8861	10.8994	8.05743	2.08997	6.73272	3.26791	4.42777	5.39284	1.7762	6.86729	6.69686	3.12539	3.61071	11.4933	2.85421
2.28781	1.75792	5.97009	34.3332	2.31582	3.37947	1.97258	11.6746	2.23379	12.1568	2.08368	3.50138	3.13019	3.6328	3.976	5.18578	2.87872	10.8141	7.90113	2.07679	6.71524	3.18024	4.40322	5.39516	1.77544	6.84531	6.62102	3.10733	3.57585	11.451	2.85905
2.2731	1.74082	5.97504	34.3789	2.30833	3.343	1.96882	11.9743	2.2304	12.239	2.08444	3.47233	3.0841	3.60919	3.96378	5.14487	2.85792	10.7397	7.74208	2.05525	6.67419	3.1137	4.36293	5.39787	1.76273	6.85356	6.57209	3.09947	3.53982	11.4264	2.84374
2.26276	1.73761	5.9702	34.5462	2.30901	3.33436	1.97261	12.2252	2.23421	12.3083	2.08899	3.43017	3.0666	3.59881	3.93915	5.11143	2.86049	10.6826	7.61807	2.06411	6.69852	3.05084	4.30393	5.39384	1.76239	6.87585	6.54604	3.08939	3.50043	11.3629	2.84236
2.24768	1.73962	5.95849	34.4406	2.30082	3.32975	1.96285	12.4309	2.23526	12.3041	2.08903	3.39896	3.06123	3.58344	3.94745	5.06929	2.85819	10.5922	7.52443	2.04743	6.72726	2.99854	4.24189	5.38228	1.77493	6.87752	6.53402	3.07904	3.45451	11.3104	2.83463
2.21994	1.73959	5.9429	33.9055	2.29316	3.28705	1.95112	12.5836	2.22415	12.2583	2.0798	3.36289	3.05519	3.5663	3.93601	5.02185	2.8649	10.4591	7.51663	2.03681	6.75507	2.95497	4.23329	5.37528	1.77645	6.82057	6.48146	3.0667	3.40803	11.2924	2.82538
2.17575	1.74301	5.93941	33.6516	2.27988	3.23912	1.93641	12.703	2.21868	12.1874	2.07504	3.35422	3.04107	3.56337	3.92182	4.99993	2.86202	10.3192	7.44665	2.01648	6.77129	2.91915	4.25993	5.37596	1.78027	6.76027	6.48445	3.06671	3.36966	11.3047	2.81984
2.14763	1.73601	5.95522	33.7416	2.26096	3.21263	1.92979	12.8453	2.19944	12.134	2.06385	3.34286	3.01757	3.5665	3.92367	5.00019	2.86061	10.1395	7.38098	2.00233	6.81134	2.90039	4.2955	5.40297	1.77474	6.71597	6.50078	3.04684	3.33829	11.3233	2.81088
2.13298	1.73143	5.95664	33.9132	2.27099	3.17254	1.91889	13.0451	2.18998	12.082	2.04366	3.31324	2.98886	3.55372	3.93948	5.00691	2.83715	10.0083	7.39067	1.97715	6.89302	2.88647	4.30479	5.40338	1.7604	6.67871	6.46813	3.03886	3.31297	11.3178	2.81305
2.11624	1.71808	5.92732	33.8785	2.26274	3.11886	1.93057	13.2682	2.18627	12.0627	2.03755	3.30228	2.99172	3.5551	3.9374	4.97728	2.83219	9.90849	7.37754	1.97779	6.9636	2.86508	4.26933	5.36	1.75343	6.62982	6.41019	3.03359	3.3167	11.3264	2.81312
2.11085	1.70071	5.89243	33.5631	2.25045	3.07491	1.92739	13.5151	2.18419	12.115	2.03092	3.31804	2.97911	3.54474	3.93127	4.94422	2.82922	9.78412	7.33201	1.98034	7.06219	2.8405	4.22626	5.33334	1.75559	6.58841	6.36224	3.01093	3.30467	11.3456	2.82111
2.10963	1.69355	5.84923	33.2826	2.24585	3.04905	1.94525	13.8039	2.19109	12.1794	2.03061	3.29896	2.97073	3.53043	3.93315	4.84594	2.82749	9.64213	7.23463	1.95247	7.14493	2.81384	4.17248	5.31922	1.76081	6.54315	6.30888	2.99253	3.29467	11.3495	2.8238
2.1044	1.68401	5.80627	33.1097	2.23272	3.03491	1.93979	14.1053	2.19872	12.2586	2.03682	3.29658	2.94628	3.49956	3.92956	4.76541	2.83641	9.45235	7.15007	1.93746	7.25048	2.77766	4.10535	5.308	1.76531	6.50075	6.23032	2.97928	3.29496	11.3471	2.81942
2.08531	1.68333	5.77056	32.9745	2.19836	3.0208	1.93691	14.3468	2.20142	12.3375	2.03206	3.28929	2.91254	3.48519	3.91302	4.73343	2.85084	9.24932	7.07633	1.94188	7.33349	2.73327	4.05984	5.28111	1.76068	6.48146	6.17655	2.97537	3.2786	11.3307	2.81377
2.07451	1.66566	5.74742	32.8272	2.18581	3.00328	1.93278	14.535	2.20825	12.4113	2.03348	3.29197	2.90104	3.45573	3.89405	4.71801	2.8661	9.00509	7.01516	1.95509	7.38802	2.69693	4.05198	5.25182	1.76132	6.46844	6.09164	2.97634	3.25698	11.3088	2.81262
2.0606	1.66987	5.73274	32.7079	2.18033	2.99665	1.92448	14.6842	2.20104	12.4771	2.03563	3.2943	2.88691	3.43018	3.86812	4.68498	2.87477	8.78286	6.91092	1.97231	7.43566	2.67674	4.02597	5.22653	1.75948	6.46423	6.00875	2.97308	3.22432	11.309	2.80624
2.02455	1.66371	5.72209	32.6466	2.18344	2.99315	1.93081	14.8096	2.21032	12.4703	2.02542	3.29922	2.88805	3.39754	3.86696	4.62618	2.87436	8.59945	6.84483	1.96943	7.48167	2.6618	3.984	5.19354	1.76523	6.45422	5.96999	2.97093	3.17168	11.3019	2.80307
2.00052	1.66477	5.70509	32.7084	2.18359	2.98013	1.9366	14.8776	2.2078	12.4532	2.02003	3.28007	2.87518	3.36675	3.86234	4.58666	2.86579	8.45016	6.6696	1.96915	7.5212	2.65404	3.95411	5.17429	1.75852	6.43958	5.9419	2.97876	3.13786	11.2526	2.79496
1.99407	1.67913	5.68859	32.8402	2.17596	2.97815	1.942	14.9256	2.19712	12.4732	2.00438	3.25989	2.85901	3.34237	3.84957	4.57239	2.83551	8.26005	6.52938	1.97962	7.58448	2.63584	3.88377	5.15082	1.75423	6.42379	5.90924	2.95192	3.11128	11.163	2.77967
1.98362	1.68096	5.65409	32.8047	2.1641	2.95826	1.93979	14.9706	2.19622	12.5076	1.98261	3.24813	2.83385	3.32225	3.83158	4.56642	2.82562	8.03159	6.4649	2.01258	7.67101	2.61094	3.8422	5.11942	1.74252	6.41303	5.84515	2.9376	3.1003	11.0986	2.76352
1.95318	1.68645	5.60255	32.4304	2.15328	2.94371	1.93286	15.0064	2.1871	12.5284	1.98181	3.24294	2.80515	3.30421	3.81557	4.54938	2.82908	7.81993	6.40381	2.01679	7.77152	2.58376	3.81319	5.08257	1.74301	6.40331	5.7571	2.94181	3.08961	11.0032	2.75904
1.95715	1.69629	5.57667	31.8452	2.13754	2.92151	1.91636	15.0329	2.18436	12.546	1.98194	3.22768	2.79162	3.2816	3.80995	4.53018	2.82563	7.69756	6.28811	2.03693	7.85925	2.55468	3.77813	5.0508	1.74602	6.37108	5.6524	2.92097	3.06969	10.8485	2.76352
1.94369	1.68432	5.51363	31.4829	2.12366	2.90054	1.91371	15.0551	2.19147	12.5786	1.98019	3.22955	2.78839	3.25817	3.79623	4.51799	2.83969	7.59473	6.12463	2.02996	8.00163	2.53595	3.73921	5.01686	1.74171	6.29676	5.58338	2.90345	3.05976	10.7031	2.76772
1.94294	1.67498	5.44929	31.4581	2.11362	2.89692	1.92092	15.1018	2.19185	12.6013	1.97796	3.23563	2.77621	3.22398	3.77369	4.49169	2.842	7.533	6.06408	2.02541	8.12169	2.52203	3.69303	4.98857	1.74856	6.24783	5.53356	2.90048	3.04351	10.5931	2.76316
1.94915	1.69565	5.38373	31.5099	2.1072	2.89654	1.92121	15.1696	2.1896	12.6389	1.97587	3.22592	2.76179	3.19328	3.77749	4.45378	2.8463	7.448	6.01052	2.02937	8.22312	2.50941	3.64332	4.9867	1.75102	6.21945	5.45901	2.89048	3.02713	10.463	2.7544
1.94877	1.69095	5.34188	31.462	2.11049	2.88331	1.91534	15.2778	2.19017	12.7081	1.97061	3.22129	2.75879	3.18241	3.78016	4.39376	2.83167	7.3053	5.88972	2.05483	8.28306	2.49415	3.64427	4.96676	1.75107	6.17812	5.39819	2.87715	3.00183	10.3618	2.73935
1.94967	1.69295	5.31238	31.5319	2.11584	2.85561	1.91507	15.3998	2.18433	12.8364	1.97535	3.22898	2.74981	3.16518	3.78165	4.34101	2.83209	7.09647	5.79634	2.08562	8.33807	2.4898	3.64869	4.93826	1.7331	6.03961	5.32264	2.864	2.96277	10.2373	2.73828
1.94509	1.69372	5.2899	31.5973	2.10647	2.81098	1.9192	15.5142	2.18194	12.9841	1.97128	3.22966	2.74366	3.15778	3.77228	4.23841	2.82011	6.86817	5.68519	2.09641	8.44761	2.45568	3.65123	4.9283	1.73322	5.83051	5.25826	2.88347	2.93647	10.1366	2.74369
1.93662	1.69628	5.26271	31.6607	2.10495	2.78325	1.91655	15.6232	2.21246	13.1032	1.97576	3.24231	2.73237	3.15437	3.73207	4.1518	2.81254	6.65008	5.51706	2.09665	8.57518	2.4213	3.64715	4.92131	1.72673	5.63303	5.1665	2.88761	2.93467	10.086	2.75172
1.92379	1.70133	5.20679	31.6093	2.09427	2.76552	1.90904	15.7183	2.20542	13.152	1.97194	3.24509	2.72787	3.13368	3.70171	4.08999	2.81038	6.48549	5.44745	2.10723	8.69373	2.38482	3.6383	4.91082	1.70664	5.56059	5.05093	2.8836	2.9384	10.0452	2.75211
1.88717	1.70298	5.11049	31.535	2.09821	2.74349	1.90373	15.7738	2.20498	13.1592	1.97139	3.24794	2.72715	3.10714	3.64074	4.03954	2.8205	6.36822	5.44445	2.11962	8.82212	2.35396	3.63168	4.88474	1.70225	5.52822	4.98371	2.86465	2.93134	9.95948	2.75007
1.86514	1.71312	5.02513	31.533	2.10035	2.73185	1.89647	15.8157	2.20446	13.1719	1.97708	3.22725	2.7105	3.08179	3.60558	3.99369	2.84557	6.27565	5.38709	2.14868	8.95916	2.33558	3.63122	4.85942	1.69976	5.44506	4.8949	2.84012	2.91933	9.82238	2.74392
1.85976	1.72079	4.94253	31.4234	2.09319	2.72398	1.89652	15.8487	2.20653	13.1963	1.97886	3.22443	2.68955	3.05921	3.58582	3.94099	2.86129	6.21735	5.37167	2.17174	9.0513	2.31353	3.68799	4.82596	1.68772	5.29953	4.82722	2.82543	2.89703	9.65589	2.74808
1.85345	1.72844	4.8702	31.3282	2.07196	2.70196	1.89376	15.9102	2.2006	13.2528	1.97288	3.21772	2.674	3.04521	3.57401	3.90387	2.85956	6.13675	5.3427	2.18993	9.1495	2.28479	3.72793	4.83686	1.68225	5.19852	4.72196	2.80476	2.88929	9.48193	2.74043
1.84561	1.72979	4.83163	31.1277	2.05748	2.67921	1.89509	16.0368	2.19375	13.3517	1.94309	3.21479	2.65971	3.01333	3.58018	3.88201	2.86088	6.04203	5.20368	2.20475	9.26277	2.27092	3.7324	4.82016	1.68332	5.09114	4.6317	2.797	2.84656	9.30264	2.74569
1.84498	1.7326	4.80332	30.6854	2.04986	2.64254	1.88948	16.1782	2.20472	13.4147	1.93955	3.19889	2.66811	3.00304	3.6306	3.8668	2.86468	5.98478	5.04955	2.21666	9.37348	2.26071	3.72803	4.76928	1.6704	5.04855	4.60206	2.78662	2.81767	9.11679	2.7395
1.84053	1.74717	4.80856	29.9082	2.04425	2.59961	1.886	16.3552	2.20474	13.4514	1.92585	3.18147	2.66405	2.98834	3.68808	3.84499	2.87374	5.93547	4.96119	2.22875	9.45446	2.2408	3.72996	4.73101	1.66905	5.01895	4.57984	2.7873	2.79218	8.97664	2.72996
1.83647	1.7492	4.80482	28.847	2.03362	2.54262	1.87803	16.5078	2.19254	13.5027	1.91593	3.16273	2.6635	2.99274	3.70826	3.82011	2.90876	5.88449	4.93761	2.2391	9.53591	2.22811	3.72921	4.65975	1.67399	5.00291	4.57058	2.77659	2.78391	8.88633	2.71974
1.83346	1.75358	4.78581	28.192	2.02709	2.5148	1.87159	16.6184	2.15999	13.562	1.88099	3.14077	2.65836	2.98302	3.73116	3.80327	2.9283	5.80462	4.91128	2.24403	9.62766	2.23181	3.72432	4.56237	1.6698	4.97282	4.54844	2.74877	2.76757	8.82807	2.70855
1.81375	1.75664	4.77824	28.1482	2.0131	2.46792	1.8593	16.655	2.10734	13.6112	1.86947	3.16041	2.64516	2.96929	3.70511	3.79252	2.93292	5.75004	4.86413	2.26009	9.69856	2.19436	3.73221	4.50575	1.67415	4.90837	4.49994	2.74753	2.74676	8.75287	2.69409
1.80154	1.76353	4.77556	28.1856	2.00708	2.43572	1.8548	16.6667	2.03598	13.637	1.86448	3.17449	2.63827	2.94451	3.6907	3.78248	2.92868	5.67817	4.81538	2.27059	9.73623	2.15904	3.73664	4.47223	1.68298	4.83136	4.34537	2.74964	2.71695	8.62381	2.69686
1.79478	1.76374	4.74967	28.2449	1.99294	2.423	1.84747	16.7046	2.00316	13.6344	1.8536	3.16879	2.63706	2.93489	3.72426	3.75598	2.93113	5.60955	4.76527	2.28124	9.75927	2.1245	3.74113	4.43375	1.68058	4.75481	4.22529	2.76233	2.69898	8.44924	2.69726
1.78535	1.78133	4.71321	28.4317	1.97971	2.39836	1.85256	16.7552	1.99936	13.6252	1.83247	3.13868	2.62383	2.93008	3.77373	3.70557	2.92884	5.5385	4.74436	2.28294	9.798	2.10101	3.72626	4.41821	1.68104	4.66805	4.1727	2.77749	2.68554	8.28189	2.69278
1.77063	1.79676	4.66723	28.5985	1.98534	2.3789	1.83929	16.8656	1.99643	13.61	1.83397	3.11865	2.61948	2.90169	3.81145	3.6904	2.90507	5.46405	4.72463	2.28883	9.86327	2.09334	3.71499	4.38745	1.68843	4.62061	4.1575	2.76553	2.67154	8.13469	2.68741
1.76421	1.79614	4.64035	28.6119	1.99165	2.35836	1.83357	17.1221	1.99662	13.5922	1.83116	3.09937	2.61606	2.87164	3.83836	3.67681	2.88461	5.37706	4.69398	2.30517	9.91139	2.06675	3.69351	4.35994	1.68771	4.60228	4.12708	2.7559	2.67678	8.01532	2.68074
1.76407	1.80795	4.59282	28.4886	1.98816	2.34837	1.83498	17.5885	1.99677	13.5624	1.82401	3.10667	2.61141	2.84868	3.92619	3.66975	2.85843	5.27413	4.65724	2.32904	9.95273	2.03838	3.67119	4.31797	1.69244	4.57695	4.05949	2.76205	2.67083	7.93403	2.66658
1.75922	1.80981	4.54193	28.5494	1.98531	2.33898	1.81682	18.1104	1.98891	13.527	1.82214	3.10632	2.62139	2.83447	3.99831	3.656	2.84263	5.20638	4.60877	2.3379	9.97252	2.02126	3.63483	4.30173	1.6858	4.54685	4.00959	2.75503	2.66909	7.90567	2.64056
1.74291	1.80614	4.47872	28.981	1.98896	2.31214	1.81157	18.5936	1.97575	13.5124	1.81078	3.09708	2.62196	2.8248	3.98293	3.64494	2.82905	5.13906	4.51725	2.343	9.97622	2.00593	3.61386	4.28154	1.69089	4.49784	3.95785	2.73918	2.67372	7.88728	2.62323
1.72356	1.81341	4.44022	29.6641	1.9878	2.26629	1.80754	19.0155	1.95329	13.5309	1.80085	3.10354	2.60492	2.79522	3.93273	3.65235	2.82352	5.07792	4.43528	2.34597	9.97371	1.99006	3.61173	4.2268	1.6914	4.46863	3.92476	2.73374	2.68855	7.8763	2.59721
1.70141	1.80528	4.40858	30.126	1.97786	2.22964	1.81207	19.4062	1.93306	13.5425	1.80055	3.11104	2.59419	2.76323	3.96662	3.64594	2.80719	5.01966	4.39031	2.35031	9.96711	1.97736	3.60031	4.19875	1.69026	4.44324	3.89143	2.71888	2.69726	7.82105	2.57419
1.70203	1.801	4.38819	30.2416	1.95768	2.20818	1.80859	19.7148	1.92276	13.5102	1.80028	3.11207	2.57316	2.73265	4.03262	3.63299	2.80848	4.97104	4.39726	2.36519	9.95538	1.96413	3.56868	4.19045	1.69543	4.36538	3.87796	2.70879	2.69301	7.73898	2.57426
1.70051	1.79019	4.34767	30.0431	1.92496	2.18831	1.80948	19.8002	1.90412	13.4339	1.79378	3.10032	2.55243	2.69282	4.11186	3.625	2.80619	4.93977	4.3693	2.37813	9.93384	1.95576	3.52692	4.19543	1.69417	4.32092	3.8428	2.71033	2.67923	7.68094	2.57372
1.70413	1.795	4.31077	29.7426	1.90316	2.18181	1.80808	19.8577	1.89115	13.3092	1.79407	3.09804	2.53855	2.6747	4.16477	3.6354	2.80169	4.86733	4.35381	2.37937	9.91278	1.95499	3.50221	4.19708	1.69822	4.30721	3.8153	2.7241	2.67095	7.64364	2.56927
1.69064	1.79963	4.26303	29.6528	1.89699	2.17525	1.80529	20.1074	1.88231	13.1698	1.78642	3.11014	2.5236	2.64582	4.18953	3.65029	2.8072	4.79156	4.33317	2.38877	9.89287	1.95264	3.4926	4.1848	1.69707	4.26436	3.78739	2.73302	2.67213	7.63505	2.55627
1.6896	1.79745	4.23312	29.7008	1.89383	2.16023	1.79566	20.3657	1.88628	13.0776	1.78115	3.16229	2.50325	2.61477	4.20163	3.6476	2.79775	4.71553	4.2765	2.38361	9.85679	1.94038	3.49026	4.14423	1.70271	4.22133	3.75453	2.74695	2.6614	7.6139	2.54618
1.68883	1.79164	4.18464	29.8459	1.8816	2.12538	1.79993	20.5139	1.87692	13.017	1.75961	3.20119	2.47701	2.60915	4.22588	3.64653	2.79212	4.57816	4.23024	2.37853	9.81552	1.92931	3.49363	4.13676	1.69999	4.17984	3.71428	2.74906	2.64847	7.55211	2.53874
1.68467	1.79765	4.15417	29.9038	1.87424	2.09697	1.78457	20.5172	1.87373	13.0197	1.75402	3.23159	2.45605	2.59599	4.26446	3.65037	2.77669	4.41717	4.17825	2.39259	9.78084	1.91209	3.48834	4.13694	1.70142	4.11298	3.67013	2.76276	2.62866	7.46016	2.54091
1.67614	1.8167	4.11001	29.8806	1.8742	2.07169	1.78449	20.3917	1.85093	13.0245	1.75817	3.23082	2.46921	2.5862	4.30941	3.65525	2.76721	4.35107	4.13816	2.39921	9.73813	1.87372	3.48344	4.13305	1.69405	4.04067	3.63386	2.75603	2.60773	7.32644	2.52219
1.67651	1.81752	4.07107	29.8143	1.85766	2.05133	1.78733	20.2782	1.82586	13.012	1.74005	3.21143	2.48177	2.56926	4.30782	3.64268	2.75915	4.29856	4.08956	2.39053	9.70432	1.84997	3.47041	4.11936	1.69586	3.96022	3.6038	2.75101	2.59374	7.14652	2.50817
1.66964	1.81611	4.03118	29.6246	1.84307	2.01231	1.78662	20.2101	1.80784	12.9936	1.7298	3.19662	2.47514	2.55226	4.32521	3.61458	2.7462	4.23308	4.08141	2.39803	9.68637	1.85204	3.4598	4.06572	1.69651	3.89308	3.58279	2.74217	2.58167	7.00215	2.49677
1.66929	1.80401	4.01629	29.4083	1.84246	1.998	1.77693	20.1551	1.80008	12.9761	1.72583	3.1904	2.4693	2.54634	4.35331	3.59531	2.73118	4.12302	4.05166	2.39946	9.66825	1.83149	3.47213	4.0192	1.69261	3.83597	3.56748	2.80067	2.58157	6.93537	2.48728
1.67234	1.80246	4.00896	29.214	1.8389	2.00536	1.78233	20.0775	1.79558	12.9085	1.71939	3.20838	2.46119	2.53122	4.39163	3.58095	2.72091	3.98944	4.03685	2.41322	9.64823	1.81824	3.47746	3.98689	1.69011	3.76073	3.55935	2.81717	2.56791	6.9001	2.47222
1.67033	1.79741	4.0061	29.0249	1.84856	2.00762	1.77051	20.019	1.80109	12.8113	1.71682	3.21073	2.44538	2.51746	4.4178	3.55779	2.72272	3.86766	4.02504	2.42314	9.61551	1.8044	3.48326	3.95791	1.68531	3.73096	3.54867	2.81659	2.55906	6.83273	2.43522
1.66611	1.80553	3.99413	28.7757	1.83328	1.98629	1.76077	19.9801	1.80137	12.7265	1.72193	3.20766	2.43356	2.51681	4.44109	3.55073	2.71735	3.79003	4.00859	2.42735	9.58204	1.80366	3.47429	3.91423	1.68193	3.71571	3.54336	2.83783	2.53167	6.73576	2.39536
1.66237	1.80272	3.95916	28.4944	1.83271	1.96423	1.76079	20.0329	1.80984	12.635	1.72005	3.20676	2.42077	2.50574	4.45093	3.53431	2.71026	3.68976	4.00156	2.42307	9.57673	1.80138	3.45965	3.88822	1.6806	3.69606	3.53208	2.8634	2.52909	6.58614	2.36708
1.65417	1.79869	3.92316	28.1172	1.8253	1.94194	1.75233	20.2346	1.81096	12.5696	1.70925	3.20978	2.43086	2.49625	4.46872	3.52642	2.70958	3.60583	3.9865	2.42288	9.59584	1.78915	3.4401	3.85817	1.68117	3.66239	3.50588	2.86816	2.51335	6.4975	2.35504
1.64789	1.79297	3.89012	27.9125	1.82414	1.93556	1.74205	20.3617	1.80398	12.5234	1.7218	3.19202	2.44826	2.47354	4.52068	3.52594	2.72079	3.51014	3.96111	2.42338	9.63959	1.77903	3.4194	3.80717	1.67926	3.60328	3.47389	2.89036	2.49997	6.43462	2.34565
1.64327	1.79101	3.81851	27.8123	1.82328	1.93521	1.7302	20.4266	1.80275	12.4922	1.74266	3.1914	2.45161	2.45501	4.55836	3.50655	2.73525	3.43815	3.93168	2.42101	9.68621	1.76719	3.42219	3.79435	1.67613	3.54569	3.43529	2.99779	2.48568	6.37452	2.33811
1.64049	1.80268	3.77842	27.6349	1.81517	1.92943	1.72446	20.4471	1.79363	12.485	1.75177	3.17924	2.46485	2.40511	4.5549	3.4868	2.74114	3.38756	3.91707	2.41391	9.75015	1.75889	3.41543	3.77617	1.68832	3.51363	3.41439	3.05569	2.47413	6.28436	2.33406
1.64486	1.79471	3.78973	27.3313	1.81488	1.92392	1.72266	20.5541	1.79092	12.437	1.74422	3.17113	2.44702	2.38717	4.58025	3.46132	2.73243	3.3364	3.88081	2.41094	9.78691	1.73358	3.40081	3.77456	1.69758	3.49293	3.37066	3.06257	2.47059	6.17217	2.32089
1.6534	1.79471	3.77935	26.9689	1.81083	1.90945	1.72942	20.7025	1.78846	12.3646	1.74993	3.16286	2.44352	2.37871	4.75198	3.44858	2.72679	3.30438	3.85912	2.40909	9.82444	1.72369	3.34978	3.75549	1.69373	3.49209	3.32198	3.06889	2.46701	5.99993	2.29324
1.6431	1.78833	3.74724	26.7041	1.80798	1.89881	1.7345	20.7326	1.78903	12.2921	1.75638	3.16218	2.41561	2.37739	4.8888	3.438	2.72642	3.26587	3.82973	2.4057	9.81863	1.72082	3.31445	3.73159	1.71304	3.49154	3.26895	3.08905	2.46599	5.84169	2.28457
1.63333	1.78564	3.70087	26.5084	1.8034	1.8801	1.7509	20.6741	1.78393	12.1703	1.75391	3.15038	2.38346	2.37165	4.96348	3.42979	2.72875	3.20012	3.80054	2.39786	9.80676	1.70889	3.28836	3.70196	1.70571	3.48563	3.19145	3.09255	2.4658	5.72275	2.28459
1.63119	1.77501	3.6214	26.3471	1.7968	1.86638	1.75034	20.6035	1.77543	12.0115	1.73561	3.15294	2.36162	2.3558	5.00702	3.41698	2.72809	3.14749	3.76524	2.39835	9.79921	1.70523	3.27077	3.65838	1.70607	3.47079	3.05218	3.10354	2.46519	5.62083	2.27798
1.62532	1.77102	3.54495	26.3353	1.7904	1.85775	1.75406	20.4932	1.77059	11.8375	1.72575	3.14825	2.34324	2.34822	5.11065	3.40549	2.72722	3.10987	3.74724	2.39726	9.76323	1.70034	3.24697	3.63837	1.69807	3.45009	2.91406	3.11863	2.46947	5.52568	2.25985
1.61964	1.76283	3.509	26.4778	1.77923	1.84725	1.75934	20.3313	1.7671	11.6622	1.71303	3.13358	2.35	2.31545	5.22529	3.3947	2.73183	3.08569	3.71209	2.39244	9.77715	1.68073	3.22303	3.59351	1.69469	3.43436	2.83998	3.11859	2.47026	5.46265	2.24497
1.62497	1.75184	3.47177	26.542	1.7618	1.84845	1.75772	20.1495	1.76768	11.5417	1.71909	3.1061	2.37109	2.28914	5.31502	3.3895	2.74155	3.03338	3.69482	2.38807	9.79785	1.66842	3.22779	3.54536	1.69382	3.41936	2.8154	3.11851	2.47248	5.38691	2.2208
1.61759	1.74339	3.44274	26.4706	1.73323	1.84988	1.74777	20.0843	1.76442	11.4105	1.71648	3.1032	2.37139	2.28914	5.36282	3.37931	2.74512	2.9943	3.65344	2.37981	9.81755	1.6645	3.23982	3.51376	1.68967	3.39722	2.79738	3.11633	2.46693	5.29492	2.19968
1.60647	1.73159	3.4296	26.3054	1.71898	1.84858	1.75717	20.0464	1.74818	11.2614	1.73267	3.07979	2.37093	2.28146	5.39996	3.3638	2.75465	2.95908	3.61551	2.37147	9.83852	1.66232	3.24941	3.50413	1.6839	3.37901	2.74737	3.09921	2.44771	5.19623	2.17153
1.60309	1.72385	3.40177	26.0951	1.72483	1.8491	1.75619	20.0436	1.74391	11.1265	1.74277	3.04911	2.35675	2.28273	5.40844	3.33555	2.7533	2.92862	3.60194	2.36982	9.86643	1.65758	3.26683	3.50925	1.69114	3.34494	2.69791	3.09599	2.43105	5.11665	2.14631
1.60421	1.71665	3.3652	25.8549	1.73088	1.84804	1.75359	20.0139	1.7346	11.0425	1.74302	3.01823	2.35074	2.26317	5.41619	3.31418	2.73807	2.90225	3.60176	2.37085	9.86551	1.65636	3.26062	3.4859	1.69039	3.31955	2.65905	3.10473	2.4191	5.07451	2.12257
1.61231	1.71016	3.32435	25.5522	1.73332	1.85085	1.75615	20.0156	1.73203	10.9774	1.75088	3.00453	2.33881	2.24252	5.42862	3.30454	2.69654	2.88402	3.60788	2.36065	9.8408	1.65633	3.27255	3.47044	1.68791	3.2998	2.6454	3.09724	2.42315	5.04551	2.11094
1.60948	1.70203	3.28847	25.3425	1.72515	1.84892	1.75293	20.0484	1.73259	10.9185	1.75547	2.97357	2.3478	2.2302	5.43403	3.30223	2.65561	2.81084	3.58776	2.35023	9.8546	1.66291	3.28174	3.45891	1.6912	3.29311	2.59832	3.0922	2.41776	5.03297	2.09672
1.61372	1.69727	3.26467	25.0382	1.72176	1.84433	1.74382	20.0799	1.74321	10.8434	1.74779	2.95967	2.3463	2.22683	5.43822	3.30964	2.62631	2.7146	3.59779	2.35276	9.90031	1.66162	3.30011	3.4613	1.69545	3.26808	2.54759	3.12682	2.41487	5.00902	2.06904
1.61872	1.69968	3.23808	24.8974	1.7137	1.85968	1.73621	20.1213	1.74359	10.7142	1.74175	2.94837	2.34631	2.22542	5.43684	3.29857	2.62018	2.65217	3.59557	2.33176	9.92977	1.66008	3.30684	3.45581	1.69194	3.21182	2.52245	3.16902	2.40782	4.98151	2.05789
1.6195	1.68743	3.2254	24.7475	1.70958	1.86028	1.72867	20.1921	1.73803	10.5321	1.7395	2.9365	2.3357	2.21776	5.45745	3.29948	2.62634	2.62239	3.57356	2.32012	9.96351	1.66235	3.32663	3.45363	1.67974	3.16892	2.48814	3.19826	2.37485	4.98434	2.05041
1.62041	1.66745	3.20284	24.5339	1.70538	1.86633	1.73032	20.3661	1.72108	10.3461	1.73686	2.92963	2.33252	2.22426	5.4992	3.29179	2.63443	2.59557	3.58068	2.2957	9.95966	1.66173	3.37824	3.44173	1.67971	3.14281	2.46527	3.20315	2.33846	4.97087	2.05337
1.61619	1.66315	3.17534	24.3546	1.69403	1.86349	1.7336	20.6592	1.71952	10.1102	1.73568	2.92236	2.33039	2.19617	5.58879	3.28175	2.6295	2.57224	3.57051	2.28488	9.96124	1.66024	3.40397	3.42143	1.68388	3.1143	2.43861	3.21325	2.30265	4.97135	2.05083
1.61255	1.66338	3.12513	24.1432	1.69302	1.86749	1.73148	21.0406	1.72152	9.87423	1.73143	2.91429	2.31143	2.18511	5.72983	3.27343	2.62433	2.55009	3.56126	2.26811	9.94082	1.66302	3.406	3.41043	1.68794	3.08833	2.43248	3.2252	2.29245	4.94791	2.04423
1.60264	1.66961	3.08948	23.8145	1.69455	1.86227	1.72922	21.37	1.70913	9.65004	1.72982	2.89741	2.30501	2.181	5.7936	3.24564	2.61442	2.49509	3.51975	2.24162	9.94088	1.67822	3.40964	3.37399	1.68897	3.06565	2.42871	3.23132	2.29037	4.91087	2.01742
1.59749	1.66673	3.04605	23.5287	1.68893	1.86051	1.73233	21.5379	1.68932	9.4311	1.7393	2.88827	2.29373	2.18605	5.82237	3.22237	2.59255	2.42861	3.46651	2.21501	9.95354	1.67826	3.41363	3.33475	1.67596	3.05812	2.4171	3.23112	2.28219	4.89352	1.99545
1.58524	1.65757	3.00723	23.4571	1.68399	1.85453	1.73334	21.5669	1.67978	9.23894	1.7363	2.87055	2.29144	2.18637	5.92856	3.22155	2.57062	2.36422	3.38681	2.19269	9.95294	1.67363	3.43769	3.30314	1.66419	3.04245	2.40647	3.22986	2.24841	4.87711	1.97339
1.56805	1.63753	2.96156	23.5669	1.67638	1.8593	1.73777	21.5506	1.68253	9.057	1.73374	2.83857	2.28316	2.18683	6.07509	3.21442	2.55756	2.31879	3.34595	2.16054	9.91485	1.6711	3.45598	3.29512	1.65858	3.00667	2.35915	3.22825	2.23057	4.87957	1.96954
1.56691	1.62655	2.9419	23.7163	1.67332	1.85985	1.73118	21.5117	1.68214	8.89724	1.7331	2.83622	2.28469	2.18821	6.17566	3.20871	2.55301	2.28335	3.35126	2.13692	9.90113	1.66604	3.44123	3.27913	1.65501	2.95664	2.33434	3.19295	2.21469	4.89944	1.96886
1.56472	1.61145	2.92061	23.762	1.66622	1.85805	1.72365	21.4797	1.67732	8.78507	1.72164	2.83372	2.28052	2.17794	6.22735	3.19105	2.55188	2.25311	3.30651	2.11096	9.89653	1.66323	3.37907	3.2681	1.6597	2.93103	2.33021	3.19379	2.20168	4.90034	1.95699
1.5602	1.59552	2.92848	23.7689	1.66128	1.86998	1.72684	21.4652	1.6758	8.70792	1.72556	2.82933	2.26826	2.16604	6.2601	3.19518	2.55211	2.24167	3.28792	2.0821	9.87869	1.65984	3.34886	3.26794	1.66026	2.92779	2.33157	3.19028	2.17476	4.87262	1.95311
1.54779	1.581	2.93351	23.8136	1.65799	1.86316	1.73096	21.4545	1.66569	8.63001	1.72671	2.82094	2.25652	2.17032	6.29925	3.18673	2.55541	2.23112	3.27418	2.06186	9.85696	1.66675	3.345	3.2499	1.6577	2.92083	2.32371	3.19659	2.16327	4.85169	1.94894
1.54507	1.56297	2.92529	23.8243	1.65538	1.86647	1.72927	21.4646	1.64912	8.56848	1.73178	2.82291	2.27183	2.14969	6.34325	3.19592	2.5486	2.22336	3.24743	2.04695	9.84361	1.66843	3.34539	3.24584	1.65659	2.87141	2.32002	3.19133	2.14089	4.88263	1.94516
1.54069	1.54121	2.90453	23.6346	1.66218	1.86193	1.71642	21.4744	1.651	8.48469	1.72853	2.81116	2.27253	2.13721	6.38636	3.21072	2.55182	2.21196	3.20056	2.04132	9.83929	1.66037	3.3713	3.24463	1.66431	2.81537	2.29377	3.18861	2.11432	4.9254	1.93124
1.5374	1.52066	2.87611	23.1013	1.66295	1.86902	1.71837	21.5027	1.65544	8.33384	1.7273	2.80323	2.26901	2.13336	6.3889	3.20862	2.54211	2.19788	3.16677	2.0261	9.79657	1.65665	3.39316	3.2457	1.67286	2.75422	2.28462	3.19379	2.0774	4.94062	1.92514
1.54867	1.511	2.81972	22.5598	1.6655	1.8824	1.7159	21.5014	1.65364	8.12972	1.72704	2.7975	2.28288	2.13067	6.39685	3.20276	2.54054	2.2026	3.15304	2.01212	9.75827	1.64179	3.39149	3.24613	1.67598	2.71998	2.27023	3.20105	2.03431	4.9354	1.92391
1.55392	1.5056	2.77977	22.4179	1.66561	1.89336	1.71725	21.4802	1.65742	7.88331	1.74167	2.77785	2.27962	2.12752	6.43889	3.19023	2.53739	2.20772	3.12022	1.9927	9.73108	1.63285	3.40989	3.22331	1.67976	2.695	2.24248	3.23637	1.99245	4.92093	1.90941
1.5613	1.50103	2.76288	22.3384	1.66403	1.89321	1.71473	21.4713	1.65661	7.62851	1.74216	2.78175	2.28144	2.11803	6.51348	3.17686	2.51516	2.20114	3.11718	1.9818	9.72122	1.63352	3.45724	3.17631	1.68541	2.68072	2.22196	3.26213	1.97027	4.93937	1.90553
1.56599	1.50338	2.76382	22.1124	1.66494	1.89262	1.71019	21.4754	1.64852	7.44028	1.73105	2.76493	2.27819	2.12527	6.56164	3.19143	2.49305	2.18995	3.10984	1.95207	9.71948	1.631	3.4958	3.15911	1.68722	2.68146	2.2168	3.26337	1.96312	4.94552	1.87679
1.56739	1.49472	2.7543	21.8202	1.66662	1.91127	1.70989	21.4876	1.64684	7.25968	1.73721	2.75823	2.27091	2.11824	6.59075	3.18824	2.47446	2.1838	3.10266	1.94763	9.71242	1.62394	3.51435	3.16396	1.68665	2.68253	2.20339	3.24914	1.96064	4.93552	1.86501
1.57057	1.49686	2.73818	21.705	1.66688	1.91439	1.72177	21.473	1.65297	7.10844	1.73459	2.74568	2.25751	2.12354	6.59303	3.19497	2.45559	2.16607	3.11042	1.9292	9.71628	1.6243	3.53057	3.15213	1.69071	2.67417	2.1943	3.22377	1.94771	4.9019	1.85858
1.57403	1.49554	2.73228	21.868	1.66031	1.91575	1.71564	21.441	1.65525	6.95089	1.74161	2.73276	2.2485	2.12473	6.57123	3.18675	2.43576	2.1482	3.09506	1.91743	9.72695	1.63256	3.54346	3.16845	1.68282	2.65648	2.17986	3.20277	1.93517	4.87561	1.86282
1.5783	1.49129	2.73827	21.9551	1.65882	1.92299	1.72	21.381	1.65315	6.82061	1.74135	2.7186	2.24324	2.13735	6.56856	3.17457	2.41891	2.14312	3.05832	1.90159	9.72536	1.62693	3.56446	3.20407	1.68605	2.63538	2.17711	3.19193	1.92844	4.85453	1.85409
1.58426	1.49723	2.75003	21.8653	1.65214	1.93195	1.71057	21.1842	1.65728	6.72127	1.74579	2.72242	2.25302	2.14693	6.5767	3.16007	2.40871	2.14895	3.05382	1.87581	9.73285	1.62416	3.57956	3.27159	1.68404	2.60982	2.16875	3.20321	1.92329	4.85307	1.85388
1.58526	1.4863	2.73436	21.5443	1.63933	1.94198	1.70815	20.7673	1.64593	6.60579	1.7473	2.73313	2.25595	2.1525	6.5482	3.132	2.39439	2.13673	3.04447	1.87242	9.73557	1.62486	3.5951	3.29418	1.68488	2.56865	2.17212	3.20549	1.91712	4.85919	1.84943
1.58571	1.4841	2.7187	21.1419	1.6388	1.95623	1.70808	20.2473	1.64473	6.5003	1.74444	2.73203	2.2716	2.14018	6.4657	3.11389	2.39722	2.1455	3.03933	1.85733	9.75554	1.62918	3.60639	3.35251	1.68765	2.55568	2.17415	3.20989	1.90732	4.84788	1.83269
1.58925	1.46735	2.70052	20.7964	1.63688	1.95473	1.71708	19.6979	1.65069	6.41065	1.74355	2.7258	2.2795	2.14571	6.32835	3.09927	2.39843	2.13464	3.01678	1.84244	9.78114	1.61592	3.61758	3.42128	1.67816	2.53437	2.17517	3.20846	1.89812	4.81084	1.82678
1.58777	1.4582	2.692	20.6932	1.63634	1.95221	1.7174	19.1473	1.65682	6.32857	1.74165	2.68605	2.27858	2.15578	6.17392	3.07649	2.40436	2.11915	2.97289	1.83022	9.79623	1.61127	3.62945	3.49331	1.6808	2.49208	2.15976	3.20312	1.87011	4.77555	1.82556
1.59202	1.44725	2.68119	20.7647	1.61694	1.96357	1.71425	18.7035	1.66011	6.24045	1.74059	2.67178	2.28105	2.15981	6.08998	3.04912	2.40107	2.11643	2.98091	1.81107	9.80761	1.60227	3.6437	3.51978	1.67831	2.42035	2.13474	3.20445	1.85367	4.7626	1.82648
1.58977	1.44869	2.67615	20.726	1.61432	1.9659	1.71345	18.5153	1.66999	6.15295	1.73893	2.67259	2.29823	2.15377	6.06175	3.02073	2.3911	2.11042	2.96322	1.79361	9.82951	1.59454	3.65053	3.56247	1.67651	2.39268	2.15672	3.20485	1.83609	4.74223	1.83501
1.59615	1.44768	2.67996	20.5093	1.61204	1.96559	1.7216	18.243	1.66097	6.10451	1.73481	2.66159	2.29332	2.16099	6.00032	3.01282	2.40024	2.08839	2.94294	1.78102	9.84891	1.5941	3.6609	3.64287	1.68348	2.3685	2.28044	3.19784	1.83059	4.74827	1.84271
1.60077	1.44445	2.67804	20.2249	1.60607	1.95926	1.72021	17.8133	1.65661	6.06125	1.73336	2.64743	2.29631	2.14089	5.90856	3.00634	2.39208	2.0824	2.94626	1.77494	9.87076	1.59309	3.6658	3.73555	1.68174	2.33184	2.33479	3.1862	1.82509	4.75359	1.86035
1.60476	1.43607	2.6843	19.9485	1.60147	1.95947	1.72124	17.3429	1.65432	5.98155	1.72584	2.64183	2.29412	2.13341	5.81265	2.99414	2.39544	2.08474	2.93965	1.76646	9.89093	1.59647	3.65731	3.80656	1.67966	2.32265	2.38656	3.1847	1.82947	4.73931	1.8767
1.60262	1.43662	2.6667	19.7113	1.59929	1.95573	1.71954	16.9009	1.64378	5.88407	1.73593	2.61376	2.29862	2.13056	5.72592	2.99634	2.391	2.09101	2.91076	1.75643	9.91505	1.59165	3.64672	3.83056	1.66888	2.31479	2.4225	3.17815	1.82009	4.72026	1.9013
1.59385	1.43229	2.65916	19.419	1.59016	1.96407	1.72248	16.5463	1.64262	5.78189	1.73673	2.58767	2.30296	2.12079	5.67155	2.98471	2.39226	2.09238	2.8964	1.74885	9.92969	1.58166	3.65534	3.84083	1.65511	2.273	2.43912	3.18122	1.82239	4.70669	1.91828
1.59292	1.43637	2.64384	19.2487	1.58189	1.96067	1.72452	16.2095	1.65057	5.67205	1.74219	2.5223	2.30667	2.12896	5.61247	2.96771	2.38865	2.09908	2.88565	1.73684	9.93144	1.58626	3.6609	3.84999	1.65473	2.24447	2.44806	3.17737	1.8168	4.70856	1.92521
1.59415	1.43941	2.63741	19.2019	1.58148	1.95714	1.71791	15.9563	1.65107	5.59371	1.75227	2.45959	2.30315	2.13382	5.59319	2.96674	2.38629	2.10557	2.89338	1.71169	9.9383	1.59087	3.65265	3.88801	1.65273	2.23294	2.45519	3.16248	1.82471	4.73447	1.92875
1.60025	1.43598	2.63523	19.1835	1.58322	1.95812	1.70972	15.7366	1.64634	5.48989	1.7589	2.40217	2.30019	2.13269	5.58466	2.95805	2.3801	2.10288	2.89478	1.69331	9.92995	1.58775	3.63596	3.96595	1.65941	2.22348	2.45647	3.17014	1.81496	4.73844	1.923
1.60637	1.4397	2.62127	19.1105	1.56966	1.95899	1.70243	15.5184	1.63992	5.36364	1.76158	2.38718	2.3061	2.12049	5.56992	2.95182	2.3803	2.10257	2.86964	1.68217	9.91744	1.5746	3.62946	4.0468	1.66369	2.20878	2.45843	3.17595	1.81057	4.686	1.91157
1.60651	1.443	2.60897	19.0117	1.56091	1.95311	1.69177	15.2694	1.64573	5.19976	1.77096	2.37944	2.30133	2.1171	5.47631	2.94248	2.38287	2.10478	2.86519	1.67703	9.89047	1.56873	3.62884	4.11614	1.66398	2.19191	2.45304	3.17432	1.81351	4.63255	1.91015
1.60693	1.44749	2.58754	18.9576	1.56564	1.94223	1.68642	14.9938	1.64016	5.0775	1.78134	2.35469	2.29355	2.12618	5.36573	2.9287	2.39937	2.0788	2.84779	1.65866	9.85824	1.5619	3.64197	4.20198	1.66081	2.17289	2.44596	3.18155	1.81855	4.59941	1.91438
1.60688	1.45142	2.5659	18.9363	1.5698	1.93753	1.69207	14.7803	1.62266	4.98559	1.77032	2.34334	2.27389	2.1229	5.26055	2.91189	2.41295	2.06962	2.8327	1.65346	9.82512	1.56467	3.64334	4.28375	1.66123	2.1669	2.44771	3.17289	1.80611	4.59285	1.91785
1.60743	1.45473	2.5649	18.8881	1.57366	1.93067	1.70091	14.6657	1.62435	4.91806	1.75588	2.33519	2.26649	2.12784	5.18978	2.90802	2.41909	2.06623	2.83138	1.65445	9.77868	1.56009	3.66008	4.39535	1.65352	2.15596	2.45056	3.09539	1.79917	4.60154	1.92025
1.60491	1.44352	2.53976	18.7599	1.55971	1.9202	1.69921	14.5294	1.62554	4.87802	1.76237	2.32105	2.26434	2.12458	5.15895	2.88914	2.42125	2.05446	2.81543	1.64259	9.73204	1.56242	3.65858	4.47829	1.65341	2.13776	2.45582	3.02942	1.80608	4.61343	1.92958
1.61038	1.43184	2.49022	18.632	1.56303	1.9143	1.69945	14.3153	1.63278	4.82212	1.76254	2.29537	2.25712	2.12686	5.12104	2.86489	2.42098	2.05001	2.81338	1.63427	9.68025	1.5642	3.66212	4.55038	1.65413	2.1252	2.44807	3.00899	1.8116	4.62632	1.94541
1.607	1.42593	2.46229	18.553	1.56435	1.91431	1.69551	14.1281	1.63641	4.72908	1.76525	2.27159	2.27158	2.12603	5.05878	2.84904	2.42076	2.04837	2.79973	1.62322	9.63862	1.56139	3.68741	4.61218	1.64563	2.12632	2.44444	2.99856	1.8282	4.61518	1.94743
1.60948	1.42038	2.45738	18.5109	1.55688	1.91602	1.69987	13.9646	1.63063	4.62175	1.76474	2.25462	2.26743	2.12201	5.011	2.8248	2.4162	2.02624	2.78695	1.61365	9.58016	1.5579	3.70174	4.69136	1.64884	2.12087	2.44373	2.9946	1.82692	4.57669	1.9482
1.6	1.42366	2.46249	18.4348	1.55393	1.91321	1.70415	13.792	1.62285	4.52798	1.74769	2.25241	2.24892	2.10839	4.96706	2.80064	2.41623	2.02264	2.78672	1.60494	9.4775	1.55675	3.68942	4.7697	1.65899	2.09208	2.44197	2.9813	1.82945	4.55602	1.95304
1.5973	1.43171	2.45698	18.3711	1.54535	1.90784	1.70712	13.5134	1.62298	4.43414	1.74587	2.25489	2.23335	2.09703	4.94672	2.78652	2.42489	2.01399	2.78789	1.60635	9.34333	1.55694	3.67376	4.87335	1.6561	2.08294	2.43949	2.96259	1.83056	4.55927	1.95681
1.59784	1.4364	2.4479	18.2788	1.54159	1.90358	1.71213	13.236	1.62528	4.35602	1.74533	2.24513	2.21983	2.09881	4.84826	2.78757	2.41383	2.01637	2.80952	1.6017	9.15769	1.56361	3.66186	4.97598	1.657	2.07629	2.42216	2.91818	1.82248	4.56368	1.96055
1.59892	1.44097	2.40976	18.1278	1.53663	1.89896	1.71467	13.0039	1.62558	4.29144	1.74858	2.24356	2.19741	2.10022	4.73186	2.75368	2.40664	2.02252	2.81203	1.5933	8.96793	1.5711	3.64215	5.07557	1.64534	2.05901	2.42692	2.8357	1.82496	4.55736	1.95531
1.59565	1.44001	2.39673	17.9528	1.52638	1.89644	1.7006	12.7992	1.62222	4.25783	1.75318	2.23729	2.17978	2.10341	4.62265	2.72449	2.40688	2.02232	2.79848	1.59379	8.78266	1.57516	3.62641	5.16126	1.64244	2.03916	2.43546	2.78242	1.82582	4.54866	1.95036
1.59513	1.44743	2.38368	17.7776	1.52448	1.89798	1.68301	12.6115	1.61718	4.23564	1.75487	2.23263	2.19063	2.10528	4.52451	2.70227	2.40236	2.01861	2.78171	1.58893	8.58344	1.5802	3.60457	5.24715	1.62577	2.01399	2.45251	2.78145	1.82242	4.5435	1.96674
1.59153	1.45548	2.40478	17.7059	1.52791	1.89703	1.66913	12.4057	1.61175	4.21271	1.72833	2.23913	2.20459	2.10809	4.38968	2.66684	2.40419	2.03296	2.77394	1.59281	8.39683	1.58264	3.58367	5.35113	1.6149	2.005	2.47518	2.78027	1.8084	4.54541	1.97204
1.5913	1.45662	2.43382	17.7357	1.52988	1.90091	1.65981	12.2248	1.60762	4.18413	1.72207	2.23152	2.21251	2.10903	4.25247	2.65402	2.4005	2.04486	2.76618	1.59398	8.2357	1.58408	3.55338	5.4376	1.61365	2.00753	2.48484	2.74872	1.80055	4.5531	1.99726
1.59399	1.44886	2.44395	17.6526	1.53822	1.89952	1.65341	12.0355	1.60551	4.11397	1.72856	2.20024	2.21281	2.10033	4.11784	2.66155	2.39529	2.04821	2.76818	1.59655	8.11799	1.583	3.50917	5.54518	1.61503	2.00564	2.53413	2.73891	1.7996	4.54843	2.01436
1.59146	1.45325	2.44517	17.4922	1.53834	1.90377	1.64889	11.8019	1.60225	4.02541	1.72666	2.19197	2.21345	2.08914	4.03804	2.65311	2.38217	2.03773	2.77509	1.60012	8.02418	1.59026	3.47136	5.67699	1.61397	2.00436	2.6113	2.72687	1.78492	4.52477	2.02064
1.5858	1.44856	2.44131	17.4036	1.53784	1.90136	1.64511	11.5411	1.60614	3.90868	1.73827	2.19921	2.19527	2.09029	3.99372	2.64519	2.37708	2.02813	2.71858	1.60167	7.9295	1.59064	3.44433	5.77334	1.61387	1.9791	2.63464	2.70388	1.78402	4.51842	2.04472
1.58389	1.42638	2.43672	17.3487	1.53481	1.90137	1.64473	11.2217	1.60009	3.79374	1.73986	2.19941	2.17914	2.08683	3.96817	2.63655	2.37629	2.01981	2.6936	1.60318	7.80379	1.59508	3.41641	5.8579	1.62453	1.95683	2.63606	2.67541	1.78824	4.50735	2.07985
1.58232	1.42209	2.43006	17.2502	1.54037	1.90405	1.63522	10.9743	1.59699	3.6942	1.73571	2.19991	2.18131	2.11793	3.9491	2.62454	2.37786	2.01172	2.6845	1.60748	7.64288	1.59663	3.388	5.91587	1.63355	1.94252	2.63541	2.64317	1.78319	4.50686	2.10741
1.58644	1.42123	2.42202	17.1659	1.54222	1.90306	1.6338	10.7759	1.58736	3.57042	1.74309	2.20495	2.17325	2.1333	3.93243	2.58941	2.37646	2.00827	2.67779	1.6096	7.50708	1.59164	3.35423	5.97291	1.63522	1.93072	2.63725	2.61577	1.77204	4.48045	2.10451
1.59251	1.4215	2.43457	17.0907	1.54455	1.90313	1.63399	10.5939	1.58497	3.45058	1.74335	2.19716	2.1633	2.14355	3.93355	2.56082	2.38029	2.02246	2.7116	1.60443	7.39063	1.58578	3.34627	6.0387	1.63208	1.92883	2.63864	2.61125	1.76699	4.43573	2.1097
1.60154	1.42542	2.43631	17.0434	1.53572	1.90193	1.63212	10.4835	1.5929	3.34728	1.74624	2.18355	2.14281	2.14934	3.93236	2.53593	2.38824	2.03003	2.72311	1.60515	7.24715	1.585	3.31394	6.11489	1.63753	1.90875	2.6354	2.58041	1.75675	4.40932	2.11189
1.6005	1.42576	2.43331	16.9844	1.52746	1.88901	1.62912	10.3752	1.59827	3.2442	1.74248	2.17079	2.1385	2.15689	3.9289	2.51249	2.37606	2.02655	2.71224	1.59875	7.12687	1.58867	3.24666	6.18345	1.63262	1.89273	2.65312	2.52631	1.75516	4.39424	2.11827
1.59598	1.43107	2.41349	16.7368	1.52308	1.89205	1.6316	10.1913	1.5945	3.15706	1.75084	2.16734	2.14591	2.15895	3.9087	2.50652	2.37954	2.02495	2.69802	1.59919	6.9936	1.58659	3.20178	6.26007	1.63188	1.88202	2.67806	2.49695	1.74994	4.35153	2.12788
1.59586	1.42911	2.41472	16.4521	1.51868	1.89163	1.63631	9.93096	1.58848	3.07113	1.73662	2.16625	2.1379	2.16084	3.87202	2.49494	2.37912	2.02355	2.67764	1.59364	6.84775	1.58114	3.18492	6.31723	1.62851	1.87209	2.69091	2.4906	1.76333	4.29593	2.12624
1.5924	1.42677	2.40517	16.3214	1.51852	1.89594	1.63061	9.59064	1.58205	3.02596	1.73271	2.16615	2.13571	2.15671	3.82245	2.46224	2.38083	2.02222	2.6656	1.59441	6.70383	1.58633	3.16179	6.34587	1.62946	1.87439	2.7038	2.4787	1.76912	4.23803	2.13293
1.58874	1.43704	2.39658	16.2324	1.51515	1.90534	1.63867	9.17649	1.58083	3.00546	1.73676	2.15545	2.14032	2.16327	3.78628	2.44025	2.38579	2.02727	2.66578	1.59698	6.51989	1.58949	3.1495	6.38224	1.62739	1.85959	2.71054	2.4509	1.77099	4.19147	2.14079
1.58587	1.44057	2.39002	16.0095	1.51468	1.90404	1.64623	8.72228	1.59118	2.96431	1.74303	2.14866	2.13537	2.16344	3.73364	2.41213	2.3853	2.03214	2.67587	1.60428	6.29763	1.5915	3.12492	6.42705	1.6308	1.84227	2.73985	2.43465	1.76506	4.18377	2.15556
1.58733	1.44833	2.37725	15.6045	1.51325	1.9121	1.65914	8.38516	1.58396	2.9224	1.74276	2.12817	2.12984	2.15207	3.65569	2.38689	2.38832	2.03639	2.67446	1.60063	6.05701	1.60018	3.06836	6.4768	1.63373	1.8449	2.76776	2.4318	1.76506	4.17746	2.16353
1.58375	1.45179	2.36899	15.2711	1.50809	1.91937	1.65636	8.18513	1.59635	2.90505	1.74116	2.13989	2.12157	2.1325	3.59055	2.36837	2.38838	2.04452	2.64907	1.59194	5.83403	1.59779	3.05482	6.5165	1.6324	1.84033	2.79503	2.42849	1.76779	4.16599	2.16693
1.58468	1.45855	2.37199	14.9587	1.50917	1.92354	1.651	8.08392	1.60043	2.89638	1.74205	2.14509	2.12148	2.13487	3.57076	2.34532	2.39774	2.05208	2.64131	1.5905	5.67177	1.59813	3.05748	6.55558	1.63399	1.83195	2.82555	2.41213	1.77058	4.15115	2.16443
1.58804	1.4592	2.37095	14.6943	1.50704	1.91166	1.64799	8.06438	1.60252	2.89119	1.74786	2.15885	2.12433	2.13216	3.54156	2.29274	2.39685	2.06693	2.6549	1.58413	5.48584	1.59993	3.04643	6.61063	1.62714	1.8194	2.83522	2.41065	1.7764	4.14206	2.179
1.58913	1.46066	2.37533	14.3312	1.50727	1.88913	1.64615	8.03659	1.60361	2.86168	1.74355	2.16407	2.1314	2.1362	3.43583	2.26715	2.38873	2.08397	2.65735	1.57877	5.30453	1.58645	3.02786	6.67182	1.62349	1.81849	2.8843	2.41442	1.76802	4.12298	2.1919
1.58673	1.47038	2.36805	14.1061	1.5073	1.8769	1.64613	7.99565	1.59905	2.83322	1.73563	2.16649	2.1493	2.12858	3.29972	2.25692	2.38894	2.10252	2.66818	1.57133	5.12233	1.58801	3.02041	6.75623	1.62113	1.80669	2.96261	2.41874	1.77508	4.08037	2.2048
1.58784	1.47342	2.36139	13.8606	1.50779	1.88456	1.65554	7.8882	1.59817	2.81322	1.73379	2.16633	2.13645	2.12158	3.19915	2.25899	2.39371	2.11835	2.68523	1.57159	4.98263	1.59795	3.00558	6.82321	1.62348	1.7922	3.00183	2.41944	1.77547	4.04625	2.21223
1.58802	1.47841	2.34437	13.541	1.50759	1.87428	1.65209	7.73876	1.59955	2.81783	1.73227	2.1856	2.12881	2.11797	3.14178	2.25843	2.39357	2.13601	2.69754	1.57198	4.87269	1.60279	2.98063	6.87752	1.61962	1.7943	3.06015	2.42603	1.78132	4.00122	2.21668
1.58969	1.48062	2.32503	13.0583	1.50194	1.86265	1.65119	7.57622	1.58987	2.80292	1.7273	2.17999	2.12463	2.11217	3.14674	2.22857	2.39483	2.1396	2.69614	1.56975	4.75262	1.60959	2.96757	6.93274	1.61493	1.79946	3.10296	2.43207	1.78478	3.95908	2.21709
1.5974	1.48483	2.31948	12.3681	1.49711	1.86061	1.64613	7.34525	1.59013	2.77394	1.72321	2.18308	2.11989	2.1177	3.13873	2.18136	2.39815	2.15136	2.68629	1.56846	4.65808	1.61176	2.96772	6.97084	1.61405	1.78557	3.13091	2.41465	1.7899	3.95965	2.24188
1.60051	1.49026	2.315	11.8419	1.50921	1.85397	1.65177	7.10251	1.59531	2.74158	1.7233	2.20291	2.12275	2.11012	3.12254	2.14749	2.4018	2.15305	2.67002	1.56627	4.55821	1.61895	2.93867	6.99848	1.61902	1.77885	3.15105	2.39178	1.79344	3.95734	2.27893
1.60359	1.49205	2.31065	11.6006	1.50623	1.85399	1.65509	6.88475	1.59213	2.70301	1.7257	2.21049	2.12764	2.1142	3.11078	2.14279	2.40331	2.14788	2.6627	1.55958	4.43696	1.62373	2.88695	7.0225	1.61844	1.76591	3.15193	2.357	1.78774	3.92862	2.27995
1.61223	1.49495	2.30985	11.4221	1.50303	1.85338	1.657	6.72013	1.58681	2.64069	1.72321	2.20106	2.11914	2.12159	3.10248	2.14173	2.40694	2.17136	2.66684	1.55627	4.31745	1.6191	2.80082	7.04474	1.6179	1.75834	3.16276	2.32774	1.79525	3.86017	2.27366
1.60896	1.49591	2.31181	10.9783	1.49807	1.84162	1.65263	6.56616	1.58696	2.59835	1.71986	2.21536	2.11488	2.12215	3.10077	2.12383	2.41126	2.18953	2.6561	1.56398	4.18118	1.61328	2.73564	7.06843	1.60671	1.74679	3.17675	2.32514	1.80036	3.8065	2.28296
1.61592	1.49328	2.31539	10.4433	1.49421	1.84664	1.65012	6.43389	1.57659	2.56801	1.72843	2.21882	2.11609	2.11607	3.08113	2.12866	2.39845	2.19659	2.64731	1.56293	4.07664	1.60885	2.68766	7.10545	1.60419	1.73667	3.19598	2.31801	1.80715	3.77658	2.2941
1.60615	1.49588	2.32216	9.84563	1.48568	1.86416	1.64608	6.347	1.57191	2.53991	1.71287	2.2314	2.09776	2.11213	3.04215	2.1218	2.3901	2.19407	2.63739	1.56258	4.00716	1.60139	2.65521	7.12759	1.60267	1.74233	3.2032	2.32079	1.8161	3.72538	2.2961
1.60738	1.50061	2.33195	9.36554	1.48414	1.84975	1.64809	6.2887	1.57293	2.5356	1.70905	2.23096	2.08674	2.11483	2.9682	2.12212	2.38923	2.19553	2.63225	1.55045	3.92369	1.60367	2.63265	7.14886	1.60609	1.73552	3.22633	2.31228	1.82246	3.66235	2.32338
1.60494	1.49562	2.34172	8.99171	1.48512	1.83616	1.64958	6.22747	1.57763	2.52229	1.71446	2.22995	2.08812	2.1213	2.90049	2.10442	2.39845	2.20291	2.62813	1.5592	3.84222	1.6006	2.60555	7.16532	1.60633	1.73572	3.25436	2.30368	1.8308	3.60889	2.34678
1.60938	1.49594	2.32957	8.73752	1.49331	1.83452	1.64785	6.21229	1.57864	2.513	1.71166	2.22374	2.09278	2.11874	2.84992	2.10102	2.40415	2.2074	2.62894	1.56671	3.75473	1.60285	2.60214	7.17646	1.60664	1.73277	3.28553	2.28348	1.84134	3.5887	2.39047
1.60187	1.49845	2.31894	8.65124	1.48418	1.83171	1.64811	6.19863	1.57939	2.49625	1.71034	2.23663	2.09944	2.11644	2.80928	2.09742	2.40307	2.20712	2.62982	1.57289	3.67244	1.60501	2.59862	7.18892	1.6058	1.73187	3.31635	2.28044	1.84335	3.58076	2.43286
1.60487	1.50194	2.30562	8.61294	1.48615	1.82452	1.6454	6.17877	1.57026	2.50119	1.71976	2.23078	2.09409	2.11236	2.77222	2.08911	2.40572	2.19716	2.61941	1.57298	3.60302	1.59696	2.58811	7.20418	1.6029	1.71755	3.34104	2.2735	1.83644	3.56192	2.47113
1.60381	1.51068	2.30772	8.58865	1.4819	1.82415	1.63485	6.14698	1.5799	2.50618	1.71948	2.22635	2.09043	2.10099	2.75188	2.08304	2.40672	2.20596	2.60679	1.57444	3.52466	1.6018	2.55403	7.20246	1.60367	1.70527	3.35516	2.25885	1.82442	3.56073	2.49973
1.59833	1.50487	2.30285	8.66865	1.4767	1.81922	1.63251	6.09751	1.5735	2.50383	1.72027	2.23694	2.09699	2.08107	2.75022	2.07049	2.41563	2.21389	2.60069	1.57465	3.44146	1.59501	2.51326	7.19955	1.60124	1.70814	3.36653	2.24831	1.83937	3.55204	2.52172
1.59902	1.49954	2.30676	8.65736	1.48153	1.8046	1.63548	6.09741	1.57768	2.5232	1.71746	2.22497	2.09026	2.06823	2.73096	2.06723	2.41997	2.24488	2.59504	1.56649	3.3505	1.59491	2.48917	7.17743	1.61171	1.70832	3.37862	2.24218	1.83157	3.5497	2.52926
1.61922	1.49479	2.30674	8.51076	1.48368	1.79843	1.6421	6.16181	1.58923	2.54123	1.70472	2.21742	2.08526	2.06103	2.72236	2.06935	2.42581	2.2539	2.58337	1.56607	3.2879	1.59341	2.46931	7.15971	1.6147	1.71283	3.37142	2.23784	1.84039	3.53568	2.536
1.62198	1.48698	2.30571	8.42543	1.4853	1.79648	1.63333	6.20788	1.59241	2.55192	1.70146	2.22248	2.08503	2.06708	2.70838	2.07523	2.43285	2.26515	2.57853	1.56755	3.21236	1.59218	2.45504	7.12673	1.61073	1.70077	3.29033	2.22747	1.84255	3.51592	2.53833
1.62292	1.49257	2.29977	8.5746	1.47989	1.80588	1.6288	6.20152	1.59069	2.55787	1.70059	2.22133	2.08895	2.06799	2.69519	2.08113	2.43702	2.28228	2.57884	1.58032	3.10313	1.58806	2.44362	7.07858	1.60282	1.69421	3.23286	2.22134	1.85858	3.47875	2.54305
1.62388	1.49658	2.28892	8.94485	1.4768	1.80398	1.63028	6.17637	1.59159	2.54968	1.70335	2.2145	2.07939	2.061	2.66852	2.06856	2.43103	2.28797	2.5908	1.5864	3.00911	1.58379	2.43161	7.02126	1.60164	1.68346	3.12926	2.21225	1.86928	3.44371	2.54742
1.6219	1.50213	2.29515	9.0471	1.47489	1.79706	1.62726	6.1274	1.58792	2.54354	1.70084	2.20354	2.07857	2.05482	2.65215	2.05929	2.42039	2.28204	2.5859	1.59128	2.93083	1.58817	2.41486	6.98914	1.60081	1.68063	3.06261	2.2064	1.86862	3.41413	2.56205
1.61352	1.51032	2.28334	9.01849	1.47384	1.78793	1.62623	6.0446	1.58863	2.54862	1.69871	2.20696	2.09129	2.05176	2.62578	2.04762	2.41384	2.28164	2.56056	1.5919	2.85683	1.58186	2.39537	6.9491	1.60297	1.68425	3.03316	2.19189	1.87269	3.38115	2.5832
1.6155	1.50386	2.27191	8.97101	1.47154	1.79981	1.62754	5.94139	1.5939	2.54956	1.68354	2.21075	2.09252	2.04232	2.6229	2.03987	2.40993	2.2857	2.54752	1.59722	2.79712	1.56063	2.39326	6.91787	1.61144	1.67909	3.00419	2.17859	1.87479	3.34004	2.59763
1.62337	1.50665	2.27407	8.93733	1.47068	1.80748	1.63396	5.84017	1.60379	2.55349	1.68087	2.21181	2.08407	2.04265	2.6095	2.04707	2.41541	2.27545	2.53047	1.59835	2.75978	1.55791	2.3937	6.89717	1.63088	1.68104	2.98865	2.17952	1.88119	3.29919	2.62163
1.63737	1.51244	2.27399	8.89647	1.47191	1.79651	1.63345	5.73373	1.60226	2.56349	1.67236	2.20901	2.07019	2.04789	2.56519	2.03967	2.42037	2.27282	2.51161	1.59521	2.73614	1.55996	2.38863	6.88842	1.63129	1.68373	2.97728	2.17445	1.88629	3.2731	2.63344
1.6381	1.5233	2.26994	8.85643	1.46922	1.79551	1.6426	5.63829	1.5992	2.59075	1.67114	2.20098	2.06393	2.05976	2.54232	2.02887	2.41954	2.28002	2.51254	1.59761	2.71031	1.56086	2.37036	6.88716	1.6432	1.68914	2.96282	2.16962	1.89235	3.26004	2.6355
1.64061	1.52268	2.25793	8.81731	1.46967	1.80014	1.65008	5.57633	1.60044	2.60771	1.67352	2.19107	2.06132	2.06856	2.53229	2.00714	2.40361	2.293	2.5271	1.59879	2.68249	1.55718	2.36928	6.89108	1.65522	1.68869	2.95923	2.1531	1.89221	3.23436	2.64002
1.63821	1.5172	2.24888	8.78616	1.47561	1.79827	1.6536	5.55125	1.60259	2.5962	1.6769	2.19103	2.07141	2.05657	2.51351	2.00632	2.42147	2.29464	2.51582	1.60276	2.65267	1.5549	2.34897	6.89221	1.66185	1.69101	2.95132	2.15288	1.89141	3.19992	2.64541
1.64344	1.51667	2.23346	8.82472	1.47526	1.80526	1.65364	5.53767	1.60153	2.57621	1.67971	2.18419	2.06486	2.05202	2.51655	2.01533	2.42451	2.28619	2.51038	1.60296	2.60886	1.56995	2.34531	6.87743	1.66041	1.69491	2.94257	2.15414	1.88415	3.14176	2.65069
1.65823	1.51189	2.22985	9.00752	1.47945	1.80979	1.67601	5.52739	1.60948	2.57452	1.67951	2.18488	2.06008	2.05037	2.51258	2.01784	2.43161	2.29527	2.50423	1.60666	2.57496	1.57155	2.32095	6.83967	1.65393	1.6983	2.92328	2.15824	1.88989	3.09142	2.64947
1.66465	1.51066	2.22722	9.18387	1.47215	1.80749	1.68118	5.51003	1.61064	2.57389	1.681	2.18433	2.05576	2.04412	2.50027	2.01584	2.43136	2.3093	2.49469	1.60142	2.53952	1.56727	2.27215	6.79314	1.65174	1.70136	2.90752	2.16551	1.89344	3.05789	2.6498
1.66808	1.51955	2.22169	9.25634	1.46858	1.81696	1.66956	5.48109	1.6085	2.54879	1.68493	2.1834	2.05706	2.03947	2.50697	2.00963	2.42855	2.32772	2.49816	1.60004	2.51896	1.567	2.24446	6.74177	1.64899	1.69302	2.89547	2.16442	1.89677	3.04212	2.65052
1.67126	1.52971	2.2129	9.24653	1.46158	1.81583	1.67281	5.46477	1.61922	2.54066	1.68626	2.18591	2.05713	2.042	2.51642	1.98029	2.42686	2.34317	2.49182	1.60798	2.50557	1.56869	2.24744	6.69996	1.65122	1.69212	2.8913	2.14941	1.88695	3.03695	2.64665
1.66716	1.52813	2.21072	9.15655	1.44916	1.81451	1.67959	5.43326	1.62094	2.51869	1.68848	2.18245	2.06872	2.04354	2.53217	1.97829	2.41877	2.36638	2.47833	1.61232	2.493	1.57105	2.23525	6.6623	1.65113	1.69721	2.89731	2.14609	1.88313	3.00496	2.64769
1.66272	1.52978	2.19062	8.9886	1.45506	1.80797	1.68956	5.37716	1.61257	2.5131	1.68694	2.18391	2.07259	2.04638	2.52554	1.97656	2.421	2.37995	2.46312	1.6172	2.48127	1.57238	2.23281	6.61283	1.64759	1.70729	2.89455	2.168	1.88419	2.96939	2.64041
1.65643	1.53186	2.17411	8.96218	1.45532	1.80368	1.68955	5.34442	1.59941	2.51527	1.70058	2.18074	2.07393	2.0533	2.50919	1.97654	2.42247	2.38706	2.46589	1.62235	2.47704	1.57034	2.23822	6.58245	1.64363	1.7097	2.87864	2.16612	1.88486	2.94477	2.622
1.65138	1.53674	2.15926	8.87948	1.4556	1.80516	1.69066	5.30784	1.59802	2.531	1.69607	2.18428	2.06928	2.0537	2.51172	1.96892	2.42532	2.37762	2.45633	1.62365	2.48226	1.56963	2.23203	6.55873	1.64221	1.71168	2.86809	2.15813	1.88821	2.8909	2.61632
1.65271	1.53825	2.15428	8.60692	1.45605	1.81302	1.70597	5.2493	1.59981	2.53763	1.698	2.17957	2.05903	2.05556	2.50376	1.96129	2.4458	2.38073	2.4617	1.62469	2.49098	1.56436	2.22914	6.52848	1.6429	1.7346	2.85967	2.16314	1.86346	2.83382	2.61817
1.64305	1.54201	2.15559	8.20387	1.45458	1.81548	1.69959	5.17891	1.59985	2.54279	1.69149	2.17449	2.05698	2.04964	2.5126	1.93886	2.45008	2.39145	2.45741	1.62378	2.47619	1.55679	2.23788	6.49068	1.63727	1.74499	2.86271	2.15179	1.86109	2.79315	2.62115
1.64183	1.54869	2.16114	7.98418	1.45125	1.81481	1.68816	5.10814	1.60054	2.56465	1.69762	2.16294	2.06266	2.04715	2.51616	1.92824	2.44473	2.40425	2.45339	1.62401	2.46874	1.55262	2.24177	6.44034	1.63261	1.74902	2.85889	2.1489	1.87103	2.76621	2.6214
1.6471	1.54397	2.14826	7.94824	1.44836	1.81496	1.68689	5.07332	1.60178	2.58095	1.68845	2.14967	2.07162	2.04242	2.51984	1.92053	2.4498	2.40173	2.44728	1.60834	2.45842	1.54847	2.24144	6.34393	1.64134	1.75875	2.84689	2.14643	1.88614	2.72123	2.62263
1.64778	1.53946	2.12396	7.91165	1.45596	1.8113	1.68547	5.00778	1.61012	2.59748	1.68789	2.14966	2.06677	2.03885	2.51692	1.91039	2.45819	2.39738	2.44411	1.61636	2.42922	1.54923	2.24509	6.25721	1.64467	1.75492	2.83221	2.14946	1.9008	2.70179	2.62406
1.64697	1.54309	2.11201	7.86867	1.44945	1.81311	1.69535	4.94342	1.60489	2.61341	1.67988	2.14807	2.05882	2.03729	2.51817	1.91039	2.46155	2.40556	2.45156	1.62176	2.3987	1.55019	2.23881	6.18692	1.64521	1.75582	2.78204	2.14663	1.8981	2.66992	2.62547
1.64697	1.54936	2.10673	7.85417	1.45759	1.81042	1.69911	4.87635	1.60701	2.61787	1.67708	2.13881	2.04428	2.03559	2.50532	1.90546	2.46565	2.41009	2.45111	1.6224	2.37803	1.54524	2.24294	6.10784	1.63335	1.75457	2.75613	2.13654	1.89842	2.63237	2.61682
1.65088	1.55123	2.11001	7.84772	1.45987	1.80904	1.7137	4.82395	1.60714	2.6096	1.67796	2.12385	2.033	2.02698	2.49001	1.89051	2.46371	2.42046	2.45695	1.62252	2.36679	1.54539	2.24253	6.03599	1.62996	1.75833	2.74905	2.12873	1.9164	2.61282	2.61964
1.65334	1.54882	2.09631	7.81978	1.46847	1.8148	1.71483	4.77757	1.6119	2.60664	1.67883	2.11957	2.03082	2.0255	2.49978	1.88648	2.45956	2.41719	2.44568	1.62226	2.35501	1.54018	2.22955	5.95415	1.62863	1.76312	2.7452	2.1173	1.93349	2.5899	2.62158
1.65082	1.5381	2.08573	7.72045	1.4659	1.8225	1.73552	4.71251	1.59227	2.62735	1.66996	2.11964	2.03168	2.0314	2.50765	1.88737	2.4655	2.41124	2.40771	1.62839	2.3327	1.54221	2.21343	5.87344	1.62818	1.76576	2.74855	2.12359	1.94438	2.55287	2.61709
1.64732	1.53687	2.08096	7.66159	1.45415	1.82891	1.74113	4.62714	1.59377	2.62526	1.66653	2.11844	2.03519	2.0408	2.51091	1.8814	2.46626	2.41108	2.38657	1.626	2.30173	1.54594	2.20396	5.78394	1.62839	1.77576	2.75079	2.11604	1.94728	2.52874	2.5924
1.64575	1.53176	2.08667	7.60404	1.45241	1.82696	1.73937	4.55214	1.59426	2.62144	1.6615	2.12124	2.03697	2.04196	2.50717	1.88091	2.4787	2.41064	2.38409	1.62524	2.28362	1.54886	2.19739	5.68644	1.63071	1.78854	2.74966	2.10245	1.95611	2.49505	2.59212
1.65257	1.53482	2.0921	7.54528	1.45985	1.82724	1.74817	4.47881	1.59731	2.63047	1.65998	2.11309	2.04563	2.04201	2.50687	1.87656	2.49117	2.39668	2.38728	1.63011	2.26812	1.562	2.18795	5.62306	1.628	1.79874	2.73477	2.09307	1.96343	2.46445	2.57514
1.65358	1.53669	2.08753	7.52648	1.46007	1.82484	1.75865	4.40592	1.59751	2.63534	1.6544	2.11443	2.05427	2.03144	2.50715	1.87416	2.50661	2.38943	2.38655	1.6294	2.24924	1.56357	2.17465	5.5416	1.61175	1.80685	2.70329	2.08677	1.96693	2.44195	2.56249
1.66434	1.53987	2.10094	7.48693	1.45811	1.82099	1.76292	4.36701	1.5994	2.63392	1.66301	2.11559	2.04338	2.0089	2.4984	1.87187	2.486	2.38833	2.36366	1.62147	2.24125	1.57479	2.16926	5.47734	1.60889	1.80228	2.66733	2.07933	1.97981	2.43382	2.5474
1.65994	1.53476	2.10331	7.42876	1.45727	1.80907	1.76703	4.34759	1.59533	2.63299	1.65678	2.10242	2.04044	1.99032	2.47601	1.86367	2.48335	2.38042	2.33854	1.61971	2.22467	1.57885	2.16136	5.41398	1.60338	1.80168	2.63117	2.07738	1.97769	2.42769	2.53141
1.65798	1.5236	2.10072	7.33957	1.4529	1.80175	1.76295	4.3169	1.59107	2.63495	1.65899	2.09983	2.0295	1.9742	2.46316	1.85082	2.47313	2.37136	2.32303	1.61595	2.21509	1.57408	2.15556	5.35329	1.60574	1.79166	2.62151	2.08455	1.99359	2.41826	2.54278
1.65354	1.52266	2.09005	7.1995	1.45437	1.806	1.75643	4.2915	1.5854	2.65513	1.66597	2.0883	2.03233	1.96753	2.45948	1.8611	2.47076	2.37212	2.30875	1.6101	2.21891	1.5703	2.15442	5.27923	1.62005	1.7969	2.60792	2.08097	2.00521	2.41301	2.54682
1.64968	1.52443	2.07702	7.11328	1.45311	1.80308	1.75535	4.28806	1.578	2.67295	1.66959	2.08781	2.03039	1.95544	2.46558	1.85681	2.48412	2.37225	2.29458	1.61735	2.22787	1.5549	2.14746	5.20857	1.62575	1.79109	2.58806	2.08523	2.00691	2.38088	2.53183
1.6522	1.5218	2.08269	7.0982	1.45713	1.79503	1.75488	4.27573	1.57517	2.67786	1.66598	2.08956	2.02549	1.9567	2.46202	1.86064	2.499	2.37096	2.28298	1.61943	2.23171	1.53369	2.12385	5.13212	1.63098	1.8037	2.57281	2.08559	2.00244	2.36041	2.52105
1.65357	1.52475	2.08094	7.08865	1.45381	1.79449	1.75704	4.23971	1.57747	2.67999	1.67023	2.09335	2.02948	1.96124	2.4535	1.85464	2.4972	2.35855	2.26835	1.61944	2.21688	1.54547	2.09962	5.08027	1.63792	1.80643	2.57167	2.07905	2.01205	2.34384	2.50971
1.65395	1.52753	2.08248	7.08031	1.44943	1.79273	1.74025	4.18037	1.59204	2.68048	1.66975	2.0943	2.04185	1.96442	2.44164	1.85713	2.49276	2.34396	2.271	1.62631	2.20903	1.54848	2.0852	5.0485	1.63749	1.79231	2.56666	2.06912	2.00225	2.30594	2.49215
1.65977	1.5186	2.08143	7.07117	1.44953	1.79217	1.74692	4.11592	1.59094	2.6797	1.66891	2.08801	2.05363	1.97977	2.42771	1.84187	2.4909	2.33316	2.25329	1.63271	2.2063	1.54774	2.08112	4.99378	1.63664	1.79004	2.5722	2.06163	2.00245	2.26076	2.47969
1.65528	1.51799	2.0829	7.05587	1.45801	1.79364	1.74617	4.06052	1.59557	2.6881	1.66512	2.08184	2.06106	1.98373	2.41407	1.83633	2.49171	2.32263	2.23212	1.62832	2.19923	1.54896	2.08214	4.9364	1.62895	1.78323	2.57524	2.05321	1.99999	2.23662	2.47793
1.6618	1.51871	2.08239	7.0342	1.45896	1.79269	1.75168	4.02379	1.59965	2.69591	1.66374	2.07773	2.07303	1.98854	2.40102	1.83382	2.48537	2.30509	2.21738	1.62016	2.21856	1.54532	2.08038	4.8764	1.63061	1.77918	2.56368	2.05442	1.99925	2.23453	2.47872
1.66306	1.5193	2.08117	6.99923	1.46543	1.78533	1.75722	4.03509	1.59541	2.70886	1.66677	2.05955	2.08111	2.0018	2.38275	1.83165	2.49218	2.30448	2.22482	1.60783	2.23152	1.54284	2.05373	4.83522	1.63344	1.77732	2.51898	2.05998	1.99445	2.21772	2.47475
1.66753	1.51532	2.0755	6.9528	1.47611	1.78277	1.75959	4.03568	1.58005	2.72277	1.67028	2.04747	2.07826	2.00154	2.36833	1.84285	2.4955	2.30568	2.22736	1.61383	2.22347	1.54491	2.05136	4.80662	1.63705	1.77164	2.49062	2.05006	1.98975	2.18677	2.471
1.66713	1.50491	2.07155	6.91749	1.47992	1.79604	1.74823	3.99833	1.57601	2.71436	1.67722	2.0542	2.08245	2.00181	2.34705	1.83364	2.50539	2.32566	2.23746	1.61819	2.21124	1.54946	2.06175	4.74163	1.64143	1.7622	2.4715	2.02636	1.98695	2.16869	2.47273
1.66315	1.50836	2.06691	6.79102	1.47524	1.80197	1.75032	3.97728	1.58662	2.73018	1.66634	2.04578	2.07344	2.00145	2.33251	1.8133	2.5149	2.33754	2.24157	1.61692	2.2139	1.54939	2.06449	4.67368	1.64487	1.75817	2.44148	2.02539	1.9904	2.15286	2.46264
1.65754	1.51233	2.06305	6.71154	1.47497	1.80493	1.74921	3.95214	1.59847	2.74333	1.66398	2.03893	2.07929	2.00473	2.33015	1.80506	2.52607	2.33799	2.24525	1.62812	2.22347	1.55328	2.07221	4.58365	1.65212	1.76064	2.40999	2.01708	1.99538	2.14107	2.45603
1.66482	1.50093	2.06006	6.70156	1.47778	1.81027	1.74732	3.93596	1.60286	2.7608	1.6654	2.0265	2.09625	1.99379	2.32948	1.80006	2.52819	2.34447	2.25102	1.63298	2.22592	1.55658	2.08096	4.5158	1.64903	1.75464	2.37647	2.00303	1.99298	2.13836	2.44724
1.66973	1.49809	2.05497	6.54512	1.471	1.8161	1.7553	3.91737	1.60871	2.77422	1.65753	2.01269	2.10672	2.00796	2.32014	1.79584	2.54228	2.3265	2.25639	1.6288	2.21301	1.56121	2.07918	4.43305	1.64791	1.75904	2.36394	1.98518	1.99736	2.13082	2.43871
1.68369	1.49601	2.06891	6.36977	1.46474	1.81181	1.75689	3.90453	1.60673	2.78433	1.65503	1.99848	2.1007	2.02379	2.30048	1.79888	2.5382	2.31284	2.25633	1.63655	2.20923	1.554	2.068	4.3503	1.64936	1.75508	2.34852	1.96901	2.0036	2.1314	2.43824
1.68395	1.49951	2.0788	6.34783	1.45688	1.80916	1.76474	3.89569	1.62383	2.78724	1.65881	2.00056	2.10707	2.03174	2.28292	1.78467	2.54985	2.30452	2.25407	1.64607	2.20138	1.55225	2.07076	4.27912	1.64474	1.75622	2.3474	1.95603	2.00291	2.13207	2.42917
1.68746	1.49514	2.07606	6.38868	1.45137	1.80466	1.76201	3.87744	1.63054	2.80044	1.65588	2.00104	2.10788	2.03449	2.2587	1.78029	2.54514	2.3029	2.27236	1.65026	2.19709	1.55457	2.06671	4.23693	1.64432	1.75524	2.35457	1.96529	2.00394	2.10196	2.40668
1.68293	1.4919	2.06215	6.47557	1.45567	1.79866	1.75946	3.87329	1.62866	2.80211	1.65213	1.99791	2.11222	2.04097	2.24423	1.78365	2.54633	2.29456	2.26427	1.65849	2.19492	1.55719	2.0677	4.2078	1.6469	1.75529	2.37022	1.95257	2.00729	2.08883	2.39147
1.68593	1.48626	2.0575	6.52484	1.46398	1.7915	1.75348	3.86591	1.63507	2.80398	1.64646	1.98922	2.12242	2.04638	2.20808	1.78597	2.54186	2.2995	2.25714	1.66526	2.20018	1.56293	2.0338	4.17356	1.64561	1.75013	2.40132	1.948	1.99737	2.07348	2.39715
1.68348	1.47584	2.05876	6.52246	1.45739	1.78838	1.74782	3.85023	1.63753	2.82986	1.6448	1.984	2.14202	2.0461	2.19075	1.7864	2.53627	2.29551	2.25739	1.66407	2.20058	1.56609	2.01826	4.12544	1.646	1.74793	2.40668	1.94723	1.99604	2.06738	2.39102
1.68465	1.47004	2.06318	6.49761	1.45646	1.79779	1.74039	3.85343	1.63432	2.87468	1.65059	1.97642	2.1616	2.05583	2.18147	1.7918	2.53791	2.29919	2.23505	1.66475	2.20329	1.56939	2.02498	4.07732	1.65322	1.74669	2.36806	1.94761	1.99671	2.06341	2.39269
1.68749	1.47175	2.07117	6.4467	1.45192	1.82234	1.74778	3.87278	1.64637	2.89315	1.65842	1.97376	2.18327	2.07085	2.18396	1.79449	2.54503	2.29922	2.23115	1.67627	2.21147	1.56604	2.02834	4.05108	1.65377	1.74601	2.35049	1.94464	1.99341	2.06816	2.39288
1.67871	1.46586	2.06428	6.50396	1.44777	1.81902	1.752	3.90242	1.64227	2.89357	1.66327	1.96427	2.20856	2.07536	2.17914	1.78805	2.54357	2.29006	2.21936	1.67573	2.20319	1.56352	2.02268	4.02285	1.64659	1.73789	2.4121	1.94016	1.99182	2.06788	2.38263
1.673	1.4627	2.05594	6.59642	1.44771	1.82257	1.75276	3.91725	1.63701	2.89418	1.66218	1.96075	2.24799	2.07967	2.17313	1.77875	2.53912	2.28112	2.21202	1.67795	2.20196	1.56482	2.01402	3.99792	1.64489	1.73295	2.41371	1.93284	1.99547	2.0492	2.36283
1.69351	1.45611	2.04817	6.72201	1.44512	1.8276	1.75372	3.90701	1.64165	2.89332	1.65522	1.96362	2.25781	2.08859	2.17339	1.76869	2.53908	2.2445	2.21243	1.68612	2.2009	1.56297	2.01166	3.96134	1.63465	1.72829	2.38396	1.93318	1.99427	2.0376	2.3386
1.69347	1.45842	2.05014	6.66234	1.44901	1.83129	1.74967	3.79749	1.6443	2.90529	1.65554	1.94733	2.25513	2.08416	2.1585	1.77189	2.53779	2.23577	2.2162	1.68317	2.20107	1.56293	2.00978	3.93206	1.63312	1.73017	2.36483	1.93589	1.98612	2.03226	2.30128
1.69506	1.45306	2.05154	6.48029	1.46243	1.83302	1.75579	3.73352	1.64549	2.92679	1.65471	1.95166	2.26137	2.08307	2.15886	1.77256	2.53496	2.2205	2.20445	1.68058	2.21909	1.56456	2.00292	3.89139	1.63255	1.74116	2.3444	1.9439	1.97196	2.02341	2.2715
1.69223	1.4447	2.06098	6.41618	1.46415	1.82184	1.76326	3.68061	1.64985	2.94266	1.65581	1.947	2.2598	2.08777	2.15452	1.76612	2.53085	2.21197	2.19017	1.67261	2.23122	1.56955	1.99054	3.86581	1.62606	1.74529	2.32312	1.94794	1.97198	2.01311	2.2393
1.68997	1.44594	2.06338	6.39362	1.44773	1.83209	1.75499	3.63708	1.65789	2.93696	1.65528	1.94625	2.26434	2.10294	2.15707	1.75514	2.53231	2.19936	2.19088	1.67065	2.23307	1.56089	1.98854	3.84035	1.62229	1.74594	2.29643	1.9444	1.97106	2.00211	2.20175
1.68782	1.44803	2.07377	6.44319	1.44647	1.823	1.76098	3.60478	1.66459	2.94209	1.66125	1.94147	2.27427	2.11091	2.16738	1.75171	2.53692	2.19759	2.19204	1.66972	2.23742	1.56655	1.9915	3.81085	1.62346	1.74984	2.28922	1.93338	1.96048	1.99835	2.18824
1.68536	1.45169	2.08542	6.57438	1.45876	1.81855	1.7548	3.583	1.66952	2.94651	1.65983	1.93934	2.29441	2.13164	2.17735	1.74879	2.53367	2.19366	2.18841	1.66652	2.24586	1.56552	1.99145	3.79618	1.62772	1.75707	2.30137	1.92609	1.9504	1.99382	2.18847
1.68358	1.44797	2.08419	6.75255	1.4653	1.8082	1.75465	3.58632	1.66815	2.94058	1.65663	1.942	2.32418	2.14733	2.16499	1.7437	2.52695	2.19126	2.17737	1.66653	2.24366	1.57409	1.98254	3.78147	1.63256	1.74469	2.30767	1.91263	1.94728	1.99718	2.18327
1.67796	1.44889	2.08361	6.91238	1.46606	1.80437	1.74994	3.60978	1.66644	2.93734	1.65374	1.94949	2.34259	2.13947	2.17207	1.74915	2.51068	2.19461	2.15698	1.66257	2.23124	1.57626	1.98127	3.77633	1.63742	1.74199	2.33084	1.90728	1.94849	1.99515	2.17495
1.67833	1.44458	2.09075	7.0173	1.46678	1.8011	1.74699	3.67055	1.65774	2.93433	1.64004	1.94493	2.3486	2.14251	2.17206	1.73865	2.50915	2.18715	2.13371	1.66651	2.2257	1.57672	1.9679	3.76899	1.6279	1.73818	2.35631	1.91235	1.94294	1.97485	2.15627
1.6719	1.44768	2.09162	7.09053	1.47357	1.78447	1.74692	3.70801	1.65906	2.93761	1.64237	1.94784	2.33261	2.14345	2.16212	1.73156	2.51206	2.18247	2.12197	1.66878	2.22894	1.57389	1.95809	3.73992	1.61167	1.73446	2.36247	1.90678	1.93808	1.97568	2.14431
1.67824	1.44339	2.0936	7.03798	1.46889	1.7951	1.74729	3.72661	1.66197	2.93556	1.64014	1.95666	2.32683	2.15368	2.17124	1.73262	2.51164	2.17252	2.12441	1.66539	2.251	1.58197	1.96141	3.70034	1.61022	1.739	2.37426	1.89879	1.94124	1.96753	2.11246
1.68506	1.45033	2.09754	6.86557	1.46484	1.79663	1.74342	3.73677	1.65789	2.93931	1.64266	1.97186	2.33291	2.1614	2.17113	1.73844	2.51725	2.165	2.13067	1.66802	2.24371	1.58323	1.9537	3.66397	1.60639	1.74092	2.38653	1.89235	1.93191	1.95997	2.09034
1.69458	1.4446	2.10501	6.71074	1.46646	1.78662	1.75102	3.71953	1.65337	2.93265	1.62923	1.99066	2.34576	2.18191	2.16756	1.74192	2.51394	2.15661	2.12366	1.67082	2.2497	1.57677	1.94784	3.64935	1.59588	1.73624	2.44753	1.88753	1.93069	1.95777	2.05371
1.70229	1.44713	2.11469	6.60358	1.46789	1.78827	1.7413	3.70071	1.64656	2.93728	1.63625	2.00731	2.34947	2.19828	2.16346	1.7419	2.51381	2.14987	2.12554	1.6716	2.2623	1.57885	1.9428	3.61287	1.58917	1.73063	2.46327	1.8841	1.93416	1.95617	2.01299
1.69535	1.45016	2.1134	6.56004	1.4713	1.78952	1.7514	3.67492	1.6418	2.93356	1.63063	2.01635	2.35022	2.19487	2.16711	1.75174	2.51286	2.13303	2.12134	1.6708	2.28003	1.57361	1.92904	3.5624	1.59372	1.73681	2.4703	1.87403	1.9383	1.95927	1.99131
1.68576	1.44844	2.12323	6.5918	1.46726	1.78652	1.75304	3.62541	1.64157	2.93009	1.62629	2.0159	2.35569	2.2009	2.16733	1.75138	2.5162	2.11791	2.11218	1.66477	2.29474	1.57623	1.91596	3.51613	1.6011	1.74047	2.51126	1.87054	1.93826	1.96672	1.95412
1.68397	1.45569	2.11935	6.63424	1.48048	1.78977	1.75319	3.59155	1.65141	2.93457	1.63586	2.03129	2.35156	2.20034	2.16179	1.74355	2.50668	2.10693	2.10198	1.66309	2.29376	1.57261	1.89937	3.45162	1.61171	1.73326	2.59308	1.87385	1.94702	1.96942	1.91873
1.68312	1.45123	2.1186	6.68729	1.48106	1.79454	1.74734	3.55753	1.65022	2.9464	1.63491	2.04492	2.36439	2.21304	2.15839	1.74971	2.50204	2.08887	2.09565	1.65692	2.30512	1.57642	1.91047	3.39486	1.62053	1.73483	2.65619	1.87342	1.96321	1.96209	1.89259
1.67628	1.45682	2.12537	6.73411	1.48632	1.79553	1.7432	3.54364	1.64723	2.96007	1.64219	2.04137	2.36986	2.22641	2.14238	1.76045	2.4791	2.07373	2.08702	1.65349	2.29843	1.57525	1.90598	3.34789	1.62602	1.73169	2.72082	1.87254	1.97585	1.95279	1.88532
1.68166	1.45838	2.11552	6.73007	1.49397	1.8038	1.74063	3.52344	1.66032	2.9595	1.64143	2.03876	2.38715	2.24462	2.11902	1.7704	2.47524	2.06215	2.08294	1.6458	2.29921	1.57008	1.90017	3.31595	1.6338	1.7228	2.74397	1.878	1.97777	1.94976	1.89582
1.67256	1.46299	2.11962	6.63641	1.49053	1.8072	1.73751	3.51779	1.66967	2.95735	1.64329	2.03707	2.39569	2.24846	2.10871	1.76616	2.4892	2.05614	2.0899	1.63794	2.31117	1.57318	1.87599	3.30185	1.63841	1.70747	2.76152	1.88269	2.00062	1.9422	1.90445
1.66374	1.46767	2.1112	6.59122	1.49847	1.81337	1.74113	3.51862	1.66938	2.95676	1.64001	2.05131	2.40744	2.27008	2.09821	1.761	2.49491	2.04989	2.07026	1.64011	2.32194	1.57593	1.86831	3.28699	1.64236	1.68929	2.85227	1.87437	2.01045	1.93383	1.90419
1.66884	1.47058	2.10136	6.55985	1.49965	1.81881	1.74261	3.51615	1.67353	2.95017	1.6355	2.04281	2.41258	2.30906	2.09461	1.74537	2.50036	2.04422	2.05872	1.63383	2.32324	1.57944	1.86832	3.27064	1.64846	1.68036	2.94628	1.87318	2.02875	1.93817	1.917
1.66984	1.46303	2.09181	6.54011	1.50049	1.81665	1.72871	3.50655	1.66573	2.96429	1.63138	2.03687	2.43525	2.31672	2.12381	1.7459	2.49263	2.04085	2.04845	1.62127	2.32171	1.57688	1.86317	3.26321	1.6565	1.67917	3.02432	1.87023	2.03087	1.93635	1.92058
1.67041	1.46655	2.08341	6.4831	1.5083	1.81626	1.72926	3.49342	1.67016	2.99015	1.63315	2.04367	2.46619	2.33624	2.13821	1.74986	2.49739	2.03769	2.03495	1.61764	2.32506	1.57168	1.85667	3.2356	1.66087	1.6712	3.07748	1.87194	2.05706	1.93474	1.92221
1.68479	1.46618	2.10259	6.36954	1.51942	1.82696	1.73622	3.49422	1.68095	2.99437	1.63088	2.04162	2.48564	2.35803	2.14227	1.75152	2.5022	2.04509	2.02082	1.61603	2.3445	1.57325	1.85445	3.20483	1.6587	1.67779	3.11375	1.86762	2.07596	1.93192	1.92017
1.68522	1.46162	2.11829	6.43193	1.52699	1.83229	1.73426	3.49252	1.68284	3.01036	1.64012	2.04011	2.50677	2.37018	2.13569	1.75192	2.47948	2.02433	1.98692	1.62524	2.35975	1.58735	1.84815	3.17933	1.6589	1.67692	3.13127	1.86766	2.09142	1.93601	1.90887
1.69865	1.47128	2.11667	6.46098	1.52139	1.83683	1.73107	3.4867	1.68432	3.01039	1.63186	2.04076	2.5309	2.39281	2.12245	1.74198	2.46929	2.02113	1.99063	1.6267	2.37153	1.58972	1.84892	3.13329	1.66408	1.67837	3.14037	1.86215	2.10304	1.92955	1.90518
1.71331	1.46983	2.11407	6.44646	1.51953	1.84074	1.73097	3.48297	1.68748	3.01006	1.63587	2.04	2.54219	2.42089	2.10826	1.73202	2.46943	2.02224	1.98469	1.62779	2.40296	1.58684	1.85204	3.11109	1.65498	1.67216	3.13947	1.86675	2.13701	1.93056	1.89245
1.71928	1.46896	2.12539	6.393	1.52042	1.83361	1.72902	3.47543	1.68596	3.01978	1.64582	2.04697	2.55755	2.42608	2.07836	1.73043	2.46064	2.01794	1.98118	1.62628	2.43339	1.58895	1.84793	3.08593	1.64016	1.67045	3.15441	1.87432	2.14817	1.93173	1.88058
1.72709	1.46812	2.12527	6.40377	1.51652	1.83152	1.71705	3.46523	1.68736	3.04288	1.65006	2.0686	2.56155	2.43558	2.07287	1.72461	2.46476	2.01543	1.95782	1.62931	2.45855	1.58704	1.84083	3.04528	1.63758	1.66445	3.1805	1.87347	2.15692	1.93245	1.87614
1.73081	1.46917	2.1196	6.54187	1.5137	1.83128	1.713	3.46157	1.69156	3.02881	1.64584	2.06822	2.56331	2.4377	2.08703	1.7371	2.4505	2.00927	1.9509	1.62622	2.47541	1.59056	1.83579	3.0179	1.63926	1.64335	3.19212	1.86169	2.1838	1.93511	1.86888
1.73033	1.46925	2.10991	6.71076	1.51044	1.82671	1.69957	3.45979	1.69998	3.02861	1.65482	2.05837	2.56521	2.45856	2.09088	1.73946	2.43683	2.00718	1.9418	1.62299	2.4784	1.59526	1.83629	3.00148	1.63897	1.62942	3.21142	1.87225	2.18963	1.93549	1.85319
1.73224	1.46641	2.11268	6.79749	1.50536	1.83153	1.68777	3.44874	1.69817	3.02233	1.66618	2.05548	2.56291	2.47454	2.09852	1.73999	2.43947	2.013	1.94283	1.61255	2.47225	1.59928	1.83378	2.98118	1.64578	1.62404	3.21917	1.87543	2.20188	1.93338	1.85974
1.73732	1.46812	2.10107	6.8331	1.50163	1.83209	1.68218	3.46488	1.69967	3.01843	1.66492	2.0478	2.59267	2.47924	2.08928	1.74666	2.44597	2.02973	1.94147	1.61221	2.4713	1.60575	1.825	2.95695	1.6468	1.61468	3.22539	1.87191	2.20911	1.93555	1.85946
1.73235	1.46448	2.0916	6.83415	1.49914	1.8317	1.68727	3.46971	1.70358	3.00794	1.66363	2.05599	2.60841	2.48048	2.1036	1.73411	2.43041	2.02918	1.93737	1.60327	2.47924	1.60262	1.82187	2.94396	1.64463	1.60538	3.25234	1.87433	2.22183	1.92925	1.85534
1.74243	1.46404	2.08976	6.85445	1.49637	1.82831	1.69035	3.46939	1.70717	2.9926	1.65807	2.05866	2.60259	2.48026	2.10855	1.73975	2.43288	2.0378	1.93569	1.60089	2.50344	1.59667	1.817	2.92821	1.65002	1.60358	3.28191	1.87624	2.23339	1.9342	1.84975
1.74795	1.47241	2.08456	6.89015	1.5011	1.83293	1.69436	3.45632	1.71178	2.96002	1.65942	2.05949	2.61466	2.49262	2.11765	1.7458	2.44053	2.03348	1.94051	1.5927	2.52894	1.59213	1.8166	2.88863	1.65502	1.60504	3.30738	1.86912	2.23686	1.94541	1.85858
1.74963	1.47898	2.08355	6.94743	1.49809	1.82825	1.68945	3.42215	1.70946	2.97337	1.66455	2.06854	2.63204	2.49887	2.12772	1.74219	2.42925	2.02625	1.94379	1.59068	2.54883	1.5844	1.81754	2.84856	1.65791	1.59022	3.31237	1.85878	2.2548	1.93704	1.85339
1.75171	1.47999	2.08598	7.02915	1.50219	1.83392	1.68888	3.39814	1.70898	2.98415	1.66075	2.08321	2.65325	2.52722	2.15558	1.74132	2.41177	2.0243	1.9293	1.58643	2.5766	1.59319	1.81217	2.83671	1.6569	1.58819	3.31593	1.85601	2.28209	1.93264	1.85664
1.75364	1.48505	2.08679	7.07076	1.50503	1.83211	1.68864	3.38546	1.71029	2.98587	1.66922	2.09941	2.68278	2.54193	2.17074	1.75917	2.3982	2.02804	1.92925	1.58543	2.6011	1.60511	1.80655	2.81175	1.6597	1.58133	3.31787	1.85757	2.31523	1.93122	1.85823
1.75794	1.4842	2.0854	7.07807	1.50701	1.82599	1.69599	3.35938	1.71202	2.98262	1.67098	2.10162	2.69592	2.55063	2.16442	1.77319	2.40019	2.02709	1.9195	1.57994	2.61251	1.58826	1.80842	2.78746	1.66061	1.57813	3.3308	1.87337	2.35612	1.92885	1.85007
1.76803	1.48272	2.07668	7.08388	1.5083	1.82237	1.70904	3.34985	1.7077	2.98997	1.67409	2.10337	2.70313	2.55787	2.16294	1.7776	2.4019	2.02801	1.9134	1.58707	2.6202	1.59512	1.80015	2.75169	1.65688	1.58156	3.34567	1.87334	2.45521	1.92405	1.84715
1.79183	1.48588	2.08107	7.08912	1.50617	1.81501	1.706	3.3473	1.7132	2.98575	1.68393	2.10579	2.7066	2.57018	2.1601	1.77987	2.38319	2.01677	1.91698	1.58676	2.65011	1.59595	1.79262	2.71952	1.63951	1.57803	3.3482	1.87179	2.48343	1.92252	1.85514
1.80476	1.49137	2.07704	7.09687	1.50935	1.81913	1.71037	3.3303	1.72063	2.9817	1.69635	2.10946	2.71908	2.56846	2.1708	1.80533	2.36716	2.00373	1.90693	1.58558	2.64011	1.59309	1.78636	2.6949	1.63992	1.58072	3.36768	1.86921	2.51332	1.92275	1.85765
1.81678	1.50024	2.07013	7.0953	1.50661	1.83475	1.70597	3.2966	1.72325	2.98303	1.69708	2.10915	2.71343	2.57547	2.16542	1.81729	2.35649	2.00115	1.9121	1.59165	2.63199	1.59583	1.78646	2.69872	1.64441	1.58197	3.38236	1.87444	2.54165	1.91715	1.87429
1.82887	1.50647	2.06314	7.09247	1.50706	1.83483	1.70418	3.25694	1.72635	2.97775	1.69713	2.1091	2.71306	2.57593	2.17033	1.82713	2.35418	1.99906	1.90874	1.60302	2.66251	1.59838	1.7796	2.70926	1.63893	1.58278	3.39333	1.87537	2.55059	1.90683	1.996
1.82945	1.51228	2.06196	7.08255	1.51237	1.83553	1.7061	3.22762	1.71828	2.97854	1.69953	2.11648	2.71699	2.58244	2.19297	1.83818	2.35264	1.98464	1.91553	1.60529	2.67203	1.60011	1.76541	2.71518	1.64331	1.5788	3.40641	1.87468	2.55455	1.90236	2.13756
1.83855	1.51631	2.06973	7.08929	1.5114	1.8354	1.70282	3.22044	1.71238	2.97791	1.70583	2.12116	2.71937	2.58269	2.19787	1.84309	2.35369	1.95209	1.91902	1.60245	2.69743	1.60931	1.74769	2.71223	1.64891	1.57898	3.4273	1.89011	2.58837	1.89894	2.30311
1.8506	1.52768	2.07247	7.08978	1.49473	1.83505	1.70362	3.209	1.70721	2.97206	1.70326	2.14176	2.7269	2.5881	2.20136	1.8551	2.34267	1.94228	1.92347	1.61082	2.70923	1.61583	1.73112	2.71741	1.64594	1.58007	3.43544	1.89353	2.60879	1.92075	2.44308
1.85955	1.53741	2.07047	7.09678	1.49138	1.83169	1.70528	3.1942	1.7093	2.98318	1.70622	2.14852	2.73113	2.58347	2.21521	1.8773	2.33567	1.95422	1.91881	1.60712	2.73015	1.61179	1.72178	2.71391	1.64167	1.58351	3.44532	1.91594	2.62706	1.9178	2.50476
1.8587	1.53413	2.06616	7.08939	1.49997	1.8157	1.70199	3.18194	1.70703	2.99251	1.70963	2.15237	2.73534	2.57407	2.23061	1.89575	2.32583	1.93767	1.91497	1.60574	2.73931	1.60344	1.72348	2.69647	1.63372	1.58737	3.43339	1.93752	2.64337	1.92493	2.52159
1.85899	1.55345	2.07633	7.072	1.50011	1.82455	1.69467	3.1612	1.70145	2.98879	1.70962	2.156	2.74666	2.57205	2.24212	1.89041	2.30447	1.93913	1.90389	1.60236	2.77149	1.61112	1.72145	2.66319	1.62759	1.57942	3.43209	1.93859	2.66408	1.92957	2.52593
1.85793	1.56799	2.07547	7.02151	1.50252	1.82773	1.69831	3.13831	1.7054	2.98658	1.71703	2.16917	2.74289	2.57021	2.24608	1.89295	2.29951	1.95375	1.87136	1.5989	2.78995	1.61101	1.71725	2.64729	1.629	1.58275	3.43502	1.93881	2.71818	1.93233	2.54878
1.86262	1.57778	2.07985	6.9373	1.49836	1.82469	1.69113	3.1114	1.69742	3.01327	1.7207	2.179	2.75045	2.5828	2.25428	1.89074	2.28372	2.00862	1.88036	1.60014	2.81554	1.60173	1.70875	2.62393	1.62827	1.58863	3.42929	1.93985	2.7609	1.93041	2.58993
1.87339	1.58463	2.06952	6.91828	1.49881	1.82824	1.69787	3.09256	1.70033	3.02978	1.71442	2.19054	2.75026	2.59173	2.25828	1.88667	2.25573	2.03688	1.89058	1.59754	2.80556	1.61639	1.71214	2.61478	1.62795	1.5868	3.43133	1.94627	2.79631	1.93928	2.65887
1.88839	1.58479	2.06555	6.89017	1.50261	1.82746	1.69513	3.06287	1.70183	3.03973	1.71366	2.19525	2.7428	2.5886	2.27786	1.88781	2.24361	2.04459	1.89008	1.60192	2.80497	1.61816	1.70502	2.60929	1.62596	1.5851	3.43838	1.94632	2.81762	1.93139	2.74224
1.89324	1.5959	2.0716	6.83618	1.50255	1.82781	1.6931	3.01454	1.70118	3.04773	1.72478	2.18802	2.74755	2.57075	2.28727	1.89591	2.23024	2.05063	1.89267	1.6036	2.82486	1.61667	1.69652	2.60338	1.62365	1.58759	3.44801	1.94923	2.83658	1.92546	2.81926
1.89431	1.59173	2.06675	6.74362	1.49686	1.8323	1.69205	2.98495	1.69005	3.05128	1.73163	2.1886	2.76807	2.55975	2.29371	1.91578	2.20075	2.0622	1.88976	1.58962	2.83795	1.61228	1.70062	2.6197	1.62041	1.58947	3.45673	1.94989	2.8701	1.90996	2.8777
1.90264	1.58706	2.06731	6.64358	1.51095	1.8272	1.68849	2.97185	1.70472	3.05048	1.73167	2.18551	2.77743	2.56388	2.30066	1.93255	2.17396	2.05202	1.88975	1.57856	2.86411	1.6122	1.71109	2.63051	1.61466	1.58465	3.43685	1.94825	2.90348	1.90923	2.92877
1.90564	1.5863	2.08061	6.50278	1.51027	1.82536	1.69189	2.95139	1.70548	3.03052	1.73891	2.18858	2.78395	2.56572	2.30132	1.95557	2.16472	2.05898	1.90558	1.57061	2.88024	1.61452	1.71095	2.63676	1.61785	1.5884	3.42576	1.95644	2.91561	1.9115	2.96944
1.90449	1.59495	2.07911	6.35079	1.511	1.82425	1.69676	2.93909	1.7097	3.02162	1.74803	2.2034	2.80173	2.56293	2.31076	1.95027	2.16349	2.07914	1.90924	1.56384	2.89926	1.62465	1.72045	2.6252	1.61554	1.59119	3.42923	1.96027	2.92512	1.91756	2.9984
1.90813	1.60037	2.07155	6.2231	1.51054	1.80355	1.69464	2.92955	1.71339	3.02227	1.74904	2.20825	2.82441	2.56401	2.33022	1.95343	2.16323	2.10186	1.91856	1.57219	2.92011	1.63146	1.70894	2.61059	1.62897	1.59954	3.42164	1.96024	2.94706	1.92297	3.02095
1.92044	1.59782	2.073	6.17334	1.51811	1.7981	1.67986	2.85895	1.70769	3.02484	1.74877	2.22872	2.79492	2.57767	2.3292	1.96977	2.16112	2.11348	1.91667	1.57296	2.92591	1.63673	1.71436	2.60848	1.63033	1.60583	3.32488	1.96857	2.97137	1.9355	3.03993
1.9417	1.59876	2.07366	6.17302	1.51835	1.79359	1.67896	2.82251	1.70109	3.02226	1.74369	2.24445	2.78028	2.59524	2.35543	2.003	2.15953	2.13189	1.92241	1.56585	2.93888	1.64436	1.7188	2.60809	1.6255	1.59682	3.24925	1.97327	3.00541	1.92962	3.04852
1.94857	1.60499	2.08792	6.16211	1.52599	1.79403	1.68661	2.77543	1.68731	3.01836	1.74623	2.24968	2.77547	2.59683	2.36937	2.01321	2.16188	2.13339	1.92753	1.57493	2.95266	1.66138	1.70924	2.60623	1.63063	1.59403	3.24336	1.9759	3.03461	1.92719	3.05328
1.96536	1.60413	2.09237	6.06581	1.5319	1.79797	1.6892	2.74854	1.6854	3.01034	1.75397	2.25064	2.76565	2.59826	2.3974	2.02973	2.17467	2.13359	1.93989	1.58214	2.96228	1.67121	1.70311	2.60006	1.63878	1.59097	3.25669	1.98835	3.07332	1.94196	3.04797
1.97048	1.59719	2.09377	5.87652	1.52174	1.79858	1.68659	2.71407	1.68492	3.02441	1.75748	2.25023	2.76381	2.58778	2.40638	2.03817	2.17608	2.143	1.93153	1.57575	2.97133	1.67429	1.70421	2.59077	1.63882	1.59381	3.27147	1.99526	3.09139	1.95511	3.05288
1.97304	1.59964	2.09376	5.64796	1.52864	1.80541	1.68087	2.67667	1.68159	3.05904	1.75451	2.26971	2.76877	2.58913	2.41568	2.05211	2.18263	2.15396	1.9291	1.5711	2.97453	1.66299	1.70243	2.5901	1.64581	1.58864	3.28249	2.00573	3.09585	1.9566	3.04037
1.98264	1.60619	2.08872	5.41004	1.53763	1.81686	1.68089	2.64083	1.67426	3.09125	1.74818	2.26739	2.77095	2.59723	2.43236	2.0573	2.18692	2.15105	1.93592	1.57945	2.98623	1.66373	1.70327	2.58626	1.6404	1.59159	3.28641	2.00674	3.1088	1.96371	3.04174
1.98839	1.59853	2.0844	5.2223	1.55888	1.82732	1.67828	2.59192	1.6775	3.11439	1.75058	2.26264	2.76189	2.59414	2.44725	2.0661	2.19179	2.13911	1.95575	1.582	3.00007	1.67286	1.70548	2.59096	1.64075	1.58923	3.27717	2.02034	3.12429	1.97865	3.0424
1.98553	1.60297	2.07464	5.07042	1.55714	1.83953	1.68383	2.57065	1.68176	3.12816	1.74398	2.26054	2.75583	2.59638	2.44484	2.08921	2.18781	2.13583	1.979	1.58169	3.008	1.68047	1.70635	2.582	1.64488	1.5857	3.26983	2.03148	3.13275	1.97345	3.05451
1.98192	1.60715	2.05709	4.99151	1.56346	1.84846	1.68342	2.54946	1.69054	3.15424	1.74474	2.26173	2.75885	2.59673	2.48656	2.09782	2.18045	2.14325	1.97558	1.58613	3.03465	1.68716	1.70258	2.58376	1.64125	1.58495	3.26451	2.03489	3.14396	1.98154	3.07583
1.9783	1.6124	2.07107	4.93501	1.57345	1.85856	1.6802	2.52183	1.69699	3.12413	1.73989	2.26204	2.75411	2.606	2.51685	2.14093	2.17807	2.15056	1.97516	1.58131	3.04702	1.68082	1.69084	2.57527	1.6361	1.57958	3.26285	2.04018	3.15339	1.99092	3.09431
1.98052	1.61348	2.07201	4.90354	1.56667	1.86432	1.67584	2.48771	1.70056	3.13079	1.74507	2.25087	2.74226	2.6149	2.55903	2.15581	2.17198	2.1659	1.98266	1.58885	3.03275	1.67903	1.69112	2.57397	1.63172	1.58055	3.26954	2.0424	3.16697	1.98942	3.1038
1.99247	1.61105	2.08535	4.89307	1.57018	1.87631	1.68018	2.46456	1.7133	3.11967	1.73625	2.25063	2.73046	2.62463	2.5979	2.17025	2.17579	2.194	1.97974	1.58479	3.04764	1.68316	1.68827	2.56758	1.62458	1.57655	3.26654	2.04101	3.17803	1.99975	3.10713
2.00343	1.61718	2.09624	4.90306	1.57572	1.8826	1.66788	2.44605	1.71574	3.11454	1.73142	2.24946	2.72083	2.62914	2.63009	2.20125	2.17641	2.21153	2.01387	1.5829	3.06968	1.68777	1.67335	2.56236	1.62507	1.57076	3.23078	2.0439	3.17868	2.01162	3.10961
2.01692	1.63117	2.10504	4.83469	1.59541	1.88953	1.6676	2.42348	1.71389	3.11184	1.73148	2.24705	2.7446	2.61508	2.64044	2.21097	2.19142	2.21374	2.04176	1.57996	3.08452	1.69222	1.67023	2.55586	1.62404	1.57819	3.22715	2.03678	3.17766	2.03045	3.12502
2.01871	1.63756	2.11036	4.72021	1.59784	1.90103	1.65219	2.4135	1.7223	3.12044	1.71803	2.23661	2.74567	2.62536	2.64444	2.2083	2.18988	2.22246	2.04857	1.57177	3.09326	1.69873	1.66646	2.54843	1.62325	1.58429	3.22362	2.03073	3.18695	2.033	3.14188
2.01792	1.64182	2.11005	4.58236	1.61291	1.91934	1.64152	2.42683	1.7291	3.1422	1.71472	2.22901	2.7547	2.62352	2.66077	2.22124	2.18978	2.2376	2.04074	1.57188	3.09664	1.71025	1.6463	2.54308	1.61474	1.58983	3.21834	2.03537	3.2046	2.04146	3.13192
2.02581	1.63406	2.11992	4.4788	1.62096	1.94718	1.6412	2.45029	1.73124	3.16323	1.71871	2.22724	2.74691	2.62205	2.6764	2.24396	2.18374	2.24654	2.04527	1.58308	3.11464	1.71465	1.65375	2.52715	1.60907	1.59097	3.2006	2.03598	3.2105	2.04619	3.13417
2.03138	1.64239	2.11359	4.49574	1.63853	1.96087	1.63548	2.45317	1.72938	3.19023	1.72066	2.24014	2.75006	2.60602	2.71084	2.2706	2.18277	2.27082	2.0609	1.57733	3.10266	1.70877	1.64338	2.50475	1.61041	1.59004	3.19328	2.04827	3.21868	2.04556	3.13636
2.0349	1.64258	2.12461	4.48925	1.64173	1.97294	1.63734	2.45954	1.73761	3.20754	1.72667	2.23186	2.76737	2.60836	2.7386	2.31433	2.1907	2.27018	2.06384	1.57658	3.0893	1.72688	1.64542	2.50233	1.6227	1.59751	3.2024	2.05384	3.21662	2.05411	3.14473
2.03937	1.64454	2.1569	4.42595	1.64811	1.96559	1.63222	2.46037	1.75371	3.23064	1.73421	2.22309	2.76517	2.61455	2.77794	2.35435	2.20055	2.2663	2.07032	1.58209	3.08192	1.75443	1.64354	2.50078	1.62151	1.59276	3.19233	2.06962	3.20798	2.07051	3.1473
2.0286	1.64376	2.19211	4.43461	1.64621	1.9821	1.62661	2.46428	1.75446	3.26206	1.73523	2.22337	2.78518	2.61717	2.8261	2.39131	2.20526	2.26958	2.08177	1.58855	3.09919	1.77523	1.64121	2.49815	1.62895	1.59913	3.17212	2.06427	3.20905	2.07597	3.17386
2.03352	1.64215	2.21873	4.57085	1.64611	1.98237	1.62189	2.48306	1.76278	3.281	1.73461	2.20889	2.78972	2.62073	2.8524	2.42481	2.19861	2.27494	2.10631	1.58614	3.1053	1.78492	1.63868	2.50509	1.62967	1.60001	3.14096	2.06207	3.21075	2.08871	3.17446
2.0574	1.64226	2.23888	4.70803	1.65	1.97395	1.62917	2.5194	1.76339	3.30376	1.73628	2.2176	2.79421	2.60803	2.87228	2.45867	2.20484	2.28857	2.11459	1.58653	3.11941	1.79707	1.62695	2.49766	1.62017	1.60849	3.12866	2.05747	3.20805	2.09946	3.17339
2.06739	1.65135	2.248	4.7238	1.65394	1.97211	1.62452	2.54495	1.75795	3.31557	1.73592	2.21552	2.80681	2.59883	2.89814	2.50583	2.21966	2.29286	2.13773	1.59062	3.1378	1.80897	1.62049	2.50339	1.61386	1.60053	3.10262	2.06551	3.20438	2.10617	3.18118
2.06946	1.65603	2.26866	4.63776	1.66041	1.97009	1.62688	2.57076	1.76326	3.32735	1.72897	2.22006	2.81683	2.59232	2.90975	2.54083	2.22691	2.30088	2.16942	1.59513	3.15795	1.80505	1.62043	2.49939	1.60784	1.60451	3.02307	2.07303	3.20122	2.11089	3.18367
2.08037	1.6592	2.27674	4.4993	1.66917	1.96886	1.62712	2.57176	1.76079	3.34288	1.72982	2.2223	2.81595	2.59574	2.9024	2.58231	2.22881	2.29963	2.1838	1.60816	3.16456	1.8094	1.6237	2.48626	1.6082	1.6029	2.95237	2.07387	3.19061	2.11908	3.17994
2.08804	1.65418	2.29382	4.39951	1.67001	1.97483	1.6285	2.58766	1.76708	3.40598	1.73231	2.23624	2.80467	2.56545	2.9025	2.61268	2.20718	2.30698	2.19654	1.61948	3.14714	1.82083	1.62481	2.48459	1.60141	1.60159	2.88243	2.07435	3.18707	2.15774	3.17366
2.09107	1.66823	2.29993	4.40594	1.67953	1.99236	1.62274	2.59926	1.77633	3.44379	1.72368	2.23957	2.79571	2.52322	2.91033	2.60973	2.20089	2.30957	2.20998	1.63544	3.14537	1.83162	1.62575	2.47433	1.60334	1.59629	2.83055	2.09618	3.16712	2.17139	3.16922
2.09431	1.67079	2.31758	4.44014	1.6872	2.00456	1.6126	2.61591	1.78622	3.4739	1.71619	2.24538	2.7804	2.51872	2.93462	2.62946	2.21676	2.30608	2.25053	1.63669	3.13389	1.83981	1.62519	2.47984	1.6072	1.5967	2.80832	2.1118	3.16635	2.17907	3.16821
2.09837	1.66399	2.32465	4.42383	1.70023	2.01312	1.60686	2.64582	1.7887	3.50873	1.72568	2.24542	2.78207	2.49826	2.97845	2.69731	2.22772	2.31489	2.27299	1.64434	3.13389	1.8335	1.62212	2.46696	1.60423	1.58796	2.79192	2.13494	3.16604	2.18282	3.16645
2.09847	1.66605	2.34469	4.33242	1.70382	2.01887	1.61169	2.70282	1.78283	3.53723	1.72766	2.23262	2.77857	2.47916	3.01378	2.74518	2.2534	2.32334	2.29546	1.65764	3.13199	1.83719	1.62068	2.46028	1.60402	1.59121	2.78323	2.1539	3.1464	2.19392	3.16149
2.09921	1.6776	2.38854	4.21869	1.70172	2.01209	1.61227	2.78549	1.78665	3.55815	1.73017	2.2417	2.79552	2.47333	3.0332	2.77222	2.2804	2.32182	2.30069	1.68511	3.13049	1.85995	1.62659	2.45306	1.60943	1.59272	2.79747	2.16265	3.1249	2.23	3.17111
2.09442	1.68454	2.41111	4.02441	1.70716	2.01272	1.61746	2.83642	1.78347	3.57221	1.725	2.23726	2.83094	2.45993	3.03762	2.77838	2.28468	2.32102	2.3021	1.71308	3.14053	1.86952	1.62012	2.45237	1.61739	1.58068	2.79752	2.17709	3.1204	2.25677	3.18739
2.08788	1.69221	2.41596	3.89513	1.71872	2.02124	1.61736	2.85497	1.77324	3.58393	1.72833	2.24048	2.87654	2.4392	3.05551	2.77949	2.28429	2.33001	2.31231	1.73494	3.13826	1.87346	1.61219	2.44794	1.62373	1.5757	2.80768	2.18371	3.10696	2.26362	3.19215
2.0817	1.70354	2.42854	3.90078	1.7237	2.03879	1.61193	2.84841	1.77483	3.58176	1.72638	2.245	2.91838	2.43204	3.07537	2.80144	2.28641	2.33588	2.31444	1.74058	3.13559	1.87511	1.61192	2.47175	1.62761	1.57785	2.8112	2.1852	3.10215	2.27498	3.20061
2.09084	1.70236	2.45759	3.90196	1.73604	2.05863	1.61127	2.85952	1.76203	3.58975	1.71668	2.24024	2.95904	2.42617	3.10587	2.85007	2.30108	2.35262	2.31902	1.74928	3.14162	1.88544	1.62469	2.47427	1.62567	1.58046	2.81891	2.19108	3.08744	2.28065	3.2359
2.09566	1.69993	2.47996	3.89705	1.74562	2.05569	1.6099	2.86463	1.76683	3.62898	1.71119	2.24112	2.97457	2.42109	3.13354	2.89266	2.30258	2.36177	2.32321	1.74857	3.12671	1.90003	1.6307	2.47446	1.62108	1.57689	2.82833	2.18832	3.08042	2.29022	3.25478
2.09136	1.6924	2.49875	3.89146	1.7429	2.07053	1.61288	2.88405	1.7714	3.63472	1.7161	2.24727	2.99189	2.39851	3.17916	2.89825	2.29783	2.37997	2.34688	1.75369	3.1353	1.90466	1.63034	2.48428	1.62924	1.57128	2.82507	2.19435	3.0774	2.2962	3.28657
2.0931	1.69029	2.52338	3.89439	1.7504	2.08551	1.61627	2.90969	1.77082	3.65774	1.72285	2.24695	3.0355	2.38828	3.21952	2.91344	2.29553	2.40556	2.3435	1.77961	3.13125	1.91388	1.63485	2.49081	1.63213	1.56876	2.81648	2.20106	3.07142	2.3079	3.30783
2.09738	1.69218	2.54298	3.90896	1.75397	2.0934	1.61242	2.9232	1.77463	3.67506	1.7255	2.23948	3.0792	2.38459	3.24402	2.92302	2.29678	2.4108	2.34882	1.78364	3.12607	1.91905	1.63905	2.48882	1.64317	1.57123	2.79219	2.21111	3.05642	2.31359	3.33692
2.09703	1.68373	2.56164	3.98464	1.75862	2.12012	1.61504	2.93811	1.77617	3.66439	1.72795	2.23226	3.13349	2.38675	3.28415	2.96392	2.30964	2.43602	2.35014	1.79098	3.12206	1.91853	1.63369	2.47696	1.63906	1.58021	2.78723	2.21743	3.02581	2.31232	3.34187
2.09756	1.69071	2.58803	4.01463	1.7693	2.14414	1.61501	3.00604	1.77062	3.68242	1.72187	2.22571	3.18327	2.37941	3.30495	2.9961	2.31762	2.43855	2.35178	1.79294	3.12102	1.93134	1.64072	2.47092	1.63266	1.58382	2.79258	2.2161	3.00171	2.31434	3.34604
2.10597	1.70319	2.626	4.02327	1.77223	2.14895	1.62783	3.0389	1.76123	3.73075	1.72143	2.21284	3.196	2.37043	3.31827	3.03168	2.31127	2.44422	2.34961	1.81955	3.12607	1.94936	1.64037	2.47753	1.63211	1.5814	2.78198	2.22532	2.93904	2.3218	3.34689
2.11066	1.71648	2.66115	4.0227	1.77022	2.16321	1.64162	3.09554	1.76583	3.75193	1.71073	2.22233	3.18484	2.35565	3.34486	3.05765	2.30777	2.45386	2.34921	1.82844	3.12661	1.95386	1.64033	2.48634	1.63786	1.58319	2.77492	2.22612	2.83456	2.34597	3.35391
2.11395	1.70481	2.69923	4.04735	1.77715	2.17748	1.6317	3.13487	1.76399	3.78725	1.71083	2.21649	3.21458	2.32974	3.35711	3.06957	2.31243	2.45645	2.34931	1.83187	3.12999	1.9572	1.64567	2.51077	1.63986	1.58598	2.75496	2.23243	2.80151	2.35936	3.3629
2.12129	1.7137	2.73437	4.08545	1.78034	2.19478	1.63507	3.16735	1.77137	3.80627	1.72093	2.20388	3.23835	2.33208	3.38577	3.07895	2.31623	2.47267	2.3331	1.83989	3.11236	1.9632	1.65833	2.53256	1.6388	1.59011	2.75065	2.23121	2.78328	2.37232	3.36499
2.12395	1.71632	2.78041	4.12974	1.78521	2.20738	1.63992	3.19747	1.77476	3.82672	1.72345	2.19579	3.26313	2.33429	3.44426	3.08346	2.32993	2.4798	2.31749	1.85896	3.0894	1.96731	1.65634	2.53292	1.64475	1.59302	2.75167	2.22716	2.77444	2.39427	3.36852
2.12183	1.7011	2.83244	4.17548	1.80694	2.2091	1.64274	3.22219	1.77702	3.85452	1.71962	2.19382	3.28873	2.31515	3.50295	3.10813	2.35059	2.48743	2.31739	1.85938	3.07453	1.9722	1.6586	2.54156	1.64401	1.5916	2.74855	2.235	2.76509	2.40638	3.36968
2.13232	1.71327	2.85519	4.21693	1.8247	2.21082	1.64405	3.24639	1.77043	3.85519	1.71489	2.1966	3.32403	2.29302	3.56158	3.11462	2.37029	2.50191	2.32662	1.85554	3.06044	1.98228	1.65766	2.58209	1.64143	1.59388	2.75247	2.23724	2.75976	2.42142	3.38044
2.14115	1.73448	2.86154	4.2523	1.82964	2.22006	1.65007	3.27197	1.76757	3.83645	1.70894	2.20676	3.38467	2.28886	3.59057	3.12994	2.38854	2.51343	2.33243	1.85887	3.05484	1.99507	1.66595	2.5892	1.63231	1.5932	2.74735	2.23002	2.75001	2.42085	3.38482
2.12284	1.73751	2.88479	4.25629	1.83219	2.22859	1.64935	3.33502	1.76433	3.84458	1.70521	2.22104	3.47809	2.28375	3.62131	3.14602	2.39377	2.52003	2.35313	1.86397	3.02444	2.00778	1.6669	2.57022	1.63403	1.58735	2.7365	2.23011	2.72594	2.42646	3.39083
2.12319	1.74785	2.93271	4.25189	1.83731	2.24828	1.64757	3.41316	1.7648	3.88758	1.70145	2.20585	3.5569	2.27487	3.63377	3.17956	2.41425	2.519	2.36713	1.86189	3.02921	2.04126	1.68295	2.55717	1.63991	1.58344	2.72604	2.21309	2.69819	2.43257	3.38162
2.11109	1.77297	2.96986	4.23157	1.84717	2.25355	1.66052	3.49146	1.76673	3.93157	1.68938	2.18429	3.62172	2.26262	3.65094	3.2065	2.42921	2.51178	2.36802	1.86142	3.05113	2.07634	1.69795	2.56178	1.64283	1.58032	2.72281	2.22474	2.67668	2.42527	3.35491
2.10485	1.77083	2.98994	4.2229	1.85519	2.26654	1.665	3.5343	1.75824	3.99022	1.6799	2.17833	3.69529	2.24737	3.67912	3.22027	2.43939	2.50292	2.37136	1.86799	3.06713	2.09919	1.69882	2.56818	1.63699	1.58101	2.71211	2.23312	2.63496	2.44032	3.29697
2.11626	1.77525	3.00525	4.17691	1.85619	2.27933	1.67335	3.54715	1.76029	4.05415	1.689	2.1749	3.79202	2.24178	3.69088	3.23029	2.45829	2.496	2.37624	1.86992	3.07165	2.10852	1.71275	2.57867	1.63468	1.56805	2.71225	2.24705	2.57922	2.44865	3.21805
2.12225	1.77815	3.02476	4.14351	1.86692	2.28504	1.67458	3.56151	1.75718	4.09393	1.69158	2.16177	3.86707	2.23641	3.71575	3.24686	2.47149	2.49184	2.38964	1.87899	3.06668	2.13558	1.71699	2.58877	1.62973	1.56413	2.68643	2.26166	2.53248	2.45024	3.14191
2.12869	1.78511	3.04135	4.14045	1.87369	2.29297	1.67831	3.60684	1.7448	4.1293	1.68344	2.15033	3.96878	2.22914	3.72179	3.2717	2.48142	2.50507	2.38897	1.88897	3.05179	2.17866	1.7298	2.60074	1.62547	1.56889	2.68833	2.28	2.50306	2.47988	3.11536
2.11762	1.78713	3.05048	4.14449	1.87968	2.30537	1.67819	3.6337	1.72068	4.17656	1.67765	2.14238	4.094	2.23519	3.73937	3.28742	2.48769	2.50369	2.38697	1.88576	3.03245	2.20605	1.73026	2.62047	1.62609	1.56734	2.68229	2.28464	2.48347	2.49824	3.10648
2.11667	1.80843	3.07022	4.10775	1.88555	2.32257	1.68717	3.64992	1.72065	4.21261	1.67939	2.13947	4.19204	2.235	3.73905	3.2994	2.48981	2.50718	2.38848	1.90118	3.03272	2.21803	1.7312	2.64563	1.62834	1.55932	2.67427	2.28121	2.46485	2.50277	3.10259
2.11853	1.81043	3.07747	3.96596	1.9015	2.32563	1.69821	3.67949	1.73011	4.24038	1.67929	2.14459	4.24361	2.21586	3.75655	3.29986	2.50393	2.52056	2.38649	1.90639	3.01582	2.22803	1.73465	2.67503	1.62686	1.55188	2.66948	2.26835	2.45281	2.51414	3.08833
2.13293	1.8114	3.10273	3.92434	1.91388	2.33513	1.69999	3.73851	1.72551	4.2714	1.68529	2.14767	4.30029	2.20741	3.77946	3.28982	2.51447	2.52	2.38381	1.91217	3.01384	2.22462	1.74215	2.70543	1.62845	1.55241	2.65158	2.26394	2.45792	2.52788	3.06094
2.12732	1.80537	3.12662	3.89581	1.9288	2.34929	1.70124	3.82093	1.72639	4.30077	1.68204	2.15889	4.35774	2.21892	3.81652	3.27932	2.52043	2.52196	2.38222	1.91678	3.02103	2.2352	1.75838	2.71949	1.62898	1.54072	2.65373	2.25895	2.43567	2.53817	3.00897
2.10842	1.80489	3.12888	3.86823	1.94522	2.35642	1.70706	3.87622	1.72485	4.31703	1.68127	2.16123	4.4274	2.22392	3.84871	3.28443	2.53752	2.52724	2.37515	1.93119	3.01702	2.24598	1.77589	2.74227	1.63575	1.53796	2.64419	2.25336	2.40059	2.55782	2.93883
2.10678	1.81468	3.13738	3.85757	1.96595	2.36348	1.71136	3.91137	1.71642	4.35031	1.68273	2.14124	4.52995	2.22341	3.89078	3.29226	2.54338	2.52706	2.37644	1.93203	2.99601	2.24295	1.78525	2.77075	1.63532	1.53403	2.63229	2.25134	2.37917	2.58096	2.88804
2.11074	1.81542	3.14612	3.84956	1.97553	2.37219	1.72832	3.9376	1.71488	4.38486	1.67553	2.14846	4.61564	2.20337	3.91697	3.30985	2.55182	2.51886	2.37747	1.93309	2.97363	2.24623	1.79088	2.82625	1.62911	1.53159	2.61793	2.25197	2.36131	2.61167	2.82582
2.11882	1.82336	3.16042	3.8196	1.99389	2.3836	1.73537	3.95898	1.72176	4.40603	1.66935	2.13291	4.70279	2.19278	3.95986	3.32204	2.56038	2.53197	2.38192	1.93532	2.96457	2.24725	1.78097	2.89636	1.63102	1.5212	2.60961	2.24759	2.34226	2.62983	2.76136
2.11484	1.82956	3.17737	3.77334	2.01501	2.38856	1.74475	3.99433	1.72853	4.42389	1.67107	2.12677	4.76175	2.18874	3.9759	3.37028	2.56733	2.53646	2.36921	1.94411	2.96304	2.26332	1.78626	2.96023	1.63269	1.51895	2.60981	2.23927	2.33479	2.64059	2.70029
2.11315	1.83567	3.17935	3.7733	2.0188	2.38002	1.74214	4.02274	1.72931	4.45671	1.68188	2.12336	4.82289	2.1792	3.99925	3.39881	2.5805	2.5398	2.35942	1.95663	2.96775	2.27171	1.79305	3.00561	1.61389	1.51516	2.59037	2.23643	2.3342	2.66104	2.65155
2.10396	1.84811	3.19742	3.76036	2.02285	2.38816	1.73876	4.04653	1.73164	4.52753	1.68495	2.12673	4.88601	2.1624	4.03275	3.41602	2.58847	2.53389	2.36387	1.98728	2.97326	2.26472	1.82112	3.06197	1.61524	1.51909	2.57331	2.23846	2.32456	2.6829	2.62514
2.09105	1.84829	3.24673	3.74814	2.02733	2.39952	1.74374	4.07111	1.73559	4.60473	1.67856	2.12714	4.95974	2.14029	4.04348	3.40388	2.60578	2.55582	2.36159	1.99792	2.95374	2.26701	1.83223	3.13248	1.61155	1.51496	2.56259	2.24829	2.29968	2.69036	2.59225
2.08372	1.85529	3.3188	3.73774	2.04368	2.40701	1.74246	4.0976	1.73479	4.67145	1.69356	2.09892	5.02645	2.14524	4.06374	3.39891	2.63118	2.60545	2.35308	1.99893	2.92739	2.26922	1.84045	3.19987	1.60188	1.51709	2.54103	2.2422	2.28418	2.72205	2.59235
2.07135	1.8507	3.34602	3.73068	2.06798	2.4264	1.74593	4.11708	1.72655	4.7429	1.70237	2.08499	5.09391	2.1474	4.08239	3.39567	2.64849	2.62518	2.34152	1.99925	2.91865	2.27186	1.8387	3.25738	1.60201	1.51292	2.5363	2.23248	2.25602	2.75288	2.59893
2.07459	1.85351	3.35626	3.71235	2.07399	2.43867	1.75718	4.11759	1.72072	4.80162	1.70741	2.09798	5.13309	2.14209	4.09726	3.38252	2.65634	2.63611	2.31939	2.00625	2.93584	2.26858	1.84107	3.30122	1.6028	1.51375	2.52992	2.23933	2.25109	2.76916	2.60551
2.06412	1.85478	3.35509	3.6929	2.07018	2.44939	1.7537	4.1254	1.7134	4.83705	1.70151	2.12651	5.17279	2.13122	4.10165	3.39261	2.67203	2.63585	2.33042	2.00104	2.92943	2.27675	1.86152	3.38	1.60392	1.52029	2.51556	2.24247	2.24791	2.78574	2.60618
2.04794	1.8551	3.38368	3.61444	2.07818	2.47218	1.76513	4.13096	1.72572	4.86144	1.70129	2.14063	5.22788	2.11978	4.1022	3.41231	2.68783	2.6367	2.34283	2.00453	2.92381	2.29195	1.87333	3.4478	1.60965	1.51509	2.50998	2.24887	2.24147	2.80169	2.61298
2.04761	1.85609	3.41894	3.56217	2.07259	2.47921	1.76375	4.15134	1.72102	4.8782	1.70601	2.14091	5.25815	2.12674	4.13057	3.40657	2.69096	2.63849	2.33744	2.01089	2.90775	2.31014	1.88519	3.51207	1.6144	1.51339	2.50121	2.24877	2.23421	2.81827	2.61128
2.05021	1.86179	3.44861	3.54153	2.08577	2.52006	1.76575	4.15662	1.71472	4.88687	1.70809	2.15109	5.28663	2.12607	4.13167	3.41382	2.71094	2.63759	2.33255	2.02222	2.93225	2.31821	1.88985	3.55738	1.62125	1.51277	2.49721	2.25257	2.23387	2.83573	2.5951
2.05324	1.86018	3.46523	3.52967	2.09139	2.56195	1.7609	4.17819	1.71712	4.90148	1.71991	2.15312	5.31332	2.11776	4.1238	3.42538	2.73652	2.64645	2.33149	2.02851	2.94972	2.30732	1.89301	3.58168	1.62975	1.50493	2.5065	2.25721	2.23946	2.85379	2.57561
2.05396	1.85692	3.47357	3.49051	2.0949	2.57402	1.76908	4.22681	1.72252	4.91923	1.71549	2.15636	5.34106	2.10867	4.11272	3.4298	2.76068	2.65218	2.32451	2.02679	2.96293	2.30529	1.89223	3.6196	1.63898	1.49587	2.49544	2.26229	2.24832	2.88792	2.56455
2.05646	1.86008	3.48737	3.44996	2.09575	2.5627	1.76559	4.25911	1.72255	4.93663	1.71586	2.158	5.37811	2.08372	4.11435	3.42225	2.79206	2.65619	2.32186	2.03173	2.96748	2.32524	1.90762	3.65009	1.63976	1.49495	2.47524	2.26395	2.26688	2.89854	2.55684
2.05619	1.86503	3.52726	3.44593	2.09941	2.544	1.77091	4.2775	1.71031	4.97433	1.71452	2.16888	5.43006	2.07731	4.14949	3.40464	2.81321	2.66666	2.31969	2.03355	2.96783	2.3289	1.92397	3.66457	1.64199	1.49391	2.46605	2.26266	2.27255	2.93678	2.5476
2.05902	1.86272	3.5805	3.40419	2.10939	2.54272	1.79301	4.28831	1.70455	5.03798	1.73502	2.16571	5.46775	2.07677	4.18124	3.413	2.82858	2.67623	2.31239	2.03033	2.96836	2.32891	1.93076	3.67419	1.64412	1.49395	2.44418	2.2644	2.27481	2.96778	2.53961
2.05464	1.86372	3.63523	3.272	2.11533	2.55487	1.79392	4.30117	1.69738	5.08618	1.73047	2.1569	5.50106	2.07636	4.24486	3.43989	2.8381	2.68773	2.29803	2.04079	2.9488	2.33361	1.93264	3.68788	1.64858	1.49265	2.448	2.2609	2.27519	2.98655	2.52397
2.03757	1.87566	3.6511	3.09298	2.11041	2.55913	1.79135	4.31201	1.70287	5.12823	1.73208	2.1474	5.52032	2.06422	4.269	3.46124	2.85124	2.69838	2.2706	2.04295	2.94148	2.34192	1.93429	3.69875	1.65699	1.49717	2.4419	2.2599	2.27209	3.01994	2.50984
2.02601	1.89863	3.67428	2.94976	2.10715	2.5705	1.80342	4.33202	1.73349	5.1387	1.73655	2.15439	5.53354	2.0577	4.27996	3.45367	2.86152	2.69743	2.26367	2.04048	2.94885	2.34532	1.93249	3.71853	1.66661	1.48886	2.42857	2.25325	2.26387	3.05015	2.50453
2.0181	1.8984	3.69167	2.90557	2.09977	2.57074	1.80473	4.35502	1.73909	5.13986	1.73548	2.17413	5.54038	2.06001	4.26773	3.44302	2.87267	2.70971	2.26092	2.03792	2.95098	2.36336	1.94051	3.74014	1.67457	1.50155	2.41441	2.25074	2.25125	3.06938	2.50213
2.00282	1.90041	3.70415	2.87854	2.09579	2.56906	1.80227	4.35121	1.74403	5.15512	1.73666	2.18412	5.56414	2.05778	4.25607	3.44076	2.90539	2.71221	2.24699	2.04545	2.92844	2.35026	1.95019	3.7723	1.66912	1.50226	2.40706	2.26058	2.24776	3.09625	2.49763
1.99811	1.8927	3.72237	2.87457	2.09665	2.569	1.80623	4.35118	1.74661	5.17091	1.73676	2.1944	5.6011	2.04887	4.26264	3.46002	2.93001	2.72754	2.23137	2.04696	2.93255	2.35379	1.96596	3.81583	1.66741	1.50563	2.40447	2.25173	2.2448	3.12574	2.49257
1.99246	1.88505	3.72357	2.84734	2.09307	2.57713	1.81087	4.36565	1.74619	5.19219	1.73722	2.1908	5.63076	2.04135	4.30556	3.48186	2.94501	2.72101	2.20865	2.05039	2.93987	2.35923	1.98313	3.84868	1.67125	1.49797	2.39676	2.24442	2.24958	3.15879	2.48375
1.98616	1.88025	3.7445	2.79955	2.0889	2.58643	1.80767	4.39926	1.75364	5.20669	1.72295	2.17553	5.63992	2.03595	4.31951	3.46117	2.96252	2.74176	2.18915	2.05185	2.92055	2.35835	2.01298	3.86727	1.68033	1.49736	2.40554	2.24194	2.24377	3.26041	2.46131
1.97696	1.87499	3.76863	2.77515	2.09409	2.59027	1.80141	4.39718	1.7503	5.21521	1.71118	2.17623	5.67143	2.02654	4.3436	3.45431	2.97326	2.75405	2.17003	2.05384	2.9465	2.36014	2.02957	3.87994	1.67784	1.4954	2.4008	2.23839	2.23621	3.36565	2.44002
1.96704	1.87617	3.80884	2.76057	2.09797	2.58931	1.80428	4.40865	1.74389	5.23056	1.71366	2.18802	5.71729	2.02605	4.3627	3.48579	2.97684	2.76347	2.1656	2.05523	2.99933	2.35777	2.04629	3.88976	1.68247	1.50181	2.39963	2.24085	2.22262	3.42068	2.42502
1.95557	1.88568	3.82345	2.76339	2.1017	2.58494	1.79852	4.39399	1.74498	5.24307	1.71289	2.19136	5.74964	2.02246	4.4086	3.51535	3.00216	2.78003	2.16592	2.06043	3.05361	2.36147	2.06699	3.89325	1.6798	1.50282	2.39391	2.24133	2.21142	3.51075	2.39632
1.96191	1.88685	3.84238	2.72901	2.10717	2.58578	1.80145	4.37172	1.75714	5.23714	1.71411	2.20208	5.77833	2.0119	4.44446	3.53953	3.02723	2.79954	2.15364	2.06146	3.08857	2.361	2.07443	3.89913	1.68576	1.50387	2.40221	2.23036	2.21111	3.62145	2.38298
1.97586	1.88955	3.85796	2.72011	2.12162	2.58522	1.80569	4.34251	1.77042	5.23125	1.72089	2.20749	5.80252	1.99748	4.49867	3.54158	3.05747	2.80842	2.16375	2.06308	3.12702	2.35598	2.07363	3.91083	1.69325	1.50298	2.39395	2.19673	2.2061	3.69775	2.36225
1.97663	1.88384	3.87927	2.72327	2.11472	2.58246	1.80794	4.28849	1.78029	5.22347	1.73173	2.20612	5.82163	1.99794	4.5486	3.52862	3.07636	2.81992	2.16547	2.06722	3.16573	2.35076	2.08134	3.92039	1.6917	1.50604	2.38228	2.17405	2.19837	3.71536	2.34631
1.9752	1.87741	3.90912	2.7083	2.10588	2.57847	1.80751	4.23754	1.78638	5.21439	1.72885	2.22373	5.84523	1.99716	4.6218	3.51894	3.08352	2.84226	2.16355	2.06489	3.19172	2.35393	2.08969	3.92124	1.68872	1.50655	2.36896	2.16596	2.20531	3.76308	2.33378
1.98354	1.85795	3.89758	2.69372	2.10776	2.57218	1.82387	4.23957	1.79681	5.21019	1.72687	2.22758	5.86191	1.99903	4.67916	3.52431	3.072	2.86573	2.15271	2.07433	3.20816	2.3503	2.09292	3.92363	1.70094	1.51109	2.35087	2.16773	2.2035	3.83919	2.3296
2.0135	1.85662	3.91139	2.67643	2.12115	2.57266	1.82594	4.25723	1.7975	5.20851	1.72138	2.22905	5.86283	2.00437	4.70514	3.53715	3.0844	2.85653	2.13561	2.06814	3.23902	2.34323	2.11593	3.93584	1.70873	1.50864	2.34709	2.17533	2.19804	3.89123	2.32293
2.00883	1.84641	3.92241	2.66469	2.11961	2.56656	1.82945	4.27169	1.803	5.21092	1.72277	2.2477	5.86116	2.00977	4.77446	3.55216	3.08177	2.85548	2.1116	2.07749	3.24482	2.33021	2.12567	3.94996	1.70583	1.51499	2.33232	2.17653	2.20253	3.96303	2.32186
2.00164	1.84026	3.92021	2.66183	2.12422	2.57465	1.84004	4.26634	1.79713	5.19887	1.72494	2.25036	5.85533	2.00142	4.8539	3.54283	3.11521	2.85702	2.09875	2.06017	3.27249	2.32018	2.12713	3.95994	1.70549	1.52414	2.32029	2.18044	2.20706	4.06443	2.32655
1.99273	1.85005	3.91236	2.63803	2.1195	2.58328	1.83536	4.26546	1.79923	5.19022	1.71812	2.25746	5.85386	2.01148	4.88648	3.51528	3.14451	2.87107	2.10201	2.05031	3.28165	2.31982	2.1593	3.95906	1.71362	1.52126	2.30131	2.19978	2.22158	4.1044	2.34939
1.99144	1.84569	3.94153	2.55549	2.12615	2.57988	1.84076	4.26626	1.81132	5.17927	1.7157	2.25955	5.85122	2.01275	4.99435	3.47829	3.16409	2.88935	2.10045	2.04932	3.27611	2.31516	2.19338	3.95901	1.71683	1.5241	2.2546	2.19595	2.21962	4.13608	2.35264
1.98564	1.83485	3.97202	2.50439	2.13153	2.5488	1.84371	4.27285	1.82395	5.16163	1.73241	2.25816	5.85342	2.01562	5.2233	3.46537	3.15412	2.8996	2.09763	2.04296	3.27791	2.31088	2.22946	3.94712	1.71836	1.52009	2.22247	2.19346	2.2195	4.19096	2.33502
1.97884	1.83222	3.98068	2.49475	2.14005	2.53145	1.83267	4.26793	1.83242	5.15787	1.73107	2.24817	5.84992	2.01583	5.42026	3.46345	3.16345	2.90718	2.11096	2.03931	3.31835	2.30886	2.2612	3.94003	1.72381	1.52553	2.17734	2.18571	2.21451	4.23925	2.289
1.96884	1.8277	4.00804	2.48463	2.16027	2.51978	1.82305	4.24644	1.84577	5.14589	1.72066	2.25123	5.82969	2.01082	5.47758	3.46504	3.18472	2.92413	2.12004	2.03662	3.32975	2.29971	2.27288	3.93922	1.72625	1.52499	2.16772	2.18447	2.2172	4.29034	2.26162
1.96607	1.80986	4.01071	2.4619	2.18383	2.5284	1.82713	4.24653	1.8495	5.13025	1.71715	2.25293	5.80524	2.0201	5.53394	3.45484	3.19223	2.93882	2.12778	2.03606	3.3466	2.2947	2.29446	3.93987	1.7221	1.51806	2.15577	2.18479	2.21071	4.3615	2.25505
1.97065	1.80828	4.00975	2.4113	2.19779	2.5209	1.82417	4.22791	1.85314	5.11517	1.71648	2.25855	5.76661	2.02943	5.69749	3.43687	3.20048	2.93802	2.12236	2.00689	3.37298	2.29597	2.3246	3.93704	1.71434	1.52342	2.13701	2.20255	2.2154	4.42954	2.23016
1.96501	1.79234	4.01383	2.33969	2.20463	2.52077	1.82098	4.21738	1.85603	5.12283	1.72303	2.27604	5.73457	2.03177	5.89787	3.43574	3.20605	2.93985	2.12847	2.00174	3.39521	2.30231	2.36881	3.93898	1.69678	1.52384	2.13237	2.19912	2.22085	4.4773	2.21058
1.96464	1.78546	4.0115	2.26544	2.20558	2.5033	1.82027	4.21188	1.86418	5.12066	1.72771	2.2643	5.72482	2.01553	6.05263	3.41819	3.18978	2.93843	2.13259	1.99418	3.42765	2.3065	2.42318	3.9432	1.70019	1.52398	2.12938	2.20273	2.2293	4.53299	2.21251
1.96846	1.78958	3.99536	2.18586	2.20459	2.50352	1.82144	4.22965	1.86431	5.11493	1.73408	2.26844	5.71888	2.01566	6.16308	3.41431	3.20719	2.94315	2.14074	1.98812	3.49361	2.30914	2.51102	3.94235	1.70158	1.51845	2.13405	2.1861	2.2422	4.65552	2.21087
1.97041	1.78644	3.99152	2.12234	2.21673	2.49989	1.82421	4.24077	1.86164	5.09933	1.73955	2.28852	5.70381	2.02161	6.26464	3.39522	3.24024	2.95408	2.15288	1.97722	3.56741	2.30731	2.60192	3.95122	1.71016	1.52083	2.11882	2.18255	2.23747	4.81811	2.2017
1.97104	1.77077	3.98842	2.09497	2.22254	2.49345	1.82917	4.2257	1.87061	5.08086	1.74655	2.30696	5.70525	2.03109	6.36362	3.37926	3.253	2.95499	2.14788	1.98979	3.59822	2.30408	2.62461	3.94987	1.71652	1.52436	2.10891	2.17597	2.24075	4.92187	2.1959
1.9604	1.76371	4.00148	2.08273	2.23233	2.48451	1.82766	4.18721	1.87632	5.05444	1.74631	2.30329	5.69957	2.04127	6.41017	3.36219	3.25624	2.95118	2.1397	1.99376	3.61289	2.29588	2.66993	3.94616	1.71831	1.52941	2.10059	2.15407	2.251	5.01455	2.17826
1.95242	1.75458	4.02136	2.06505	2.22183	2.47943	1.82926	4.13276	1.89256	5.03731	1.73465	2.28561	5.68865	2.04423	6.48438	3.3558	3.26135	2.95062	2.13426	1.99697	3.62801	2.27996	2.70005	3.92862	1.71611	1.5294	2.09505	2.14151	2.24684	5.09528	2.17955
1.94613	1.74546	4.0432	2.06421	2.21761	2.47365	1.8302	4.10998	1.89931	5.03038	1.73601	2.28189	5.6721	2.0451	6.60141	3.35218	3.2451	2.95538	2.12686	2.00115	3.62512	2.24915	2.71336	3.93714	1.71404	1.53558	2.09486	2.14128	2.2408	5.19766	2.18909
1.93614	1.74109	4.05068	2.04244	2.21094	2.48275	1.82582	4.10631	1.90128	5.01258	1.73642	2.27488	5.65444	2.05097	6.76002	3.33698	3.23545	2.95875	2.11483	2.00375	3.66344	2.21885	2.73174	3.92756	1.72356	1.53893	2.08463	2.13558	2.24019	5.34658	2.19493
1.93469	1.72825	4.05363	2.02659	2.21517	2.47711	1.82884	4.10032	1.8949	5.00733	1.735	2.27111	5.62753	2.05863	6.887	3.32254	3.22885	2.95501	2.1178	1.99757	3.69993	2.20383	2.78221	3.91149	1.7306	1.54637	2.07589	2.12992	2.24889	5.45499	2.19316
1.93414	1.72231	4.05861	1.98465	2.21183	2.47616	1.82328	4.12177	1.89721	5.00327	1.73958	2.28011	5.58699	2.0644	6.97254	3.33009	3.22504	2.95226	2.12521	1.99673	3.71996	2.19202	2.87623	3.92108	1.72725	1.55578	2.07563	2.13282	2.24111	5.52158	2.19525
1.93242	1.7214	4.07183	1.94389	2.2244	2.47031	1.81719	4.12749	1.90504	4.99888	1.73975	2.30367	5.55108	2.06361	7.05503	3.3366	3.23118	2.94289	2.12282	2.0075	3.74182	2.16248	2.96612	3.9372	1.73087	1.56023	2.07659	2.13098	2.24491	5.58873	2.19866
1.92219	1.71837	4.09238	1.90736	2.2379	2.46704	1.82226	4.11044	1.90487	5.00355	1.73735	2.31674	5.49639	2.07801	7.16353	3.34019	3.25301	2.93601	2.12085	2.02126	3.75954	2.14839	3.07818	3.95337	1.73039	1.5646	2.08204	2.12179	2.24811	5.68064	2.19756
1.91922	1.70346	4.10054	1.85155	2.22806	2.45968	1.83482	4.10679	1.90417	4.99943	1.73209	2.34329	5.44578	2.09215	7.43683	3.33392	3.26541	2.93401	2.12635	2.03851	3.76895	2.13647	3.09291	3.95606	1.73224	1.55977	2.07931	2.11708	2.25444	5.75817	2.20193
1.9053	1.68926	4.10592	1.82859	2.22113	2.45271	1.8345	4.09018	1.91087	4.99151	1.73405	2.34954	5.37916	2.0944	8.07114	3.34276	3.27507	2.93038	2.14102	2.05603	3.79535	2.12366	3.12675	3.9698	1.73123	1.56617	2.05464	2.1144	2.25476	5.83329	2.1955
1.89937	1.67103	4.11053	1.79159	2.22724	2.45092	1.84086	4.04406	1.92638	4.9821	1.73418	2.35922	5.29101	2.09586	8.64831	3.34699	3.28395	2.91727	2.12917	2.08795	3.81951	2.09081	3.14107	3.9971	1.7329	1.56822	2.04641	2.12248	2.26636	5.93495	2.20511
1.896	1.65119	4.15966	1.7575	2.23367	2.45326	1.84275	3.99419	1.93143	4.98587	1.73141	2.37015	5.21945	2.12243	9.05312	3.3467	3.28939	2.90975	2.12633	2.10455	3.84221	2.08173	3.14557	4.012	1.73006	1.5637	2.05399	2.13287	2.26258	6.03081	2.21026
1.87647	1.64599	4.25639	1.73279	2.24701	2.46019	1.84625	3.9295	1.9413	4.96464	1.73149	2.36459	5.14453	2.13478	9.74651	3.34788	3.30496	2.90055	2.12401	2.1026	3.88524	2.0673	3.16023	4.02504	1.73564	1.56319	2.05575	2.13811	2.28315	6.08763	2.22807
1.87294	1.64236	4.32254	1.72163	2.24765	2.466	1.84028	3.9033	1.9417	4.9679	1.71969	2.35244	5.06148	2.12646	10.3656	3.32325	3.2947	2.88849	2.11971	2.11057	3.90775	2.06527	3.19165	4.03978	1.73921	1.56367	2.04443	2.1437	2.30481	6.15438	2.25152
1.87293	1.64192	4.35627	1.72278	2.25181	2.45543	1.83557	3.90912	1.94113	4.94541	1.71597	2.34824	5.01128	2.12895	10.5861	3.30809	3.29238	2.87819	2.11266	2.10325	3.93003	2.06083	3.24332	4.04735	1.74345	1.56952	2.04666	2.15363	2.35924	6.20266	2.26776
1.86851	1.63584	4.37625	1.71921	2.2562	2.45309	1.82927	3.92378	1.93883	4.92771	1.71477	2.35919	4.95145	2.13766	10.7396	3.32025	3.29734	2.87332	2.11338	2.10502	3.96754	2.05213	3.33884	4.06191	1.74058	1.57485	2.05511	2.17388	2.42242	6.21606	2.28146
1.86484	1.63766	4.37423	1.71631	2.25297	2.45151	1.82751	3.91217	1.95753	4.91856	1.70553	2.37659	4.887	2.13175	10.9035	3.34127	3.31301	2.86148	2.10949	2.11251	3.99452	2.04653	3.39059	4.04531	1.74498	1.57954	2.04721	2.18414	2.44479	6.24617	2.27392
1.8519	1.63909	4.40417	1.71569	2.24129	2.4595	1.81318	3.89517	1.97467	4.89089	1.70701	2.39574	4.85773	2.12451	11.0559	3.3386	3.3228	2.86729	2.09685	2.12126	4.04227	2.03953	3.42078	4.02455	1.74937	1.57551	2.05405	2.19819	2.48063	6.26594	2.27369
1.83698	1.64407	4.44902	1.70633	2.23514	2.46285	1.80216	3.89763	1.98384	4.8669	1.7028	2.40377	4.83859	2.12436	11.1972	3.33265	3.32982	2.88004	2.09818	2.12336	4.07721	2.03718	3.44087	3.99148	1.74817	1.58013	2.06144	2.20505	2.53757	6.30358	2.2736
1.8394	1.64007	4.48002	1.70252	2.229	2.46418	1.79833	3.8994	1.98535	4.83093	1.71088	2.41954	4.83345	2.12784	11.4166	3.34432	3.32726	2.87156	2.09225	2.12707	4.09208	2.03938	3.45106	3.98466	1.75485	1.58571	2.07706	2.20605	2.6002	6.3571	2.26969
1.84353	1.63737	4.50391	1.68811	2.22848	2.47081	1.80001	3.89801	1.99305	4.79996	1.71077	2.43245	4.80458	2.13557	11.8054	3.34359	3.32947	2.84731	2.07	2.1292	4.11959	2.03502	3.45887	3.97338	1.75972	1.58481	2.09344	2.21088	2.67052	6.4302	2.27144
1.84655	1.63285	4.52971	1.66954	2.2333	2.48375	1.79727	3.87728	1.99642	4.7865	1.72601	2.43934	4.75622	2.14457	12.2294	3.34236	3.32055	2.80135	2.06683	2.12906	4.14542	2.03439	3.47484	3.95408	1.76358	1.59064	2.10816	2.22491	2.73142	6.49371	2.28435
1.84312	1.62676	4.54343	1.66624	2.23293	2.46362	1.78961	3.86118	1.99698	4.77776	1.72062	2.4427	4.72162	2.15604	12.5514	3.3449	3.31131	2.78707	2.05659	2.13079	4.19779	2.02756	3.48443	3.97937	1.75622	1.59629	2.11669	2.23468	2.77288	6.56435	2.28901
1.83972	1.6233	4.53525	1.665	2.23201	2.45728	1.79127	3.86702	1.99971	4.78749	1.7162	2.45889	4.67639	2.16336	12.7197	3.34466	3.31173	2.77495	2.04494	2.12392	4.24155	2.02156	3.51378	3.99412	1.76305	1.5974	2.12391	2.23169	2.79826	6.6716	2.2862
1.83746	1.609	4.52263	1.65834	2.23306	2.44485	1.79308	3.88099	1.9976	4.78485	1.71039	2.47824	4.61698	2.17293	12.8023	3.33286	3.30125	2.7623	2.03386	2.12316	4.28642	2.009	3.54108	3.97156	1.76443	1.59608	2.13721	2.23363	2.86406	6.78121	2.27032
1.84625	1.58924	4.50755	1.64823	2.22861	2.42439	1.78292	3.89982	1.98963	4.74929	1.71336	2.48665	4.54986	2.16269	12.9015	3.32842	3.2795	2.75564	2.02519	2.11305	4.32989	1.99009	3.57531	3.93212	1.76512	1.60001	2.13451	2.24641	2.9652	6.85019	2.28419
1.8496	1.58651	4.50674	1.65316	2.22624	2.41245	1.78212	3.9064	1.98689	4.73356	1.71353	2.47992	4.51672	2.16155	13.0066	3.32732	3.25621	2.75452	2.0114	2.10024	4.34536	1.98321	3.58991	3.90538	1.77085	1.60594	2.14041	2.26026	3.01707	6.88832	2.29535
1.84507	1.57513	4.51368	1.63992	2.21569	2.39846	1.78064	3.924	1.97958	4.70241	1.71688	2.45859	4.44552	2.17226	13.2726	3.33596	3.22528	2.76662	2.0058	2.1094	4.37521	1.97326	3.62551	3.85392	1.77238	1.60951	2.14699	2.25711	3.0691	6.97702	2.30596
1.84222	1.56789	4.50704	1.63516	2.20344	2.3852	1.77535	3.93656	1.97687	4.66678	1.71005	2.45755	4.36926	2.16849	13.6464	3.33678	3.21655	2.75423	2.002	2.11576	4.40445	1.96526	3.67368	3.82455	1.77532	1.60993	2.1442	2.25668	3.09657	7.05617	2.32404
1.84135	1.56279	4.50465	1.63623	2.21335	2.38209	1.77505	3.9102	1.99052	4.62973	1.70448	2.45567	4.3146	2.1615	14.0311	3.31939	3.20908	2.75666	2.0066	2.13288	4.4062	1.95513	3.71493	3.77199	1.76949	1.61025	2.16143	2.25948	3.11547	7.11946	2.3358
1.83175	1.55939	4.51621	1.62742	2.20647	2.34399	1.77463	3.87072	1.99115	4.58509	1.69688	2.45264	4.25329	2.16769	14.3792	3.27996	3.1982	2.74536	2.00754	2.1281	4.39707	1.93943	3.74868	3.70983	1.76633	1.60903	2.16185	2.25453	3.11408	7.15426	2.32485
1.83585	1.54199	4.51808	1.63056	2.20613	2.31567	1.76969	3.85236	1.99228	4.52113	1.69339	2.45396	4.21345	2.16654	14.6022	3.2495	3.2063	2.74235	1.99677	2.13729	4.40986	1.92623	3.80099	3.66429	1.76437	1.6077	2.16817	2.24986	3.12697	7.19155	2.31353
1.84187	1.55208	4.50234	1.62796	2.21556	2.30886	1.77615	3.82972	1.99883	4.46679	1.69437	2.45593	4.19593	2.1663	14.7347	3.24518	3.20479	2.73275	1.99408	2.14304	4.4256	1.92299	3.85612	3.63247	1.75492	1.61085	2.18775	2.25984	3.13251	7.22166	2.30973
1.84692	1.55536	4.48788	1.63321	2.21701	2.30052	1.77277	3.83499	1.99293	4.41173	1.68854	2.45698	4.15224	2.15298	14.8171	3.25728	3.19529	2.72087	1.99349	2.1465	4.42788	1.90391	3.86457	3.60581	1.74641	1.61506	2.20212	2.26331	3.15764	7.2483	2.30964
1.85107	1.54599	4.49318	1.6302	2.22488	2.30009	1.7565	3.85543	1.97852	4.37361	1.68795	2.45656	4.06927	2.15448	14.8712	3.26683	3.16926	2.73201	1.99382	2.1408	4.43762	1.89744	3.87238	3.58662	1.73054	1.61021	2.2093	2.27961	3.1915	7.25952	2.32069
1.85632	1.53608	4.52033	1.62855	2.22599	2.29275	1.75179	3.85609	1.97698	4.34305	1.68498	2.46935	4.01141	2.16599	14.9375	3.2874	3.16471	2.74518	1.99888	2.12147	4.45394	1.90049	3.88429	3.55807	1.7224	1.60691	2.22016	2.28669	3.23718	7.26318	2.33499
1.84775	1.53784	4.51037	1.62216	2.23468	2.28256	1.74639	3.84216	1.97811	4.31511	1.69276	2.47664	3.96765	2.16682	15.0244	3.28353	3.15799	2.75471	1.99164	2.11764	4.49076	1.89468	3.89233	3.57303	1.71033	1.61426	2.23072	2.31975	3.2479	7.24689	2.34325
1.83994	1.53963	4.51742	1.62802	2.23983	2.27511	1.74101	3.80286	1.98485	4.32943	1.6882	2.48872	3.91039	2.15462	15.1246	3.28354	3.1358	2.74802	1.99003	2.11939	4.54056	1.87876	3.89637	3.58063	1.70459	1.61156	2.24431	2.34554	3.28462	7.25039	2.35335
1.83183	1.53841	4.54997	1.62587	2.23888	2.26393	1.74285	3.79125	1.98806	4.32905	1.68862	2.48776	3.87293	2.15742	15.237	3.30447	3.12015	2.74867	1.98233	2.12848	4.58577	1.85766	3.90132	3.58103	1.70207	1.61323	2.25276	2.35203	3.32646	7.2606	2.34832
1.83248	1.53033	4.59856	1.63171	2.24541	2.25968	1.73963	3.80183	1.99188	4.32503	1.68869	2.47212	3.86165	2.1509	15.3423	3.30602	3.10409	2.7536	1.97302	2.12193	4.61127	1.84357	3.89569	3.58398	1.69556	1.61254	2.24649	2.36018	3.35115	7.26417	2.34179
1.83494	1.52795	4.61016	1.63248	2.24771	2.25654	1.74059	3.79264	2.00493	4.29501	1.68297	2.46046	3.86302	2.15795	15.4255	3.29003	3.09229	2.73875	1.98003	2.11989	4.61483	1.82701	3.8874	3.59492	1.69596	1.61146	2.25813	2.37838	3.38695	7.29033	2.36403
1.84461	1.52981	4.61896	1.62524	2.24699	2.25883	1.74085	3.78228	2.02547	4.25527	1.67735	2.44991	3.88049	2.15655	15.5086	3.25654	3.08721	2.73721	1.97443	2.12778	4.58843	1.81832	3.89461	3.60275	1.69124	1.6094	2.25804	2.38899	3.43062	7.31356	2.36912
1.84589	1.52087	4.62539	1.61402	2.25199	2.26766	1.73985	3.76315	2.03976	4.20824	1.66599	2.44711	3.84666	2.15108	15.6044	3.24007	3.0707	2.7134	1.97638	2.14319	4.57409	1.80698	3.90407	3.59538	1.67476	1.60834	2.25044	2.41439	3.47771	7.31942	2.36143
1.84558	1.51895	4.64909	1.61615	2.24752	2.26925	1.74178	3.78829	2.04	4.13529	1.65996	2.44822	3.8253	2.14993	15.7137	3.22881	3.05822	2.72072	1.97573	2.15516	4.57269	1.80558	3.9042	3.56777	1.67719	1.61093	2.24322	2.44904	3.5139	7.33023	2.36846
1.85044	1.51568	4.64499	1.62311	2.24595	2.26825	1.75149	3.82122	2.04288	4.06136	1.65376	2.43526	3.77055	2.14836	15.8736	3.23363	3.0559	2.72993	1.95709	2.16866	4.57935	1.80077	3.90988	3.53883	1.67454	1.61088	2.24305	2.4746	3.56079	7.30774	2.36695
1.8501	1.51975	4.66995	1.62976	2.24725	2.26105	1.75226	3.8418	2.06144	3.99644	1.65113	2.43866	3.70653	2.14545	16.0729	3.22333	3.05532	2.71462	1.94867	2.18009	4.57836	1.80876	3.9282	3.51522	1.66565	1.60378	2.25005	2.52725	3.5962	7.27156	2.3813
1.84619	1.51212	4.6795	1.64102	2.24057	2.25019	1.74732	3.85668	2.06408	3.9292	1.64893	2.43538	3.65299	2.14116	16.2648	3.20917	3.03734	2.68956	1.93548	2.18457	4.57796	1.80224	3.95843	3.54041	1.67414	1.60467	2.25884	2.55679	3.61724	7.26575	2.38794
1.8562	1.50085	4.68991	1.64157	2.24639	2.25424	1.74962	3.86629	2.04867	3.873	1.64635	2.429	3.59195	2.13357	16.4819	3.19875	3.02722	2.67286	1.93937	2.18571	4.57217	1.80008	3.97925	3.58374	1.66529	1.60813	2.24757	2.55808	3.63444	7.26139	2.40231
1.86036	1.4993	4.66934	1.63258	2.23318	2.2506	1.74668	3.87997	2.03447	3.85576	1.64051	2.42285	3.55143	2.12531	16.7357	3.1754	3.0178	2.66839	1.92828	2.19047	4.54751	1.792	4.00025	3.62457	1.6632	1.61339	2.24582	2.56056	3.66202	7.23913	2.41682
1.86588	1.49531	4.6799	1.62382	2.21661	2.25173	1.74143	3.88599	2.03345	3.83894	1.643	2.41487	3.512	2.13805	17.007	3.1651	3.00796	2.66692	1.92079	2.19773	4.5328	1.78674	4.00972	3.69007	1.66073	1.61525	2.2491	2.56628	3.69021	7.22556	2.4154
1.8674	1.49919	4.6865	1.6223	2.2201	2.25697	1.7374	3.88626	2.03188	3.8268	1.64109	2.42244	3.49066	2.14722	17.2817	3.15313	3.01365	2.65219	1.92	2.20244	4.53469	1.79166	4.00795	3.72594	1.65962	1.61721	2.24672	2.58471	3.71966	7.23375	2.42095
1.87368	1.5002	4.68745	1.62534	2.22978	2.25594	1.73793	3.88526	2.04149	3.81745	1.62207	2.42293	3.45902	2.16739	17.4903	3.14063	3.01562	2.6484	1.91744	2.20445	4.52127	1.78386	4.00285	3.75049	1.65096	1.61674	2.23933	2.60197	3.73809	7.25159	2.43239
1.86382	1.49437	4.67021	1.63658	2.23764	2.25763	1.73184	3.89033	2.04276	3.80443	1.61891	2.41373	3.43789	2.17423	17.6513	3.13784	3.01558	2.65713	1.91505	2.20027	4.53223	1.78476	4.0114	3.78914	1.64592	1.61535	2.23969	2.6219	3.76859	7.26958	2.44176
1.85365	1.48525	4.65775	1.6381	2.24549	2.25386	1.72954	3.89161	2.04452	3.77874	1.62062	2.41213	3.41622	2.1687	17.7904	3.15952	2.99885	2.65997	1.90499	2.20813	4.53455	1.77734	4.02377	3.83399	1.64597	1.62492	2.25224	2.62978	3.82741	7.25184	2.44654
1.83908	1.48401	4.64675	1.62786	2.24036	2.2541	1.71914	3.88452	2.04694	3.77043	1.62487	2.40953	3.39415	2.17003	17.9133	3.17015	2.97517	2.63693	1.9008	2.22364	4.53729	1.7875	4.03337	3.85499	1.63809	1.62648	2.25672	2.63641	3.87611	7.22808	2.44651
1.83522	1.48654	4.63444	1.61656	2.2436	2.25037	1.71808	3.89408	2.04385	3.76084	1.62953	2.42177	3.36308	2.16961	18.0181	3.16833	2.94682	2.64396	1.89696	2.23157	4.55602	1.79293	4.0273	3.87437	1.63456	1.62553	2.25261	2.6285	3.89784	7.19725	2.44769
1.82682	1.48053	4.63628	1.60724	2.25187	2.25237	1.7236	3.91287	2.03997	3.74904	1.62517	2.43192	3.34502	2.18157	18.0898	3.17585	2.94124	2.65407	1.89278	2.23266	4.58885	1.79001	4.02598	3.87595	1.62988	1.6176	2.26129	2.6432	3.90239	7.19072	2.46123
1.80434	1.47438	4.62801	1.60252	2.24507	2.25419	1.72702	3.91746	2.03437	3.72752	1.61617	2.42303	3.32729	2.19285	18.1456	3.18179	2.94779	2.63434	1.88747	2.25	4.59961	1.79001	4.01714	3.88976	1.63288	1.61451	2.25894	2.65505	3.91812	7.15999	2.47118
1.8043	1.4771	4.61088	1.59529	2.2503	2.25847	1.73389	3.91343	2.04612	3.72255	1.62011	2.42279	3.31777	2.18942	18.2039	3.1867	2.91897	2.63812	1.87104	2.26714	4.59787	1.80085	4.02487	3.89459	1.62946	1.62508	2.27685	2.69155	3.94752	7.13844	2.46807
1.80654	1.48012	4.6058	1.60534	2.25006	2.25566	1.73228	3.93611	2.05632	3.70677	1.62795	2.43548	3.29334	2.18394	18.2687	3.18427	2.88815	2.63971	1.86816	2.2856	4.5975	1.8	4.04571	3.92418	1.62557	1.62778	2.30176	2.69536	3.95439	7.12612	2.48147
1.81008	1.48416	4.58777	1.60927	2.24511	2.25591	1.72076	3.96639	2.07135	3.68771	1.62636	2.43052	3.28092	2.19308	18.2704	3.19633	2.84945	2.63805	1.86815	2.30432	4.5854	1.79969	4.04809	3.94382	1.63224	1.62755	2.30838	2.69566	3.98482	7.11072	2.48771
1.81426	1.4874	4.61328	1.60635	2.22753	2.2542	1.71024	3.98886	2.07641	3.66377	1.62816	2.43109	3.28307	2.2038	18.2327	3.22075	2.84656	2.64744	1.85821	2.30534	4.54934	1.79597	4.04242	3.97883	1.62764	1.62896	2.31003	2.69851	3.99686	7.09929	2.48793
1.82215	1.48983	4.63875	1.60045	2.21255	2.25315	1.70174	3.98887	2.08528	3.65312	1.62843	2.42522	3.28879	2.22004	18.2303	3.2294	2.83972	2.64692	1.84409	2.30927	4.51253	1.79828	4.0339	3.99764	1.63232	1.62445	2.30824	2.70683	4.01212	7.06839	2.46507
1.83928	1.49531	4.6292	1.60057	2.20536	2.27181	1.69689	3.97722	2.08224	3.63442	1.62436	2.42625	3.29945	2.23462	18.2738	3.22137	2.83632	2.63213	1.84053	2.32125	4.49223	1.79269	4.02664	4.0164	1.63428	1.62839	2.2971	2.72172	4.02399	7.04282	2.46838
1.84291	1.49426	4.62285	1.60102	2.20681	2.27971	1.69939	3.97504	2.08642	3.63503	1.61748	2.42499	3.3143	2.25782	18.3567	3.23505	2.83474	2.64185	1.82986	2.32792	4.48791	1.789	4.03704	4.04115	1.63115	1.6238	2.28264	2.72714	4.03716	7.01727	2.48172
1.84625	1.49521	4.64792	1.60765	2.20387	2.28997	1.69325	3.98118	2.06985	3.64965	1.61795	2.42904	3.2967	2.25619	18.3964	3.23971	2.8321	2.63936	1.80399	2.33944	4.50508	1.78583	4.05145	4.06825	1.62881	1.62693	2.28447	2.73085	4.05074	6.98059	2.48579
1.86234	1.49829	4.6828	1.61311	2.20423	2.28975	1.6951	3.99355	2.06696	3.64851	1.61754	2.44011	3.29709	2.254	18.3826	3.24945	2.83083	2.63509	1.78917	2.35094	4.50641	1.77425	3.99869	4.10956	1.62062	1.62251	2.28793	2.73763	4.06558	6.91819	2.49957
1.87129	1.4957	4.69641	1.60988	2.20531	2.2775	1.69275	3.98707	2.0723	3.67608	1.61809	2.43022	3.29664	2.27499	18.3255	3.26549	2.82635	2.64003	1.79233	2.39106	4.52136	1.76723	3.9288	4.13063	1.61551	1.61906	2.30313	2.75668	4.08727	6.86417	2.50101
1.88665	1.49519	4.71581	1.60197	2.20563	2.27012	1.6897	3.97973	2.07907	3.67802	1.61651	2.44221	3.29444	2.28712	18.2923	3.27986	2.81939	2.62795	1.78761	2.42121	4.53461	1.76136	3.92171	4.15244	1.62046	1.62207	2.30104	2.79617	4.09582	6.81418	2.49187
1.8831	1.49996	4.71738	1.60261	2.19584	2.26426	1.68437	3.98784	2.09184	3.68359	1.61589	2.46191	3.28021	2.28107	18.2683	3.2786	2.8103	2.63918	1.77936	2.43499	4.53491	1.76002	3.90817	4.19083	1.62768	1.62572	2.30914	2.84658	4.09969	6.75556	2.48641
1.88535	1.49956	4.70211	1.61331	2.18481	2.25136	1.68067	4.00259	2.10479	3.66272	1.60966	2.47816	3.25286	2.27677	18.2813	3.27009	2.79068	2.65849	1.76847	2.45381	4.52643	1.75874	3.89461	4.23694	1.62765	1.62531	2.31633	2.8771	4.1047	6.67928	2.47587
1.89168	1.50948	4.70035	1.61643	2.17626	2.23568	1.68055	4.04266	2.10923	3.65782	1.6039	2.4776	3.22495	2.27912	18.2993	3.26891	2.77553	2.67843	1.76243	2.46945	4.51084	1.75219	3.90015	4.29144	1.62111	1.61606	2.3119	2.89486	4.11088	6.59783	2.47456
1.90441	1.51855	4.69645	1.62105	2.17656	2.22875	1.68025	4.07149	2.10732	3.66405	1.60311	2.47543	3.21661	2.27441	18.3215	3.2595	2.76328	2.6969	1.77075	2.4818	4.48887	1.75365	3.89327	4.3629	1.62299	1.61137	2.29883	2.90253	4.11364	6.51362	2.48265
1.90937	1.52894	4.68418	1.62996	2.17871	2.24275	1.68848	4.03731	2.11845	3.66983	1.607	2.4683	3.2069	2.26751	18.3273	3.25644	2.76032	2.72362	1.76653	2.50243	4.46843	1.75699	3.87103	4.40172	1.62251	1.60742	2.29362	2.91172	4.12734	6.39445	2.49097
1.93188	1.53205	4.70992	1.63439	2.18227	2.24723	1.6728	3.97872	2.12999	3.68523	1.60901	2.46526	3.20186	2.26817	18.2926	3.25605	2.75231	2.73554	1.75104	2.53215	4.44453	1.75765	3.84181	4.4374	1.61479	1.6046	2.29034	2.93887	4.154	6.29667	2.50154
1.94346	1.53388	4.75844	1.63322	2.17866	2.25179	1.66083	3.9549	2.12427	3.71987	1.60782	2.46461	3.20348	2.27433	18.2427	3.26999	2.7532	2.74706	1.74471	2.55904	4.4184	1.75598	3.78485	4.47193	1.61463	1.6037	2.28647	2.95302	4.16507	6.23842	2.50558
1.95028	1.53507	4.7813	1.63087	2.16796	2.25579	1.66082	3.96969	2.11734	3.73438	1.60987	2.4524	3.20416	2.2828	18.1833	3.2756	2.73944	2.75684	1.73799	2.55907	4.41535	1.75506	3.7464	4.49651	1.61676	1.60851	2.27955	2.95916	4.16422	6.18878	2.50845
1.94822	1.53057	4.77544	1.63873	2.16962	2.26866	1.67016	3.9842	2.11725	3.71507	1.61181	2.44947	3.20381	2.28163	18.118	3.27416	2.7229	2.76347	1.73514	2.55382	4.4013	1.75044	3.64374	4.52831	1.60762	1.60456	2.27864	2.95953	4.16164	6.13478	2.51672
1.95277	1.52852	4.77329	1.64131	2.17149	2.29264	1.66596	4.01798	2.11295	3.7122	1.61077	2.44281	3.20487	2.26499	18.0346	3.27738	2.70721	2.75939	1.73282	2.55099	4.38688	1.75216	3.61243	4.56445	1.60723	1.59752	2.27635	2.95948	4.16679	6.07224	2.5211
1.95346	1.52937	4.76069	1.64557	2.17503	2.30395	1.66502	4.05337	2.11039	3.68911	1.61997	2.45658	3.2203	2.26641	17.9448	3.28393	2.68875	2.76698	1.7355	2.55797	4.37428	1.74671	3.59758	4.60249	1.60406	1.59815	2.27315	2.95736	4.16851	5.99103	2.51333
1.96896	1.52251	4.75646	1.64073	2.16323	2.30318	1.67043	4.07993	2.11426	3.67511	1.61782	2.46656	3.24032	2.27104	17.8576	3.28614	2.66964	2.80058	1.73331	2.56411	4.34641	1.74407	3.57503	4.66865	1.6037	1.59641	2.26387	2.96519	4.17426	5.90086	2.51593
1.98729	1.52169	4.75314	1.64233	2.16249	2.28267	1.6857	4.10548	2.12351	3.66359	1.62139	2.47205	3.2273	2.26151	17.7506	3.28632	2.65881	2.81884	1.72957	2.55885	4.31989	1.74483	3.56799	4.72692	1.59666	1.59548	2.25146	2.9656	4.18395	5.76454	2.51858
1.98555	1.52434	4.75265	1.63775	2.14672	2.27824	1.68795	4.14582	2.1269	3.64689	1.62138	2.47128	3.23338	2.25821	17.5961	3.27661	2.64464	2.82405	1.71354	2.55252	4.29256	1.74909	3.55942	4.78305	1.59168	1.59005	2.24736	2.96972	4.18284	5.6702	2.51475
1.99293	1.54185	4.74079	1.63786	2.14227	2.2815	1.69248	4.21398	2.13696	3.62357	1.61629	2.47487	3.21922	2.26675	17.4608	3.26013	2.64269	2.81866	1.71282	2.54188	4.28458	1.75899	3.55097	4.81672	1.58707	1.58459	2.25073	2.97502	4.16664	5.62631	2.50719
2.00312	1.55131	4.68465	1.64057	2.13359	2.29542	1.69528	4.28013	2.13487	3.60563	1.59816	2.49629	3.18463	2.26249	17.2588	3.25508	2.63606	2.83668	1.70692	2.54059	4.27269	1.76965	3.54377	4.84787	1.5827	1.58257	2.25308	2.96945	4.12094	5.62746	2.50823
2.00049	1.5486	4.62614	1.63752	2.13207	2.30737	1.70134	4.32716	2.13501	3.60611	1.59565	2.51729	3.15349	2.26365	16.7677	3.24317	2.63815	2.84209	1.7131	2.54914	4.26943	1.76914	3.52722	4.86713	1.58638	1.58541	2.25137	2.96044	4.07934	5.65124	2.50909
1.99758	1.54462	4.60063	1.63047	2.1374	2.30143	1.69734	4.35365	2.12123	3.60057	1.58965	2.54855	3.15053	2.26988	16.3811	3.2282	2.61726	2.84194	1.72804	2.56336	4.26159	1.76666	3.50199	4.88653	1.58315	1.58462	2.25082	2.96877	4.06618	5.65412	2.50923
1.99579	1.54626	4.5937	1.6235	2.13427	2.26874	1.69809	4.4	2.11195	3.59565	1.58648	2.542	3.15533	2.27781	16.2226	3.2136	2.61565	2.84035	1.72062	2.59382	4.2273	1.76624	3.42082	4.91544	1.5796	1.58792	2.23621	2.9713	4.04809	5.64048	2.49954
2.00761	1.54551	4.59324	1.62503	2.1256	2.25686	1.69886	4.4633	2.11384	3.58114	1.58687	2.54802	3.15038	2.27005	16.104	3.20854	2.618	2.83982	1.72302	2.61148	4.20626	1.76694	3.37717	4.94434	1.57697	1.59203	2.22513	2.96985	4.0222	5.67414	2.48358
2.01019	1.54463	4.61435	1.62686	2.11989	2.25933	1.69098	4.5017	2.1158	3.58204	1.58686	2.5474	3.14239	2.27969	15.9205	3.21774	2.62313	2.84342	1.72625	2.62068	4.18394	1.75611	3.35968	4.97927	1.58222	1.59456	2.22719	2.97146	3.9858	5.71964	2.47184
2.01422	1.5507	4.62242	1.62806	2.11472	2.26252	1.68595	4.53902	2.12162	3.58825	1.58277	2.55898	3.16695	2.28353	15.7224	3.23405	2.62499	2.84167	1.73239	2.6379	4.16414	1.75619	3.33881	5.00037	1.57219	1.59642	2.21861	2.97221	3.95257	5.77122	2.46255
2.01497	1.55435	4.62565	1.63468	2.10894	2.27073	1.68849	4.5685	2.12922	3.56222	1.59699	2.56353	3.18029	2.28506	15.5376	3.24543	2.6188	2.85605	1.73341	2.66856	4.15849	1.75558	3.33539	5.0176	1.56586	1.59694	2.21299	2.96408	3.92661	5.8171	2.4543
2.01695	1.56491	4.60432	1.64275	2.0996	2.27428	1.69606	4.61356	2.1463	3.54857	1.59962	2.5632	3.16777	2.2873	15.3835	3.24899	2.61869	2.86026	1.73319	2.69722	4.14444	1.76862	3.32985	5.03495	1.56249	1.59685	2.21434	2.96018	3.87772	5.83173	2.4483
2.01925	1.56695	4.57287	1.63717	2.09454	2.26985	1.69459	4.65051	2.15405	3.54075	1.59725	2.55361	3.13972	2.29155	15.2246	3.24194	2.63213	2.86333	1.73912	2.72709	4.12737	1.77519	3.32262	5.02725	1.56134	1.58905	2.21568	2.95499	3.85428	5.86424	2.44359
2.03495	1.56767	4.53697	1.63229	2.09279	2.25462	1.70525	4.68357	2.16616	3.54175	1.59929	2.54535	3.12032	2.29127	15.075	3.22714	2.64263	2.86616	1.73891	2.75065	4.11556	1.77745	3.31635	5.03582	1.55665	1.58856	2.21455	2.94607	3.84072	5.86842	2.44597
2.03885	1.55967	4.50751	1.63431	2.07771	2.24242	1.70351	4.73543	2.16722	3.53102	1.60536	2.56555	3.09273	2.29567	14.9289	3.21965	2.66836	2.88313	1.73565	2.7674	4.08263	1.77475	3.31327	5.04175	1.56945	1.57843	2.20425	2.93984	3.83128	5.8399	2.45048
2.04485	1.56151	4.4806	1.62971	2.0439	2.24352	1.71642	4.76318	2.16977	3.53112	1.61216	2.58773	3.07901	2.29458	14.8287	3.22841	2.67587	2.88241	1.734	2.79067	4.05532	1.77278	3.30479	5.04589	1.56957	1.57096	2.18185	2.93729	3.8161	5.80208	2.45702
2.03697	1.56221	4.48295	1.64082	2.03151	2.23576	1.71744	4.76693	2.16087	3.51832	1.61286	2.59206	3.07573	2.28733	14.7469	3.21058	2.68072	2.88029	1.72291	2.81402	4.01514	1.77388	3.28188	5.04945	1.56799	1.56892	2.14545	2.93912	3.79773	5.76777	2.47054
2.03409	1.56812	4.48293	1.6337	2.03028	2.23807	1.71499	4.7643	2.16546	3.48772	1.61061	2.60314	3.08121	2.27199	14.6645	3.20254	2.67581	2.87495	1.72624	2.83918	3.97981	1.77877	3.25449	5.07022	1.56349	1.5715	2.13708	2.93632	3.76327	5.78816	2.49605
2.02857	1.5686	4.48708	1.63869	2.02613	2.23187	1.72278	4.77305	2.17605	3.48372	1.60375	2.60145	3.09045	2.26914	14.5826	3.21205	2.67181	2.87353	1.72771	2.85395	3.96416	1.77869	3.22703	5.09471	1.55938	1.5781	2.11162	2.93483	3.71118	5.80869	2.48968
2.02524	1.56336	4.48688	1.65136	2.0207	2.2352	1.73982	4.7956	2.1855	3.48318	1.61507	2.61173	3.0958	2.26877	14.4965	3.22274	2.67466	2.88513	1.73649	2.86991	3.93576	1.77736	3.21717	5.10183	1.56015	1.57754	2.10039	2.93729	3.6786	5.89075	2.4796
2.03131	1.56508	4.47305	1.66705	2.00873	2.22538	1.74631	4.81011	2.18661	3.45666	1.62004	2.62424	3.09672	2.26337	14.3657	3.23165	2.69391	2.88838	1.75514	2.89441	3.91236	1.77728	3.1888	5.11022	1.57099	1.57709	2.0975	2.93153	3.65521	6.00016	2.46238
2.03033	1.56774	4.46851	1.67834	2.00886	2.21458	1.75093	4.83489	2.1765	3.45442	1.62868	2.63423	3.10619	2.25026	14.2322	3.24331	2.70331	2.88011	1.76169	2.90677	3.89809	1.78266	3.15024	5.12098	1.56656	1.58324	2.0992	2.93407	3.63077	6.09119	2.45413
2.03097	1.57123	4.46017	1.67443	2.00512	2.209	1.75581	4.88873	2.17043	3.4553	1.63285	2.63568	3.13236	2.24296	14.0843	3.25499	2.71731	2.86573	1.75741	2.91437	3.89125	1.78417	3.11896	5.1456	1.55996	1.58706	2.0915	2.92919	3.59005	6.13736	2.45174
2.04067	1.57054	4.44239	1.67206	1.99514	2.2104	1.75061	4.9458	2.17335	3.4524	1.62747	2.66289	3.15062	2.23509	13.8918	3.26533	2.72878	2.85414	1.76045	2.92661	3.87657	1.78674	3.08557	5.1527	1.56221	1.60025	2.08234	2.92683	3.5702	6.16982	2.4527
2.04148	1.57164	4.42381	1.66909	1.98889	2.20972	1.75602	4.99303	2.17274	3.45655	1.62478	2.67714	3.13459	2.22423	13.7365	3.25883	2.73559	2.85496	1.76691	2.9454	3.84789	1.78967	3.03856	5.16366	1.56657	1.60164	2.07114	2.93853	3.55266	6.20697	2.45439
2.03609	1.58097	4.41557	1.66767	1.97039	2.21784	1.75075	4.99983	2.17987	3.46408	1.6343	2.68453	3.14171	2.23171	13.639	3.24861	2.75603	2.86216	1.76557	2.96945	3.8405	1.789	2.96232	5.16236	1.56993	1.59931	2.06654	2.93546	3.53783	6.22093	2.46008
2.02234	1.58308	4.424	1.67829	1.96172	2.21777	1.75046	5.05043	2.1762	3.46794	1.63516	2.68254	3.11229	2.22838	13.5533	3.22739	2.76227	2.86252	1.77025	2.97534	3.82361	1.78186	2.914	5.15878	1.56919	1.5995	2.06518	2.93857	3.51556	6.20312	2.4559
2.02482	1.57782	4.42747	1.67697	1.95558	2.21128	1.75444	5.1327	2.17792	3.46807	1.63622	2.69733	3.09893	2.2227	13.4784	3.17303	2.76633	2.86002	1.77405	2.99273	3.79617	1.78988	2.90489	5.16485	1.56728	1.59746	2.06136	2.96508	3.48413	6.20477	2.45676
2.02719	1.58287	4.41134	1.68171	1.95032	2.2068	1.76144	5.21984	2.1734	3.45657	1.63894	2.70914	3.09939	2.22666	13.4404	3.15997	2.76222	2.86233	1.7852	3.02721	3.76639	1.78618	2.89378	5.18011	1.56886	1.59484	2.05439	2.97455	3.47309	6.23368	2.45816
2.0238	1.58879	4.38093	1.68811	1.94581	2.20811	1.77245	5.28215	2.17315	3.46725	1.64465	2.70859	3.10676	2.22935	13.4072	3.15669	2.78076	2.86191	1.79398	3.06158	3.7599	1.78845	2.8787	5.19891	1.56418	1.59056	2.02208	2.97858	3.45655	6.2668	2.45566
2.01925	1.58749	4.37983	1.69379	1.94428	2.20503	1.78336	5.40308	2.17091	3.42817	1.6519	2.70254	3.10621	2.2267	13.3522	3.16462	2.78329	2.86948	1.80334	3.06775	3.76532	1.79062	2.86428	5.22363	1.56478	1.5948	2.03408	2.97508	3.42591	6.27887	2.44615
2.02446	1.58747	4.37379	1.69575	1.9522	2.19452	1.79236	5.55894	2.15771	3.37015	1.65638	2.71012	3.10327	2.23041	13.2542	3.16194	2.77564	2.88451	1.805	3.07021	3.76967	1.79648	2.85509	5.23373	1.55564	1.59645	2.04036	2.96888	3.39472	6.29327	2.44289
2.02809	1.5862	4.35745	1.70424	1.94857	2.16898	1.79128	5.68952	2.15189	3.34699	1.66558	2.731	3.07588	2.22199	13.1186	3.15067	2.77893	2.87876	1.80834	3.08583	3.77658	1.79857	2.85011	5.24488	1.56003	1.59491	2.04442	2.94518	3.31857	6.28323	2.43845
2.02433	1.58818	4.33599	1.70883	1.94321	2.16318	1.78679	5.74222	2.13855	3.34202	1.66383	2.73914	3.07053	2.21593	12.9863	3.16915	2.7817	2.87236	1.80847	3.08791	3.78902	1.80241	2.83041	5.27341	1.55776	1.58995	2.0388	2.92608	3.27985	6.27151	2.43332
2.02143	1.57857	4.32217	1.71554	1.94244	2.15762	1.79732	5.76555	2.11493	3.35053	1.65438	2.75239	3.08087	2.21708	12.8654	3.16312	2.77604	2.87985	1.81423	3.08688	3.78523	1.79223	2.81447	5.282	1.55384	1.59035	2.04432	2.90695	3.25702	6.23835	2.42387
2.02348	1.5729	4.30555	1.73137	1.93946	2.15654	1.79456	5.79908	2.11471	3.34968	1.64262	2.76781	3.08229	2.21278	12.7526	3.14628	2.76844	2.9156	1.81691	3.0837	3.78474	1.79962	2.796	5.2978	1.54701	1.58548	2.03447	2.89219	3.2287	6.20102	2.41166
2.02312	1.57631	4.29245	1.74811	1.94053	2.15855	1.79049	5.8811	2.11372	3.36555	1.64222	2.77221	3.07294	2.21559	12.6315	3.14793	2.75996	2.93154	1.81124	3.10078	3.79545	1.79726	2.78023	5.30604	1.54741	1.59555	2.03032	2.8822	3.21451	6.20819	2.41933
2.01601	1.57359	4.28989	1.7467	1.93635	2.15857	1.78513	5.9542	2.11904	3.37959	1.64286	2.77541	3.0717	2.22333	12.4626	3.15662	2.75626	2.94247	1.81161	3.11145	3.81609	1.80286	2.769	5.3208	1.54818	1.59108	2.03862	2.86078	3.17023	6.19441	2.43363
2.01512	1.57411	4.28837	1.74011	1.93535	2.1623	1.78843	6.0065	2.11344	3.3943	1.63502	2.79365	3.06597	2.23083	12.2907	3.16183	2.74039	2.95299	1.8185	3.11286	3.82003	1.81382	2.7447	5.33245	1.53779	1.58697	2.04062	2.86118	3.08664	6.19855	2.44234
2.00621	1.5804	4.25936	1.74203	1.93807	2.16749	1.79301	6.12368	2.10544	3.40499	1.62048	2.80804	3.07167	2.22847	12.1507	3.15526	2.74038	2.96246	1.82146	3.11179	3.80498	1.80889	2.71457	5.35602	1.53677	1.59293	2.02266	2.86357	3.04747	6.18619	2.44427
1.9947	1.5809	4.22582	1.74649	1.9367	2.15875	1.78994	6.27386	2.09942	3.39901	1.61261	2.81005	3.07603	2.22625	12.0078	3.15154	2.73452	2.96282	1.82172	3.12374	3.78027	1.80618	2.68735	5.39056	1.53582	1.59661	1.98668	2.83949	3.02916	6.17981	2.43695
1.99262	1.58186	4.20762	1.75688	1.92387	2.14199	1.79143	6.35191	2.09916	3.3879	1.60812	2.80725	3.08004	2.22675	11.8637	3.13907	2.73614	2.93495	1.824	3.13291	3.74888	1.80523	2.6747	5.40847	1.53335	1.59909	1.97124	2.7969	3.01377	6.17393	2.43816
1.98534	1.57739	4.19834	1.77094	1.91706	2.12312	1.80002	6.3962	2.08701	3.37822	1.6122	2.80651	3.0657	2.22564	11.7002	3.13658	2.75036	2.94319	1.82392	3.13212	3.74062	1.80638	2.64907	5.44616	1.53913	1.60737	1.96922	2.78044	3.00698	6.17487	2.44711
1.97996	1.57702	4.19306	1.77165	1.914	2.11303	1.80064	6.41771	2.06955	3.38123	1.60943	2.81017	3.05795	2.22234	11.5163	3.15843	2.72546	2.95113	1.82983	3.1305	3.72203	1.80727	2.64174	5.50574	1.54192	1.60903	1.97023	2.7669	2.97769	6.18594	2.45358
1.98453	1.57505	4.18926	1.76415	1.88791	2.11178	1.80289	6.41938	2.05129	3.38172	1.61664	2.80765	3.04102	2.21576	11.2761	3.16377	2.72128	2.94621	1.83468	3.13539	3.74307	1.8086	2.62694	5.56394	1.53838	1.61754	1.96258	2.75064	2.93635	6.20383	2.44254
1.98461	1.57569	4.18416	1.75764	1.86753	2.10528	1.80352	6.41248	2.02957	3.37947	1.61878	2.81486	3.03736	2.20086	11.03	3.1569	2.73932	2.9421	1.83583	3.14696	3.75128	1.79643	2.62108	5.60249	1.5333	1.61648	1.95373	2.74998	2.90851	6.2241	2.43714
1.97926	1.57795	4.17854	1.75392	1.85442	2.09842	1.8083	6.42612	2.02035	3.3934	1.62773	2.8168	3.04161	2.18315	10.7631	3.14417	2.75982	2.95595	1.83455	3.15173	3.76425	1.79133	2.62014	5.62742	1.51476	1.61692	1.9335	2.73805	2.89576	6.21835	2.44112
1.9829	1.57535	4.1667	1.76049	1.84209	2.0976	1.81154	6.43597	2.01272	3.39028	1.63595	2.8237	3.03273	2.18203	10.5364	3.12284	2.77457	2.97907	1.84569	3.14266	3.78641	1.7967	2.61946	5.65076	1.51445	1.60898	1.91989	2.72455	2.8803	6.22644	2.4374
1.98705	1.58002	4.15178	1.7638	1.83656	2.0922	1.81434	6.46788	2.01011	3.38149	1.63993	2.82853	3.03233	2.18453	10.3571	3.10028	2.7769	2.99946	1.8492	3.15263	3.78616	1.80005	2.61825	5.65827	1.5075	1.60744	1.90377	2.71226	2.86746	6.23389	2.44516
1.98943	1.57784	4.13766	1.7743	1.8333	2.08813	1.81848	6.49381	2.0135	3.36907	1.64368	2.83205	3.03794	2.16338	10.2526	3.08844	2.79035	3.01806	1.85512	3.16108	3.78071	1.79656	2.60817	5.67702	1.50256	1.60317	1.90334	2.71617	2.85671	6.21512	2.44913
1.99056	1.57097	4.12192	1.79296	1.83808	2.08145	1.82388	6.52081	2.01051	3.3625	1.65119	2.82663	3.04553	2.16052	10.183	3.07639	2.79054	3.04256	1.87025	3.15107	3.74841	1.8036	2.58618	5.69482	1.4987	1.59951	1.90898	2.7009	2.8236	6.20819	2.45378
1.99488	1.56639	4.10993	1.79287	1.83903	2.08848	1.82398	6.59742	2.00306	3.33515	1.64746	2.8227	3.02247	2.16085	10.1762	3.07621	2.78673	3.06143	1.87003	3.13977	3.74134	1.79845	2.57106	5.69423	1.49513	1.59643	1.91572	2.68879	2.81112	6.20951	2.46567
1.99902	1.56727	4.10724	1.79106	1.83547	2.08691	1.82083	6.65572	1.99783	3.34544	1.6521	2.82476	2.99938	2.16267	10.1771	3.07764	2.79922	3.07636	1.86529	3.11209	3.75772	1.78895	2.52205	5.69765	1.49104	1.59036	1.91997	2.68843	2.79053	6.20982	2.47327
1.99033	1.56857	4.10413	1.79898	1.82623	2.06912	1.82234	6.67231	1.98492	3.3541	1.65642	2.82241	2.99231	2.16247	10.1271	3.05962	2.80988	3.09624	1.86046	3.0938	3.74731	1.77409	2.49004	5.68984	1.48779	1.59268	1.90517	2.68012	2.76453	6.20051	2.47852
1.98562	1.56968	4.0949	1.80671	1.82616	2.06659	1.82424	6.67939	1.97132	3.33898	1.66709	2.81694	2.9831	2.16185	10.0817	3.03591	2.81887	3.10073	1.86643	3.08242	3.75407	1.77155	2.48045	5.68085	1.48803	1.59788	1.88622	2.66244	2.74808	6.19569	2.48601
1.97822	1.55999	4.08217	1.81187	1.82391	2.05678	1.8257	6.6757	1.96481	3.34343	1.66973	2.81026	2.99555	2.16691	10.0369	3.01538	2.81047	3.11085	1.87594	3.07354	3.75435	1.78775	2.46321	5.68444	1.49131	1.59139	1.87684	2.65159	2.74207	6.19093	2.50418
1.95819	1.55776	4.06114	1.80896	1.81799	2.06543	1.82583	6.65084	1.96212	3.33646	1.67102	2.79987	3.00723	2.15946	9.96332	3.00715	2.79557	3.111	1.88048	3.05948	3.74147	1.79943	2.46025	5.69813	1.50025	1.59521	1.85478	2.60999	2.71875	6.19333	2.5206
1.94296	1.56077	4.0282	1.80693	1.80555	2.05817	1.83713	6.62207	1.9712	3.3363	1.67608	2.77893	2.99062	2.1684	9.86673	3.01352	2.7921	3.10841	1.8901	3.04014	3.74587	1.80239	2.44605	5.7085	1.50128	1.59771	1.84556	2.58136	2.69621	6.19454	2.5282
1.93258	1.55402	4.00187	1.80994	1.80134	2.03991	1.83141	6.59822	1.97033	3.3275	1.67378	2.76703	2.97793	2.18223	9.71558	3.01076	2.79426	3.11233	1.88856	3.01694	3.75537	1.80712	2.44128	5.7393	1.50009	1.59969	1.84412	2.57234	2.69494	6.20462	2.5131
1.93494	1.55292	3.97183	1.80162	1.80167	2.02578	1.82844	6.5871	1.96314	3.31396	1.67127	2.75478	2.98446	2.19263	9.55922	2.98915	2.78949	3.13992	1.88812	2.98861	3.75118	1.80618	2.43311	5.7572	1.50654	1.59806	1.84187	2.58438	2.67624	6.2198	2.51362
1.92343	1.54522	3.93272	1.81343	1.7999	2.00951	1.83165	6.58768	1.9611	3.29049	1.66319	2.7498	2.99566	2.19389	9.40789	2.97972	2.77107	3.14894	1.88925	2.96948	3.74489	1.81101	2.4179	5.76538	1.51636	1.59583	1.83926	2.58851	2.63737	6.24705	2.50858
1.91417	1.54589	3.92846	1.81958	1.79281	1.99586	1.82933	6.58852	1.96352	3.26605	1.65693	2.74931	2.98587	2.1919	9.27765	2.97684	2.7637	3.17359	1.88521	2.95	3.76274	1.80555	2.40166	5.75272	1.50781	1.59471	1.83319	2.58925	2.61698	6.26193	2.50533
1.91159	1.5433	3.92186	1.8104	1.78572	1.98816	1.826	6.58973	1.96697	3.24752	1.65107	2.74649	2.95787	2.19311	9.17544	2.97889	2.76677	3.19032	1.89254	2.93392	3.77589	1.79915	2.40414	5.73759	1.51224	1.59963	1.8263	2.57794	2.60432	6.2581	2.49138
1.90115	1.53756	3.89369	1.81583	1.78711	1.96898	1.82297	6.59701	1.97708	3.23906	1.64618	2.7305	2.95703	2.1914	9.07199	2.97178	2.76769	3.19065	1.89343	2.92907	3.79854	1.80149	2.38258	5.7149	1.51064	1.59952	1.81997	2.57803	2.58364	6.25323	2.49674
1.90124	1.52295	3.82553	1.82517	1.78321	1.95974	1.83846	6.63693	1.97754	3.23456	1.63704	2.72507	2.95407	2.18269	8.97887	2.9707	2.79628	3.19691	1.8935	2.90666	3.80355	1.80209	2.35509	5.68815	1.50332	1.60356	1.81427	2.57678	2.55439	6.25179	2.51648
1.87778	1.51101	3.77074	1.82472	1.78246	1.95473	1.84166	6.65366	1.9801	3.21735	1.63848	2.72293	2.95132	2.18073	8.90379	2.96493	2.81898	3.19966	1.8907	2.90396	3.80598	1.80364	2.3358	5.65314	1.49562	1.60092	1.80962	2.57133	2.53125	6.25019	2.53605
1.85689	1.50491	3.73384	1.82515	1.77526	1.93327	1.84547	6.66633	1.98334	3.20478	1.64467	2.72171	2.95449	2.18542	8.84004	2.95718	2.82644	3.19156	1.88874	2.9127	3.82801	1.80558	2.34319	5.61218	1.50144	1.601	1.80483	2.56543	2.4951	6.24788	2.53391
1.84622	1.50418	3.69873	1.83454	1.76437	1.91559	1.85846	6.66412	1.97591	3.18742	1.64236	2.71488	2.95923	2.19415	8.78232	2.94058	2.81981	3.19655	1.89116	2.91819	3.84461	1.7954	2.35099	5.57875	1.50796	1.60139	1.81095	2.56584	2.4811	6.23135	2.52177
1.83318	1.49887	3.68552	1.84096	1.76069	1.91285	1.8664	6.63681	1.98163	3.15531	1.64559	2.69845	2.94694	2.19909	8.74517	2.92574	2.82431	3.19213	1.88486	2.91543	3.86934	1.794	2.35158	5.54259	1.50895	1.60409	1.80993	2.57918	2.46136	6.23588	2.51211
1.82659	1.49993	3.69189	1.83526	1.75953	1.89474	1.87309	6.6188	1.98326	3.12875	1.65225	2.70605	2.93381	2.20189	8.71234	2.91269	2.82929	3.17754	1.87978	2.93229	3.887	1.78855	2.35912	5.48879	1.51435	1.60733	1.80825	2.5839	2.43008	6.22872	2.51598
1.83042	1.4991	3.68755	1.83185	1.74687	1.88947	1.87179	6.59219	1.98021	3.09548	1.65155	2.70564	2.94455	2.19897	8.68033	2.90421	2.8192	3.17504	1.87961	2.96595	3.88018	1.78953	2.37034	5.43377	1.53086	1.60666	1.80345	2.58078	2.41719	6.23313	2.51566
1.829	1.50008	3.66575	1.83265	1.74207	1.88954	1.87138	6.54745	1.98029	3.08044	1.65197	2.70293	2.93939	2.17856	8.66887	2.89096	2.81827	3.1939	1.87145	2.97746	3.88738	1.78852	2.37399	5.37429	1.53182	1.60055	1.798	2.57321	2.40656	6.24601	2.52392
1.82489	1.49197	3.648	1.83775	1.74066	1.89096	1.87835	6.49266	1.97678	3.0858	1.65376	2.70309	2.92306	2.1713	8.67132	2.87987	2.82657	3.21081	1.86927	2.97261	3.88439	1.7808	2.36546	5.31783	1.53126	1.60019	1.79168	2.56453	2.37969	6.2422	2.53026
1.80591	1.48147	3.63243	1.83513	1.73775	1.88125	1.8782	6.45253	1.97043	3.06839	1.64401	2.68083	2.92506	2.17353	8.67086	2.86969	2.82354	3.20208	1.8661	2.96428	3.87682	1.78373	2.356	5.25112	1.52721	1.60245	1.78064	2.57191	2.35689	6.23601	2.5175
1.79871	1.47559	3.6184	1.83308	1.73709	1.87662	1.87919	6.40723	1.96192	3.05126	1.64909	2.67356	2.92491	2.17961	8.67312	2.86726	2.82291	3.20695	1.8633	2.96498	3.87448	1.78829	2.34397	5.19009	1.52022	1.59889	1.76496	2.57303	2.33378	6.19858	2.51926
1.79799	1.47212	3.61464	1.81982	1.72927	1.87675	1.88673	6.35923	1.95226	3.03904	1.64802	2.66025	2.92942	2.18684	8.6689	2.85486	2.82506	3.21632	1.87218	2.96988	3.87043	1.79837	2.32171	5.14649	1.51554	1.59362	1.76671	2.57876	2.30763	6.14983	2.52703
1.79662	1.46887	3.57094	1.81351	1.73107	1.87954	1.88687	6.3179	1.94358	3.03388	1.6473	2.64475	2.92288	2.18007	8.66067	2.85617	2.82759	3.21705	1.87427	2.95744	3.86217	1.80424	2.31	5.11081	1.52625	1.59458	1.76762	2.57522	2.27544	6.1011	2.52297
1.78647	1.46634	3.53296	1.80825	1.73003	1.8782	1.88275	6.26284	1.93561	3.02471	1.64255	2.6117	2.93105	2.17488	8.62245	2.86081	2.83851	3.21538	1.8699	2.95572	3.83674	1.80224	2.31091	5.09645	1.52472	1.59613	1.77352	2.5707	2.24902	6.05274	2.52441
1.78604	1.46656	3.49941	1.79649	1.72543	1.88038	1.88334	6.21901	1.93691	3.01352	1.63751	2.58058	2.95647	2.17064	8.57473	2.85191	2.83546	3.2225	1.87007	2.94468	3.83497	1.81838	2.29399	5.06983	1.52108	1.59442	1.77373	2.56972	2.22438	5.93438	2.52368
1.77531	1.46183	3.47959	1.77715	1.72553	1.88124	1.87381	6.16532	1.93552	3.00689	1.64005	2.55249	2.96644	2.17374	8.5333	2.8375	2.83316	3.2399	1.86263	2.92649	3.82242	1.82845	2.30851	5.0482	1.53414	1.59939	1.77502	2.57399	2.18172	5.70873	2.5245
1.77642	1.45317	3.46882	1.77273	1.71905	1.88092	1.87863	6.13821	1.93106	3.01719	1.6361	2.54293	2.96112	2.17925	8.49575	2.84649	2.83129	3.26185	1.85773	2.91262	3.80402	1.83048	2.34439	5.04503	1.54359	1.60336	1.76814	2.57764	2.1638	5.48281	2.52239
1.76985	1.4617	3.45523	1.77072	1.71586	1.87524	1.87603	6.10356	1.9275	3.03092	1.62852	2.52801	2.94966	2.18038	8.45417	2.84857	2.82808	3.27513	1.85777	2.90034	3.79638	1.84221	2.41872	5.03283	1.54179	1.60068	1.76046	2.58366	2.15482	5.30663	2.51983
1.76966	1.46274	3.43684	1.77525	1.71604	1.8744	1.86604	6.04397	1.93406	3.03449	1.62319	2.51909	2.94889	2.1853	8.42599	2.83058	2.81588	3.27673	1.85578	2.89045	3.78338	1.85555	2.51429	5.03082	1.54138	1.59751	1.75539	2.59065	2.1488	5.16767	2.51864
1.77369	1.45888	3.40066	1.78125	1.7093	1.88318	1.86183	6.0055	1.92375	3.02116	1.61581	2.51266	2.9516	2.17412	8.39788	2.8041	2.80339	3.28306	1.84695	2.885	3.76206	1.85344	2.57846	5.03322	1.54292	1.59627	1.75589	2.59667	2.1203	5.0549	2.52906
1.77578	1.45731	3.36666	1.78016	1.7187	1.8889	1.85667	5.96572	1.91371	3.02538	1.60867	2.49337	2.95407	2.16621	8.36764	2.79776	2.79355	3.28342	1.85309	2.88739	3.76157	1.85406	2.66076	5.01618	1.54118	1.59813	1.75472	2.58568	2.09888	4.95206	2.53467
1.76673	1.45871	3.35534	1.77629	1.71913	1.88652	1.83705	5.94482	1.90614	3.01511	1.60418	2.47164	2.9482	2.15375	8.34288	2.79284	2.78003	3.28228	1.85221	2.87977	3.75463	1.84995	2.73537	5.00659	1.54031	1.59729	1.75109	2.58214	2.08784	4.87006	2.5285
1.76184	1.45934	3.34863	1.77444	1.71874	1.88804	1.8279	5.94081	1.89278	3.01526	1.61155	2.45568	2.94665	2.1594	8.34179	2.78298	2.76263	3.28333	1.84818	2.86969	3.74522	1.84915	2.75994	4.99477	1.5321	1.59665	1.74697	2.583	2.0748	4.77535	2.52624
1.75739	1.45947	3.34685	1.76586	1.71261	1.88502	1.82735	5.93219	1.88903	3.00915	1.60782	2.43086	2.94501	2.16641	8.34294	2.75424	2.75206	3.28295	1.84351	2.8635	3.73071	1.8421	2.79589	4.99336	1.52786	1.59696	1.7276	2.58113	2.07135	4.6866	2.51944
1.76051	1.45414	3.34449	1.76181	1.71267	1.8852	1.83296	5.9129	1.8864	2.99557	1.61032	2.40725	2.91625	2.16413	8.33304	2.75018	2.73669	3.27908	1.83979	2.87489	3.72201	1.84427	2.84384	4.99603	1.53636	1.59223	1.71842	2.57335	2.06657	4.60416	2.51512
1.76282	1.45297	3.34154	1.75866	1.70938	1.87817	1.83121	5.86737	1.88554	2.98223	1.61083	2.40351	2.8941	2.15797	8.31744	2.74919	2.74121	3.26657	1.83742	2.87092	3.71412	1.84444	2.88566	4.99743	1.5347	1.59013	1.71548	2.5683	2.06458	4.50113	2.51271
1.77298	1.45396	3.34102	1.7587	1.70738	1.87637	1.83647	5.82893	1.88351	2.96699	1.61366	2.40007	2.88676	2.15753	8.29176	2.71397	2.73847	3.25375	1.83057	2.86341	3.72233	1.83572	2.89512	4.99896	1.53624	1.58851	1.7241	2.55569	2.05368	4.39761	2.50365
1.78331	1.45167	3.3382	1.7565	1.70031	1.86494	1.83603	5.7966	1.88129	2.95689	1.61516	2.38655	2.86276	2.15214	8.2654	2.66382	2.73219	3.26005	1.83148	2.85758	3.71863	1.82381	2.92505	4.98587	1.54051	1.58701	1.7264	2.55465	2.03889	4.27086	2.50775
1.77472	1.44347	3.3061	1.75918	1.68777	1.86022	1.83571	5.76084	1.87666	2.94585	1.60963	2.36614	2.82133	2.16164	8.2304	2.61753	2.7351	3.26558	1.82991	2.86968	3.70507	1.82139	2.95613	4.95089	1.54613	1.58042	1.71392	2.55732	2.03248	4.21986	2.49687
1.77832	1.44798	3.26212	1.75257	1.68636	1.85177	1.83093	5.70262	1.87464	2.94208	1.60648	2.32685	2.80805	2.17225	8.16944	2.58089	2.74499	3.26443	1.84008	2.88789	3.67964	1.81365	2.97337	4.94723	1.54681	1.58244	1.71292	2.56377	2.01905	4.18008	2.48869
1.77787	1.45131	3.2387	1.75854	1.68815	1.86072	1.83141	5.62165	1.87276	2.92205	1.59445	2.29098	2.807	2.17158	8.10748	2.55695	2.75216	3.27331	1.84092	2.90109	3.6615	1.811	2.99415	4.94199	1.5524	1.57551	1.71131	2.56147	2.0105	4.1498	2.48666
1.78299	1.4557	3.22068	1.76218	1.69764	1.86351	1.82511	5.54254	1.86115	2.89425	1.58829	2.28837	2.78684	2.16728	8.06907	2.55113	2.75881	3.2799	1.8431	2.90015	3.6441	1.81171	3.00835	4.93884	1.54908	1.57433	1.70855	2.55456	2.00743	4.08691	2.48873
1.78999	1.45567	3.21844	1.76148	1.69853	1.86534	1.81876	5.46594	1.85593	2.88029	1.59105	2.26855	2.78051	2.17267	8.02901	2.5272	2.75962	3.28263	1.83716	2.90861	3.62344	1.8126	3.02754	4.93808	1.54852	1.57437	1.70336	2.55484	2.00489	4.01108	2.47617
1.7895	1.45156	3.21901	1.76235	1.69134	1.86479	1.80333	5.42086	1.84764	2.86559	1.59428	2.24304	2.77305	2.17146	7.98978	2.52039	2.76032	3.27824	1.83296	2.91226	3.60001	1.81327	3.04344	4.9327	1.54581	1.56808	1.70391	2.55453	2.00435	3.93284	2.47475
1.79346	1.45651	3.22111	1.75954	1.69034	1.87894	1.80655	5.33447	1.84982	2.86332	1.58822	2.23719	2.76844	2.1706	7.92665	2.51067	2.76077	3.26998	1.8187	2.88132	3.58078	1.81116	3.05807	4.93376	1.54118	1.56908	1.70305	2.54499	2.00412	3.85893	2.47721
1.79169	1.45784	3.21857	1.75541	1.69116	1.88094	1.8117	5.19109	1.85664	2.85435	1.59343	2.22645	2.75699	2.16579	7.86759	2.50154	2.75613	3.25395	1.8038	2.85775	3.56641	1.81599	3.10313	4.93004	1.54065	1.57012	1.70554	2.53168	1.99667	3.79103	2.46109
1.79848	1.45948	3.20001	1.76325	1.69395	1.88747	1.81265	5.03966	1.86635	2.83765	1.59373	2.22056	2.76241	2.14817	7.80149	2.46257	2.74856	3.2474	1.80146	2.84412	3.54771	1.82594	3.16631	4.9156	1.54673	1.57251	1.70445	2.52889	1.99344	3.73428	2.45261
1.80076	1.45989	3.16463	1.77009	1.68163	1.87956	1.81021	4.92785	1.87587	2.8324	1.60334	2.21458	2.76223	2.13847	7.7238	2.4482	2.72399	3.24381	1.80268	2.83148	3.52742	1.82394	3.1958	4.90953	1.55023	1.56934	1.70604	2.5186	1.98681	3.67058	2.44828
1.81035	1.46828	3.12761	1.76677	1.68192	1.87376	1.8192	4.81123	1.88067	2.83488	1.60538	2.1899	2.75982	2.14952	7.65504	2.43594	2.71258	3.24616	1.81581	2.81323	3.51569	1.82331	3.20201	4.89389	1.55165	1.56385	1.69607	2.50185	1.97791	3.60201	2.44976
1.80525	1.46651	3.09811	1.76383	1.67815	1.87198	1.82438	4.68247	1.87651	2.8199	1.60181	2.19033	2.74209	2.17133	7.5752	2.42307	2.70281	3.24754	1.81329	2.78968	3.49439	1.83515	3.21437	4.8738	1.55434	1.56486	1.69101	2.48978	1.97352	3.50774	2.44415
1.79619	1.47153	3.03749	1.7597	1.67825	1.86728	1.83005	4.60725	1.87831	2.80309	1.60204	2.17582	2.73845	2.18202	7.50913	2.40831	2.6766	3.23973	1.80085	2.79418	3.48927	1.85157	3.2323	4.85783	1.55709	1.56116	1.68907	2.4838	1.95982	3.41538	2.42306
1.79039	1.47477	2.98021	1.75912	1.68125	1.86847	1.83732	4.5396	1.86442	2.79731	1.59975	2.17831	2.73535	2.18831	7.46358	2.40967	2.67583	3.20713	1.79906	2.78764	3.44719	1.85605	3.27448	4.8387	1.55187	1.55724	1.66468	2.46731	1.96187	3.33736	2.38251
1.79071	1.47413	2.9627	1.75723	1.67335	1.86941	1.83748	4.49122	1.86827	2.79833	1.60166	2.17324	2.72718	2.19762	7.43006	2.37962	2.67364	3.19795	1.79365	2.7755	3.40026	1.85707	3.2897	4.81687	1.54485	1.55635	1.66908	2.44149	1.96878	3.24377	2.36619
1.79014	1.47099	2.95539	1.74893	1.67836	1.87758	1.84041	4.42411	1.87781	2.79262	1.59393	2.16954	2.71194	2.20632	7.39399	2.35076	2.67261	3.20136	1.79409	2.76399	3.35935	1.8547	3.38754	4.75375	1.54033	1.55773	1.6644	2.42726	1.97513	3.14452	2.35207
1.79392	1.46869	2.93608	1.73339	1.68421	1.88695	1.82968	4.36122	1.88619	2.78506	1.58152	2.17417	2.70974	2.21855	7.35778	2.33412	2.66832	3.21296	1.7943	2.76775	3.34702	1.85274	3.73256	4.69192	1.53347	1.56112	1.66429	2.41702	1.96633	3.08226	2.3431
1.7861	1.46129	2.91812	1.72273	1.69113	1.88623	1.83731	4.22735	1.87926	2.80414	1.56725	2.14497	2.72244	2.23388	7.29056	2.32317	2.66419	3.20346	1.78931	2.7691	3.31571	1.84151	3.85785	4.60679	1.52569	1.55794	1.66835	2.41601	1.96046	3.0261	2.33849
1.78879	1.46326	2.88864	1.70906	1.69369	1.88492	1.83798	4.0555	1.88151	2.80187	1.549	2.12911	2.72336	2.23904	7.18919	2.31062	2.66382	3.17453	1.79232	2.7684	3.28139	1.83627	3.87281	4.5281	1.52865	1.5548	1.66974	2.41127	1.96198	2.95593	2.3289
1.79113	1.4585	2.85682	1.70994	1.69949	1.8847	1.84232	3.95464	1.89045	2.7842	1.5461	2.11769	2.7065	2.24073	7.06922	2.30396	2.66285	3.15737	1.7952	2.76352	3.27098	1.84836	3.88867	4.46484	1.53666	1.54533	1.67711	2.40985	1.96574	2.91035	2.32534
1.79198	1.46352	2.82834	1.69723	1.69637	1.88279	1.84083	3.86005	1.88634	2.75153	1.5383	2.10733	2.68651	2.2255	6.9471	2.28494	2.66114	3.15921	1.80183	2.74779	3.24607	1.83956	3.92898	4.37846	1.54068	1.54329	1.67123	2.4064	1.95439	2.8961	2.32359
1.79756	1.46633	2.84178	1.66746	1.68403	1.88002	1.83708	3.78379	1.88474	2.74234	1.53222	2.08731	2.66452	2.22789	6.83017	2.27476	2.64114	3.15557	1.80355	2.73631	3.21937	1.83455	3.9693	4.31205	1.53663	1.54642	1.66129	2.39039	1.93761	2.86531	2.3135
1.79205	1.47136	2.83786	1.66344	1.68721	1.86452	1.83616	3.7542	1.88507	2.74151	1.53243	2.07903	2.65239	2.23303	6.71921	2.25284	2.63178	3.13861	1.80445	2.70276	3.16966	1.83176	4.00082	4.24377	1.5377	1.55234	1.66059	2.3747	1.94347	2.83419	2.31073
1.79468	1.47402	2.827	1.66894	1.68831	1.86	1.83767	3.73017	1.88772	2.73738	1.53335	2.07207	2.64046	2.23807	6.61387	2.24158	2.63215	3.12787	1.80345	2.6722	3.10499	1.8251	4.02103	4.17503	1.53529	1.54567	1.66334	2.3699	1.95549	2.81043	2.30631
1.79162	1.46795	2.81995	1.67026	1.69689	1.86614	1.8385	3.68753	1.88786	2.7342	1.52718	2.06519	2.63845	2.24736	6.52074	2.22369	2.6237	3.11114	1.80025	2.66164	3.07643	1.82857	4.03188	4.10685	1.54343	1.54698	1.67108	2.35199	1.95844	2.78506	2.30231
1.79674	1.48077	2.80584	1.66934	1.69496	1.86184	1.83767	3.64326	1.89131	2.72043	1.51758	2.06055	2.63551	2.24055	6.40104	2.22903	2.62034	3.08132	1.8013	2.66055	3.05281	1.82473	4.03544	4.02666	1.54881	1.54337	1.67404	2.35267	1.9563	2.74763	2.30269
1.79534	1.47976	2.78951	1.66164	1.69796	1.86544	1.8434	3.56257	1.89342	2.7069	1.51388	2.0381	2.61505	2.23332	6.23636	2.22372	2.6128	3.05736	1.7867	2.67337	3.03261	1.82599	4.04812	3.98121	1.55075	1.53783	1.67737	2.33369	1.95263	2.71063	2.2807
1.80087	1.47549	2.78645	1.66167	1.69949	1.88988	1.83754	3.48133	1.88523	2.69908	1.51222	2.02261	2.60622	2.23137	6.04215	2.22871	2.60546	3.03414	1.79338	2.68497	3.02183	1.82737	4.05876	3.95189	1.5578	1.53633	1.66871	2.33553	1.95217	2.68829	2.25855
1.79928	1.48325	2.7898	1.65416	1.70049	1.9051	1.83644	3.41508	1.87955	2.67376	1.50883	2.01399	2.61414	2.23257	5.83437	2.22535	2.584	3.00807	1.79736	2.71575	3.01019	1.82531	4.0652	3.92903	1.55993	1.52858	1.67424	2.3266	1.94901	2.67803	2.24504
1.78972	1.48105	2.78584	1.65537	1.68973	1.91486	1.83978	3.28651	1.8704	2.66802	1.5023	2.00691	2.61926	2.23078	5.66203	2.22775	2.59116	2.96051	1.79365	2.72755	2.99922	1.8216	4.06382	3.86983	1.56145	1.52667	1.69369	2.31486	1.94704	2.66309	2.23015
1.78623	1.48213	2.78001	1.66382	1.68481	1.91516	1.83969	3.17414	1.86598	2.66639	1.49733	1.99514	2.60562	2.23497	5.46672	2.22476	2.5999	2.94161	1.78569	2.73181	2.97821	1.82182	4.06057	3.81669	1.56012	1.52256	1.70297	2.30376	1.94086	2.64654	2.21801
1.76763	1.48096	2.76777	1.65733	1.68106	1.91387	1.8381	3.11844	1.8559	2.66626	1.49707	1.99099	2.5867	2.22293	5.26524	2.23265	2.59828	2.91489	1.78316	2.73328	2.921	1.81351	4.07102	3.76951	1.56018	1.52079	1.69794	2.29715	1.93326	2.62597	2.19551
1.77343	1.47798	2.76384	1.65227	1.68055	1.91735	1.83443	3.0961	1.85019	2.65837	1.49396	1.9796	2.59096	2.2097	5.04792	2.23497	2.5853	2.90022	1.77154	2.73403	2.85868	1.81291	4.0877	3.73214	1.55426	1.51758	1.70641	2.29379	1.93655	2.63877	2.17954
1.77406	1.48646	2.75669	1.6532	1.68015	1.91194	1.83386	3.09121	1.85722	2.6408	1.49461	1.97137	2.5908	2.2004	4.83344	2.22773	2.57519	2.88515	1.76154	2.72713	2.82676	1.81812	4.09535	3.72751	1.54423	1.51388	1.70387	2.29622	1.9308	2.61331	2.16885
1.77543	1.49341	2.74322	1.6378	1.68319	1.91812	1.83878	3.07857	1.86141	2.62806	1.49772	1.97851	2.58585	2.20609	4.65716	2.23578	2.54863	2.88321	1.76363	2.72271	2.80011	1.8124	4.09455	3.74056	1.54104	1.5132	1.69635	2.2971	1.92467	2.57566	2.16692
1.77149	1.49842	2.73411	1.61923	1.68281	1.93703	1.83613	3.04832	1.85821	2.59311	1.49962	1.98198	2.57723	2.21386	4.50839	2.23231	2.51791	2.88244	1.76273	2.72305	2.78063	1.8073	4.09731	3.74293	1.55008	1.51156	1.6943	2.29718	1.92204	2.53969	2.15809
1.7659	1.49576	2.71454	1.62193	1.67063	1.95893	1.83158	3.0314	1.86161	2.56882	1.5019	1.98047	2.57361	2.21009	4.40751	2.22509	2.50263	2.86811	1.76074	2.72102	2.74895	1.80282	4.09979	3.72651	1.54587	1.51183	1.69678	2.30145	1.92816	2.52496	2.14006
1.76864	1.4973	2.71259	1.63039	1.6623	1.98308	1.83238	3.0016	1.84746	2.53532	1.49691	1.97206	2.5738	2.19406	4.33285	2.23577	2.48933	2.82853	1.75708	2.72612	2.73302	1.79637	4.09917	3.69181	1.54332	1.50438	1.69726	2.30423	1.92409	2.51553	2.11985
1.77516	1.50309	2.71854	1.63027	1.66381	2.00473	1.8261	2.9861	1.84352	2.5251	1.49192	1.96453	2.57659	2.19561	4.26699	2.24272	2.49692	2.8061	1.75869	2.72061	2.73153	1.79212	4.10568	3.65747	1.54726	1.49922	1.69886	2.30121	1.91459	2.51512	2.10981
1.77487	1.50599	2.71932	1.63049	1.66695	2.02302	1.82215	2.97441	1.84089	2.50202	1.49411	1.96287	2.56091	2.18701	4.21606	2.24152	2.48932	2.79199	1.75158	2.70809	2.69447	1.79803	4.11322	3.63444	1.54848	1.49882	1.70329	2.29813	1.918	2.5115	2.10245
1.77074	1.50994	2.71568	1.62554	1.66424	2.03305	1.82602	2.94721	1.82888	2.48324	1.48807	1.95253	2.53916	2.17241	4.15243	2.22169	2.48528	2.80322	1.74027	2.71204	2.66991	1.80046	4.13952	3.6198	1.54502	1.49398	1.70527	2.27842	1.92544	2.51624	2.09563
1.76125	1.51496	2.7056	1.6286	1.66343	2.0398	1.81621	2.91339	1.81217	2.48597	1.49119	1.95421	2.51587	2.15461	4.10964	2.21364	2.48247	2.79811	1.73329	2.70643	2.63315	1.80334	4.14348	3.62982	1.54341	1.49132	1.70942	2.26827	1.92417	2.50743	2.06669
1.75847	1.50909	2.69605	1.62846	1.65684	2.0444	1.81197	2.85319	1.79798	2.48973	1.49637	1.94904	2.51064	2.14739	4.06576	2.20761	2.4845	2.77949	1.73228	2.71186	2.60341	1.80032	4.1479	3.64394	1.54679	1.49178	1.71783	2.25856	1.91649	2.49817	2.05438
1.76607	1.51294	2.69298	1.62692	1.64533	2.0481	1.80388	2.80268	1.79359	2.48854	1.48776	1.94446	2.50088	2.14024	4.01283	2.20605	2.48255	2.74819	1.72978	2.71029	2.59444	1.80361	4.15343	3.65554	1.5539	1.49421	1.72107	2.24659	1.92885	2.48244	2.03589
1.76613	1.51319	2.67889	1.63182	1.64115	2.04266	1.80065	2.76435	1.79186	2.49525	1.48184	1.94036	2.48454	2.13499	3.97138	2.18284	2.47723	2.7077	1.72147	2.70318	2.56884	1.79485	4.15106	3.66438	1.54664	1.48988	1.72044	2.23523	1.94455	2.45267	2.00675
1.76931	1.50618	2.67369	1.63595	1.63989	2.03482	1.8162	2.75527	1.7956	2.50342	1.49577	1.93776	2.45136	2.12799	3.94588	2.15879	2.46686	2.69514	1.72246	2.7029	2.5276	1.79559	4.14252	3.65851	1.54199	1.48669	1.71942	2.22201	1.95702	2.41774	1.97698
1.77334	1.51022	2.65836	1.63597	1.63918	2.02084	1.8138	2.73973	1.78561	2.51185	1.5009	1.93069	2.43193	2.12302	3.89931	2.15737	2.45661	2.68616	1.72859	2.70523	2.49261	1.78696	4.15147	3.67943	1.53792	1.48712	1.71216	2.21584	1.95681	2.35973	1.94025
1.76202	1.52148	2.63195	1.63737	1.63449	2.01597	1.81129	2.69931	1.78086	2.52494	1.49625	1.91343	2.4212	2.12017	3.84338	2.16179	2.45025	2.68477	1.73264	2.69926	2.42119	1.78885	4.15753	3.70593	1.53969	1.48955	1.71147	2.21982	1.95219	2.30776	1.92197
1.75795	1.52563	2.60042	1.63535	1.63597	2.00946	1.8109	2.68085	1.78074	2.55159	1.49824	1.89043	2.40812	2.1154	3.74762	2.14921	2.43932	2.67533	1.72701	2.67073	2.38881	1.78913	4.16339	3.73709	1.54918	1.49434	1.718	2.209	1.96071	2.2687	1.90857
1.76489	1.52594	2.59	1.63893	1.63404	2.00914	1.80536	2.6797	1.77852	2.55246	1.50185	1.88844	2.41369	2.11898	3.66405	2.14396	2.4398	2.65484	1.72563	2.66604	2.3373	1.78533	4.16255	3.77036	1.55099	1.4929	1.72466	2.18951	1.96421	2.25535	1.90425
1.7718	1.5327	2.56717	1.63854	1.63133	1.99347	1.80105	2.66538	1.77801	2.56139	1.50528	1.89415	2.4263	2.11468	3.60371	2.15529	2.42214	2.62142	1.7266	2.66917	2.33532	1.78152	4.15829	3.81087	1.54724	1.49695	1.72759	2.16567	1.968	2.24374	1.90604
1.7672	1.53566	2.52493	1.6358	1.63695	1.98913	1.79134	2.6527	1.77586	2.56987	1.50876	1.89195	2.42375	2.12637	3.56124	2.15844	2.4074	2.6122	1.71675	2.66054	2.32881	1.77872	4.15224	3.81179	1.54661	1.50313	1.72885	2.14131	1.96735	2.22622	1.90199
1.76623	1.52719	2.49848	1.637	1.63662	1.99329	1.7902	2.63799	1.76832	2.55561	1.50895	1.88907	2.39861	2.12965	3.53145	2.15811	2.39396	2.60179	1.71903	2.64816	2.29458	1.77089	4.1322	3.81397	1.54107	1.51166	1.73197	2.12229	1.97332	2.23377	1.90206
1.77201	1.52775	2.47885	1.64069	1.63581	1.99692	1.7901	2.63562	1.76639	2.54436	1.49846	1.88428	2.36373	2.1142	3.49924	2.1538	2.38199	2.57446	1.71587	2.63202	2.28276	1.77088	4.11422	3.80199	1.53922	1.52111	1.73285	2.11724	1.96791	2.24149	1.89136
1.76946	1.53326	2.45761	1.63576	1.63294	1.99016	1.79365	2.60599	1.77343	2.53157	1.503	1.87663	2.35436	2.10467	3.48947	2.14398	2.38077	2.56204	1.71041	2.62254	2.28454	1.76889	4.10858	3.83869	1.53017	1.53268	1.73534	2.10143	1.96943	2.24995	1.89974
1.77427	1.53592	2.45912	1.62133	1.62641	1.99032	1.79446	2.58703	1.77614	2.53545	1.50532	1.87232	2.33156	2.10141	3.4808	2.12924	2.36748	2.56018	1.719	2.61763	2.28673	1.76014	4.11233	3.87893	1.52682	1.5347	1.73428	2.08469	1.96211	2.26075	1.89173
1.77844	1.53895	2.45825	1.61376	1.62329	1.9899	1.7854	2.58293	1.76973	2.53303	1.50591	1.86385	2.30197	2.0916	3.4542	2.12125	2.3617	2.54803	1.72698	2.61039	2.27715	1.74429	4.11677	3.95912	1.52799	1.54364	1.73583	2.06767	1.95952	2.25826	1.88345
1.77489	1.53745	2.45521	1.60009	1.62072	1.9868	1.78606	2.58469	1.78061	2.53355	1.5006	1.86189	2.28072	2.09027	3.43398	2.12034	2.35684	2.52387	1.72529	2.59926	2.27366	1.73155	4.11518	4.07013	1.52327	1.5437	1.72932	2.06503	1.96412	2.25336	1.87904
1.78053	1.53464	2.43613	1.60325	1.6183	1.98138	1.78146	2.56128	1.77636	2.52998	1.49905	1.86107	2.27674	2.09729	3.40601	2.1075	2.35249	2.47566	1.72885	2.57896	2.27666	1.74096	4.11301	4.11182	1.52007	1.54528	1.73222	2.03875	1.97319	2.25014	1.87644
1.7786	1.52994	2.41761	1.6026	1.62016	1.97432	1.78192	2.55015	1.77243	2.51802	1.49719	1.86184	2.27352	2.0971	3.38021	2.10047	2.33725	2.45863	1.72475	2.57168	2.27838	1.72857	4.10763	4.12277	1.51192	1.55807	1.72741	2.0342	1.9782	2.25321	1.87523
1.77819	1.53085	2.41608	1.59481	1.61486	1.96358	1.78419	2.54213	1.77842	2.50629	1.49591	1.87189	2.28544	2.09189	3.35556	2.10265	2.34162	2.4406	1.71604	2.56624	2.28278	1.72718	4.10189	4.12353	1.51409	1.58541	1.72959	2.03635	1.99307	2.24967	1.87225
1.77754	1.53074	2.41148	1.57871	1.61614	1.96884	1.77325	2.5276	1.78171	2.48141	1.49364	1.86909	2.30037	2.08878	3.33418	2.10034	2.35349	2.42096	1.7108	2.56523	2.27775	1.71705	4.09591	4.13525	1.51593	1.6213	1.73286	2.03059	2.01023	2.2653	1.86296
1.77407	1.52959	2.39189	1.56718	1.61997	1.97031	1.76392	2.51706	1.77779	2.44666	1.48456	1.87208	2.29521	2.0869	3.3347	2.10759	2.35573	2.41495	1.70627	2.55317	2.27379	1.71203	4.0747	4.13457	1.52014	1.65554	1.73428	2.0214	1.99931	2.28745	1.85931
1.77883	1.52912	2.37727	1.54591	1.62372	1.97305	1.76636	2.51036	1.79455	2.42956	1.48076	1.86921	2.29656	2.09654	3.33658	2.11191	2.36559	2.40329	1.70382	2.55319	2.25068	1.70579	4.03345	4.14184	1.52373	1.67083	1.73393	2.01135	1.98699	2.29894	1.85465
1.77769	1.5283	2.35924	1.54701	1.62246	1.96278	1.76576	2.53781	1.8017	2.42576	1.47272	1.87177	2.29293	2.08835	3.32668	2.10553	2.36958	2.39978	1.70704	2.53963	2.23113	1.69821	3.942	4.14453	1.51663	1.67278	1.73868	1.98552	1.9873	2.32391	1.84266
1.77366	1.52008	2.33904	1.54696	1.61925	1.96683	1.76154	2.54195	1.79786	2.44552	1.47554	1.87249	2.28954	2.0828	3.32005	2.10136	2.36948	2.3972	1.70424	2.52593	2.22761	1.70695	3.86499	4.14568	1.51195	1.66817	1.74139	1.979	1.9859	2.33032	1.83838
1.77555	1.51589	2.32932	1.54743	1.61143	1.96356	1.75145	2.53361	1.78408	2.44212	1.47055	1.87179	2.2893	2.07515	3.32406	2.09707	2.36318	2.38768	1.70409	2.51646	2.22941	1.7083	3.79334	4.15379	1.51173	1.6643	1.74359	1.96917	1.98753	2.32078	1.83598
1.78186	1.51952	2.31656	1.53667	1.61083	1.97029	1.74614	2.53255	1.78332	2.44029	1.4741	1.85871	2.28413	2.08226	3.33465	2.08816	2.37276	2.38316	1.70363	2.49972	2.23326	1.7092	3.69584	4.16634	1.51446	1.66639	1.74684	1.96621	1.98087	2.31381	1.82599
1.78103	1.519	2.29018	1.52415	1.6122	1.96554	1.74215	2.52644	1.78207	2.43039	1.47841	1.85082	2.29404	2.08908	3.34961	2.08733	2.40187	2.37434	1.70064	2.48384	2.22023	1.70856	3.62318	4.18134	1.50969	1.66656	1.74511	1.95706	1.97048	2.32105	1.8276
1.77704	1.50976	2.27366	1.51835	1.60507	1.9601	1.73879	2.51058	1.77813	2.42013	1.48223	1.84021	2.29732	2.09034	3.35258	2.0844	2.40311	2.35929	1.70404	2.47042	2.2025	1.71497	3.58364	4.19851	1.51303	1.67204	1.75211	1.94636	1.96434	2.30622	1.82566
1.77115	1.51449	2.26519	1.52351	1.60291	1.94938	1.73376	2.50175	1.77464	2.42798	1.47695	1.83425	2.29728	2.07896	3.38669	2.08382	2.4055	2.35755	1.69337	2.43071	2.1955	1.71815	3.53321	4.21785	1.51356	1.68769	1.76195	1.93907	1.95774	2.30001	1.82404
1.77272	1.51336	2.2649	1.52409	1.60431	1.9439	1.73868	2.49236	1.78506	2.4287	1.4794	1.83957	2.27695	2.06979	3.41849	2.0891	2.42222	2.34014	1.69191	2.39778	2.17193	1.71163	3.47875	4.27539	1.51154	1.69359	1.76611	1.94629	1.96182	2.3044	1.82019
1.7631	1.51206	2.26228	1.52063	1.60203	1.934	1.73985	2.48034	1.7785	2.43185	1.48349	1.84634	2.2581	2.06218	3.41874	2.09108	2.44135	2.32414	1.68859	2.36115	2.16848	1.71234	3.43934	4.32644	1.51918	1.70371	1.76996	1.93795	1.96651	2.33027	1.81485
1.74808	1.50339	2.27838	1.5176	1.5953	1.93281	1.74054	2.4705	1.77874	2.43099	1.47561	1.83694	2.25097	2.06854	3.38678	2.10426	2.4471	2.31502	1.68943	2.33759	2.17644	1.72672	3.40182	4.3577	1.52434	1.71327	1.76886	1.92983	1.96863	2.35697	1.82116
1.74266	1.50019	2.29682	1.51156	1.58484	1.93783	1.73407	2.46135	1.77703	2.42287	1.47519	1.83473	2.2373	2.0792	3.36561	2.09869	2.45368	2.31681	1.69687	2.33064	2.17966	1.7295	3.36191	4.36834	1.52473	1.71703	1.7552	1.92381	1.9639	2.3964	1.81727
1.7384	1.49205	2.29934	1.51331	1.58863	1.95302	1.73526	2.44355	1.76923	2.41505	1.47889	1.82275	2.23695	2.07584	3.33602	2.10163	2.45571	2.32183	1.69419	2.33477	2.16818	1.72956	3.31008	4.39071	1.52857	1.72081	1.75325	1.91782	1.97656	2.43127	1.80477
1.73684	1.49544	2.29637	1.51445	1.58807	1.95108	1.71968	2.44656	1.7612	2.42834	1.49083	1.81086	2.22376	2.07217	3.30429	2.10495	2.45415	2.32048	1.68806	2.32987	2.15505	1.73103	3.28046	4.38166	1.53509	1.72311	1.75608	1.90464	1.97435	2.45037	1.80422
1.73038	1.50337	2.29408	1.51666	1.59236	1.94207	1.71961	2.43879	1.75784	2.44054	1.49355	1.81527	2.22279	2.07289	3.30601	2.11017	2.45015	2.30075	1.68288	2.32208	2.15561	1.72654	3.26444	4.37285	1.53246	1.72527	1.75321	1.87721	1.98501	2.47373	1.80605
1.72043	1.50174	2.3007	1.51187	1.58105	1.948	1.71356	2.43253	1.75489	2.43694	1.49538	1.82719	2.21469	2.07616	3.31657	2.12562	2.46693	2.29511	1.67886	2.31636	2.145	1.72835	3.2444	4.39535	1.53453	1.72225	1.74789	1.85985	1.9884	2.49654	1.79869
1.71305	1.51	2.298	1.51066	1.57811	1.96914	1.70246	2.40525	1.7581	2.42235	1.50428	1.83206	2.21146	2.06752	3.31662	2.12306	2.48356	2.28252	1.69009	2.30971	2.14737	1.73036	3.2168	4.43782	1.53884	1.72018	1.74916	1.86634	1.98346	2.51353	1.79329
1.70641	1.51286	2.29937	1.50676	1.57698	1.98585	1.69771	2.39796	1.7526	2.41674	1.50389	1.82894	2.207	2.06426	3.31167	2.12271	2.49834	2.28117	1.68292	2.30442	2.15625	1.73854	3.20037	4.45373	1.53359	1.71756	1.74835	1.86522	1.98157	2.53524	1.78458
1.70366	1.51819	2.29776	1.505	1.57382	1.98828	1.68795	2.38575	1.7487	2.41003	1.49711	1.82291	2.20415	2.05402	3.32355	2.12843	2.50777	2.27633	1.68043	2.29896	2.16447	1.72451	3.17475	4.47843	1.53059	1.71008	1.7438	1.86693	1.97107	2.56689	1.77531
1.7024	1.5153	2.29673	1.49532	1.57408	1.99699	1.68277	2.38661	1.73415	2.39947	1.4948	1.82207	2.20381	2.04545	3.31674	2.1246	2.50082	2.27038	1.6852	2.28794	2.15638	1.7239	3.10558	4.5319	1.53514	1.70771	1.74359	1.8695	1.97784	2.63639	1.779
1.71175	1.50991	2.2942	1.48999	1.56812	2.01016	1.67879	2.39342	1.732	2.39434	1.4966	1.81906	2.18011	2.04886	3.30684	2.13152	2.4941	2.27053	1.69047	2.27628	2.16152	1.72129	3.05303	4.56924	1.5431	1.7083	1.73635	1.87396	1.99069	2.66146	1.78559
1.72806	1.51083	2.28504	1.48883	1.56943	2.0119	1.67949	2.38632	1.72211	2.3905	1.50141	1.80307	2.17274	2.03631	3.31148	2.13566	2.50119	2.26791	1.69525	2.25568	2.16174	1.71502	3.0365	4.61521	1.54837	1.70892	1.75189	1.88061	1.99748	2.69798	1.78813
1.73539	1.50401	2.27562	1.48109	1.57425	2.0106	1.67787	2.3712	1.72449	2.38752	1.49991	1.79388	2.1758	2.02596	3.3207	2.14676	2.50699	2.25373	1.69806	2.24554	2.16574	1.71209	3.02187	4.65759	1.55171	1.71172	1.76092	1.87594	2.0069	2.71254	1.78666
1.73543	1.49306	2.26475	1.47285	1.56614	2.00703	1.66991	2.36545	1.72525	2.38042	1.50505	1.79453	2.18196	2.02402	3.33135	2.15845	2.50687	2.22938	1.69868	2.24011	2.1643	1.70915	3.00505	4.6952	1.54896	1.70843	1.76622	1.88012	2.01329	2.73393	1.77665
1.7321	1.49102	2.26745	1.47237	1.55643	2.00122	1.65686	2.37248	1.73206	2.37866	1.5082	1.79241	2.18246	2.02209	3.3445	2.16618	2.52567	2.21192	1.69688	2.2317	2.14792	1.69653	2.9909	4.72366	1.55161	1.71135	1.76273	1.88822	2.01537	2.77879	1.77405
1.74225	1.48804	2.27215	1.472	1.54645	1.99658	1.65383	2.37864	1.7301	2.3768	1.51531	1.78959	2.18546	2.01026	3.35835	2.17192	2.54046	2.20928	1.69625	2.22341	2.14466	1.69273	2.96506	4.7304	1.55124	1.70919	1.7515	1.88935	2.01986	2.81232	1.77078
1.75496	1.49497	2.27493	1.46345	1.54662	1.9872	1.64347	2.38427	1.72666	2.36192	1.53114	1.79802	2.18471	2.01287	3.3728	2.17539	2.55957	2.19231	1.69215	2.21355	2.14858	1.69712	2.94428	4.7295	1.55258	1.71479	1.77273	1.89465	2.01665	2.86152	1.76357
1.77121	1.49124	2.27094	1.46459	1.54467	1.96987	1.63026	2.38919	1.7317	2.35787	1.53116	1.79605	2.18833	2.02503	3.40369	2.17923	2.57364	2.16495	1.68602	2.21372	2.14091	1.69946	2.80483	4.70744	1.54453	1.71572	1.77335	1.89538	2.01306	2.87902	1.75506
1.77422	1.48339	2.26923	1.47853	1.54454	1.96171	1.64013	2.38945	1.73814	2.35427	1.5359	1.79011	2.18266	2.0333	3.41215	2.18529	2.57814	2.15152	1.69279	2.22452	2.13255	1.70503	2.53631	4.70329	1.54548	1.72444	1.77004	1.89308	2.00348	2.91137	1.75062
1.77235	1.48035	2.2685	1.47582	1.53214	1.96342	1.64277	2.39054	1.73707	2.33874	1.55175	1.79291	2.18418	2.03621	3.42562	2.18588	2.57891	2.15254	1.69225	2.22969	2.13012	1.7179	2.50341	4.70327	1.54034	1.73915	1.75689	1.88848	1.99562	2.94467	1.73582
1.77992	1.48427	2.25765	1.48199	1.53195	1.9742	1.64202	2.38077	1.74521	2.31389	1.56068	1.79007	2.19334	2.03555	3.44597	2.19644	2.59754	2.15215	1.6914	2.23057	2.12341	1.71962	2.47087	4.70288	1.53529	1.74436	1.74793	1.88806	1.99108	2.96849	1.7242
1.78562	1.48689	2.24349	1.49375	1.52457	1.97736	1.64283	2.36349	1.7553	2.30274	1.56473	1.79054	2.1847	2.03196	3.45708	2.1794	2.60011	2.14472	1.67505	2.23075	2.11799	1.71953	2.4204	4.71962	1.53739	1.73786	1.73898	1.89305	1.98903	2.98767	1.71481
1.78115	1.4793	2.23057	1.49634	1.52753	1.97416	1.63466	2.36091	1.76736	2.29735	1.5703	1.79113	2.18489	2.04023	3.46366	2.17091	2.61272	2.13635	1.66487	2.23081	2.12268	1.71638	2.33976	4.71925	1.54146	1.7369	1.73855	1.89601	1.99418	2.99778	1.7108
1.77784	1.47857	2.21955	1.4871	1.53577	1.97478	1.6324	2.35756	1.77749	2.29178	1.57337	1.80199	2.18235	2.03783	3.46569	2.1744	2.6337	2.13482	1.66721	2.24197	2.11902	1.71209	2.28797	4.72898	1.53849	1.73507	1.74477	1.8847	2.00628	3.03166	1.70613
1.77825	1.48271	2.22163	1.47606	1.53781	1.97669	1.63153	2.35979	1.77941	2.28651	1.58242	1.80083	2.17899	2.04206	3.4685	2.17067	2.65061	2.13856	1.66936	2.24964	2.11376	1.72136	2.25067	4.74671	1.53898	1.7287	1.75366	1.87876	2.01618	3.06385	1.70572
1.77125	1.48485	2.22093	1.47337	1.53961	1.9587	1.63259	2.35513	1.76958	2.28588	1.58191	1.79801	2.16102	2.03587	3.4508	2.17066	2.64361	2.13941	1.66284	2.25416	2.09052	1.72619	2.22223	4.74962	1.54501	1.72878	1.76861	1.87496	2.02865	3.09118	1.70251
1.767	1.48207	2.21628	1.48302	1.54616	1.93643	1.62888	2.36511	1.7799	2.28498	1.58742	1.7959	2.14631	2.05039	3.42494	2.16111	2.63943	2.13968	1.66488	2.24078	2.0816	1.73074	2.20679	4.75794	1.54705	1.72743	1.76838	1.87573	2.03038	3.14959	1.70662
1.76441	1.48082	2.20144	1.49706	1.5468	1.91627	1.62732	2.36633	1.77843	2.2712	1.58446	1.80123	2.14462	2.06183	3.40002	2.16272	2.63136	2.13741	1.66301	2.23786	2.07448	1.73147	2.18456	4.73934	1.54721	1.72254	1.77164	1.87751	2.0441	3.2013	1.70128
1.76021	1.47781	2.17705	1.49868	1.54269	1.87612	1.61861	2.3685	1.77782	2.26802	1.59016	1.81046	2.16264	2.0597	3.3588	2.16454	2.6486	2.1371	1.65428	2.21968	2.07618	1.73786	2.15225	4.71947	1.55423	1.72214	1.77159	1.88284	2.0485	3.24613	1.69408
1.76002	1.47602	2.16691	1.49985	1.53183	1.86717	1.61899	2.37497	1.77099	2.2639	1.59027	1.81428	2.16669	2.05889	3.31985	2.16446	2.65634	2.15603	1.65446	2.19585	2.08823	1.74048	2.12777	4.70215	1.55703	1.72167	1.7651	1.87819	2.05446	3.30482	1.69755
1.76151	1.48642	2.16245	1.50126	1.52556	1.85401	1.60608	2.37201	1.77139	2.27014	1.58309	1.82184	2.15645	2.05562	3.30096	2.16821	2.65948	2.15071	1.65776	2.17361	2.08337	1.73653	2.1104	4.6853	1.56824	1.7158	1.77983	1.87477	2.06472	3.32924	1.69848
1.7579	1.50104	2.1553	1.50042	1.52004	1.83986	1.59945	2.38026	1.77182	2.27585	1.57067	1.82376	2.16096	2.05124	3.28263	2.16725	2.65935	2.13593	1.66097	2.16198	2.09644	1.73115	2.10277	4.66576	1.56178	1.71715	1.79653	1.8754	2.06737	3.34161	1.69528
1.76736	1.50021	2.15877	1.5059	1.51719	1.84279	1.59953	2.38812	1.76646	2.27996	1.57263	1.82808	2.15878	2.03541	3.26498	2.16685	2.66067	2.14071	1.66154	2.15097	2.10154	1.73023	2.09537	4.65033	1.56669	1.71904	1.84615	1.88053	2.06397	3.39234	1.70843
1.77558	1.49126	2.17074	1.50611	1.51999	1.83667	1.60557	2.38983	1.7724	2.27076	1.58297	1.829	2.16309	2.03048	3.25365	2.17383	2.66437	2.13603	1.6611	2.14929	2.1098	1.7282	2.06002	4.63883	1.57377	1.72064	1.87899	1.86527	2.05273	3.45452	1.71094
1.78196	1.49216	2.18393	1.50667	1.51985	1.84569	1.60861	2.39468	1.77313	2.26066	1.59244	1.83788	2.16036	2.02454	3.24056	2.16267	2.66893	2.1327	1.65914	2.15037	2.11744	1.72958	2.02652	4.64587	1.58407	1.72454	1.90116	1.85966	2.04412	3.53505	1.70378
1.78522	1.49493	2.18469	1.50642	1.51499	1.85529	1.60372	2.3821	1.77899	2.27313	1.60081	1.83508	2.17099	2.03563	3.24215	2.15234	2.69172	2.12118	1.65625	2.15971	2.12177	1.73484	2.01933	4.65165	1.57883	1.72583	1.91217	1.85511	2.03079	3.59218	1.70768
1.78385	1.49296	2.17847	1.50407	1.51373	1.85707	1.60683	2.38156	1.78259	2.28522	1.60472	1.83408	2.1617	2.04621	3.2429	2.14325	2.69723	2.11092	1.65118	2.16252	2.12608	1.73824	2.00861	4.64292	1.57663	1.72682	1.93091	1.86614	2.03413	3.633	1.70141
1.78077	1.4768	2.17371	1.51927	1.51352	1.85792	1.60916	2.39048	1.78251	2.28785	1.61584	1.84451	2.15313	2.04772	3.2485	2.12466	2.7025	2.08318	1.64986	2.1638	2.11953	1.74177	2.00189	4.6424	1.58139	1.72657	1.94619	1.86889	2.04636	3.67578	1.70216
1.7807	1.48606	2.17107	1.55796	1.51863	1.86045	1.6094	2.40278	1.78011	2.30033	1.60963	1.84238	2.16644	2.05067	3.25875	2.1278	2.70636	2.07286	1.66103	2.15164	2.12606	1.7469	1.99134	4.64299	1.58159	1.72732	1.96506	1.87657	2.05405	3.71082	1.70321
1.77786	1.4877	2.1721	1.57398	1.51388	1.86843	1.61543	2.40395	1.79511	2.31786	1.61282	1.84811	2.18138	2.04553	3.25509	2.12796	2.70673	2.06956	1.68241	2.13821	2.13523	1.74391	1.95415	4.64683	1.58716	1.72915	1.99203	1.88237	2.05303	3.76383	1.7091
1.77582	1.48707	2.18509	1.62437	1.50952	1.87105	1.61125	2.41794	1.79428	2.3365	1.6218	1.85052	2.1873	2.04938	3.25828	2.12827	2.7023	2.08528	1.69032	2.13499	2.15728	1.73922	1.91939	4.64881	1.59041	1.73068	2.03858	1.89547	2.04943	3.81222	1.70635
1.77437	1.48494	2.18482	1.66098	1.50917	1.87248	1.6081	2.4247	1.79076	2.34646	1.62074	1.84746	2.18425	2.04942	3.26546	2.12407	2.72347	2.08388	1.70251	2.1223	2.16667	1.73243	1.89757	4.65105	1.58278	1.73958	2.08903	1.89481	2.04738	3.8811	1.70652
1.77335	1.48169	2.1804	1.67978	1.51106	1.86099	1.6081	2.41806	1.79794	2.34652	1.62355	1.84032	2.17772	2.04697	3.27981	2.12399	2.73588	2.08694	1.71403	2.13009	2.18881	1.73064	1.88653	4.63343	1.58258	1.73405	2.10913	1.89658	2.06144	3.96245	1.70558
1.7682	1.47871	2.17315	1.68116	1.51076	1.85225	1.60661	2.424	1.79878	2.34743	1.62719	1.84377	2.18389	2.04806	3.27386	2.11862	2.75668	2.09605	1.71747	2.1201	2.21481	1.73693	1.86708	4.59735	1.58641	1.73529	2.1109	1.89582	2.09034	4.03601	1.70908
1.75728	1.46686	2.16604	1.68425	1.51448	1.85584	1.61129	2.41915	1.79834	2.34263	1.62398	1.84158	2.18621	2.05058	3.26074	2.11306	2.77549	2.10239	1.72056	2.12539	2.22063	1.73638	1.85206	4.54699	1.58504	1.73801	2.12911	1.88938	2.10034	4.1095	1.7095
1.76167	1.4545	2.17539	1.68545	1.52444	1.84833	1.61649	2.42051	1.80172	2.34259	1.62417	1.84836	2.18265	2.05553	3.24888	2.1107	2.78526	2.09818	1.73703	2.11784	2.229	1.74423	1.83399	4.51494	1.57957	1.73904	2.15244	1.90628	2.10216	4.17899	1.71437
1.76309	1.46089	2.18268	1.67931	1.52705	1.85318	1.61686	2.4092	1.79925	2.34821	1.62588	1.8503	2.18483	2.05867	3.22656	2.09997	2.80346	2.10509	1.74606	2.10515	2.23843	1.73847	1.82805	4.48283	1.58336	1.73312	2.18055	1.91146	2.10886	4.24794	1.70754
1.7546	1.46767	2.18829	1.67951	1.5284	1.85525	1.61006	2.40307	1.80375	2.34124	1.62512	1.84133	2.18653	2.05648	3.23052	2.08852	2.81714	2.10036	1.74615	2.09784	2.24315	1.73233	1.82487	4.44984	1.58394	1.73204	2.19555	1.91801	2.10777	4.27517	1.71003
1.75897	1.47567	2.18641	1.67942	1.52628	1.86699	1.61277	2.40695	1.80851	2.31691	1.62241	1.84417	2.19625	2.04423	3.22504	2.08064	2.82829	2.10731	1.74326	2.07306	2.24145	1.7292	1.8151	4.4146	1.5886	1.73536	2.20033	1.91925	2.10355	4.30981	1.71882
1.76022	1.48311	2.17877	1.67827	1.51853	1.87712	1.61286	2.4142	1.81087	2.29815	1.6315	1.84173	2.18754	2.05328	3.22224	2.0773	2.84176	2.1156	1.73947	2.06608	2.25101	1.73102	1.81166	4.38325	1.59533	1.73669	2.22913	1.92408	2.10591	4.33455	1.72036
1.75393	1.4798	2.16766	1.67838	1.51541	1.89305	1.61666	2.41251	1.81798	2.28717	1.64081	1.83637	2.18885	2.05721	3.22116	2.07864	2.85657	2.11843	1.7366	2.04921	2.26276	1.73682	1.81051	4.3532	1.59374	1.739	2.25531	1.92728	2.11058	4.37786	1.7139
1.75127	1.4825	2.1713	1.68227	1.50855	1.90034	1.62949	2.42873	1.81105	2.26383	1.65706	1.83854	2.19461	2.06852	3.22027	2.08277	2.85888	2.11508	1.74269	2.03684	2.27217	1.74335	1.81695	4.31675	1.59425	1.73658	2.29691	1.93213	2.10582	4.44149	1.71454
1.75963	1.48469	2.15555	1.73063	1.50191	1.91542	1.62619	2.45719	1.813	2.2558	1.66558	1.83906	2.20484	2.07803	3.20551	2.08768	2.87993	2.11628	1.75841	2.02304	2.29551	1.75388	1.83009	4.27153	1.59577	1.73673	2.33763	1.9356	2.0984	4.51798	1.71944
1.7673	1.49309	2.14999	1.75999	1.49807	1.91597	1.61597	2.46319	1.80745	2.25724	1.68023	1.8339	2.20371	2.07655	3.18267	2.08602	2.88948	2.12059	1.77273	2.02146	2.32444	1.75007	1.84286	4.24664	1.5972	1.73226	2.3788	1.94155	2.10481	4.58614	1.71763
1.77169	1.50243	2.15388	1.82968	1.49507	1.91894	1.62378	2.47011	1.80776	2.26002	1.69018	1.84043	2.20545	2.08566	3.15896	2.0875	2.91251	2.11916	1.8085	2.02692	2.33729	1.75111	1.84224	4.1873	1.59725	1.72414	2.40228	1.935	2.099	4.64958	1.71607
1.77086	1.50544	2.15543	1.85277	1.50077	1.91239	1.62371	2.46743	1.80938	2.27007	1.70134	1.84589	2.21896	2.10007	3.13703	2.08971	2.94423	2.12699	1.82533	2.02169	2.35309	1.75913	1.84445	4.15275	1.59559	1.71968	2.42083	1.9331	2.11374	4.68349	1.71823
1.77102	1.50671	2.15625	1.89138	1.5	1.91816	1.62786	2.4518	1.80635	2.26663	1.69349	1.84432	2.22107	2.12341	3.14269	2.06994	2.99794	2.1332	1.83549	2.00523	2.3549	1.76303	1.85676	4.11811	1.60615	1.71485	2.47701	1.93631	2.12217	4.70867	1.71646
1.76955	1.50995	2.15312	1.94756	1.49773	1.9402	1.62316	2.4564	1.798	2.24887	1.69486	1.84078	2.21409	2.12603	3.13637	2.06192	3.06068	2.13758	1.84507	1.99186	2.38908	1.75927	1.85612	4.06882	1.62562	1.70959	2.54929	1.94338	2.1446	4.7602	1.71308
1.76418	1.50091	2.16226	1.97281	1.49244	1.96305	1.62826	2.45234	1.80004	2.25435	1.70865	1.84939	2.23883	2.129	3.13574	2.06884	3.09305	2.12965	1.86426	1.97192	2.45235	1.76243	1.85972	3.99202	1.63486	1.69025	2.57893	1.9426	2.17945	4.83181	1.72624
1.76025	1.50266	2.16348	1.99336	1.48996	1.98558	1.62808	2.46422	1.80141	2.2885	1.70745	1.8366	2.26576	2.11537	3.15143	2.07641	3.10201	2.1154	1.88477	1.95804	2.50998	1.75506	1.86761	3.94006	1.6377	1.67142	2.62038	1.95353	2.23985	4.9188	1.73435
1.76041	1.50263	2.16042	2.03651	1.47995	1.99494	1.64123	2.47224	1.79839	2.29317	1.71366	1.83529	2.28692	2.10365	3.21059	2.07571	3.11021	2.13039	1.91019	1.94871	2.52755	1.74694	1.88904	3.89723	1.63641	1.64701	2.67586	1.95855	2.2798	4.97794	1.73681
1.75166	1.5004	2.16449	2.14949	1.47703	2.0028	1.64573	2.47361	1.79903	2.29717	1.71851	1.8261	2.29433	2.11632	3.26499	2.06604	3.10532	2.15567	1.94699	1.95369	2.53106	1.7451	1.90928	3.8695	1.64102	1.62846	2.76676	1.95769	2.3311	5.04697	1.73799
1.75213	1.49488	2.17718	2.22625	1.47472	1.99021	1.6461	2.50003	1.79676	2.31317	1.71652	1.82935	2.30002	2.12056	3.29625	2.06502	3.10687	2.17173	1.96655	1.95506	2.53966	1.73631	1.92542	3.83608	1.65005	1.62683	2.88189	1.9621	2.38283	5.09807	1.73898
1.75325	1.49797	2.19449	2.30222	1.4788	2.00263	1.6475	2.51437	1.80415	2.33788	1.72033	1.82933	2.33206	2.13818	3.34125	2.07176	3.12431	2.18238	1.99922	1.94656	2.55585	1.72617	1.92505	3.79992	1.64097	1.65049	3.02364	1.96519	2.40478	5.12917	1.75713
1.74874	1.49154	2.20554	2.42239	1.47902	2.02723	1.65729	2.55301	1.80074	2.36512	1.72402	1.8236	2.35951	2.14239	3.41651	2.07317	3.15019	2.17258	2.04946	1.94066	2.58756	1.72288	1.92701	3.78178	1.6388	1.64868	3.11348	1.97355	2.42057	5.14541	1.76133
1.75839	1.50311	2.21827	2.51095	1.4746	2.05357	1.65987	2.58152	1.80728	2.37876	1.71631	1.8263	2.37683	2.14163	3.53238	2.06489	3.17491	2.16517	2.12524	1.93683	2.63583	1.72111	1.92644	3.75374	1.63851	1.65524	3.18309	1.98706	2.43009	5.14985	1.75357
1.757	1.49689	2.21626	2.57461	1.47533	2.07136	1.66353	2.62169	1.80829	2.35486	1.70753	1.8278	2.39788	2.15654	3.65993	2.06699	3.20111	2.15791	2.23186	1.93551	2.66092	1.72025	1.93258	3.73374	1.6401	1.66327	3.23584	1.99368	2.46352	5.1564	1.75306
1.75726	1.50158	2.22082	2.69157	1.49593	2.08991	1.66349	2.6525	1.80812	2.36347	1.70468	1.83595	2.39157	2.16157	3.8093	2.08386	3.23283	2.16139	2.33517	1.93191	2.68093	1.71556	1.93474	3.70418	1.64278	1.66871	3.29127	1.99298	2.50164	5.18662	1.758
1.75596	1.50424	2.21659	2.86309	1.49508	2.08699	1.66369	2.69466	1.82159	2.3801	1.70333	1.83378	2.39765	2.16822	3.96147	2.09071	3.24866	2.1644	2.41595	1.92765	2.71089	1.72203	1.94756	3.66601	1.65317	1.66296	3.3559	1.98817	2.55548	5.24483	1.77756
1.75677	1.50201	2.21345	2.97994	1.49047	2.08063	1.6623	2.73027	1.82312	2.39414	1.70126	1.8225	2.41407	2.17979	4.05049	2.10192	3.2685	2.16066	2.49862	1.93857	2.77835	1.71717	1.95311	3.62243	1.6613	1.66328	3.43959	1.98984	2.59683	5.29453	1.79207
1.76741	1.49545	2.20838	3.12837	1.48468	2.083	1.66416	2.75116	1.83175	2.39594	1.7082	1.82524	2.41125	2.18664	4.09582	2.11609	3.28488	2.16064	2.56947	1.93327	2.82669	1.7179	1.96935	3.58362	1.66954	1.66048	3.5078	1.99477	2.65235	5.33749	1.80369
1.76795	1.49988	2.20124	3.24871	1.48963	2.09602	1.67289	2.79738	1.83725	2.39964	1.71066	1.83388	2.42377	2.20979	4.17239	2.12676	3.29605	2.15208	2.61991	1.94578	2.84397	1.70603	1.99401	3.52775	1.66964	1.67074	3.5811	2.00253	2.70501	5.35907	1.80849
1.76226	1.50706	2.19601	3.30915	1.49101	2.092	1.6746	2.84212	1.83845	2.435	1.71301	1.83812	2.42283	2.22403	4.30711	2.13074	3.31537	2.15673	2.68988	1.95962	2.87576	1.71265	2.01823	3.45791	1.67059	1.68401	3.63734	2.01241	2.73801	5.39843	1.80879
1.75743	1.50545	2.19762	3.43166	1.4926	2.09797	1.67699	2.87941	1.83779	2.44081	1.71775	1.84665	2.46038	2.22133	4.49004	2.12933	3.3169	2.17186	2.80759	1.9704	2.93547	1.72791	2.06323	3.37176	1.6697	1.68842	3.71779	2.01069	2.75402	5.43433	1.81422
1.76777	1.50741	2.19255	3.56078	1.50466	2.10372	1.67523	2.92483	1.83908	2.44069	1.72383	1.84174	2.47541	2.23448	4.6664	2.13178	3.30787	2.18603	2.90175	1.97714	2.97839	1.73358	2.1111	3.32193	1.68605	1.68832	3.79503	2.00641	2.77297	5.45236	1.8216
1.77314	1.51192	2.17145	3.71662	1.51549	2.12009	1.67351	2.94265	1.8473	2.44308	1.73013	1.83399	2.4918	2.24069	4.7987	2.12791	3.29461	2.21321	2.96718	1.99246	3.01631	1.73153	2.12343	3.26306	1.68247	1.68974	3.8728	2.01146	2.7931	5.45511	1.829
1.77713	1.50901	2.16174	3.84012	1.52409	2.10811	1.66578	2.95301	1.84692	2.45356	1.73456	1.83893	2.49658	2.23935	4.90241	2.12456	3.29202	2.21431	3.05354	1.99261	3.06064	1.73649	2.13502	3.21004	1.67711	1.70812	3.93956	2.00575	2.82954	5.45676	1.82991
1.78718	1.52139	2.15997	3.92188	1.52998	2.10651	1.67343	2.96277	1.84691	2.47581	1.73288	1.84197	2.50343	2.25254	5.00933	2.11464	3.29922	2.21103	3.14047	2.01477	3.10359	1.7376	2.14798	3.17331	1.67723	1.71007	4.01674	2.01997	2.89143	5.45978	1.83957
1.78514	1.52542	2.16161	3.99029	1.54363	2.10196	1.67886	2.97572	1.84362	2.46833	1.72602	1.85329	2.51251	2.27219	5.09243	2.10622	3.32529	2.21368	3.19259	2.02976	3.14128	1.74104	2.17885	3.13369	1.67791	1.71804	4.10599	2.02763	2.97356	5.48096	1.84137
1.79822	1.5327	2.16544	4.07416	1.54244	2.1016	1.67771	3.00828	1.84171	2.48336	1.71249	1.86859	2.52604	2.28465	5.13142	2.12375	3.36645	2.21855	3.22597	2.0364	3.15676	1.73854	2.20219	3.07643	1.6804	1.72547	4.21602	2.0245	3.04918	5.50967	1.83452
1.8002	1.53569	2.17322	4.27829	1.54802	2.1042	1.68248	3.03377	1.84199	2.49976	1.71081	1.8941	2.53169	2.29391	5.14273	2.11284	3.39464	2.22746	3.23915	2.04626	3.2076	1.74644	2.24849	2.98794	1.68067	1.72384	4.3165	2.02986	3.11559	5.515	1.84069
1.80841	1.53942	2.17531	4.59391	1.54941	2.11415	1.68158	3.07449	1.83931	2.49574	1.7025	1.90176	2.56472	2.30566	5.14783	2.10427	3.39083	2.24097	3.26624	2.05915	3.26425	1.75304	2.29364	2.91295	1.67972	1.7234	4.42542	2.03143	3.17262	5.51445	1.84713
1.81905	1.54542	2.18866	4.82635	1.54954	2.1279	1.6883	3.10618	1.83938	2.49587	1.69843	1.90576	2.60001	2.32475	5.17298	2.10569	3.38112	2.25761	3.35623	2.06274	3.31854	1.76683	2.34881	2.84549	1.67979	1.73943	4.51426	2.04222	3.21689	5.54213	1.85746
1.81664	1.54448	2.1823	4.96851	1.5514	2.14122	1.68862	3.13377	1.84037	2.51538	1.69499	1.9073	2.61001	2.33792	5.21692	2.10586	3.39522	2.28341	3.50891	2.07179	3.33712	1.77642	2.40761	2.77607	1.6815	1.75568	4.57046	2.05242	3.23973	5.59218	1.85918
1.81212	1.54868	2.17449	5.07935	1.54843	2.14947	1.68079	3.17868	1.83853	2.54639	1.68471	1.90005	2.64207	2.339	5.25225	2.09372	3.4105	2.30096	3.68848	2.0621	3.35264	1.77896	2.44775	2.69852	1.69725	1.76473	4.64225	2.05634	3.25339	5.65416	1.8571
1.8136	1.56826	2.17065	5.17876	1.57101	2.16299	1.67882	3.19452	1.84184	2.57525	1.6794	1.91502	2.67493	2.35801	5.29526	2.08936	3.44237	2.31201	3.84314	2.06397	3.36954	1.78902	2.49878	2.64511	1.70123	1.77262	4.79614	2.06713	3.30856	5.69661	1.86396
1.81776	1.5688	2.15381	5.30167	1.56143	2.17058	1.68366	3.19839	1.84116	2.59713	1.6696	1.92497	2.69695	2.37403	5.32904	2.08536	3.47178	2.32315	3.96603	2.06894	3.38885	1.7945	2.51978	2.61922	1.6925	1.79001	4.94591	2.08298	3.38778	5.73438	1.87588
1.81505	1.58499	2.14401	5.49196	1.55952	2.18036	1.68865	3.20619	1.83889	2.6235	1.66902	1.91732	2.72201	2.38315	5.37019	2.08928	3.49114	2.32876	4.09882	2.07703	3.40406	1.80131	2.53923	2.58777	1.69157	1.79833	5.05848	2.08245	3.45417	5.76132	1.89089
1.82108	1.5917	2.13776	5.6507	1.55551	2.20669	1.68557	3.22057	1.82445	2.6504	1.66969	1.92243	2.74891	2.40239	5.41567	2.07207	3.52498	2.34448	4.24719	2.08242	3.4149	1.81859	2.55539	2.55328	1.69888	1.81456	5.14293	2.07737	3.52151	5.78154	1.90896
1.82912	1.5902	2.1295	5.73825	1.55587	2.24495	1.68402	3.23794	1.824	2.67824	1.67462	1.92494	2.76925	2.42391	5.46758	2.07417	3.55716	2.36368	4.33812	2.08311	3.44896	1.8322	2.56343	2.52318	1.7048	1.83079	5.19162	2.06702	3.56408	5.7956	1.9221
1.82578	1.59212	2.13891	5.84571	1.55454	2.25336	1.68126	3.28361	1.81523	2.69636	1.67539	1.93396	2.79744	2.46818	5.50144	2.06881	3.57917	2.3846	4.41474	2.08214	3.50461	1.84157	2.57456	2.49409	1.70479	1.85585	5.22695	2.04748	3.60332	5.80602	1.93128
1.83067	1.60074	2.16337	5.92941	1.54934	2.26792	1.67403	3.31999	1.81445	2.70565	1.67714	1.93248	2.82251	2.51123	5.53629	2.082	3.58096	2.38579	4.46377	2.07555	3.54212	1.85614	2.589	2.47891	1.7023	1.86649	5.27658	2.04417	3.66868	5.82277	1.93489
1.85142	1.61029	2.17069	5.99534	1.5706	2.28284	1.67416	3.32387	1.80812	2.72024	1.6917	1.94213	2.84415	2.53737	5.57672	2.09107	3.58268	2.39676	4.48939	2.0842	3.55346	1.87728	2.59936	2.48735	1.69766	1.87924	5.34659	2.04145	3.69359	5.83165	1.93127
1.8533	1.61832	2.16662	6.05157	1.58137	2.29379	1.67094	3.33873	1.80354	2.72412	1.69859	1.94963	2.89374	2.55611	5.62277	2.09215	3.62353	2.41041	4.52485	2.08305	3.5607	1.88905	2.62789	2.46737	1.70519	1.88042	5.4481	2.04082	3.69787	5.84294	1.92887
1.84979	1.59889	2.16241	6.15953	1.58887	2.29868	1.66609	3.37426	1.81158	2.73835	1.69735	1.95864	2.90531	2.59715	5.67179	2.10314	3.68237	2.4305	4.58343	2.08758	3.57435	1.90284	2.64204	2.45552	1.70084	1.89711	5.61788	2.03994	3.7013	5.86394	1.93447
1.85825	1.6001	2.17521	6.28228	1.59071	2.31127	1.65696	3.38633	1.82429	2.74999	1.69478	1.97187	2.92978	2.6183	5.69747	2.10979	3.74729	2.44612	4.64247	2.0911	3.58639	1.93751	2.65767	2.43423	1.71255	1.92725	5.73389	2.06045	3.71775	5.87658	1.95178
1.8585	1.60996	2.18922	6.4283	1.59587	2.31494	1.66392	3.37885	1.82002	2.75532	1.68672	1.97888	2.97016	2.63713	5.70829	2.11216	3.80349	2.47182	4.7437	2.09134	3.63483	1.97167	2.67443	2.40693	1.70498	1.96249	5.79946	2.12266	3.74628	5.90111	1.95998
1.86315	1.61553	2.19236	6.58642	1.60079	2.32303	1.66143	3.39592	1.81624	2.77118	1.68177	1.99219	2.99332	2.65871	5.70272	2.12682	3.86143	2.50638	4.80083	2.08613	3.68718	1.9935	2.68968	2.39747	1.71006	1.99663	5.82513	2.18352	3.78308	5.90926	1.97072
1.86691	1.61691	2.20262	6.77838	1.58922	2.32468	1.66228	3.41573	1.82381	2.78386	1.6755	1.99085	3.04832	2.69798	5.69947	2.11737	3.91156	2.54745	4.82055	2.09029	3.69699	2.01285	2.69343	2.37288	1.7106	1.99306	5.86531	2.19601	3.82838	5.91594	1.98532
1.87418	1.63238	2.20518	7.04423	1.59647	2.32841	1.65658	3.43952	1.83449	2.80771	1.65698	2.00196	3.08436	2.71427	5.69625	2.13091	3.93807	2.56222	4.84847	2.10203	3.71061	2.02723	2.70515	2.34387	1.71942	1.99547	5.96558	2.20541	3.88632	5.93905	1.99143
1.89003	1.65446	2.20626	7.26924	1.61162	2.33978	1.65202	3.45347	1.84625	2.84459	1.65352	2.03315	3.13791	2.72074	5.74375	2.12599	3.94449	2.58129	4.87446	2.12217	3.73484	2.0399	2.73257	2.3001	1.71943	1.99737	6.12338	2.21699	3.93028	5.99784	1.9916
1.9128	1.656	2.20657	7.62698	1.61663	2.34596	1.65152	3.46702	1.85462	2.86081	1.64672	2.04633	3.19874	2.7186	5.81269	2.12511	3.95646	2.59696	4.90761	2.15289	3.76046	2.06221	2.76239	2.28736	1.73099	2.00767	6.26734	2.24986	3.95072	6.10779	2.01302
1.93748	1.66528	2.20088	8.09398	1.62365	2.34834	1.64939	3.4839	1.84848	2.87936	1.64326	2.06339	3.25778	2.72962	5.83858	2.12314	3.97056	2.62755	4.94343	2.16456	3.77242	2.08149	2.78468	2.2861	1.73843	2.01616	6.39213	2.3102	3.97324	6.20902	2.02102
1.95026	1.67052	2.20722	8.45399	1.63355	2.37375	1.64251	3.49555	1.88273	2.92093	1.63955	2.08975	3.29042	2.77962	5.87802	2.13114	3.98383	2.66827	4.98033	2.16629	3.77125	2.10337	2.80542	2.28074	1.7433	2.03351	6.43501	2.3262	3.99597	6.29671	2.03429
1.97205	1.67531	2.19918	8.70986	1.62956	2.3984	1.64348	3.50682	1.88903	2.97128	1.64648	2.1067	3.33707	2.83078	5.90255	2.14979	4.03098	2.70162	5.02302	2.19384	3.78729	2.11947	2.82772	2.25889	1.74524	2.05731	6.46764	2.33606	4.01628	6.34864	2.04186
1.97882	1.68337	2.19557	8.98544	1.6306	2.42395	1.63463	3.52743	1.87963	3.01143	1.64319	2.12129	3.39642	2.86747	5.91574	2.15748	4.1058	2.73205	5.08334	2.21072	3.80075	2.13819	2.84843	2.25575	1.75153	2.07498	6.52962	2.34275	4.04865	6.41083	2.04338
1.98863	1.68738	2.21588	9.37724	1.62674	2.44107	1.63684	3.55836	1.8933	3.05197	1.6437	2.1346	3.47446	2.90373	5.92545	2.1704	4.20143	2.76944	5.151	2.22699	3.80484	2.15668	2.86892	2.24878	1.75333	2.11753	6.67481	2.35989	4.11601	6.49169	2.05681
2.01235	1.69769	2.2283	9.77039	1.63009	2.4616	1.63591	3.59905	1.90479	3.07536	1.64411	2.13827	3.53428	2.92306	5.93794	2.18781	4.27447	2.80713	5.28115	2.23499	3.82434	2.18732	2.90154	2.23673	1.75202	2.13417	6.87324	2.3777	4.19546	6.59267	2.06079
2.02779	1.70945	2.23852	10.2098	1.62343	2.47864	1.63589	3.66045	1.90691	3.10144	1.64706	2.14996	3.58299	2.93406	5.95895	2.18148	4.32792	2.82381	5.42404	2.25632	3.87931	2.20834	2.91942	2.22852	1.76059	2.14453	7.11502	2.3908	4.2649	6.68052	2.07445
2.0441	1.7105	2.24915	10.6468	1.62742	2.48839	1.63388	3.71259	1.91436	3.14041	1.64053	2.15866	3.65036	2.9439	5.98018	2.18746	4.34766	2.85135	5.50567	2.28068	3.94314	2.22611	2.94806	2.21284	1.77149	2.17775	7.30254	2.41691	4.30777	6.75282	2.07772
2.09099	1.71615	2.2396	11.0179	1.63314	2.5015	1.63769	3.73911	1.93425	3.16043	1.63738	2.17607	3.68543	2.93842	6.00007	2.2021	4.36605	2.88149	5.56663	2.2884	3.98233	2.24167	2.97446	2.19208	1.76619	2.227	7.44272	2.43817	4.36769	6.79362	2.09373
2.11725	1.72066	2.24975	11.2473	1.63097	2.53066	1.62762	3.75065	1.93311	3.16733	1.63076	2.18862	3.71589	2.94387	6.01098	2.21115	4.39246	2.93683	5.64949	2.31722	4.04146	2.25562	2.98366	2.17847	1.7922	2.26248	7.52787	2.44784	4.43628	6.81421	2.10256
2.13424	1.73227	2.26533	11.4227	1.63852	2.56015	1.6408	3.77394	1.93467	3.17554	1.62786	2.20792	3.75306	2.95638	6.02895	2.22136	4.44707	3.01125	5.78625	2.37556	4.13832	2.26946	3.00478	2.15073	1.81867	2.28018	7.67395	2.46763	4.51758	6.8188	2.10117
2.1624	1.7499	2.27224	11.5816	1.64279	2.60418	1.64704	3.79365	1.93071	3.18469	1.62384	2.21307	3.79318	2.99269	6.0318	2.23084	4.50751	3.07952	5.88334	2.43017	4.23779	2.28043	3.03206	2.12726	1.83158	2.30476	7.86877	2.50015	4.56458	6.8562	2.10726
2.22392	1.76651	2.26636	11.8098	1.65633	2.62965	1.64169	3.84709	1.93328	3.18246	1.62598	2.21784	3.82201	3.04033	6.0557	2.23104	4.53137	3.13412	5.93998	2.48238	4.31158	2.28919	3.06678	2.12607	1.83093	2.32703	8.02532	2.53838	4.61609	6.90863	2.13656
2.29817	1.78578	2.27327	12.1057	1.65497	2.6477	1.63666	3.91152	1.94362	3.17261	1.61897	2.22095	3.89478	3.06805	6.07348	2.24617	4.57028	3.19816	6.01554	2.56738	4.32026	2.30423	3.07779	2.11568	1.84665	2.34918	8.15742	2.56881	4.65588	6.94363	2.15432
2.32995	1.79462	2.29232	12.3777	1.65269	2.66597	1.64012	3.9888	1.94559	3.17986	1.61767	2.2258	3.95776	3.10962	6.08266	2.27321	4.59229	3.26461	6.10256	2.65492	4.39002	2.31059	3.08214	2.11191	1.86189	2.38726	8.22365	2.6026	4.69667	7.00324	2.16267
2.37981	1.80105	2.2979	12.5383	1.65702	2.67608	1.64276	4.0246	1.95782	3.18308	1.61212	2.23233	4.03677	3.14742	6.10249	2.26835	4.59612	3.31143	6.18658	2.75162	4.55417	2.32097	3.09226	2.10039	1.86475	2.41931	8.29884	2.62893	4.7355	7.06796	2.17567
2.40369	1.81994	2.30075	12.7729	1.65871	2.66319	1.65012	4.10327	1.96002	3.19452	1.61787	2.24527	4.09525	3.1688	6.11899	2.27057	4.60742	3.34516	6.33235	2.79678	4.70596	2.33516	3.09672	2.10064	1.87007	2.4485	8.41358	2.65986	4.79566	7.08681	2.18223
2.43952	1.82322	2.30181	13.0613	1.66404	2.66758	1.6516	4.17591	1.96736	3.21092	1.62162	2.28034	4.15656	3.18693	6.14481	2.2848	4.64795	3.38668	6.52814	2.84159	4.81333	2.34746	3.10045	2.0966	1.87938	2.49364	8.60043	2.70116	4.90667	7.10517	2.19362
2.47451	1.8433	2.3025	13.315	1.68311	2.67218	1.66645	4.23793	1.98149	3.23369	1.63139	2.31453	4.2615	3.22782	6.18717	2.3017	4.71969	3.43808	6.70088	2.88727	4.91017	2.36698	3.10553	2.10383	1.89646	2.52578	8.77071	2.72442	5.05382	7.15216	2.21938
2.51122	1.85523	2.31259	13.5307	1.68168	2.69453	1.67488	4.27772	1.9886	3.25162	1.62694	2.34051	4.36247	3.26354	6.23903	2.30428	4.7806	3.51016	6.78615	2.93652	4.96526	2.3922	3.11323	2.1162	1.91127	2.55311	8.88452	2.75858	5.2178	7.17336	2.23743
2.53233	1.86715	2.33358	13.6629	1.68104	2.74766	1.68366	4.31207	1.99363	3.26586	1.65616	2.35295	4.44203	3.29593	6.2621	2.32039	4.85082	3.58883	6.86167	2.98909	4.99776	2.41205	3.10951	2.12157	1.91981	2.57049	8.95965	2.80599	5.29666	7.20649	2.26311
2.56104	1.88095	2.35198	13.7566	1.68229	2.79825	1.69033	4.38517	1.99037	3.28539	1.66256	2.3789	4.4912	3.32018	6.26786	2.33623	4.87206	3.69172	6.93057	3.03703	5.03057	2.43807	3.10729	2.1126	1.92556	2.58727	9.00517	2.85442	5.32758	7.27296	2.27683
2.58785	1.90329	2.35167	13.9178	1.69668	2.83238	1.69187	4.43674	1.99129	3.32932	1.66483	2.39623	4.54893	3.37498	6.2822	2.36925	4.89028	3.82659	7.06728	3.10799	5.0593	2.45837	3.11914	2.11138	1.92458	2.60875	9.09346	2.90905	5.3627	7.32775	2.29141
2.62451	1.91512	2.35946	14.1314	1.69624	2.85772	1.69682	4.46204	2.00941	3.37469	1.65867	2.39833	4.62647	3.40212	6.29344	2.39323	4.91743	3.94476	7.18954	3.20089	5.08762	2.48856	3.12966	2.11745	1.93961	2.63742	9.20434	2.92346	5.4196	7.33645	2.3065
2.67733	1.92671	2.38118	14.4016	1.70679	2.86471	1.69234	4.50991	2.02817	3.3942	1.65909	2.4081	4.67865	3.42379	6.2929	2.39985	4.94435	4.04444	7.24889	3.31455	5.12303	2.52179	3.13995	2.11426	1.94267	2.66458	9.30234	2.9271	5.48066	7.33587	2.30608
2.72309	1.93828	2.39677	14.5655	1.72241	2.88677	1.68412	4.53714	2.0373	3.40686	1.67199	2.40995	4.69769	3.4753	6.30521	2.40107	4.96502	4.12942	7.30112	3.42149	5.12325	2.55228	3.15717	2.1114	1.93747	2.68137	9.51572	2.95193	5.57813	7.38296	2.30958
2.75694	1.946	2.4107	14.787	1.72888	2.91612	1.67454	4.57824	2.05085	3.41927	1.68296	2.40727	4.70185	3.52382	6.3205	2.40105	5.00146	4.25178	7.33938	3.49644	5.12491	2.57196	3.18647	2.12498	1.93901	2.69099	9.74115	2.99849	5.71668	7.41337	2.30586
2.81465	1.97378	2.43515	15.0893	1.73949	2.92439	1.68083	4.62435	2.05852	3.42267	1.69421	2.4398	4.72446	3.54575	6.32333	2.39662	5.09028	4.35025	7.37347	3.58395	5.12146	2.59459	3.19795	2.12918	1.94081	2.7161	9.85413	3.01739	5.81343	7.44704	2.30485
2.86936	1.98838	2.4554	15.3819	1.75432	2.92757	1.68303	4.65188	2.07647	3.42841	1.71037	2.47159	4.74848	3.57144	6.34876	2.41448	5.18549	4.41493	7.42028	3.66297	5.13897	2.61881	3.20336	2.13422	1.94419	2.76213	9.90788	3.0631	5.9099	7.46923	2.30008
2.94331	2.00516	2.46364	15.5994	1.77322	2.94227	1.68544	4.70844	2.10362	3.4519	1.7088	2.52098	4.82677	3.58837	6.35772	2.43493	5.22973	4.54954	7.52087	3.744	5.18479	2.65407	3.20435	2.13962	1.9541	2.82431	9.95344	3.12497	6.0156	7.50921	2.30653
3.02369	2.01289	2.47289	15.7622	1.80037	2.94804	1.70707	4.77437	2.11948	3.51052	1.71442	2.56913	4.90109	3.62469	6.36871	2.45893	5.27786	4.72159	7.61839	3.81344	5.27081	2.69885	3.20471	2.13724	1.9705	2.89519	10.0567	3.19519	6.09874	7.63367	2.32506
3.16868	2.02852	2.46925	15.8685	1.82494	2.96788	1.70771	4.84562	2.11598	3.54156	1.71926	2.58789	4.97367	3.69699	6.35549	2.47471	5.34193	4.93146	7.75775	3.87801	5.35535	2.72536	3.22819	2.12405	1.98667	2.9332	10.2578	3.25411	6.17971	7.82002	2.34113
3.31698	2.04393	2.48031	16.0595	1.83406	2.99447	1.72482	4.90106	2.10867	3.57799	1.73347	2.60248	5.05195	3.78355	6.33452	2.48488	5.40539	5.12798	7.8896	3.9588	5.44374	2.74701	3.23466	2.12027	1.99407	2.97294	10.5916	3.28892	6.23738	8.08061	2.34263
3.43438	2.06619	2.48849	16.327	1.85815	3.04029	1.7295	4.97901	2.13766	3.59509	1.73498	2.61455	5.13097	3.84331	6.31124	2.49988	5.48084	5.31917	8.00966	4.03497	5.52447	2.78477	3.23465	2.12284	1.99432	2.99285	11.0985	3.35248	6.29464	8.35565	2.36458
3.53309	2.08089	2.496	16.6407	1.87656	3.12384	1.74095	5.07741	2.15727	3.61051	1.73111	2.63629	5.16942	3.9128	6.29597	2.52009	5.59713	5.47684	8.12503	4.1306	5.61983	2.83274	3.24701	2.13179	2.01241	3.02684	11.4322	3.39469	6.36859	8.58646	2.3762
3.59904	2.10185	2.50939	16.9277	1.88982	3.22169	1.74473	5.18006	2.17877	3.64216	1.73532	2.66638	5.19136	3.96147	6.27872	2.52988	5.71356	5.59878	8.19879	4.24915	5.63917	2.87669	3.2621	2.14983	2.0218	3.0716	11.5982	3.48211	6.48079	8.72797	2.39156
3.6454	2.12521	2.50852	17.2662	1.90045	3.2761	1.74723	5.22774	2.20994	3.71435	1.73204	2.68839	5.25097	3.98455	6.26269	2.53196	5.79941	5.7002	8.24844	4.31594	5.63396	2.91943	3.28444	2.1625	2.03736	3.10382	11.6672	3.5889	6.64674	8.89807	2.4041
3.68412	2.15942	2.51988	17.6354	1.91591	3.2908	1.75027	5.26126	2.22959	3.75065	1.72937	2.7246	5.3023	4.05611	6.23888	2.53223	5.85292	5.79173	8.28097	4.36163	5.63241	2.96821	3.30198	2.15789	2.04247	3.14027	11.7513	3.65786	6.79604	9.07751	2.41127
3.72842	2.21401	2.53596	17.8607	1.92515	3.3144	1.75574	5.30382	2.24622	3.78362	1.74233	2.73245	5.35655	4.14049	6.22307	2.5418	5.89078	5.88557	8.3389	4.41749	5.66451	2.99655	3.30876	2.15407	2.03982	3.21184	11.8927	3.68545	6.90828	9.19469	2.42031
3.79706	2.22325	2.5523	18.0093	1.9394	3.34755	1.77852	5.33203	2.26273	3.80731	1.75272	2.7406	5.40824	4.18565	6.20893	2.54267	5.92046	5.9924	8.37497	4.48713	5.73346	3.02918	3.31208	2.15513	2.04136	3.29309	12.0793	3.72077	6.97391	9.32501	2.43087
3.89337	2.25181	2.57566	18.0452	1.9477	3.4207	1.80017	5.35347	2.29415	3.83978	1.75626	2.77769	5.48063	4.21775	6.16818	2.52494	5.94495	6.11597	8.43192	4.5499	5.77694	3.06731	3.31809	2.15422	2.0514	3.37037	12.2661	3.82376	7.04839	9.48603	2.43778
3.95151	2.27082	2.58407	18.128	1.96194	3.50769	1.80567	5.38485	2.37436	3.87879	1.76034	2.8187	5.55076	4.27811	6.10264	2.52587	5.96951	6.24423	8.48526	4.62091	5.83052	3.09924	3.3318	2.1609	2.05826	3.46093	12.4817	3.92435	7.14048	9.61935	2.44647
4.00717	2.30014	2.58744	18.3332	1.9622	3.57276	1.82269	5.43371	2.45415	3.89376	1.78464	2.85853	5.62102	4.32418	6.03079	2.53885	5.99347	6.36792	8.54639	4.68583	5.96332	3.13646	3.3483	2.16026	2.09656	3.49797	12.6685	3.99832	7.26393	9.6651	2.46483
4.06884	2.33635	2.59472	18.5365	1.9697	3.62826	1.83238	5.50324	2.51914	3.93707	1.80905	2.89901	5.66861	4.3593	5.99113	2.55758	6.03412	6.47654	8.63258	4.73653	6.08337	3.19214	3.36125	2.16329	2.1212	3.52171	12.7607	4.08386	7.401	9.72866	2.49021
4.1257	2.38014	2.59821	18.7338	1.98546	3.66278	1.84617	5.5536	2.55866	3.95366	1.8463	2.91615	5.69447	4.40997	5.99621	2.58062	6.08846	6.61192	8.69105	4.77542	6.22528	3.24707	3.3623	2.17311	2.13759	3.5441	12.8395	4.16607	7.49793	9.89625	2.51035
4.16746	2.4189	2.62275	18.9552	1.99742	3.68618	1.85037	5.58475	2.58739	3.95737	1.85922	2.93106	5.75694	4.44182	5.99385	2.62668	6.14046	6.73772	8.74538	4.82027	6.38049	3.28953	3.34413	2.18405	2.16297	3.55471	12.8872	4.21931	7.60444	10.0975	2.51943
4.24428	2.45265	2.65659	19.1714	2.01926	3.72332	1.85222	5.6071	2.6075	3.97812	1.87762	2.96667	5.84315	4.45498	5.95915	2.6605	6.19734	6.88877	8.79449	4.90291	6.46905	3.34078	3.32107	2.18812	2.17222	3.57448	12.91	4.26526	7.74983	10.2997	2.52528
4.3594	2.47821	2.68273	19.4248	2.04226	3.74539	1.86763	5.64109	2.63111	4.03459	1.90119	2.98204	5.93545	4.46516	5.88961	2.67109	6.27172	7.09027	8.81534	4.9696	6.53173	3.38081	3.30723	2.1888	2.1737	3.59869	12.9329	4.30723	7.87525	10.443	2.52847
4.47147	2.49753	2.71832	19.7071	2.06283	3.80791	1.88665	5.67889	2.66528	4.15825	1.92734	2.98115	6.02165	4.49258	5.75355	2.69265	6.36017	7.28543	8.87013	5.05168	6.54967	3.42286	3.3186	2.18627	2.1724	3.64152	12.9875	4.41844	7.96275	10.5544	2.52769
4.52914	2.52519	2.73369	19.9931	2.08274	3.89576	1.9148	5.69713	2.71219	4.20394	1.97246	2.98706	6.098	4.52723	5.58485	2.69952	6.43168	7.46801	8.95781	5.14011	6.59064	3.45052	3.32094	2.18527	2.16928	3.68838	13.0799	4.54018	8.12902	10.6794	2.51741
4.57664	2.56173	2.75055	20.4159	2.10624	3.96163	1.93545	5.74294	2.77061	4.23137	2.00629	3.00553	6.17514	4.57731	5.45484	2.70025	6.482	7.59753	9.06574	5.22036	6.64917	3.45549	3.32095	2.18623	2.18402	3.75086	13.1872	4.63339	8.27937	10.8443	2.51828
4.59005	2.58891	2.76838	20.9054	2.15673	4.00193	1.93973	5.80316	2.83097	4.26889	2.03502	3.0244	6.24892	4.63686	5.32059	2.71907	6.52336	7.70108	9.13661	5.26537	6.77754	3.46726	3.30956	2.18674	2.21058	3.82411	13.2607	4.70681	8.42745	10.9512	2.52981
4.62941	2.60589	2.78187	21.3053	2.21045	4.02964	1.95155	5.86944	2.88303	4.31381	2.04323	3.03813	6.29633	4.67891	5.19418	2.75353	6.56795	7.80131	9.19514	5.30546	6.95254	3.50287	3.29542	2.19139	2.22819	3.88085	13.3012	4.77935	8.55258	11.0587	2.54274
4.69895	2.61718	2.80565	21.5259	2.22989	4.08116	1.96459	5.9493	2.94162	4.37575	2.04603	3.06525	6.31175	4.70905	5.12566	2.78618	6.60979	7.9362	9.21612	5.34431	7.16009	3.55382	3.28544	2.20683	2.23928	3.93084	13.4017	4.8785	8.64965	11.2068	2.54749
4.8014	2.63142	2.84404	21.6842	2.27813	4.18378	1.98568	6.00433	2.98875	4.47772	2.05164	3.07674	6.34524	4.72337	5.08813	2.83414	6.64671	8.10406	9.27119	5.39447	7.3206	3.63465	3.28712	2.22373	2.24398	3.95831	13.5629	4.98568	8.73343	11.3405	2.54854
4.91378	2.64808	2.89115	21.9107	2.30254	4.33969	2.00205	6.04407	3.02789	4.66041	2.06206	3.09325	6.38135	4.74023	5.07771	2.88982	6.67838	8.25444	9.33993	5.42308	7.47987	3.73307	3.29771	2.2242	2.25388	3.98852	13.71	5.06067	8.85474	11.5166	2.56134
5.01689	2.65532	2.90633	22.0945	2.31978	4.5718	2.01081	6.09689	3.10789	4.87569	2.07781	3.1291	6.43924	4.75893	5.0706	2.95631	6.70719	8.39677	9.39738	5.45837	7.68862	3.8095	3.31638	2.21776	2.26952	4.03014	13.806	5.14519	8.95903	11.7298	2.5629
5.10716	2.65888	2.92229	22.1788	2.35766	4.79173	2.021	6.1452	3.23278	5.07284	2.11197	3.19172	6.51274	4.79078	5.08929	3.00607	6.7711	8.5384	9.47446	5.48968	7.90113	3.85647	3.28241	2.22136	2.28648	4.07064	13.9391	5.21752	9.04664	11.9854	2.57314
5.18637	2.66037	2.94696	22.3436	2.39202	4.99071	2.02668	6.21471	3.38188	5.23774	2.14592	3.25567	6.60744	4.82232	5.09058	3.04112	6.83372	8.64461	9.54108	5.52798	8.06074	3.90836	3.27283	2.22167	2.29324	4.12955	13.9816	5.3064	9.1728	12.2202	2.591
5.24097	2.67161	2.9679	22.6372	2.46157	5.11581	2.0455	6.28837	3.52061	5.39618	2.17414	3.3233	6.69775	4.84922	5.08458	3.05712	6.8982	8.74371	9.61612	5.55484	8.12055	3.95024	3.25631	2.2057	2.30949	4.21282	14.0632	5.4178	9.32568	12.5076	2.61441
5.28972	2.67817	2.98461	22.9059	2.54738	5.28532	2.05214	6.39195	3.64063	5.48614	2.21678	3.36684	6.74433	4.87195	5.05485	3.07073	6.96861	8.81391	9.70335	5.58397	8.24082	3.98066	3.25218	2.19269	2.33351	4.27727	14.1924	5.52154	9.43084	12.8855	2.61584
5.32484	2.68395	2.99585	23.0955	2.63295	5.40783	2.05751	6.53713	3.7476	5.60074	2.23856	3.39924	6.79533	4.90091	5.02419	3.12902	7.027	8.88307	9.69383	5.63368	8.51213	4.0172	3.24221	2.19086	2.36521	4.34978	14.3156	5.62062	9.50614	13.2889	2.60632
5.35201	2.70299	3.00744	23.1986	2.68127	5.49525	2.04863	6.68378	3.85809	5.73242	2.25618	3.41979	6.83744	4.92285	4.98178	3.16249	7.0942	8.99844	9.66701	5.67654	8.83862	4.06006	3.22892	2.1944	2.39902	4.43266	14.4953	5.70738	9.58392	13.5678	2.60996
5.36872	2.74245	3.01561	23.3247	2.71853	5.56461	2.05228	6.86419	3.93281	5.84794	2.29185	3.43408	6.85649	4.93305	4.94486	3.19176	7.14622	9.17645	9.66769	5.6973	9.30965	4.09713	3.23713	2.19793	2.43408	4.52219	14.6071	5.78358	9.62453	13.7246	2.62208
5.39491	2.77467	3.03957	23.5982	2.73467	5.62394	2.06357	7.00751	4.04483	6.01123	2.30679	3.47941	6.86572	4.94	4.86702	3.20056	7.17554	9.38086	9.63863	5.73829	9.74115	4.1432	3.26681	2.19891	2.45379	4.59215	14.6638	5.83975	9.63212	13.8796	2.62683
5.43087	2.79377	3.09405	24.0224	2.77569	5.74281	2.07628	7.12451	4.1957	6.25902	2.35021	3.53634	6.8579	4.97075	4.82246	3.21273	7.19307	9.58369	9.59382	5.80285	10.0231	4.21411	3.31178	2.20617	2.48296	4.65032	14.6953	5.88026	9.61977	14.0912	2.62822
5.48039	2.79967	3.17424	24.4736	2.82021	5.88372	2.08647	7.21421	4.35058	6.44338	2.40966	3.60128	6.86981	5.00216	4.76088	3.25523	7.18146	9.74504	9.56033	5.86191	10.1943	4.28921	3.34414	2.20643	2.49957	4.69777	14.7225	5.95942	9.61181	14.3564	2.65048
5.55111	2.80941	3.21518	25.0077	2.84492	6.02784	2.09174	7.26255	4.49463	6.5079	2.44544	3.67445	6.90556	5.04494	4.65961	3.2952	7.15238	9.84262	9.59602	5.94872	10.3106	4.35535	3.36357	2.20961	2.5156	4.7354	14.8328	6.07958	9.62691	14.6243	2.65551
5.61645	2.82502	3.28421	25.5095	2.85921	6.14265	2.10137	7.29782	4.63321	6.56779	2.48131	3.76332	6.93538	5.09266	4.62918	3.32982	7.14518	9.92707	9.70694	6.03295	10.5042	4.38547	3.37538	2.21897	2.52977	4.8013	15.0479	6.14906	9.65793	14.9187	2.65205
5.67788	2.85068	3.37816	25.803	2.89023	6.23949	2.12513	7.34186	4.71296	6.62711	2.49594	3.83589	6.97405	5.11743	4.61742	3.37402	7.17733	10.008	9.83603	6.14357	10.7631	4.4022	3.40211	2.2262	2.53334	4.86515	15.1841	6.20325	9.71056	15.2347	2.65798
5.72155	2.88077	3.47821	25.9873	2.93716	6.34062	2.13185	7.43171	4.77976	6.67193	2.52002	3.88269	6.98923	5.13879	4.60573	3.43955	7.19608	10.1253	9.96079	6.248	10.9997	4.40703	3.41989	2.23779	2.54043	4.95757	15.2766	6.32626	9.76871	15.5495	2.67066
5.75163	2.91122	3.5481	26.294	3.01088	6.45815	2.13942	7.55705	4.80917	6.73708	2.54612	3.93065	7.00612	5.14388	4.64234	3.50602	7.21769	10.2331	10.021	6.33182	11.2547	4.42414	3.43587	2.24745	2.5554	5.05133	15.3514	6.41975	9.81398	15.8039	2.69116
5.77416	2.94225	3.60787	26.8069	3.05099	6.56133	2.1444	7.6727	4.85513	6.77238	2.57032	3.95278	7.01935	5.17235	4.70862	3.59342	7.26963	10.3778	10.0752	6.37653	11.4843	4.43762	3.43385	2.25882	2.56214	5.13434	15.4062	6.49173	9.88319	16.1226	2.70699
5.78769	2.97751	3.64084	27.2854	3.0675	6.64149	2.14737	7.75754	4.91803	6.85996	2.58422	3.97918	7.02387	5.21361	4.77163	3.65836	7.30234	10.575	10.1183	6.40866	11.6944	4.46598	3.44423	2.24947	2.59029	5.2336	15.4612	6.57953	9.95978	16.4121	2.72817
5.79954	2.9942	3.66785	27.5768	3.07934	6.71376	2.15587	7.85261	5.02165	6.96654	2.60007	3.98839	7.05023	5.2367	4.83067	3.71148	7.34499	10.7641	10.1856	6.45295	11.869	4.48493	3.4694	2.24801	2.61016	5.28647	15.5031	6.70157	10.0065	16.7244	2.73408
5.81296	3.00778	3.71394	27.7342	3.12447	6.7774	2.16921	7.97357	5.14439	7.1656	2.61771	4.00552	7.07821	5.25069	4.91339	3.76224	7.38365	10.896	10.2153	6.50433	12.044	4.49171	3.47016	2.26707	2.61357	5.31217	15.5851	6.78916	10.034	16.99	2.74147
5.82995	3.01695	3.74964	27.7267	3.17782	6.84236	2.18601	8.1584	5.27051	7.35482	2.64279	4.02037	7.10113	5.27905	4.96893	3.84662	7.41133	10.9889	10.2366	6.54923	12.2892	4.51184	3.49495	2.28101	2.62305	5.33314	15.6593	6.84815	10.0734	17.3029	2.7517
5.86164	3.02969	3.79194	27.7298	3.23193	6.89869	2.1965	8.33849	5.34379	7.57071	2.66536	4.04621	7.11607	5.32942	5.0149	3.93659	7.39694	11.0535	10.3067	6.61875	12.423	4.53633	3.495	2.28538	2.63774	5.39379	15.7673	6.88527	10.0919	17.6148	2.76146

## Sheet: Control
ID01	ID02	ID03	ID04	ID05	ID06	ID07	ID08	ID09	ID10	ID11	ID12	ID13	ID14	ID15	ID16	ID17	ID18	ID19	ID20	ID21	ID22	ID23	ID24	ID25	ID26	ID27	ID28	ID29	ID30	ID31
5.06068	3.64942	3.73085	16.2591	6.01288	3.99959	2.37931	8.84674	4.10239	9.53673	3.15086	3.9144	6.01736	6.02618	6.16962	3.99312	6.50198	4.90439	9.10031	6.68496	6.37226	2.59212	3.68736	6.65658	2.42899	3.34422	14.4726	7.35247	8.01225	18.3267	3.97511
5.09971	3.66314	3.82201	16.4448	6.03106	4.05472	2.38915	9.0275	4.15363	9.67872	3.16812	3.96044	6.15918	6.13087	6.26467	4.10504	6.51199	4.94745	9.13487	6.85598	6.55345	2.61464	3.7131	6.78895	2.43539	3.43002	14.5461	7.58001	8.08918	18.3575	4.01746
5.14714	3.69158	3.88732	16.7609	6.03949	4.12698	2.41713	9.14784	4.24901	9.90024	3.21827	3.99802	6.2939	6.23115	6.33702	4.19292	6.52424	5.0253	9.14718	7.08165	6.79301	2.6352	3.73245	6.91941	2.44825	3.50617	14.6307	7.72067	8.18713	18.3977	4.063
5.17942	3.74584	3.92838	17.0814	6.0429	4.21639	2.42338	9.2548	4.35826	10.136	3.26664	4.03106	6.40548	6.32613	6.4174	4.26257	6.53638	5.1467	9.18703	7.25404	6.97844	2.67087	3.76771	7.05008	2.47048	3.59329	14.6661	7.79619	8.29656	18.4782	4.11982
5.2232	3.78746	3.9809	17.2667	6.03744	4.2898	2.4363	9.42108	4.45992	10.2848	3.32417	4.06776	6.48669	6.41657	6.47961	4.32315	6.54645	5.28817	9.28913	7.42795	7.11366	2.69709	3.79827	7.15061	2.49695	3.70099	14.6886	7.8323	8.38898	18.5832	4.13429
5.28566	3.8188	4.0332	17.3646	6.0127	4.35686	2.45684	9.60141	4.55	10.399	3.36645	4.11603	6.53832	6.48939	6.54898	4.37579	6.55798	5.43557	9.42968	7.56674	7.22974	2.72554	3.83107	7.23988	2.52208	3.74379	14.7883	7.88722	8.47467	18.6829	4.17325
5.37079	3.88664	4.09977	17.4185	6.00021	4.43479	2.49021	9.76116	4.613	10.5035	3.39732	4.19174	6.62481	6.56415	6.61637	4.45176	6.57469	5.53925	9.60256	7.73748	7.45129	2.75051	3.8612	7.32749	2.56435	3.77523	14.9243	7.9675	8.50915	18.7755	4.22291
5.43482	3.9984	4.16331	17.3922	5.97591	4.53843	2.51635	9.90003	4.65145	10.6058	3.40433	4.21071	6.70483	6.65433	6.68511	4.51562	6.59144	5.642	9.71751	7.92198	7.7879	2.76906	3.90194	7.39289	2.58999	3.83267	15.0234	8.08732	8.51934	18.8864	4.26386
5.49078	4.07269	4.24264	17.3063	5.96165	4.66298	2.53219	10.0258	4.6897	10.6932	3.40585	4.24557	6.73595	6.7541	6.75446	4.56609	6.60935	5.7968	9.79102	8.08172	8.07193	2.79005	3.94556	7.4287	2.59216	3.90628	15.1127	8.22832	8.52642	18.9568	4.28713
5.53221	4.09807	4.30298	17.2977	5.95881	4.76052	2.53757	10.1742	4.7238	10.8112	3.43379	4.28723	6.76142	6.8465	6.83085	4.63934	6.63064	5.9466	9.88474	8.21459	8.36349	2.80639	3.97481	7.47722	2.60097	3.96158	15.2435	8.31895	8.53711	19.0403	4.30825
5.54849	4.12509	4.36367	17.406	5.94207	4.85547	2.54643	10.3627	4.77951	10.9738	3.45455	4.33461	6.81028	6.92078	6.90226	4.71594	6.65229	6.0942	9.99972	8.29981	8.79532	2.83448	3.99641	7.55056	2.61448	4.00557	15.3679	8.42041	8.54963	19.0888	4.33258
5.56915	4.14049	4.40521	17.5688	5.91796	4.93007	2.56017	10.5576	4.83951	11.1681	3.47092	4.40511	6.87189	7.0058	6.95431	4.78907	6.66066	6.21949	10.0922	8.37263	9.25401	2.85843	4.01112	7.64464	2.62298	4.05219	15.437	8.54894	8.55948	19.1088	4.35173
5.57877	4.15879	4.4455	17.7035	5.89533	4.95877	2.56674	10.7026	4.87111	11.3625	3.48441	4.42758	6.92171	7.07037	7.00857	4.85395	6.6708	6.36526	10.173	8.4647	9.74655	2.87781	4.01505	7.72341	2.62792	4.11996	15.4184	8.60624	8.5649	19.1628	4.38908
5.58834	4.17986	4.47583	17.7772	5.89176	5.02519	2.57857	10.7896	4.88729	11.5781	3.50258	4.46312	6.96609	7.11987	7.0654	4.89468	6.69778	6.58107	10.2473	8.58306	10.1218	2.89528	4.03382	7.81132	2.64219	4.25992	15.413	8.6161	8.55438	19.2871	4.41983
5.61016	4.20872	4.51259	17.9181	5.90314	5.12533	2.60122	10.8542	4.93084	11.7356	3.52225	4.49626	6.9957	7.16139	7.09252	4.95782	6.73825	6.86586	10.3331	8.68837	10.3535	2.93389	4.07793	7.87797	2.66579	4.40077	15.3895	8.60443	8.52563	19.4036	4.44797
5.61881	4.27512	4.54154	18.0664	5.89124	5.25103	2.6097	10.8971	4.9834	11.849	3.53521	4.5432	7.00872	7.16387	7.0968	5.0589	6.76799	7.16629	10.4226	8.76405	10.4861	2.97285	4.12963	7.93789	2.69898	4.53865	15.361	8.64399	8.51252	19.4172	4.466
5.64222	4.34102	4.58053	18.187	5.83919	5.41264	2.60902	10.9833	5.04452	11.9818	3.54823	4.58079	7.02579	7.1681	7.08219	5.13044	6.77993	7.50195	10.5529	8.79647	10.5927	3.02799	4.16992	7.98183	2.71982	4.68313	15.4229	8.71403	8.50025	19.39	4.50795
5.67239	4.40427	4.61436	18.3259	5.78494	5.53849	2.62379	11.0842	5.07442	12.1201	3.55623	4.59402	7.08151	7.16173	7.06626	5.2	6.79058	7.82066	10.6642	8.84098	10.7223	3.07791	4.20441	7.98464	2.73758	4.75637	15.5041	8.77547	8.47087	19.3113	4.54587
5.69543	4.44399	4.64812	18.5647	5.74997	5.64329	2.64264	11.1713	5.12419	12.2718	3.57569	4.60677	7.11697	7.1756	7.07609	5.28711	6.78691	8.10508	10.8204	8.87287	10.9208	3.1207	4.22143	8.01183	2.75557	4.80561	15.5848	8.84071	8.45199	19.2229	4.54676
5.70483	4.46711	4.68495	18.8543	5.7169	5.76542	2.67139	11.2118	5.1788	12.3944	3.59395	4.61821	7.13797	7.18009	7.10707	5.36094	6.78697	8.38614	10.9982	8.95377	11.2298	3.13551	4.24209	8.04126	2.77564	4.92177	15.7534	8.89957	8.44541	19.2327	4.5591
5.71631	4.48783	4.71601	19.109	5.70589	5.87585	2.68766	11.2389	5.24643	12.5838	3.60604	4.64052	7.16599	7.17722	7.12996	5.41204	6.80561	8.6784	11.1502	9.03907	11.468	3.14721	4.26561	8.04424	2.7865	5.07391	15.8802	8.98344	8.39578	19.3115	4.57584
5.72158	4.52487	4.73293	19.3547	5.67597	5.94868	2.6839	11.3074	5.31025	12.8375	3.61725	4.65973	7.21062	7.1832	7.14747	5.43541	6.80366	8.94568	11.2437	9.07593	11.5881	3.1743	4.29304	8.04511	2.80685	5.21535	15.8791	9.08385	8.35137	19.4676	4.60125
5.72791	4.56003	4.74757	19.5167	5.63624	6.00751	2.67768	11.3766	5.33817	13.0678	3.62049	4.7041	7.23747	7.18798	7.17358	5.45767	6.77195	9.2236	11.3668	9.10807	11.7145	3.21225	4.34684	8.09324	2.81714	5.35547	15.8979	9.20459	8.30701	19.6852	4.62239
5.75409	4.61696	4.7502	19.6267	5.59472	6.0919	2.67688	11.5498	5.37274	13.3147	3.63194	4.79655	7.2663	7.19902	7.19756	5.5075	6.77383	9.50118	11.431	9.19184	11.8868	3.26983	4.38742	8.12641	2.81694	5.45909	15.9637	9.37055	8.23923	19.87	4.64167
5.76345	4.65021	4.78082	19.7236	5.57147	6.16387	2.68001	11.7366	5.39952	13.6028	3.63178	4.85429	7.29089	7.24359	7.22786	5.58346	6.75591	9.82176	11.5318	9.26428	12.094	3.32218	4.41358	8.12765	2.81736	5.48571	16.0559	9.48164	8.16555	20.0031	4.6686
5.75547	4.675	4.84389	19.9392	5.5284	6.24891	2.67542	11.8728	5.44684	13.8309	3.63755	4.89864	7.28228	7.29389	7.26407	5.65362	6.73515	10.205	11.7036	9.34362	12.3001	3.37285	4.44731	8.16112	2.82976	5.51299	16.1192	9.55905	8.0869	20.0228	4.67055
5.75962	4.70156	4.9335	20.2849	5.49488	6.35674	2.67319	11.9685	5.50499	13.9589	3.64409	4.9418	7.2652	7.30688	7.2916	5.72135	6.73814	10.5449	11.8765	9.43612	12.5674	3.43287	4.46519	8.2178	2.84092	5.555	16.1081	9.63199	8.00559	19.9944	4.69965
5.75389	4.72319	5.02811	20.6783	5.49868	6.42108	2.67043	12.0888	5.54517	14.1435	3.66422	4.93481	7.26692	7.3039	7.33175	5.79258	6.72175	10.7958	12.008	9.50668	12.8316	3.49664	4.47431	8.33307	2.85236	5.6527	16.0885	9.71467	7.93625	19.9679	4.7097
5.75379	4.72363	5.13359	20.8984	5.49591	6.48471	2.67033	12.1888	5.61409	14.3221	3.68293	4.91107	7.27114	7.30318	7.34432	5.89687	6.68315	11.0457	12.1014	9.56655	13.0303	3.54899	4.50788	8.38848	2.876	5.81251	16.0824	9.74752	7.92519	20.0453	4.72357
5.75542	4.71834	5.18127	20.9069	5.45411	6.54401	2.67468	12.3441	5.69002	14.4066	3.66843	4.88917	7.27896	7.30737	7.34444	5.98108	6.64051	11.3531	12.2397	9.62309	13.2507	3.58138	4.55945	8.46927	2.88375	5.94854	16.0476	9.75906	7.92014	20.2401	4.75701
5.77402	4.6956	5.23251	20.8838	5.38946	6.60665	2.67789	12.4721	5.75322	14.483	3.65724	4.90359	7.30268	7.33036	7.34641	6.04277	6.59676	11.69	12.38	9.69902	13.5594	3.61985	4.61685	8.56446	2.90157	6.08789	16.0549	9.74548	7.87495	20.3912	4.78991
5.77969	4.68762	5.27783	21.0689	5.29979	6.64697	2.68508	12.6974	5.80925	14.5483	3.65745	4.92274	7.31737	7.35724	7.34894	6.08753	6.57218	12.0178	12.5302	9.77404	13.9149	3.64874	4.6278	8.65537	2.91463	6.22928	16.1322	9.74983	7.8165	20.4784	4.81461
5.7709	4.65916	5.29694	21.3453	5.22463	6.68858	2.67618	12.933	5.84994	14.6558	3.64833	4.93564	7.31667	7.38729	7.35855	6.10209	6.56022	12.3823	12.6946	9.82116	14.1497	3.69425	4.62274	8.7609	2.92379	6.34559	16.2264	9.7866	7.75693	20.5617	4.82984
5.7366	4.63354	5.31354	21.5883	5.14006	6.70087	2.65224	13.1166	5.87781	14.7495	3.62097	4.94136	7.32179	7.40862	7.37666	6.11416	6.56378	12.7701	12.8681	9.84383	14.4614	3.71449	4.63606	8.85796	2.90698	6.43264	16.2955	9.8162	7.71486	20.654	4.85392
5.71776	4.58991	5.33836	21.6321	5.08147	6.68881	2.62489	13.2864	5.91269	14.876	3.61626	4.9411	7.31348	7.43015	7.39248	6.15346	6.56678	13.1285	13.0885	9.84961	14.8451	3.73222	4.66847	8.95349	2.90774	6.48862	16.3759	9.8326	7.66804	20.7321	4.8911
5.69985	4.54174	5.3782	21.7272	5.06078	6.69159	2.60178	13.3942	5.95267	14.9977	3.63346	4.92426	7.31682	7.43616	7.41153	6.17227	6.54798	13.3992	13.2366	9.88928	15.2048	3.76063	4.6947	9.01459	2.90933	6.53315	16.3891	9.86643	7.6459	20.7657	4.88947
5.69269	4.52208	5.42454	22.0138	5.05522	6.71717	2.6039	13.452	5.99985	15.1477	3.62925	4.90799	7.32584	7.4421	7.42581	6.20153	6.51073	13.6086	13.3481	9.97313	15.4652	3.79208	4.74224	9.07075	2.90345	6.59895	16.3381	9.8556	7.57778	20.7742	4.89145
5.69172	4.5318	5.47275	22.3904	5.03002	6.77686	2.60225	13.449	6.02691	15.3149	3.63356	4.89048	7.35944	7.46487	7.44485	6.24657	6.45079	13.819	13.4463	10.0181	15.6725	3.82964	4.76857	9.15888	2.90123	6.6215	16.2269	9.87489	7.45792	20.706	4.92082
5.69908	4.54629	5.4994	22.6347	4.99794	6.84538	2.60043	13.4425	6.04585	15.41	3.62695	4.89318	7.41294	7.47323	7.45623	6.30767	6.40091	14.0195	13.5366	10.0507	15.8787	3.87164	4.76778	9.2308	2.89718	6.63625	16.1669	9.88224	7.34317	20.585	4.95307
5.70907	4.52716	5.52894	22.6495	4.94304	6.93073	2.5867	13.4448	6.05972	15.4711	3.61446	4.90502	7.46032	7.48643	7.47078	6.36105	6.32767	14.2998	13.5511	10.0973	16.1286	3.91862	4.7829	9.27575	2.90819	6.72535	16.2024	9.86651	7.28486	20.5172	4.99937
5.69823	4.47602	5.54164	22.5943	4.89475	7.05328	2.59745	13.4486	6.06236	15.5004	3.60067	4.91886	7.49003	7.48516	7.4975	6.40079	6.2411	14.6824	13.5688	10.1354	16.3823	3.98226	4.78752	9.3242	2.91894	6.81278	16.2346	9.86348	7.27793	20.4963	4.99788
5.67934	4.42404	5.5202	22.4984	4.833	7.11569	2.60861	13.4498	6.05828	15.5118	3.60142	4.94236	7.52516	7.49357	7.5027	6.43461	6.18083	15.0229	13.6243	10.1564	16.7046	4.0188	4.77969	9.38663	2.93992	6.87928	16.2118	9.84052	7.25686	20.4888	4.99804
5.65804	4.35866	5.51217	22.3862	4.77911	7.11551	2.60072	13.5183	6.04228	15.5273	3.5877	4.98444	7.56314	7.48851	7.48304	6.4395	6.14059	15.2633	13.6791	10.133	17.0539	4.05462	4.78421	9.45385	2.96621	6.94436	16.2733	9.83978	7.2093	20.5083	5.0133
5.6121	4.30362	5.5	22.4092	4.73118	7.13206	2.59306	13.5862	6.05503	15.5505	3.57679	5.02945	7.60142	7.47642	7.48161	6.46038	6.10441	15.3886	13.6926	10.0979	17.4004	4.09673	4.79117	9.49943	2.98511	7.02835	16.3758	9.85937	7.1276	20.5334	5.01817
5.5695	4.27665	5.48391	22.6121	4.66059	7.16233	2.58642	13.6719	6.06749	15.5959	3.56753	5.05938	7.61772	7.45871	7.48782	6.47692	6.05283	15.4549	13.6752	10.1119	17.6704	4.13632	4.77893	9.56126	2.98338	7.1542	16.4054	9.85572	7.05385	20.5202	5.01727
5.5015	4.2763	5.51227	22.7825	4.58516	7.18492	2.57514	13.7529	6.10648	15.665	3.55252	5.06156	7.64966	7.4427	7.49413	6.49937	5.95067	15.5578	13.7129	10.1589	17.8705	4.20773	4.77568	9.63479	2.97036	7.3213	16.3471	9.86689	7.01624	20.4561	5.03393
5.43627	4.26805	5.53252	22.8482	4.54729	7.21236	2.5361	13.7905	6.13388	15.7362	3.52706	5.05344	7.70179	7.43671	7.50382	6.52672	5.8562	15.7158	13.7381	10.1868	17.9943	4.27274	4.75835	9.70383	2.974	7.52438	16.2959	9.82477	6.97158	20.3672	5.07775
5.40189	4.25667	5.55142	22.801	4.53538	7.26304	2.49606	13.7794	6.15067	15.7921	3.50096	5.05889	7.71593	7.43142	7.51451	6.54478	5.79018	15.8518	13.8236	10.1984	18.0943	4.33108	4.77742	9.76872	2.98537	7.66708	16.2429	9.73342	6.92483	20.3219	5.10815
5.39661	4.24941	5.56134	22.8688	4.49053	7.31938	2.47458	13.7684	6.15561	15.8213	3.48359	5.05273	7.69234	7.41126	7.52208	6.54507	5.69699	15.9542	13.9891	10.2032	18.1442	4.36779	4.7812	9.8022	2.99633	7.80289	16.1888	9.66319	6.86809	20.3547	5.12022
5.37859	4.24812	5.55911	23.0969	4.4447	7.39371	2.46906	13.7549	6.17827	15.8194	3.50125	5.04898	7.66306	7.40907	7.51162	6.51924	5.60338	15.9851	14.1134	10.2014	18.2031	4.39174	4.79825	9.80348	3.00981	7.91371	16.1075	9.63655	6.8039	20.4106	5.1252
5.38492	4.23923	5.56642	23.34	4.41503	7.46875	2.45166	13.7224	6.18041	15.7953	3.49731	5.05577	7.63393	7.42504	7.50754	6.48716	5.5419	16.008	14.1049	10.2306	18.2872	4.4301	4.8042	9.81213	3.02574	7.96268	15.9452	9.63336	6.75879	20.4265	5.13799
5.37213	4.21458	5.57208	23.5826	4.38607	7.50581	2.44091	13.6964	6.17861	15.7753	3.46932	5.06365	7.63759	7.42496	7.4892	6.45096	5.48642	16.0955	14.1	10.2734	18.3874	4.45393	4.80494	9.82939	3.04253	8.0006	15.7944	9.61446	6.7474	20.3835	5.13042
5.36138	4.17819	5.56442	23.782	4.32786	7.52194	2.43041	13.6088	6.14814	15.7596	3.46434	5.04435	7.64463	7.43061	7.4672	6.44954	5.46657	16.263	14.1079	10.3162	18.6016	4.48081	4.81755	9.84315	3.04613	8.04588	15.7446	9.60039	6.73114	20.3225	5.13808
5.33374	4.14765	5.54385	23.9062	4.30813	7.53705	2.42013	13.5084	6.15525	15.7728	3.44368	5.05282	7.6539	7.41695	7.43515	6.4277	5.46078	16.4368	14.0986	10.3049	18.8806	4.52266	4.83113	9.86643	3.05158	8.10808	15.7508	9.57868	6.71309	20.2622	5.16383
5.29572	4.13097	5.5398	24.0283	4.29243	7.55244	2.39371	13.404	6.14169	15.7968	3.41924	5.06691	7.62853	7.45411	7.40751	6.39446	5.44769	16.6486	14.0874	10.2733	19.0574	4.5839	4.82941	9.93008	3.04742	8.18635	15.7378	9.56417	6.68282	20.2182	5.18924
5.26827	4.13839	5.52576	24.1425	4.28834	7.58115	2.3818	13.339	6.12851	15.8045	3.40209	5.06578	7.63805	7.49383	7.39784	6.36615	5.41203	16.7994	14.0828	10.2404	19.1748	4.6424	4.78891	10.0231	3.05528	8.31121	15.6826	9.51042	6.64117	20.1766	5.21952
5.25734	4.14166	5.53907	24.3123	4.26363	7.63831	2.38297	13.2962	6.13405	15.8062	3.36534	5.04493	7.65244	7.52757	7.36585	6.36002	5.36563	16.9376	14.1292	10.2284	19.3656	4.71904	4.76817	10.0787	3.0513	8.44157	15.6585	9.44159	6.62272	20.111	5.23232
5.29193	4.12355	5.60008	24.4353	4.21664	7.70998	2.389	13.2864	6.12578	15.799	3.27872	5.01294	7.63873	7.53935	7.32744	6.36065	5.33434	17.0829	14.1419	10.2441	19.528	4.83821	4.76759	10.1053	3.04178	8.58285	15.6512	9.36267	6.57727	20.0566	5.23143
5.29736	4.10636	5.65014	24.4773	4.18047	7.74895	2.399	13.2859	6.11425	15.7991	3.24629	4.97227	7.62614	7.53429	7.26405	6.33192	5.29204	17.2269	14.1484	10.2798	19.6359	4.87574	4.77205	10.1155	3.03638	8.68067	15.6092	9.25484	6.43801	20.0112	5.22498
5.29149	4.10105	5.67668	24.5289	4.13328	7.77163	2.39313	13.286	6.0776	15.792	3.23104	4.94289	7.59814	7.56733	7.19903	6.28861	5.27469	17.3491	14.1903	10.3158	19.7838	4.89089	4.77107	10.11	3.04136	8.79601	15.5661	9.12841	6.3451	19.9479	5.238
5.28392	4.0753	5.69675	24.6813	4.09614	7.80552	2.40326	13.3159	6.05162	15.8109	3.22703	4.9164	7.56521	7.56719	7.12169	6.26251	5.23612	17.4621	14.26	10.3549	20.0215	4.93601	4.77584	10.1015	3.0366	8.91479	15.6038	9.04576	6.33867	19.8257	5.23952
5.271	4.04311	5.70516	24.8027	4.06122	7.81867	2.40361	13.3343	6.02422	15.8854	3.21044	4.88569	7.50662	7.56547	7.03226	6.24249	5.20379	17.5769	14.2703	10.3548	20.1854	5.01702	4.78149	10.1063	3.02673	8.95576	15.6691	9.01035	6.32893	19.6981	5.23897
5.25771	3.99522	5.71436	24.7975	4.03694	7.84952	2.40324	13.2544	5.98366	15.9817	3.16016	4.85205	7.44157	7.53816	6.95667	6.23988	5.20089	17.7492	14.2615	10.3495	20.2942	5.13842	4.77797	10.1352	3.03365	9.00179	15.6674	8.98519	6.3555	19.6176	5.24333
5.25384	3.96786	5.73565	24.7332	4.00193	7.87008	2.40066	13.1805	5.95835	16.0557	3.09724	4.82211	7.36807	7.47445	6.87735	6.24822	5.22782	17.9726	14.3063	10.3416	20.3542	5.26435	4.78813	10.1275	3.04164	9.11993	15.6299	8.98809	6.35872	19.5826	5.26006
5.23208	3.95018	5.73686	24.6637	3.97016	7.87902	2.41272	13.1274	5.90219	16.0964	3.05289	4.8127	7.22174	7.41669	6.80285	6.22813	5.21414	18.207	14.3619	10.3087	20.383	5.3779	4.80519	10.1351	3.05106	9.22025	15.5275	8.93354	6.36133	19.5267	5.24578
5.20298	3.94279	5.719	24.6062	3.90872	7.88324	2.40624	13.1029	5.86527	16.1088	3.01838	4.80164	7.07352	7.36563	6.69473	6.16721	5.22638	18.4166	14.3933	10.2087	20.4112	5.4597	4.80428	10.1387	3.05476	9.31688	15.3436	8.89287	6.35204	19.5228	5.21939
5.18496	3.96424	5.70353	24.5608	3.84663	7.8942	2.38074	13.0526	5.84024	16.0854	3.00822	4.77637	7.00131	7.34656	6.57787	6.11692	5.22251	18.5719	14.4052	10.1375	20.4544	5.54256	4.8074	10.139	3.06262	9.45201	15.2845	8.85595	6.29336	19.5362	5.17975
5.17861	3.97926	5.69092	24.5801	3.82094	7.8966	2.36091	13.0372	5.81311	16.0673	3.00985	4.73541	6.93435	7.31585	6.47533	6.05691	5.22084	18.7448	14.3837	10.0918	20.4594	5.58849	4.80948	10.1186	3.07694	9.55831	15.2448	8.7884	6.23336	19.548	5.16815
5.15196	3.96504	5.68843	24.6918	3.77226	7.92025	2.32479	13.0425	5.7793	16.0913	3.00686	4.70449	6.84075	7.26099	6.367	6.0242	5.23678	18.8613	14.3175	10.065	20.4165	5.61787	4.83643	10.0764	3.08699	9.65161	15.1651	8.71865	6.14224	19.5283	5.13636
5.14372	3.9143	5.71529	24.7596	3.72733	7.92432	2.30796	13.0443	5.73539	16.1429	2.97923	4.69261	6.80762	7.1752	6.25893	6.00372	5.22875	18.9444	14.2857	10.0558	20.337	5.62852	4.83014	10.0329	3.11012	9.78964	15.064	8.63881	6.1019	19.5065	5.12084
5.12619	3.83402	5.71776	24.6524	3.70206	7.91641	2.29285	13.0435	5.67828	16.2013	2.95858	4.64431	6.79271	7.09263	6.17125	5.97659	5.2532	19.0266	14.2619	9.98282	20.2796	5.65746	4.80885	9.96837	3.11919	9.94006	14.9956	8.54757	6.10199	19.4903	5.093
5.09439	3.76113	5.69556	24.4367	3.69977	7.92735	2.29074	13.0329	5.62158	16.2943	2.94782	4.59911	6.83126	6.99687	6.12077	5.92849	5.25351	19.1092	14.2092	9.84443	20.1883	5.6898	4.79724	9.8958	3.14466	10.0652	14.8717	8.4445	6.16153	19.4971	5.03151
5.06005	3.71444	5.66135	24.2529	3.69073	7.93679	2.27875	13.0009	5.57195	16.4012	2.92672	4.5529	6.86092	6.91182	6.09447	5.90949	5.25151	19.1777	14.1397	9.70028	20.0234	5.72849	4.79031	9.81434	3.1589	10.1969	14.6876	8.38503	6.18927	19.497	4.99594
5.03971	3.69331	5.63726	24.0702	3.67837	7.95435	2.26745	12.9361	5.53701	16.5164	2.90575	4.52624	6.8616	6.80336	6.04294	5.91097	5.24858	19.2663	14.1073	9.57351	19.8641	5.7588	4.81019	9.76151	3.16189	10.3608	14.5626	8.30366	6.14902	19.4854	4.96384
5.01918	3.67513	5.60904	23.9164	3.6545	7.92958	2.26206	12.9015	5.50715	16.5862	2.88365	4.50003	6.8554	6.69277	5.98637	5.88853	5.25389	19.3712	14.0949	9.49161	19.769	5.80498	4.83217	9.73668	3.16851	10.5018	14.3869	8.22776	6.1233	19.4691	4.92131
4.98563	3.60073	5.58744	23.8046	3.62543	7.89729	2.25638	12.8849	5.47637	16.6367	2.86024	4.47388	6.87664	6.6323	5.90542	5.85113	5.25534	19.444	14.066	9.46275	19.6961	5.87302	4.91918	9.76065	3.17101	10.5622	14.2076	8.11635	6.10145	19.453	4.89325
4.93728	3.54097	5.58462	23.6776	3.58956	7.83526	2.24392	12.9076	5.44353	16.6	2.83169	4.44967	6.86415	6.61068	5.79853	5.79858	5.26217	19.481	14.0174	9.44693	19.6695	5.89736	4.98478	9.78982	3.1619	10.6147	14.0534	7.97545	6.07588	19.4227	4.88149
4.91637	3.48344	5.57488	23.4852	3.56571	7.77123	2.22846	12.9439	5.41179	16.5211	2.81324	4.37457	6.81106	6.5799	5.71304	5.7489	5.2557	19.468	13.9243	9.38145	19.6867	5.92339	5.0301	9.79169	3.16114	10.6882	13.8903	7.89295	6.06897	19.3817	4.86682
4.87941	3.44268	5.59414	23.2102	3.52229	7.75943	2.2067	12.9755	5.38083	16.4336	2.78899	4.34208	6.7937	6.52057	5.63237	5.70038	5.22966	19.4803	13.918	9.30639	19.7415	5.95138	5.03698	9.76518	3.15829	10.7806	13.7364	7.83716	6.0916	19.2454	4.86464
4.81208	3.40813	5.6118	22.9617	3.47826	7.75927	2.1897	12.983	5.34685	16.3807	2.7779	4.31208	6.79179	6.4639	5.54959	5.64587	5.2138	19.6001	13.8515	9.25006	19.7467	5.97457	5.02765	9.73664	3.15615	10.7851	13.5722	7.79693	6.09846	19.0798	4.85301
4.74123	3.37057	5.60106	22.7636	3.45522	7.71632	2.1719	13.0045	5.31424	16.3444	2.76466	4.29513	6.78556	6.37422	5.48024	5.58469	5.199	19.7678	13.7559	9.21019	19.742	6.01378	5.01103	9.71013	3.15257	10.7256	13.3477	7.81042	6.0811	18.878	4.84062
4.7148	3.32133	5.57518	22.5678	3.45414	7.62796	2.15701	13.0157	5.2764	16.3163	2.77165	4.26216	6.77925	6.25588	5.42888	5.53574	5.18483	19.8727	13.6511	9.15884	19.7097	6.0679	4.98566	9.70771	3.13783	10.7185	13.1581	7.89862	6.07313	18.7581	4.85631
4.7102	3.29265	5.5266	22.4204	3.46452	7.55507	2.14333	13.0269	5.24641	16.3054	2.76663	4.25455	6.79322	6.20064	5.43201	5.50613	5.16453	19.9399	13.5616	9.09435	19.6807	6.13999	4.96058	9.66687	3.12861	10.7473	13.0438	7.9519	6.07396	18.7079	4.89023
4.70278	3.25495	5.49628	22.3492	3.46949	7.5351	2.11888	13.0267	5.22789	16.297	2.73768	4.26393	6.77289	6.12922	5.4676	5.47412	5.14847	20.0487	13.5315	9.03388	19.6725	6.19409	4.93407	9.58273	3.10238	10.8021	12.909	7.92098	6.0904	18.6694	4.91317
4.69764	3.21959	5.48578	22.2997	3.46366	7.5598	2.10575	13.0097	5.18422	16.2557	2.72441	4.27165	6.74145	6.08576	5.47874	5.43255	5.1368	20.192	13.4598	8.98417	19.625	6.23594	4.91359	9.50748	3.08219	10.8873	12.6884	7.83525	6.10427	18.5829	4.90688
4.68602	3.14478	5.4777	22.1622	3.45823	7.57538	2.10906	12.9784	5.14343	16.2236	2.7191	4.28417	6.6707	6.07473	5.45437	5.36268	5.10405	20.2473	13.4596	8.96512	19.5621	6.26877	4.89761	9.4463	3.06894	10.9545	12.4725	7.78564	6.12215	18.4297	4.88496
4.67102	3.09751	5.49678	21.8955	3.43138	7.54408	2.10699	12.9904	5.10884	16.2648	2.70714	4.23055	6.63023	6.05939	5.43219	5.3008	5.05322	20.2229	13.3938	8.95767	19.4635	6.29087	4.88913	9.40993	3.0641	10.9549	12.2561	7.72236	6.10373	18.228	4.82788
4.65955	3.07348	5.54398	21.6279	3.40333	7.52257	2.10111	12.9819	5.07283	16.3175	2.67411	4.15293	6.60059	6.05283	5.40663	5.24006	5.01967	20.1459	13.2947	8.99638	19.2963	6.31312	4.8893	9.37683	3.06017	10.9273	12.1137	7.57857	6.0818	18.0013	4.78001
4.64125	3.05605	5.5855	21.4204	3.38826	7.51526	2.09844	12.9454	5.0518	16.3783	2.65814	4.08268	6.58772	6.03087	5.38195	5.17258	4.98525	20.0116	13.2209	8.97694	19.1048	6.32909	4.85047	9.36859	3.05398	10.9141	12.0261	7.42526	6.04318	17.8032	4.74113
4.61549	3.05185	5.59088	21.3249	3.36594	7.49879	2.09092	12.9297	5.00373	16.4068	2.665	4.01643	6.57174	6.00687	5.34585	5.07719	4.95253	19.9264	13.1464	8.93901	18.9152	6.34038	4.83237	9.3377	3.0533	10.8883	11.966	7.28666	6.0086	17.6353	4.71591
4.58023	3.03117	5.58161	21.1288	3.35973	7.46674	2.09989	12.8706	4.93015	16.378	2.65455	3.94928	6.54482	6.01307	5.31795	5.0112	4.93135	19.942	13.0227	8.94249	18.6829	6.36138	4.79057	9.29134	3.03914	10.8804	11.8673	7.16952	5.96482	17.5113	4.73302
4.55246	2.99811	5.55796	20.781	3.36456	7.44472	2.08352	12.7221	4.84573	16.2815	2.63952	3.92439	6.51661	6.00408	5.2876	4.98528	4.91811	20.0045	12.8793	8.90485	18.5042	6.37879	4.74702	9.2586	3.0125	10.8944	11.7514	7.06497	5.92576	17.4206	4.7518
4.51519	2.97592	5.52812	20.4692	3.37363	7.43205	2.06929	12.5514	4.74684	16.1845	2.62763	3.90764	6.48893	5.96902	5.24564	4.95185	4.90706	20.0099	12.7524	8.82694	18.3813	6.39451	4.73033	9.24404	3.00475	10.8894	11.6345	7.01948	5.87555	17.3468	4.74822
4.47913	2.93929	5.4655	20.3156	3.37483	7.43551	2.05922	12.3068	4.66753	16.128	2.62107	3.89997	6.48456	5.92568	5.18588	4.91869	4.91256	19.9637	12.578	8.7523	18.2072	6.40539	4.73705	9.22152	3.00174	10.8623	11.5666	7.02049	5.83005	17.2173	4.762
4.44326	2.89664	5.38899	20.2439	3.35614	7.49582	2.06401	12.1049	4.63362	16.0823	2.61255	3.88181	6.48185	5.90148	5.13439	4.89735	4.8873	19.8036	12.3543	8.67897	17.9936	6.43484	4.71537	9.16979	2.99341	10.8318	11.5042	6.97634	5.83653	17.017	4.75697
4.4073	2.88081	5.35618	19.9559	3.29467	7.53436	2.05801	11.9269	4.61287	15.9744	2.62011	3.8663	6.49361	5.87417	5.10572	4.8912	4.83769	19.5626	12.0909	8.60205	17.7853	6.49432	4.69051	9.10162	2.99144	10.775	11.3647	6.90921	5.87266	16.7934	4.73037
4.38672	2.87266	5.36691	19.4478	3.23676	7.5503	2.06199	11.7953	4.60671	15.8324	2.61731	3.85875	6.497	5.84188	5.09619	4.8757	4.79283	19.283	11.8204	8.54468	17.6248	6.54023	4.66631	8.98784	2.98791	10.74	11.12	6.86559	5.90631	16.5099	4.7061
4.35877	2.86871	5.36498	18.9517	3.23447	7.52855	2.06116	11.6889	4.60579	15.7181	2.61195	3.83757	6.49986	5.83092	5.0762	4.85774	4.74812	19.1034	11.7013	8.48018	17.4209	6.57133	4.63058	8.93045	2.96882	10.7476	10.9384	6.8592	5.93243	16.1603	4.69257
4.32728	2.85623	5.39083	18.7381	3.2223	7.48797	2.07775	11.5646	4.59462	15.5703	2.61158	3.81939	6.50755	5.81872	5.05696	4.82019	4.71999	19.0462	11.5853	8.41202	17.2682	6.60079	4.62613	8.8526	2.95451	10.8071	10.7057	6.84372	5.96186	15.8149	4.65483
4.29166	2.83865	5.41227	18.7134	3.21417	7.46843	2.08452	11.44	4.54666	15.3191	2.59393	3.80407	6.52009	5.76841	5.06486	4.74394	4.6958	19.065	11.4929	8.32179	17.1465	6.61153	4.62924	8.76908	2.96121	10.8371	10.4181	6.80478	5.99825	15.5866	4.62747
4.26914	2.834	5.39612	18.6841	3.21675	7.45883	2.08326	11.3219	4.45394	15.1499	2.57177	3.80226	6.50324	5.70053	5.05627	4.62436	4.67388	19.1547	11.4446	8.2454	16.9749	6.61588	4.62981	8.74035	2.95367	10.8182	10.2191	6.7191	6.01728	15.482	4.6247
4.23199	2.81553	5.3824	18.6371	3.20457	7.45586	2.09998	11.2304	4.39447	15.0269	2.56843	3.8142	6.44714	5.66305	5.03312	4.53572	4.65214	19.2885	11.37	8.17746	16.7233	6.60993	4.62964	8.7328	2.93811	10.7879	10.1081	6.59794	6.03041	15.4326	4.61089
4.20018	2.79444	5.39495	18.5788	3.21168	7.43792	2.10082	11.0857	4.38477	14.9869	2.55661	3.82017	6.37657	5.64477	5.00447	4.46165	4.63313	19.3194	11.2328	8.12963	16.5238	6.59742	4.62347	8.71891	2.93338	10.7788	10.0486	6.54201	6.02564	15.3011	4.57716
4.1878	2.77356	5.4134	18.4775	3.22083	7.42534	2.09776	10.924	4.3617	14.988	2.52551	3.81528	6.32585	5.65548	4.95962	4.42413	4.61819	19.1611	11.244	8.06348	16.2646	6.59148	4.6177	8.68661	2.92035	10.7491	9.98785	6.49874	6.0307	15.0798	4.56315
4.18189	2.75194	5.42392	18.4001	3.21195	7.41785	2.09314	10.7449	4.34433	14.9705	2.52146	3.8063	6.25695	5.66695	4.92342	4.4154	4.59308	18.9371	11.2303	7.94249	16.0146	6.5782	4.62209	8.64383	2.92124	10.7271	9.84394	6.49081	6.03477	14.7375	4.55403
4.16574	2.71336	5.42537	18.5669	3.20565	7.42353	2.08908	10.6275	4.29929	14.9378	2.53149	3.76864	6.19461	5.68153	4.88592	4.40424	4.5865	18.7432	11.2183	7.81031	15.7398	6.56155	4.59989	8.53352	2.90576	10.7212	9.61312	6.468	6.02386	14.3599	4.54382
4.13103	2.68054	5.44656	18.8228	3.16772	7.41269	2.08479	10.5112	4.27881	14.8464	2.52994	3.70323	6.15047	5.68436	4.85979	4.39985	4.58512	18.6148	11.1865	7.72518	15.5308	6.5203	4.58357	8.33416	2.88701	10.7139	9.41387	6.44021	6.01433	14.1487	4.5078
4.09264	2.67183	5.49283	18.9198	3.12135	7.36279	2.073	10.3943	4.24016	14.7008	2.51798	3.63462	6.09258	5.6624	4.82799	4.42298	4.5664	18.5849	11.135	7.62515	15.3254	6.49112	4.57467	8.18485	2.86187	10.6855	9.36266	6.37614	6.01002	14.0816	4.48917
4.04283	2.66812	5.51134	18.7617	3.07795	7.30578	2.08356	10.3178	4.21576	14.5717	2.49663	3.56465	6.0254	5.64321	4.81869	4.44476	4.53443	18.6019	11.0517	7.52243	15.1212	6.46511	4.57087	8.12803	2.82814	10.6017	9.32746	6.27082	6.00229	14.1259	4.48382
3.98663	2.66209	5.51281	18.392	3.06265	7.25997	2.08907	10.2842	4.17433	14.4191	2.4599	3.5085	5.94953	5.62763	4.80416	4.45967	4.51962	18.6379	10.8374	7.45877	14.9601	6.44916	4.57802	8.09105	2.81397	10.4817	9.25561	6.21932	5.97282	14.2276	4.43751
3.93139	2.63613	5.56059	18.0362	3.05587	7.22528	2.08664	10.2746	4.14202	14.2206	2.4552	3.45524	5.86667	5.61774	4.80478	4.44169	4.5147	18.624	10.5957	7.42795	14.9099	6.43295	4.57148	8.0219	2.81319	10.3195	9.17323	6.24962	5.96521	14.3459	4.39882
3.89144	2.58118	5.58422	17.7519	3.04737	7.17336	2.0852	10.2972	4.11638	13.9721	2.452	3.42013	5.83991	5.61884	4.81581	4.40977	4.4996	18.5856	10.4657	7.38222	14.8569	6.40362	4.54013	7.9403	2.80444	10.2252	9.02695	6.25128	5.96275	14.4373	4.38149
3.86574	2.53703	5.58896	17.4585	3.04129	7.15394	2.08553	10.3773	4.09202	13.757	2.44778	3.41921	5.83316	5.63103	4.81136	4.38997	4.4776	18.6017	10.4087	7.31996	14.6917	6.39244	4.53942	7.86177	2.79768	10.184	8.90979	6.25306	5.97936	14.4443	4.40411
3.84883	2.51117	5.57996	17.1876	3.02658	7.13485	2.08511	10.5582	4.04385	13.633	2.43181	3.40334	5.80296	5.63256	4.78945	4.38588	4.44691	18.6575	10.3405	7.25273	14.4347	6.38972	4.53087	7.78086	2.80318	10.1404	8.87953	6.22645	5.98348	14.3884	4.42776
3.78824	2.48031	5.57096	16.9279	3.01243	7.08293	2.08713	10.6751	3.96654	13.5673	2.43426	3.3711	5.7771	5.61252	4.75645	4.39528	4.41455	18.6978	10.2617	7.14976	14.2164	6.38584	4.4995	7.70242	2.78624	10.115	8.79985	6.20803	5.97041	14.3166	4.45403
3.72609	2.44474	5.57295	16.7356	2.99268	7.02023	2.09089	10.6561	3.88164	13.5115	2.40062	3.34961	5.73695	5.5897	4.7075	4.39841	4.38859	18.6756	10.1823	7.08659	13.8729	6.37815	4.47098	7.63604	2.76117	10.0959	8.724	6.20057	5.93268	14.2364	4.45064
3.66006	2.41996	5.57374	16.6997	2.96172	6.94809	2.09813	10.5881	3.8172	13.4607	2.37581	3.31856	5.72014	5.5741	4.67063	4.37745	4.37886	18.6167	10.0404	7.03688	13.4315	6.37582	4.4549	7.57275	2.74819	10.0465	8.69934	6.2015	5.92145	14.1984	4.41812
3.60896	2.41847	5.59919	16.7682	2.91577	6.88551	2.11855	10.514	3.75443	13.4257	2.37022	3.27291	5.68694	5.5683	4.63413	4.36968	4.3596	18.5641	9.96281	6.98176	13.1319	6.38406	4.44954	7.55608	2.7308	9.96346	8.66917	6.16153	5.89786	14.1994	4.38795
3.5612	2.39464	5.62975	16.7131	2.88593	6.82054	2.12425	10.4587	3.7381	13.3998	2.36181	3.23223	5.6046	5.55688	4.56727	4.36291	4.3224	18.5552	9.88388	6.91457	12.9883	6.3821	4.4201	7.54268	2.72969	9.868	8.59513	6.06128	5.86239	14.2512	4.37087
3.53461	2.35457	5.65625	16.4786	2.87607	6.7232	2.11461	10.3958	3.72453	13.3345	2.3591	3.19888	5.49268	5.54833	4.50746	4.36645	4.29714	18.7362	9.7969	6.81886	12.8431	6.37552	4.38296	7.5185	2.73276	9.7393	8.4354	5.96166	5.84452	14.2958	4.33529
3.49378	2.3067	5.69909	16.0924	2.86534	6.61752	2.1127	10.3228	3.71991	13.2559	2.3606	3.17459	5.44643	5.51012	4.5009	4.37579	4.29398	18.9653	9.63506	6.70807	12.6133	6.31462	4.33891	7.50425	2.73373	9.59513	8.15859	5.84849	5.8326	14.2861	4.30198
3.44712	2.25714	5.72885	15.6963	2.83965	6.57923	2.11016	10.2444	3.70449	13.1734	2.34687	3.16051	5.40166	5.45209	4.50159	4.39368	4.27858	19.0693	9.52412	6.59844	12.2288	6.24654	4.2973	7.46683	2.71833	9.45246	7.86767	5.80237	5.81597	14.2379	4.29196
3.42478	2.2204	5.75436	15.4401	2.82828	6.59836	2.099	10.2062	3.67581	13.1176	2.3428	3.1437	5.3593	5.40923	4.49568	4.42016	4.26685	19.076	9.40442	6.54345	11.8541	6.23113	4.26127	7.42592	2.71211	9.34334	7.74629	5.78248	5.78823	14.1607	4.29774
3.41684	2.19569	5.7695	15.3035	2.82334	6.60191	2.08755	10.1937	3.64035	13.0523	2.32927	3.12361	5.34167	5.38503	4.47347	4.43948	4.23705	19.0072	9.31483	6.50052	11.5549	6.2307	4.25032	7.38101	2.70163	9.21696	7.68855	5.76138	5.75954	14.0658	4.2755
3.40899	2.20507	5.80412	15.2437	2.81234	6.55399	2.07571	10.1977	3.59402	12.995	2.31509	3.12157	5.3104	5.36977	4.43815	4.4586	4.21747	18.9072	9.22222	6.46822	11.3428	6.24226	4.23994	7.33038	2.69549	9.11179	7.65899	5.74406	5.73522	14.0168	4.24399
3.37471	2.18787	5.83376	15.1877	2.81009	6.51808	2.07034	10.1662	3.56814	12.9343	2.30603	3.11905	5.28711	5.34256	4.40639	4.45259	4.18433	18.8383	9.05629	6.39122	11.1885	6.26014	4.21068	7.25787	2.68672	9.02124	7.53975	5.71706	5.71059	13.9758	4.20658
3.30567	2.17741	5.83852	15.1088	2.80565	6.44862	2.07902	10.1368	3.55722	12.855	2.317	3.10513	5.25509	5.29864	4.39472	4.44186	4.17046	18.7306	8.87097	6.29162	11.0001	6.25659	4.18811	7.17106	2.67039	8.94543	7.25716	5.69132	5.68631	13.961	4.17388
3.23372	2.17782	5.83447	15.023	2.79432	6.39609	2.07566	10.1036	3.57557	12.7503	2.31483	3.07896	5.24764	5.22906	4.38816	4.451	4.15467	18.5745	8.7238	6.15725	10.8345	6.22076	4.16435	7.12954	2.65768	8.83082	7.07576	5.67882	5.66684	13.9209	4.13926
3.18496	2.18126	5.85017	15.0046	2.76723	6.37336	2.05921	10.0712	3.58134	12.6343	2.2943	3.06406	5.23747	5.12008	4.36561	4.46719	4.14386	18.473	8.55925	6.00516	10.7243	6.15647	4.14334	7.12008	2.63225	8.74911	6.99354	5.67199	5.65911	13.8787	4.11617
3.13939	2.18701	5.8635	15.0351	2.73617	6.33771	2.06801	10.0324	3.58073	12.5239	2.29658	3.0403	5.20392	5.01918	4.34321	4.47936	4.13149	18.4938	8.41859	5.86318	10.6614	6.10428	4.124	7.08221	2.61333	8.66175	6.97669	5.6512	5.64349	13.7659	4.12186
3.10168	2.17817	5.89906	15.1075	2.71301	6.31349	2.05806	9.96882	3.55055	12.4078	2.28265	3.026	5.17599	4.90937	4.32353	4.49733	4.11034	18.6114	8.37729	5.74449	10.5665	6.06261	4.1014	7.03526	2.60611	8.52101	7.02996	5.6104	5.62599	13.5812	4.13334
3.07758	2.15514	5.92178	15.1224	2.70423	6.31679	2.05361	9.91441	3.51466	12.3108	2.27022	3.01649	5.14096	4.85633	4.31433	4.48282	4.05321	18.6396	8.33075	5.64612	10.3231	6.04484	4.07634	6.96541	2.57595	8.37005	7.01183	5.50724	5.57284	13.3896	4.1411
3.03928	2.13984	5.92319	15.0384	2.69775	6.32585	2.05441	9.87701	3.45627	12.1729	2.2728	3.00056	5.0876	4.82161	4.30887	4.45629	3.99526	18.6794	8.2823	5.54587	10.1069	6.02323	4.05088	6.90824	2.54517	8.19528	6.93599	5.44963	5.52007	13.2794	4.15726
3.01391	2.12698	5.90642	14.9324	2.69237	6.33113	2.04688	9.76404	3.39418	12.0575	2.26466	3.00021	5.02962	4.77461	4.30841	4.42034	3.96495	18.719	8.22165	5.45432	9.93732	5.96646	4.06153	6.82505	2.50318	8.00456	6.90244	5.42309	5.4715	13.2021	4.1521
2.98874	2.1084	5.89436	14.8955	2.6984	6.30715	2.03203	9.60711	3.37486	11.9713	2.2653	2.97165	4.99126	4.73574	4.30354	4.41274	3.9305	18.663	8.13929	5.34978	9.82486	5.94298	4.02929	6.69903	2.48189	7.86918	6.87628	5.41006	5.38611	13.1241	4.14176
2.99092	2.10665	5.88779	14.9524	2.69707	6.29987	2.02559	9.46172	3.35603	11.8599	2.26946	2.94854	4.92477	4.7237	4.30266	4.43276	3.89123	18.566	8.0356	5.19746	9.77309	5.93477	3.94638	6.62028	2.45358	7.75233	6.83093	5.37808	5.29774	13.0843	4.1149
2.97415	2.08152	5.90023	15.129	2.69027	6.26308	2.02171	9.31681	3.37007	11.7601	2.27044	2.94006	4.85985	4.69592	4.31242	4.4466	3.85548	18.5285	7.97055	5.09348	9.68354	5.92268	3.8738	6.52602	2.42458	7.60409	6.82062	5.35084	5.21264	13.0736	4.09951
2.94971	2.07403	5.8967	15.3558	2.68091	6.20785	2.0222	9.17696	3.37871	11.6623	2.2627	2.91555	4.8137	4.66299	4.34192	4.45868	3.79924	18.4989	7.87905	4.98507	9.47391	5.89854	3.77685	6.45084	2.37968	7.42778	6.77233	5.3353	5.16234	13.0586	4.08033
2.92866	2.06174	5.88436	15.4552	2.65846	6.14484	2.03311	9.03231	3.36912	11.5359	2.26766	2.89511	4.75319	4.63004	4.37792	4.45195	3.7495	18.4246	7.79255	4.8608	9.23318	5.84114	3.68577	6.37461	2.3064	7.31977	6.73381	5.33885	5.13933	13.0475	4.05275
2.91058	2.05493	5.85718	15.4974	2.64856	6.04779	2.02369	8.92406	3.36934	11.403	2.26047	2.88659	4.7032	4.6014	4.38712	4.42947	3.67715	18.4259	7.67956	4.78855	8.98749	5.79717	3.62616	6.331	2.27077	7.25982	6.71435	5.30848	5.10917	13.0379	4.03743
2.88387	2.06812	5.84101	15.5289	2.63023	5.95378	2.02743	8.81868	3.38848	11.2725	2.25376	2.87692	4.63166	4.55778	4.39418	4.39232	3.6052	18.4621	7.51851	4.72732	8.73032	5.74236	3.60815	6.29943	2.24931	7.15335	6.71639	5.29576	5.09071	13.0282	4.0239
2.84501	2.07464	5.86061	15.5584	2.61822	5.90921	2.03549	8.78072	3.40592	11.1339	2.23728	2.85446	4.56959	4.52393	4.38964	4.35886	3.56116	18.486	7.41547	4.65736	8.48863	5.64564	3.61471	6.28639	2.23916	7.02345	6.77475	5.29553	5.06189	13.037	4.02162
2.81886	2.07901	5.89511	15.5901	2.60911	5.89105	2.03861	8.73158	3.42221	11.0108	2.23182	2.85158	4.53945	4.52439	4.37425	4.32906	3.50113	18.3991	7.28077	4.54317	8.19025	5.62013	3.60491	6.24836	2.23147	6.90588	6.81549	5.27208	4.99542	13.0343	4.02237
2.80133	2.06571	5.93963	15.5302	2.60208	5.86712	2.02704	8.68381	3.45103	10.8583	2.20958	2.84706	4.52222	4.49692	4.35771	4.31683	3.45826	18.2542	7.19778	4.45521	7.93153	5.59517	3.58761	6.15934	2.21289	6.81135	6.79433	5.22888	4.92691	12.9502	4.02779
2.78896	2.0617	5.94878	15.437	2.58803	5.8369	2.03436	8.62581	3.47918	10.7239	2.20334	2.83787	4.49524	4.42452	4.34988	4.313	3.41088	18.1619	7.11662	4.40459	7.77185	5.56019	3.56149	6.05756	2.17642	6.68153	6.75711	5.15716	4.88722	12.884	4.02632
2.7598	2.0537	5.91673	15.4345	2.56923	5.80613	2.0225	8.62798	3.47338	10.5885	2.19125	2.83076	4.46364	4.36942	4.35173	4.31719	3.35967	18.1509	7.03886	4.32462	7.65747	5.52229	3.54974	5.95949	2.16255	6.57495	6.70255	5.11875	4.86069	12.8063	4.02711
2.71585	2.04408	5.90378	15.5349	2.55427	5.76117	2.0304	8.5811	3.46783	10.4123	2.18307	2.80387	4.42606	4.32455	4.36996	4.3219	3.32862	18.0941	6.90965	4.269	7.55649	5.49465	3.54041	5.87408	2.15988	6.50342	6.66218	5.09676	4.83708	12.684	4.01724
2.67565	2.03819	5.8734	15.6368	2.53365	5.72061	2.02684	8.47594	3.44622	10.2018	2.18242	2.78264	4.40201	4.28475	4.38509	4.33685	3.2929	18.0253	6.72519	4.20463	7.44854	5.45193	3.53159	5.80155	2.14873	6.4388	6.65519	5.0551	4.80628	12.5101	3.99163
2.62723	2.03043	5.87009	15.7076	2.51032	5.65448	2.03	8.34213	3.44955	9.98411	2.18469	2.75236	4.3838	4.25964	4.37131	4.35	3.24304	17.9266	6.63794	4.14793	7.31602	5.39595	3.50262	5.78094	2.13372	6.34531	6.65081	4.97704	4.78208	12.3619	3.96117
2.57651	2.01759	5.86037	15.7222	2.46853	5.56643	2.0271	8.24444	3.4503	9.74146	2.1821	2.70735	4.35924	4.23071	4.34387	4.36906	3.20112	17.7897	6.52976	4.07358	7.15082	5.33984	3.49715	5.77106	2.13162	6.24251	6.58625	4.92681	4.74341	12.2943	3.91651
2.55432	2.00474	5.87619	15.7499	2.44556	5.47525	2.02495	8.19046	3.42766	9.51199	2.16092	2.69886	4.35259	4.19255	4.32481	4.36042	3.16859	17.6566	6.43277	3.99537	7.03181	5.28182	3.48394	5.75529	2.12163	6.11708	6.55273	4.9004	4.69622	12.1964	3.87149
2.53158	1.99744	5.91917	15.8548	2.41278	5.37551	2.01711	8.17959	3.39774	9.33471	2.16104	2.69187	4.34887	4.12507	4.31432	4.34625	3.14743	17.5664	6.32783	3.93147	6.92917	5.22231	3.43511	5.7213	2.10242	5.97285	6.54864	4.87181	4.66791	12.0628	3.81541
2.49348	1.98479	5.96161	16.0386	2.38995	5.31415	2.00483	8.24544	3.37534	9.19734	2.15356	2.70542	4.34268	4.09605	4.33091	4.3102	3.0983	17.4782	6.28216	3.88216	6.85372	5.14941	3.39128	5.66416	2.07514	5.88529	6.5306	4.81543	4.59453	11.9976	3.78916
2.44754	1.97125	5.97035	16.1848	2.38198	5.2777	2.01337	8.33466	3.34907	9.09514	2.13666	2.71843	4.30298	4.08452	4.33192	4.26882	3.06096	17.331	6.19086	3.85796	6.77516	5.06491	3.31983	5.57933	2.0543	5.8594	6.50804	4.71487	4.54732	11.9981	3.7769
2.37995	1.94532	5.97119	16.2483	2.37064	5.21853	2.00463	8.40717	3.34054	9.01489	2.09643	2.72398	4.26535	4.07435	4.32933	4.23608	3.0294	17.207	6.11087	3.81622	6.63389	4.99546	3.28307	5.51974	2.04251	5.82019	6.49121	4.6202	4.52245	12.0238	3.78406
2.31656	1.94089	5.94432	16.278	2.34441	5.16048	1.9996	8.40418	3.3468	8.89629	2.09143	2.72031	4.23304	4.05556	4.30218	4.21827	2.98405	17.2032	6.03087	3.74906	6.41461	4.94621	3.24245	5.4875	2.02194	5.75815	6.45977	4.59068	4.49902	12.0788	3.77821
2.29295	1.94639	5.91418	16.3232	2.31426	5.08583	1.99644	8.35052	3.34827	8.76409	2.07196	2.70641	4.19513	4.04777	4.26167	4.22055	2.92869	17.3427	5.96429	3.61631	6.32477	4.88517	3.19151	5.49072	2.00438	5.6819	6.42994	4.6019	4.47644	12.1331	3.76904
2.27663	1.94812	5.88804	16.3367	2.28462	5.04286	1.99307	8.28136	3.35716	8.61395	2.06954	2.67869	4.15962	4.04669	4.23648	4.221	2.8997	17.4137	5.85478	3.48483	6.32452	4.84177	3.14542	5.54503	1.9779	5.60456	6.36448	4.57193	4.46168	12.1355	3.74534
2.26299	1.94548	5.86385	16.2869	2.23295	4.995	1.99188	8.2493	3.34984	8.44165	2.07944	2.66358	4.12581	4.04244	4.20532	4.20966	2.87392	17.4175	5.7326	3.3949	6.33104	4.79779	3.12382	5.55455	1.95341	5.50561	6.31443	4.55664	4.45362	12.077	3.71925
2.24684	1.94069	5.84348	16.2505	2.21393	4.94229	1.99019	8.20238	3.33482	8.2436	2.07542	2.65993	4.08154	4.03	4.19203	4.19568	2.84019	17.3969	5.57268	3.29625	6.33483	4.75164	3.0833	5.54883	1.94445	5.39192	6.24593	4.53469	4.41182	12.0028	3.66957
2.23301	1.94527	5.83961	16.2759	2.18253	4.87119	1.97951	8.17095	3.30525	7.95997	2.07798	2.64663	4.06313	4.01128	4.1811	4.19665	2.78077	17.339	5.52733	3.23007	6.30822	4.68682	3.04934	5.49891	1.93928	5.32103	6.18737	4.51013	4.35627	11.9463	3.62704
2.22185	1.94054	5.84331	16.3647	2.15521	4.80431	1.9596	8.19066	3.27722	7.65243	2.06005	2.63592	4.0558	3.98807	4.16589	4.17141	2.74289	17.2539	5.49982	3.17252	6.26706	4.57919	3.03528	5.44403	1.92985	5.29329	6.15641	4.49877	4.32455	11.8754	3.59332
2.20614	1.93879	5.82391	16.4238	2.14853	4.7461	1.94415	8.24048	3.26596	7.33473	2.04252	2.61267	4.03566	3.95975	4.16634	4.14106	2.71985	17.1754	5.43833	3.08397	6.13903	4.4797	3.00799	5.44149	1.9243	5.26606	6.14248	4.49393	4.29594	11.8262	3.5576
2.20076	1.92721	5.80598	16.424	2.12993	4.71474	1.93603	8.24455	3.24183	7.0407	2.03496	2.6116	4.00314	3.94281	4.16137	4.1281	2.7137	17.1009	5.40162	3.00618	6.06479	4.38821	3.01243	5.43338	1.93362	5.21257	6.13782	4.47752	4.24108	11.7957	3.53975
2.20106	1.90234	5.78481	16.297	2.13096	4.70142	1.92091	8.253	3.23372	6.8304	2.03711	2.60533	3.97506	3.92012	4.13238	4.11443	2.68571	17.0283	5.31729	2.93173	6.01373	4.30004	3.00015	5.41713	1.94666	5.07676	6.12665	4.4948	4.20019	11.7902	3.54452
2.19736	1.88651	5.75165	16.0334	2.11592	4.67175	1.90234	8.23752	3.23029	6.67736	2.03429	2.5905	3.94496	3.90285	4.08238	4.11464	2.67305	16.9907	5.10191	2.88325	5.95217	4.22955	2.96726	5.40341	1.92863	4.97602	6.09578	4.49017	4.16708	11.8142	3.53061
2.20497	1.88374	5.70836	15.7389	2.0926	4.62691	1.88383	8.20868	3.23277	6.53592	2.03585	2.57539	3.9382	3.88826	4.05875	4.09269	2.67972	16.9405	5.03593	2.81749	5.869	4.17432	2.95117	5.37424	1.91562	4.93795	6.06276	4.47535	4.14239	11.828	3.49175
2.20077	1.88547	5.66331	15.6171	2.05215	4.58411	1.87568	8.18136	3.24183	6.43369	2.02982	2.56289	3.93667	3.86585	4.02477	4.04958	2.69046	16.959	4.97326	2.76176	5.85168	4.13031	2.91469	5.34447	1.90849	4.90198	6.01721	4.45952	4.10099	11.8422	3.45536
2.18711	1.88084	5.62227	15.5531	2.03303	4.5462	1.87362	8.12275	3.25087	6.36289	2.02278	2.55236	3.91573	3.84648	3.99733	3.9989	2.68143	17.0023	4.90677	2.70309	5.88106	4.09527	2.86207	5.30721	1.90093	4.87342	5.98794	4.41598	4.02405	11.85	3.41599
2.18841	1.86674	5.59244	15.4719	2.01195	4.50049	1.86262	8.07017	3.2244	6.32038	2.00293	2.55622	3.88646	3.81305	3.9808	3.96825	2.68493	17.0384	4.81265	2.61094	5.90945	4.07483	2.83432	5.24125	1.89759	4.85891	5.97594	4.38407	3.94569	11.8413	3.39256
2.16723	1.86319	5.54661	15.3531	1.98652	4.42494	1.85443	8.02015	3.2159	6.27552	2.00017	2.55826	3.83952	3.78618	3.97282	3.96737	2.68685	17.0223	4.73263	2.57455	5.95744	4.0485	2.78889	5.18612	1.89779	4.83439	5.95662	4.36428	3.89708	11.8385	3.36079
2.14658	1.86283	5.49937	15.2002	1.97276	4.33674	1.85712	7.98086	3.22934	6.16147	1.99101	2.57588	3.80878	3.73876	3.96435	3.97013	2.68444	16.9518	4.67263	2.53891	5.91946	4.01668	2.73233	5.13366	1.89272	4.81996	5.92565	4.37164	3.88297	11.859	3.32357
2.13421	1.85162	5.43054	15.0895	1.95323	4.27977	1.83172	7.89772	3.23118	6.00465	1.98599	2.57769	3.77964	3.68737	3.95292	3.94092	2.67955	16.8375	4.63229	2.51692	5.86171	3.99038	2.68125	5.09453	1.88938	4.80657	5.9301	4.35819	3.87615	11.9044	3.30096
2.12346	1.84005	5.36145	14.9823	1.93806	4.23385	1.82692	7.83637	3.25231	5.86312	2.00585	2.58691	3.74575	3.65285	3.93154	3.92403	2.6706	16.7323	4.60343	2.4967	5.84993	3.96617	2.62831	5.09018	1.87103	4.78252	5.92474	4.34785	3.84649	11.9578	3.27094
2.11498	1.85635	5.2993	14.8642	1.92237	4.21616	1.81919	7.74311	3.28609	5.73507	2.00947	2.59506	3.69683	3.63619	3.91136	3.89837	2.65688	16.7088	4.56157	2.47648	5.84251	3.91301	2.60148	5.06953	1.8613	4.75151	5.91958	4.34633	3.83133	11.9792	3.26281
2.10883	1.86999	5.26221	14.6808	1.91949	4.20443	1.81694	7.58047	3.32855	5.61159	2.01709	2.60539	3.60357	3.60343	3.9211	3.88052	2.64705	16.745	4.50023	2.44361	5.81784	3.86541	2.58818	5.06353	1.87202	4.69583	5.89559	4.33673	3.81295	11.9834	3.24155
2.10631	1.87043	5.217	14.4209	1.88859	4.18182	1.81416	7.46313	3.34511	5.46735	2.01341	2.60888	3.50558	3.56442	3.90517	3.88794	2.64374	16.7713	4.4389	2.43407	5.78263	3.8259	2.58183	5.0641	1.87776	4.6398	5.8729	4.32851	3.78092	11.9618	3.20427
2.10261	1.8713	5.15275	14.1867	1.87748	4.17336	1.80746	7.43973	3.37689	5.30251	2.01436	2.62281	3.46583	3.4839	3.90094	3.90281	2.6482	16.8023	4.42394	2.43003	5.75913	3.77921	2.58853	5.06059	1.88181	4.57051	5.86545	4.27086	3.71916	11.9376	3.18782
2.08941	1.87041	5.10449	14.1505	1.86216	4.16844	1.7936	7.47304	3.4	5.19067	2.01102	2.60697	3.44444	3.42907	3.89552	3.89392	2.65226	16.8461	4.40251	2.42609	5.78885	3.72602	2.58165	5.04037	1.88745	4.49016	5.86402	4.18629	3.66543	11.8832	3.16732
2.08456	1.86016	5.05773	14.1616	1.84953	4.15624	1.79309	7.51565	3.41639	5.07004	1.99459	2.57113	3.43031	3.39291	3.90442	3.86528	2.64182	16.8704	4.34013	2.41325	5.83019	3.67322	2.5707	5.00779	1.88788	4.44049	5.81527	4.08205	3.60848	11.8087	3.15005
2.07643	1.84737	5.01381	14.1728	1.84181	4.14383	1.7872	7.54608	3.42499	4.93434	1.99717	2.56961	3.41381	3.36306	3.91183	3.83563	2.63752	16.8278	4.27517	2.40699	5.86363	3.65395	2.56545	4.95976	1.87375	4.40592	5.74299	4.02572	3.5662	11.759	3.13286
2.07956	1.83916	4.98243	14.1612	1.82355	4.11053	1.77139	7.56188	3.4575	4.82517	1.99983	2.56603	3.3848	3.3329	3.89821	3.79426	2.62989	16.7234	4.25588	2.38422	5.88846	3.63371	2.56792	4.91487	1.86451	4.40279	5.69376	3.9582	3.54263	11.7321	3.10911
2.0799	1.83373	4.96672	14.1349	1.80547	4.05928	1.77562	7.557	3.48745	4.75609	1.99818	2.59339	3.32837	3.31494	3.88912	3.75073	2.63006	16.5497	4.22817	2.35699	5.9156	3.5948	2.57863	4.856	1.85345	4.40563	5.65138	3.90259	3.51821	11.7245	3.04349
2.08057	1.83503	4.9262	14.1258	1.81039	3.99019	1.77301	7.48674	3.49093	4.69393	1.98826	2.60601	3.26922	3.26965	3.87858	3.73706	2.63407	16.3381	4.17782	2.33891	5.90199	3.54601	2.58285	4.81158	1.84603	4.41148	5.60452	3.88269	3.50502	11.6991	2.94656
2.08222	1.81601	4.87005	14.1372	1.81491	3.92463	1.76252	7.38124	3.48449	4.66597	1.96207	2.6053	3.20665	3.21159	3.85202	3.69796	2.63054	16.1379	4.11746	2.33272	5.89297	3.48218	2.57818	4.76252	1.83656	4.4166	5.57884	3.85365	3.48636	11.6376	2.86977
2.07889	1.80383	4.82652	14.1408	1.81486	3.87998	1.77043	7.23764	3.47478	4.62573	1.96768	2.5973	3.14854	3.17917	3.83784	3.66019	2.62283	15.99	4.07299	2.32968	5.89968	3.35871	2.57245	4.72878	1.83365	4.41019	5.56605	3.82989	3.47014	11.5655	2.8267
2.06875	1.79878	4.76158	14.1188	1.80919	3.84703	1.76934	7.11107	3.46418	4.59222	1.97614	2.59787	3.13705	3.1537	3.84149	3.61356	2.62471	15.8767	4.02849	2.3171	5.9002	3.25717	2.56877	4.69293	1.83188	4.40589	5.5623	3.80127	3.42792	11.4939	2.78016
2.07254	1.7941	4.69952	14.029	1.80967	3.81487	1.76134	6.98268	3.45439	4.49474	1.96875	2.61213	3.13798	3.13138	3.81904	3.57754	2.61461	15.7894	4.00005	2.33142	5.93142	3.18644	2.56188	4.67315	1.8343	4.38537	5.50831	3.77272	3.37906	11.3997	2.76615
2.07373	1.78978	4.65638	13.9111	1.79203	3.73572	1.75891	6.89481	3.44381	4.42037	1.96652	2.62482	3.14214	3.0995	3.81598	3.561	2.60957	15.6848	3.96266	2.33398	5.95525	3.0918	2.57978	4.64676	1.82918	4.3849	5.47069	3.75729	3.34716	11.3067	2.75014
2.06945	1.78917	4.57696	13.8552	1.78606	3.63313	1.7531	6.84154	3.42491	4.34102	1.96766	2.62654	3.15819	3.07463	3.82209	3.54956	2.60578	15.5001	3.89938	2.32503	5.96666	2.96158	2.59152	4.59725	1.8262	4.38044	5.41605	3.75613	3.29541	11.232	2.73508
2.05924	1.78913	4.47442	13.8331	1.76813	3.56856	1.73325	6.78889	3.41065	4.25794	1.966	2.63508	3.16233	3.0354	3.82274	3.53226	2.61518	15.2784	3.80779	2.33339	5.95706	2.88413	2.58568	4.56691	1.82495	4.3707	5.36474	3.73425	3.25737	11.1228	2.70893
2.04114	1.77525	4.3806	13.7861	1.76723	3.4999	1.72781	6.75896	3.41138	4.19395	1.97134	2.63468	3.16113	3.01147	3.80441	3.53157	2.61665	15.0979	3.7367	2.33827	5.97083	2.83967	2.56264	4.55313	1.83142	4.35743	5.29303	3.71333	3.23105	10.9294	2.68568
2.02679	1.77197	4.28869	13.7119	1.75161	3.41334	1.72994	6.74559	3.40309	4.11852	1.96246	2.6417	3.15066	2.9754	3.79291	3.51559	2.61825	14.9753	3.68169	2.34889	6.01192	2.80829	2.54399	4.53897	1.83219	4.33523	5.24356	3.67768	3.20055	10.7473	2.6637
2.02474	1.77338	4.21181	13.6699	1.7518	3.33591	1.71221	6.69909	3.37943	4.04849	1.96737	2.64144	3.12901	2.96263	3.75377	3.47431	2.60635	14.9178	3.63268	2.34717	6.04828	2.76898	2.53609	4.49327	1.83227	4.32327	5.17932	3.64514	3.17358	10.6352	2.64266
2.0178	1.76863	4.14027	13.6247	1.7353	3.271	1.71101	6.65537	3.38015	3.96527	1.95913	2.64777	3.07906	2.95922	3.7247	3.42104	2.59754	14.8698	3.5471	2.3566	6.07119	2.71013	2.50135	4.43836	1.83668	4.31163	5.11885	3.61714	3.14402	10.5849	2.61975
2.00301	1.75526	4.07953	13.5136	1.73091	3.20834	1.69936	6.6155	3.382	3.88235	1.95256	2.66661	3.06156	2.94322	3.70593	3.37899	2.58546	14.7968	3.47201	2.35634	6.11237	2.61477	2.47284	4.37429	1.84158	4.28586	5.08026	3.62835	3.12599	10.5328	2.60569
1.99325	1.73522	4.00345	13.4391	1.7155	3.14686	1.70028	6.57102	3.3639	3.83437	1.94863	2.68679	3.05922	2.92783	3.70279	3.32602	2.59482	14.6272	3.42147	2.3568	6.17856	2.47183	2.4603	4.28347	1.8337	4.27691	5.02758	3.61321	3.11276	10.4435	2.58805
1.98408	1.72366	3.94906	13.3801	1.70714	3.10588	1.6936	6.53986	3.32641	3.77029	1.94845	2.67624	3.06565	2.90615	3.69285	3.31881	2.5947	14.3844	3.37087	2.35801	6.28537	2.3185	2.46244	4.2241	1.82632	4.27524	4.98176	3.59022	3.12015	10.2918	2.54903
1.97046	1.71392	3.90008	13.2376	1.69962	3.05582	1.68832	6.4779	3.30407	3.72405	1.9476	2.67679	3.04906	2.88372	3.67149	3.34584	2.58327	14.1426	3.3443	2.36291	6.38793	2.21085	2.46366	4.20891	1.82343	4.24767	4.89851	3.57997	3.12562	10.1474	2.50391
1.96283	1.70354	3.86536	13.1086	1.69457	2.9808	1.68383	6.43883	3.29198	3.71225	1.93111	2.6601	3.0058	2.85703	3.6573	3.35984	2.58786	13.9032	3.32099	2.36684	6.46672	2.1638	2.45116	4.20693	1.82114	4.22035	4.88032	3.5714	3.11182	10.0482	2.45014
1.96069	1.69439	3.83569	13.0402	1.66423	2.90798	1.6867	6.41174	3.28059	3.69315	1.91269	2.65792	2.99652	2.84671	3.64322	3.37188	2.58886	13.713	3.29281	2.38242	6.57795	2.12086	2.46528	4.21345	1.82254	4.15325	4.90495	3.56432	3.08535	9.97385	2.41099
1.95702	1.69299	3.79886	13.0235	1.65064	2.833	1.68529	6.39788	3.266	3.67074	1.92226	2.66126	2.98887	2.83571	3.6238	3.36845	2.58093	13.5451	3.27103	2.4013	6.69222	2.08008	2.4639	4.21089	1.82673	4.12201	4.90176	3.54144	3.08428	9.8694	2.38582
1.95273	1.69816	3.75039	13.0068	1.64538	2.78748	1.6753	6.40777	3.23658	3.65225	1.92802	2.66444	2.97618	2.83103	3.62252	3.35778	2.57588	13.4224	3.22327	2.41894	6.8314	2.05997	2.44814	4.23671	1.83398	4.07738	4.89422	3.53143	3.0666	9.74759	2.36584
1.9472	1.69808	3.70727	12.9802	1.64906	2.74335	1.66841	6.39539	3.22585	3.6196	1.92416	2.66193	2.95848	2.79725	3.59767	3.35353	2.58949	13.2381	3.18877	2.42291	6.98929	2.02786	2.4305	4.23335	1.83276	4.03399	4.86233	3.51459	3.05942	9.6536	2.34233
1.9423	1.69333	3.65982	12.9589	1.64838	2.71874	1.6585	6.3498	3.19605	3.59486	1.92651	2.65442	2.94904	2.75845	3.56028	3.32471	2.59137	12.9834	3.09847	2.42156	7.14312	1.99892	2.44319	4.23456	1.83841	4.00421	4.77629	3.50872	3.03911	9.60883	2.32895
1.93432	1.67649	3.58121	12.8805	1.65538	2.67316	1.66386	6.29054	3.13246	3.55068	1.92073	2.65799	2.93618	2.73806	3.50748	3.2569	2.58825	12.7503	3.03181	2.42786	7.28061	1.94304	2.4544	4.23132	1.84303	3.99279	4.67585	3.51592	3.03661	9.58842	2.32723
1.93304	1.68719	3.49677	12.7963	1.652	2.65047	1.66111	6.24231	3.07538	3.51364	1.91883	2.65905	2.91784	2.71946	3.47541	3.23702	2.5825	12.5385	2.99648	2.45485	7.38612	1.89513	2.45252	4.23696	1.84094	3.97548	4.64778	3.49906	3.02436	9.53369	2.32964
1.92964	1.69882	3.41117	12.7067	1.64621	2.63146	1.658	6.19518	3.03395	3.4892	1.91597	2.65644	2.9095	2.68492	3.48095	3.2369	2.58201	12.3332	2.98112	2.48671	7.49554	1.85899	2.44067	4.23213	1.83781	3.95112	4.63096	3.48499	3.01728	9.41167	2.32917
1.92468	1.69922	3.35706	12.6208	1.63567	2.60737	1.65046	6.15063	2.99141	3.46913	1.90988	2.64369	2.89249	2.66851	3.49915	3.25781	2.5683	12.0725	2.962	2.50313	7.59928	1.80644	2.42558	4.2164	1.83898	3.93646	4.62178	3.46334	3.00581	9.23661	2.32509
1.91634	1.6956	3.30106	12.5722	1.64393	2.57707	1.64405	6.09487	2.97332	3.46613	1.90823	2.65169	2.87569	2.67203	3.52309	3.26697	2.5757	11.7802	2.95344	2.52572	7.65747	1.77432	2.431	4.20493	1.8308	3.92672	4.573	3.43662	2.98603	9.04149	2.30858
1.91005	1.68076	3.26281	12.5614	1.65416	2.55322	1.63105	6.06124	2.96756	3.44988	1.89483	2.64924	2.88564	2.65296	3.53027	3.26189	2.58262	11.6142	2.93574	2.53793	7.71397	1.7524	2.4311	4.16324	1.83051	3.89322	4.47816	3.42962	2.98731	8.90471	2.2705
1.90733	1.67423	3.23917	12.459	1.6673	2.52852	1.62984	6.02577	2.94812	3.43405	1.88766	2.63985	2.89571	2.63076	3.49589	3.26781	2.56652	11.5217	2.93285	2.54719	7.77431	1.74188	2.4388	4.13455	1.83975	3.84855	4.3848	3.42472	2.98755	8.79839	2.23197
1.89375	1.65902	3.21385	12.1335	1.67564	2.47037	1.62214	5.98285	2.93702	3.43712	1.88591	2.62324	2.91295	2.58176	3.46792	3.27231	2.55616	11.4049	2.93465	2.54043	7.83785	1.73106	2.4444	4.08029	1.82872	3.82206	4.29436	3.41645	2.9979	8.70153	2.19679
1.88726	1.65462	3.19947	11.7097	1.67346	2.40744	1.61541	5.94376	2.92871	3.43907	1.886	2.62056	2.91959	2.50963	3.4426	3.26658	2.54713	11.2609	2.92183	2.53809	7.89348	1.71957	2.45277	4.02632	1.82154	3.80105	4.2677	3.4041	2.99125	8.60044	2.16635
1.88001	1.65817	3.18992	11.4497	1.67347	2.35806	1.61467	5.89066	2.91767	3.44881	1.88664	2.62285	2.91644	2.4575	3.41566	3.26084	2.54513	11.1021	2.88683	2.54517	7.96328	1.70725	2.47071	4.00014	1.83102	3.7897	4.26099	3.38347	2.98578	8.50766	2.14241
1.87734	1.65594	3.16006	11.3969	1.68196	2.31254	1.61	5.83093	2.91418	3.46162	1.88473	2.61591	2.93794	2.41729	3.39836	3.26349	2.54933	10.9676	2.85898	2.54573	8.02495	1.69161	2.4776	3.99325	1.83667	3.77167	4.23433	3.36887	2.98862	8.43493	2.11735
1.87404	1.6594	3.10104	11.4022	1.68228	2.29776	1.61309	5.74098	2.91598	3.4624	1.87567	2.602	2.94422	2.37978	3.36421	3.26573	2.56068	10.8424	2.83765	2.55298	8.06761	1.6846	2.49405	4.03464	1.83609	3.74857	4.22923	3.36726	2.98678	8.34911	2.10148
1.8675	1.65819	3.02	11.3581	1.68777	2.28905	1.60318	5.61671	2.89765	3.45554	1.86168	2.5944	2.96047	2.35626	3.31822	3.25802	2.55703	10.6644	2.81647	2.56532	8.09688	1.67587	2.49089	4.08851	1.83827	3.72993	4.22797	3.3604	2.98213	8.26702	2.0932
1.86116	1.66144	2.91657	11.24	1.68937	2.28468	1.60394	5.50829	2.86819	3.44715	1.84524	2.60494	2.95805	2.33735	3.29127	3.26084	2.54268	10.3917	2.79442	2.58703	8.12216	1.66987	2.48048	4.08261	1.84392	3.70603	4.20647	3.37117	2.97632	8.18161	2.0817
1.85	1.66246	2.83048	11.0625	1.68989	2.27453	1.59958	5.42689	2.83954	3.44082	1.83691	2.59424	2.95109	2.31325	3.27274	3.27706	2.53228	10.0334	2.76084	2.61647	8.15834	1.677	2.47347	4.08051	1.84875	3.66701	4.1645	3.37266	2.97071	8.09046	2.07887
1.84616	1.66422	2.74943	10.8547	1.69142	2.26487	1.59113	5.36939	2.78736	3.4461	1.84205	2.58533	2.93717	2.29325	3.26242	3.28848	2.53372	9.65712	2.74805	2.64612	8.17898	1.6832	2.474	4.04064	1.84803	3.64689	4.12375	3.36505	2.96621	7.95349	2.06315
1.84013	1.65854	2.72073	10.6476	1.70065	2.24132	1.5911	5.34265	2.78269	3.46151	1.834	2.5824	2.9235	2.24167	3.25938	3.29843	2.54824	9.35826	2.71891	2.67792	8.18144	1.67854	2.46717	3.99618	1.85624	3.62239	4.11548	3.33344	2.96112	7.82472	2.05228
1.84108	1.66513	2.70145	10.4796	1.70004	2.25359	1.59135	5.32833	2.77974	3.46666	1.82406	2.58143	2.91674	2.18282	3.24211	3.29941	2.54745	9.20819	2.69778	2.68938	8.18658	1.68156	2.45505	3.95738	1.85985	3.58562	4.1034	3.27243	2.93613	7.71468	2.02874
1.83549	1.66086	2.68729	10.3024	1.69167	2.25493	1.59172	5.29563	2.76167	3.46744	1.8301	2.58989	2.92043	2.15166	3.2383	3.31326	2.55455	9.12679	2.67694	2.72378	8.20588	1.68824	2.4552	3.94597	1.86053	3.56879	4.09121	3.22341	2.91152	7.6204	1.99395
1.83246	1.6659	2.66606	10.0402	1.69882	2.24247	1.59343	5.27007	2.73165	3.45183	1.8425	2.58515	2.9183	2.13902	3.23412	3.32249	2.56439	9.06521	2.652	2.73875	8.21806	1.68824	2.45475	3.9462	1.86298	3.54552	4.09323	3.16984	2.89567	7.57514	1.97793
1.81095	1.66165	2.63326	9.72753	1.70032	2.23293	1.59958	5.22236	2.7127	3.42798	1.84807	2.56973	2.91815	2.13834	3.21062	3.3379	2.56263	9.01268	2.59635	2.74949	8.23257	1.70386	2.44754	3.92023	1.85797	3.55177	4.11264	3.15154	2.89101	7.51575	1.96457
1.80131	1.65178	2.60068	9.49685	1.69923	2.21314	1.5964	5.12943	2.68594	3.42412	1.84454	2.56633	2.91701	2.1522	3.19678	3.3558	2.56075	8.89924	2.56395	2.78409	8.22886	1.71124	2.44298	3.88383	1.85245	3.53103	4.11846	3.14299	2.88488	7.43254	1.95055
1.79782	1.649	2.5678	9.38666	1.70028	2.1949	1.60495	5.062	2.67357	3.39995	1.84795	2.5652	2.91022	2.1651	3.17317	3.37663	2.55553	8.70764	2.55286	2.82057	8.22252	1.71858	2.44967	3.85318	1.85076	3.49454	4.11336	3.1284	2.85174	7.29166	1.92962
1.79116	1.63291	2.52792	9.35526	1.69408	2.1748	1.61831	5.03486	2.65539	3.35036	1.84152	2.56918	2.90565	2.16214	3.16207	3.38047	2.56187	8.46664	2.54244	2.84268	8.17756	1.71959	2.44561	3.8108	1.85136	3.45449	4.12156	3.1423	2.82891	7.12386	1.92235
1.77984	1.62469	2.49001	9.27585	1.69115	2.17057	1.62203	5.05543	2.63538	3.31117	1.84725	2.5651	2.90551	2.13843	3.15558	3.34941	2.57135	8.22724	2.5214	2.84795	8.17702	1.71529	2.44939	3.74666	1.84045	3.40474	4.12102	3.13635	2.8292	6.97825	1.9317
1.77244	1.61679	2.47327	9.18681	1.69183	2.15855	1.63335	5.11802	2.60263	3.31362	1.84131	2.55863	2.88819	2.13372	3.13687	3.33099	2.56647	8.04072	2.50499	2.85666	8.18323	1.70957	2.45701	3.69728	1.836	3.36613	4.10009	3.11398	2.81666	6.87045	1.94122
1.77026	1.61379	2.47183	9.11712	1.69647	2.14187	1.63389	5.17425	2.58066	3.3048	1.84521	2.54455	2.88937	2.13655	3.12271	3.31721	2.56474	7.8167	2.48659	2.86629	8.17841	1.71671	2.45779	3.68295	1.83255	3.3395	4.09012	3.07534	2.79001	6.76751	1.93045
1.77955	1.6021	2.46986	8.98811	1.68758	2.12839	1.64051	5.20716	2.54739	3.29404	1.84143	2.53376	2.8828	2.13378	3.11609	3.31947	2.56453	7.57421	2.45646	2.86935	8.14909	1.70547	2.47164	3.64796	1.82897	3.28708	4.08104	3.08295	2.77403	6.66168	1.9178
1.77912	1.61235	2.45865	8.83953	1.68661	2.13265	1.63771	5.23309	2.51661	3.28259	1.84018	2.51461	2.88216	2.14194	3.09878	3.32704	2.56733	7.36799	2.4509	2.8735	8.15789	1.70187	2.47151	3.60534	1.83046	3.24949	4.07353	3.10297	2.76385	6.57589	1.90935
1.76796	1.61765	2.4377	8.74173	1.69226	2.132	1.6401	5.24778	2.50082	3.27051	1.84455	2.51209	2.87288	2.15052	3.05791	3.31545	2.55655	7.23619	2.41562	2.88667	8.16571	1.70062	2.46474	3.5244	1.83224	3.2248	4.0546	3.09575	2.75278	6.51939	1.89945
1.7605	1.61518	2.43203	8.66109	1.69535	2.12481	1.63401	5.21296	2.46852	3.24738	1.85161	2.48966	2.87565	2.14996	3.03703	3.29523	2.56133	7.08145	2.37767	2.95187	8.19342	1.70817	2.45207	3.47289	1.83729	3.20943	4.0408	3.0912	2.73671	6.44036	1.89308
1.75382	1.61901	2.43346	8.62163	1.6945	2.12889	1.65266	5.17377	2.45147	3.23789	1.85216	2.4949	2.87622	2.15236	3.02838	3.26908	2.55354	6.89765	2.37211	3.00499	8.17485	1.71284	2.46528	3.45146	1.84327	3.20694	4.02917	3.06103	2.72905	6.32915	1.88841
1.75542	1.61329	2.41456	8.58477	1.69171	2.12739	1.65721	5.1036	2.41084	3.22438	1.85588	2.49463	2.86724	2.15725	3.03289	3.2406	2.54338	6.71669	2.34887	3.03303	8.16915	1.71585	2.47548	3.42766	1.84972	3.22304	3.99534	3.04799	2.73035	6.20104	1.87298
1.74224	1.6176	2.40279	8.44323	1.69053	2.13182	1.66287	5.01512	2.36716	3.20834	1.8626	2.48646	2.87055	2.15454	3.01665	3.21716	2.52562	6.51673	2.32964	3.06116	8.16624	1.71921	2.47459	3.40336	1.84668	3.21657	3.90074	3.03485	2.72944	6.04632	1.85944
1.73049	1.61763	2.41011	8.2547	1.68962	2.13267	1.6581	4.9551	2.30672	3.19755	1.86692	2.47974	2.8691	2.14819	3.00763	3.17741	2.51334	6.27794	2.32118	3.0957	8.16669	1.71121	2.4645	3.37217	1.84166	3.19304	3.82261	3.02471	2.71966	5.90077	1.86066
1.71168	1.61991	2.41661	8.08933	1.68779	2.13378	1.65323	4.89964	2.29852	3.17678	1.85974	2.4778	2.86795	2.14826	2.99589	3.1563	2.51408	6.03461	2.30569	3.1089	8.1609	1.71976	2.45074	3.35442	1.8356	3.14774	3.76253	3.01514	2.71195	5.77931	1.86254
1.70175	1.62138	2.42045	7.9443	1.67701	2.13548	1.65313	4.84896	2.2651	3.14624	1.87096	2.46255	2.87658	2.16312	2.99237	3.14383	2.50392	5.74643	2.2773	3.11751	8.12791	1.73061	2.4519	3.32819	1.81401	3.08852	3.74018	3.00689	2.71529	5.72279	1.86361
1.69346	1.62174	2.41012	7.85888	1.67959	2.13977	1.65146	4.7795	2.2426	3.10283	1.88251	2.43824	2.87389	2.17753	2.98336	3.1498	2.50882	5.46316	2.27106	3.13707	8.11744	1.73524	2.43815	3.3235	1.8002	3.05476	3.73957	3.00468	2.70136	5.72034	1.85853
1.68519	1.61604	2.40241	7.83843	1.67846	2.13804	1.63828	4.70668	2.20397	3.09388	1.8843	2.42809	2.86876	2.17789	2.96262	3.15673	2.50444	5.20362	2.25292	3.18929	8.1039	1.73415	2.42699	3.30681	1.79358	3.03841	3.72228	2.99322	2.69451	5.64799	1.8541
1.69062	1.61824	2.39352	7.81438	1.68139	2.12708	1.62903	4.63763	2.17191	3.08133	1.87883	2.42271	2.87283	2.201	2.94936	3.14841	2.51459	4.95865	2.23523	3.24286	8.12429	1.72292	2.40913	3.27596	1.79088	3.03612	3.69251	2.97633	2.67763	5.57849	1.84812
1.68192	1.60677	2.38484	7.75563	1.68531	2.11375	1.64152	4.57083	2.11925	3.07359	1.8683	2.42036	2.87756	2.23405	2.93839	3.13991	2.52906	4.72788	2.21749	3.23593	8.15071	1.72487	2.40006	3.25099	1.78472	3.01554	3.65697	2.96364	2.66445	5.55046	1.83933
1.67477	1.60068	2.3769	7.63206	1.6825	2.10926	1.64227	4.49355	2.08237	3.06668	1.86659	2.4008	2.88557	2.24801	2.92525	3.12758	2.52882	4.57773	2.20547	3.22072	8.15734	1.73662	2.42124	3.24204	1.77995	2.9886	3.63955	2.96916	2.64958	5.54587	1.82459
1.66769	1.59898	2.36999	7.48496	1.67913	2.11455	1.64271	4.49028	2.06405	3.06102	1.86746	2.40811	2.87999	2.25652	2.90477	3.10929	2.52436	4.44614	2.20259	3.22229	8.15769	1.72864	2.43036	3.24433	1.77073	2.94044	3.63041	2.99197	2.63646	5.53527	1.81689
1.65933	1.59547	2.38383	7.27657	1.68513	2.11529	1.64098	4.56751	2.05472	3.05321	1.86067	2.40569	2.8744	2.26532	2.91018	3.10245	2.52127	4.34396	2.1858	3.22787	8.16188	1.73258	2.43717	3.23541	1.75984	2.89075	3.63583	2.98872	2.61168	5.52445	1.79955
1.65197	1.59968	2.389	7.01948	1.69061	2.11975	1.64508	4.61224	2.04711	3.04548	1.8405	2.3941	2.86785	2.29081	2.90406	3.09666	2.52357	4.2056	2.15869	3.24177	8.21977	1.74477	2.43133	3.2084	1.74768	2.876	3.62889	2.98053	2.59529	5.47242	1.79316
1.64423	1.59513	2.38325	6.86846	1.68462	2.11306	1.65214	4.65315	2.04163	3.04609	1.84133	2.38159	2.85851	2.36315	2.88789	3.08865	2.52675	4.09184	2.16075	3.27284	8.30213	1.74256	2.40846	3.19263	1.7497	2.8524	3.61816	2.96715	2.57364	5.3783	1.79626
1.65292	1.58709	2.37345	6.82177	1.67939	2.11266	1.64943	4.68454	2.02855	3.04498	1.8373	2.3872	2.84921	2.44975	2.87519	3.0713	2.5229	3.95592	2.14688	3.28818	8.37145	1.73371	2.39898	3.20547	1.74625	2.83219	3.60846	2.95546	2.54649	5.23096	1.79277
1.65267	1.58351	2.3683	6.78023	1.67643	2.11521	1.65549	4.70189	2.01227	3.03573	1.8361	2.37716	2.84843	2.52645	2.84027	3.03416	2.51204	3.79284	2.14107	3.30119	8.44781	1.71973	2.40806	3.19594	1.7464	2.79941	3.60176	2.95456	2.53906	5.01258	1.79466
1.64403	1.58696	2.36651	6.75303	1.67585	2.11593	1.65519	4.73451	1.98453	3.03956	1.83955	2.3536	2.82847	2.57964	2.8148	2.99026	2.5073	3.64645	2.1265	3.30684	8.5142	1.72204	2.42643	3.17387	1.755	2.76033	3.59602	2.95073	2.54051	4.86405	1.79513
1.6458	1.5842	2.36786	6.70497	1.67504	2.10499	1.66021	4.75277	1.96248	3.04717	1.83942	2.32871	2.82052	2.61413	2.79875	2.9604	2.50511	3.49865	2.09629	3.30625	8.57813	1.73643	2.4408	3.13729	1.75091	2.71235	3.59679	2.94539	2.52963	4.79522	1.80312
1.6311	1.58295	2.36406	6.57817	1.68443	2.09615	1.66745	4.76898	1.94055	3.03595	1.84293	2.31866	2.81415	2.6371	2.78745	2.9474	2.51061	3.45248	2.08218	3.30857	8.6281	1.73432	2.45733	3.11401	1.73701	2.68957	3.60607	2.94792	2.48712	4.76445	1.80228
1.63308	1.5739	2.35475	6.43246	1.68581	2.08015	1.65986	4.79869	1.91683	3.00666	1.84395	2.3114	2.79671	2.64691	2.77379	2.94114	2.51986	3.43695	2.08859	3.30579	8.657	1.73534	2.46556	3.10549	1.7328	2.66869	3.6105	2.94226	2.44339	4.71552	1.80205
1.63728	1.57801	2.35962	6.31146	1.68959	2.07107	1.65928	4.81212	1.89592	2.98985	1.85523	2.30807	2.78444	2.66324	2.76101	2.93183	2.52495	3.40467	2.09558	3.29192	8.65258	1.73245	2.45894	3.10926	1.73146	2.6332	3.60965	2.93931	2.39722	4.68086	1.79687
1.63239	1.57252	2.34352	6.22009	1.68501	2.06219	1.66731	4.81167	1.88754	2.98716	1.86164	2.2931	2.78828	2.70358	2.75339	2.92582	2.52327	3.35198	2.08837	3.28187	8.60232	1.73251	2.46776	3.11804	1.73087	2.61742	3.61194	2.94725	2.37672	4.65329	1.78279
1.62133	1.57345	2.33539	6.14897	1.67906	2.06631	1.67443	4.77955	1.88396	2.97231	1.85658	2.27564	2.77679	2.74303	2.73303	2.91896	2.52399	3.25372	2.08454	3.27626	8.5362	1.74468	2.48829	3.11641	1.72728	2.61571	3.61383	2.94231	2.35936	4.61238	1.76388
1.62307	1.56961	2.34107	6.06534	1.68305	2.06827	1.66995	4.76355	1.88377	2.97305	1.85205	2.27266	2.76642	2.78471	2.71341	2.9152	2.51939	3.18017	2.0927	3.27104	8.46637	1.75908	2.51147	3.11017	1.72667	2.60535	3.61394	2.94095	2.3289	4.53889	1.76837
1.62712	1.5611	2.34386	5.96028	1.68457	2.05272	1.68117	4.75927	1.87954	2.96914	1.84837	2.27303	2.73373	2.80375	2.70638	2.89836	2.51949	3.14272	2.06812	3.26651	8.38685	1.75665	2.53179	3.10817	1.73299	2.56816	3.60626	2.93064	2.29177	4.44876	1.76856
1.62481	1.56217	2.34739	5.88823	1.67696	2.04232	1.68455	4.7427	1.87233	2.97655	1.85245	2.24351	2.71273	2.81331	2.69612	2.86273	2.52598	3.10894	2.04148	3.27167	8.26113	1.75772	2.53643	3.10489	1.74588	2.54966	3.59108	2.91844	2.25483	4.381	1.76518
1.63239	1.57353	2.3498	5.80841	1.67402	2.03697	1.68953	4.73036	1.86591	2.98932	1.85098	2.2445	2.68429	2.82122	2.68509	2.83628	2.52478	3.07808	2.02902	3.28038	8.11308	1.75346	2.52921	3.09249	1.74514	2.52698	3.57881	2.90429	2.22985	4.33729	1.75893
1.64149	1.58269	2.34856	5.694	1.68245	2.0071	1.68546	4.71536	1.85489	3.00196	1.85158	2.23776	2.649	2.83166	2.66963	2.79737	2.52414	3.02847	2.02116	3.29533	7.96311	1.75779	2.52098	3.06468	1.73699	2.51537	3.56032	2.88951	2.20866	4.27522	1.75638
1.6493	1.58544	2.34154	5.65562	1.68451	1.98976	1.68324	4.7056	1.84637	3.03091	1.85341	2.23983	2.64582	2.83959	2.63792	2.778	2.52511	2.94875	2.0069	3.30704	7.84682	1.75549	2.51385	3.03647	1.72963	2.50361	3.54996	2.87828	2.18425	4.24285	1.76248
1.64618	1.59016	2.34347	5.64554	1.69472	1.98651	1.69277	4.66477	1.84526	3.02734	1.85569	2.2288	2.62341	2.84221	2.64126	2.77041	2.52117	2.8604	2.00399	3.30674	7.73885	1.75476	2.50487	3.02242	1.72331	2.47394	3.53601	2.87642	2.15616	4.24789	1.76187
1.6392	1.58705	2.35448	5.6168	1.68663	1.98738	1.7049	4.59127	1.83768	3.0171	1.85408	2.22352	2.60891	2.84558	2.6191	2.75801	2.51146	2.80661	1.99209	3.30369	7.63371	1.75627	2.50879	3.00703	1.71986	2.45294	3.5235	2.88617	2.11445	4.22457	1.76127
1.64525	1.57516	2.35322	5.60313	1.68889	1.98447	1.71199	4.58148	1.83292	3.02212	1.85428	2.22371	2.60019	2.84455	2.5999	2.75276	2.49198	2.77132	2.00132	3.30367	7.55186	1.7589	2.50024	2.9868	1.71868	2.44684	3.49559	2.89601	2.08173	4.21186	1.74903
1.64544	1.57514	2.36289	5.58096	1.68593	1.98476	1.70334	4.57352	1.83087	3.01643	1.85401	2.22624	2.59572	2.8374	2.56777	2.75286	2.48764	2.77772	2.01645	3.2863	7.47577	1.76006	2.50313	2.93698	1.71526	2.43198	3.47305	2.90377	2.08018	4.20252	1.74065
1.64688	1.57358	2.37087	5.48048	1.69441	1.98506	1.70627	4.56885	1.80738	3.00416	1.85702	2.22364	2.58009	2.83141	2.55254	2.71399	2.48214	2.76376	2.01575	3.26402	7.38807	1.75106	2.50064	2.8991	1.70811	2.41631	3.4383	2.88717	2.07836	4.19745	1.73613
1.6453	1.57154	2.38797	5.38311	1.68834	1.98238	1.71294	4.58078	1.8045	2.99965	1.85903	2.21769	2.54325	2.82326	2.52657	2.69658	2.48616	2.7445	2.00465	3.24367	7.31285	1.74405	2.4856	2.87685	1.70627	2.38675	3.40232	2.86888	2.06729	4.17658	1.72768
1.64387	1.5538	2.4043	5.35011	1.67826	1.98097	1.71474	4.59607	1.80469	2.99958	1.86064	2.21883	2.51581	2.82177	2.49401	2.67185	2.48237	2.7057	1.99159	3.24186	7.23486	1.73526	2.47626	2.87598	1.69845	2.36395	3.37385	2.84996	2.04831	4.15221	1.71662
1.64842	1.54193	2.40883	5.33712	1.6782	1.98882	1.71602	4.62295	1.80638	2.9858	1.86617	2.23206	2.50553	2.82958	2.46866	2.65601	2.48961	2.66867	1.97167	3.24149	7.17459	1.73503	2.45986	2.86467	1.69392	2.33559	3.34484	2.8381	2.042	4.12991	1.71179
1.6477	1.54058	2.41858	5.31117	1.67939	1.98478	1.71215	4.65585	1.80591	2.95613	1.85365	2.23105	2.47684	2.83759	2.43187	2.64594	2.48382	2.65676	1.96644	3.24055	7.11923	1.73855	2.45171	2.84702	1.69053	2.32297	3.31168	2.84524	2.01564	4.10767	1.7104
1.64711	1.54296	2.41939	5.21433	1.6794	1.97983	1.71745	4.6552	1.81102	2.93863	1.85149	2.21952	2.47465	2.84391	2.37563	2.63361	2.46748	2.63109	1.9585	3.22185	7.0672	1.7281	2.4505	2.81503	1.68534	2.31849	3.27353	2.85332	1.99397	4.06407	1.71116
1.643	1.53068	2.4176	5.12056	1.67525	1.97654	1.71884	4.66573	1.81993	2.92494	1.84787	2.22437	2.4644	2.84051	2.347	2.62234	2.46101	2.61519	1.95996	3.19534	7.01093	1.72765	2.43834	2.78358	1.68005	2.31811	3.22328	2.85223	1.96917	4.02475	1.71475
1.64968	1.52321	2.40968	5.03227	1.67096	1.97519	1.72163	4.66565	1.83702	2.90615	1.85204	2.22772	2.4462	2.85139	2.32371	2.59343	2.48073	2.6079	1.94581	3.17578	6.97557	1.72784	2.43066	2.76502	1.68417	2.32253	3.13126	2.85644	1.96575	3.99761	1.71084
1.65027	1.52441	2.41415	4.96602	1.67214	1.97782	1.73091	4.65513	1.82652	2.87559	1.8652	2.22502	2.4105	2.8432	2.31013	2.5536	2.49072	2.61115	1.95252	3.15307	6.94397	1.72903	2.41529	2.75505	1.69113	2.32283	3.10121	2.84043	1.94907	3.97058	1.70694
1.65058	1.52337	2.40927	4.85375	1.66182	1.9689	1.73471	4.64893	1.81603	2.84292	1.86881	2.21789	2.35415	2.8491	2.27943	2.52869	2.49056	2.61695	1.95087	3.13112	6.88101	1.73348	2.3916	2.75887	1.69415	2.32115	3.08297	2.84161	1.92259	3.91107	1.7076
1.6511	1.51884	2.40971	4.76755	1.66234	1.9726	1.73873	4.64923	1.80378	2.83668	1.86564	2.21838	2.33441	2.8588	2.27244	2.51988	2.48883	2.61273	1.94643	3.11554	6.84244	1.7306	2.37593	2.74776	1.68656	2.315	3.06526	2.84637	1.90731	3.87032	1.70317
1.64968	1.51461	2.39834	4.70702	1.66178	1.96839	1.74402	4.63789	1.80901	2.84226	1.86855	2.22142	2.31654	2.86572	2.27296	2.51589	2.48488	2.59414	1.93501	3.10844	6.8039	1.72997	2.36862	2.75358	1.68821	2.31126	3.05037	2.83245	1.87762	3.84608	1.69787
1.65031	1.51675	2.39596	4.62934	1.6491	1.95368	1.74378	4.64485	1.81483	2.84472	1.86699	2.23105	2.30638	2.86782	2.28163	2.49595	2.49151	2.57139	1.92366	3.10097	6.7561	1.73767	2.35749	2.77289	1.69289	2.3132	3.04523	2.81714	1.8629	3.82603	1.69867
1.65125	1.5172	2.38508	4.55492	1.65276	1.94846	1.75585	4.62462	1.79801	2.83394	1.86394	2.24535	2.28616	2.86553	2.27672	2.47754	2.50475	2.55724	1.9302	3.09245	6.68521	1.74732	2.3552	2.76716	1.70796	2.30099	3.02723	2.81154	1.84808	3.80169	1.70164
1.645	1.50863	2.36932	4.50301	1.64907	1.92942	1.75239	4.57414	1.80371	2.83922	1.86314	2.24342	2.27564	2.86011	2.27778	2.45513	2.49824	2.55064	1.93564	3.07163	6.62341	1.7464	2.34996	2.75995	1.7085	2.27627	2.98244	2.79421	1.84169	3.77687	1.69999
1.64569	1.5017	2.35005	4.47135	1.64702	1.92938	1.75415	4.52838	1.81419	2.84061	1.86952	2.2583	2.2716	2.86506	2.27498	2.39547	2.49639	2.52806	1.94064	3.05466	6.56152	1.74606	2.34475	2.76697	1.70655	2.2744	2.92731	2.80279	1.84162	3.76592	1.7036
1.65596	1.49483	2.33513	4.46632	1.65346	1.92548	1.75575	4.49445	1.8214	2.83074	1.88203	2.27281	2.26884	2.87562	2.26729	2.37759	2.5029	2.50302	1.93685	3.03841	6.48794	1.7375	2.34831	2.7529	1.71252	2.26821	2.88376	2.80441	1.83318	3.76712	1.70315
1.64857	1.48401	2.33536	4.43847	1.64885	1.9252	1.75965	4.49692	1.8228	2.81475	1.87616	2.2654	2.26405	2.87212	2.25754	2.36603	2.50629	2.47723	1.93841	3.01793	6.42649	1.7397	2.34174	2.74548	1.71272	2.2433	2.8477	2.78817	1.81606	3.77278	1.6984
1.65258	1.48125	2.35359	4.41431	1.64731	1.92603	1.76894	4.50299	1.82323	2.78374	1.87979	2.26671	2.26636	2.86658	2.24993	2.34317	2.50953	2.46525	1.9283	2.99349	6.36116	1.7452	2.33849	2.63951	1.70191	2.22129	2.80803	2.77976	1.80323	3.77512	1.69307
1.64395	1.49214	2.37299	4.39856	1.64663	1.93015	1.76683	4.49434	1.83189	2.7539	1.85835	2.26509	2.25608	2.85861	2.23469	2.30729	2.49338	2.45882	1.93164	2.972	6.29913	1.73624	2.32647	2.62706	1.69254	2.18581	2.77373	2.77912	1.80194	3.7594	1.68496
1.64901	1.4922	2.37735	4.30195	1.64012	1.92995	1.76416	4.47115	1.83496	2.72053	1.85835	2.28043	2.25256	2.8621	2.22628	2.28512	2.49892	2.44445	1.92358	2.93952	6.20813	1.72856	2.32032	2.598	1.68887	2.16115	2.73473	2.78369	1.79569	3.73771	1.68349
1.65678	1.48548	2.38326	4.2222	1.63379	1.92778	1.75136	4.44926	1.83062	2.73064	1.85909	2.28058	2.249	2.86608	2.23423	2.25483	2.49516	2.44244	1.92579	2.90427	6.14998	1.71777	2.31548	2.56949	1.6861	2.16107	2.70251	2.79528	1.79307	3.73556	1.66943
1.65577	1.4765	2.36867	4.28374	1.62275	1.94254	1.74372	4.41113	1.83488	2.74128	1.84464	2.28487	2.24607	2.86297	2.23635	2.24794	2.48752	2.43796	1.92766	2.86676	6.09803	1.7235	2.30835	2.52224	1.68372	2.1623	2.66978	2.79572	1.78874	3.73102	1.67025
1.64582	1.47527	2.35668	4.4976	1.62477	1.95554	1.737	4.3756	1.83753	2.73011	1.83389	2.28263	2.23924	2.8622	2.23502	2.24205	2.47918	2.42969	1.92051	2.85547	6.03151	1.72327	2.3056	2.49194	1.67874	2.16368	2.63936	2.76623	1.77956	3.73993	1.6686
1.64248	1.47172	2.3571	4.6177	1.62704	1.96262	1.73274	4.34316	1.84086	2.72015	1.82923	2.28237	2.22243	2.84035	2.23476	2.2337	2.48352	2.42728	1.89772	2.83476	5.96265	1.71847	2.29341	2.49085	1.67599	2.16068	2.62351	2.74184	1.77308	3.75845	1.66341
1.64722	1.47334	2.35793	4.61751	1.62493	1.96036	1.73748	4.31261	1.84884	2.70975	1.82382	2.29182	2.20829	2.83317	2.22853	2.21416	2.47575	2.42332	1.88933	2.79664	5.88603	1.71603	2.28847	2.47899	1.67312	2.14859	2.6146	2.71994	1.77959	3.75782	1.65911
1.64841	1.47862	2.35873	4.53075	1.62441	1.96532	1.74469	4.28063	1.84706	2.71046	1.81005	2.29719	2.20691	2.83444	2.21716	2.20551	2.45721	2.42875	1.89548	2.75651	5.79823	1.72442	2.28976	2.45485	1.67046	2.13074	2.60216	2.69246	1.77608	3.75242	1.66881
1.65572	1.47041	2.36219	4.39575	1.60808	1.95408	1.74236	4.2848	1.8552	2.70318	1.7981	2.30197	2.19958	2.84092	2.21517	2.19388	2.46366	2.4232	1.90157	2.72211	5.72879	1.72431	2.27805	2.44822	1.67214	2.10791	2.5848	2.67034	1.7739	3.74609	1.68679
1.65345	1.47468	2.36016	4.30979	1.61066	1.95363	1.73655	4.29172	1.85262	2.69405	1.79247	2.32049	2.18956	2.84346	2.20265	2.1876	2.46127	2.41082	1.91497	2.71644	5.66286	1.72084	2.26654	2.43855	1.66533	2.09378	2.58476	2.65222	1.77434	3.74329	1.68758
1.64861	1.48008	2.35723	4.2777	1.62024	1.94927	1.73654	4.31896	1.86298	2.68109	1.79172	2.33052	2.17449	2.83026	2.2029	2.17357	2.45135	2.41149	1.91415	2.70463	5.57038	1.72048	2.26144	2.4334	1.65731	2.06511	2.57753	2.62171	1.77696	3.73664	1.68406
1.64738	1.47447	2.36412	4.29453	1.61677	1.93581	1.73004	4.33799	1.85842	2.66164	1.77494	2.3308	2.17025	2.82315	2.20997	2.1526	2.43321	2.41134	1.92009	2.69457	5.47646	1.71333	2.2578	2.42443	1.65641	2.02866	2.57927	2.58612	1.77446	3.73479	1.67917
1.65257	1.47129	2.36579	4.30388	1.61229	1.94639	1.72549	4.3175	1.8474	2.63755	1.76361	2.34181	2.16101	2.8206	2.2137	2.14232	2.43117	2.41344	1.91884	2.68782	5.43372	1.71135	2.25958	2.43463	1.65641	1.96447	2.58542	2.57629	1.79207	3.72949	1.67889
1.64585	1.47163	2.36441	4.2958	1.61728	1.93837	1.73175	4.26234	1.82537	2.63799	1.75534	2.35721	2.13969	2.82102	2.21327	2.12119	2.42459	2.39799	1.91222	2.67178	5.39891	1.69852	2.25671	2.43799	1.66031	1.9297	2.6086	2.55476	1.80713	3.72009	1.69395
1.65097	1.4634	2.37033	4.26192	1.62258	1.9382	1.72957	4.20203	1.83026	2.6687	1.73672	2.36212	2.1154	2.81841	2.20757	2.11371	2.42084	2.39915	1.91608	2.64184	5.35844	1.69973	2.25792	2.41785	1.66157	1.92965	2.60791	2.55005	1.80279	3.69656	1.69924
1.64943	1.47113	2.36698	4.19628	1.62479	1.94436	1.72864	4.17255	1.84118	2.67512	1.74439	2.35249	2.10538	2.80918	2.20298	2.10633	2.42133	2.38879	1.936	2.59233	5.28716	1.68885	2.25342	2.42294	1.65849	1.92833	2.60218	2.54446	1.80208	3.68538	1.69853
1.6503	1.47027	2.35758	4.11333	1.62234	1.93921	1.73581	4.16327	1.83939	2.68493	1.75261	2.34878	2.09889	2.79452	2.20847	2.11201	2.41315	2.37993	1.9373	2.5536	5.24891	1.68795	2.24504	2.42178	1.66024	1.92281	2.59486	2.54067	1.80015	3.6498	1.69886
1.64675	1.4773	2.35246	4.08458	1.61878	1.93861	1.74389	4.14813	1.8446	2.68553	1.75533	2.34478	2.10438	2.78404	2.19829	2.10406	2.4112	2.36877	1.93628	2.52448	5.17335	1.67944	2.25323	2.43028	1.65672	1.90365	2.57843	2.52108	1.79949	3.60029	1.70434
1.6458	1.48416	2.35362	4.05719	1.62296	1.95558	1.74546	4.1257	1.83808	2.67537	1.75669	2.37762	2.0908	2.78688	2.21579	2.09428	2.40474	2.36557	1.92709	2.49046	5.12999	1.67715	2.22767	2.43591	1.65876	1.88792	2.55401	2.49854	1.81148	3.55155	1.69787
1.65088	1.49473	2.35216	4.03651	1.62244	1.95363	1.74767	4.08783	1.83697	2.68738	1.75549	2.39421	2.07572	2.78533	2.21866	2.09311	2.40616	2.36395	1.92288	2.45153	5.07122	1.67129	2.20819	2.43545	1.66254	1.87657	2.54646	2.48668	1.81897	3.4965	1.70172
1.65281	1.49319	2.3513	4.0119	1.61668	1.94474	1.74416	4.0002	1.83615	2.69442	1.75869	2.4124	2.06697	2.78123	2.22623	2.08966	2.41107	2.36914	1.91593	2.44459	4.99365	1.66671	2.18749	2.4403	1.66315	1.83316	2.53396	2.47507	1.82172	3.45417	1.69953
1.65104	1.48915	2.35134	3.97837	1.6286	1.94909	1.741	3.89218	1.82647	2.68538	1.75939	2.42153	2.05368	2.76925	2.2231	2.10703	2.44081	2.37409	1.91187	2.42374	4.92103	1.6662	2.17421	2.42457	1.66829	1.7954	2.5226	2.47397	1.81944	3.43639	1.70109
1.64589	1.48854	2.34721	3.96908	1.62943	1.94424	1.73168	3.75782	1.82083	2.6674	1.76488	2.40789	2.04264	2.7606	2.22133	2.1043	2.45056	2.37445	1.91207	2.39362	4.7633	1.6661	2.17687	2.40258	1.6811	1.77835	2.52219	2.46798	1.824	3.42857	1.70211
1.64036	1.49265	2.3447	3.96068	1.6173	1.92582	1.73578	3.63284	1.81285	2.66692	1.7676	2.40715	2.03173	2.76344	2.22728	2.09691	2.43883	2.36789	1.91829	2.34025	4.59231	1.64993	2.17573	2.40647	1.67509	1.7696	2.49925	2.47013	1.818	3.40454	1.69292
1.63883	1.49373	2.34576	3.95676	1.61049	1.91477	1.73473	3.5409	1.81072	2.67381	1.76321	2.40783	2.03305	2.7713	2.23328	2.1004	2.42164	2.36551	1.91468	2.27061	4.43102	1.64506	2.17695	2.40211	1.66941	1.75792	2.48733	2.4568	1.81604	3.36823	1.70563
1.64072	1.49414	2.35436	3.94874	1.61652	1.91153	1.7306	3.50686	1.81798	2.67819	1.75937	2.41954	2.03562	2.75376	2.22263	2.09573	2.40487	2.35793	1.91847	2.25476	4.2627	1.64694	2.16507	2.40609	1.66373	1.76093	2.49039	2.44321	1.82052	3.32515	1.70812
1.63571	1.49362	2.35445	3.94376	1.62401	1.9146	1.72765	3.48237	1.82476	2.67854	1.77286	2.43294	2.03028	2.73235	2.21752	2.08606	2.42097	2.36323	1.91013	2.24585	4.09728	1.62767	2.14112	2.40461	1.67123	1.74942	2.50573	2.40129	1.81289	3.27416	1.70628
1.63361	1.49631	2.34066	3.94284	1.62759	1.92238	1.7302	3.46952	1.8275	2.66964	1.76737	2.43774	2.03065	2.71365	2.2182	2.07709	2.40809	2.35488	1.90918	2.23401	3.92476	1.62494	2.11787	2.4076	1.68277	1.73258	2.51299	2.38254	1.81909	3.2253	1.71168
1.62946	1.49804	2.33807	3.93431	1.62377	1.915	1.72921	3.44265	1.82401	2.6849	1.76329	2.43546	2.0207	2.70388	2.22142	2.08287	2.42141	2.35698	1.90367	2.21738	3.75733	1.6275	2.09514	2.39512	1.68772	1.7226	2.49585	2.37424	1.82022	3.18812	1.71625
1.62859	1.49035	2.34272	3.91153	1.62565	1.91802	1.72794	3.4135	1.82929	2.68289	1.76349	2.42423	2.01524	2.69452	2.23421	2.08343	2.42447	2.36271	1.90625	2.17185	3.63543	1.62815	2.09373	2.38514	1.68742	1.70785	2.48195	2.36513	1.8257	3.14483	1.72746
1.62613	1.49668	2.36363	3.88639	1.63146	1.91712	1.73441	3.38209	1.82538	2.68121	1.7534	2.42987	2.00334	2.6748	2.23902	2.0854	2.44587	2.37492	1.89151	2.11521	3.55014	1.62723	2.09243	2.39118	1.68958	1.70546	2.47399	2.35577	1.81937	3.09346	1.73304
1.62859	1.4972	2.37667	3.85708	1.62548	1.93208	1.73101	3.34917	1.83134	2.67803	1.75159	2.44436	1.99961	2.62474	2.23321	2.08753	2.45542	2.36978	1.88453	2.07977	3.49961	1.6211	2.08018	2.37876	1.68642	1.69751	2.47385	2.34553	1.82483	3.02799	1.74709
1.63	1.50956	2.38762	3.81706	1.63186	1.93623	1.73575	3.32688	1.84299	2.68256	1.74501	2.45245	1.99261	2.55982	2.23565	2.09106	2.46526	2.37081	1.86625	2.05744	3.44489	1.62584	2.0526	2.37865	1.67898	1.69872	2.47546	2.32792	1.83527	2.97973	1.75184
1.61853	1.50876	2.38792	3.77358	1.64542	1.92242	1.72829	3.30908	1.84342	2.68588	1.74809	2.45069	1.98393	2.49985	2.23648	2.07912	2.4657	2.36307	1.86001	2.04625	3.4029	1.62226	2.00688	2.37688	1.68152	1.6922	2.4397	2.32722	1.83897	2.94612	1.75444
1.6153	1.51764	2.38248	3.76594	1.64334	1.90418	1.72316	3.30754	1.85132	2.69732	1.75103	2.45678	1.98718	2.45506	2.23089	2.06738	2.48723	2.34203	1.86416	2.03435	3.36329	1.61697	1.95755	2.38777	1.68668	1.69452	2.38202	2.32167	1.84311	2.92781	1.75816
1.61767	1.51966	2.37453	3.75792	1.6428	1.89518	1.72856	3.30206	1.84629	2.69078	1.74606	2.46385	1.98648	2.41969	2.22558	2.05971	2.51401	2.31138	1.87046	2.0219	3.34905	1.61714	1.93734	2.38143	1.68817	1.67791	2.35813	2.31203	1.84409	2.90565	1.76691
1.61635	1.51767	2.36668	3.75494	1.64114	1.89364	1.72202	3.31714	1.85632	2.6909	1.74854	2.46053	1.99532	2.40786	2.22253	2.06679	2.53185	2.32215	1.87681	2.01599	3.32112	1.60867	1.94231	2.38339	1.69338	1.67551	2.34377	2.30427	1.84664	2.86375	1.7708
1.61844	1.5205	2.35559	3.75835	1.64103	1.895	1.72375	3.36112	1.85313	2.70186	1.74865	2.46363	1.99877	2.38664	2.22773	2.0685	2.54362	2.33362	1.87389	2.00516	3.31277	1.60004	1.94619	2.37216	1.68181	1.66743	2.32689	2.30558	1.85082	2.822	1.78104
1.61036	1.52735	2.35111	3.75959	1.64225	1.8939	1.72316	3.40245	1.84814	2.7005	1.74244	2.46273	2.00315	2.35948	2.2141	2.05784	2.55298	2.32875	1.8807	2.0042	3.26089	1.59958	1.9473	2.36408	1.67236	1.65889	2.31195	2.29109	1.85444	2.795	1.80546
1.60612	1.52779	2.35101	3.74862	1.64568	1.90245	1.72244	3.43702	1.84794	2.69066	1.74996	2.45018	2.00549	2.31408	2.2035	2.05609	2.55457	2.34718	1.88297	2.00316	3.21213	1.59213	1.93997	2.34764	1.65705	1.65798	2.31206	2.27479	1.85113	2.75084	1.81105
1.60766	1.54361	2.34669	3.73089	1.64825	1.9033	1.72625	3.42482	1.8536	2.69124	1.75403	2.43666	2.00916	2.24647	2.20118	2.04745	2.54384	2.36087	1.88629	2.00643	3.16	1.58996	1.93355	2.32295	1.65966	1.65756	2.31679	2.27506	1.84025	2.70055	1.81532
1.60759	1.5454	2.35172	3.72306	1.64458	1.90366	1.71499	3.42474	1.84965	2.71402	1.76412	2.43859	2.01345	2.19516	2.19615	2.04339	2.53135	2.37152	1.8712	1.98985	3.13297	1.60056	1.9262	2.32405	1.65835	1.65556	2.31674	2.27838	1.84151	2.65583	1.8267
1.59919	1.54923	2.35333	3.69322	1.63831	1.89936	1.71584	3.42936	1.84778	2.73469	1.7677	2.43805	2.01978	2.16944	2.19526	2.02935	2.51184	2.38427	1.86673	1.97024	3.08498	1.6124	1.91982	2.33279	1.658	1.65775	2.31974	2.27473	1.83805	2.65682	1.83864
1.5937	1.5579	2.35253	3.67468	1.62965	1.90779	1.71795	3.42958	1.84975	2.73621	1.7679	2.44705	2.02324	2.14255	2.18293	1.99848	2.52185	2.40669	1.86384	1.94247	3.07089	1.60536	1.92655	2.33222	1.65808	1.65774	2.30957	2.26967	1.84209	2.65492	1.8564
1.58608	1.55827	2.34663	3.66707	1.62999	1.90699	1.72046	3.43489	1.84647	2.73205	1.76928	2.46506	2.03856	2.12575	2.17499	1.9984	2.53381	2.43112	1.85294	1.90873	3.04681	1.60063	1.91931	2.33111	1.65844	1.65869	2.31538	2.25958	1.84414	2.62168	1.87683
1.58481	1.56117	2.3344	3.65442	1.63582	1.90446	1.71923	3.4755	1.83724	2.72536	1.78376	2.46951	2.03802	2.11126	2.17961	1.99902	2.53525	2.46436	1.85166	1.87981	3.02004	1.59485	1.90692	2.32532	1.66082	1.66564	2.31746	2.24119	1.84446	2.58297	1.876
1.57979	1.56138	2.32092	3.63408	1.6353	1.91079	1.72223	3.50172	1.83335	2.71022	1.78679	2.48325	2.03944	2.0895	2.17509	1.98992	2.54199	2.47678	1.85158	1.85355	2.99038	1.59461	1.902	2.3197	1.67687	1.66877	2.3239	2.25211	1.84481	2.56917	1.87844
1.57828	1.56444	2.30059	3.62338	1.63373	1.90657	1.72731	3.51408	1.84213	2.70121	1.78173	2.48476	2.03868	2.06882	2.17747	1.98998	2.53876	2.49781	1.85964	1.84519	2.95401	1.59344	1.89951	2.31672	1.67726	1.66723	2.32269	2.23131	1.85505	2.54965	1.88248
1.57714	1.56629	2.29547	3.61732	1.62648	1.91005	1.73576	3.54019	1.8484	2.67967	1.77825	2.4947	2.0344	2.064	2.17759	1.98073	2.54223	2.49182	1.86683	1.83664	2.92222	1.58865	1.89214	2.32174	1.66939	1.67062	2.32764	2.22514	1.85654	2.54682	1.89279
1.57993	1.57358	2.26881	3.60597	1.6181	1.91306	1.73717	3.56399	1.8469	2.65396	1.7843	2.50472	2.03573	2.06733	2.1807	1.97068	2.56125	2.48089	1.8569	1.83109	2.88386	1.58572	1.89073	2.32239	1.6702	1.66982	2.33737	2.23384	1.85155	2.53103	1.90405
1.57704	1.57789	2.25105	3.60501	1.61708	1.90908	1.73874	3.58327	1.83716	2.61597	1.78966	2.5135	2.03432	2.07557	2.16392	1.96306	2.57402	2.47829	1.86037	1.82534	2.83237	1.58365	1.88864	2.3297	1.66732	1.66762	2.35496	2.23386	1.84904	2.50804	1.90902
1.58088	1.58635	2.23559	3.59953	1.6192	1.92286	1.74472	3.61507	1.82908	2.58405	1.77726	2.49966	2.03026	2.07615	2.14777	1.93926	2.58043	2.50153	1.8588	1.81262	2.79373	1.58065	1.88722	2.3347	1.66306	1.66514	2.36024	2.2463	1.86078	2.4948	1.91192
1.58186	1.59185	2.22298	3.59697	1.60436	1.92415	1.74928	3.64107	1.81652	2.57824	1.77166	2.49417	2.02262	2.06838	2.1521	1.92177	2.5762	2.49607	1.85881	1.80592	2.7536	1.58029	1.88863	2.33683	1.66401	1.66658	2.36031	2.24864	1.87125	2.46455	1.90759
1.58908	1.59134	2.20648	3.58968	1.60614	1.91863	1.74101	3.66609	1.8046	2.58098	1.77626	2.51393	2.02364	2.04752	2.14851	1.91565	2.58269	2.49132	1.84857	1.79273	2.71793	1.57622	1.88759	2.33576	1.66221	1.65908	2.35705	2.23867	1.87546	2.44557	1.91126
1.58797	1.59426	2.19588	3.57669	1.60991	1.91943	1.73975	3.6807	1.78741	2.57424	1.76205	2.53169	2.01496	2.04244	2.15406	1.90144	2.58052	2.46934	1.8411	1.78364	2.70482	1.57003	1.88947	2.31943	1.65718	1.66007	2.35352	2.23033	1.89173	2.41582	1.91699
1.58594	1.59736	2.18191	3.56773	1.60274	1.92079	1.746	3.68589	1.78642	2.57854	1.7736	2.5321	1.99593	2.04219	2.15294	1.8649	2.59578	2.46544	1.84349	1.77646	2.6981	1.57413	1.88935	2.31039	1.65048	1.66113	2.35943	2.22093	1.90972	2.3882	1.94109
1.58988	1.59518	2.17986	3.53805	1.60049	1.92401	1.75268	3.69134	1.78363	2.58147	1.76077	2.52691	1.99282	2.03616	2.14383	1.85889	2.60162	2.45627	1.84326	1.75941	2.6797	1.56827	1.89217	2.3098	1.64774	1.65456	2.35668	2.20146	1.9159	2.37131	1.96196
1.58906	1.59348	2.18427	3.5097	1.61395	1.92696	1.75895	3.69926	1.78658	2.60633	1.75109	2.51928	1.99668	2.02424	2.14217	1.85397	2.59032	2.44763	1.84317	1.74812	2.65363	1.57853	1.88332	2.31498	1.64067	1.64925	2.35254	2.18451	1.91767	2.33387	1.98313
1.59706	1.59484	2.18946	3.48073	1.62285	1.93715	1.75133	3.69458	1.78464	2.59969	1.75651	2.50541	1.98794	2.02523	2.11696	1.84971	2.57977	2.44181	1.83684	1.73037	2.63546	1.57906	1.88232	2.31738	1.62571	1.65527	2.33666	2.16033	1.92316	2.30526	1.99707
1.60579	1.59095	2.18894	3.46194	1.62259	1.95148	1.75187	3.68503	1.7821	2.60436	1.74299	2.51647	1.9802	1.99457	2.09923	1.8509	2.56841	2.45009	1.85368	1.7228	2.62009	1.57444	1.8758	2.32694	1.62063	1.6483	2.33061	2.15821	1.92068	2.28539	1.99955
1.59959	1.60691	2.20098	3.43825	1.62932	1.96342	1.74936	3.67769	1.77956	2.60693	1.74123	2.5255	1.97416	1.97263	2.10608	1.8531	2.55372	2.45106	1.8572	1.72087	2.61357	1.56832	1.86132	2.3515	1.61396	1.6469	2.32769	2.14556	1.91797	2.2781	2.0094
1.59908	1.60064	2.21193	3.42434	1.62721	1.96928	1.75518	3.68941	1.7645	2.61515	1.73502	2.53423	1.9672	1.96152	2.10389	1.85201	2.55884	2.44863	1.86993	1.71871	2.60771	1.56128	1.85717	2.34577	1.60124	1.64693	2.31772	2.14045	1.91899	2.27792	2.02688
1.59675	1.60238	2.20368	3.31251	1.62843	1.97457	1.76849	3.71172	1.76209	2.61802	1.72756	2.53512	1.96957	1.96599	2.08631	1.84122	2.5638	2.45886	1.87509	1.70945	2.59957	1.54592	1.85799	2.32393	1.59602	1.65444	2.31279	2.12624	1.92668	2.27874	2.04568
1.59707	1.6063	2.18625	3.03548	1.61922	1.98025	1.7673	3.72339	1.7481	2.62769	1.73166	2.51716	1.96729	1.9639	2.08775	1.82887	2.54973	2.46383	1.87833	1.70264	2.59745	1.53723	1.8511	2.31566	1.59694	1.65677	2.32044	2.12108	1.93063	2.27477	2.0628
1.60211	1.60182	2.17621	2.79353	1.62168	1.97969	1.76541	3.73701	1.74029	2.6278	1.73776	2.52834	1.98606	1.96899	2.07597	1.82476	2.55248	2.46489	1.87179	1.70034	2.5964	1.53584	1.84098	2.29909	1.60529	1.6524	2.31725	2.10014	1.9271	2.26563	2.07454
1.60451	1.60262	2.19139	2.68545	1.62226	1.95956	1.76264	3.75408	1.73969	2.61663	1.74171	2.52489	1.99468	1.95485	2.07044	1.81948	2.5411	2.4579	1.86978	1.69798	2.59522	1.53707	1.8431	2.29715	1.60751	1.6541	2.30757	2.09235	1.91968	2.25262	2.08587
1.6085	1.60685	2.20608	2.61344	1.62352	1.97002	1.7601	3.75437	1.73433	2.62481	1.73908	2.53965	2.00046	1.94541	2.05517	1.83386	2.55669	2.46794	1.87679	1.70062	2.5907	1.53984	1.84713	2.30108	1.61258	1.65425	2.3026	2.07788	1.92636	2.24303	2.10618
1.60514	1.61465	2.21126	2.55632	1.62788	1.98607	1.7668	3.74155	1.71906	2.59937	1.74995	2.54611	2.01072	1.94161	2.05089	1.84916	2.55587	2.45533	1.87861	1.68923	2.58252	1.54587	1.84646	2.31012	1.61178	1.6566	2.3014	2.07915	1.92126	2.2316	2.12543
1.60264	1.60902	2.19013	2.525	1.6441	2.00254	1.76845	3.72627	1.71169	2.6058	1.77262	2.54773	2.00507	1.9334	2.05086	1.85171	2.54798	2.44914	1.87484	1.67428	2.58623	1.54606	1.8534	2.3125	1.61534	1.6492	2.29484	2.07242	1.92084	2.20969	2.14225
1.60212	1.60822	2.1781	2.50398	1.64462	2.00643	1.77284	3.73367	1.70789	2.60075	1.79051	2.55286	2.02067	1.92543	2.03967	1.85017	2.54711	2.43209	1.86823	1.67566	2.5958	1.55198	1.85021	2.30776	1.61972	1.64946	2.28647	2.0896	1.92041	2.19166	2.16228
1.60442	1.6143	2.1709	2.47639	1.64803	2.00172	1.76895	3.73343	1.70221	2.59399	1.80381	2.5623	2.01729	1.93848	2.03635	1.86246	2.5496	2.43623	1.86241	1.66932	2.60102	1.55411	1.8405	2.29919	1.63101	1.65373	2.27937	2.10499	1.91712	2.16571	2.16634
1.60219	1.60389	2.16435	2.37985	1.65417	2.00171	1.75857	3.7269	1.7059	2.58542	1.79851	2.55528	2.0119	1.94818	2.03789	1.8613	2.55356	2.42753	1.86336	1.66804	2.59688	1.55327	1.82139	2.26771	1.63616	1.65798	2.27758	2.10706	1.92685	2.15767	2.17397
1.60284	1.61204	2.16221	2.2478	1.65841	2.01045	1.76692	3.71633	1.70132	2.58896	1.80237	2.5552	2.01537	1.95993	2.04528	1.86596	2.56115	2.42453	1.85795	1.68574	2.5871	1.55102	1.81755	2.26464	1.63349	1.67298	2.27726	2.11227	1.93085	2.14169	2.17542
1.60516	1.6097	2.1763	2.1182	1.66396	2.01687	1.76748	3.70474	1.69709	2.6005	1.78788	2.54704	2.03736	1.96571	2.04614	1.86495	2.55877	2.42175	1.8539	1.67969	2.58945	1.54894	1.80508	2.27755	1.6339	1.6737	2.26759	2.11877	1.9398	2.12415	2.17411
1.60164	1.60502	2.18162	2.01837	1.66676	2.01854	1.77572	3.67296	1.69147	2.58384	1.79437	2.54501	2.0332	1.96694	2.04029	1.86092	2.56203	2.42934	1.85722	1.68494	2.59027	1.54749	1.8056	2.29284	1.62557	1.6712	2.26487	2.11331	1.94107	2.11253	2.17928
1.60542	1.61065	2.17847	1.93278	1.66575	2.04606	1.77489	3.64853	1.69479	2.58229	1.7933	2.53159	2.02719	1.97483	2.0458	1.85242	2.56619	2.42974	1.85104	1.69238	2.56849	1.56772	1.80578	2.29604	1.62721	1.66882	2.25008	2.11208	1.9403	2.09772	2.1791
1.60338	1.60737	2.16327	1.88647	1.65548	2.04631	1.77748	3.6534	1.68287	2.59799	1.79154	2.54449	2.02415	1.969	2.04762	1.8552	2.5859	2.44153	1.84298	1.69415	2.55324	1.56928	1.80792	2.30179	1.6174	1.6698	2.24808	2.12066	1.93955	2.08109	2.18986
1.59709	1.60321	2.16323	1.86852	1.65074	2.03613	1.78545	3.65115	1.67838	2.60359	1.78524	2.55888	2.01863	1.97891	2.03946	1.85658	2.59279	2.45427	1.82542	1.69369	2.55041	1.57199	1.81073	2.31015	1.61296	1.6845	2.23695	2.13726	1.9461	2.05263	2.19232
1.60575	1.60248	2.15832	1.86559	1.65238	2.02502	1.78863	3.68348	1.67263	2.59652	1.79358	2.53905	2.04982	1.99662	2.03665	1.85469	2.59255	2.45109	1.81999	1.68928	2.57265	1.5724	1.81313	2.31418	1.61101	1.69078	2.21089	2.14242	1.95735	2.04138	2.2019
1.60237	1.59943	2.16736	1.86037	1.65146	2.01631	1.7932	3.71662	1.65833	2.60123	1.78836	2.51836	2.05871	2.00303	2.0388	1.84474	2.59336	2.45934	1.83341	1.69394	2.56211	1.56991	1.81594	2.32186	1.61285	1.69426	2.19695	2.14337	1.96721	2.04091	2.21485
1.60347	1.59942	2.17692	1.85308	1.64119	2.02042	1.79519	3.72351	1.65263	2.62391	1.79596	2.50858	2.05868	2.00394	2.03887	1.85126	2.59758	2.45963	1.82767	1.70042	2.55522	1.56698	1.81718	2.32622	1.61565	1.68971	2.18323	2.14006	1.94966	2.02931	2.21301
1.60195	1.59704	2.18531	1.82124	1.63307	2.02186	1.79183	3.69533	1.64988	2.63876	1.80484	2.51125	2.06672	2.01266	2.04068	1.85666	2.60269	2.45626	1.82057	1.7091	2.56242	1.55948	1.80609	2.32879	1.62165	1.69966	2.1678	2.13483	1.95589	2.0317	2.20934
1.59752	1.59342	2.195	1.80659	1.63457	2.02467	1.7918	3.69892	1.65156	2.64436	1.79767	2.49928	2.06814	2.01787	2.04024	1.85423	2.60451	2.44777	1.8221	1.72052	2.56659	1.56165	1.80256	2.32184	1.61877	1.70475	2.16164	2.13405	1.97646	2.03583	2.21164
1.59167	1.59411	2.19765	1.78982	1.63599	2.02894	1.79873	3.69984	1.64488	2.646	1.80266	2.50871	2.07359	2.02239	2.03695	1.85243	2.61883	2.44516	1.81888	1.71822	2.5683	1.56195	1.79728	2.32348	1.60893	1.70304	2.17807	2.12936	1.99181	2.03197	2.20895
1.59197	1.58295	2.20119	1.77868	1.63474	2.0197	1.80885	3.70086	1.63571	2.64977	1.79537	2.48998	2.07158	2.02426	2.00666	1.84657	2.62882	2.43814	1.81377	1.71076	2.57268	1.56254	1.79962	2.32321	1.62178	1.69803	2.17516	2.12195	1.98898	2.03384	2.21348
1.6007	1.58501	2.20043	1.77432	1.63664	2.01876	1.80661	3.71288	1.63401	2.63798	1.78679	2.47205	2.07963	2.0327	2.00662	1.83935	2.63354	2.44927	1.82561	1.70192	2.57909	1.56613	1.78381	2.31977	1.6155	1.6909	2.17801	2.12529	1.98078	2.03303	2.21618
1.59846	1.58282	2.19236	1.76454	1.63819	2.02563	1.81079	3.70758	1.6363	2.63045	1.7871	2.45748	2.08128	2.04487	2.00143	1.85122	2.62642	2.4461	1.83455	1.70654	2.57778	1.56294	1.77833	2.32379	1.61578	1.69081	2.16418	2.12374	1.97475	2.02822	2.21852
1.59554	1.58356	2.18663	1.753	1.63397	2.03269	1.8159	3.71188	1.63621	2.6273	1.79263	2.44536	2.07788	2.0512	1.99637	1.86923	2.62626	2.45121	1.83267	1.71739	2.60246	1.56302	1.76851	2.30375	1.61764	1.67758	2.14736	2.12092	1.97723	2.03026	2.22546
1.5923	1.58054	2.15922	1.75469	1.62707	2.03183	1.82111	3.71778	1.63597	2.63208	1.79379	2.45023	2.06978	2.05525	1.9973	1.87364	2.6455	2.449	1.8382	1.71651	2.60261	1.56396	1.77033	2.30907	1.61989	1.66583	2.1358	2.11286	1.97558	2.0273	2.22667
1.58872	1.58756	2.14858	1.73847	1.62239	2.03455	1.81508	3.70991	1.63168	2.64585	1.80646	2.45546	2.07456	2.05939	2.00838	1.87847	2.65959	2.45791	1.84167	1.71226	2.60736	1.56627	1.77534	2.31292	1.63349	1.66097	2.12663	2.11227	1.98667	2.00756	2.22868
1.59267	1.58838	2.14425	1.73387	1.62283	2.04257	1.7996	3.69669	1.63018	2.66152	1.81556	2.45755	2.09117	2.04687	1.99643	1.87917	2.65052	2.46121	1.83368	1.71484	2.60059	1.56195	1.78684	2.31488	1.63358	1.66762	2.10754	2.09602	1.99135	1.99645	2.23531
1.59462	1.59482	2.14231	1.72299	1.62296	2.03421	1.81265	3.68659	1.62946	2.65623	1.81725	2.45662	2.10558	2.05175	1.98742	1.87985	2.66012	2.469	1.81811	1.70924	2.6004	1.56381	1.77577	2.31169	1.62753	1.66816	2.09384	2.08174	1.99672	1.98404	2.24036
1.59341	1.59445	2.14166	1.70103	1.62795	2.02821	1.80992	3.683	1.62914	2.65185	1.812	2.44325	2.11746	2.05175	1.97522	1.87827	2.69147	2.46542	1.8203	1.70913	2.58173	1.56645	1.77561	2.30491	1.62228	1.67423	2.08071	2.08835	2.01227	1.96942	2.23896
1.59127	1.59776	2.1367	1.67847	1.61914	2.0161	1.82208	3.68683	1.61905	2.64753	1.80762	2.44578	2.13155	2.05713	1.97466	1.88261	2.70711	2.4611	1.82076	1.71404	2.58829	1.57385	1.77792	2.30404	1.62196	1.67546	2.07114	2.09632	2.02259	1.9479	2.24819
1.59212	1.58925	2.11758	1.6592	1.6068	2.02208	1.82591	3.6843	1.62556	2.6419	1.81507	2.44339	2.13381	2.06378	1.97637	1.86979	2.70864	2.45422	1.82746	1.70986	2.57044	1.56891	1.77069	2.30407	1.61865	1.66785	2.06714	2.10096	2.03463	1.94512	2.25219
1.59715	1.58873	2.10832	1.63743	1.6076	2.01804	1.825	3.67921	1.61237	2.64732	1.81311	2.45187	2.1316	2.06934	1.96891	1.85262	2.70168	2.45212	1.83059	1.71627	2.59707	1.57038	1.77389	2.30902	1.61861	1.6683	2.05206	2.11306	2.04384	1.9265	2.26573
1.6048	1.582	2.10944	1.62799	1.60864	2.01388	1.81448	3.66305	1.59963	2.66001	1.80768	2.44974	2.13317	2.07788	1.95772	1.85006	2.69414	2.44504	1.81945	1.72451	2.58333	1.57364	1.76805	2.30924	1.61224	1.65974	2.03908	2.1176	2.05186	1.90459	2.2664
1.60628	1.57939	2.10458	1.60875	1.61773	2.00572	1.82087	3.64859	1.60129	2.65413	1.80453	2.44929	2.13865	2.07927	1.95771	1.85441	2.6897	2.43659	1.81385	1.7235	2.57255	1.57617	1.75364	2.2954	1.60637	1.66261	2.03924	2.12046	2.05178	1.87708	2.26118
1.61128	1.5746	2.09441	1.57341	1.62204	1.99847	1.82382	3.63262	1.59613	2.64411	1.80211	2.4703	2.13276	2.08419	1.9588	1.85755	2.69316	2.43149	1.80831	1.72973	2.56235	1.57705	1.74595	2.28399	1.61498	1.65449	2.03639	2.12094	2.07162	1.85763	2.2885
1.61587	1.56859	2.07376	1.5589	1.62388	2.00076	1.83632	3.6088	1.58287	2.64223	1.78985	2.48227	2.13999	2.07179	1.95053	1.86453	2.7023	2.43547	1.80546	1.73185	2.56378	1.57537	1.74619	2.27454	1.6214	1.65029	2.04622	2.11549	2.08161	1.84241	2.29699
1.61612	1.57674	2.06847	1.53843	1.61829	2.00693	1.84459	3.56176	1.58621	2.64007	1.78594	2.48562	2.14231	2.06914	1.945	1.86372	2.69575	2.42114	1.79546	1.72861	2.56045	1.57216	1.74561	2.25904	1.61597	1.64869	2.04929	2.10322	2.08213	1.84027	2.29901
1.6237	1.5758	2.06697	1.53696	1.60267	2.02288	1.85228	3.51801	1.5928	2.64805	1.77725	2.47511	2.14088	2.06057	1.9401	1.87411	2.68845	2.41062	1.79443	1.7262	2.56812	1.57932	1.73347	2.25091	1.61167	1.6484	2.05523	2.09343	2.09003	1.834	2.30198
1.6264	1.57814	2.06153	1.53631	1.60383	2.04089	1.85504	3.48673	1.58798	2.64344	1.7758	2.47793	2.13386	2.06127	1.93814	1.87557	2.67561	2.40501	1.78841	1.73517	2.57793	1.57588	1.72778	2.26011	1.60825	1.64403	2.05515	2.095	2.09298	1.83872	2.30546
1.62114	1.58417	2.05939	1.53746	1.60326	2.0497	1.8657	3.46212	1.58638	2.63821	1.76955	2.48663	2.1314	2.0771	1.92257	1.86682	2.66739	2.40242	1.78262	1.7399	2.58497	1.57698	1.73597	2.25774	1.6154	1.63624	2.05088	2.08628	2.0925	1.84841	2.29401
1.62029	1.57986	2.05885	1.5349	1.60316	2.051	1.86039	3.43863	1.58838	2.6435	1.77176	2.49404	2.12977	2.09183	1.90899	1.8654	2.65738	2.37988	1.78085	1.73805	2.58006	1.57739	1.73755	2.25966	1.61537	1.6302	2.05464	2.08736	2.08872	1.84559	2.2812
1.61744	1.56919	2.06552	1.52515	1.59659	2.04977	1.85917	3.41144	1.59307	2.64619	1.76725	2.49466	2.14103	2.1201	1.91069	1.86069	2.64866	2.3551	1.78614	1.72895	2.58762	1.57858	1.73006	2.25604	1.61132	1.63509	2.05069	2.0936	2.09226	1.83731	2.28324
1.62107	1.56895	2.06422	1.52044	1.59083	2.04893	1.85918	3.39589	1.60626	2.64399	1.77262	2.50321	2.15022	2.13113	1.91857	1.86355	2.64024	2.33717	1.78575	1.72928	2.60273	1.58027	1.72294	2.26007	1.61055	1.63237	2.02974	2.09255	2.09012	1.81209	2.29355
1.61401	1.56096	2.06622	1.51378	1.59185	2.05117	1.85538	3.36814	1.60924	2.65576	1.77035	2.50714	2.14368	2.14941	1.92711	1.86112	2.62415	2.30885	1.78151	1.7314	2.6087	1.57294	1.72463	2.25829	1.61695	1.63014	2.01015	2.08073	2.0892	1.79651	2.30343
1.60556	1.55051	2.0615	1.50213	1.59321	2.06352	1.85368	3.33582	1.61195	2.65598	1.75692	2.49044	2.14093	2.14576	1.93009	1.86702	2.61284	2.28532	1.77722	1.72887	2.61038	1.57344	1.72369	2.24906	1.61548	1.62976	2.00527	2.06974	2.09686	1.78377	2.3134
1.60606	1.56309	2.06446	1.4974	1.59224	2.06859	1.86124	3.31107	1.60758	2.66731	1.75296	2.50151	2.14663	2.14981	1.92509	1.85702	2.61953	2.27318	1.78164	1.72752	2.61539	1.57255	1.73436	2.24979	1.61107	1.63059	1.99799	2.07043	2.09726	1.78006	2.33472
1.6152	1.55609	2.06426	1.48869	1.5983	2.05867	1.87169	3.27367	1.61931	2.69354	1.74786	2.49041	2.1396	2.15652	1.92266	1.8621	2.62985	2.25574	1.77819	1.72325	2.61525	1.56292	1.73479	2.2383	1.59868	1.62746	1.97878	2.0624	2.10522	1.7804	2.34762
1.61874	1.55927	2.06609	1.48314	1.59078	2.06137	1.86374	3.21963	1.61184	2.71489	1.7518	2.48191	2.12825	2.15536	1.92137	1.87682	2.63771	2.22434	1.77839	1.72346	2.62263	1.55856	1.73275	2.24106	1.59885	1.62011	1.96173	2.06929	2.1072	1.77742	2.36396
1.61661	1.55995	2.06354	1.4759	1.59422	2.05424	1.85197	3.18043	1.61624	2.71284	1.75204	2.4637	2.12779	2.1679	1.91897	1.87417	2.64357	2.21218	1.77137	1.72279	2.62005	1.5611	1.71855	2.25131	1.58439	1.62046	1.95405	2.05182	2.09645	1.76925	2.37858
1.6141	1.56455	2.06522	1.45972	1.5902	2.05919	1.854	3.16823	1.6302	2.71377	1.74548	2.46332	2.12674	2.18132	1.90875	1.87645	2.65183	2.195	1.76541	1.72686	2.61296	1.56231	1.73255	2.23469	1.58237	1.62751	1.94954	2.04558	2.09625	1.7584	2.38424
1.61327	1.54799	2.06304	1.46345	1.59297	2.06194	1.84526	3.14418	1.6263	2.71696	1.74751	2.46636	2.12341	2.17421	1.89681	1.87575	2.67475	2.18446	1.76579	1.72738	2.63051	1.56697	1.73104	2.22633	1.59105	1.62269	1.93601	2.02995	2.0882	1.75413	2.41386
1.62264	1.5501	2.06106	1.45421	1.60107	2.06576	1.84623	3.11206	1.62341	2.71761	1.74851	2.47081	2.12356	2.17567	1.89147	1.87271	2.67829	2.17256	1.77051	1.72969	2.63941	1.5722	1.72287	2.227	1.59037	1.62253	1.91163	2.02407	2.08244	1.75371	2.4239
1.6272	1.54635	2.0612	1.46229	1.60454	2.06594	1.84286	3.07721	1.62459	2.71019	1.76314	2.45755	2.13351	2.19088	1.89081	1.86735	2.67746	2.16288	1.779	1.71573	2.63563	1.58062	1.72427	2.23759	1.59185	1.62418	1.89807	2.0206	2.08281	1.75204	2.44702
1.63425	1.5425	2.06419	1.45664	1.59998	2.07738	1.84288	3.05506	1.6195	2.70894	1.76293	2.44719	2.13385	2.20943	1.8996	1.8669	2.67902	2.14294	1.76556	1.7146	2.63217	1.58072	1.72597	2.23427	1.58889	1.62812	1.8911	2.00761	2.08915	1.75075	2.48711
1.63748	1.54316	2.05861	1.46125	1.60588	2.07864	1.8403	3.03916	1.61428	2.71352	1.76928	2.42924	2.13189	2.22062	1.90221	1.87479	2.66221	2.14154	1.74968	1.71149	2.63119	1.57723	1.72731	2.24611	1.58206	1.62268	1.88951	2.00137	2.08159	1.7412	2.5128
1.64119	1.53432	2.05002	1.46362	1.60318	2.0729	1.83959	3.0263	1.61335	2.72118	1.7622	2.42402	2.14461	2.22159	1.90852	1.86971	2.65907	2.14877	1.7466	1.70862	2.64016	1.58083	1.72257	2.25768	1.58685	1.60872	1.88529	1.99915	2.07316	1.74258	2.54352
1.64398	1.53539	2.05218	1.47103	1.59824	2.06572	1.83848	3.02429	1.62057	2.73606	1.76661	2.42948	2.14563	2.24804	1.92313	1.86354	2.66363	2.15308	1.7357	1.70519	2.64405	1.57622	1.73587	2.27807	1.59348	1.60722	1.89118	1.99415	2.04938	1.74363	2.56689
1.64146	1.52323	2.05583	1.4752	1.60503	2.05813	1.83794	3.02707	1.62586	2.73764	1.76437	2.43218	2.14178	2.27018	1.92488	1.86926	2.67134	2.15498	1.72175	1.71137	2.65178	1.55859	1.74669	2.28018	1.59031	1.59383	1.92108	1.98974	2.03269	1.73893	2.58503
1.63486	1.52694	2.05665	1.47554	1.61234	2.05563	1.83326	3.02515	1.62931	2.7444	1.76017	2.43731	2.13442	2.28105	1.91654	1.87388	2.6756	2.16188	1.71586	1.71892	2.67372	1.55961	1.75307	2.28564	1.58003	1.58515	1.92604	1.98265	2.01924	1.74219	2.60467
1.64523	1.52752	2.05632	1.48476	1.6154	2.05048	1.85229	3.02087	1.62242	2.75706	1.76063	2.43489	2.13072	2.29763	1.91107	1.87741	2.6704	2.16657	1.70194	1.71818	2.67661	1.55982	1.75804	2.29794	1.58062	1.5867	1.91747	1.97246	2.01352	1.7487	2.6292
1.64137	1.5238	2.05905	1.47996	1.60686	2.05302	1.85212	3.00641	1.61537	2.76653	1.77797	2.43844	2.14225	2.32488	1.90958	1.86943	2.65573	2.15983	1.69888	1.71246	2.6711	1.56386	1.76508	2.30655	1.58139	1.57557	1.91748	1.97689	2.01714	1.76272	2.64218
1.63339	1.52833	2.04954	1.47185	1.61126	2.04978	1.85342	2.98772	1.61485	2.78246	1.78975	2.44213	2.13664	2.34366	1.90431	1.87904	2.65001	2.14645	1.69469	1.7121	2.67137	1.56357	1.76887	2.30868	1.58198	1.57839	1.92379	1.98065	2.01995	1.76674	2.65666
1.63226	1.52678	2.04808	1.47153	1.61051	2.04864	1.84686	2.96241	1.61491	2.80263	1.78679	2.43559	2.13572	2.35849	1.90049	1.89504	2.63847	2.13666	1.69738	1.7082	2.67351	1.56545	1.77477	2.30489	1.58298	1.57679	1.93164	1.99453	2.02473	1.77166	2.66505
1.62725	1.53271	2.02777	1.45664	1.61307	2.044	1.84287	2.94622	1.61924	2.81049	1.77283	2.43487	2.13151	2.36349	1.89743	1.89572	2.64079	2.12818	1.69843	1.70966	2.66102	1.56531	1.76906	2.30558	1.59949	1.5708	1.93882	1.99579	2.03367	1.77021	2.67467
1.63035	1.53647	2.01731	1.45722	1.61046	2.0357	1.85545	2.93777	1.62047	2.82176	1.7653	2.43428	2.14088	2.41129	1.8986	1.88273	2.65831	2.11509	1.70155	1.71303	2.65078	1.56359	1.77242	2.30604	1.61595	1.56785	1.93047	1.98788	2.03685	1.77987	2.69377
1.63438	1.53426	2.01227	1.45301	1.61141	2.03216	1.86466	2.9333	1.62419	2.8405	1.7637	2.4411	2.13527	2.43519	1.89999	1.90212	2.66926	2.11121	1.7007	1.71514	2.64694	1.57168	1.77882	2.29291	1.61468	1.5701	1.92997	1.9819	2.04629	1.78962	2.69928
1.62994	1.53328	2.01564	1.45115	1.6205	2.03504	1.8618	2.91142	1.63347	2.84233	1.76357	2.42603	2.12497	2.44293	1.91127	1.91171	2.65995	2.11058	1.69737	1.71322	2.64972	1.57471	1.7812	2.29459	1.61484	1.56364	1.92902	1.97548	2.04076	1.78965	2.69763
1.63123	1.53042	2.01315	1.46052	1.61725	2.04373	1.86656	2.88476	1.63987	2.8394	1.77996	2.41852	2.12314	2.45761	1.91318	1.8962	2.65687	2.11641	1.69615	1.71118	2.64309	1.56907	1.7798	2.30061	1.61662	1.56166	1.92487	1.98093	2.04789	1.80517	2.69571
1.62609	1.52918	2.00776	1.46208	1.613	2.03844	1.87372	2.87024	1.65056	2.84871	1.78671	2.39847	2.12261	2.47814	1.92377	1.88992	2.65683	2.12028	1.69093	1.71639	2.63821	1.56062	1.77797	2.31712	1.61235	1.55973	1.93128	1.97966	2.05033	1.81596	2.69668
1.63272	1.52465	2.00348	1.46549	1.61205	2.02301	1.87085	2.8628	1.63822	2.86015	1.79267	2.38049	2.09895	2.51129	1.92562	1.89804	2.66517	2.11939	1.68732	1.72169	2.64549	1.55108	1.77458	2.33761	1.61529	1.55496	1.92969	1.97025	2.04955	1.81341	2.69146
1.63265	1.52367	1.99276	1.46367	1.60428	1.99527	1.87017	2.88016	1.63829	2.87012	1.78282	2.38029	2.09736	2.5335	1.92601	1.90272	2.66981	2.1217	1.68706	1.7177	2.65636	1.55337	1.78418	2.3556	1.61861	1.5449	1.93397	1.96765	2.05343	1.81085	2.6877
1.63702	1.53435	1.97259	1.45719	1.60975	1.98625	1.86905	2.8875	1.62877	2.90993	1.78501	2.38388	2.09431	2.5567	1.93666	1.90523	2.66941	2.12679	1.67903	1.7142	2.68033	1.54799	1.79046	2.36175	1.6171	1.54137	1.95059	1.96946	2.04837	1.81454	2.6826
1.63695	1.5413	1.96817	1.47142	1.6044	1.98779	1.86614	2.87401	1.62456	2.93692	1.78358	2.37389	2.08883	2.57868	1.93428	1.90908	2.67417	2.13132	1.68057	1.72073	2.68489	1.5365	1.79004	2.36228	1.61279	1.54288	1.98089	1.97688	2.03904	1.82067	2.67713
1.63303	1.54021	1.95023	1.46604	1.59226	1.98257	1.86643	2.87935	1.62589	2.96429	1.78259	2.37376	2.07592	2.58109	1.9295	1.90355	2.6781	2.12786	1.68739	1.72413	2.68896	1.53326	1.78943	2.37581	1.6112	1.53525	1.99416	1.97046	2.04631	1.82138	2.64911
1.63052	1.53724	1.94245	1.46272	1.58223	1.97788	1.86792	2.86717	1.62089	3.01788	1.77269	2.37598	2.08008	2.58004	1.93844	1.90071	2.6827	2.11402	1.68688	1.71766	2.68297	1.53138	1.79307	2.39361	1.61179	1.53215	2.00571	1.96137	2.0504	1.82419	2.64696
1.64094	1.53213	1.94064	1.46523	1.58719	1.97463	1.86592	2.81551	1.62076	3.05056	1.78069	2.37412	2.07641	2.57939	1.94544	1.8915	2.69601	2.10932	1.68322	1.73006	2.69075	1.53335	1.78534	2.4324	1.60814	1.52265	2.01132	1.96255	2.05666	1.83463	2.62757
1.64252	1.52731	1.95074	1.46833	1.58571	1.97508	1.85799	2.77327	1.61648	3.08071	1.76551	2.35721	2.06959	2.58169	1.9599	1.87879	2.70776	2.10682	1.67081	1.72529	2.70472	1.53756	1.78072	2.46163	1.60803	1.52014	2.02177	1.96432	2.08193	1.83356	2.61928
1.64385	1.52334	1.95718	1.47261	1.59808	1.9564	1.84248	2.76502	1.61749	3.09623	1.75749	2.3557	2.07512	2.57761	1.94956	1.88432	2.68139	2.10419	1.65774	1.71415	2.7087	1.5298	1.77955	2.491	1.61847	1.51593	2.02765	1.9716	2.09616	1.82832	2.61979
1.64806	1.52124	1.95354	1.48302	1.59875	1.93896	1.83983	2.77446	1.62083	3.102	1.75976	2.35438	2.09413	2.57801	1.94698	1.90552	2.68408	2.10635	1.65869	1.70469	2.70259	1.52493	1.78179	2.48505	1.62152	1.50788	2.02923	1.98238	2.09571	1.82851	2.63581
1.64532	1.52394	1.94745	1.49087	1.60485	1.9424	1.84683	2.76416	1.63893	3.11577	1.76203	2.33241	2.10275	2.58201	1.95546	1.91526	2.69276	2.09269	1.65563	1.70118	2.6939	1.52629	1.7833	2.48118	1.6157	1.49901	2.02023	1.97943	2.08902	1.82856	2.65634
1.64349	1.52124	1.93887	1.49357	1.60569	1.94033	1.83894	2.73238	1.65637	3.10645	1.76475	2.33896	2.09371	2.57937	1.95652	1.91489	2.70879	2.09112	1.65425	1.68907	2.69644	1.52157	1.78486	2.49113	1.61507	1.50085	2.02501	1.96958	2.09976	1.83667	2.66595
1.64385	1.50593	1.9349	1.4964	1.60893	1.93274	1.83353	2.73875	1.64911	3.12111	1.7628	2.34559	2.07843	2.6018	1.95728	1.91754	2.71684	2.07744	1.65516	1.68865	2.69785	1.5297	1.78191	2.48891	1.6133	1.49392	2.02483	1.95547	2.09894	1.84062	2.67422
1.65064	1.51667	1.93237	1.50078	1.60796	1.9295	1.82989	2.73336	1.64833	3.12212	1.75889	2.34421	2.09018	2.61126	1.96178	1.92036	2.72626	2.06815	1.64466	1.68206	2.70524	1.53577	1.77677	2.49402	1.61585	1.48451	2.02984	1.95613	2.0864	1.84569	2.67752
1.65286	1.5249	1.93039	1.49678	1.60537	1.92943	1.82616	2.71065	1.64314	3.11873	1.76215	2.33129	2.09976	2.61995	1.95974	1.90479	2.72995	2.06574	1.63373	1.6809	2.69314	1.54105	1.78244	2.51519	1.61433	1.48155	2.0343	1.9672	2.06396	1.84173	2.68431
1.65763	1.5256	1.92386	1.49675	1.60963	1.92897	1.81687	2.70666	1.6463	3.11132	1.74591	2.33098	2.13226	2.6423	1.96061	1.90926	2.7215	2.06654	1.63622	1.6817	2.6933	1.54066	1.78372	2.52863	1.60366	1.48589	2.04172	1.96981	2.0783	1.84506	2.69441
1.65085	1.52838	1.91625	1.49717	1.60417	1.94093	1.82	2.69347	1.64472	3.13118	1.74326	2.32665	2.1266	2.64096	1.94284	1.9049	2.71255	2.06683	1.64377	1.67155	2.6922	1.53543	1.79405	2.54486	1.60719	1.48442	2.05804	1.97363	2.08465	1.83218	2.6911
1.64797	1.52869	1.91605	1.49972	1.60877	1.94306	1.81967	2.68316	1.6376	3.15459	1.73948	2.31917	2.12654	2.6433	1.9403	1.89356	2.71244	2.06628	1.6474	1.66234	2.69677	1.53088	1.79058	2.55794	1.61281	1.487	2.05638	1.97758	2.08972	1.82869	2.68954
1.6414	1.53061	1.90808	1.50288	1.60367	1.94084	1.82126	2.66884	1.63774	3.16719	1.74041	2.32582	2.13406	2.65738	1.94142	1.89449	2.72937	2.06697	1.64974	1.6601	2.72395	1.5239	1.78366	2.57913	1.61899	1.48926	2.06666	1.98976	2.09934	1.81635	2.6942
1.63605	1.53235	1.89619	1.51627	1.60723	1.94174	1.8187	2.67398	1.64248	3.17504	1.73586	2.33539	2.13675	2.65904	1.94257	1.90003	2.74346	2.07708	1.65	1.67064	2.75428	1.51629	1.77839	2.59043	1.61602	1.48385	2.07765	1.98589	2.10735	1.81483	2.71164
1.64429	1.54084	1.8816	1.52637	1.60382	1.93152	1.8072	2.67292	1.64367	3.17368	1.73229	2.33739	2.14002	2.68116	1.95418	1.90608	2.74673	2.07223	1.65785	1.67607	2.74146	1.50254	1.77557	2.61116	1.6183	1.48061	2.07822	1.98438	2.11253	1.82816	2.71272
1.6542	1.55162	1.88362	1.52634	1.60966	1.92707	1.80384	2.69882	1.65243	3.17737	1.73579	2.33981	2.13569	2.70111	1.95376	1.91705	2.73897	2.05625	1.65422	1.68008	2.74081	1.51258	1.76196	2.63653	1.61476	1.47832	2.08411	1.98267	2.13191	1.83479	2.71701
1.66068	1.55013	1.88554	1.52942	1.60951	1.93297	1.79234	2.71399	1.65078	3.17553	1.74083	2.34035	2.13246	2.70326	1.96866	1.92688	2.72875	2.04	1.66753	1.66808	2.74779	1.52782	1.75942	2.63628	1.60017	1.48407	2.0876	1.98826	2.13787	1.85133	2.71418
1.66688	1.5588	1.8724	1.53255	1.61181	1.91558	1.79695	2.71311	1.65331	3.18085	1.73881	2.32804	2.13662	2.70149	1.9745	1.93262	2.73124	2.05365	1.6679	1.65917	2.74051	1.53093	1.75913	2.65109	1.58896	1.48093	2.08722	1.99951	2.1455	1.84783	2.72508
1.67187	1.5612	1.87321	1.53889	1.61173	1.91906	1.79125	2.69075	1.65408	3.19235	1.73645	2.32847	2.12627	2.71158	1.98098	1.94004	2.72885	2.05548	1.66668	1.66603	2.73044	1.53509	1.7525	2.6821	1.58651	1.48106	2.08614	2.00263	2.14712	1.84715	2.72603
1.66321	1.55371	1.86837	1.54014	1.61244	1.92662	1.79739	2.69166	1.65249	3.19765	1.74652	2.33452	2.10999	2.72332	1.99008	1.95562	2.71164	2.06399	1.65899	1.66194	2.7544	1.53602	1.76082	2.69644	1.58075	1.4862	2.09206	2.00647	2.1499	1.85285	2.7244
1.66227	1.55954	1.86179	1.53805	1.61987	1.93673	1.79072	2.70472	1.65193	3.21371	1.73728	2.33682	2.09921	2.73151	2.00909	1.95593	2.70718	2.07323	1.66158	1.65818	2.80715	1.54137	1.76375	2.71341	1.5763	1.48715	2.09256	1.99183	2.14574	1.866	2.72683
1.66463	1.5568	1.86194	1.54708	1.61962	1.92986	1.79127	2.71165	1.65846	3.23344	1.7399	2.34283	2.10576	2.72798	2.00864	1.95864	2.70547	2.08209	1.66207	1.65142	2.84263	1.54132	1.75508	2.72734	1.57885	1.49088	2.09873	1.99473	2.13189	1.8815	2.73148
1.67068	1.56768	1.86198	1.54084	1.62051	1.91907	1.80193	2.71068	1.66474	3.22972	1.74513	2.32495	2.13286	2.7261	2.01918	1.96829	2.70091	2.08306	1.65509	1.64794	2.84783	1.5426	1.74658	2.75147	1.57764	1.49375	2.1083	1.98652	2.13799	1.88701	2.72843
1.6747	1.57805	1.86091	1.53667	1.62937	1.9146	1.80132	2.7189	1.67331	3.2308	1.74299	2.31157	2.1463	2.71905	2.03073	1.97946	2.70449	2.08548	1.65829	1.63893	2.86645	1.53879	1.75051	2.76222	1.57903	1.50631	2.12572	1.99194	2.14189	1.90181	2.72752
1.68307	1.57048	1.86812	1.52464	1.63659	1.908	1.78609	2.72105	1.68165	3.22869	1.74099	2.30695	2.1539	2.7284	2.03964	1.99817	2.68312	2.09369	1.65928	1.6363	2.87977	1.53906	1.75756	2.77992	1.57121	1.50637	2.15309	1.98494	2.14167	1.91205	2.73391
1.69014	1.56782	1.86531	1.51721	1.63641	1.89805	1.77307	2.72168	1.68185	3.20764	1.74053	2.29928	2.15795	2.74764	2.05827	2.00853	2.65783	2.0975	1.65553	1.62434	2.88677	1.55067	1.75625	2.80413	1.56942	1.50912	2.17296	1.97988	2.14706	1.91941	2.73342
1.69559	1.56567	1.85122	1.52157	1.63535	1.88696	1.76844	2.71589	1.67905	3.20417	1.73519	2.30558	2.14946	2.75264	2.07088	2.00961	2.64445	2.09073	1.65643	1.61587	2.88331	1.56529	1.74997	2.81338	1.56112	1.51134	2.18546	1.98238	2.15672	1.91504	2.73015
1.69575	1.56826	1.85107	1.52331	1.63897	1.88308	1.7654	2.71479	1.67253	3.20552	1.73723	2.30881	2.15072	2.76195	2.08993	2.02358	2.6357	2.08724	1.65714	1.61524	2.88763	1.57179	1.74745	2.84904	1.56446	1.50584	2.19378	1.98436	2.16758	1.91017	2.72145
1.69336	1.5655	1.86049	1.53298	1.65217	1.87313	1.75551	2.69867	1.68171	3.20571	1.74898	2.30444	2.17667	2.76866	2.10059	2.04182	2.61922	2.06743	1.66723	1.60916	2.87224	1.56916	1.74524	2.90307	1.55764	1.50322	2.19257	1.99027	2.16528	1.91772	2.72842
1.69791	1.56818	1.86186	1.53244	1.66117	1.87066	1.75106	2.69066	1.68445	3.21714	1.75688	2.29131	2.19812	2.78668	2.11248	2.04685	2.61268	2.05674	1.67051	1.60127	2.88387	1.58088	1.74939	2.94535	1.55241	1.50227	2.19471	1.9962	2.17062	1.93363	2.72476
1.69885	1.57237	1.86268	1.53222	1.67157	1.849	1.75031	2.688	1.67786	3.21742	1.76278	2.27724	2.22665	2.8025	2.12232	2.0605	2.61487	2.0523	1.66243	1.59924	2.89599	1.57993	1.74914	2.99687	1.55239	1.50419	2.19646	2.00499	2.17693	1.94906	2.71996
1.70954	1.58328	1.852	1.5281	1.7041	1.84644	1.74584	2.69322	1.67678	3.23901	1.76117	2.26214	2.22563	2.82026	2.13222	2.07068	2.61143	2.04752	1.67923	1.58963	2.90328	1.5828	1.7393	3.04802	1.54692	1.50466	2.19248	1.99838	2.19468	1.9574	2.71764
1.70392	1.57785	1.84371	1.51781	1.70674	1.83723	1.74101	2.69323	1.68292	3.26181	1.75718	2.25936	2.21863	2.81994	2.13462	2.0877	2.63141	2.04096	1.67259	1.58298	2.90966	1.58076	1.73105	3.06238	1.55385	1.50495	2.19322	2.00266	2.19255	1.96505	2.71831
1.71145	1.57306	1.83818	1.51836	1.72047	1.83487	1.74334	2.69648	1.68506	3.29205	1.76383	2.26883	2.21894	2.81111	2.1311	2.10451	2.66733	2.045	1.67128	1.57904	2.93351	1.58455	1.72702	3.06781	1.56328	1.50063	2.19513	2.01702	2.19154	1.96722	2.71922
1.72982	1.57223	1.83434	1.51707	1.73477	1.827	1.73902	2.67638	1.68327	3.30193	1.76027	2.27194	2.21349	2.82048	2.13718	2.11027	2.68125	2.04516	1.70288	1.5833	2.94814	1.58713	1.72676	3.06684	1.56049	1.50588	2.2001	2.01486	2.19091	1.97673	2.72689
1.75144	1.5789	1.8285	1.51573	1.74996	1.81845	1.73547	2.67384	1.67507	3.29988	1.7536	2.27576	2.21564	2.83178	2.14174	2.12351	2.67677	2.04006	1.71388	1.58658	2.97141	1.58841	1.72651	3.06723	1.56067	1.51035	2.20614	2.02911	2.18745	1.98433	2.73273
1.75172	1.58246	1.82374	1.51231	1.78462	1.79536	1.73589	2.6787	1.67813	3.29849	1.75637	2.27216	2.21954	2.83491	2.1472	2.1516	2.67173	2.03039	1.72651	1.59007	2.99759	1.58922	1.72224	3.0847	1.55851	1.51527	2.20426	2.02779	2.18746	1.97756	2.74503
1.74767	1.58592	1.81147	1.51444	1.78652	1.80668	1.73537	2.6764	1.67682	3.2956	1.75223	2.26524	2.22336	2.84724	2.1585	2.15843	2.66866	2.03289	1.73773	1.58641	3.02806	1.59139	1.71677	3.1107	1.56126	1.51272	2.19773	2.028	2.18946	1.9781	2.74896
1.75292	1.59478	1.80708	1.51928	1.7882	1.79546	1.73422	2.6725	1.66894	3.32383	1.75582	2.2559	2.22203	2.85434	2.15959	2.16024	2.65806	2.03391	1.73446	1.59595	3.04606	1.60289	1.71522	3.12625	1.56134	1.50679	2.19599	2.03719	2.20874	1.99009	2.73607
1.76876	1.5969	1.79978	1.50863	1.80999	1.79669	1.7417	2.66604	1.66977	3.34882	1.7607	2.24225	2.21553	2.85703	2.16185	2.16514	2.66529	2.02349	1.74209	1.59334	3.04495	1.60072	1.71037	3.13793	1.55878	1.49612	2.20053	2.03394	2.21717	1.99616	2.71896
1.7765	1.59779	1.7966	1.50399	1.83034	1.78782	1.73921	2.64889	1.67974	3.35843	1.75595	2.24449	2.21486	2.85328	2.17564	2.1729	2.66708	2.02036	1.7674	1.59137	3.05006	1.5977	1.71479	3.16339	1.57494	1.4956	2.2169	2.03128	2.22361	2.01048	2.70671
1.78419	1.60202	1.79697	1.51109	1.84855	1.78399	1.74589	2.64527	1.68614	3.36329	1.76536	2.23183	2.22401	2.86336	2.19617	2.18771	2.67718	2.02551	1.7763	1.59241	3.05051	1.60151	1.71512	3.18456	1.5698	1.49074	2.21664	2.03963	2.22175	2.03555	2.70441
1.78754	1.59636	1.79312	1.51699	1.85287	1.76819	1.74283	2.64404	1.69518	3.36817	1.76168	2.2233	2.23492	2.86822	2.19709	2.18794	2.67104	2.01508	1.78088	1.5965	3.04531	1.60401	1.71942	3.20703	1.58029	1.48815	2.21446	2.05893	2.23357	2.05249	2.69646
1.79365	1.59815	1.79178	1.51361	1.85293	1.76931	1.74372	2.64401	1.70274	3.36673	1.7572	2.23654	2.24808	2.87022	2.18878	2.19062	2.68748	2.0148	1.78202	1.59576	3.06028	1.60341	1.7052	3.21663	1.59238	1.48437	2.2306	2.08309	2.24229	2.0684	2.67889
1.79973	1.60501	1.80249	1.50536	1.86952	1.7623	1.74483	2.63579	1.72091	3.37853	1.75476	2.23939	2.26774	2.88166	2.20181	2.1928	2.68824	2.00839	1.78572	1.59918	3.05338	1.59961	1.70026	3.21599	1.59832	1.48786	2.24287	2.11125	2.24109	2.07182	2.66014
1.80303	1.60795	1.80805	1.49649	1.87191	1.75624	1.74488	2.62953	1.73768	3.39868	1.74718	2.24059	2.28407	2.90206	2.20895	2.20186	2.69838	2.00236	1.78564	1.60643	3.05092	1.60077	1.69837	3.21428	1.60095	1.48465	2.25234	2.13878	2.24713	2.08641	2.64008
1.79461	1.61236	1.80808	1.4974	1.87858	1.75646	1.73743	2.63205	1.74387	3.40249	1.74101	2.2439	2.28406	2.93581	2.22895	2.20245	2.68256	1.98607	1.79937	1.60366	3.05063	1.60633	1.69782	3.21285	1.60513	1.49236	2.24142	2.15456	2.24119	2.10029	2.61191
1.79614	1.61287	1.80794	1.49922	1.88528	1.7626	1.72855	2.64799	1.74738	3.40987	1.73486	2.24778	2.29784	2.97666	2.24137	2.21365	2.66563	1.9796	1.79743	1.59511	3.07961	1.61889	1.7016	3.22026	1.61128	1.49347	2.24297	2.1771	2.24358	2.10597	2.58751
1.79016	1.62129	1.82364	1.50056	1.8873	1.77346	1.71789	2.65364	1.75085	3.42882	1.73039	2.24762	2.30395	2.99374	2.27416	2.2191	2.65807	1.97467	1.79842	1.59334	3.0915	1.62369	1.71442	3.2374	1.6134	1.49368	2.24851	2.18459	2.25909	2.12641	2.57002
1.79024	1.61936	1.8248	1.4979	1.88605	1.76479	1.71486	2.65318	1.74677	3.44625	1.72177	2.23249	2.30683	2.98251	2.28208	2.23766	2.65538	1.97204	1.80056	1.5971	3.09884	1.61958	1.72671	3.25342	1.61377	1.49894	2.25438	2.20046	2.27575	2.14148	2.54721
1.78504	1.61792	1.82197	1.49953	1.88614	1.75543	1.7153	2.66427	1.75661	3.46288	1.70267	2.2311	2.31305	2.96521	2.29287	2.25022	2.64702	1.96899	1.805	1.60235	3.10465	1.62019	1.73151	3.25732	1.61658	1.49503	2.25133	2.21344	2.29588	2.15739	2.53596
1.79116	1.61508	1.82228	1.49324	1.88633	1.74642	1.70797	2.67014	1.76334	3.48359	1.69921	2.23048	2.31042	2.96379	2.30527	2.25572	2.64865	1.96683	1.80283	1.5996	3.11953	1.61589	1.72434	3.29115	1.61183	1.48085	2.23876	2.21282	2.31621	2.1628	2.53263
1.80593	1.60934	1.8129	1.49654	1.88046	1.74824	1.71307	2.65375	1.75808	3.53766	1.69579	2.2186	2.33455	2.95379	2.31154	2.26233	2.65254	1.97852	1.806	1.59902	3.12248	1.63296	1.72014	3.31019	1.61235	1.49012	2.24752	2.22312	2.33158	2.18203	2.50133
1.81339	1.60747	1.8037	1.50143	1.88259	1.74439	1.69851	2.63178	1.74068	3.60512	1.69155	2.21099	2.33107	2.94268	2.30787	2.27286	2.66512	1.99221	1.83015	1.59281	3.12695	1.63667	1.71669	3.31043	1.60356	1.48888	2.25531	2.25841	2.34377	2.18303	2.48029
1.82363	1.61656	1.80761	1.50437	1.88936	1.74408	1.68926	2.63125	1.74994	3.64902	1.69371	2.20495	2.33687	2.92512	2.31289	2.2755	2.66797	1.99492	1.83349	1.59422	3.14518	1.64791	1.70742	3.3154	1.59907	1.48668	2.28408	2.29783	2.33388	2.18083	2.46021
1.82488	1.62266	1.80914	1.50689	1.89076	1.74597	1.68996	2.6351	1.74494	3.70981	1.68863	2.21306	2.34641	2.91758	2.33597	2.28357	2.66989	2.00377	1.8482	1.60039	3.15455	1.65828	1.71255	3.3209	1.58033	1.5001	2.31131	2.33387	2.33556	2.19056	2.44655
1.83232	1.62604	1.8093	1.49947	1.89687	1.74755	1.6852	2.62606	1.75068	3.7341	1.68892	2.20807	2.35076	2.91141	2.35339	2.30192	2.67094	1.99303	1.85349	1.60137	3.16216	1.66219	1.70825	3.3331	1.58764	1.5012	2.31565	2.35069	2.34457	2.18227	2.43676
1.83491	1.62196	1.81365	1.49929	1.91328	1.74204	1.68671	2.6227	1.7659	3.74353	1.6902	2.21029	2.35787	2.90129	2.35401	2.33161	2.66844	1.98749	1.85595	1.59816	3.15665	1.66053	1.69859	3.32902	1.58719	1.50955	2.32018	2.35509	2.35006	2.17743	2.42168
1.84265	1.62181	1.81842	1.50921	1.93915	1.7392	1.69477	2.64492	1.7814	3.76352	1.69292	2.21008	2.37239	2.87079	2.36607	2.34069	2.65223	1.98335	1.85285	1.60098	3.14315	1.66327	1.71549	3.33495	1.5859	1.51172	2.31727	2.36012	2.34541	2.18059	2.39902
1.85541	1.61872	1.81193	1.51136	1.95904	1.74532	1.6912	2.65905	1.78543	3.80922	1.69098	2.20769	2.3917	2.87116	2.38471	2.33932	2.65221	1.98955	1.8541	1.60761	3.13317	1.66833	1.71553	3.34465	1.58376	1.52133	2.32624	2.3636	2.34957	2.18653	2.3863
1.85947	1.62281	1.80124	1.50802	1.98421	1.74515	1.69004	2.67242	1.79374	3.84533	1.68725	2.20543	2.4109	2.89238	2.38928	2.36381	2.64765	1.98215	1.85804	1.60603	3.13416	1.6762	1.71731	3.34123	1.58556	1.5268	2.32176	2.38624	2.36495	2.19864	2.38132
1.86704	1.62564	1.79616	1.50984	2.01505	1.74099	1.68695	2.68967	1.81363	3.86108	1.68527	2.20135	2.41793	2.89036	2.41126	2.37888	2.64333	1.97428	1.86084	1.61221	3.14797	1.67907	1.73507	3.35358	1.5854	1.53493	2.32352	2.38372	2.38418	2.20935	2.36923
1.86614	1.63021	1.80848	1.50899	2.03328	1.7559	1.69632	2.67738	1.82208	3.91582	1.69521	2.19432	2.44422	2.87866	2.42213	2.39615	2.63585	1.98485	1.86532	1.60583	3.13583	1.68759	1.73551	3.37835	1.58162	1.54117	2.33176	2.37584	2.39626	2.21872	2.35555
1.86188	1.62077	1.81695	1.51038	2.04735	1.76393	1.70186	2.67311	1.82416	3.95865	1.69922	2.20447	2.46018	2.87479	2.44777	2.42618	2.62906	1.99133	1.87235	1.60209	3.15226	1.69618	1.73968	3.40052	1.57583	1.55033	2.34796	2.37669	2.40126	2.23882	2.35313
1.87507	1.62449	1.8216	1.51528	2.07257	1.75234	1.70119	2.68451	1.82197	3.97307	1.70993	2.20835	2.47618	2.8812	2.45359	2.45025	2.65044	1.99196	1.87639	1.60899	3.15538	1.70747	1.73696	3.39855	1.57941	1.54764	2.36303	2.41117	2.41067	2.24607	2.35781
1.88073	1.62808	1.8264	1.52237	2.09745	1.75367	1.72624	2.69032	1.82268	4.00314	1.70372	2.20616	2.4777	2.86725	2.45248	2.44632	2.65546	1.98974	1.87963	1.61377	3.15352	1.71457	1.7359	3.40085	1.58264	1.54591	2.3834	2.43703	2.40881	2.25356	2.35854
1.87968	1.62632	1.84155	1.52592	2.12195	1.74443	1.74409	2.67028	1.82076	4.05343	1.69978	2.19508	2.47841	2.84283	2.45619	2.44794	2.66325	1.9877	1.8871	1.61156	3.15852	1.71742	1.74926	3.40746	1.59132	1.54671	2.38566	2.4357	2.40076	2.26002	2.36055
1.87749	1.62424	1.85679	1.54015	2.12583	1.75674	1.7536	2.66879	1.82286	4.07816	1.70181	2.20782	2.47868	2.84965	2.46165	2.46805	2.65962	2.01047	1.89266	1.61496	3.15598	1.72249	1.74682	3.40706	1.59233	1.54751	2.37976	2.45595	2.40297	2.26585	2.36209
1.88326	1.61414	1.86497	1.54111	2.13525	1.76294	1.76158	2.67044	1.81633	4.10105	1.71333	2.21053	2.48957	2.85559	2.47229	2.48085	2.65263	2.01512	1.90363	1.62162	3.1603	1.72675	1.74742	3.41567	1.58884	1.54799	2.36531	2.46508	2.41024	2.29114	2.36803
1.88913	1.60756	1.86889	1.54382	2.1527	1.76874	1.76349	2.686	1.83352	4.11767	1.71449	2.20324	2.49624	2.85836	2.48026	2.48589	2.62092	2.0047	1.90995	1.62634	3.16987	1.72433	1.7472	3.41133	1.59457	1.55034	2.37215	2.46626	2.41252	2.28997	2.36231
1.89198	1.60942	1.87226	1.54498	2.17779	1.76551	1.75808	2.70639	1.84091	4.15248	1.72767	2.20215	2.51197	2.86552	2.48606	2.488	2.60989	1.99798	1.90759	1.65775	3.17143	1.72661	1.74577	3.43561	1.60057	1.56091	2.376	2.47097	2.40544	2.30594	2.3537
1.90567	1.6	1.87392	1.53964	2.19275	1.77166	1.75062	2.70753	1.84503	4.1457	1.73247	2.20441	2.51029	2.87166	2.48925	2.4832	2.61092	2.00014	1.90346	1.7035	3.15185	1.73285	1.73928	3.45304	1.60127	1.5669	2.39928	2.4776	2.40612	2.31084	2.35333
1.91978	1.59365	1.87358	1.53952	2.19697	1.7755	1.75894	2.70501	1.85737	4.22088	1.73644	2.19372	2.51128	2.85945	2.49706	2.49576	2.62299	1.98818	1.89488	1.8239	3.11974	1.73562	1.7258	3.46145	1.60119	1.5828	2.41082	2.48438	2.41246	2.33088	2.33214
1.92577	1.59534	1.87781	1.53281	2.20169	1.77542	1.77076	2.69938	1.8582	4.26093	1.73634	2.18511	2.48856	2.84831	2.51628	2.49573	2.63999	1.98808	1.89207	1.88934	3.11668	1.73393	1.72752	3.43933	1.60221	1.59063	2.42509	2.51639	2.41365	2.35656	2.30863
1.93692	1.60799	1.88786	1.53527	2.20718	1.77762	1.78071	2.70885	1.86601	4.30147	1.75463	2.2027	2.50146	2.8418	2.51222	2.50004	2.64256	1.98978	1.89479	1.93295	3.12357	1.73119	1.74194	3.43949	1.603	1.59059	2.42983	2.53254	2.41979	2.38646	2.30881
1.94109	1.61067	1.92126	1.54619	2.21591	1.78203	1.78865	2.71469	1.88273	4.31655	1.75443	2.21272	2.51309	2.81611	2.51279	2.53209	2.64389	1.99325	1.89824	1.98077	3.13501	1.73468	1.74101	3.43837	1.6056	1.57812	2.43401	2.53871	2.41341	2.39419	2.31559
1.96191	1.6132	1.94705	1.54565	2.22262	1.78592	1.80104	2.71638	1.88317	4.32272	1.75457	2.209	2.52087	2.80892	2.51064	2.54698	2.63844	1.99294	1.89259	2.04486	3.1342	1.74056	1.73924	3.43834	1.59442	1.58302	2.44553	2.53739	2.40795	2.3971	2.34752
1.9717	1.60082	1.94742	1.55178	2.2258	1.78763	1.79941	2.68886	1.89841	4.34615	1.77511	2.2019	2.52471	2.80392	2.52626	2.55364	2.62985	2.00829	1.89582	2.05553	3.15449	1.75342	1.73898	3.43671	1.59309	1.58874	2.43355	2.54938	2.40497	2.40053	2.34557
1.97191	1.60802	1.94641	1.55693	2.24329	1.7866	1.80368	2.69127	1.89791	4.38267	1.766	2.21201	2.52013	2.795	2.55492	2.57239	2.61666	2.03853	1.88001	2.10167	3.16143	1.7576	1.74257	3.44333	1.59403	1.60179	2.43342	2.54855	2.38931	2.41742	2.3383
1.97533	1.60649	1.97324	1.57311	2.25141	1.79555	1.81709	2.7129	1.89709	4.41585	1.76795	2.21987	2.53237	2.78722	2.55656	2.58331	2.60217	2.05307	1.8778	2.17264	3.14212	1.75775	1.75449	3.45219	1.59406	1.60564	2.42556	2.55301	2.37447	2.45453	2.34435
1.98212	1.60752	1.99179	1.56895	2.2551	1.79444	1.83649	2.71607	1.8927	4.49007	1.78248	2.2234	2.53697	2.76822	2.56715	2.61084	2.58871	2.09294	1.88091	2.20632	3.12702	1.77039	1.75651	3.45104	1.59408	1.61678	2.42376	2.56979	2.37125	2.46344	2.34951
1.99495	1.60619	2.00375	1.56734	2.26902	1.80046	1.84518	2.72259	1.89861	4.55162	1.78898	2.22559	2.54587	2.75385	2.56929	2.62527	2.60277	2.11824	1.88174	2.20537	3.13502	1.77902	1.75972	3.4503	1.59677	1.61848	2.41467	2.58733	2.36225	2.49282	2.35828
2.00172	1.61248	2.024	1.56857	2.28352	1.80347	1.84338	2.73646	1.89939	4.64718	1.79553	2.22596	2.54483	2.75908	2.56641	2.62672	2.60228	2.12463	1.88172	2.20672	3.10272	1.7719	1.76186	3.45051	1.6056	1.61277	2.41253	2.58475	2.34835	2.52852	2.35797
2.00748	1.61866	2.03122	1.57156	2.28941	1.79919	1.84248	2.74271	1.89456	4.73957	1.80365	2.22484	2.54747	2.76812	2.55316	2.66106	2.58975	2.12578	1.87959	2.21711	3.10063	1.77763	1.76149	3.44303	1.60231	1.61491	2.40287	2.58546	2.33003	2.55558	2.37389
2.01831	1.61048	2.05861	1.58253	2.30611	1.78997	1.84656	2.77103	1.90034	4.81569	1.81499	2.21296	2.54618	2.76361	2.55937	2.68771	2.58064	2.15188	1.88824	2.22783	3.12353	1.7737	1.7624	3.4774	1.60186	1.61508	2.41089	2.59862	2.32013	2.56511	2.37267
2.02322	1.60847	2.08129	1.58894	2.31249	1.78744	1.84285	2.79841	1.91074	4.87986	1.82247	2.20697	2.53902	2.76012	2.56707	2.7254	2.57404	2.17094	1.89662	2.24081	3.10809	1.76749	1.75759	3.512	1.59747	1.61737	2.41659	2.64269	2.33006	2.58295	2.37772
2.024	1.60987	2.09085	1.59868	2.3263	1.78008	1.83977	2.80808	1.90812	4.9632	1.82576	2.20733	2.52696	2.75903	2.5715	2.73009	2.57823	2.17506	1.89736	2.26803	3.10099	1.75852	1.7583	3.54111	1.5992	1.62488	2.4092	2.67455	2.32497	2.59422	2.38701
2.01937	1.62126	2.11085	1.60095	2.33101	1.78301	1.84088	2.82219	1.90422	5.00909	1.83192	2.21105	2.53185	2.7535	2.56343	2.73112	2.59291	2.17625	1.90027	2.29337	3.08404	1.76356	1.77181	3.55688	1.60395	1.61944	2.39799	2.67871	2.3179	2.61682	2.39451
2.01655	1.62644	2.12131	1.59774	2.33441	1.79157	1.83169	2.82795	1.90167	5.02627	1.84145	2.21871	2.51503	2.74572	2.55914	2.73996	2.60002	2.18695	1.90922	2.31812	3.08883	1.76165	1.77865	3.576	1.60786	1.62723	2.38771	2.68643	2.31579	2.63887	2.4037
2.01761	1.63132	2.12814	1.61137	2.33623	1.81206	1.83239	2.8388	1.89447	5.05933	1.84953	2.22459	2.5169	2.74694	2.56674	2.74075	2.5982	2.18637	1.90164	2.32313	3.09677	1.75609	1.78141	3.58969	1.6166	1.63397	2.37861	2.69913	2.31085	2.64443	2.41131
2.01994	1.62705	2.14265	1.63064	2.33845	1.82986	1.82541	2.8462	1.8944	5.0933	1.85594	2.22241	2.52467	2.75987	2.56421	2.75503	2.59947	2.19811	1.8969	2.33828	3.10094	1.76092	1.78531	3.62384	1.62592	1.6315	2.3707	2.70714	2.30801	2.66131	2.42789
2.02457	1.62172	2.17672	1.64647	2.34785	1.83006	1.8238	2.86868	1.89699	5.13114	1.85696	2.22746	2.53055	2.76248	2.56024	2.75382	2.60459	2.21127	1.88904	2.38011	3.10782	1.75734	1.79544	3.67672	1.62834	1.63187	2.36761	2.71921	2.30433	2.68058	2.45108
2.03011	1.62398	2.22416	1.65449	2.3629	1.82656	1.82941	2.87954	1.90179	5.17855	1.8561	2.22585	2.53489	2.75401	2.54326	2.75362	2.59683	2.2437	1.88343	2.38963	3.10439	1.75414	1.79513	3.7212	1.63231	1.63551	2.35746	2.73624	2.30007	2.70888	2.46478
2.03293	1.62377	2.26654	1.66302	2.35627	1.82361	1.82705	2.89759	1.89494	5.2204	1.85056	2.20418	2.54042	2.74026	2.56985	2.7567	2.59496	2.27905	1.86975	2.39855	3.10095	1.75636	1.80029	3.7743	1.63807	1.63113	2.35223	2.75291	2.29701	2.73741	2.4697
2.03764	1.62123	2.32198	1.67752	2.35877	1.82508	1.81662	2.92191	1.89026	5.26013	1.86039	2.1956	2.55698	2.74059	2.59927	2.75983	2.59844	2.29346	1.87446	2.40742	3.09163	1.76877	1.80157	3.78325	1.6425	1.62954	2.3591	2.75527	2.31224	2.78067	2.48082
2.04579	1.61684	2.34373	1.68139	2.35906	1.82987	1.81679	2.93661	1.88625	5.27707	1.86925	2.19655	2.58708	2.73171	2.60538	2.76293	2.6138	2.29628	1.86699	2.41299	3.0769	1.77753	1.80538	3.79047	1.6459	1.62744	2.36681	2.75301	2.30808	2.8029	2.49632
2.0417	1.61513	2.35278	1.68159	2.38248	1.83805	1.81833	2.95643	1.88688	5.31891	1.88618	2.20463	2.59138	2.72789	2.60648	2.77775	2.64746	2.31532	1.83694	2.41583	3.05956	1.78528	1.8259	3.77951	1.64264	1.62573	2.36794	2.74651	2.28681	2.80841	2.50451
2.0519	1.61219	2.35793	1.68337	2.39114	1.83784	1.81752	2.95691	1.88954	5.35374	1.87983	2.20434	2.59689	2.71641	2.60872	2.79393	2.673	2.34275	1.83263	2.41925	3.01801	1.78783	1.83242	3.76064	1.64355	1.63	2.35836	2.74484	2.27409	2.8056	2.51301
2.06371	1.61783	2.36904	1.68474	2.38516	1.8505	1.8176	2.98897	1.89216	5.37026	1.88391	2.19677	2.60524	2.71817	2.62077	2.80165	2.69571	2.3569	1.82917	2.43668	2.99805	1.78426	1.83342	3.751	1.64904	1.62812	2.36416	2.75248	2.25794	2.82969	2.52573
2.07192	1.6134	2.37339	1.70117	2.38764	1.86415	1.817	3.02237	1.89095	5.40294	1.89194	2.18886	2.61536	2.71217	2.63755	2.80759	2.70887	2.37111	1.82797	2.44043	2.98916	1.78908	1.84695	3.73275	1.65016	1.62935	2.36272	2.75756	2.26111	2.89796	2.5403
2.07398	1.60569	2.39917	1.701	2.38613	1.86497	1.81117	3.06319	1.88939	5.44875	1.88694	2.17657	2.63007	2.70768	2.6639	2.84088	2.72821	2.38341	1.83195	2.44763	2.98145	1.81424	1.8587	3.69887	1.65213	1.63185	2.36496	2.7692	2.25241	2.97042	2.5619
2.08087	1.61738	2.40945	1.71223	2.39116	1.86348	1.81047	3.14069	1.89141	5.49349	1.87831	2.18496	2.63582	2.69833	2.68247	2.8646	2.75121	2.39002	1.8185	2.44876	2.98119	1.82644	1.87587	3.68985	1.65182	1.628	2.36728	2.77233	2.25271	3.02611	2.58241
2.08322	1.62107	2.4249	1.71396	2.38498	1.87587	1.80861	3.2432	1.88886	5.49975	1.88251	2.18491	2.63814	2.69535	2.72248	2.86138	2.78348	2.40007	1.81676	2.45169	2.97809	1.84144	1.88823	3.69042	1.64891	1.62567	2.37404	2.82346	2.25334	3.08922	2.57919
2.08059	1.62266	2.44949	1.7291	2.38312	1.90195	1.802	3.36409	1.89041	5.49729	1.87647	2.19345	2.63896	2.68731	2.75616	2.88147	2.80341	2.43697	1.83077	2.45789	2.98701	1.85134	1.88387	3.70221	1.64677	1.6307	2.3757	2.84601	2.25303	3.13715	2.60574
2.06626	1.62453	2.46177	1.74033	2.37879	1.91676	1.80107	3.47643	1.89107	5.51285	1.8764	2.20102	2.63554	2.67919	2.78054	2.90271	2.82075	2.47664	1.83234	2.45336	2.98397	1.84637	1.87886	3.7234	1.64075	1.62725	2.36922	2.85326	2.25543	3.17694	2.63403
2.05414	1.62506	2.47828	1.74873	2.37608	1.91579	1.79669	3.55588	1.87807	5.53894	1.88001	2.20868	2.63249	2.68418	2.8021	2.91526	2.83263	2.49471	1.84266	2.44807	2.97719	1.85503	1.89528	3.74574	1.63642	1.62777	2.38	2.85799	2.24682	3.21904	2.65151
2.05438	1.62406	2.49641	1.75598	2.37999	1.92135	1.79405	3.63414	1.85977	5.56278	1.8827	2.19703	2.6416	2.66916	2.80067	2.9454	2.8364	2.52292	1.84642	2.45365	2.97918	1.86851	1.89	3.77245	1.62934	1.63445	2.38826	2.85523	2.24254	3.28287	2.6698
2.04924	1.62866	2.51002	1.76944	2.37671	1.93022	1.7883	3.68036	1.85515	5.58166	1.88764	2.1937	2.64916	2.66038	2.8096	2.95139	2.83245	2.53807	1.85177	2.44901	2.98399	1.88693	1.88442	3.80019	1.62341	1.6432	2.38875	2.8575	2.23809	3.35106	2.69683
2.04899	1.62358	2.52378	1.78338	2.38494	1.95675	1.79132	3.7335	1.85166	5.59188	1.88916	2.1971	2.64659	2.65288	2.81337	2.96853	2.8206	2.55098	1.84283	2.44922	2.96516	1.90461	1.87716	3.82217	1.61061	1.64946	2.39033	2.85285	2.24291	3.37822	2.72935
2.05429	1.62019	2.54456	1.79031	2.38304	1.97908	1.7915	3.7478	1.84779	5.6215	1.89436	2.19121	2.64285	2.64674	2.85007	2.98665	2.82982	2.56638	1.85762	2.45129	2.96353	1.93796	1.88198	3.84625	1.59591	1.66052	2.37848	2.84485	2.23959	3.40996	2.76517
2.0472	1.62871	2.57069	1.80909	2.38527	1.99059	1.78228	3.77443	1.8439	5.63167	1.89182	2.19239	2.66467	2.63517	2.8772	2.97666	2.82498	2.60119	1.85916	2.45597	2.95272	1.95819	1.87707	3.87545	1.58735	1.65998	2.36542	2.79796	2.24717	3.45433	2.82051
2.0408	1.63936	2.60885	1.80585	2.39626	1.98384	1.78208	3.84601	1.83616	5.64885	1.88926	2.18661	2.66684	2.63663	2.92207	2.98546	2.83455	2.62752	1.86425	2.45154	2.93684	1.97653	1.88477	3.91706	1.5728	1.65771	2.34505	2.78466	2.24141	3.51555	2.86058
2.03516	1.63877	2.6291	1.81737	2.39779	1.97959	1.77823	3.92973	1.82784	5.67064	1.88637	2.19725	2.68352	2.62565	2.97237	3.0173	2.83001	2.64181	1.86092	2.45387	2.92733	2.00322	1.89731	3.92624	1.58177	1.65698	2.34195	2.78676	2.25228	3.60817	2.88087
2.03443	1.63485	2.64424	1.81967	2.41242	1.98073	1.78239	4.1778	1.82271	5.69818	1.88486	2.18711	2.70311	2.61129	3.10282	3.04329	2.83547	2.67298	1.85982	2.45225	2.94027	2.01903	1.90605	3.91734	1.57387	1.66751	2.32507	2.78176	2.26214	3.69145	2.88896
2.02776	1.63495	2.65854	1.82423	2.42295	1.98493	1.78503	4.40752	1.81527	5.73146	1.89504	2.18519	2.72034	2.59159	3.21422	3.05372	2.82914	2.69765	1.87027	2.45457	2.94448	2.03522	1.92357	3.91813	1.57114	1.67346	2.31582	2.78265	2.25696	3.73926	2.89585
2.03126	1.63874	2.65971	1.82583	2.44149	1.9974	1.78307	4.5837	1.81677	5.74719	1.90405	2.18314	2.72384	2.55534	3.28604	3.06088	2.83055	2.73566	1.88535	2.46254	2.93619	2.0565	1.92133	3.94152	1.57755	1.68355	2.30529	2.79109	2.24615	3.77366	2.92574
2.03488	1.64409	2.67604	1.83366	2.45258	2.01032	1.78592	4.71531	1.82058	5.75173	1.90561	2.18182	2.72561	2.52603	3.36774	3.06858	2.83675	2.75234	1.88684	2.46412	2.92152	2.06945	1.94419	3.98695	1.5746	1.68123	2.30429	2.78975	2.24503	3.80087	2.94687
2.04284	1.64589	2.69335	1.84314	2.46567	2.02271	1.78421	4.78054	1.82078	5.7552	1.91053	2.1871	2.72774	2.51405	3.43793	3.0914	2.84109	2.75857	1.85727	2.46315	2.93424	2.08007	1.9497	4.04266	1.56714	1.67633	2.30024	2.77933	2.24362	3.82456	2.96321
2.0444	1.64183	2.70495	1.83731	2.48621	2.02906	1.7849	4.81947	1.81651	5.75813	1.92194	2.17497	2.77403	2.50315	3.48348	3.09447	2.83826	2.75807	1.85056	2.4581	2.93679	2.09216	1.96558	4.08113	1.56526	1.68361	2.28277	2.78195	2.23107	3.85711	2.97401
2.05199	1.6526	2.72344	1.84374	2.50178	2.03526	1.78291	4.83588	1.80752	5.77903	1.93414	2.17729	2.82544	2.49213	3.52675	3.08422	2.83268	2.78156	1.85006	2.46046	2.93457	2.08965	1.9632	4.11111	1.57152	1.68078	2.25643	2.75868	2.2278	3.8926	3.00082
2.05542	1.65691	2.73316	1.84731	2.50127	2.02708	1.78746	4.92909	1.80213	5.7704	1.93966	2.18242	2.8845	2.46746	3.55277	3.07741	2.82386	2.79963	1.86374	2.45612	2.92291	2.10504	1.96053	4.12631	1.56727	1.68978	2.24913	2.75194	2.20275	3.95248	3.04685
2.061	1.66366	2.74324	1.85165	2.5173	2.03258	1.78909	5.03688	1.78882	5.76833	1.93892	2.17604	2.91047	2.47571	3.57451	3.07969	2.81232	2.822	1.8564	2.45695	2.91296	2.10398	1.96859	4.14764	1.56529	1.69023	2.24369	2.75251	2.20424	3.99233	3.07014
2.05097	1.66183	2.76118	1.85337	2.53302	2.04219	1.78139	5.13611	1.78637	5.77565	1.93138	2.17452	2.93206	2.4871	3.60375	3.09055	2.79931	2.87228	1.85942	2.45727	2.90996	2.11858	1.9651	4.15956	1.56327	1.68844	2.23234	2.72872	2.20854	4.0152	3.08262
2.04616	1.66266	2.78983	1.85166	2.53044	2.05074	1.7911	5.21003	1.77845	5.78324	1.92539	2.17812	2.95575	2.4957	3.64361	3.08735	2.79771	2.90028	1.85898	2.45848	2.89929	2.14118	1.97988	4.15289	1.5669	1.68921	2.22651	2.6983	2.21364	4.04949	3.11508
2.054	1.65828	2.80412	1.85508	2.52015	2.07083	1.79522	5.238	1.77156	5.77696	1.93021	2.19505	2.96567	2.49278	3.6802	3.08077	2.79918	2.92505	1.85365	2.45568	2.92663	2.1543	1.99609	4.16242	1.57186	1.68581	2.2107	2.69204	2.21191	4.12468	3.13796
2.04604	1.64752	2.80692	1.85455	2.51825	2.08847	1.80152	5.26869	1.75243	5.7565	1.93426	2.21935	2.99366	2.49528	3.71658	3.07858	2.79493	2.94286	1.84378	2.45769	2.92112	2.172	1.99658	4.1816	1.57482	1.67648	2.1853	2.68268	2.19066	4.20537	3.16681
2.03904	1.64494	2.80518	1.85134	2.51094	2.0947	1.79616	5.31827	1.74603	5.72877	1.93673	2.23672	3.00718	2.49998	3.75353	3.0735	2.7918	2.96139	1.83479	2.45257	2.92848	2.18722	1.99927	4.201	1.57662	1.66914	2.17925	2.68296	2.19005	4.31005	3.17297
2.04099	1.64681	2.81352	1.84465	2.49714	2.09706	1.79419	5.33931	1.75276	5.71389	1.93446	2.23919	3.01411	2.50051	3.78142	3.06194	2.8027	2.9995	1.82412	2.45119	2.92467	2.19061	2.01968	4.21601	1.58689	1.66221	2.16986	2.70243	2.18326	4.40931	3.19231
2.03809	1.63474	2.83596	1.84563	2.48445	2.10286	1.78924	5.35521	1.74249	5.7365	1.93907	2.24438	3.01147	2.48933	3.81354	3.06557	2.80215	3.02466	1.8244	2.44889	2.92344	2.18548	2.05319	4.21798	1.59124	1.66645	2.14576	2.70162	2.17455	4.47914	3.20918
2.0257	1.63606	2.85274	1.85767	2.46743	2.10112	1.77488	5.392	1.75155	5.73967	1.94716	2.24765	3.00892	2.47954	3.84975	3.07377	2.80733	3.03923	1.82226	2.44181	2.92322	2.19834	2.06809	4.22844	1.59137	1.65671	2.12848	2.71039	2.17313	4.53186	3.24137
2.01683	1.62818	2.86649	1.85907	2.46109	2.10401	1.76559	5.44852	1.75363	5.7466	1.94074	2.25388	3.0074	2.45459	3.89263	3.06633	2.83745	3.05754	1.81805	2.4438	2.9202	2.24062	2.07372	4.25588	1.57773	1.6599	2.10713	2.71199	2.18139	4.57189	3.24817
2.01875	1.63164	2.87647	1.85216	2.45283	2.09528	1.75342	5.49774	1.7465	5.75941	1.95458	2.26327	3.03335	2.44731	3.91997	3.04839	2.88086	3.09633	1.82355	2.44477	2.90215	2.30768	2.08757	4.27549	1.58245	1.65836	2.09563	2.68902	2.16841	4.63954	3.24479
2.00478	1.62941	2.89435	1.85169	2.45603	2.10966	1.74223	5.52754	1.74082	5.7764	1.94963	2.2687	3.06434	2.45124	3.98703	3.0512	2.88682	3.12868	1.82198	2.44674	2.90897	2.35635	2.10759	4.27967	1.58456	1.65544	2.09427	2.6801	2.16495	4.71101	3.25972
2.0081	1.62845	2.90042	1.84424	2.4585	2.11867	1.73617	5.54823	1.73353	5.7707	1.94358	2.28035	3.08871	2.44735	4.1135	3.05842	2.8747	3.15197	1.81711	2.4414	2.9114	2.39846	2.10507	4.27067	1.57893	1.6534	2.07899	2.65324	2.17586	4.78056	3.30426
2.01166	1.63368	2.92023	1.83866	2.45108	2.12265	1.73289	5.55331	1.73556	5.77099	1.93777	2.29272	3.11038	2.43302	4.28248	3.05882	2.87475	3.20405	1.81285	2.44387	2.92587	2.41987	2.10521	4.27915	1.58189	1.64032	2.06797	2.65975	2.16976	4.83847	3.32691
2.00865	1.63396	2.9327	1.83852	2.44535	2.11315	1.74411	5.55416	1.73537	5.77983	1.93716	2.30825	3.1169	2.42878	4.40387	3.05445	2.87486	3.23287	1.81099	2.44204	2.91321	2.45841	2.10258	4.30369	1.57925	1.63259	2.03348	2.66338	2.16282	4.88919	3.33821
2.00426	1.63559	2.93971	1.83756	2.43574	2.10928	1.73458	5.54499	1.72506	5.77534	1.93238	2.32842	3.11257	2.42431	4.46983	3.06392	2.87671	3.26223	1.80643	2.44086	2.90074	2.4806	2.09229	4.33229	1.5754	1.6221	2.02186	2.68001	2.14491	4.91031	3.36138
2.00466	1.63732	2.95561	1.82904	2.42624	2.10479	1.73125	5.54531	1.70755	5.72232	1.91934	2.33652	3.12814	2.42199	4.59084	3.075	2.88964	3.28087	1.80124	2.43962	2.90009	2.49127	2.10421	4.35528	1.57531	1.62784	2.00923	2.69346	2.13073	4.96904	3.38408
1.99747	1.62692	2.96316	1.82238	2.43165	2.09388	1.736	5.56346	1.6939	5.70647	1.91606	2.34108	3.15412	2.42654	4.80189	3.08692	2.89491	3.30097	1.8036	2.42809	2.89775	2.50868	2.10972	4.35487	1.57584	1.62499	1.99476	2.68816	2.14099	5.04689	3.40037
1.99209	1.63021	2.96209	1.81636	2.43039	2.09055	1.73368	5.58139	1.68975	5.71664	1.90083	2.33131	3.17232	2.42232	5.05463	3.08612	2.89387	3.34274	1.80578	2.41306	2.87075	2.52083	2.11492	4.36018	1.58324	1.62899	1.98058	2.68653	2.1396	5.14122	3.40109
1.99652	1.63351	2.9749	1.81447	2.43262	2.09822	1.73387	5.6149	1.68107	5.72395	1.90728	2.32674	3.1801	2.41687	5.41198	3.07659	2.9085	3.37429	1.80743	2.34315	2.86362	2.53421	2.11812	4.37796	1.58576	1.62552	1.95463	2.68134	2.15059	5.21087	3.40508
2.00186	1.63075	2.99172	1.811	2.44206	2.10047	1.72924	5.65719	1.67435	5.74633	1.9091	2.32668	3.17524	2.41976	5.63491	3.07407	2.9225	3.39181	1.81097	2.23172	2.86209	2.54434	2.11287	4.37481	1.59211	1.62316	1.94086	2.65898	2.14405	5.27088	3.41681
1.98512	1.63575	3.00797	1.81777	2.43914	2.09803	1.73436	5.6781	1.68917	5.75034	1.90379	2.32675	3.16369	2.42451	5.76743	3.07959	2.92554	3.41583	1.81588	2.16092	2.8579	2.55077	2.12474	4.39017	1.59075	1.61409	1.93056	2.64803	2.14176	5.32093	3.43777
1.97548	1.63649	3.01898	1.81164	2.44441	2.09295	1.73011	5.66575	1.68964	5.7362	1.89848	2.32227	3.15982	2.43397	5.82717	3.07718	2.91922	3.43913	1.81703	2.121	2.82587	2.55705	2.14416	4.40561	1.58625	1.615	1.9358	2.65805	2.16062	5.37444	3.45018
1.96154	1.63291	3.01685	1.79994	2.44185	2.09202	1.72494	5.66399	1.68624	5.72074	1.90837	2.31998	3.16385	2.44003	5.8592	3.0587	2.90979	3.44993	1.8218	2.08815	2.80942	2.56431	2.15169	4.43871	1.58511	1.60461	1.94066	2.65844	2.19602	5.41805	3.44885
1.95519	1.63217	3.03824	1.80242	2.43605	2.09465	1.7101	5.66665	1.68994	5.68997	1.8979	2.31563	3.17599	2.43003	5.88973	3.04387	2.8975	3.47403	1.82236	2.05192	2.82024	2.5637	2.1597	4.47622	1.58865	1.5966	1.94146	2.66873	2.20775	5.45748	3.4593
1.95875	1.6379	3.04559	1.79321	2.435	2.09403	1.71961	5.64865	1.6899	5.68671	1.89209	2.31379	3.17399	2.4242	5.9163	3.04062	2.8985	3.49756	1.81834	2.016	2.84004	2.56699	2.17312	4.4976	1.58375	1.60039	1.92555	2.65125	2.19553	5.48855	3.45771
1.95566	1.63855	3.04778	1.80625	2.43158	2.08655	1.72423	5.62383	1.67698	5.62292	1.88211	2.31476	3.17918	2.42008	5.96383	3.0121	2.90002	3.50123	1.81751	1.97789	2.87473	2.57118	2.1751	4.51608	1.58288	1.5944	1.92722	2.63879	2.202	5.52427	3.45422
1.95123	1.63088	3.05315	1.80218	2.42387	2.08075	1.72113	5.61022	1.67036	5.58826	1.87248	2.3201	3.18034	2.41897	6.01244	2.99486	2.90945	3.53308	1.82432	1.94698	2.90582	2.57646	2.17231	4.55289	1.57019	1.59405	1.91647	2.64267	2.2143	5.61533	3.45902
1.94135	1.62054	3.08285	1.78732	2.42957	2.08433	1.71898	5.6101	1.6695	5.56211	1.87968	2.32097	3.18118	2.42339	6.04772	2.9785	2.90131	3.55636	1.83473	1.92672	2.89974	2.5913	2.17059	4.61281	1.56956	1.60644	1.91455	2.63029	2.2203	5.70613	3.47282
1.93123	1.62079	3.08864	1.76838	2.42967	2.09547	1.7195	5.6325	1.67306	5.55306	1.86443	2.33879	3.19232	2.41824	6.07156	2.96814	2.89823	3.57814	1.83119	1.91388	2.88592	2.60696	2.17406	4.68021	1.57703	1.60942	1.91357	2.61713	2.22738	5.83474	3.47623
1.92676	1.61217	3.08542	1.75959	2.42614	2.10568	1.72499	5.67281	1.67236	5.53908	1.86688	2.35268	3.19569	2.41002	6.10025	2.96823	2.90665	3.59312	1.83626	1.90111	2.86051	2.62064	2.19413	4.77225	1.58805	1.61071	1.90995	2.59327	2.24365	5.94091	3.47787
1.92367	1.619	3.10302	1.76705	2.42073	2.10462	1.729	5.70376	1.66279	5.53845	1.85816	2.36644	3.20632	2.39112	6.13785	2.95989	2.90447	3.6259	1.8335	1.88595	2.86673	2.62491	2.20196	4.82099	1.58599	1.59849	1.89832	2.57331	2.24417	5.98489	3.46751
1.91374	1.61313	3.10041	1.75857	2.42749	2.09003	1.73876	5.73295	1.66323	5.52286	1.84043	2.3664	3.21162	2.3935	6.22888	2.95065	2.91028	3.64391	1.83266	1.85962	2.87049	2.62426	2.19922	4.81631	1.58548	1.58255	1.89387	2.56547	2.2494	5.99975	3.47397
1.903	1.60606	3.09081	1.75127	2.42617	2.08306	1.73909	5.78342	1.6604	5.49809	1.8265	2.36584	3.22883	2.39841	6.31283	2.94012	2.91769	3.64821	1.83662	1.85684	2.87749	2.63324	2.19172	4.80072	1.59395	1.57996	1.88425	2.56212	2.26685	6.00437	3.47547
1.89976	1.6032	3.08685	1.74048	2.42581	2.08162	1.73959	5.90927	1.66252	5.47815	1.82141	2.3628	3.23542	2.40975	6.40835	2.94056	2.92733	3.65877	1.8352	1.83015	2.90065	2.65159	2.20781	4.79056	1.58022	1.59098	1.86373	2.56644	2.2604	6.02464	3.48221
1.89681	1.59492	3.08781	1.74195	2.427	2.07726	1.7405	6.01529	1.67367	5.44985	1.81132	2.37612	3.22106	2.41902	6.63346	2.94997	2.93516	3.66141	1.84352	1.80491	2.90942	2.66449	2.21081	4.80741	1.56424	1.59574	1.85714	2.56386	2.26139	6.09139	3.48999
1.8854	1.59773	3.08879	1.75315	2.42556	2.07572	1.74255	6.0866	1.67571	5.37896	1.80598	2.37719	3.21987	2.42447	6.89475	2.953	2.94061	3.66795	1.84761	1.78991	2.8954	2.67986	2.20722	4.84084	1.55439	1.5975	1.84328	2.55159	2.27423	6.20336	3.49762
1.88515	1.60053	3.08275	1.75161	2.41333	2.08433	1.74412	6.11628	1.6803	5.32787	1.80986	2.36639	3.20851	2.43121	7.05369	2.96325	2.9497	3.72008	1.8439	1.78547	2.90123	2.68255	2.19998	4.83654	1.55038	1.59315	1.84258	2.5441	2.25847	6.26959	3.49112
1.87668	1.61407	3.08047	1.74532	2.41648	2.07857	1.74887	6.16074	1.67046	5.27937	1.8143	2.36657	3.1946	2.42934	7.30164	2.97795	2.97589	3.75514	1.83766	1.76536	2.91894	2.68331	2.19239	4.81621	1.5499	1.59041	1.83958	2.51919	2.25119	6.28732	3.49433
1.87793	1.61091	3.07571	1.74225	2.41988	2.08015	1.74595	6.20605	1.67478	5.20476	1.81889	2.3731	3.18544	2.44773	7.51444	2.96794	2.99175	3.78357	1.83362	1.73343	2.92409	2.68346	2.19502	4.83181	1.55431	1.59177	1.83711	2.50572	2.25811	6.31077	3.50676
1.87612	1.60271	3.10206	1.72309	2.42806	2.07724	1.7521	6.20621	1.67347	5.13884	1.80731	2.38563	3.17342	2.44564	7.6667	2.94364	2.98104	3.78377	1.83241	1.73651	2.91946	2.69614	2.19399	4.85652	1.55507	1.59645	1.84233	2.4945	2.27128	6.32054	3.52264
1.8818	1.60155	3.12928	1.71878	2.4241	2.05999	1.75875	6.2139	1.67803	5.1016	1.80577	2.38073	3.15255	2.44201	7.72208	2.93101	2.97267	3.78207	1.82649	1.73911	2.92085	2.69563	2.18641	4.85671	1.55906	1.59365	1.8412	2.49052	2.2866	6.34731	3.53093
1.87749	1.60913	3.13394	1.70661	2.42116	2.05747	1.76509	6.2139	1.67958	5.07434	1.80253	2.38348	3.16892	2.44004	7.77604	2.93075	2.96904	3.78218	1.82495	1.73911	2.9197	2.70729	2.18054	4.86845	1.56154	1.58547	1.83694	2.49544	2.28784	6.39019	3.54888
1.87724	1.59984	3.12961	1.70694	2.42625	2.05673	1.76762	6.23743	1.69105	5.04049	1.80233	2.38814	3.1744	2.44472	7.85897	2.93349	2.97197	3.80991	1.81301	1.73938	2.95487	2.72104	2.17813	4.8791	1.56055	1.57417	1.81439	2.52593	2.29561	6.40953	3.55626
1.8776	1.59196	3.16192	1.70414	2.42532	2.04987	1.77163	6.2596	1.68447	5.03851	1.81716	2.37922	3.17857	2.4604	7.96971	2.92079	2.9748	3.83144	1.8012	1.75266	2.96607	2.73674	2.17489	4.88912	1.55713	1.5762	1.81083	2.52722	2.31349	6.40149	3.57562
1.86862	1.58205	3.19517	1.69633	2.42181	2.0516	1.78535	6.31826	1.67846	5.04624	1.81323	2.39011	3.18866	2.47386	8.06133	2.90128	2.97017	3.84798	1.79794	1.74997	2.98546	2.747	2.18813	4.91883	1.55842	1.57786	1.80423	2.50661	2.31821	6.39723	3.57347
1.85741	1.59392	3.23723	1.6851	2.43919	2.04274	1.78918	6.44616	1.68367	5.02167	1.81261	2.39722	3.20469	2.47934	8.13481	2.87883	2.96627	3.85345	1.78963	1.74081	3.03138	2.74147	2.18313	4.95916	1.55278	1.57569	1.80889	2.50891	2.32807	6.40617	3.57687
1.85751	1.60028	3.26669	1.67327	2.44162	2.04021	1.79366	6.6008	1.69009	5.02277	1.8217	2.39427	3.205	2.46579	8.19518	2.88405	2.9695	3.85479	1.77898	1.73893	3.06249	2.73868	2.18688	4.98447	1.54746	1.57813	1.80023	2.51117	2.33796	6.42918	3.56861
1.84894	1.6042	3.27701	1.65587	2.44197	2.02425	1.7949	6.61296	1.68902	5.00978	1.81942	2.38997	3.1963	2.43873	8.22284	2.90497	2.99869	3.86226	1.77181	1.7335	3.08491	2.73055	2.19229	5.01973	1.54708	1.57908	1.7827	2.47416	2.36254	6.45329	3.56
1.83087	1.60756	3.29483	1.65007	2.45643	2.00981	1.79859	6.60878	1.69097	4.99474	1.82293	2.38757	3.19352	2.43331	8.22487	2.92171	3.00443	3.84756	1.76986	1.72846	3.11983	2.7287	2.21818	5.05275	1.54929	1.57741	1.77257	2.48399	2.38595	6.48381	3.56189
1.82048	1.5982	3.32951	1.63959	2.4489	2.01043	1.80033	6.64834	1.69173	4.93721	1.82003	2.38706	3.19049	2.42878	8.22716	2.91926	3.00519	3.84475	1.76278	1.73028	3.16149	2.72497	2.21822	5.08065	1.55615	1.57135	1.76928	2.52337	2.41597	6.48232	3.58408
1.81604	1.59503	3.34593	1.63271	2.44171	2.01236	1.80395	6.67969	1.68493	4.91437	1.81426	2.38795	3.18953	2.43717	8.23509	2.9142	2.99285	3.84716	1.75679	1.73525	3.18359	2.7226	2.21876	5.1127	1.56	1.56864	1.76005	2.53979	2.43274	6.47487	3.59354
1.80436	1.59541	3.36116	1.63609	2.4397	2.01174	1.79327	6.68833	1.68639	4.9007	1.81449	2.39626	3.18611	2.44348	8.27633	2.89813	2.98093	3.85161	1.75106	1.73883	3.1977	2.71307	2.21963	5.14506	1.56808	1.5604	1.74954	2.56131	2.47488	6.44584	3.60633
1.80557	1.58907	3.3511	1.62787	2.42458	1.99864	1.79351	6.71114	1.68525	4.86246	1.81654	2.37437	3.17404	2.43953	8.29881	2.8795	2.96627	3.85071	1.7425	1.74549	3.22484	2.70416	2.22103	5.13539	1.57151	1.56589	1.74408	2.57827	2.51156	6.42192	3.60751
1.80568	1.58714	3.33436	1.62276	2.40414	1.98109	1.80257	6.67466	1.69334	4.84027	1.81424	2.37046	3.16952	2.43059	8.3089	2.86863	2.97293	3.8597	1.7472	1.73494	3.22982	2.69363	2.22576	5.16182	1.5729	1.55786	1.75059	2.58341	2.51554	6.39991	3.58811
1.80914	1.59812	3.33109	1.6114	2.41314	1.96025	1.80115	6.60112	1.69721	4.81474	1.82131	2.37173	3.17163	2.43785	8.31104	2.87552	2.96909	3.87223	1.75166	1.73687	3.24072	2.67775	2.21676	5.18589	1.57461	1.56299	1.74876	2.59176	2.54006	6.39444	3.56705
1.80798	1.62025	3.32893	1.59535	2.42275	1.9642	1.81364	6.51931	1.6997	4.80065	1.82096	2.36851	3.17429	2.44781	8.31607	2.86112	2.96935	3.89712	1.74743	1.75344	3.25321	2.67215	2.20991	5.18188	1.57947	1.5705	1.74153	2.59187	2.56103	6.39787	3.56128
1.80673	1.63044	3.33735	1.59401	2.42162	1.95869	1.80708	6.46441	1.70235	4.79309	1.81799	2.39194	3.17674	2.45209	8.30072	2.84304	2.9783	3.92619	1.7425	1.7537	3.26541	2.66043	2.21479	5.29309	1.58509	1.57167	1.73698	2.59598	2.57542	6.41507	3.55844
1.80818	1.63511	3.34555	1.58034	2.41269	1.96159	1.80153	6.44188	1.7077	4.82839	1.80564	2.39318	3.16728	2.451	8.28084	2.85694	3.0022	3.95217	1.73982	1.74913	3.27253	2.63752	2.20324	5.64275	1.57397	1.58053	1.7456	2.59063	2.59379	6.4235	3.5482
1.81622	1.63311	3.36266	1.57584	2.40695	1.9535	1.79356	6.37518	1.70214	4.84251	1.79244	2.39578	3.14703	2.45297	8.25666	2.88828	3.00963	3.95053	1.74496	1.75352	3.30449	2.62871	2.19679	5.70881	1.57337	1.5712	1.75283	2.61017	2.62907	6.41331	3.55138
1.81932	1.6391	3.40716	1.57117	2.39991	1.95109	1.79401	6.34152	1.70362	4.85269	1.79872	2.39831	3.12937	2.45617	8.20401	2.894	3.00819	3.94196	1.7424	1.75477	3.35465	2.62088	2.19727	5.7005	1.5762	1.5725	1.76466	2.63429	2.64242	6.38433	3.53845
1.82537	1.64828	3.42837	1.56312	2.39238	1.95168	1.80238	6.33428	1.70688	4.83922	1.78885	2.42123	3.11986	2.45678	8.16568	2.93042	3.00841	3.94269	1.75276	1.76195	3.43358	2.61935	2.20059	5.76837	1.58356	1.57982	1.76975	2.6779	2.66706	6.37352	3.50907
1.82452	1.65104	3.46366	1.55664	2.37443	1.94819	1.80494	6.3662	1.71127	4.8128	1.78643	2.43229	3.09328	2.45473	8.14876	2.95404	3.02793	3.98606	1.75333	1.75446	3.51543	2.62272	2.19898	5.86924	1.59018	1.58102	1.77918	2.72164	2.69305	6.37851	3.5015
1.82443	1.65456	3.50385	1.55299	2.36438	1.94027	1.79894	6.36196	1.70508	4.78471	1.78559	2.43202	3.03779	2.44503	8.14118	2.98093	3.03394	4.0213	1.74437	1.74903	3.53962	2.62065	2.20931	5.93747	1.58396	1.57705	1.79177	2.74265	2.70681	6.40881	3.52036
1.82798	1.6515	3.51301	1.55073	2.35285	1.93807	1.80059	6.29659	1.70259	4.78051	1.79494	2.42873	2.98999	2.45072	8.14692	3.00085	3.02732	4.02646	1.741	1.75802	3.57329	2.61644	2.20637	5.9724	1.58395	1.57866	1.78545	2.75826	2.71564	6.44579	3.54097
1.82645	1.64843	3.52768	1.54017	2.33786	1.93236	1.79656	6.21784	1.7026	4.77631	1.78827	2.43092	2.97247	2.44453	8.16571	3.00154	3.02555	4.03763	1.73831	1.77071	3.61504	2.61469	2.20012	5.97881	1.5785	1.5799	1.7871	2.79822	2.73032	6.4587	3.56345
1.83083	1.65472	3.56696	1.538	2.32189	1.9355	1.80425	6.1633	1.70832	4.77065	1.79677	2.42865	2.97077	2.44033	8.17737	3.00514	3.01969	4.04686	1.73216	1.78158	3.62037	2.62134	2.20844	6.11101	1.5812	1.57197	1.79219	2.83865	2.76285	6.49755	3.59557
1.8373	1.65469	3.58656	1.53925	2.31283	1.93722	1.79969	6.12104	1.71055	4.75116	1.79176	2.4378	2.95235	2.43771	8.18473	3.01205	3.0246	4.04609	1.73765	1.79007	3.61747	2.63218	2.22963	6.3195	1.57887	1.56715	1.79214	2.86467	2.77343	6.5265	3.59923
1.82946	1.65497	3.59242	1.53176	2.29712	1.92314	1.79817	6.10049	1.72253	4.70865	1.79135	2.4399	2.93252	2.4357	8.19304	3.01623	3.02729	4.0578	1.73426	1.80113	3.63609	2.62225	2.23284	6.4003	1.57897	1.56225	1.80196	2.88951	2.77397	6.51856	3.59023
[truncated: 382 more rows]

## Sheet: Treadmill
ID01	ID02	ID03	ID04	ID05	ID06	ID07	ID08	ID09	ID10	ID11	ID12	ID13	ID14	ID15	ID16	ID17	ID18	ID19	ID20	ID21	ID22	ID23	ID24	ID25	ID26	ID27	ID28	ID29	ID30	ID31
[truncated: 1,000 more rows]

[truncated: 1 more sheets: Overground]
