# Supplementary material for: The FreeD module for the Lokomat facilitates a physiological movement pattern in healthy people – a proof of concept study
Source: J Neuroeng Rehabil. 2019 Feb 6;16:26. doi: 10.1186/s12984-019-0496-x (PMC6366098; doi:10.1186/s12984-019-0496-x)
Supplement: Supplementary file 3 — Source data. (ZIP 16134 kb) [file 12984_2019_496_MOESM3_ESM.zip › 3_Gluteus_Medius_JNER.xlsx]

## Sheet: FreeD
ID01	ID02	ID03	ID04	ID05	ID06	ID07	ID08	ID09	ID10	ID11	ID12	ID13	ID14	ID15	ID16	ID17	ID18	ID19	ID20	ID21	ID22	ID23	ID24	ID25	ID26	ID27	ID28	ID29	ID30	ID31
23.6972	9.20488	5.40321	18.4423	26.2002	53.9484	10.983	5.02396	9.90993	3.80291	13.0373	4.26748	9.12539	19.1793	6.51017	4.62792	9.49988	20.5057	17.1683	12.0994	9.77529	8.74623	2.7329	2.29968	10.5786	15.4202	20.5703	14.7144	11.3464	22.5208	7.89334
23.7666	9.65743	5.60669	18.5906	27.203	55.3759	11.1757	5.30025	10.1892	3.74353	13.2655	4.30301	9.06701	19.6968	6.54213	4.66376	9.62541	20.6321	17.3133	12.2038	9.88302	8.87318	2.74773	2.28854	10.8024	15.8322	20.708	15.0022	11.495	22.9119	7.91213
23.9203	10.013	5.74039	18.8162	28.159	56.3271	11.3794	5.55772	10.3972	3.71161	13.6778	4.35628	9.03539	19.9065	6.59078	4.67949	9.7668	20.8148	17.5852	12.3219	10.0924	9.02833	2.7977	2.29738	11.0486	16.4783	21.1232	15.1116	11.6303	23.3431	7.90594
24.0729	10.2672	5.92371	19.1	28.8049	58.402	11.5188	5.68777	10.4569	3.71343	14.1648	4.42362	9.03091	20.2869	6.63195	4.7374	9.9449	20.8913	18.2292	12.5453	10.4241	9.15291	2.8235	2.30017	11.2547	17.07	21.338	15.1809	11.7533	23.7869	7.87963
24.2152	10.6404	6.09032	19.475	29.9587	59.5789	11.6731	5.74606	10.6255	3.73735	14.4841	4.48914	8.99458	20.8024	6.65553	4.8118	10.0612	20.8765	18.3989	12.67	10.5935	9.21157	2.83132	2.29254	11.3371	17.4724	21.3943	15.4031	11.8846	24.4419	7.91957
24.2969	10.8148	6.17369	20.1534	31.3218	60.329	11.8318	5.80474	10.8257	3.75782	14.9451	4.53519	8.92186	21.2384	6.67403	4.84703	10.1542	21.0847	18.5103	12.76	10.7572	9.2635	2.84325	2.28309	11.4868	17.9293	21.622	15.6498	11.9038	25.1215	7.97096
24.3065	11.0523	6.22133	20.9515	32.6946	61.0493	12.1718	5.9268	11.0117	3.75598	15.1555	4.59299	8.84224	21.586	6.68335	4.91005	10.2032	21.4124	18.8445	12.9147	10.9767	9.36118	2.86604	2.28897	11.6684	18.7843	21.8769	15.841	11.8917	25.5689	8.01588
24.3104	11.2304	6.27238	21.3766	34.2012	61.9176	12.4529	6.05308	11.3107	3.74713	15.3793	4.7146	8.79954	21.877	6.69363	4.94568	10.2495	21.6481	19.2377	13.0754	11.1474	9.50043	2.87877	2.29269	11.7724	19.3991	21.9912	16.0362	11.8835	26.8332	8.06705
24.3303	11.3737	6.38626	21.5124	36.1029	62.3072	12.6492	6.20685	11.5496	3.81224	15.4711	4.79987	8.78487	22.312	6.70599	5.01314	10.3333	21.7213	19.2975	13.3089	11.2704	9.73204	2.91108	2.30378	11.871	19.8814	22.1623	16.1549	11.9128	28.3731	8.09524
24.3518	11.4919	6.54118	21.9355	37.7029	63.2643	12.9261	6.35457	11.7661	3.85598	15.6796	4.83853	8.76899	22.7615	6.78703	5.19841	10.3712	21.8712	19.5173	13.4555	11.4003	9.8772	2.95214	2.31408	12.0095	20.0594	22.3901	16.3171	11.9554	29.4721	8.0273
24.361	11.5975	6.70592	22.7205	39.0679	64.0017	13.3437	6.5353	11.9046	3.88474	15.9293	4.95437	8.75379	22.9843	6.8476	5.41264	10.383	22.1538	19.752	13.5943	11.6541	9.96725	3.03318	2.34488	12.1257	20.2538	22.7283	16.572	12.0517	30.3043	7.99137
24.3714	11.719	6.90937	23.5935	39.8889	64.9789	13.6302	6.72489	12.1025	3.91723	16.3159	5.01677	8.78003	23.4513	6.87887	5.45081	10.4129	22.2789	19.9838	13.7708	11.8298	10.0107	3.13253	2.35979	12.2184	20.7347	23.0602	16.7806	12.1276	30.8838	7.9961
24.3509	11.8967	7.12558	24.6241	41.0175	66.6342	13.8921	6.88307	12.3464	4.0128	16.8594	5.16716	8.84827	24.0828	6.8891	5.46753	10.5016	22.3335	20.4927	13.9186	12.144	10.0807	3.23033	2.35456	12.2785	21.0449	23.2491	17.0172	12.1388	31.5978	7.9858
24.3489	12.0393	7.42596	25.3028	41.9058	68.1538	14.203	7.06114	12.6453	4.01156	17.3495	5.34418	8.87786	24.4858	6.94448	5.58465	10.6668	22.4128	20.9004	14.0968	12.6057	10.2496	3.30168	2.35918	12.373	21.2456	23.2597	17.2684	12.1404	32.5421	7.95593
24.3883	12.1599	7.74931	25.8526	42.9605	69.1074	14.5169	7.15483	12.9575	4.11403	18.1369	5.42774	8.88031	24.7338	6.98134	5.77691	10.6945	22.5804	21.3806	14.4198	12.9635	10.4828	3.32856	2.37753	12.5241	21.6656	23.277	17.4367	12.2078	33.1539	8.00703
24.4053	12.2884	7.97701	26.3162	44.3181	69.9808	14.6787	7.2172	13.167	4.21935	18.6838	5.53366	8.84547	24.8832	7.00558	5.90298	10.6926	22.705	21.5662	14.7331	13.1718	10.6518	3.42386	2.40914	12.6847	22.174	23.2197	17.5403	12.2344	33.6214	8.05066
24.3732	12.5114	8.13907	27.105	45.1741	70.7973	14.7908	7.32942	13.3281	4.33277	19.039	5.90303	8.8051	24.9661	7.07069	6.10522	10.7311	22.7359	21.8305	14.8409	13.3626	10.7566	3.50992	2.42109	12.9175	22.4944	23.3048	17.8013	12.2025	34.4837	8.01546
24.3206	12.7557	8.34576	28.3381	45.6107	71.1322	15.1581	7.49321	13.568	4.38581	19.2212	6.19944	8.79806	25.1171	7.12932	6.19093	10.7462	22.8262	22.2012	14.9306	13.7597	10.8569	3.55108	2.49191	13.0418	22.7394	23.5318	18.0086	12.2003	35.0923	8.0719
24.2687	12.9139	8.43474	29.2995	45.8404	71.5925	15.7062	7.69788	13.8258	4.42717	19.4801	6.42507	8.81351	25.3634	7.17428	6.33074	10.7355	23.0824	22.4653	15.3217	14.2034	10.9077	3.59443	2.54025	13.2505	23.0875	23.718	18.194	12.2274	35.3652	8.11369
24.1651	13.009	8.57009	29.9734	46.4186	72.1704	16.0657	7.8531	14.0031	4.56383	19.963	7.11116	8.74096	25.5447	7.21767	6.46349	10.7171	23.3969	22.921	15.7567	14.4809	11.0099	3.63302	2.54434	13.4259	23.3803	23.8867	18.4039	12.3069	35.5817	8.07987
24.0849	13.1431	8.77412	30.397	47.0232	72.9188	16.2314	8.00287	14.1341	4.69274	20.5017	7.62767	8.64302	25.6482	7.25451	6.5923	10.7257	23.7403	23.2672	16.0806	14.737	11.1389	3.70718	2.54038	13.5323	23.707	24.0249	18.4761	12.3252	35.9212	8.04248
24.0201	13.3269	8.92033	30.576	47.892	73.3552	16.5391	8.20128	14.3543	4.83287	21.1328	7.69427	8.55239	25.779	7.27691	6.67088	10.7635	24.1833	23.8273	16.2956	14.9811	11.1977	3.76454	2.55773	13.6683	23.9277	24.4028	18.5323	12.3159	36.5466	8.01565
23.9243	13.459	9.04321	31.053	49.3762	73.7684	16.8156	8.47263	14.4947	4.89251	21.4474	7.84092	8.42368	25.8579	7.29369	6.81783	10.8373	24.5771	24.2616	16.5051	15.4217	11.2651	3.80196	2.59789	13.8128	24.2018	24.9695	18.6314	12.3272	37.3217	8.05417
23.8235	13.5099	9.14312	31.7815	50.4115	74.203	17.0305	8.65424	14.6278	4.96146	21.7102	8.11228	8.25772	25.9541	7.30216	6.97052	10.8907	25.0594	24.6624	16.7514	15.922	11.3486	3.84607	2.6155	13.9516	24.5211	25.422	18.8569	12.3245	38.3527	8.11537
23.7532	13.5312	9.21517	32.2135	51.1881	74.5565	17.1029	8.90976	14.902	5.10644	21.9261	8.25927	8.16157	26.206	7.30946	7.2745	10.9069	25.404	25.5337	16.9788	16.2521	11.4212	3.92635	2.64227	14.1132	24.9135	25.5983	18.9511	12.4074	39.3134	8.18885
23.8025	13.6821	9.30776	32.6924	51.5053	74.6414	17.1501	9.14518	15.1659	5.15674	22.7481	8.41509	8.14308	26.4439	7.35232	7.53866	10.9094	25.6449	26.0624	17.3339	16.4092	11.4539	4.07124	2.66471	14.1194	25.3523	25.6319	18.9429	12.4113	40.128	8.2991
23.738	13.9199	9.38922	33.0477	51.9725	75.1046	17.1908	9.31461	15.5152	5.25079	23.1458	8.65469	8.09762	26.5477	7.40721	7.74794	10.9443	25.9911	26.5837	17.6809	16.4964	11.4654	4.23298	2.67853	14.128	25.4934	25.6232	18.9477	12.3802	41.0991	8.38558
23.5735	14.0681	9.46364	33.4335	52.5555	75.7868	17.2331	9.49254	15.9205	5.31772	23.2597	8.90415	8.05727	26.64	7.45347	7.95319	10.9712	26.3962	27.0318	17.9449	16.8155	11.4797	4.37083	2.70047	14.2175	25.6625	25.8242	19.0084	12.3321	41.5903	8.4418
23.338	14.1707	9.62688	34.1635	53.5659	75.8825	17.2809	9.71668	16.1288	5.35822	23.378	9.07359	7.99971	26.725	7.47821	8.13901	10.9612	26.7313	27.4522	18.3271	17.3161	11.4695	4.42668	2.70043	14.3663	25.8059	25.9107	19.1971	12.265	42.448	8.5053
23.1195	14.2677	9.81095	34.5472	54.2318	76.1009	17.4035	10.054	16.25	5.41886	23.7821	9.12698	7.93683	26.8266	7.51365	8.35178	10.9616	27.6411	28.4641	18.5566	17.5885	11.4595	4.45738	2.71635	14.4273	26.1167	25.8138	19.236	12.2049	44.1498	8.60538
23.0052	14.4267	10.027	34.9814	54.8186	76.2757	17.4923	10.3071	16.3331	5.56785	24.0314	9.18204	7.92571	26.8842	7.54187	8.48825	10.9581	28.225	28.9852	18.7274	17.7017	11.4662	4.58127	2.73665	14.4799	26.4375	25.8805	19.2688	12.2128	46.1042	8.72
23.0163	14.6382	10.1945	35.7011	55.5204	76.2452	17.5652	10.5146	16.4783	5.7304	24.2683	9.22788	7.92062	26.9058	7.6055	8.55013	10.9096	28.3845	29.2969	18.8972	18.0602	11.4696	4.75954	2.75224	14.5988	26.7134	26.0784	19.3128	12.382	47.5134	8.88673
23.0121	14.7791	10.2877	36.2983	56.1845	76.3496	17.715	10.6685	16.7454	5.85732	24.4973	9.31574	7.85811	26.947	7.64833	8.71002	10.877	28.7838	29.8121	19.1168	18.466	11.4784	4.85477	2.7545	14.6601	27.0068	26.092	19.3157	12.44	48.5834	9.08097
22.8924	14.8692	10.392	36.6267	56.7204	76.6302	17.9926	10.7311	17.0604	5.891	24.7913	9.47942	7.67556	26.9663	7.69973	8.88024	10.8689	29.2259	30.3223	19.2837	18.8421	11.5161	4.96271	2.77222	14.7473	27.231	26.024	19.3864	12.486	49.1746	9.25793
22.7016	14.9341	10.5094	37.0314	57.5647	77.2275	18.0938	10.7366	17.2715	5.97984	25.0386	9.59636	7.58424	26.9814	7.74378	9.17087	10.8599	29.4287	30.8239	19.529	19.0246	11.559	5.02479	2.78473	14.9707	27.5785	26.0066	19.4839	12.5498	49.8932	9.40384
22.556	14.9848	10.7487	37.4701	58.2473	77.3561	18.179	10.7658	17.5201	6.27064	25.2588	9.68221	7.47809	27.0091	7.75966	9.36936	10.8294	29.5038	31.947	19.7579	19.2408	11.5538	5.07804	2.79295	15.2448	27.812	26.0303	19.6089	12.5512	51.4455	9.47086
22.4612	15.1606	10.9658	37.6885	58.6385	77.799	18.2547	10.8477	17.6802	6.56163	25.4581	9.82916	7.40407	27.121	7.81645	9.46866	10.7797	29.5151	32.8231	19.8869	19.5615	11.535	5.16732	2.79904	15.5325	27.8338	25.9694	19.9002	12.5151	53.1256	9.51226
22.2758	15.4984	11.1386	37.8263	59.0372	79.5721	18.2864	10.9899	17.7221	6.73204	25.7164	9.90744	7.31984	27.2863	7.85143	9.56402	10.737	29.631	33.5462	19.9582	19.7491	11.5175	5.22428	2.80312	15.7777	27.842	26.0516	20.1003	12.5715	55.0471	9.60385
21.9485	15.831	11.3075	37.7961	59.3191	80.3504	18.2824	11.1251	17.6945	6.79215	25.9063	9.95265	7.1851	27.3748	7.8497	9.6322	10.7092	29.8505	34.3963	20.1073	19.8916	11.4979	5.28329	2.8063	15.9636	28.0601	26.0731	20.181	12.565	56.2168	9.67988
21.581	15.932	11.58	37.6351	59.5084	80.381	18.2921	11.2115	17.8316	6.82942	26.1817	9.96611	7.11515	27.369	7.81578	9.6932	10.563	29.9037	35.3086	20.1728	20.167	11.4815	5.32496	2.81356	16.1065	28.3258	26.1401	20.2632	12.5279	57.1503	9.73816
21.2861	15.9915	11.8411	37.52	59.8152	80.4566	18.3405	11.2773	18.0166	6.98198	26.335	9.99397	7.04577	27.3697	7.78604	9.83561	10.3336	29.9061	35.8694	20.2476	20.5818	11.4697	5.37291	2.8303	16.1441	28.5297	26.31	20.3163	12.4281	58.4478	9.84781
21.1009	15.9475	12.0522	37.4931	60.4096	80.5899	18.4316	11.3236	18.1743	7.11546	26.4853	10.0288	6.9666	27.5139	7.75613	9.99442	10.2362	30.2377	37.0703	20.4363	21.1013	11.4238	5.41426	2.83483	16.0664	28.701	26.341	20.4477	12.3902	59.4127	10.0494
20.9767	15.8	12.153	37.4389	60.8152	80.7652	18.4348	11.3718	18.2361	7.51199	26.4234	10.0865	6.88179	27.5811	7.71689	10.2016	10.1758	30.496	37.4748	20.573	21.4785	11.3918	5.46347	2.86426	16.0529	28.9871	26.3179	20.5121	12.3895	59.9479	10.2357
20.8078	15.6764	12.2788	37.6021	61.2559	81.0422	18.4771	11.4226	18.1514	7.91307	26.8062	10.1525	6.75873	27.5696	7.72367	10.4233	10.1129	30.568	37.8517	20.6237	21.7389	11.3579	5.57533	2.89841	16.0816	29.1817	26.2612	20.4159	12.3727	60.3509	10.3494
20.6184	15.6231	12.3849	37.7772	61.443	81.1219	18.6087	11.4504	18.0846	8.13685	27.1658	10.2763	6.6236	27.6321	7.73688	10.6015	10.053	30.6461	38.3304	20.671	21.9965	11.3295	5.72378	2.91225	16.0863	29.3787	26.2432	20.4115	12.3731	60.7874	10.4293
20.492	15.6178	12.5259	37.8988	61.6736	81.2391	18.6454	11.5022	18.0769	8.37911	27.381	10.4049	6.47396	27.5958	7.76193	10.7775	10.0124	30.6357	38.7435	20.762	22.3267	11.3034	5.85662	2.93742	16.0652	29.5878	26.2983	20.385	12.3558	61.1414	10.3942
20.3813	15.6146	12.6192	37.9021	62.0069	81.2605	18.6413	11.5311	18.1247	8.66121	27.4675	10.4752	6.31299	27.525	7.78823	10.886	9.9593	30.6022	39.3562	20.9993	22.8684	11.2652	5.95933	2.96103	16.1639	29.8699	26.3093	20.3392	12.3776	61.4828	10.3404
20.1161	15.6307	12.7133	37.9785	62.4521	80.9034	18.6631	11.537	18.1622	8.84435	27.5026	10.5165	6.17906	27.4532	7.79424	10.997	9.88329	30.5137	40.0218	21.1327	23.4577	11.1764	6.15254	2.98084	16.3876	30.0058	26.4145	20.3438	12.3967	62.0674	10.3647
19.6106	15.7233	12.8577	38.2671	63.0587	80.4378	18.6863	11.5283	18.1687	8.93499	27.4997	10.5615	6.13569	27.432	7.77023	11.1384	9.81426	30.6163	40.5886	21.0944	23.871	11.1006	6.3058	3.03605	16.6022	29.9496	26.4913	20.3291	12.3154	62.8372	10.4986
19.0429	15.7571	13.0397	38.2948	63.3499	80.2784	18.7166	11.5218	18.1224	9.02477	27.4813	10.5881	6.10092	27.198	7.73274	11.2228	9.7676	30.5406	41.2728	21.1203	24.3782	11.0343	6.42207	3.06726	16.7709	29.8871	26.6108	20.219	12.2101	63.4271	10.7611
18.6096	15.7155	13.3454	38.5367	63.6299	80.2297	18.7952	11.5609	18.0381	9.23043	27.4075	10.6214	6.07316	27.079	7.69683	11.3359	9.7094	30.4574	42.4311	21.138	25.0595	10.996	6.58358	3.07436	16.9156	29.8762	26.5905	20.1752	12.2237	63.7783	10.9579
18.2563	15.6961	13.709	38.7859	64.1562	80.4535	18.8645	11.5916	17.9679	9.4	27.2719	10.6514	6.05387	27.0024	7.67365	11.4968	9.66809	30.5497	42.7884	21.1169	25.6037	10.9742	6.68135	3.08823	16.9805	30.0123	26.5808	20.0848	12.2562	63.8949	11.0354
18.1017	15.709	13.9672	39.034	64.7058	80.6587	18.9503	11.6032	17.9278	9.4551	27.328	10.6788	6.04851	26.9465	7.65636	11.6574	9.62876	30.8179	43.4736	21.1769	25.8146	10.9623	6.73839	3.15591	17.0343	30.1486	26.6376	19.996	12.2973	63.8918	11.0944
17.916	15.7933	14.0402	39.1682	65.1297	80.7325	18.9666	11.633	17.8951	9.55669	27.4053	10.7158	6.02813	26.7728	7.61915	11.7783	9.57127	30.8313	43.7582	21.3258	25.9523	10.953	6.80063	3.23374	17.0856	30.4366	26.5911	20.0159	12.3964	64.0703	11.1827
17.6531	15.8761	14.0936	39.139	65.3269	80.5208	18.9757	11.6609	17.8577	9.66377	27.4414	10.7388	5.89537	26.6886	7.59508	11.8749	9.52709	30.7908	43.9205	21.4441	26.2208	10.8979	6.88563	3.3539	17.0791	30.5889	26.4395	19.9694	12.4024	64.7055	11.2494
17.4201	15.9662	14.1486	39.3297	65.5465	79.764	18.9556	11.6848	17.8423	9.77845	27.3875	10.7577	5.83261	26.7012	7.57514	11.966	9.49633	30.7044	44.1421	21.4972	26.6158	10.8358	6.96842	3.44712	17.1084	31.0084	26.3646	19.9176	12.4027	65.3201	11.2768
17.2449	15.8202	14.2118	39.5186	65.8301	79.3304	18.8747	11.7267	17.8627	9.91525	27.3784	10.7739	5.73055	26.6618	7.54297	12.0579	9.4298	30.648	44.4	21.3222	26.9868	10.7371	7.14719	3.50038	17.1448	31.3464	26.4259	19.9567	12.3942	65.8154	11.2878
17.1339	15.6777	14.3133	39.5559	66.1063	79.3303	18.7638	11.7625	17.8456	9.99452	27.2172	10.7316	5.59308	26.5193	7.52248	12.2519	9.36559	30.3893	44.5866	21.2674	27.1983	10.6678	7.32038	3.55529	17.1046	31.6514	26.4165	19.9458	12.3705	66.3551	11.3572
16.8828	15.6066	14.512	39.6295	66.0395	79.3	18.7211	11.7987	17.6927	10.0401	27.0738	10.6823	5.46073	26.3155	7.51301	12.3651	9.25504	30.2136	45.1404	21.3354	27.3126	10.578	7.547	3.64936	17.0846	31.7915	26.442	19.8613	12.3608	66.7742	11.561
16.5157	15.5465	14.8377	39.6947	65.9	79.0433	18.7213	11.8237	17.6507	10.1331	27.2048	10.6742	5.30199	26.2518	7.4637	12.3721	9.14969	29.92	46.3964	21.3642	27.3415	10.5416	7.67983	3.76727	17.0663	31.8248	26.5295	19.595	12.3501	67.0059	11.7989
15.9099	15.3962	15.117	39.6778	65.6873	78.5775	18.6946	11.7929	17.6772	10.303	27.231	10.6357	5.24615	26.1468	7.39888	12.4236	8.97899	29.7517	47.8729	21.4299	27.4356	10.569	7.7855	3.91812	17.1057	31.8503	26.6405	19.4623	12.2692	67.1097	11.965
15.2061	15.2479	15.3465	39.6215	65.4202	77.9748	18.6911	11.7146	17.5759	10.4678	27.2153	10.575	5.17808	25.9424	7.31056	12.5949	8.74338	29.8003	48.7221	21.3992	27.5201	10.5604	7.84695	4.08404	17.1962	31.8343	26.5357	19.2441	12.1665	67.5961	12.1283
14.8721	15.1669	15.5608	39.5681	65.393	77.4923	18.6397	11.5936	17.521	10.6057	27.0894	10.5267	5.14626	25.7078	7.22448	12.6977	8.58904	29.916	49.1585	21.2556	27.6442	10.5358	7.97806	4.2386	17.2999	31.8618	26.4219	19.1122	12.1584	68.3378	12.3412
14.735	15.1191	15.7363	39.4552	65.4135	77.2444	18.5088	11.5129	17.5153	10.7366	27.0223	10.5253	5.06926	25.5756	7.11613	12.7627	8.50395	29.9903	49.5902	21.1464	27.788	10.5062	8.30129	4.41391	17.3806	31.7699	26.4087	19.0645	12.2024	68.7894	12.5268
14.6351	15.0508	15.8138	39.4705	65.5044	76.8446	18.4221	11.4714	17.4778	10.8454	27.0367	10.5293	5.00274	25.5444	6.98922	12.8404	8.46194	29.9301	50.1982	21.2201	28.1175	10.4447	8.4217	4.54267	18.2612	31.8289	26.4416	18.929	12.144	69.0186	12.6513
14.492	15.0241	15.8791	39.5057	65.6384	76.3898	18.3679	11.4641	17.4475	11.0433	27.0167	10.5138	4.92568	25.2494	6.89745	12.9495	8.37716	29.9214	50.746	21.1715	28.5795	10.3861	8.48068	4.61942	22.4708	32.0787	26.5511	18.7606	11.9472	69.4874	12.7657
14.3243	14.991	15.9653	39.4655	65.6768	75.2187	18.3662	11.444	17.3629	11.2663	26.9372	10.503	4.88628	24.8443	6.83201	13.0767	8.30144	29.9005	50.9548	21.1277	28.9287	10.3652	8.58583	4.72057	23.5712	32.1458	26.4943	18.5916	11.7091	70.0828	12.9421
14.0852	14.9487	16.0959	39.1594	65.8331	73.773	18.3726	11.4321	17.3592	11.5463	26.8963	10.4989	4.86019	24.6692	6.75778	13.1293	8.25715	29.8219	51.2863	21.0466	29.0105	10.3802	8.72095	4.89129	23.8756	32.1425	26.5	18.4874	11.6155	70.5281	13.1914
13.8071	14.8578	16.1701	38.6346	66.1977	73.3941	18.2849	11.4139	17.2699	12.0202	26.8716	10.4857	4.83175	24.4357	6.68561	13.19	8.18561	29.6374	51.7682	20.9476	29.1499	10.3693	8.9552	5.00077	23.9473	31.9033	26.4219	18.3403	11.6616	70.6951	13.4536
13.5937	14.7324	16.2236	38.5766	66.4661	72.3985	18.1875	11.3949	17.1412	12.3177	26.8129	10.4766	4.78977	24.0147	6.6024	13.2501	8.06773	29.7215	52.2288	20.9343	29.1306	10.3624	9.15275	5.10647	24.1265	31.5924	26.2121	18.1991	11.6184	70.9131	13.6142
13.3857	14.5539	16.1918	38.602	66.4516	71.4837	18.0835	11.3807	17.0983	12.5764	26.9882	10.4711	4.73236	23.7274	6.55923	13.2316	7.89187	29.8009	52.7509	20.9579	29.1361	10.3598	9.26189	5.28577	24.4352	31.2407	26.1323	18.0416	11.6015	71.212	13.7968
13.257	14.3312	16.2136	38.6041	66.1484	70.9756	17.9395	11.3634	17.0129	12.7532	26.8915	10.454	4.68867	23.5965	6.51908	13.2393	7.67809	29.831	53.1249	20.9017	29.2567	10.3416	9.45951	5.46728	24.7846	31.2663	26.0533	17.8725	11.6428	71.4188	13.9772
13.128	14.1753	16.2715	38.3933	65.7011	70.6471	17.7274	11.3207	16.8775	12.884	26.7081	10.437	4.62416	23.159	6.48404	13.331	7.45137	29.9547	53.2494	20.7876	29.4266	10.2112	9.55284	5.68964	25.0505	31.0868	26.0018	17.7588	11.5714	71.4317	14.1289
12.9461	14.0533	16.3068	37.8246	64.807	70.2427	17.5755	11.2548	16.7881	13.0239	26.3764	10.3857	4.57268	22.7658	6.42907	13.4527	7.1619	30.0966	53.465	20.7431	29.6223	10.1821	9.56778	5.90527	25.3355	30.9747	25.8995	17.6532	11.4922	71.4081	14.3495
12.7057	13.8807	16.2875	37.1162	64.0753	70.0944	17.4589	11.19	16.7784	13.1716	26.0927	10.3242	4.53682	22.5099	6.37786	13.5173	6.80545	30.1722	53.8161	20.6224	29.7741	10.1633	9.59828	6.09499	25.6748	30.944	25.6466	17.5937	11.454	71.5288	14.5814
12.4709	13.7181	16.2869	36.8877	63.502	69.2018	17.2982	11.1016	16.6948	13.272	25.6156	10.2995	4.4944	22.2134	6.29504	13.5225	6.5717	30.2749	54.008	20.5212	29.8953	10.1648	9.70936	6.32319	25.9678	30.882	25.5325	17.5538	11.4714	71.6135	14.7698
12.225	13.6219	16.2871	36.6878	63.028	67.3907	16.9271	11.0262	16.6801	13.4075	25.1199	10.2469	4.44049	21.8925	6.27603	13.5318	6.51045	30.2521	54.0387	20.4711	29.9451	10.1228	9.83409	6.67466	26.1811	30.9134	25.4602	17.2548	11.4693	71.3661	14.8649
12.0482	13.5583	16.2755	36.8143	62.1641	65.9746	16.6812	10.9877	16.6846	13.7306	25.0064	10.1931	4.33107	21.6366	6.25079	13.6139	6.42154	30.3749	54.3346	20.4175	29.9446	10.0137	9.90794	7.28043	26.4032	30.9383	25.2331	16.9829	11.3878	70.9169	14.9047
11.9031	13.5102	16.2639	36.9835	61.2099	65.428	16.4366	10.9923	16.6472	14.0304	24.7583	10.1523	4.20882	21.4743	6.20616	13.6898	6.33177	30.7422	54.4836	20.3918	29.9335	9.88291	9.99113	7.9257	26.5891	31.0975	25.0308	16.9191	11.2933	70.701	14.92
11.8091	13.4386	16.1617	36.9057	60.478	65.3547	16.2995	10.9911	16.5303	14.223	24.2805	10.0698	4.1319	21.2811	6.11787	13.7105	6.29496	30.7426	54.8572	20.3119	29.9237	9.83682	10.1321	8.46569	26.7237	30.9444	24.9958	16.8268	11.171	70.7535	14.9775
11.6995	13.2366	15.9952	36.6365	60.066	64.9156	16.046	10.9519	16.4025	14.3545	23.6022	9.97743	4.01862	20.6107	6.04499	13.7845	6.25291	30.8015	55.3463	20.2004	29.877	9.90972	10.3073	9.04957	26.8004	30.6808	24.9638	16.4984	11.038	70.9845	15.036
11.458	13.0645	15.8854	36.4555	59.1764	64.13	15.7805	10.8773	16.3426	14.4289	23.2375	9.92315	3.85516	20.0452	5.97711	13.8483	6.09356	30.8026	55.3801	20.1155	29.765	9.92065	10.4615	9.53565	26.8692	30.4247	24.8366	16.227	10.9965	71.1254	15.0982
11.2434	12.9103	15.8351	36.5276	58.5211	63.0441	15.5379	10.7855	16.2688	14.5128	23.0359	9.74179	3.74685	19.8101	5.91417	13.9038	5.85551	30.6547	55.4187	20.0572	29.611	9.90354	10.5542	9.83221	26.8794	30.0645	24.6526	15.9225	10.9505	71.2261	15.1512
11.071	12.7484	15.7824	36.4447	58.0306	62.1496	15.2037	10.693	16.1874	14.635	22.9598	9.37046	3.67249	19.525	5.8444	13.8958	5.78098	30.6009	55.3499	19.9648	29.3981	9.78412	10.711	9.99955	26.8734	29.9317	24.4194	15.9182	10.8809	71.2643	15.196
10.9239	12.6012	15.8054	35.7035	57.641	61.2895	14.7716	10.5749	16.2456	14.7588	22.8449	9.13144	3.62028	19.3383	5.77852	13.8248	5.66901	30.4851	55.3674	19.867	29.2587	9.66015	10.7954	10.3466	26.8277	29.8549	24.1078	15.9395	10.7824	71.5335	15.2543
10.8256	12.5263	15.8435	34.6251	57.435	60.5188	14.4106	10.4278	16.3555	14.8509	22.2979	8.86941	3.57568	19.174	5.73408	13.6957	5.54318	30.156	55.478	19.7457	29.2043	9.60846	10.8622	10.8484	26.7118	29.8064	23.9253	15.8744	10.6626	71.8744	15.3455
10.748	12.4088	15.8231	34.3903	57.3477	59.582	14.2003	10.299	16.2798	14.9131	22.0238	8.47921	3.51229	18.9494	5.69431	13.6392	5.44817	29.8628	56.3729	19.5477	29.0189	9.52046	10.9059	11.2816	26.7005	29.674	23.5956	15.7591	10.5034	72.1164	15.487
10.6311	12.3438	15.7648	34.3602	57.1016	58.8738	13.8815	10.2831	16.1305	14.9808	21.9331	8.31753	3.44377	18.6741	5.62232	13.5881	5.40487	29.5527	56.764	19.3789	28.7813	9.43966	10.9519	11.5266	26.705	29.5245	23.0659	15.4611	10.3795	72.386	15.7133
10.5169	12.3239	15.7375	33.7744	56.0941	58.4135	13.7804	10.2064	15.7409	15.0031	21.8852	8.16589	3.42562	18.532	5.52307	13.5409	5.37553	29.4386	56.9106	19.1807	28.5463	9.39639	11.0527	11.6591	26.6687	29.4176	22.7047	15.3995	10.2812	72.4302	15.9585
10.4041	12.2479	15.7315	32.7321	55.1805	58.1274	13.7268	10.0961	15.311	15.0344	21.6759	7.97525	3.38805	18.4373	5.43583	13.4408	5.28255	29.4676	56.8413	18.9878	28.3649	9.40939	11.1754	11.7608	26.6259	29.3269	22.2696	15.381	10.1767	72.3222	16.1069
10.3516	11.9273	15.7537	32.3766	54.4063	57.9069	13.6043	9.98363	15.11	15.0933	21.773	7.89969	3.34528	18.3178	5.37407	13.3917	5.15894	29.2833	56.9726	18.7934	28.2842	9.38487	11.2534	12.0198	26.4753	29.2296	22.0143	15.2737	10.1543	72.3445	16.2698
10.2289	11.4775	15.8107	32.3367	54.0142	57.6017	13.4761	9.83179	15.0981	15.1884	21.6746	7.77515	3.31162	18.2645	5.336	13.3822	4.9975	29.0449	56.7202	18.5938	28.1723	9.36577	11.3058	12.3455	26.416	29.0674	21.7041	15.1733	10.101	72.2395	16.4699
10.1056	11.2284	15.8268	32.2838	53.8609	57.284	13.3725	9.71504	15.1015	15.2434	21.4736	7.50248	3.27291	18.1605	5.29733	13.3527	4.86525	28.8515	57.1388	18.4101	28.0862	9.36618	11.2961	12.6335	26.3915	28.9451	21.6144	15.0009	10.0285	71.8992	16.6214
9.93826	11.1175	15.7845	32.4304	53.6886	56.814	13.2477	9.53772	14.9324	15.2257	21.2178	7.18876	3.25405	17.9547	5.23688	13.3856	4.72456	28.2223	57.2958	18.2191	28.0355	9.35878	11.3627	12.8569	26.3666	28.5963	21.5773	14.9031	9.91613	71.623	16.7621
9.83988	11.0523	15.7318	32.5114	53.0695	56.7161	13.1988	9.39944	14.5944	15.1955	21.0065	7.04492	3.22026	17.7912	5.19172	13.4386	4.62324	27.9434	57.4159	17.8958	28.0233	9.32954	11.4291	13.0146	26.3705	28.3406	21.524	14.8344	9.74172	71.8828	16.8689
9.75713	11.0046	15.7158	32.4129	52.5321	56.7573	13.0499	9.24907	14.2394	15.1981	20.7962	6.98021	3.16832	17.7099	5.12947	13.3922	4.45961	27.8342	57.4639	17.5134	27.8655	9.28867	11.4758	13.1934	26.3628	28.2874	21.2756	14.6967	9.54107	72.0785	16.8663
9.64229	10.9434	15.6813	32.2972	52.3254	56.7956	12.8451	9.11059	13.8787	15.2094	20.3535	6.88028	3.11362	17.5937	5.03644	13.3636	4.32214	27.4582	57.5156	17.0949	27.5636	9.22397	11.5401	13.4717	26.3485	28.0128	21.1369	14.5871	9.36622	71.9124	16.8113
9.41681	10.8276	15.6307	32.3854	51.858	56.8103	12.6189	9.08704	13.645	15.2339	20.0443	6.7164	3.12005	17.4536	4.9507	13.3923	4.2286	27.0788	57.0463	16.6097	27.2695	9.16062	11.7167	13.9795	26.3239	27.7146	21.0802	14.5602	9.21851	71.4231	16.7568
8.78405	10.7989	15.6187	32.4986	51.516	56.1391	12.4251	9.12467	13.5981	15.1884	19.6483	6.57254	3.16679	17.2168	4.84961	13.4488	4.14914	27.0571	56.6453	16.4027	27.1834	9.14519	11.8504	14.7611	26.2874	27.5812	20.9769	14.4983	9.16642	71.0947	16.7398
8.25217	10.8099	15.56	32.7484	51.0388	55.6998	12.0717	9.12569	13.5883	15.1529	19.3775	6.46141	3.17265	17.1205	4.74513	13.5049	4.10528	27.0785	56.4344	16.2359	27.128	9.11989	11.8514	15.2319	26.2576	27.4665	20.9263	14.1195	9.07936	71.0492	16.7496
7.99194	10.7748	15.5152	33.2033	50.1854	55.0727	11.8101	9.07095	13.4749	15.1881	19.2077	6.2639	3.18222	17.0744	4.67853	13.606	4.05097	27.0864	56.0662	16.1159	27.0634	9.10741	11.892	15.3881	26.2323	27.1424	20.9332	13.7843	8.97368	70.6236	16.7831
7.82945	10.7072	15.3876	33.4898	49.3526	54.4421	11.6506	8.94137	13.2524	15.1935	18.8636	6.10694	3.2138	17.003	4.63709	13.5856	4.01774	26.9197	55.9844	15.9761	26.9814	9.095	12.0039	15.704	26.1999	27.057	20.8994	13.6686	8.83413	69.7951	16.81
7.70215	10.6543	15.2649	33.6838	49.1112	54.0243	11.5852	8.8359	13.0338	15.2096	18.6336	5.972	3.22228	16.9421	4.55833	13.5525	3.97077	26.7774	55.9729	15.7621	26.807	9.06919	12.1441	16.3164	26.0781	26.9497	20.8702	13.5536	8.75681	68.5575	16.8457
7.57612	10.5909	15.1488	34.2425	48.7577	52.2666	11.5691	8.77886	12.8737	15.2079	18.5087	5.90144	3.2494	16.8739	4.47489	13.474	3.92887	26.8158	55.5231	15.3569	26.6325	9.01672	12.3173	16.7185	25.9006	26.7242	20.8503	13.2631	8.63256	67.6072	16.8686
7.45377	10.4811	15.09	34.6657	48.5426	50.5106	11.4328	8.71585	12.7806	15.1953	18.3688	5.82603	3.2669	16.7308	4.39418	13.3375	3.89731	26.7246	55.2213	15.0337	26.4199	8.95065	12.3928	17.0904	25.7227	26.529	20.8749	12.9498	8.52629	66.9825	16.8419
7.34247	10.3688	15.0145	34.3714	48.4005	50.1315	11.2101	8.66876	12.8088	15.1403	17.6979	5.81177	3.27445	16.4569	4.34485	13.2678	3.85929	26.1708	55.3671	14.746	25.9009	8.92181	12.5261	17.7047	25.5081	26.4552	20.6462	12.7652	8.42007	66.3357	16.7808
7.24303	10.2648	14.9893	34.3734	48.2348	49.7449	11.0812	8.60302	12.8248	15.0835	17.2778	5.73987	3.26954	16.344	4.34289	13.2867	3.79752	26.0612	55.2812	14.5033	25.4995	8.84733	12.7331	18.2178	25.274	26.1366	20.1892	12.6087	8.30979	65.8691	16.7007
7.12864	10.0754	14.9406	34.5665	47.7354	49.2999	10.9371	8.54411	12.7586	15.0389	17.1708	5.63468	3.26326	16.4047	4.29138	13.2978	3.70691	26.284	54.9646	14.3448	25.2249	8.77453	12.7939	18.732	25.1207	25.868	19.8268	12.5123	8.21992	64.9394	16.637
7.00926	9.76667	14.8938	34.6214	47.1946	49.2422	10.8109	8.50247	12.7244	14.9692	17.1151	5.53218	3.27985	16.4604	4.23965	13.3051	3.64535	26.1911	54.6695	14.2371	24.8635	8.68029	12.8504	19.1692	25.0529	25.4695	19.5433	12.3369	8.13084	64.0978	16.574
6.87687	9.333	14.8727	34.5802	46.6098	49.1063	10.7225	8.4474	12.6363	14.8823	16.9292	5.40299	3.29328	16.2323	4.14844	13.2859	3.60761	26.0939	54.6358	14.1073	24.6868	8.59454	12.7822	19.5292	24.993	25.2784	19.3007	12.1972	8.06798	63.7987	16.492
6.75273	9.13764	14.883	34.5893	46.4053	48.6091	10.477	8.41445	12.4852	14.7052	16.7603	5.22093	3.2953	15.8521	4.03845	13.2431	3.55843	26.0128	54.6694	13.9113	24.4248	8.52617	12.7536	19.8959	24.9976	24.9922	19.1429	12.0582	8.00634	63.2202	16.3941
6.61782	8.95579	14.8419	34.8218	46.3244	47.7254	10.2756	8.40592	12.4301	14.6529	16.6646	5.01222	3.33314	15.7399	3.9818	13.2042	3.5092	26.0289	54.2113	13.7289	23.7587	8.52202	12.7445	20.2438	24.9407	24.6866	18.7923	11.8965	7.9116	62.4119	16.3308
6.4817	8.73269	14.7664	34.7305	46.148	47.0076	10.1549	8.38828	12.4728	14.6582	16.3282	4.8271	3.36072	15.6717	3.94702	13.1395	3.42598	25.9772	53.7604	13.4499	22.6339	8.50629	12.805	20.7255	24.8446	24.6382	18.5669	11.7957	7.739	61.6724	16.3435
6.35854	8.48052	14.6866	34.9085	45.6138	47.1922	10.1053	8.35545	12.524	14.6362	16.1519	4.76214	3.37483	15.5316	3.92587	13.0885	3.33642	25.9884	53.6571	13.1935	21.8362	8.46853	12.8693	21.5367	24.743	24.6764	18.5443	11.7751	7.60713	61.4312	16.3722
6.26493	8.33147	14.6315	35.1244	44.6111	47.7082	9.99874	8.29584	12.5652	14.5733	15.9131	4.6457	3.39859	15.5152	3.91898	12.9662	3.2382	26.0169	53.3373	12.9847	21.5825	8.40166	12.8968	22.3647	24.6045	24.6369	18.2856	11.7547	7.55326	61.4439	16.3759
6.18446	8.28661	14.5531	35.3867	44.0676	47.9115	9.88483	8.24036	12.4941	14.5315	15.8166	4.58889	3.45078	15.4465	3.90704	12.8813	3.19814	25.9753	53.1757	12.6434	21.3815	8.3279	12.9724	23.1054	24.4248	24.5402	18.0378	11.6792	7.51191	61.2142	16.3668
6.11307	8.21861	14.438	35.4695	43.7893	47.6926	9.6346	8.1725	12.3882	14.4448	15.7756	4.45623	3.48428	15.3953	3.88551	12.7673	3.19145	25.8874	53.0865	12.3811	21.1928	8.22161	13.0591	23.6854	24.2312	24.3494	17.97	11.5873	7.43165	60.4072	16.3498
6.06954	8.11679	14.3008	35.602	43.0267	47.308	9.37971	8.07524	12.2662	14.2522	15.6938	4.3235	3.49629	15.2889	3.84833	12.6565	3.18496	25.7681	53.1537	12.1955	20.9747	8.16144	13.0077	24.2991	24.0403	24.0092	17.87	11.5456	7.37133	59.6117	16.3422
6.04148	8.0376	14.1987	35.7577	42.476	47.1611	9.00224	7.93721	12.2603	14.0616	15.518	4.20778	3.52746	15.1578	3.84993	12.5828	3.18606	25.625	53.0115	12.0284	20.5427	8.10931	12.9516	24.5841	23.8674	23.9676	17.6055	11.4883	7.30038	59.3332	16.312
5.97286	7.95543	14.1818	35.9449	41.8735	47.1922	8.91905	7.82298	12.2666	13.9517	15.1526	4.14494	3.59363	15.0648	3.85162	12.5301	3.18875	25.5994	52.8562	11.8743	20.1635	8.09285	12.914	24.7471	23.682	23.614	17.3904	11.4385	7.15526	59.3237	16.2431
5.91418	7.8699	14.1587	35.9973	41.2099	47.1135	8.85936	7.73336	12.2441	13.727	15.0733	3.99818	3.74356	15.0015	3.84612	12.4575	3.19193	25.6352	52.8898	11.6884	20.0131	8.09978	12.8142	25.0314	23.5025	23.4799	17.2931	11.4014	6.97558	59.3906	16.1836
5.83321	7.74839	14.0838	36.1284	40.7164	47.0055	8.80633	7.65225	12.1475	13.5666	14.7109	3.89867	3.94157	14.9422	3.83065	12.3508	3.17253	25.637	52.6538	11.4149	19.8774	8.07516	12.7108	25.2966	23.3436	23.2261	17.0062	11.3447	6.79683	59.3329	16.1346
5.65248	7.67595	13.933	36.3034	40.3486	46.9555	8.68875	7.56804	12.0613	13.4721	14.5775	3.8274	4.0953	14.877	3.81578	12.284	3.14758	25.5777	51.8252	11.1941	19.685	8.07768	12.6601	25.6663	23.2143	23.1575	16.8005	11.193	6.74959	59.0635	16.1118
5.47823	7.65987	13.7262	36.2873	39.8801	46.7434	8.59386	7.50535	12.0484	13.3993	14.3054	3.78111	4.16316	14.6625	3.79524	12.24	3.12468	25.5609	50.6606	11.0557	19.5241	8.04767	12.6474	26.0638	23.0764	23.1799	16.612	11.0004	6.6979	58.6819	16.141
5.29858	7.58836	13.5982	36.2798	40.038	46.4334	8.53543	7.48112	11.964	13.2499	13.9343	3.73918	4.19276	14.3177	3.75922	12.1798	3.10795	25.5292	50.111	10.8663	19.1756	8.0031	12.6128	26.6243	22.9146	23.1196	16.3934	10.7594	6.57878	58.3446	16.1547
5.19405	7.52909	13.4732	36.4405	40.1763	46.3036	8.53546	7.43278	11.8489	13.12	13.782	3.70243	4.23699	14.1601	3.73724	12.0374	3.10117	25.5436	49.9415	10.4956	18.9132	7.94646	12.5262	27.1522	22.8292	23.0202	16.2977	10.5564	6.38618	57.7897	16.1218
5.15213	7.4951	13.257	36.4176	40.1926	46.0577	8.49285	7.37975	11.8771	13.0439	13.7124	3.68802	4.30182	14.0009	3.734	11.9183	3.09385	25.3878	49.2107	10.022	18.5052	7.87458	12.5456	27.5397	22.6892	23.003	16.2611	10.3579	6.18579	57.021	16.1117
5.04131	7.49726	13.0501	36.3266	40.1212	45.5089	8.42744	7.3196	11.8292	12.993	13.6516	3.65839	4.37524	13.6109	3.73788	11.9029	3.0738	25.3374	48.9017	9.64938	18.011	7.83928	12.5901	27.9238	22.4808	22.9808	16.1231	10.3275	5.98267	56.5256	16.1429
4.91014	7.463	12.86	36.2749	40.0661	44.9635	8.33767	7.25055	11.7283	12.9259	13.5006	3.62252	4.4531	13.2611	3.73251	11.8573	3.02491	25.3995	48.9724	9.38915	17.5885	7.84218	12.6139	28.2978	22.3383	22.8668	16.0046	10.3049	5.85806	56.3564	16.1462
4.79665	7.44803	12.6592	36.3039	40.1273	44.3802	8.26384	7.1831	11.6738	12.8852	13.2234	3.54983	4.5209	13.0679	3.73539	11.8575	3.01819	25.3388	48.8825	9.05485	17.3348	7.82205	12.5317	28.7229	22.2114	22.7509	15.772	10.3074	5.78195	56.2567	16.1385
4.67462	7.36578	12.4157	36.4726	40.1785	44.0976	8.11298	7.14558	11.6139	12.7623	12.907	3.46435	4.59272	13.017	3.73474	11.8403	3.00441	25.1615	48.0235	8.93996	17.0598	7.74245	12.3779	29.2109	21.9756	22.4064	15.5798	10.3217	5.65652	55.7869	16.1316
4.51726	7.2868	12.1231	36.9315	40.2386	44.1386	7.96632	7.10854	11.6936	12.6406	12.9239	3.42242	4.67828	13.0133	3.73782	11.7661	2.98769	25.0563	47.5912	8.7918	16.9262	7.64414	12.2935	29.6764	20.2009	21.9837	15.3722	10.3206	5.54921	55.2847	16.1056
4.37671	7.24893	11.9173	36.9547	39.9867	44.1374	7.97843	7.0648	11.8409	12.5719	12.8518	3.41862	4.7429	12.9257	3.73089	11.6364	2.9774	25.1193	47.5075	8.4338	16.685	7.53359	12.2698	30.2977	18.6451	21.9227	15.309	10.32	5.44945	54.7034	16.0266
4.2694	7.17969	11.7873	36.9595	39.4902	43.774	7.93943	7.00723	11.9303	12.5145	12.8224	3.40813	4.76439	12.7268	3.72221	11.5106	2.97583	25.0569	47.3687	7.95105	16.3816	7.40856	12.1599	30.944	17.9244	21.972	15.1977	10.2701	5.20474	54.1061	15.9394
4.20839	7.10181	11.7283	36.8787	39.041	43.5281	7.816	6.94856	11.9334	12.4378	12.7862	3.37787	4.7767	12.5916	3.7257	11.4603	2.98497	24.8948	47.2189	7.70961	16.0271	7.286	12.168	31.3858	17.6875	21.8034	14.8566	10.1759	4.99277	53.4911	15.909
4.19039	6.97005	11.6546	37.0323	38.2458	43.6642	7.72344	6.91059	11.8969	12.3435	12.7555	3.33186	4.78163	12.5644	3.73045	11.4115	2.99246	24.6567	47.4174	7.51613	15.6593	7.16001	12.2304	32.2453	17.4146	21.3052	14.6035	10.0639	4.81354	52.7894	15.9086
4.17882	6.92158	11.5434	37.1049	37.1967	43.6503	7.61134	6.86681	11.8214	12.2623	12.6106	3.28168	4.81681	12.4268	3.72747	11.2724	2.98584	24.4342	47.3766	7.39136	15.2417	7.09462	12.2086	32.927	17.0828	21.249	14.5239	9.92044	4.67294	52.2288	15.8107
4.16086	6.89349	11.4289	36.7403	36.398	43.2033	7.51175	6.81744	11.8289	12.1375	12.4838	3.25139	4.88379	12.2506	3.71437	11.0672	2.98692	24.296	47.2439	7.16576	14.9446	7.0151	12.1416	33.5141	16.6603	21.1389	14.4424	9.82957	4.63133	51.8691	15.6158
4.12958	6.85417	11.3375	36.213	36.2433	42.8274	7.45172	6.74679	11.751	12.0003	12.4498	3.23501	4.96073	12.181	3.71797	11.0829	2.97715	24.2451	47.0279	6.9822	14.7163	6.92149	12.1606	34.0778	16.1976	21.2688	14.3676	9.83761	4.51042	51.8707	15.4793
4.10666	6.69721	11.2525	36.06	36.1932	42.7272	7.41959	6.68949	11.5465	11.7946	12.3327	3.23051	5.04747	12.1241	3.69104	11.078	2.9665	24.0833	46.9259	6.89646	14.4659	6.83556	12.1374	34.4305	15.7031	21.217	14.3222	9.83412	4.28076	52.044	15.4344
4.08236	6.61709	11.2061	36.0728	35.9608	42.8795	7.42724	6.6399	11.4343	11.531	12.2991	3.20436	5.13024	12.0412	3.66225	10.9944	2.94339	23.988	46.6977	6.79581	14.1971	6.73679	12.0552	34.9112	15.0673	21.0352	14.2719	9.81986	4.07673	52.1465	15.3661
4.05055	6.53111	11.2267	36.353	35.7049	43.2004	7.38241	6.5817	11.5729	11.3482	12.2264	3.17347	5.17695	11.9731	3.62031	10.8811	2.93691	23.7191	46.5135	6.69711	14.0954	6.62065	12.0438	35.1507	14.3911	20.9328	14.1984	9.77949	4.01325	51.9087	15.2706
4.02315	6.45935	11.2479	36.5741	35.3744	43.0194	7.315	6.51442	11.6277	10.9867	12.0584	3.16347	5.21441	11.8766	3.59569	10.8326	2.92543	23.3102	46.4309	6.53089	14.0037	6.49579	11.9939	35.4482	13.7801	20.4152	14.0253	9.74052	3.97482	51.383	15.097
4.00894	6.35639	11.1877	36.6751	34.9923	42.6772	7.22213	6.4319	11.524	10.5614	11.8156	3.14955	5.28454	11.8061	3.55957	10.8036	2.92883	23.3346	46.5166	6.38938	13.8531	6.3547	11.8505	35.665	13.2739	20.2405	13.915	9.66405	3.9044	51.1248	14.8737
3.99973	6.32268	11.0978	36.6512	34.8197	42.2446	7.16003	6.35349	11.4216	10.2763	11.5859	3.1611	5.35384	11.7735	3.49919	10.7321	2.93653	23.338	46.3534	6.14057	13.7854	6.13689	11.8249	35.9443	12.7781	20.2372	13.8156	9.52534	3.81622	51.2639	14.731
3.98511	6.33307	10.9983	36.5039	34.7328	41.6511	6.94303	6.27713	11.3014	9.87522	11.5814	3.13925	5.41691	11.74	3.47263	10.6306	2.91591	23.1964	46.1947	5.93729	13.6501	5.98127	11.7854	36.3365	12.3299	20.2333	13.5461	9.46179	3.71952	51.5139	14.6851
3.95494	6.28003	10.939	36.5714	34.7303	41.3638	6.76512	6.22518	11.2164	9.57002	11.4715	3.12339	5.48055	11.6702	3.45371	10.5446	2.92598	22.9421	46.0137	5.78173	13.4994	5.83878	11.804	36.7025	11.8707	20.1982	13.4035	9.39486	3.6929	51.4606	14.6893
3.93587	6.21809	10.8827	36.5464	34.5707	41.134	6.65132	6.15998	11.0392	9.31277	11.2849	3.10955	5.53942	11.5601	3.41542	10.5055	2.91622	22.6663	45.3412	5.64199	13.4524	5.74611	11.8064	37.1041	11.5642	20.2272	13.3041	9.20093	3.65478	51.0524	14.6448
3.9088	6.21453	10.7939	36.4886	34.3599	41.0885	6.66017	6.11683	10.9993	9.02862	11.0829	3.10475	5.60365	11.4392	3.39108	10.5055	2.90491	22.4701	44.4692	5.55854	13.4027	5.67617	11.721	37.5287	11.3309	20.2638	13.2924	8.93223	3.61271	50.8207	14.4965
3.891	6.08257	10.6026	36.3055	33.9853	41.0667	6.60908	6.10016	10.9559	8.75173	10.9464	3.07149	5.67199	11.3329	3.38627	10.494	2.89654	22.315	44.2646	5.38562	13.2959	5.57824	11.6648	37.9047	11.1837	20.259	13.2096	8.81862	3.57304	51.1107	14.277
3.87863	6.03667	10.4494	35.9653	33.8497	41.0337	6.51737	6.04713	10.9073	8.42264	10.5898	3.0516	5.73638	11.2649	3.4041	10.4631	2.87945	22.1737	44.0668	5.1231	13.1738	5.52354	11.6133	38.164	11.0329	20.1622	13.1315	8.77639	3.55691	51.2156	14.1229
3.83401	6.05583	10.4088	35.7251	33.9717	41.0464	6.50182	5.97681	10.7925	8.04697	10.3495	3.02788	5.79704	11.1759	3.42297	10.3943	2.85871	22.0126	43.8225	4.92363	13.1128	5.48694	11.5501	38.5073	10.884	20.0453	13.0735	8.59505	3.55601	50.8255	14.0591
3.76921	6.04713	10.3609	35.4843	33.9013	41.0299	6.46396	5.87559	10.7372	7.65856	10.2222	3.02656	5.84664	10.9669	3.44135	10.2268	2.85472	21.8772	43.3052	4.74887	13.0684	5.45219	11.4984	38.8689	10.7082	19.988	13.0288	8.44599	3.5202	50.0848	14.0421
3.73452	6.04161	10.2772	35.3333	33.7703	40.8073	6.36944	5.68164	10.7436	7.47593	10.1651	3.03185	5.88874	10.5955	3.45138	10.0704	2.85394	21.7263	42.9852	4.59184	12.9333	5.38309	11.4184	38.9935	10.5251	19.9144	12.9982	8.32387	3.51439	49.4463	14.0376
3.71034	5.99969	10.2204	35.2553	33.6351	40.3526	6.27505	5.52569	10.6271	7.31569	10.1976	3.05524	5.91437	10.3531	3.46713	9.88294	2.84166	21.4976	42.6003	4.50948	12.6961	5.31824	11.3604	39.0213	10.3907	19.8498	12.9855	8.29267	3.52211	49.212	13.9874
3.64286	5.92255	10.1813	34.9422	33.3481	39.8372	6.22316	5.40313	10.5895	7.06206	10.1556	3.06025	5.93511	10.272	3.48602	9.75044	2.84282	21.0055	42.2434	4.47504	12.5894	5.22756	11.319	39.0786	10.2105	19.6479	12.8883	8.15174	3.50756	48.8708	13.8384
3.53815	5.84392	10.1173	34.8032	33.2229	39.597	6.23388	5.28862	10.5543	6.8569	10.0087	3.0627	5.96885	10.2334	3.48375	9.6997	2.8393	20.6446	41.7417	4.41219	12.4153	5.15041	11.2684	39.3308	9.97055	19.5101	12.6911	7.92389	3.49215	48.2297	13.68
3.44507	5.829	9.9465	34.5551	33.4213	39.4741	6.27008	5.24263	10.5452	6.73407	10.0781	3.07611	5.98246	10.1676	3.50033	9.61004	2.82977	20.529	41.4088	4.18954	12.1698	5.06332	11.1815	39.575	9.68383	19.4168	12.5607	7.86264	3.48554	48.1092	13.5298
3.39509	5.85211	9.76852	34.1933	33.2241	39.2553	6.26958	5.2301	10.5391	6.5773	10.0469	3.07649	5.991	9.98697	3.51235	9.48817	2.82098	20.4832	41.2617	4.04987	11.8793	4.96796	11.09	39.8239	9.378	19.4005	12.5351	7.82602	3.47385	48.2378	13.3391
3.32654	5.87037	9.67843	34.1114	32.8056	38.8662	6.28396	5.20613	10.5238	6.44308	10.005	3.06265	6.00489	9.82243	3.52384	9.23378	2.80004	20.2682	40.8157	4.01211	11.6708	4.89484	10.9915	40.212	9.08027	19.3746	12.5067	7.75087	3.4677	48.291	13.1287
3.27875	5.84653	9.59786	34.1075	32.5376	38.2885	6.18516	5.13075	10.4679	6.25452	9.89368	3.0567	6.02715	9.80915	3.52795	8.98228	2.79449	20.0532	40.5908	3.89529	11.5403	4.84037	10.9015	40.8002	8.81301	19.3308	12.4287	7.70268	3.45567	48.0464	12.9144
3.21974	5.83936	9.45934	33.9512	32.516	37.6097	6.09062	5.02377	10.4008	6.07859	9.68869	3.0612	6.05029	9.82395	3.53154	8.87735	2.80819	19.798	39.8704	3.72601	11.4256	4.76152	10.8726	41.7736	8.48627	19.3478	12.3207	7.5988	3.42604	47.5122	12.6972
3.16324	5.84118	9.38777	33.9634	32.4504	37.1053	6.07168	4.88148	10.3396	5.95696	9.5386	3.07567	6.06688	9.70596	3.5322	8.85977	2.80257	19.5348	39.6179	3.63501	11.1901	4.70924	10.8204	43.2772	8.19991	19.3305	12.2603	7.41991	3.39859	47.1017	12.6243
3.06727	5.86793	9.2712	33.7993	32.289	36.865	6.07335	4.76382	10.3083	5.93765	9.29762	3.0776	6.10237	9.58557	3.51668	8.78768	2.78957	19.3766	39.4768	3.58436	10.9382	4.67821	10.6812	44.3421	7.95057	19.3198	12.1781	7.36522	3.38251	46.9943	12.586
3.00642	5.84378	9.17762	33.4195	32.1679	36.7292	6.10061	4.69602	10.3982	5.9377	9.20531	3.09116	6.15323	9.47501	3.51937	8.64159	2.78132	19.3474	39.023	3.52647	10.6406	4.6133	10.5289	44.8504	7.74132	19.3256	11.9705	7.26451	3.36596	47.107	12.5116
2.9775	5.80429	9.13091	32.8665	32.1187	36.4375	6.08198	4.6636	10.4322	5.89711	9.15212	3.08845	6.21237	9.32358	3.53754	8.56749	2.76458	19.2568	38.5446	3.46855	10.3857	4.56671	10.48	45.4196	7.58627	19.3402	11.6817	7.20839	3.33517	47.1992	12.4311
2.90489	5.77248	9.08765	32.6142	32.2163	36.1819	6.13442	4.65386	10.4085	5.8607	9.14849	3.09729	6.2442	9.19873	3.54674	8.42381	2.75166	18.9563	38.3728	3.39245	10.2369	4.52485	10.4236	45.7452	7.42337	19.3205	11.4299	7.12147	3.30521	47.1572	12.3555
2.80767	5.7391	8.97293	32.535	32.2707	35.9498	6.15127	4.63178	10.3858	5.80277	9.07305	3.09348	6.25391	9.05278	3.54185	8.28516	2.74081	18.7419	38.1304	3.34164	10.1781	4.50472	10.3322	45.7959	7.36345	19.3102	11.2624	7.0451	3.26915	47.2184	12.282
2.72478	5.69215	8.82266	32.106	31.9304	35.5967	6.16173	4.62848	10.3785	5.64455	9.02694	3.09858	6.26952	8.91268	3.53784	8.25655	2.72395	18.5541	38.154	3.31439	10.1149	4.47973	10.1939	45.8501	7.32862	19.2057	11.1417	6.94851	3.24438	47.5427	12.1667
2.68202	5.66757	8.55953	31.8017	31.6848	35.3076	6.14737	4.60782	10.4261	5.46753	8.99685	3.1008	6.28107	8.78043	3.56417	8.23459	2.72618	18.5029	37.4364	3.30081	9.98911	4.45838	10.1309	45.9906	7.26059	18.9496	11.0097	6.86657	3.23221	47.6114	12.0015
2.65805	5.57865	8.29557	31.8482	31.5601	35.1072	6.17755	4.57139	10.5413	5.32559	8.90085	3.09485	6.28238	8.66923	3.57531	8.19227	2.74141	18.1561	37.0268	3.28245	9.8001	4.44067	10.0332	46.0527	7.15532	18.8001	10.9074	6.82045	3.22361	47.3802	11.8358
2.62689	5.56571	8.16951	32.0383	31.5792	34.9365	6.21752	4.50786	10.5998	5.16812	8.8533	3.10192	6.29027	8.5839	3.56298	8.07987	2.73878	17.5266	36.9117	3.26494	9.66325	4.43297	10.0529	46.0461	7.05058	18.6883	10.8823	6.67837	3.20724	47.2381	11.6764
2.62861	5.51683	8.13188	31.6988	31.3891	34.8869	6.27815	4.47593	10.6144	5.00554	8.82105	3.08984	6.28274	8.50881	3.57243	7.95337	2.74055	17.143	36.8855	3.25652	9.53464	4.42406	9.95963	46.3009	6.89348	18.7114	10.8363	6.5673	3.17461	47.1207	11.5766
2.62618	5.47878	8.01758	30.871	31.1965	34.7271	6.26802	4.45856	10.598	4.89003	8.69526	3.06647	6.29796	8.47756	3.58742	7.85145	2.73416	16.8883	36.7726	3.23241	9.26838	4.40777	9.91675	46.4507	6.74875	18.7499	10.6305	6.46706	3.14542	46.8352	11.5555
2.61872	5.46552	7.92645	30.2852	31.0329	34.382	6.26006	4.44366	10.5612	4.7977	8.63939	3.06409	6.3148	8.468	3.60905	7.80043	2.73132	16.4734	36.6804	3.17026	9.01611	4.37846	9.83821	46.4666	6.69023	18.7262	10.5523	6.4086	3.13561	46.4641	11.5213
2.5996	5.47695	7.84584	30.1987	30.8575	33.9754	6.24316	4.40407	10.5238	4.7018	8.47526	3.06395	6.32028	8.37187	3.64527	7.76622	2.72101	15.9204	36.5492	3.13469	8.72694	4.32898	9.78249	46.5924	6.63886	18.6345	10.509	6.40946	3.11741	45.9245	11.4675
2.57593	5.4375	7.68274	30.1634	30.5341	33.5463	6.23857	4.36102	10.4851	4.58045	8.45716	3.02733	6.31441	8.13476	3.66509	7.77389	2.70331	15.6615	36.4946	3.11282	8.53383	4.28672	9.753	46.6395	6.57934	18.5298	10.4504	6.35411	3.09968	45.4579	11.4217
2.56606	5.37953	7.55088	30.1028	30.3704	32.984	6.24342	4.33614	10.4393	4.50071	8.38504	3.03413	6.32367	7.89321	3.67475	7.75464	2.70749	15.4874	36.5309	2.97464	8.43645	4.25449	9.70266	46.6666	6.49836	18.4201	10.2726	6.29523	3.09824	45.3312	11.3625
2.56057	5.3367	7.4047	30.0786	30.1927	32.6747	6.24392	4.29233	10.4193	4.47403	8.22302	3.05654	6.32533	7.76838	3.68826	7.73375	2.70021	15.2578	35.8208	2.88464	8.15256	4.21363	9.62798	46.6836	6.42936	18.3675	10.0984	6.2121	3.10823	45.1334	11.3189
2.55561	5.30715	7.32514	29.8262	30.0769	31.8766	6.23636	4.24896	10.4291	4.4671	8.21559	3.08226	6.32536	7.67404	3.70741	7.68073	2.6881	14.9416	35.3041	2.85769	7.59323	4.14095	9.55827	46.7	6.30104	18.2534	10.0086	6.09764	3.10018	44.8297	11.2913
2.52464	5.26651	7.30745	29.4411	30.0977	30.6125	6.2291	4.23403	10.4341	4.47948	8.17647	3.08529	6.32647	7.55582	3.72173	7.58619	2.6821	14.525	35.1976	2.81642	7.37553	4.04504	9.57916	46.6244	6.24984	18.0687	9.86525	6.01201	3.10095	44.4259	11.2566
2.49397	5.24443	7.2635	29.2202	30.1675	29.3214	6.24428	4.23114	10.4054	4.45539	8.09796	3.07429	6.34385	7.48073	3.74237	7.55444	2.65842	14.292	34.9968	2.80442	7.26712	3.9445	9.63353	46.552	6.21529	17.7549	9.88348	5.9811	3.07745	43.9095	11.2103
2.44863	5.2308	7.13841	29.1803	30.1372	28.6955	6.2227	4.22923	10.3568	4.41573	8.01651	3.0767	6.35071	7.34889	3.75435	7.53524	2.64542	14.2017	34.0124	2.78724	7.08503	3.86156	9.6403	46.4728	6.16988	17.69	9.95424	5.96717	3.03219	43.5037	11.1444
2.44332	5.19292	7.00789	29.0128	30.1206	28.4123	6.23256	4.21307	10.3556	4.3638	8.0102	3.08689	6.3559	7.11104	3.7936	7.4975	2.63507	14.0998	33.6439	2.76518	6.8783	3.7518	9.59132	46.4509	6.10624	17.7063	9.93585	5.89595	3.00825	43.331	11.0269
2.44494	5.19647	6.85581	28.8872	30.0707	27.5353	6.22356	4.18685	10.3325	4.34873	7.98923	3.08769	6.34689	6.97455	3.86317	7.41726	2.62048	13.9041	33.6448	2.75547	6.69505	3.67646	9.65646	46.2975	5.99241	17.53	9.74679	5.81378	2.96732	43.2828	10.8939
2.45111	5.18521	6.7269	28.8643	29.9228	26.69	6.20161	4.16279	10.3138	4.34933	7.93081	3.07464	6.353	6.87977	3.95304	7.38338	2.60624	13.7888	33.5257	2.74532	6.5309	3.59359	9.7177	46.1576	5.83545	17.4385	9.64584	5.69617	2.94597	43.2507	10.7298
2.45389	5.17176	6.63378	28.8142	29.5888	26.03	6.18846	4.1491	10.3214	4.23405	7.96786	3.07647	6.37144	6.80926	4.04342	7.29399	2.60286	13.6124	33.1282	2.74541	6.36969	3.49786	9.71968	45.9517	5.73874	17.2766	9.563	5.60284	2.88825	43.0431	10.5651
2.45238	5.13153	6.55376	28.6752	29.1246	25.6222	6.15789	4.1122	10.2583	4.13647	7.94502	3.07417	6.36554	6.76036	4.14803	7.14339	2.59728	13.3489	32.85	2.72774	6.06681	3.41787	9.71753	46.0769	5.71365	17.2275	9.45876	5.54299	2.72892	42.9085	10.45
2.44212	5.10754	6.44258	28.3914	28.8148	25.369	6.18818	4.06974	10.2691	4.11234	7.86159	3.07144	6.35012	6.69897	4.25659	7.0955	2.59392	13.1415	32.641	2.72218	5.82232	3.37925	9.61614	46.2232	5.72418	17.387	9.41869	5.4588	2.59186	43.1986	10.3395
2.43771	5.07735	6.33978	28.3541	28.5824	25.0381	6.19384	4.04736	10.2603	4.13951	7.77616	3.07032	6.26744	6.67613	4.33233	7.08752	2.58866	12.9137	32.5006	2.71338	5.6144	3.34495	9.52482	46.2906	5.70579	17.3595	9.35448	5.42175	2.53219	43.6814	10.2053
2.43737	5.09059	6.29667	27.9144	27.9085	24.6934	6.13788	4.02319	10.1606	4.15705	7.5603	3.06733	6.1795	6.65188	4.36137	7.08394	2.58082	12.7271	31.9769	2.70759	5.48121	3.28353	9.44688	46.2891	5.66955	17.1032	9.27001	5.41637	2.52105	44.1619	10.0716
2.44465	5.0685	6.25853	27.5359	26.9564	24.3427	6.06998	4.02475	10.1114	4.16322	7.43686	3.0667	6.1241	6.56381	4.40104	7.03223	2.5903	12.5582	31.5593	2.69758	5.37863	3.21757	9.41848	46.1874	5.62485	16.9464	9.05633	5.36641	2.52619	44.4054	9.98506
2.44296	5.11762	6.22995	27.2775	26.4668	23.9915	6.08584	4.03415	10.0359	4.18672	7.35107	3.06797	6.0568	6.43386	4.474	7.00442	2.58237	12.3725	31.3384	2.69123	5.33808	3.14838	9.36106	46.1612	5.56181	16.7886	8.93619	5.35215	2.53104	44.4279	9.93839
2.42447	5.093	6.19918	26.8792	26.1408	23.6527	6.13136	4.04519	9.81515	4.19537	7.31456	3.06821	5.98923	6.4336	4.546	7.01471	2.58237	12.1951	30.9718	2.67515	5.28921	3.08916	9.32194	45.9984	5.54044	16.5832	8.83118	5.25174	2.51938	44.4003	9.91439
2.40485	5.03746	6.16096	26.482	25.937	23.4389	6.14743	4.051	9.51146	4.20478	7.29836	3.05092	5.91791	6.44525	4.60041	6.96624	2.57765	11.9785	31.0574	2.62163	5.2824	3.04171	9.26002	45.7757	5.53618	16.4036	8.81513	5.18315	2.51053	44.54	9.89588
2.39032	5.02519	6.12859	26.1313	25.5693	23.3411	6.14629	4.05713	9.35625	4.23096	7.19897	3.02447	5.88477	6.40872	4.68093	6.93817	2.57994	11.6234	30.9132	2.54336	5.28235	2.98812	9.25552	45.6685	5.53902	16.3547	8.77159	5.11067	2.46574	44.6899	9.86812
2.38339	4.9977	6.10481	25.9123	25.2323	23.2475	6.0971	4.04458	9.32753	4.27472	7.12156	3.01403	5.84435	6.27873	4.76915	6.88423	2.56623	11.3127	30.5561	2.48432	5.27056	2.95206	9.20029	45.7454	5.56366	16.2412	8.7421	5.02054	2.42655	44.8733	9.7771
2.37195	4.99258	6.09564	25.7187	24.929	22.7193	6.10255	4.04138	9.25391	4.2466	7.09626	2.99285	5.8013	6.13919	4.85034	6.77617	2.54938	11.1506	30.0286	2.47451	5.179	2.89643	9.06842	45.8205	5.53946	16.0328	8.74102	4.96457	2.39747	44.7878	9.61517
2.37513	4.97606	6.0836	25.5031	24.6836	22.0403	6.01212	4.04458	9.13778	4.1841	7.0587	2.95218	5.74247	6.02904	4.95487	6.70604	2.53313	11.0526	29.7569	2.43145	5.09048	2.85549	9.03094	45.6942	5.51885	15.9573	8.72048	4.86215	2.37866	44.7024	9.3979
2.3638	4.90197	6.07179	25.1593	24.4016	21.443	5.99783	4.03131	8.97946	4.12142	7.02896	2.93055	5.69117	5.89478	5.05836	6.60992	2.51963	10.829	29.6411	2.37876	4.99342	2.84359	8.91817	45.4466	5.48168	15.9197	8.62104	4.83098	2.36846	44.8701	9.17442
2.34461	4.81769	6.05634	24.9797	23.9761	20.9109	5.97426	4.03219	8.89955	4.14851	6.96929	2.90017	5.63205	5.78082	5.17836	6.56815	2.51496	10.526	29.2809	2.29435	4.9298	2.79527	8.79219	45.1753	5.43473	15.7272	8.58643	4.80895	2.36635	45.2059	8.98648
2.33304	4.81037	6.02646	24.8393	23.7308	20.3902	5.9627	4.04478	8.8393	4.15112	6.97986	2.90968	5.61346	5.73389	5.29453	6.51318	2.51689	10.3588	28.691	2.23236	4.88378	2.69859	8.72938	44.8877	5.38061	15.6433	8.56048	4.7515	2.36653	45.434	8.90259
2.31689	4.80488	5.98659	24.6109	23.4474	20.1191	5.95856	4.05111	8.76484	4.13741	6.96438	2.91966	5.60686	5.70085	5.37411	6.48178	2.49502	10.1462	28.538	2.22407	4.83992	2.64798	8.69749	44.811	5.35909	15.3916	8.51055	4.68137	2.35694	45.3387	8.8657
2.30657	4.78045	5.95007	24.5276	23.204	19.9284	5.9539	4.05473	8.53609	4.1288	6.90491	2.93607	5.59936	5.60456	5.42222	6.44283	2.47514	9.93012	28.19	2.20969	4.77193	2.61747	8.61426	44.7164	5.31844	15.2773	8.36431	4.56415	2.35454	45.1709	8.81282
2.3006	4.78311	5.88955	24.4609	22.8684	19.1512	5.9013	4.06601	8.33315	4.15768	6.87193	2.93048	5.58065	5.50848	5.51685	6.4095	2.46072	9.74508	28.0715	2.20098	4.70336	2.57148	8.56531	44.2061	5.26104	15.2992	8.07237	4.50075	2.35516	45.152	8.69095
2.29472	4.7363	5.74988	24.2068	22.5623	17.8195	5.89499	4.06323	8.29511	4.2064	6.79001	2.9323	5.52561	5.50359	5.62348	6.36959	2.44774	9.6476	27.9958	2.17923	4.61294	2.5364	8.46803	43.9963	5.19193	14.9992	8.04092	4.50032	2.34371	45.1571	8.53491
2.28702	4.6496	5.59208	24.0928	22.4089	17.2875	5.87699	4.07086	8.27992	4.24456	6.75611	2.92756	5.46475	5.47268	5.70652	6.34642	2.4409	9.52827	27.9126	2.16924	4.53746	2.48732	8.39368	44.0215	5.13181	14.9029	8.06496	4.43421	2.31239	45.1063	8.39714
2.28494	4.61038	5.47785	23.9718	22.3943	16.8705	5.85385	4.05373	8.23088	4.26625	6.74992	2.94347	5.40175	5.3892	5.77836	6.32639	2.43514	9.27753	27.8038	2.16922	4.38108	2.39207	8.29203	44.2364	5.04058	14.8792	8.08989	4.38616	2.27971	45.0248	8.25093
2.28216	4.58773	5.36014	24.0468	22.4182	16.5245	5.8477	4.04248	8.14051	4.29351	6.739	2.9536	5.30809	5.36278	5.86772	6.29201	2.43561	8.92381	27.5052	2.16897	4.16832	2.30591	8.2409	44.2387	4.94725	14.8079	8.04863	4.36414	2.26185	44.8911	8.11439
2.27224	4.53073	5.30788	24.0522	22.3021	16.2331	5.84049	4.06062	8.05014	4.2913	6.66271	2.94823	5.23349	5.36413	5.92487	6.29422	2.44318	8.71802	27.2465	2.15435	4.09888	2.25191	8.13994	43.9873	4.92772	14.7418	7.93073	4.33696	2.23921	44.6805	7.95279
2.25855	4.48533	5.25569	23.9562	22.1491	15.8996	5.81824	4.06591	7.91864	4.28814	6.50775	2.91988	5.19034	5.35571	5.96575	6.29662	2.4484	8.53994	26.7539	2.14292	4.0526	2.19139	8.02241	43.8488	4.88452	14.7357	7.8343	4.33039	2.21906	44.4816	7.75577
2.24823	4.40951	5.20585	24.018	22.0768	15.619	5.861	4.05135	7.8366	4.29735	6.43792	2.90108	5.15396	5.32712	6.02036	6.27147	2.4463	8.29856	26.5079	2.1371	4.06424	2.13539	7.94049	43.4841	4.87006	14.6542	7.75061	4.33734	2.20016	44.1216	7.62116
2.23695	4.35491	5.1465	24.2303	22.0049	15.4482	5.83891	4.02228	7.81765	4.31187	6.40989	2.89087	5.09907	5.29322	6.08376	6.24308	2.4251	8.10972	26.2681	2.13061	4.09299	2.07723	7.9156	43.3787	4.85801	14.5659	7.7047	4.31602	2.19856	43.5841	7.54076
2.24173	4.32013	5.09297	24.3238	21.9015	15.3402	5.82234	4.00438	7.80906	4.34939	6.40515	2.88505	5.04156	5.28106	6.13957	6.23231	2.40605	7.94127	26.1726	2.12191	4.08169	2.01954	7.86557	43.4065	4.8471	14.526	7.59869	4.32199	2.19604	43.1801	7.43115
2.23366	4.27315	5.06814	24.4466	21.7285	15.1547	5.7889	4.00525	7.69591	4.31317	6.32741	2.8881	4.99106	5.29816	6.16947	6.22738	2.38384	7.77887	26.0411	2.09949	4.05742	1.99896	7.77237	43.2681	4.80294	14.545	7.55897	4.2744	2.18951	43.0422	7.30282
2.21684	4.21783	5.03879	24.6681	21.5769	14.9085	5.78413	4.0093	7.58782	4.30144	6.25942	2.87552	4.91917	5.29605	6.22091	6.19052	2.36115	7.61868	25.7798	2.09898	4.0328	1.97255	7.7273	42.8192	4.73797	14.4938	7.50149	4.26918	2.17547	42.9501	7.20054
2.20885	4.17551	5.02118	24.7516	21.2299	14.6108	5.79764	4.00273	7.5323	4.28699	6.14816	2.87264	4.8504	5.26748	6.34622	6.15593	2.34345	7.41775	25.5047	2.09109	4.00198	1.94953	7.65947	42.3555	4.6941	14.3226	7.44958	4.23918	2.15942	42.4797	7.09944
2.20223	4.11224	4.99539	24.9116	20.9171	14.391	5.77103	4.00863	7.48247	4.39815	5.93774	2.88298	4.77438	5.23	6.48597	6.12353	2.33596	7.09548	25.3248	2.08234	3.98049	1.91963	7.61176	42.226	4.67143	14.298	7.42692	4.22065	2.13894	41.6397	7.05614
2.19054	4.06979	4.96604	24.9026	20.7762	14.2731	5.74606	4.00966	7.45424	4.51285	5.89472	2.87353	4.70407	5.19396	6.64053	6.0951	2.34124	6.73233	25.1384	2.07757	3.97351	1.90781	7.55362	41.9873	4.62896	14.3261	7.38347	4.17796	2.10654	41.1473	7.00935
2.17761	3.99525	4.93232	24.8837	20.6244	14.2153	5.74555	3.9856	7.37003	4.54566	5.88334	2.88301	4.63776	5.15095	6.79446	6.06044	2.35401	6.4586	24.9616	2.08602	3.94751	1.8863	7.52343	41.6293	4.60043	14.3267	7.35896	4.10444	2.081	41.1872	6.93043
2.17244	3.97457	4.88158	24.9796	20.3299	13.9448	5.7557	3.93006	7.25723	4.60823	5.86496	2.87431	4.60583	5.12175	6.89101	6.01807	2.35966	6.28544	24.8195	2.07167	3.93605	1.87731	7.49822	41.3534	4.56593	14.1869	7.32019	4.06993	2.0712	41.1947	6.81408
2.16552	3.94407	4.8658	25.0329	20.1129	13.9021	5.76188	3.8857	7.1442	4.68509	5.81233	2.8675	4.56949	5.10165	6.92096	5.9684	2.34498	6.20474	24.7386	2.08277	3.91142	1.86661	7.46827	41.2201	4.53617	14.0377	7.26506	4.04892	2.06824	41.0014	6.68489
2.15145	3.92772	4.82508	25.1521	19.9686	13.6668	5.73286	3.86267	7.05846	4.72328	5.75494	2.85926	4.51045	5.10586	6.95353	5.92008	2.33332	6.14448	24.3674	2.0902	3.88468	1.85115	7.43266	41.1769	4.52403	13.9799	7.23183	4.01121	2.05858	40.6283	6.58612
2.12613	3.87246	4.77208	25.2847	19.7321	13.1975	5.67059	3.83102	7.02577	4.73504	5.72795	2.83024	4.46233	5.0954	7.01206	5.89691	2.32949	6.05555	24.332	2.10602	3.84302	1.84854	7.36044	41.0824	4.50872	13.9339	7.17157	3.9589	2.04664	40.3739	6.46167
2.11263	3.87147	4.72484	25.2521	19.4578	13.0243	5.70668	3.78081	6.99547	4.74637	5.70417	2.81575	4.416	5.08343	7.12628	5.87556	2.32351	5.95273	24.1277	2.11855	3.8066	1.84742	7.24227	40.9468	4.49279	13.8716	7.15896	3.88976	2.01454	40.3059	6.33246
2.09548	3.86392	4.69195	25.2947	19.0701	12.9605	5.74784	3.72668	6.85796	4.77685	5.62223	2.80948	4.36247	5.01637	7.25704	5.82915	2.32067	5.87185	23.8807	2.13479	3.78944	1.83415	7.14965	40.6512	4.47686	13.798	7.10164	3.88148	1.97426	40.1752	6.26087
2.07489	3.86372	4.63967	25.2905	18.4468	12.8653	5.75344	3.70695	6.6254	4.79885	5.5604	2.79959	4.33563	4.89977	7.34516	5.80598	2.32028	5.77055	23.7466	2.13784	3.77772	1.82673	7.06685	40.4233	4.46069	13.8857	6.92809	3.87403	1.95123	40.0378	6.21441
2.06076	3.85118	4.61106	25.2995	17.9523	12.7928	5.79585	3.67362	6.45279	4.8226	5.50199	2.79196	4.29748	4.82592	7.37037	5.74871	2.3086	5.7046	23.7651	2.1392	3.76376	1.8214	7.02444	40.1416	4.44744	13.9773	6.79381	3.86808	1.95289	39.9071	6.16987
2.04474	3.82628	4.56873	25.6601	17.5647	12.6997	5.81066	3.63761	6.39841	4.8402	5.40299	2.77655	4.25996	4.81799	7.38243	5.75405	2.31659	5.55562	23.6742	2.14175	3.74509	1.804	6.90732	39.7913	4.42156	14.0116	6.75038	3.88092	1.94684	39.7521	6.13469
2.03161	3.77938	4.5444	25.852	17.3028	12.5428	5.80371	3.60399	6.35994	4.8619	5.39817	2.75481	4.22408	4.70466	7.37945	5.76547	2.31114	5.29276	23.6297	2.15784	3.72159	1.78367	6.79764	39.19	4.41526	13.9367	6.69218	3.87193	1.92998	39.6087	6.0902
2.02631	3.73461	4.52685	26.0773	16.9321	12.3101	5.81399	3.55379	6.25522	4.8823	5.3851	2.73998	4.14775	4.50658	7.38115	5.77812	2.30558	5.17329	23.7026	2.1645	3.68804	1.76204	6.74777	38.0633	4.40825	13.9007	6.65961	3.84887	1.9214	39.6244	6.02703
2.02726	3.69115	4.47436	26.4156	16.45	12.252	5.8387	3.487	6.06398	4.87857	5.36013	2.72644	4.0807	4.43371	7.39785	5.76893	2.31487	5.1114	23.6297	2.1646	3.68331	1.75204	6.63681	36.3279	4.4143	13.8011	6.58258	3.81391	1.91208	39.377	5.95332
2.02805	3.65049	4.38796	26.664	16.1222	12.243	5.78665	3.37829	5.90003	4.86799	5.29227	2.71676	4.01311	4.39301	7.4114	5.73698	2.31366	4.96464	23.3262	2.15924	3.67013	1.72861	6.5694	35.0231	4.42584	13.7394	6.51334	3.7565	1.90258	39.1078	5.87754
2.02453	3.63627	4.27672	26.1913	15.6109	12.1483	5.82785	3.31898	5.83863	4.85642	5.27509	2.71598	3.94182	4.39382	7.40624	5.76203	2.29962	4.82385	23.1334	2.1572	3.61688	1.71057	6.50586	34.3114	4.43453	13.6235	6.47599	3.66963	1.90012	39.0591	5.79741
2.02064	3.6333	4.20531	25.7494	15.1858	12.0459	5.84476	3.28635	5.7814	4.848	5.25111	2.72388	3.85841	4.40012	7.37988	5.79346	2.31122	4.6889	23.0599	2.15722	3.58709	1.70518	6.40718	33.5558	4.43427	13.6207	6.44698	3.63835	1.88941	39.1641	5.64779
2.01801	3.61657	4.11411	25.6492	14.878	11.9552	5.85087	3.28848	5.6922	4.84663	5.22416	2.73789	3.78091	4.42043	7.41218	5.75078	2.31958	4.44356	22.9941	2.16256	3.57031	1.69305	6.32595	33.1676	4.42307	13.5321	6.41562	3.61887	1.88536	39.0512	5.5084
2.0184	3.59299	4.0511	25.6644	14.6192	11.8585	5.83478	3.30141	5.61921	4.84268	5.20046	2.74324	3.71867	4.43126	7.4747	5.71258	2.32036	4.32797	22.6434	2.17401	3.53203	1.69039	6.29622	32.8497	4.3564	13.3594	6.36017	3.61922	1.87457	38.7781	5.30127
2.02736	3.55012	3.97988	25.7164	14.3236	11.7087	5.81081	3.29006	5.5812	4.84149	5.2102	2.73615	3.65624	4.46337	7.50793	5.78299	2.30914	4.19908	22.3233	2.16876	3.5241	1.68831	6.29176	32.6308	4.31004	13.2142	6.34375	3.6141	1.86788	38.3697	5.04044
2.02548	3.51427	3.93946	25.822	13.8847	11.3815	5.77433	3.2698	5.54342	4.83464	5.16779	2.71442	3.60916	4.51215	7.51187	5.87507	2.29127	4.06419	22.1045	2.16736	3.50859	1.66766	6.27232	32.3826	4.29834	13.1198	6.35375	3.59445	1.87241	38.1683	4.85409
2.0134	3.49223	3.90713	25.9535	13.3545	11.1449	5.75801	3.26615	5.47857	4.79482	5.14206	2.69433	3.57409	4.53632	7.53953	5.90139	2.28831	3.97212	21.9707	2.1729	3.49762	1.65351	6.20025	32.1167	4.30709	13.1127	6.27858	3.57798	1.86754	38.2689	4.73801
2.00382	3.4353	3.88018	25.9868	12.7006	10.8342	5.79771	3.27327	5.4213	4.80807	5.12087	2.68278	3.5287	4.51907	7.57295	5.89299	2.30411	3.89059	21.9135	2.18133	3.47631	1.6415	6.12562	31.7392	4.28519	13.0042	6.18169	3.54551	1.85732	38.3405	4.6451
1.99236	3.43001	3.81227	25.94	12.5183	10.6972	5.82572	3.27518	5.3965	4.80828	5.12512	2.66306	3.49971	4.5056	7.6054	5.84866	2.291	3.80362	21.7082	2.17761	3.4457	1.64822	6.09407	31.137	4.28768	12.9283	6.14164	3.52193	1.84881	38.4157	4.55478
1.9824	3.43646	3.73567	25.8636	12.4301	10.5853	5.84308	3.30398	5.34282	4.80459	5.11959	2.65652	3.46621	4.48957	7.62266	5.80959	2.27863	3.69885	21.4778	2.17452	3.40127	1.64519	6.00894	30.9491	4.28193	12.8578	6.14903	3.53546	1.8388	38.4648	4.46893
1.9805	3.4294	3.64637	25.892	12.2679	10.3214	5.93739	3.30849	5.27597	4.82259	5.11312	2.63298	3.43409	4.4854	7.64702	5.77313	2.26421	3.63477	21.4244	2.17097	3.37215	1.64539	5.94645	30.9179	4.26116	12.8075	6.161	3.5217	1.81806	38.2491	4.37847
1.98074	3.38921	3.56811	26.0158	11.9987	9.90711	5.94529	3.28627	5.21291	4.8735	5.07321	2.58605	3.39325	4.5225	7.69144	5.76536	2.26704	3.60209	21.2616	2.17782	3.31839	1.64988	5.88861	30.6689	4.22969	12.7249	6.15015	3.50805	1.803	37.9242	4.31992
1.97214	3.35254	3.4412	25.9013	11.6906	9.69961	5.89324	3.27602	5.17357	4.89461	5.02297	2.56677	3.36452	4.56115	7.72666	5.73311	2.27225	3.60077	21.0666	2.15996	3.25051	1.63471	5.78748	30.3708	4.21437	12.6264	6.12789	3.51	1.79964	37.7421	4.24733
1.96868	3.25693	3.33877	25.7603	11.208	9.70173	5.818	3.26868	5.11828	4.91744	5.0017	2.56254	3.34903	4.58459	7.7281	5.74829	2.29167	3.5786	20.9831	2.15462	3.20852	1.64908	5.60356	30.2095	4.17629	12.3985	5.99934	3.48808	1.79096	37.7238	4.17951
1.97589	3.22594	3.27802	25.7108	10.5071	9.6683	5.78845	3.26795	5.03537	4.95542	4.99802	2.56366	3.30888	4.60495	7.70924	5.72736	2.3086	3.52668	20.5596	2.16422	3.17308	1.65325	5.49118	30.0327	4.15426	12.1837	5.74168	3.45475	1.79733	37.7036	4.11699
1.98082	3.18594	3.23054	25.7584	9.98839	9.55235	5.78548	3.27008	4.95052	5.00035	4.97353	2.57248	3.2684	4.61331	7.68272	5.69534	2.31129	3.46911	20.3684	2.16327	3.17926	1.66346	5.41333	29.8226	4.15369	12.0373	5.69885	3.43258	1.79653	37.5917	4.06759
1.97798	3.14453	3.21305	25.7923	9.66102	9.37355	5.78396	3.27484	4.83624	5.00247	4.85208	2.55515	3.20244	4.612	7.6683	5.64038	2.31959	3.3889	20.4532	2.16378	3.14955	1.65962	5.43402	29.5763	4.11263	12.0871	5.69038	3.39805	1.78576	37.4683	4.02074
1.97139	3.15445	3.18984	25.8283	9.50839	9.31558	5.78205	3.2714	4.60994	5.00884	4.81615	2.5337	3.16885	4.60982	7.66255	5.61957	2.32207	3.3465	20.363	2.1616	3.10972	1.65988	5.45547	29.3108	4.03654	12.0959	5.59215	3.38059	1.78268	37.4796	3.98364
1.9661	3.10499	3.16372	25.9209	9.40891	9.34443	5.78595	3.27444	4.48426	5.00363	4.83793	2.52757	3.14574	4.61621	7.67496	5.65164	2.31228	3.33575	20.1928	2.14901	3.10357	1.65884	5.46906	28.9074	3.96299	11.8468	5.54351	3.36997	1.78246	37.5058	3.92856
1.96664	3.06586	3.13024	26.0641	9.30839	9.41681	5.75429	3.27742	4.43883	4.99011	4.83451	2.52905	3.11589	4.62481	7.6749	5.64733	2.29898	3.31017	20.0947	2.14848	3.09112	1.65413	5.4286	28.4775	3.9017	11.5659	5.51685	3.36734	1.79335	37.5421	3.87285
1.97125	3.04639	3.08714	26.2719	9.26251	9.33583	5.71895	3.2687	4.41201	5.01244	4.82839	2.53893	3.08491	4.64911	7.67451	5.63509	2.28092	3.22444	19.9218	2.14859	3.08883	1.64954	5.37311	28.2233	3.85948	11.3428	5.49003	3.36478	1.80101	37.5621	3.84733
1.97407	3.02202	3.01361	26.4649	9.2271	9.21939	5.71504	3.26774	4.38636	5.00733	4.75914	2.55466	3.03323	4.68842	7.6923	5.64537	2.27377	3.14978	19.8078	2.14212	3.09738	1.64652	5.30021	28.1209	3.8394	11.0393	5.48189	3.34576	1.80896	37.405	3.80522
1.96394	2.92977	2.95792	26.6074	9.21195	9.17195	5.74141	3.26928	4.34415	5.03761	4.74267	2.54828	2.98367	4.71015	7.69375	5.66836	2.28176	3.1164	19.5734	2.12282	3.09686	1.64644	5.18703	28.0185	3.83834	10.898	5.54128	3.32784	1.80928	36.8825	3.74856
1.95315	2.89329	2.93562	26.778	9.20615	9.068	5.71069	3.24386	4.29367	5.05804	4.73256	2.53452	2.92782	4.71478	7.68177	5.65873	2.2884	3.09039	19.2712	2.11492	3.09585	1.63582	5.16178	27.536	3.83972	10.8256	5.55934	3.32531	1.80212	36.4906	3.67167
1.94739	2.89425	2.92059	26.7951	9.19192	8.94245	5.66638	3.22476	4.22789	5.07194	4.72564	2.5399	2.88289	4.75452	7.68121	5.65072	2.29142	3.08082	19.28	2.11214	3.08439	1.63271	5.13911	27.1936	3.81654	10.6842	5.56845	3.30486	1.80662	36.327	3.60377
1.93663	2.88057	2.9074	26.8911	9.16096	8.89385	5.61442	3.22653	4.20529	5.07521	4.71731	2.54028	2.83619	4.81899	7.66034	5.66331	2.31848	3.06712	19.3351	2.12251	3.07884	1.63286	5.15184	26.8455	3.78957	10.605	5.57485	3.30893	1.80467	36.1647	3.54537
1.93569	2.85427	2.87483	27.2556	9.04893	8.95398	5.59089	3.2214	4.17494	5.07964	4.71389	2.52752	2.78122	4.87733	7.64445	5.63444	2.32961	3.02715	19.0181	2.12396	3.08289	1.63207	5.14859	26.5616	3.73153	10.5431	5.56172	3.30133	1.80551	35.9619	3.48856
1.93517	2.80569	2.85662	27.5669	8.89009	8.76189	5.61687	3.21217	4.16445	5.08786	4.72112	2.52901	2.74409	4.89526	7.62568	5.59958	2.31762	2.97202	18.6556	2.11443	3.07245	1.62784	5.13969	26.3771	3.68788	10.5179	5.54862	3.26776	1.80514	35.7826	3.4652
1.92605	2.79315	2.86368	27.6039	8.63233	8.50958	5.60126	3.20399	4.11594	5.11547	4.70659	2.53174	2.72964	4.87626	7.59987	5.58871	2.31911	2.9198	18.6471	2.11016	3.08741	1.62767	5.14275	26.2444	3.64924	10.5424	5.58765	3.25853	1.81771	35.4432	3.44602
1.91159	2.79693	2.86245	27.4946	8.44201	8.42571	5.61079	3.20041	4.07469	5.12513	4.72836	2.5369	2.70464	4.89202	7.57896	5.57154	2.31217	2.90626	18.5829	2.11097	3.08397	1.62636	5.13683	25.9956	3.59805	10.499	5.60919	3.22495	1.82181	35.2562	3.43475
1.91633	2.77683	2.84756	27.4766	8.25977	8.48008	5.59078	3.20016	4.01388	5.116	4.70129	2.55081	2.68667	4.89451	7.5584	5.55394	2.3224	2.93681	18.4601	2.10924	3.07881	1.62424	5.12467	25.7075	3.53897	10.3889	5.60554	3.19557	1.81911	34.982	3.38538
1.91032	2.73472	2.81605	27.5246	8.07045	8.53565	5.57336	3.18692	3.91876	5.10715	4.6564	2.57044	2.67188	4.90573	7.54455	5.54738	2.33201	2.98254	18.3862	2.1037	3.06339	1.61735	5.12757	25.6455	3.47544	10.2443	5.54819	3.1781	1.82434	34.7734	3.33188
1.91325	2.70305	2.79047	27.3248	7.87997	8.51246	5.57468	3.16018	3.87143	5.20091	4.65274	2.5675	2.66309	4.89059	7.5455	5.51894	2.3396	2.9388	18.2083	2.09889	3.06376	1.61606	5.12359	25.6471	3.3755	10.1688	5.44945	3.16631	1.82875	34.4658	3.26069
1.90557	2.68896	2.78932	27.3961	7.79277	8.48818	5.56079	3.14396	3.86018	5.31882	4.64233	2.5768	2.64562	4.8924	7.55325	5.52171	2.34689	2.90337	18.1767	2.10769	3.03454	1.61785	5.05071	25.5857	3.29946	10.1476	5.37822	3.17221	1.85553	34.2235	3.21896
1.8828	2.6502	2.78741	27.4172	7.75477	8.53979	5.53491	3.14662	3.85591	5.41772	4.62394	2.56789	2.63656	4.93201	7.52475	5.52652	2.35789	2.87455	18.1326	2.11113	3.02613	1.61564	4.97878	25.7277	3.20587	10.0274	5.31416	3.1834	1.87236	33.996	3.18865
1.87965	2.60416	2.7729	27.3649	7.74418	8.49908	5.52128	3.13932	3.84392	5.43251	4.58263	2.55047	2.62701	4.9274	7.4327	5.51647	2.36077	2.86584	18.1223	2.10371	3.04058	1.62029	4.96128	25.7199	3.15526	9.78338	5.25822	3.23712	1.88564	33.8116	3.17506
1.88719	2.54899	2.75565	27.352	7.72002	8.53706	5.49226	3.1329	3.834	5.46204	4.58454	2.5413	2.60437	4.97069	7.36234	5.52849	2.35801	2.85405	18.0118	2.10177	3.05412	1.61626	4.94053	25.5542	3.13661	9.74829	5.24381	3.23117	1.90035	33.7569	3.18592
1.89112	2.51836	2.74255	27.2012	7.63964	8.57495	5.48431	3.13568	3.82362	5.4761	4.5692	2.53356	2.60518	5.05599	7.33187	5.5423	2.36791	2.84193	17.6829	2.0974	3.05755	1.61124	4.91573	25.2395	3.13624	9.67246	5.2288	3.17914	1.90747	33.7455	3.21299
1.88812	2.50072	2.75078	27.1216	7.52872	8.60919	5.45184	3.14063	3.80586	5.5749	4.55892	2.5191	2.59549	5.02018	7.31921	5.53703	2.3847	2.85977	17.4905	2.09903	3.06682	1.6238	4.91852	24.873	3.13294	9.55402	5.19841	3.15806	1.9172	33.8573	3.25144
1.88199	2.49532	2.74451	26.9428	7.38418	8.64026	5.44484	3.11209	3.78478	5.68451	4.53329	2.5101	2.59775	4.96335	7.32387	5.5452	2.39745	2.85957	17.5763	2.09262	3.06448	1.62418	4.89923	24.5881	3.12019	9.45559	5.12971	3.16629	1.91711	33.7327	3.25729
1.87866	2.47886	2.72147	26.831	7.28678	8.70536	5.4572	3.06076	3.78022	5.83081	4.55828	2.50209	2.57025	4.93371	7.34616	5.57249	2.40827	2.86326	17.4842	2.07563	3.08568	1.61396	4.91303	24.2436	3.11771	9.26175	5.01519	3.16211	1.9249	33.5278	3.24361
1.87478	2.45746	2.71504	26.5874	7.08393	8.75431	5.46971	3.00787	3.75769	6.0042	4.52862	2.49699	2.56489	4.93044	7.35969	5.60219	2.41832	2.86801	17.5388	2.06479	3.08547	1.61027	4.97243	23.6981	3.11577	9.13537	4.90549	3.15308	1.92824	33.3542	3.24076
1.87289	2.43305	2.70547	26.2877	6.86627	8.79949	5.44653	2.98653	3.71668	6.04753	4.46203	2.50293	2.55828	4.9341	7.32181	5.61607	2.41789	2.92737	17.5515	2.06101	3.0435	1.60851	5.01472	22.8008	3.09959	9.09999	4.87089	3.14418	1.9303	33.2674	3.26062
1.87263	2.41232	2.68714	26.0496	6.76034	8.80554	5.45661	2.98108	3.72252	6.11009	4.44921	2.51072	2.52778	4.94804	7.26469	5.63622	2.40946	3.04268	17.5909	2.05496	2.97802	1.61065	5.03322	21.9439	3.08886	8.99462	4.85948	3.17002	1.92712	33.2016	3.26778
1.87872	2.40614	2.67739	25.893	6.6855	8.82193	5.41731	2.98133	3.7125	6.14865	4.41619	2.51736	2.50356	4.96607	7.23011	5.62689	2.40018	3.07543	17.5525	2.05708	2.90459	1.61491	5.0402	21.5906	3.06402	8.90429	4.85418	3.16603	1.9272	33.1005	3.24308
1.89559	2.38213	2.67154	25.8415	6.5709	8.80396	5.4039	2.96541	3.70476	6.18121	4.43831	2.52925	2.48439	4.99356	7.20481	5.60579	2.39305	3.08093	17.552	2.05276	2.86326	1.617	5.0402	21.4334	3.01983	8.86711	4.8399	3.14672	1.92943	32.9924	3.27714
1.92219	2.36096	2.64796	25.7449	6.47846	8.70132	5.37301	2.92275	3.72344	6.26274	4.45278	2.53061	2.4626	4.99496	7.15362	5.62367	2.38807	3.10197	17.3578	2.04698	2.84373	1.61564	5.04017	21.1806	2.98518	8.88176	4.80035	3.13186	1.93765	32.9257	3.35838
1.93565	2.31237	2.60854	25.7169	6.41801	8.69847	5.31244	2.89895	3.72136	6.2584	4.4894	2.52922	2.45965	5.0074	7.02737	5.62981	2.38885	3.18989	17.2712	2.04103	2.84088	1.62167	5.06126	20.9898	2.94192	8.78374	4.77748	3.13981	1.9521	32.8308	3.4406
1.93921	2.2314	2.59848	25.473	6.34764	8.74698	5.28061	2.85143	3.69877	6.27971	4.50168	2.53018	2.46062	5.01903	6.86219	5.61985	2.39538	3.31362	17.2539	2.04025	2.84572	1.61098	5.07046	20.8964	2.89912	8.71877	4.76641	3.09969	1.9525	32.6774	3.50167
1.94431	2.21196	2.56749	25.1459	6.31065	8.77318	5.26982	2.81201	3.68845	6.29594	4.49276	2.51687	2.44489	5.02513	6.67058	5.60427	2.39499	3.38471	17.3662	2.0388	2.88647	1.60268	5.11013	20.7789	2.844	8.70452	4.7713	3.06724	1.94139	32.6917	3.56241
1.95229	2.19535	2.56735	24.93	6.23775	8.81558	5.22914	2.8004	3.66513	6.39242	4.55533	2.49751	2.4246	4.98258	6.50763	5.66633	2.39454	3.40699	17.5573	2.03893	2.91383	1.60721	5.14344	20.6485	2.80754	8.71492	4.77099	3.0516	1.94146	32.8138	3.58102
1.95214	2.18968	2.55333	24.6737	6.15283	8.8059	5.19872	2.7988	3.63931	6.50339	4.59433	2.49328	2.42013	4.98146	6.44938	5.73998	2.39745	3.43029	17.5942	2.03438	2.92079	1.60848	5.16281	20.5631	2.81283	8.63513	4.75531	3.05127	1.93626	32.8604	3.60067
1.96298	2.19003	2.5436	24.4444	6.09003	8.83923	5.19639	2.79146	3.59823	6.58645	4.59354	2.47546	2.42125	5.00114	6.44767	5.80768	2.40692	3.43388	17.8229	2.033	2.92063	1.61428	5.18886	20.4372	2.83793	8.5566	4.72214	3.04129	1.94287	32.8263	3.63069
1.96375	2.18393	2.54138	24.291	6.07234	8.8939	5.18854	2.77341	3.57512	6.70497	4.60656	2.44797	2.3994	5.01134	6.42356	5.81612	2.42066	3.45276	17.8711	2.03546	2.92033	1.61347	5.19275	20.1397	2.8227	8.49058	4.70111	3.04105	1.93473	32.6802	3.66708
1.97809	2.17476	2.5233	24.0307	6.03094	9.01161	5.1644	2.77433	3.56112	6.75028	4.63486	2.43348	2.37534	5.04063	6.43453	5.82701	2.42346	3.46339	17.88	2.0342	2.92282	1.61764	5.20954	19.9868	2.81066	8.41575	4.67213	3.10823	1.9291	32.4754	3.72444
1.98626	2.15525	2.50656	23.7125	5.96197	9.08287	5.14598	2.7759	3.53286	6.71616	4.61442	2.41396	2.36463	5.0754	6.44476	5.78743	2.4176	3.49791	17.9289	2.02343	2.93264	1.61594	5.24672	19.9753	2.79533	8.32809	4.60381	3.1311	1.93266	32.346	3.74279
1.99565	2.15008	2.50096	22.8643	5.89829	9.1576	5.13841	2.76245	3.51337	6.67596	4.65462	2.39745	2.34027	5.10186	6.43362	5.76187	2.42005	3.51362	17.928	2.0216	2.93745	1.61235	5.26799	19.8996	2.79	8.15563	4.54709	3.13676	1.92486	32.2879	3.74639
2.01376	2.13727	2.49252	22.4027	5.90242	9.22158	5.12586	2.74986	3.50372	6.6923	4.71358	2.42828	2.32705	5.16678	6.35382	5.73491	2.42979	3.54937	17.7834	2.01512	2.92776	1.60919	5.28701	19.7308	2.78212	7.89212	4.49322	3.13731	1.93148	32.2651	3.75978
2.02101	2.12625	2.48657	22.1856	5.8409	9.26925	5.05771	2.73291	3.48428	6.7156	4.73807	2.43147	2.29933	5.2158	6.16895	5.72779	2.43459	3.54414	17.796	2.00307	2.92519	1.60314	5.30175	19.6058	2.77314	7.70075	4.45165	3.1298	1.93674	32.3331	3.77742
2.01588	2.09173	2.49119	21.9525	5.72527	9.39127	5.02736	2.72159	3.48509	6.71057	4.76295	2.43689	2.28486	5.23913	5.99665	5.7037	2.44769	3.55647	17.8077	1.96084	2.93273	1.59893	5.29542	19.5222	2.74171	7.51643	4.43258	3.12759	1.92966	32.4831	3.78486
2.01149	2.0812	2.48742	21.7877	5.69978	9.41941	5.00231	2.7147	3.47551	6.70877	4.7948	2.44386	2.27766	5.29616	5.90857	5.69622	2.46506	3.54763	17.803	1.94984	2.94155	1.6	5.31521	19.6758	2.74867	7.39178	4.41991	3.09992	1.9216	32.5038	3.77544
2.0079	2.09316	2.48461	21.6661	5.69185	9.46959	4.95729	2.71755	3.42982	6.71179	4.78736	2.44422	2.27298	5.38672	5.88647	5.73667	2.47607	3.54013	17.7882	1.9438	2.93213	1.59855	5.29759	19.8699	2.75455	7.29014	4.4078	3.09918	1.92389	32.6422	3.77928
2.00338	2.0722	2.47608	21.5017	5.66842	9.56697	4.91441	2.73099	3.38186	6.68369	4.75078	2.44789	2.26653	5.42437	5.88421	5.75918	2.48124	3.53296	17.5751	1.93779	2.93429	1.59473	5.29346	19.8179	2.73268	7.21696	4.3828	3.09385	1.91564	32.7146	3.79278
2.00332	2.0291	2.46248	21.3083	5.64071	9.69461	4.86496	2.74079	3.38647	6.67359	4.74022	2.43343	2.26814	5.45475	5.87259	5.77022	2.49079	3.53142	17.5047	1.93862	2.94027	1.58703	5.33745	19.8314	2.73988	7.13921	4.36542	3.09185	1.91125	32.6156	3.82367
1.99762	2.01329	2.45561	21.1004	5.61232	9.78075	4.82295	2.743	3.377	6.69009	4.7352	2.42715	2.27287	5.53981	5.84498	5.7143	2.48098	3.50366	17.4645	1.93495	2.92408	1.58692	5.36079	19.8984	2.76139	7.03668	4.34584	3.07997	1.90585	32.495	3.90623
2.00402	1.99331	2.44976	20.7985	5.57466	9.83619	4.81654	2.73972	3.36681	6.71683	4.74362	2.4178	2.26754	5.63021	5.82819	5.61083	2.48135	3.48399	17.4648	1.93827	2.92224	1.58612	5.31883	20.0682	2.74524	6.93036	4.26716	3.07751	1.90851	32.4224	3.97169
2.0018	1.9637	2.45561	20.6305	5.51426	9.8835	4.68826	2.74449	3.34837	6.74338	4.73795	2.40159	2.26071	5.66428	5.8052	5.57148	2.45766	3.48109	17.4381	1.94974	2.91288	1.59097	5.30092	20.0918	2.70776	6.90783	4.21332	3.08591	1.91011	32.2847	4.05352
1.99424	1.96225	2.43949	20.4355	5.47589	9.97968	4.62041	2.73439	3.32632	6.79743	4.74903	2.38478	2.25651	5.69925	5.77895	5.5262	2.43522	3.46852	17.363	1.94438	2.92149	1.59978	5.34879	19.9969	2.67607	6.88825	4.19917	3.09105	1.90865	32.118	4.10449
1.9906	1.96638	2.43438	20.2474	5.48536	10.0801	4.58819	2.72432	3.36138	6.82412	4.7569	2.39668	2.24803	5.68725	5.76226	5.50981	2.4324	3.46935	17.483	1.93858	2.93125	1.60916	5.35923	19.9567	2.68076	6.87142	4.20509	3.08127	1.90295	31.9353	4.15494
1.99326	1.9704	2.42548	20.1295	5.51808	10.207	4.54699	2.70987	3.38429	6.85085	4.70965	2.40487	2.24578	5.66571	5.74906	5.51204	2.4367	3.45686	17.4433	1.93428	2.95786	1.60947	5.35032	20.0121	2.68112	6.79646	4.19934	3.07275	1.89957	31.8681	4.18996
1.98514	1.97979	2.41383	20.0398	5.51982	10.3447	4.56195	2.70401	3.33378	6.87556	4.69785	2.40365	2.25331	5.65714	5.70709	5.50382	2.43026	3.46338	17.4398	1.92732	2.96944	1.60757	5.36209	19.9564	2.68085	6.68287	4.1993	3.04956	1.89153	31.7791	4.22244
1.9812	1.96452	2.41457	20.2523	5.50629	10.4604	4.56437	2.71815	3.29138	6.89886	4.69162	2.40475	2.26686	5.65364	5.66431	5.47097	2.42635	3.47875	17.3983	1.92583	2.97217	1.59768	5.4627	19.7223	2.66367	6.64579	4.19009	3.0584	1.88926	31.6403	4.24654
1.97583	1.95994	2.42037	20.4273	5.48032	10.5239	4.53136	2.71625	3.30475	6.93976	4.69096	2.42388	2.26537	5.64251	5.62028	5.4333	2.42164	3.46995	17.3778	1.92814	2.9558	1.60153	5.51202	19.627	2.6571	6.63874	4.17115	3.06473	1.90384	31.3968	4.26884
1.97012	1.95351	2.42798	20.2338	5.47316	10.5641	4.46977	2.70939	3.31466	7.06278	4.68571	2.44308	2.27345	5.62907	5.5997	5.4325	2.41166	3.45374	17.3296	1.93518	2.95598	1.59729	5.53667	19.5404	2.65904	6.63976	4.15323	3.06264	1.90888	30.974	4.28439
1.95968	1.92478	2.43344	20.1703	5.4834	10.6237	4.38326	2.70093	3.33275	7.12723	4.66752	2.44443	2.26669	5.62722	5.58218	5.44127	2.41453	3.4489	17.2292	1.93756	2.93551	1.59034	5.5835	19.5183	2.66134	6.59031	4.15781	3.05315	1.9094	30.6293	4.32555
1.96333	1.91932	2.42981	20.2845	5.4805	10.6664	4.35825	2.69248	3.33259	7.14615	4.67278	2.44261	2.27165	5.61379	5.55826	5.4251	2.415	3.44625	17.1585	1.93351	2.93337	1.58848	5.66419	19.5393	2.66524	6.5014	4.14101	3.07075	1.907	30.3227	4.37543
1.97649	1.89713	2.42802	20.5766	5.48164	10.8181	4.28605	2.66909	3.29966	7.18107	4.70305	2.42937	2.27093	5.55542	5.54553	5.41026	2.41778	3.42585	17.089	1.91878	2.92907	1.58863	5.71915	19.4809	2.68625	6.46421	4.10692	3.08149	1.90513	30.0574	4.41859
1.99658	1.88427	2.43312	20.3476	5.50574	10.8681	4.26286	2.63574	3.28948	7.24357	4.66896	2.4207	2.26431	5.47223	5.53147	5.3977	2.41967	3.41774	16.9221	1.9154	2.93581	1.5819	5.70876	19.2686	2.67808	6.41567	4.08592	3.10454	1.89647	29.8978	4.46028
1.99892	1.87647	2.42867	20.0665	5.52916	10.8893	4.25986	2.62282	3.28349	7.34856	4.60283	2.42581	2.26136	5.4539	5.52193	5.38885	2.41759	3.42362	16.8429	1.91371	2.93895	1.57227	5.70081	19.1189	2.6717	6.30956	4.08009	3.12791	1.89166	29.8594	4.4965
1.99538	1.8792	2.41715	19.838	5.52942	10.8326	4.24587	2.62222	3.27974	7.41836	4.58532	2.41727	2.26396	5.43645	5.50163	5.36359	2.41533	3.42697	16.6967	1.90986	2.93798	1.56399	5.69471	19.0949	2.68816	6.17653	4.06977	3.1158	1.89695	29.8413	4.57233
1.99062	1.87278	2.40526	19.4291	5.55762	10.8298	4.22257	2.63806	3.26545	7.48957	4.58056	2.42376	2.25775	5.41424	5.48281	5.3524	2.41341	3.41595	16.6343	1.90569	2.93785	1.57506	5.69096	19.2493	2.71255	5.95267	4.0599	3.11511	1.90122	29.707	4.60225
1.98791	1.85625	2.39211	19.2292	5.53213	10.8062	4.23231	2.63901	3.26112	7.55827	4.55937	2.41582	2.24783	5.4044	5.46765	5.26921	2.40924	3.40898	16.6474	1.89915	2.94473	1.57242	5.7246	19.276	2.72671	5.84088	4.04921	3.12735	1.90359	29.6358	4.64075
1.98125	1.84693	2.38517	18.801	5.44919	10.8343	4.19916	2.62915	3.28442	7.6253	4.55392	2.41834	2.23969	5.39838	5.44172	5.17214	2.39902	3.41042	16.7308	1.90257	2.94877	1.57771	5.79239	19.1983	2.73331	5.81706	3.99851	3.1347	1.9004	29.7171	4.75666
1.98227	1.83394	2.38596	18.3907	5.28749	10.7	4.17679	2.61341	3.27137	7.73012	4.55117	2.41138	2.22593	5.40393	5.40604	5.15567	2.38299	3.40606	16.6993	1.90329	2.94415	1.58124	5.8147	19.1607	2.75128	5.6987	3.99987	3.15638	1.90452	29.8415	4.8424
1.98391	1.84446	2.3828	18.0763	5.19287	10.7219	4.14765	2.61234	3.26613	7.8629	4.55855	2.38209	2.21988	5.4167	5.36767	5.10939	2.39023	3.40823	16.7439	1.90492	2.95721	1.60508	5.76844	19.1371	2.75408	5.64039	3.99717	3.16436	1.91138	29.8277	4.87787
1.98131	1.84923	2.38278	17.8497	5.19669	10.6613	4.13307	2.59057	3.26854	7.9009	4.57317	2.36895	2.20758	5.40288	5.31836	5.06827	2.39423	3.41271	16.6704	1.91312	2.97984	1.62853	5.75415	19.2079	2.78155	5.64269	3.97991	3.15727	1.91017	29.7115	4.93867
1.97661	1.85733	2.39226	17.385	5.13544	10.6231	4.06706	2.57264	3.25365	7.93384	4.56636	2.3769	2.19883	5.40731	5.27564	5.03681	2.41219	3.40899	16.4148	1.89546	3.00223	1.63925	5.7509	19.1851	2.79872	5.59838	3.90525	3.15348	1.91308	29.5439	5.03443
1.9729	1.8558	2.39322	17.2221	5.0366	10.6264	4.0759	2.57854	3.24431	7.96115	4.53025	2.36556	2.19553	5.40073	5.21081	5.02142	2.4152	3.3988	16.2418	1.89114	3.01192	1.65112	5.74188	19.04	2.82873	5.57747	3.77705	3.14209	1.90405	29.3404	5.11968
1.97357	1.86069	2.37894	17.2147	4.87436	10.6455	4.09175	2.56486	3.23892	8.09041	4.50345	2.35354	2.19571	5.39615	5.12236	5.03943	2.41678	3.38293	16.095	1.88483	3.00215	1.64841	5.77486	18.8509	2.84956	5.54273	3.70499	3.12375	1.89823	29.2001	5.21094
1.98877	1.86794	2.37332	17.2901	4.67282	10.6984	4.1118	2.55481	3.241	8.2593	4.44055	2.34741	2.18776	5.36605	5.07305	5.04335	2.41621	3.37535	15.8619	1.88709	3.00867	1.64577	5.80742	18.7858	2.85751	5.46108	3.69638	3.10772	1.89261	29.0844	5.25007
1.98782	1.88003	2.38632	17.262	4.53599	10.7427	4.09503	2.53549	3.24198	8.47099	4.38326	2.34614	2.19107	5.31133	5.02669	5.01749	2.42443	3.3764	15.6597	1.88716	3.01522	1.64932	5.78057	18.8135	2.86568	5.4087	3.68279	3.11653	1.88793	28.9068	5.27788
1.99126	1.88619	2.39307	17.1805	4.54684	10.771	4.07276	2.5201	3.24847	8.56769	4.34355	2.34023	2.19547	5.28498	4.98388	4.99401	2.43071	3.37675	15.7324	1.87443	3.00411	1.65694	5.76043	18.7964	2.91191	5.37565	3.66775	3.10849	1.88634	28.6627	5.33745
1.98828	1.88685	2.40844	16.7449	4.54531	10.7344	4.06881	2.5132	3.25013	8.60029	4.31942	2.33959	2.17955	5.27312	4.93893	5.00439	2.42768	3.36725	15.6838	1.86126	2.99255	1.66181	5.72389	18.8197	2.9702	5.33634	3.65941	3.11265	1.88219	28.5403	5.40877
1.98771	1.87932	2.41953	16.3008	4.48846	10.711	4.02774	2.5017	3.27617	8.65239	4.30096	2.33579	2.17745	5.22743	4.898	4.9759	2.4165	3.33521	15.6497	1.86277	2.9775	1.67009	5.7329	18.8109	2.9753	5.26158	3.60958	3.11354	1.8784	28.4193	5.49523
1.98547	1.87718	2.39634	16.2584	4.4253	10.6946	4.01968	2.49842	3.26072	8.68796	4.27585	2.33219	2.17728	5.19815	4.8975	4.95647	2.3911	3.30313	15.6242	1.87	2.96753	1.66827	5.77461	18.7632	2.98572	5.18295	3.54901	3.11366	1.86731	28.278	5.64304
1.98519	1.88444	2.38274	16.3614	4.38045	10.6489	3.99352	2.48495	3.26331	8.72313	4.25338	2.3156	2.17806	5.14929	4.86075	4.92175	2.39745	3.27558	15.5805	1.87403	2.97396	1.68099	5.8009	18.7702	2.9807	5.11464	3.488	3.11656	1.85612	28.1184	5.73928
1.98561	1.90142	2.37944	16.3518	4.37741	10.6584	3.9513	2.48133	3.25969	8.77426	4.22887	2.32023	2.15943	5.14718	4.75728	4.90208	2.39614	3.25865	15.4221	1.87459	2.96091	1.67788	5.84463	18.9068	2.99246	5.10303	3.3888	3.12634	1.85263	27.9395	5.76712
1.98902	1.9124	2.37097	16.2208	4.40483	10.6331	3.95643	2.47221	3.25778	8.83653	4.21575	2.2953	2.14087	5.16358	4.60114	4.90454	2.39809	3.23493	15.4032	1.87445	2.97051	1.68045	5.8801	18.8872	2.99178	5.08163	3.31	3.13002	1.84143	27.6772	5.83187
1.9877	1.92935	2.37592	15.9674	4.48666	10.6873	3.97745	2.46863	3.23647	8.87888	4.1871	2.27702	2.1247	5.113	4.4668	4.90329	2.41196	3.23566	15.4858	1.86877	2.97804	1.68701	5.88895	18.7226	3.0022	5.09191	3.29368	3.11831	1.8422	27.3964	6.12351
1.97772	1.94484	2.37226	15.7726	4.56035	10.7122	3.97561	2.47963	3.22866	8.92256	4.1745	2.27143	2.10599	5.10091	4.38202	4.90257	2.42452	3.23078	15.5247	1.85244	2.97519	1.68089	5.89339	18.5389	3.00284	5.06591	3.29372	3.0504	1.83829	27.1774	6.32848
1.97868	1.95202	2.37917	15.6367	4.57553	10.7033	3.98712	2.49635	3.20969	8.96839	4.14751	2.28125	2.10061	5.10606	4.31591	4.83419	2.41994	3.22332	15.5236	1.85744	2.94797	1.6859	5.89384	18.4547	2.998	5.06178	3.27566	3.03142	1.81582	27.0056	6.38245
1.98751	1.95691	2.37676	15.4816	4.60825	10.7584	4.00653	2.4984	3.18084	9.01812	4.14098	2.28333	2.085	5.0861	4.29151	4.77459	2.42581	3.22486	15.4205	1.85315	2.9601	1.68033	5.88602	18.4906	2.99427	5.05481	3.26129	3.04534	1.7991	26.8677	6.40161
1.99519	1.9512	2.37535	15.5178	4.62818	10.8135	4.02015	2.48873	3.17345	9.06303	4.11823	2.29045	2.09316	5.04366	4.28498	4.73687	2.42735	3.21541	15.3803	1.84912	2.95132	1.68171	5.86853	18.429	2.98422	5.04253	3.24035	3.02241	1.78851	26.6985	6.41164
1.98686	1.95767	2.38183	15.4951	4.6016	10.664	4.02872	2.48693	3.1777	9.11624	4.08205	2.29428	2.09157	4.99636	4.25719	4.72203	2.4429	3.20815	15.3763	1.8526	2.95292	1.68952	5.87578	18.1208	2.9912	5.03065	3.24575	3.02883	1.78311	26.2193	6.41333
1.98356	1.97212	2.37744	15.2639	4.54364	10.5138	4.04043	2.4747	3.15662	9.14961	4.07835	2.31161	2.09022	4.98332	4.19655	4.7194	2.44433	3.2053	15.2835	1.84272	2.96139	1.69312	5.85755	18.0145	2.98734	5.0231	3.26701	3.03433	1.77565	25.6629	6.42936
1.9848	1.98592	2.37934	15.5309	4.55045	10.4758	4.0943	2.47148	3.13978	9.17988	4.06358	2.30992	2.08777	4.96248	4.13955	4.76553	2.43851	3.1896	15.307	1.83635	2.96359	1.69757	5.81037	17.978	2.96339	5.02309	3.26417	3.05931	1.76328	25.2154	6.45911
1.98788	2.02043	2.37953	15.7606	4.54028	10.4609	4.10428	2.46588	3.13825	9.23334	4.02064	2.30398	2.08163	4.9072	4.0574	4.74449	2.44516	3.14231	15.2028	1.83515	2.97521	1.69313	5.82593	17.9485	2.95351	4.96073	3.26925	3.06818	1.75694	24.9275	6.46791
1.98648	2.0385	2.37408	15.7732	4.54612	10.4188	4.10288	2.46665	3.14923	9.29833	3.95608	2.30644	2.07426	4.86574	3.99026	4.70441	2.44313	3.06323	14.9161	1.83866	2.981	1.69415	5.87048	17.8487	2.94873	4.89782	3.26687	3.05669	1.74105	24.7328	6.46605
1.98827	2.07004	2.37161	15.8166	4.56783	10.3989	4.11197	2.45467	3.12208	9.32322	3.91519	2.30136	2.06466	4.85776	3.93609	4.69227	2.44013	3.04402	14.8139	1.83269	2.99666	1.69532	5.89717	17.8015	2.94288	4.82091	3.25164	3.04461	1.72957	24.6151	6.46216
1.98531	2.12472	2.36736	16.0492	4.56844	10.3934	4.12282	2.46216	3.12942	9.45892	3.91435	2.28045	2.05405	4.846	3.89741	4.68791	2.43674	3.0373	14.7964	1.82854	3.02875	1.68801	5.88716	17.8402	2.94049	4.81153	3.25099	3.02107	1.73044	24.4722	6.44595
1.976	2.24364	2.3693	16.2433	4.56928	10.3869	4.12074	2.47775	3.13683	9.52757	3.83984	2.28332	2.03074	4.83927	3.85747	4.61885	2.443	3.00748	14.8516	1.84695	3.0381	1.68336	5.88562	17.818	2.93802	4.80219	3.25937	2.99563	1.72691	24.3141	6.42278
1.9786	2.29796	2.36534	16.349	4.58282	10.2822	4.12681	2.50206	3.10362	9.49352	3.80073	2.27412	2.02171	4.8303	3.85349	4.54395	2.49104	2.9088	14.6933	1.84814	3.01669	1.69138	5.92826	17.8045	2.92847	4.80491	3.26767	2.9825	1.73438	24.1928	6.40388
1.97482	2.32058	2.36411	16.4932	4.60348	10.3401	4.14088	2.51256	3.10002	9.4535	3.76105	2.26807	2.01611	4.81676	3.84539	4.56894	2.50458	2.75694	14.4291	1.85224	2.99849	1.70418	5.94035	17.8041	2.92146	4.7795	3.25717	2.9826	1.73575	23.9867	6.39769
1.98153	2.33682	2.37218	16.4776	4.57831	10.3847	4.13814	2.51135	3.1045	9.45721	3.71408	2.26411	2.00771	4.7956	3.83355	4.57672	2.51379	2.66727	14.1627	1.85501	2.98276	1.71799	5.94442	17.8025	2.91671	4.73424	3.24699	2.98171	1.73577	23.6361	6.41387
1.97819	2.35339	2.36122	16.55	4.53815	10.3219	4.14125	2.51806	3.10151	9.47262	3.70365	2.2571	2.00283	4.7712	3.80691	4.55504	2.5253	2.62315	13.7937	1.86633	2.97322	1.73742	5.91215	17.827	2.908	4.69565	3.24728	2.95578	1.72567	23.3627	6.41861
1.98321	2.36916	2.36352	16.691	4.53036	10.2768	4.13328	2.51836	3.11376	9.44657	3.68952	2.27061	2.00218	4.76977	3.76846	4.56063	2.51486	2.58226	13.7763	1.87701	2.9717	1.73797	5.90289	17.852	2.89023	4.65046	3.25404	2.94138	1.72905	23.1297	6.42879
1.98834	2.36498	2.35749	16.6306	4.52708	10.2136	4.13713	2.52236	3.13297	9.37635	3.67221	2.28021	2.0035	4.76184	3.72406	4.55117	2.51533	2.56628	13.6527	1.87954	2.98135	1.74164	5.91998	17.8162	2.87791	4.60344	3.28484	2.93755	1.71842	22.8548	6.42988
1.99033	2.36825	2.36415	16.4835	4.52053	10.1955	4.13138	2.53443	3.14528	9.29693	3.62918	2.27455	2.00511	4.74881	3.66726	4.54124	2.50602	2.54798	13.6335	1.875	2.98479	1.7437	5.91293	17.7047	2.87481	4.65014	3.31527	2.91071	1.71111	22.5759	6.38225
2.00268	2.38722	2.3571	16.565	4.47479	10.1607	4.12531	2.53369	3.14118	9.14921	3.49906	2.27211	2.01808	4.72448	3.61146	4.52644	2.51744	2.54439	13.6286	1.86961	3.01131	1.74138	5.88301	17.6075	2.868	4.94228	3.34772	2.89309	1.71657	22.3687	6.32807
1.99439	2.3948	2.34126	16.5873	4.4485	10.1491	4.13078	2.53012	3.14134	9.03142	3.44988	2.27899	2.02902	4.71388	3.58491	4.48911	2.53445	2.49982	13.5164	1.86369	3.02107	1.74577	5.85704	17.5713	2.87357	4.96512	3.34728	2.8524	1.71868	22.0416	6.26615
1.99489	2.39557	2.33537	16.6913	4.43157	10.1075	4.14807	2.52658	3.13941	8.98524	3.4138	2.29055	2.03485	4.7069	3.56436	4.47893	2.54344	2.41801	13.2134	1.86049	3.03307	1.74191	5.85774	17.5036	2.88551	4.95405	3.36448	2.83158	1.72126	21.5616	6.20626
1.98395	2.46212	2.34259	16.7808	4.42223	10.1109	4.14456	2.54174	3.14288	8.97731	3.37934	2.28857	2.03812	4.68949	3.54645	4.41053	2.54885	2.32868	13.0407	1.85002	3.05558	1.74173	5.83943	17.3897	2.88664	4.90906	3.41355	2.7983	1.73795	21.0802	6.15193
1.97792	2.51822	2.3433	16.9148	4.42154	10.1015	4.19508	2.5742	3.1424	8.97938	3.35938	2.31184	2.04189	4.65556	3.5153	4.29312	2.55248	2.28246	13.0087	1.8362	3.06283	1.74746	5.84016	17.2992	2.88844	4.90827	3.43638	2.77072	1.74583	20.8305	6.13853
1.97485	2.52509	2.34532	17.1623	4.41139	10.1542	4.21055	2.58603	3.14237	8.97598	3.36284	2.29537	2.04944	4.60467	3.49547	4.27893	2.56246	2.24109	13.0083	1.82252	3.08826	1.7479	5.81924	17.2711	2.89274	4.93798	3.44506	2.76208	1.74305	20.6193	6.11272
1.97308	2.54429	2.35615	17.2781	4.39431	10.1614	4.22163	2.59099	3.12967	8.97178	3.31899	2.28532	2.05167	4.57089	3.4719	4.25701	2.56212	2.20292	13.0305	1.82544	3.08716	1.74311	5.80394	17.328	2.89561	4.89462	3.46842	2.76462	1.73876	20.3277	6.10429
1.96827	2.5717	2.34186	17.4221	4.38292	10.1382	4.22456	2.5928	3.10538	8.95263	3.27142	2.28623	2.05633	4.53607	3.45809	4.24716	2.56167	2.19675	13.0428	1.82737	3.08472	1.74658	5.70403	17.3092	2.88928	4.85173	3.50567	2.75271	1.73825	20.0408	6.09628
1.96162	2.61434	2.35365	17.6565	4.35055	10.1363	4.23679	2.59978	3.09351	8.967	3.23271	2.28359	2.0592	4.43792	3.43154	4.22386	2.56359	2.1884	13.0525	1.82484	3.08874	1.74471	5.62851	17.3527	2.8894	4.86655	3.53696	2.74029	1.732	19.4708	6.08672
1.94855	2.63615	2.35197	17.6968	4.34277	10.0747	4.25411	2.61384	3.10965	8.92562	3.18838	2.28202	2.07037	4.39041	3.41788	4.20813	2.57719	2.18488	13.005	1.83076	3.09095	1.74261	5.61666	17.4194	2.87247	4.86521	3.58384	2.73682	1.73597	18.9926	6.08224
1.94188	2.6643	2.35329	17.5472	4.36206	10.0691	4.28181	2.61482	3.09715	8.77875	3.17813	2.29063	2.07226	4.37427	3.43158	4.16792	2.57141	2.165	12.9053	1.8291	3.09352	1.74188	5.59884	17.4666	2.84895	4.85606	3.67243	2.73562	1.74477	18.5841	6.08789
1.93511	2.70013	2.35185	17.4864	4.37194	10.106	4.29965	2.62293	3.05373	8.68036	3.15572	2.27584	2.07679	4.31165	3.43986	4.12537	2.59364	2.15377	12.7793	1.82834	3.09087	1.74733	5.54706	17.2827	2.84666	4.81308	3.72751	2.72033	1.7509	18.0545	6.08525
1.92861	2.72688	2.36248	17.5302	4.37992	10.1314	4.29586	2.61011	2.96509	8.61824	3.15036	2.2765	2.07213	4.22962	3.44994	4.08223	2.61133	2.1423	12.4593	1.82778	3.08669	1.74661	5.48997	17.0501	2.86075	4.79536	3.80663	2.68498	1.75693	17.4707	6.0832
1.94102	2.74667	2.37213	17.5965	4.41219	10.101	4.26533	2.62005	2.93247	8.53395	3.11995	2.28004	2.07996	4.19893	3.47348	4.05616	2.6215	2.132	12.4017	1.83566	3.10383	1.74017	5.45689	16.9685	2.87271	4.75876	3.84985	2.66742	1.75109	16.6277	6.08063
1.9494	2.77941	2.36514	17.5294	4.43872	10.0917	4.25235	2.62247	2.91562	8.52854	3.05647	2.28544	2.06523	4.16717	3.4928	4.02675	2.63282	2.12935	12.3324	1.83939	3.12036	1.73925	5.4273	16.9177	2.84913	4.73388	3.82676	2.63973	1.7475	16.0712	6.07455
1.94194	2.82948	2.37047	17.3277	4.45735	10.0231	4.24168	2.62382	2.90552	8.55791	3.02651	2.29116	2.06533	4.03757	3.49474	3.98232	2.6436	2.11194	12.3145	1.8416	3.13807	1.73913	5.33034	16.8564	2.83956	4.72565	3.83636	2.63497	1.74728	15.7268	6.03965
1.93557	2.83842	2.36284	17.2534	4.46285	9.94562	4.22102	2.60929	2.86238	8.59586	2.98303	2.29402	2.07187	3.92305	3.48354	3.93935	2.63596	2.08539	12.2698	1.8364	3.15221	1.73284	5.25282	16.6864	2.83522	4.7885	3.85899	2.63047	1.74643	15.3547	6.00004
1.93792	2.84297	2.35241	17.2076	4.45756	9.86123	4.20458	2.58322	2.84418	8.57765	2.90003	2.2864	2.07357	3.87443	3.47459	3.87034	2.62664	2.0646	12.1898	1.83819	3.14324	1.7277	5.23479	16.715	2.83807	4.81212	3.89153	2.61091	1.74807	15.0037	5.97844
1.94035	2.87017	2.36157	17.0761	4.46141	9.78199	4.19466	2.56982	2.86652	8.55491	2.85353	2.30329	2.08544	3.79342	3.46092	3.83568	2.62565	2.0618	12.1466	1.85606	3.13996	1.72679	5.18083	16.767	2.84148	4.78924	3.93062	2.57845	1.74414	14.7332	5.96642
1.94449	2.91047	2.35241	16.7331	4.51262	9.6534	4.14311	2.57196	2.87756	8.53664	2.83384	2.29768	2.08952	3.79168	3.44377	3.82323	2.6389	2.06275	12.1441	1.84946	3.14223	1.72086	5.09184	16.6849	2.8484	4.73501	3.98199	2.56838	1.74797	14.4524	5.93905
1.94845	2.94151	2.32672	16.5679	4.62117	9.66205	4.12599	2.58167	2.85135	8.53134	2.82719	2.28728	2.0872	3.78466	3.41253	3.80348	2.66631	2.0438	12.1175	1.85354	3.15224	1.71844	5.0123	16.5934	2.8586	4.7167	4.03952	2.55523	1.7571	14.0376	5.91633
1.94481	2.95874	2.32569	16.5538	4.62892	9.65136	4.12615	2.58775	2.8624	8.61625	2.80474	2.26158	2.07507	3.77996	3.36334	3.75549	2.66304	2.03373	12.0385	1.86122	3.16494	1.72184	4.99786	16.5878	2.86443	4.70744	4.04629	2.53121	1.7618	13.5165	5.8704
1.94584	2.96192	2.3315	16.5175	4.60696	9.69417	4.13862	2.59102	2.85904	8.70627	2.79109	2.24632	2.05741	3.78878	3.31744	3.7246	2.6808	2.02728	11.9397	1.86975	3.1874	1.72004	4.94616	16.6506	2.85568	4.682	4.02294	2.50228	1.76138	13.2611	5.82564
1.94086	2.97292	2.33035	16.4568	4.59358	9.71881	4.14933	2.60087	2.86254	8.72166	2.76897	2.24795	2.05499	3.82266	3.28906	3.71392	2.69087	2.02459	11.8928	1.86557	3.19115	1.71562	4.89565	16.5904	2.86295	4.64882	4.08027	2.47388	1.75796	13.1009	5.78717
1.94292	2.99816	2.32655	16.4216	4.60486	9.61218	4.12225	2.58747	2.85866	8.73344	2.76764	2.24596	2.05528	3.85774	3.2878	3.69191	2.70848	2.02285	11.9075	1.87206	3.18832	1.71864	4.86392	16.5574	2.86009	4.63141	4.18646	2.44874	1.75446	12.8	5.75134
1.94638	3.03049	2.32607	16.43	4.57231	9.50563	4.12368	2.58799	2.84952	8.76804	2.74359	2.23968	2.05431	3.86893	3.27219	3.6743	2.74499	2.01572	11.8289	1.88894	3.19764	1.71558	4.81158	16.6489	2.83749	4.62056	4.29972	2.437	1.75608	12.6444	5.72452
1.94513	3.05509	2.31911	16.3149	4.55803	9.44883	4.09932	2.57247	2.86837	8.75078	2.66993	2.22648	2.0526	3.885	3.26044	3.64943	2.74379	2.01036	11.6723	1.8913	3.20293	1.72125	4.74028	16.8314	2.81107	4.60004	4.33	2.42858	1.75252	12.4516	5.72834
1.94004	3.06941	2.31787	16.2028	4.52455	9.42337	4.12473	2.57449	2.89935	8.70233	2.65385	2.23051	2.05835	3.89401	3.25567	3.62036	2.74867	2.01675	11.6401	1.88082	3.19842	1.71951	4.72012	16.9291	2.79122	4.58019	4.35408	2.40537	1.75624	12.1596	5.71928
1.93883	3.10153	2.31376	16.11	4.51711	9.31837	4.1853	2.58989	2.90228	8.75435	2.65398	2.23093	2.06073	3.95234	3.2664	3.59453	2.76974	2.03275	11.5191	1.8942	3.18902	1.71984	4.68157	16.8583	2.78992	4.55647	4.36123	2.40846	1.74216	11.9325	5.68123
1.93634	3.13818	2.31095	16.0993	4.4952	9.32594	4.19396	2.60662	2.90711	8.7385	2.64188	2.23214	2.07086	3.98071	3.28126	3.56694	2.78194	2.02058	11.4141	1.89712	3.19629	1.71884	4.61206	16.6088	2.769	4.51326	4.3793	2.38468	1.73908	11.7778	5.63127
1.92855	3.15511	2.31133	16.1049	4.44843	9.41548	4.23682	2.60785	2.92164	8.67459	2.61775	2.23119	2.06778	4.02346	3.31074	3.52448	2.77638	2.02078	11.3511	1.89557	3.18737	1.7152	4.58528	16.3824	2.75829	4.46854	4.38573	2.36577	1.74024	11.5275	5.58314
1.91998	3.16309	2.31759	15.9762	4.46898	9.47894	4.23912	2.61011	2.94692	8.70097	2.60444	2.23197	2.08501	4.23645	3.35856	3.50548	2.77803	2.01721	11.3097	1.89311	3.16604	1.71058	4.55337	16.2172	2.7233	4.42439	4.38715	2.36087	1.74732	11.3533	5.50447
1.8881	3.16147	2.32347	15.6361	4.47539	9.50172	4.24687	2.63094	2.99137	8.74197	2.60244	2.22683	2.0826	4.33335	3.38055	3.49057	2.78073	2.01737	11.285	1.90053	3.16896	1.69526	4.53366	16.1584	2.69594	4.40863	4.42399	2.33195	1.73274	11.1361	5.36402
1.86446	3.16248	2.33405	15.3932	4.48224	9.71484	4.22302	2.6311	2.98844	8.79671	2.58894	2.23576	2.09805	4.37831	3.41036	3.49881	2.78156	2.00997	11.1839	1.89897	3.16455	1.66474	4.50961	16.0589	2.67351	4.39366	4.48439	2.31358	1.71973	10.6639	5.23118
1.86565	3.1647	2.32813	15.3192	4.45891	9.9479	4.21155	2.64566	2.99242	8.81618	2.56907	2.21836	2.11057	4.88698	3.43418	3.4629	2.77066	2.00735	11.0215	1.89704	3.16815	1.65133	4.46173	15.826	2.65846	4.36851	4.48662	2.30778	1.72047	10.2159	5.16601
1.86327	3.17986	2.32437	15.1581	4.42339	10.0651	4.20384	2.65459	2.988	8.84623	2.54959	2.21078	2.10739	5.01582	3.44605	3.44671	2.77248	2.00071	10.8173	1.88928	3.17707	1.6408	4.39564	15.66	2.65119	4.32809	4.48674	2.30648	1.72853	9.94016	5.10691
1.85874	3.20884	2.32442	14.8987	4.38582	10.1125	4.22276	2.66542	2.96504	8.79638	2.5486	2.21514	2.10543	5.02207	3.43868	3.433	2.77322	1.997	10.7418	1.87799	3.16268	1.63173	4.36457	15.5799	2.64918	4.28901	4.5194	2.29718	1.71862	9.69966	5.0824
1.85766	3.21883	2.32334	14.6787	4.38056	10.1016	4.23207	2.66768	2.95505	8.78179	2.54283	2.21431	2.13068	5.05535	3.44032	3.39664	2.76867	1.99776	10.7303	1.86838	3.17305	1.62335	4.25307	15.5993	2.63347	4.28091	4.5086	2.28788	1.71988	9.2964	5.02955
1.85566	3.23854	2.32165	14.6512	4.36236	10.0928	4.24793	2.65394	2.9727	8.76646	2.54217	2.22352	2.14253	5.0548	3.46078	3.36331	2.77746	2.00563	10.7238	1.85905	3.22744	1.62052	4.19158	15.6015	2.61648	4.28319	4.57146	2.26229	1.71912	8.7775	4.99886
1.86196	3.25609	2.31449	14.5357	4.28707	10.1502	4.26353	2.64244	2.98928	8.7462	2.53297	2.23617	2.14868	5.14868	3.46084	3.33094	2.78515	2.01491	10.7044	1.86661	3.24032	1.60749	4.12233	15.5497	2.5963	4.27197	4.8264	2.25099	1.7232	8.40606	4.98708
1.86272	3.25933	2.30974	14.4124	4.21083	10.1598	4.26139	2.6351	3.0122	8.70424	2.51061	2.2468	2.14935	5.21683	3.46847	3.3041	2.79425	2.01464	10.62	1.86542	3.24787	1.60004	4.04965	15.4996	2.57937	4.23498	4.99772	2.25434	1.7271	8.14966	4.95321
1.87594	3.28917	2.30956	14.3912	4.14324	10.1502	4.25411	2.64581	3.01723	8.69708	2.47615	2.25803	2.14735	5.21039	3.48198	3.27954	2.81007	2.02165	10.4517	1.85332	3.2574	1.59437	3.96972	15.4848	2.5607	4.20838	5.07866	2.2268	1.7256	7.87334	4.89753
1.88563	3.30153	2.30968	14.3245	4.11595	10.1509	4.24559	2.63024	3.02461	8.6	2.43772	2.26614	2.16167	5.20382	3.48128	3.26305	2.83248	2.027	10.2259	1.84524	3.27847	1.59442	3.94189	15.4512	2.49201	4.18641	5.35342	2.19358	1.72697	7.65763	4.83735
1.87776	3.29566	2.31679	14.2023	4.10417	10.2074	4.2335	2.62466	3.05505	8.46414	2.42013	2.27991	2.16895	5.18706	3.48789	3.25191	2.83244	2.04599	10.0048	1.85124	3.29024	1.58034	3.90896	15.3421	2.42808	4.14336	5.89437	2.17022	1.72721	7.54524	4.78397
1.87444	3.2956	2.3135	14.1173	4.07073	10.2625	4.21736	2.61296	3.0676	8.31518	2.41315	2.27771	2.17308	5.18111	3.50718	3.22474	2.82586	2.06471	9.80194	1.84731	3.28253	1.57084	3.85975	15.1103	2.45298	4.04879	6.04148	2.14959	1.72672	7.20119	4.68446
1.86447	3.27993	2.31992	13.936	3.99949	10.2972	4.22143	2.61582	3.06656	8.27005	2.41302	2.28426	2.17835	5.18604	3.5152	3.19912	2.81918	2.08577	9.71397	1.83542	3.28006	1.57252	3.854	15.0097	2.47028	3.99465	6.04574	2.15254	1.72251	6.88191	4.5901
1.85402	3.19383	2.31826	13.7579	3.97029	10.3824	4.23253	2.61687	3.05647	8.31589	2.39488	2.30696	2.1788	5.23317	3.55427	3.10686	2.81224	2.08584	9.63142	1.8428	3.30919	1.57227	3.82919	14.9145	2.4603	3.97404	6.04923	2.15025	1.72904	6.68558	4.4651
1.8557	3.15533	2.3108	13.6275	3.95808	10.3765	4.20924	2.61113	3.04247	8.36651	2.39174	2.30538	2.20298	5.19653	3.58402	3.09087	2.84302	2.08019	9.47678	1.84119	3.30869	1.57213	3.78299	14.7393	2.46221	3.93528	6.0586	2.14029	1.7303	6.55912	4.38279
1.85388	3.14385	2.31813	13.4821	3.92724	10.3386	4.18177	2.60378	3.0417	8.41903	2.39012	2.29855	2.22097	5.18229	3.61111	3.07862	2.904	2.07962	9.39536	1.83929	3.30683	1.5636	3.76648	14.6937	2.45053	3.89113	6.06095	2.12714	1.72451	6.43154	4.33194
1.85898	3.14974	2.33088	13.0481	3.83917	10.3041	4.19017	2.58521	3.04594	8.41978	2.38088	2.29643	2.22756	5.20445	3.63294	3.07508	2.93249	2.0841	9.2828	1.83835	3.2894	1.55383	3.71308	14.6535	2.43941	3.86581	6.07725	2.09912	1.74332	6.27272	4.27153
1.87555	3.16988	2.33446	12.8417	3.74513	10.1857	4.1957	2.58222	3.06742	8.36543	2.40238	2.28679	2.23269	5.20749	3.67915	3.0673	2.94448	2.08098	9.16021	1.84228	3.26908	1.55034	3.64103	14.5826	2.4344	3.86632	6.08832	2.06433	1.743	6.10642	4.17953
1.8678	3.17471	2.32759	12.8061	3.70835	10.1904	4.19002	2.58176	3.08103	8.33588	2.39867	2.29354	2.24269	5.22636	3.74073	3.05235	2.95204	2.07975	9.02935	1.84935	3.26776	1.5501	3.57027	14.3883	2.43383	3.81965	6.10362	1.9842	1.73641	6.01743	4.11248
1.8759	3.1785	2.32333	12.6306	3.68081	10.1577	4.17298	2.58722	3.07942	8.26422	2.37028	2.28443	2.25442	5.22068	3.83129	2.99294	2.96911	2.08338	8.87314	1.85278	3.24598	1.54933	3.46071	14.157	2.43216	3.82077	6.09439	1.95998	1.74233	5.94561	4.06608
1.91457	3.23549	2.3401	12.2083	3.67365	10.2645	4.11255	2.58604	3.07892	8.20405	2.27309	2.29155	2.25819	5.21609	3.93768	2.90395	2.96925	2.08409	8.66946	1.84917	3.24789	1.54759	3.41299	13.956	2.42197	3.77534	6.08211	1.96097	1.74628	5.75083	3.95697
1.96043	3.31057	2.34966	11.9656	3.66244	10.3142	4.05046	2.58678	3.09127	8.28072	2.25803	2.30606	2.26073	5.20803	4.04879	2.82553	2.97458	2.08933	8.54322	1.84732	3.25822	1.5391	3.35012	13.8533	2.41281	3.77094	6.08705	1.9677	1.74337	5.47723	3.6558
1.96246	3.32479	2.35106	11.627	3.61511	10.3537	3.99288	2.59668	3.10655	8.2797	2.2187	2.31167	2.25627	5.16555	4.19169	2.75505	2.96756	2.11012	8.41392	1.85019	3.27736	1.54325	3.19745	13.77	2.41524	3.74045	6.09276	1.96322	1.74132	5.21321	3.44923
1.96805	3.35315	2.35446	11.4646	3.56263	10.3748	3.98118	2.58889	3.12814	8.27362	2.18858	2.31408	2.25937	5.06746	4.33503	2.73735	2.95972	2.09773	8.24049	1.86133	3.3033	1.54665	3.13986	13.6871	2.41915	3.76923	6.09453	1.96179	1.73721	5.04044	3.362
1.97219	3.32277	2.36056	11.2776	3.54484	10.3605	3.99527	2.57068	3.15134	8.19611	2.14172	2.31655	2.26566	5.05189	4.42435	2.69443	2.95641	2.08498	8.12547	1.86483	3.30459	1.53935	3.11016	13.6056	2.41326	3.78952	6.09373	1.95572	1.74236	4.93941	3.32711
1.98844	3.27175	2.35641	11.026	3.52805	10.3744	3.99921	2.57009	3.17182	8.21919	2.13066	2.31096	2.27545	5.03445	4.50217	2.66179	2.96094	2.07994	8.04411	1.86739	3.32293	1.5338	3.05826	13.576	2.40809	3.78498	6.11081	1.94988	1.73914	4.79572	3.31508
2.008	3.25876	2.36952	10.88	3.51891	10.3408	4.00024	2.57131	3.16666	8.20379	2.12665	2.30802	2.28341	5.01197	4.56871	2.6456	2.95742	2.07671	8.04641	1.864	3.30603	1.5195	3.02631	13.4493	2.40782	3.74231	6.11753	1.93616	1.7312	4.73709	3.29064
2.03077	3.27213	2.37393	10.746	3.50724	10.3153	3.99553	2.5753	3.16178	8.18683	2.11388	2.32446	2.29788	5.02025	4.62456	2.65026	2.94018	2.08639	7.90667	1.86284	3.29379	1.4975	2.9917	13.2969	2.41153	3.7546	6.11431	1.93904	1.73029	4.65169	3.24019
2.04348	3.26774	2.36679	10.6278	3.51253	10.2205	3.97808	2.57755	3.15855	8.1671	2.1056	2.33549	2.30368	5.02034	4.68983	2.64386	2.94072	2.09625	7.81293	1.86039	3.32304	1.49275	2.9316	13.2196	2.42207	3.76977	6.1061	1.95554	1.72791	4.59658	3.20935
2.03938	3.26319	2.35074	10.4156	3.49663	10.2089	3.97208	2.57242	3.15189	8.15203	2.09496	2.3301	2.31065	5.01674	4.7333	2.59677	2.92005	2.09552	7.73774	1.86588	3.33192	1.49332	2.91212	13.1382	2.42247	3.77664	6.0942	1.95903	1.74111	4.51038	3.19354
2.04422	3.32461	2.34339	10.2424	3.46824	10.2483	3.96848	2.58405	3.12697	8.1047	2.08998	2.32785	2.31967	5.01002	4.76655	2.53776	2.92142	2.10445	7.67015	1.8712	3.33379	1.49578	2.88197	13.0567	2.42623	3.71596	6.10502	1.96598	1.74134	4.43543	3.12829
2.04663	3.33631	2.34119	9.89366	3.46791	10.3255	3.97096	2.57612	3.12376	8.06485	2.08669	2.3193	2.31692	4.99221	4.83133	2.51998	2.91615	2.10682	7.61025	1.86622	3.33481	1.49273	2.84167	12.9548	2.43495	3.4601	6.12803	1.96416	1.76159	4.32132	3.09142
2.04295	3.3496	2.34726	9.41879	3.47385	10.3384	3.98066	2.57532	3.13604	8.01765	2.07715	2.32285	2.30978	4.97892	4.93258	2.48989	2.91358	2.11399	7.53283	1.85911	3.35306	1.48394	2.80745	12.8649	2.43098	3.42779	6.12769	1.96932	1.7907	4.12791	3.05485
2.05162	3.37053	2.33819	8.69972	3.48741	10.3195	3.98482	2.57351	3.13182	7.88212	2.06051	2.3183	2.31415	4.95822	5.04082	2.46495	2.92942	2.1029	7.48303	1.87531	3.34944	1.47714	2.80263	12.8091	2.43709	3.42699	6.13222	1.97196	1.7977	4.03857	3.0296
2.06781	3.40129	2.33514	8.25082	3.56421	10.3551	3.96912	2.55918	3.12748	7.71147	2.04001	2.30813	2.32573	4.94793	5.14503	2.43467	2.92752	2.12014	7.35	1.88868	3.32652	1.473	2.78932	12.7387	2.44265	3.41858	6.18018	1.96098	1.82978	3.99217	3.00674
2.08092	3.39807	2.33341	7.99072	3.58022	10.3924	3.90861	2.51392	3.14195	7.65204	2.02869	2.2901	2.33492	4.94286	5.22511	2.41638	2.91674	2.14648	7.2808	1.89347	3.34051	1.47402	2.77417	12.5747	2.44257	3.40146	6.20846	1.95929	1.88399	3.89608	2.95698
2.10088	3.36641	2.32197	7.38226	3.63353	10.3388	3.89134	2.4905	3.14151	7.60234	2.01336	2.28198	2.33871	4.93954	5.28036	2.42084	2.89416	2.15576	7.08463	1.89923	3.36809	1.47124	2.75585	12.4474	2.4317	3.34908	6.14448	1.96631	1.90708	3.67961	2.90391
2.11795	3.35382	2.32908	6.91314	3.64609	10.3105	3.89075	2.47579	3.11292	7.65313	1.9995	2.27209	2.33959	4.95412	5.32535	2.43263	2.87784	2.17408	6.99221	1.89915	3.37713	1.47027	2.70606	12.3912	2.4211	3.33564	6.11503	1.97131	1.9135	3.61987	2.85143
2.15974	3.35194	2.32094	6.62229	3.644	10.192	3.90036	2.47122	3.09435	7.65732	1.98215	2.2611	2.34542	4.96548	5.35579	2.4386	2.88449	2.19821	6.90082	1.90138	3.37521	1.4732	2.67739	12.3493	2.41232	3.31705	6.11573	1.97492	1.9158	3.59352	2.78712
2.19242	3.33835	2.2917	6.25617	3.65822	10.1151	3.89613	2.45854	3.10331	7.65633	1.97176	2.25905	2.36191	4.96878	5.40271	2.4404	2.87588	2.22099	6.85396	1.89463	3.38057	1.47586	2.63437	12.2898	2.40587	3.26241	6.11205	1.98913	1.93193	3.55189	2.74251
2.22591	3.3022	2.29227	5.81637	3.65342	10.0684	3.89734	2.45044	3.099	7.63087	1.94449	2.25548	2.37357	4.97462	5.41124	2.43259	2.86227	2.22575	6.75296	1.89	3.41702	1.481	2.58529	12.206	2.40261	3.24209	6.04551	1.98432	1.97497	3.4816	2.71988
2.27845	3.27641	2.29047	5.74922	3.64516	10.0881	3.89969	2.45355	3.09334	7.57199	1.9285	2.25646	2.37116	4.98913	5.41153	2.42665	2.86085	2.22697	6.64866	1.89768	3.44844	1.48053	2.57119	12.1001	2.40192	3.24928	6.03088	1.99357	1.99901	3.4061	2.71157
2.31897	3.25808	2.28835	5.73929	3.6394	10.0656	3.8607	2.44802	3.11712	7.58816	1.92529	2.27328	2.3692	4.99746	5.41698	2.42405	2.86317	2.22405	6.48769	1.89812	3.43534	1.48373	2.53798	11.8916	2.39791	3.24844	6.01809	2.00349	2.01925	3.34804	2.64896
2.3515	3.24265	2.28155	5.69101	3.62116	9.9614	3.84788	2.44876	3.13195	7.61812	1.90524	2.2797	2.38841	4.99763	5.41122	2.42205	2.86185	2.2275	6.44512	1.90133	3.43573	1.48319	2.53399	11.8451	2.40051	3.23587	6.0129	2.01538	2.05217	3.32136	2.58557
2.35452	3.2395	2.27482	5.61296	3.60242	9.87267	3.82899	2.45407	3.11464	7.62013	1.88411	2.29001	2.39226	5.0154	5.42011	2.42605	2.84227	2.22564	6.35112	1.91652	3.42746	1.48604	2.53121	11.6721	2.39551	3.22427	6.02	2.01611	2.07418	3.28278	2.56711
2.35775	3.22232	2.25795	5.55201	3.59211	9.73057	3.81418	2.44885	3.10916	7.58469	1.88036	2.29231	2.39177	5.01522	5.3998	2.41932	2.83933	2.21379	6.19056	1.91551	3.46227	1.48855	2.51034	11.3947	2.38875	3.22385	5.99825	2.01112	2.07814	3.26191	2.55334
2.37403	3.20716	2.26474	5.43366	3.56649	9.68093	3.81714	2.4355	3.1119	7.56308	1.87719	2.26985	2.39025	5.01092	5.40302	2.40621	2.83439	2.21831	6.1238	1.91958	3.49164	1.48719	2.50623	11.0652	2.37791	3.1262	5.88052	2.02155	2.11594	3.24905	2.54901
2.40636	3.16692	2.26548	5.40353	3.54015	9.59762	3.82782	2.43338	3.11132	7.56766	1.89356	2.2608	2.39403	5.0052	5.40855	2.38997	2.81173	2.22425	6.02598	1.91843	3.51132	1.48493	2.50628	10.8851	2.35487	2.95348	5.83737	2.02262	2.14159	3.22959	2.53466
2.45413	3.13561	2.26484	5.37628	3.51474	9.58227	3.81309	2.42373	3.10281	7.52771	1.91569	2.25156	2.40321	5.00467	5.42241	2.38491	2.80406	2.24073	5.85789	1.91597	3.52263	1.48637	2.48748	10.8044	2.33611	2.81642	5.84344	2.02005	2.15293	3.21378	2.53708
2.47544	3.11088	2.26874	5.35593	3.49318	9.61479	3.80442	2.41936	3.10175	7.48084	1.90102	2.23904	2.41436	5.01851	5.4386	2.38786	2.80532	2.2444	5.77924	1.91916	3.54937	1.48319	2.46648	10.6759	2.32877	2.79016	5.85708	2.04449	2.15672	3.20735	2.523
2.49082	3.07048	2.27115	5.31098	3.46808	9.65315	3.80131	2.39203	3.09545	7.43502	1.89382	2.24218	2.42977	5.03341	5.44727	2.38854	2.80046	2.24787	5.68306	1.91285	3.54025	1.47625	2.4059	10.1897	2.32237	2.77658	5.86042	2.05492	2.17319	3.1872	2.52282
2.5136	3.04721	2.26646	5.26294	3.44412	9.62508	3.76654	2.38047	3.09347	7.45681	1.90245	2.23758	2.44374	5.03355	5.47221	2.40559	2.78917	2.25481	5.54752	1.90979	3.5262	1.47159	2.3929	9.76724	2.32014	2.76513	5.85543	2.06318	2.2017	3.16652	2.50799
2.52576	3.03791	2.25838	5.22789	3.38616	9.5948	3.75285	2.38192	3.08042	7.4457	1.96999	2.23232	2.43789	5.03541	5.49796	2.43607	2.76616	2.25886	5.48248	1.90486	3.53875	1.47156	2.38804	9.61079	2.29758	2.73308	5.85056	2.06874	2.19735	3.15573	2.49387
2.53365	3.03862	2.2672	5.12502	3.21013	9.54228	3.73447	2.37444	3.08544	7.45637	1.98488	2.23592	2.43968	5.04758	5.52765	2.4701	2.74175	2.26078	5.42981	1.90555	3.55253	1.4685	2.39216	9.33611	2.25197	2.73073	5.83427	2.07103	2.20298	3.13739	2.46679
2.57066	3.0331	2.26773	4.91641	3.14384	9.49293	3.68952	2.37407	3.0776	7.43169	1.97013	2.23829	2.44228	5.06279	5.55721	2.51873	2.71076	2.26234	5.33239	1.90666	3.58888	1.47117	2.3828	9.00884	2.21001	2.71594	5.8262	2.07187	2.21448	3.08611	2.43753
2.60852	3.02344	2.27094	4.73904	3.12272	9.44472	3.65718	2.38104	3.04681	7.35641	1.95968	2.24499	2.45727	5.06464	5.57434	2.54752	2.69151	2.27224	5.19421	1.91041	3.61361	1.47009	2.36443	8.74579	2.1911	2.70905	5.816	2.07538	2.22676	3.02934	2.42249
2.63821	3.01375	2.2775	4.5677	3.08864	9.39715	3.63666	2.37252	3.01197	7.3032	1.95699	2.25627	2.48576	5.08964	5.58291	2.59789	2.67104	2.2834	5.04807	1.91304	3.62605	1.47607	2.33992	8.532	2.15473	2.72516	5.80595	2.07164	2.24417	3.01376	2.38316
2.6783	2.99711	2.27609	4.48901	3.0362	9.33766	3.62629	2.3876	3.00549	7.22293	1.96791	2.27533	2.50824	5.09678	5.59223	2.63453	2.67331	2.28853	4.98036	1.89696	3.62659	1.47396	2.30995	8.3025	2.12928	2.74567	5.79042	2.0724	2.2609	2.9838	2.35122
2.70313	2.96298	2.27978	4.3696	3.0011	9.32246	3.59637	2.38545	3.01897	7.17493	1.9854	2.28358	2.53229	5.09455	5.60791	2.6716	2.65473	2.29508	4.8965	1.89016	3.62194	1.46719	2.2962	7.9748	2.12101	2.75324	5.7468	2.07072	2.29318	2.86315	2.34762
2.73582	2.92849	2.2887	4.19377	2.99179	9.33674	3.57147	2.37275	3.01586	7.14616	1.99982	2.27655	2.56067	5.08771	5.59588	2.7036	2.64823	2.29643	4.83729	1.88794	3.63999	1.45226	2.29372	7.59105	2.11618	2.74921	5.73514	2.06946	2.30376	2.84588	2.34542
2.77832	2.89508	2.2931	4.15445	2.97279	9.32746	3.57565	2.35216	2.97217	7.0916	2.03147	2.27791	2.57579	5.0789	5.58523	2.72087	2.63166	2.30063	4.86672	1.87859	3.6636	1.44589	2.28974	7.41415	2.10979	2.74712	5.70931	2.0768	2.3098	2.84324	2.33327
2.83299	2.87042	2.29097	4.11933	2.93715	9.31641	3.52197	2.34879	2.94281	6.9999	2.06177	2.28174	2.59582	5.08041	5.56797	2.71955	2.60495	2.30181	4.8366	1.87532	3.68507	1.4425	2.27889	7.25034	2.09922	2.7475	5.67852	2.10913	2.33222	2.82507	2.29924
2.89584	2.83338	2.29021	4.08002	2.90311	9.23582	3.50148	2.3231	2.94745	6.92529	2.05985	2.29919	2.63193	5.08003	5.56639	2.77594	2.57737	2.3045	4.77564	1.88544	3.71807	1.44033	2.27143	6.98013	2.09141	2.74302	5.64568	2.11614	2.3577	2.81543	2.24056
2.93756	2.78046	2.29122	3.99516	2.88229	9.2307	3.48034	2.29557	2.96929	6.82698	2.07533	2.31055	2.64463	5.09283	5.56158	2.82934	2.55542	2.30954	4.76244	1.88192	3.75419	1.4334	2.27143	6.69021	2.092	2.75875	5.54731	2.12794	2.38709	2.82049	2.22168
2.94749	2.77203	2.28274	3.92024	2.85363	9.22886	3.46641	2.29174	2.97758	6.80917	2.1314	2.31393	2.65315	5.0805	5.54028	2.83869	2.53636	2.31244	4.74761	1.87458	3.7762	1.4335	2.27278	6.52265	2.08717	2.75486	5.52226	2.13308	2.40512	2.81492	2.23982
2.95914	2.7621	2.2717	3.86607	2.79885	9.12799	3.43484	2.2721	2.98226	6.78105	2.13785	2.33829	2.65289	5.07309	5.54154	2.86538	2.54836	2.32161	4.72257	1.88078	3.78973	1.43452	2.26777	6.44106	2.07303	2.76452	5.5105	2.1449	2.41967	2.81242	2.2509
2.98483	2.74864	2.22887	3.85079	2.75529	9.02068	3.37218	2.24371	2.97197	6.71103	2.1483	2.34534	2.65431	5.05109	5.56124	2.93444	2.53459	2.33228	4.66333	1.88062	3.80951	1.43445	2.27548	6.4062	2.06183	2.77364	5.47734	2.1517	2.45074	2.81333	2.25278
3.01707	2.73735	2.2117	3.81838	2.69922	8.77236	3.33141	2.24319	2.98148	6.60541	2.15489	2.3465	2.64124	4.96167	5.56872	3.00055	2.53232	2.3352	4.59177	1.88408	3.83416	1.4371	2.25458	6.37603	2.07236	2.77736	5.47284	2.1572	2.49432	2.8231	2.23841
3.03836	2.71955	2.21331	3.79115	2.70517	8.66403	3.32404	2.24376	2.97487	6.59192	2.16524	2.35768	2.65632	4.96162	5.57528	3.08863	2.52688	2.34314	4.46661	1.88882	3.83689	1.44024	2.24751	6.33864	2.06499	2.77257	5.46183	2.15407	2.54131	2.80333	2.25158
3.0502	2.71978	2.20603	3.80222	2.69596	8.68217	3.32121	2.23743	2.99274	6.55016	2.18279	2.374	2.65374	4.8907	5.56306	3.14619	2.5218	2.3394	4.43259	1.90682	3.81231	1.43496	2.22691	6.31286	2.05996	2.77712	5.45065	2.15536	2.57091	2.76472	2.25025
3.06388	2.70792	2.2088	3.78227	2.66879	8.5577	3.31101	2.23416	2.98422	6.52008	2.2442	2.37931	2.64977	4.49749	5.54729	3.20899	2.52076	2.33376	4.48959	1.9203	3.81069	1.43098	2.23868	6.31358	2.05509	2.79806	5.42251	2.14946	2.62342	2.74165	2.24915
3.07692	2.68034	2.1948	3.72657	2.64072	8.63382	3.28196	2.22299	2.98002	6.50402	2.311	2.37337	2.64965	4.40604	5.54028	3.30287	2.50714	2.32119	4.49737	1.9322	3.8302	1.4293	2.23725	6.27522	2.03733	2.80535	5.30729	2.16062	2.65479	2.73892	2.25696
3.08776	2.64091	2.18553	3.72436	2.62747	8.81255	3.24535	2.21158	2.98268	6.46722	2.32473	2.35627	2.66564	4.38271	5.53686	3.35347	2.49262	2.3109	4.60158	1.94371	3.84055	1.41951	2.23194	6.19343	2.04012	2.78348	5.18475	2.16687	2.72212	2.74176	2.23531
3.09965	2.61344	2.17765	3.69823	2.61971	8.84529	3.23146	2.20505	2.97641	6.35414	2.36953	2.37225	2.68236	4.34437	5.54392	3.38752	2.49243	2.29065	5.13	1.94732	3.84818	1.42044	2.23368	6.09919	2.04536	2.80716	5.07885	2.1825	2.78098	2.75229	2.23372
3.11733	2.59236	2.17432	3.6754	2.61855	8.86246	3.21148	2.19936	2.95053	6.18601	2.44059	2.37667	2.68512	4.34413	5.55534	3.43812	2.47962	2.25968	5.2005	1.94497	3.89749	1.4211	2.23022	5.92496	2.05562	2.80965	5.06137	2.18552	2.84067	2.76283	2.25827
3.14226	2.56996	2.17406	3.67414	2.6149	8.83016	3.19789	2.19694	2.94255	6.01907	2.48072	2.36959	2.68772	4.17928	5.57733	3.52676	2.4682	2.2358	5.37232	1.94673	3.93465	1.42778	2.23203	5.84672	2.04359	2.80502	4.87984	2.19205	2.877	2.76701	2.26233
3.16882	2.48398	2.15122	3.6731	2.60846	8.71182	3.17045	2.18284	2.94954	5.85132	2.53107	2.35846	2.69294	4.108	5.58083	3.60202	2.45315	2.22412	5.38899	1.95493	3.96938	1.43321	2.23446	5.74313	2.03993	2.81528	4.18816	2.20667	2.91723	2.76582	2.25242
3.19673	2.33916	2.15571	3.66951	2.58653	8.54015	3.14604	2.16605	2.9594	5.78649	2.54908	2.35514	2.69902	4.16114	5.58964	3.63895	2.42712	2.2137	5.42536	1.96446	4.00594	1.43252	2.23908	5.54736	2.01742	2.82916	3.71016	2.22435	2.95115	2.75831	2.25632
3.24362	2.30156	2.15917	3.62942	2.54266	8.45082	3.13768	2.1567	2.95334	5.72661	2.54358	2.37084	2.70394	4.20209	5.57874	3.68601	2.40815	2.19402	5.42288	1.97407	4.02155	1.42967	2.23996	5.44463	1.97912	2.84245	3.7047	2.22892	3.00227	2.77311	2.26876
3.28629	2.30241	2.14616	3.60774	2.4884	8.36889	3.10142	2.14463	2.94867	5.66281	2.55666	2.36779	2.71803	4.22412	5.56522	3.8053	2.40851	2.19563	5.44917	1.97748	4.03219	1.43358	2.22392	5.34816	1.96944	2.83312	3.72046	2.23856	3.04744	2.79153	2.26986
3.29585	2.27378	2.1515	3.59667	2.45537	8.25341	3.09318	2.14928	2.92406	5.6403	2.56091	2.3707	2.73579	4.20077	5.55788	3.9042	2.40202	2.19564	5.45986	1.9774	4.05878	1.43402	2.22347	5.27157	1.95193	2.82309	3.69884	2.24317	3.09834	2.79393	2.29729
3.30253	2.22247	2.14111	3.53774	2.45356	8.19421	3.08509	2.14464	2.89847	5.61903	2.56754	2.37152	2.74258	4.08511	5.49852	3.97691	2.40032	2.19531	5.51495	1.97342	4.08859	1.43583	2.21118	5.22233	1.94578	2.79577	3.64704	2.25477	3.14416	2.79001	2.28432
3.31888	2.20888	2.12579	3.47196	2.44268	8.13027	3.0704	2.15066	2.88973	5.57295	2.57035	2.37458	2.73349	3.98676	5.42374	4.06712	2.38601	2.19075	5.53213	1.96444	4.08554	1.45594	2.22359	5.18064	1.95075	2.79889	3.60483	2.28102	3.1693	2.78828	2.30442
3.32208	2.1302	2.10266	3.44989	2.43522	8.11118	3.03106	2.15769	2.8826	5.46567	2.57724	2.37826	2.74584	4.00043	5.36116	4.19084	2.35251	2.17748	5.53411	1.98449	4.07781	1.46871	2.22498	5.08398	1.93509	2.8014	3.55259	2.29707	3.23658	2.794	2.32396
3.32731	2.03054	2.08716	3.443	2.43475	8.03425	3.01131	2.14579	2.85823	5.39034	2.59603	2.37755	2.77339	3.90971	5.32308	4.41262	2.27107	2.1598	5.56418	1.99364	4.05899	1.47765	2.228	4.96385	1.92907	2.81284	3.49241	2.28905	3.28413	2.8194	2.38385
3.34361	2.03385	2.09425	3.44202	2.42287	8.00029	3.01225	2.14494	2.84011	5.32092	2.59478	2.39285	2.78457	3.91037	5.28198	4.58487	2.2269	2.13828	5.5735	1.9954	4.06676	1.49446	2.23186	4.85956	1.93461	2.80762	3.41728	2.29632	3.30139	2.85526	2.39863
3.35124	1.99823	2.09692	3.42712	2.41749	7.90898	2.99976	2.13419	2.81246	5.18896	2.597	2.40048	2.80213	3.93954	5.22249	4.68093	2.20719	2.12807	5.55617	1.98966	4.07118	1.50025	2.22766	4.77463	1.94014	2.79845	3.38716	2.29893	3.32853	2.85579	2.42821
3.3549	1.9327	2.09297	3.45385	2.39353	7.80099	2.99517	2.1226	2.80092	5.07621	2.60346	2.40428	2.80099	3.9412	5.15159	4.73612	2.19672	2.13706	5.48596	1.99833	4.05172	1.50828	2.21724	4.72992	1.94577	2.79782	3.37212	2.30929	3.36457	2.85715	2.45553
3.35989	1.90836	2.09167	3.48887	2.34958	7.68709	2.99328	2.12298	2.78983	4.96668	2.6022	2.4075	2.79784	3.93162	5.09076	4.79448	2.18393	2.14084	5.41132	2.00021	4.046	1.50482	2.21617	4.70092	1.93191	2.78139	3.35618	2.31783	3.39023	2.86456	2.46662
3.38946	1.89666	2.0853	3.48361	2.33518	7.55595	2.99323	2.12243	2.76664	4.88625	2.5991	2.41718	2.79991	3.9138	5.02992	4.96431	2.19271	2.14571	5.57912	1.99711	4.03341	1.5072	2.19895	4.70129	1.93366	2.7433	3.34836	2.32979	3.39869	2.85409	2.51348
3.40311	1.81144	2.0908	3.4871	2.3382	7.49672	2.95269	2.11849	2.77491	4.81767	2.6239	2.45084	2.81154	3.89186	4.95866	5.05397	2.1973	2.14789	5.59135	1.99874	4.04031	1.52285	2.16576	4.6556	1.93973	2.69539	3.34525	2.35856	3.42627	2.84869	2.58347
3.39849	1.74106	2.10673	3.49194	2.33557	7.41734	2.93599	2.11376	2.7888	4.78788	2.63457	2.47455	2.82908	3.89092	4.8946	5.07843	2.20858	2.14923	5.58449	1.99941	4.07068	1.52998	2.12874	4.61839	1.93935	2.65049	3.32987	2.36057	3.46858	2.83896	2.62571
3.40542	1.73945	2.09688	3.50314	2.33591	7.38964	2.9172	2.12221	2.78458	4.78711	2.6331	2.48432	2.84794	3.87947	4.8522	5.14557	2.21845	2.13518	5.60129	1.99648	4.09356	1.53613	2.10254	4.61207	1.92735	2.6588	3.35055	2.38205	3.48651	2.81956	2.64771
3.4481	1.7319	2.09496	3.52847	2.3393	7.3334	2.89993	2.12369	2.76678	4.79163	2.63194	2.48131	2.84483	3.81753	4.84274	5.20836	2.23109	2.12302	5.58053	2.00025	4.13995	1.53224	2.09604	4.60447	1.92124	2.65124	3.4085	2.37977	3.52399	2.81871	2.67548
3.51239	1.70888	2.10693	3.55845	2.33085	7.25233	2.88871	2.1176	2.76629	4.79449	2.63151	2.50112	2.84769	3.82593	4.81272	5.32068	2.23946	2.12212	5.52007	2.00191	4.13167	1.53154	2.07976	4.58615	1.91147	2.6279	3.46382	2.39239	3.56737	2.82409	2.68474
3.53235	1.71394	2.12884	3.56528	2.32252	7.22007	2.86277	2.12798	2.77272	4.72705	2.64171	2.52325	2.84625	3.8278	4.75252	5.47977	2.24542	2.14771	5.47087	2.00267	4.12957	1.54354	2.0744	4.58845	1.90699	2.57336	3.49109	2.41127	3.6072	2.82818	2.72315
3.55291	1.71152	2.12993	3.56853	2.31189	7.17906	2.85128	2.10972	2.77065	4.63576	2.66488	2.52761	2.86186	3.74725	4.65365	5.57376	2.2202	2.16019	5.47476	2.02388	4.10769	1.54522	2.06711	4.6028	1.90192	2.52941	3.50238	2.41963	3.66998	2.83841	2.81292
3.56271	1.70218	2.14295	3.56986	2.28347	6.98243	2.82277	2.10107	2.77054	4.58305	2.6711	2.53887	2.87189	3.71077	4.58154	5.61674	2.20672	2.17848	5.42728	2.04614	4.08091	1.54831	2.05351	4.59118	1.90073	2.51861	3.50773	2.4432	3.6968	2.84642	2.94525
3.57848	1.69539	2.15536	3.57539	2.26824	6.78912	2.77664	2.09762	2.7744	4.54588	2.66681	2.55065	2.87725	3.68942	4.49468	5.64634	2.20667	2.1881	5.40412	2.05196	4.0766	1.54567	2.05944	4.56987	1.89654	2.52728	3.48582	2.44166	3.72244	2.84827	2.99674
3.59043	1.67935	2.16136	3.56953	2.26022	6.70722	2.73767	2.09521	2.7441	4.50114	2.67489	2.56472	2.8761	3.70551	4.38293	5.6625	2.20624	2.18312	5.3757	2.07588	4.08547	1.54475	2.05585	4.5382	1.88876	2.52577	3.44422	2.44433	3.74042	2.85339	3.00533
3.60449	1.67144	2.16578	3.47439	2.20337	6.67444	2.72147	2.08532	2.73153	4.48475	2.68892	2.59684	2.88655	3.69092	4.31304	5.69729	2.20836	2.18993	5.36067	2.10454	4.11043	1.55871	2.04784	4.49287	1.87387	2.51549	3.41667	2.46061	3.74428	2.8664	3.03616
3.61933	1.6756	2.19447	3.43184	2.17615	6.60075	2.70304	2.08035	2.73914	4.50072	2.69142	2.60203	2.91262	3.73207	4.28462	5.73704	2.22081	2.1797	5.34416	2.13491	4.1268	1.56616	2.05173	4.46638	1.86695	2.53418	3.39163	2.46783	3.71682	2.88183	3.09912
3.63233	1.67124	2.22686	3.4182	2.12037	6.5074	2.68981	2.08962	2.74034	4.49023	2.68795	2.60192	2.94022	3.76255	4.23641	5.76608	2.22584	2.16766	5.3544	2.1437	4.10193	1.56774	2.04925	4.45083	1.85547	2.52345	3.38087	2.46523	3.6942	2.89211	3.25881
3.63705	1.67081	2.28118	3.15869	2.03812	6.47993	2.66414	2.10612	2.73584	4.46333	2.68049	2.61437	2.96251	3.75987	4.22002	5.78566	2.2291	2.18557	5.3416	2.15576	4.1017	1.56571	2.03584	4.43457	1.85705	2.51916	3.37286	2.45294	3.69333	2.87579	3.4491
3.62824	1.66541	2.32997	2.81897	2.0392	6.38988	2.61719	2.09203	2.7436	4.41774	2.68052	2.61849	2.97422	3.76719	4.19866	5.81287	2.24267	2.20622	5.34245	2.1768	4.11392	1.56236	2.03204	4.44521	1.8497	2.52785	3.38998	2.4528	3.68581	2.86082	3.57379
3.62819	1.66185	2.39953	2.80472	2.02726	6.31824	2.53388	2.08291	2.76097	4.41344	2.67786	2.61345	2.98282	3.78211	4.2029	5.84728	2.25457	2.24319	5.33399	2.19001	4.12571	1.55953	2.0385	4.47556	1.83894	2.5304	3.33389	2.45063	3.67575	2.84526	3.73
3.61022	1.66584	2.45828	2.78279	2.00855	6.29459	2.51632	2.08784	2.72635	4.4138	2.67831	2.61163	3.00564	3.78906	4.22396	5.92539	2.28323	2.26433	5.40895	2.21775	4.13642	1.56069	2.03444	4.48397	1.84168	2.53228	3.29631	2.46466	3.67655	2.8502	3.93271
3.57771	1.65371	2.49601	2.7355	2.01434	6.24967	2.51422	2.06018	2.71275	4.4013	2.68162	2.61596	3.0282	3.77279	4.2389	5.97205	2.31908	2.27766	5.47138	2.25256	4.12816	1.5656	2.02976	4.47306	1.84658	2.52456	3.32499	2.47286	3.67883	2.87998	4.06876
3.55632	1.63742	2.55063	2.68235	2.02728	6.08938	2.49474	2.05875	2.71717	4.39997	2.67437	2.61687	3.04339	3.77586	4.23358	6.01359	2.34432	2.28922	5.46451	2.27085	4.12476	1.54679	2.02788	4.50091	1.83888	2.51665	3.34023	2.49055	3.67782	2.90635	4.20024
3.55851	1.62838	2.59306	2.67002	2.04868	6.04408	2.4665	2.065	2.69742	4.39674	2.675	2.62264	3.0622	3.76742	4.26985	6.02692	2.34793	2.30667	5.45572	2.2749	4.10016	1.54391	2.02192	4.50376	1.83491	2.51597	3.34679	2.49216	3.67127	2.91986	4.46838
3.56274	1.61845	2.61973	2.65931	2.05444	6.00411	2.45557	2.06651	2.69041	4.33163	2.6691	2.62662	3.07413	3.76791	4.30606	6.06227	2.36281	2.35227	5.44572	2.28603	4.08168	1.54392	2.01797	4.48697	1.82214	2.53166	3.3477	2.49135	3.66318	2.9031	4.85515
3.55494	1.61603	2.64173	2.64915	2.06611	5.95838	2.43682	2.06365	2.67725	4.32505	2.65194	2.62242	3.09017	3.77601	4.32055	6.08789	2.38496	2.38091	5.40786	2.30916	4.07926	1.54549	2.02186	4.51513	1.82435	2.54154	3.35158	2.48109	3.65549	2.89095	5.25229
3.5467	1.61341	2.67587	2.6456	2.06484	5.89908	2.42686	2.07732	2.67862	4.32919	2.62215	2.63543	3.10442	3.78997	4.31626	6.12257	2.39495	2.41931	5.38358	2.34548	4.08854	1.55252	2.03416	4.51683	1.82357	2.54674	3.34463	2.49545	3.64786	2.88041	5.59588
3.55185	1.61278	2.74033	2.63132	2.07707	5.85749	2.41589	2.09065	2.68192	4.29226	2.62339	2.64796	3.11835	3.79954	4.30095	6.13645	2.4193	2.48269	5.36729	2.3457	4.09263	1.55753	2.03417	4.4972	1.82213	2.53451	3.35393	2.50954	3.63754	2.87904	5.8317
3.54372	1.6088	2.78745	2.63607	2.0869	5.82229	2.40788	2.09897	2.69022	4.21067	2.6202	2.65358	3.1243	3.78651	4.26652	6.14938	2.42657	2.56263	5.35486	2.35177	4.10067	1.56105	2.03684	4.48356	1.8257	2.52734	3.33336	2.51184	3.62307	2.86316	6.14785
3.53904	1.61012	2.84256	2.65953	2.10196	5.78455	2.37543	2.10207	2.70921	4.13065	2.62365	2.66461	3.11412	3.78268	4.23152	6.17199	2.43482	2.61809	5.36886	2.34908	4.11226	1.56401	2.03167	4.45907	1.8235	2.52603	3.31957	2.50578	3.61764	2.86408	6.47156
3.52877	1.60895	2.91465	2.66358	2.12951	5.68682	2.37276	2.10322	2.71845	4.11561	2.62812	2.66596	3.10225	3.78917	4.20076	6.21699	2.43579	2.63374	5.36676	2.36179	4.13013	1.57246	2.03994	4.44751	1.82114	2.52368	3.30773	2.4926	3.60064	2.85169	6.68892
3.5231	1.60189	2.94757	2.64386	2.14726	5.66744	2.39884	2.10412	2.72777	4.07223	2.62849	2.67678	3.1112	3.78979	4.19491	6.30742	2.44276	2.66161	5.35916	2.38222	4.1286	1.57311	2.03407	4.47138	1.81348	2.51734	3.2954	2.49888	3.59684	2.86236	6.78336
3.51621	1.61078	2.97796	2.65275	2.16373	5.63716	2.41224	2.10041	2.726	3.91517	2.62555	2.67888	3.10717	3.78043	4.18027	6.38789	2.45067	2.67379	5.35082	2.3952	4.10057	1.56988	2.04498	4.45415	1.82928	2.52248	3.29406	2.50512	3.60162	2.86398	6.81961
3.50573	1.63282	3.01414	2.66878	2.16773	5.57065	2.43054	2.10757	2.72886	3.84904	2.6269	2.69398	3.10618	3.78028	4.16838	6.39857	2.47041	2.69112	5.34399	2.42487	4.10516	1.577	2.05552	4.42394	1.83565	2.51317	3.30194	2.51034	3.6042	2.8764	6.86975
3.48484	1.63928	3.07783	2.67225	2.16398	5.51533	2.45742	2.11696	2.72869	3.82161	2.60704	2.71951	3.10399	3.78126	4.18246	6.40738	2.49789	2.72294	5.35297	2.43711	4.12897	1.58605	2.06882	4.38278	1.83537	2.48528	3.31507	2.52596	3.59957	2.87147	6.95682
3.47908	1.64151	3.14327	2.68954	2.1797	5.38444	2.44252	2.11361	2.7119	3.82182	2.60183	2.76485	3.11475	3.79314	4.18597	6.43655	2.51614	2.79059	5.33323	2.44687	4.14076	1.59806	2.07231	4.34943	1.82587	2.48197	3.3114	2.52897	3.59506	2.8726	7.05537
3.48975	1.62968	3.17843	2.6893	2.19929	5.33649	2.42454	2.13019	2.70939	3.80885	2.60854	2.77321	3.10421	3.80571	4.2095	6.44964	2.53888	2.85829	5.30769	2.45574	4.12742	1.59709	2.07014	4.35128	1.83552	2.46866	3.31722	2.52677	3.59698	2.87949	7.11631
3.49752	1.62075	3.20332	2.68086	2.20111	5.2791	2.41463	2.14788	2.71591	3.81907	2.60738	2.78194	3.09665	3.802	4.22687	6.44475	2.55214	2.90604	5.31005	2.46639	4.11345	1.60314	2.06451	4.34174	1.83644	2.46401	3.30913	2.54533	3.58549	2.88673	7.26714
3.4917	1.62555	3.24467	2.67676	2.21351	5.14644	2.39607	2.16461	2.72137	3.86277	2.58386	2.77612	3.09405	3.77613	4.2557	6.46766	2.5666	2.9693	5.29914	2.47462	4.09208	1.605	2.06642	4.34775	1.83661	2.46877	3.32106	2.56291	3.5813	2.89841	7.41816
3.44938	1.61957	3.28305	2.68446	2.22316	5.09576	2.39472	2.17216	2.72507	3.85557	2.59071	2.76679	3.09323	3.75821	4.24507	6.46099	2.57311	3.01827	5.29103	2.47685	4.07598	1.60029	2.06069	4.35076	1.82772	2.4779	3.34394	2.54555	3.58706	2.89734	7.48716
3.40551	1.62035	3.30778	2.68761	2.22877	5.06245	2.37769	2.18886	2.69401	3.8518	2.60314	2.76264	3.10487	3.75675	4.21256	6.43772	2.58863	3.03094	5.26222	2.49283	4.07184	1.60483	2.06182	4.33023	1.8349	2.46729	3.37586	2.55932	3.59758	2.90605	7.55937
3.37085	1.61833	3.33547	2.69644	2.23316	5.01124	2.31582	2.2146	2.65977	3.82462	2.61426	2.7644	3.10217	3.75349	4.20971	6.43042	2.60698	3.03085	5.25245	2.50091	4.10217	1.60824	2.06684	4.32794	1.83929	2.47193	3.39602	2.57674	3.58138	2.91262	7.66499
3.34361	1.61716	3.36926	2.70026	2.23108	4.96235	2.26767	2.22917	2.63923	3.81403	2.61054	2.77525	3.08634	3.76205	4.21351	6.43671	2.61837	3.05683	5.25911	2.49864	4.09223	1.60515	2.07292	4.34841	1.84796	2.46347	3.40142	2.58015	3.5693	2.93114	7.74392
3.31969	1.61276	3.39622	2.71554	2.23872	4.90716	2.29115	2.24649	2.62989	3.80831	2.58671	2.80241	3.06847	3.76378	4.20255	6.43238	2.63544	3.10414	5.25418	2.50147	4.10101	1.60212	2.07159	4.34309	1.84084	2.4418	3.40288	2.57704	3.56814	2.96955	7.80311
3.29459	1.61218	3.41712	2.71626	2.2481	4.88517	2.31824	2.2521	2.63247	3.8195	2.50991	2.81649	3.05197	3.74531	4.17765	6.4547	2.66604	3.14084	5.2249	2.51373	4.08638	1.60984	2.07874	4.35956	1.84682	2.45091	3.41238	2.57834	3.55258	2.98717	7.83996
3.27611	1.62497	3.44455	2.71356	2.25768	4.88415	2.33801	2.24825	2.61148	3.81352	2.49253	2.81851	3.05527	3.73737	4.19429	6.48994	2.68663	3.2028	5.23869	2.52406	4.06312	1.61537	2.0812	4.36262	1.84565	2.46641	3.41699	2.57235	3.54105	2.98866	7.94992
3.26424	1.626	3.51554	2.72769	2.27165	4.74069	2.3343	2.25518	2.60196	3.83892	2.46139	2.82326	3.06758	3.72854	4.21283	6.47829	2.70245	3.26148	5.13846	2.5337	4.05161	1.62651	2.08673	4.33651	1.84767	2.47	3.41644	2.59215	3.53385	2.9841	8.04481
3.24383	1.62182	3.55796	2.75492	2.27925	4.49701	2.33966	2.27247	2.59476	3.85704	2.44439	2.81708	3.06665	3.72395	4.2115	6.47685	2.71388	3.38723	4.98003	2.53012	4.05794	1.63393	2.08139	4.33684	1.84476	2.44418	3.41258	2.60394	3.52378	2.99257	8.11331
3.21313	1.62313	3.58137	2.75229	2.26227	4.45895	2.34758	2.27447	2.5858	3.87936	2.32293	2.81227	3.04093	3.71583	4.2214	6.45806	2.71151	3.49301	4.89418	2.53439	4.04981	1.63852	2.08424	4.34578	1.84965	2.42872	3.41486	2.60858	3.50201	2.99403	8.18013
3.1877	1.61988	3.61249	2.75401	2.24966	4.29166	2.35125	2.27887	2.58306	3.89015	2.28721	2.8018	3.03822	3.71178	4.23103	6.45063	2.70304	3.55962	4.81552	2.55125	4.05225	1.63911	2.08612	4.35331	1.85115	2.42567	3.42876	2.60295	3.4541	3.00056	8.22276
3.16055	1.62008	3.62531	2.75229	2.26884	3.9945	2.35801	2.3013	2.58639	3.8568	2.18894	2.80435	3.04315	3.70897	4.24957	6.51316	2.69442	3.62396	4.80446	2.55002	4.06037	1.64612	2.08849	4.34841	1.84232	2.42114	3.45649	2.60149	3.41839	3.00565	8.27733
3.14132	1.62264	3.65928	2.77448	2.29872	3.85325	2.34636	2.3345	2.58133	3.87611	2.17105	2.81932	3.04815	3.71144	4.26196	6.51058	2.70134	3.65809	4.78785	2.55562	4.04459	1.64618	2.07664	4.32156	1.85486	2.41985	3.4779	2.59262	3.40208	3.01318	8.36206
3.13226	1.61887	3.7102	2.7799	2.3301	3.7112	2.34261	2.36103	2.5639	3.84659	2.16046	2.8428	3.04882	3.7433	4.25967	6.48843	2.70738	3.71116	4.74511	2.54576	4.01205	1.64414	2.065	4.28286	1.86456	2.41273	3.47807	2.58378	3.38472	3.00653	8.45365
3.11933	1.61575	3.74678	2.78436	2.35331	3.69362	2.3349	2.37672	2.53896	3.86979	2.14167	2.84786	3.04993	3.75586	4.25379	6.4225	2.71764	3.8114	4.70585	2.54468	4.00687	1.64022	2.06736	4.30895	1.85823	2.41092	3.47766	2.57952	3.36436	3.00952	8.58712
3.11201	1.61775	3.76643	2.78368	2.37305	3.63659	2.32057	2.39073	2.53208	3.88081	2.13435	2.86429	3.05428	3.75945	4.27387	6.40528	2.718	3.9008	4.61244	2.54375	3.99566	1.64375	2.06425	4.29426	1.8574	2.40098	3.4711	2.5766	3.36748	3.00708	8.76381
3.10298	1.61073	3.78235	2.76626	2.38878	3.52667	2.33908	2.39308	2.51219	3.87911	2.12675	2.89416	3.05597	3.75142	4.29071	6.38125	2.71682	3.96608	4.58365	2.55611	3.95448	1.64412	2.06092	4.25055	1.85486	2.41665	3.46063	2.57306	3.33336	3.01269	8.97861
3.08184	1.61766	3.79948	2.75752	2.41321	3.41663	2.36205	2.38818	2.50124	3.91817	2.12743	2.91905	3.04346	3.77906	4.29232	6.37239	2.71906	4.02709	4.59004	2.56137	3.92344	1.64454	2.05983	4.21464	1.85436	2.42807	3.45082	2.56912	3.29845	3.01861	9.09544
3.06022	1.60957	3.81981	2.76009	2.45209	3.3095	2.36303	2.39461	2.49587	3.94113	2.12774	2.93132	3.03561	3.7993	4.30399	6.30701	2.73514	4.08996	4.54696	2.55973	3.92552	1.64573	2.06843	4.21419	1.84917	2.46707	3.42753	2.57953	3.25081	3.03845	9.14448
3.02956	1.60414	3.85807	2.76934	2.47503	3.22494	2.35411	2.40462	2.53482	3.98019	2.124	2.92681	3.04241	3.81277	4.31772	6.20523	2.74062	4.15566	4.51534	2.56159	3.9244	1.64818	2.06378	4.18392	1.84588	2.50382	3.44511	2.57926	3.22535	3.06146	9.19187
2.99843	1.59142	3.91039	2.74986	2.45896	3.16061	2.34041	2.40713	2.56028	4.0307	2.1222	2.94371	3.04876	3.79915	4.32571	6.16696	2.74732	4.21798	4.4545	2.56748	3.92647	1.64592	2.07795	4.19089	1.8481	2.52013	3.45732	2.58332	3.17942	3.06548	9.25657
2.98091	1.57574	3.94656	2.7535	2.44849	3.0614	2.32823	2.4028	2.57798	4.0824	2.11807	2.98711	3.04581	3.74958	4.32488	6.10805	2.76165	4.25165	4.42066	2.57674	3.96884	1.64255	2.08065	4.20472	1.84832	2.51585	3.44568	2.56176	3.16371	3.04985	9.30644
2.96892	1.56671	4.02782	2.77572	2.46161	3.00887	2.32946	2.40497	2.57464	4.11742	2.12524	3.02132	3.04567	3.70355	4.32032	6.08131	2.76425	4.28249	4.4089	2.59144	3.9833	1.64017	2.07794	4.21235	1.85044	2.53797	3.44968	2.54927	3.12507	3.0357	9.3552
2.96632	1.55836	4.06419	2.80383	2.49525	2.98075	2.32376	2.4346	2.58165	4.12587	2.12915	3.05457	3.0469	3.69923	4.2952	5.99975	2.75609	4.31614	4.30233	2.59176	3.96459	1.6336	2.08694	4.23741	1.84643	2.57806	3.46769	2.53766	3.05278	3.05206	9.43207
2.95507	1.55697	4.08237	2.81365	2.51452	2.949	2.32022	2.44471	2.58949	4.19451	2.13041	3.07937	3.03116	3.69353	4.28352	5.94452	2.7635	4.37542	3.92897	2.59852	3.96486	1.64137	2.08337	4.25277	1.83598	2.62373	3.47938	2.53559	2.98959	3.06694	9.48991
2.93906	1.56988	4.10902	2.82777	2.52772	2.95265	2.32014	2.46648	2.58631	4.30528	2.12716	3.08407	3.02821	3.71659	4.26426	5.93195	2.77391	4.43271	3.84939	2.61072	3.98877	1.63913	2.0682	4.25517	1.84537	2.64475	3.48207	2.53299	2.95809	3.10027	9.5343
2.92289	1.57277	4.12922	2.8458	2.54459	2.96345	2.30275	2.47157	2.58229	4.3704	2.127	3.08661	3.03809	3.7399	4.26842	5.9199	2.77615	4.46678	3.7851	2.61547	3.99254	1.64051	2.0773	4.25734	1.84614	2.68108	3.47944	2.52723	2.9489	3.11964	9.55211
2.92248	1.58357	4.16102	2.88706	2.5616	2.96045	2.2935	2.46066	2.58439	4.40697	2.12599	3.10727	3.03016	3.7236	4.287	5.89261	2.77678	4.48346	3.78732	2.61453	4.02039	1.64974	2.08991	4.25874	1.85617	2.72016	3.49596	2.5218	2.92529	3.12069	9.55219
2.91375	1.57882	4.18622	2.90946	2.58948	2.97151	2.2743	2.45757	2.58394	4.4515	2.1182	3.12056	3.02205	3.6938	4.34066	5.82748	2.77158	4.49259	3.77591	2.61462	4.01806	1.64845	2.1023	4.25511	1.85593	2.74659	3.50523	2.50035	2.90657	3.11092	9.56402
2.90709	1.57046	4.19269	2.91565	2.60137	3.01407	2.27134	2.45428	2.58351	4.48164	2.13256	3.13516	3.022	3.6724	4.44446	5.7772	2.77121	4.49991	3.75758	2.62332	3.99108	1.66205	2.10964	4.28524	1.84874	2.76156	3.52632	2.48768	2.9061	3.11134	9.57892
2.90115	1.56945	4.21586	2.89969	2.60929	3.04076	2.27442	2.46882	2.58253	4.49009	2.13385	3.14472	3.02101	3.63303	4.49758	5.69189	2.77058	4.50463	3.63747	2.63715	3.95054	1.66445	2.1227	4.28152	1.84839	2.76943	3.55791	2.49554	2.8793	3.10294	9.61785
2.89273	1.56042	4.26221	2.89701	2.61674	3.0512	2.28417	2.49428	2.5958	4.49884	2.14351	3.12789	3.02481	3.61459	4.53794	5.63346	2.77714	4.51379	3.58468	2.65742	3.93847	1.64976	2.13396	4.26932	1.84307	2.77102	3.59982	2.49383	2.85452	3.14057	9.67223
2.90218	1.55887	4.34775	2.91027	2.64259	3.05042	2.26568	2.52189	2.60065	4.51114	2.15208	3.10975	3.01333	3.60758	4.57568	5.61111	2.7788	4.57427	3.58576	2.67841	3.92584	1.63808	2.14851	4.25568	1.85047	2.77878	3.60755	2.49314	2.84014	3.16719	9.71851
2.92195	1.55635	4.42324	2.93835	2.65828	3.09422	2.26482	2.52632	2.61795	4.55182	2.15206	3.09205	3.00628	3.63485	4.59584	5.63416	2.77022	4.65097	3.54301	2.68626	3.93441	1.64192	2.15996	4.23269	1.84462	2.79129	3.6002	2.49409	2.83141	3.18145	9.74339
2.92415	1.5491	4.4841	2.95478	2.67863	3.11675	2.25265	2.51627	2.62151	4.57774	2.14797	3.08996	2.98842	3.64818	4.64408	5.72415	2.76744	4.70051	3.51014	2.68991	3.97033	1.63199	2.15758	4.22397	1.84271	2.81505	3.58237	2.5007	2.79508	3.1955	9.73504
2.9168	1.54523	4.5798	2.98573	2.6947	3.14822	2.24694	2.53438	2.63656	4.57941	2.14372	3.09326	2.98066	3.65831	4.67442	5.84671	2.75739	4.74255	3.51131	2.7055	4.00511	1.63368	2.15476	4.21559	1.8461	2.83573	3.55744	2.47951	2.78234	3.21547	9.72894
2.89997	1.53491	4.68909	3.00467	2.7093	3.16331	2.24925	2.55578	2.66352	4.59369	2.15223	3.1112	2.98479	3.67943	4.72183	5.87216	2.74961	4.77402	3.52137	2.71922	4.00279	1.64489	2.16225	4.20371	1.87028	2.85667	3.52318	2.43089	2.7458	3.23483	9.72481
2.87697	1.52593	4.81258	3.03122	2.7277	3.17795	2.24834	2.58018	2.67859	4.59143	2.15947	3.13322	2.98836	3.67407	4.73345	5.87407	2.7498	4.81055	3.50889	2.71648	3.9966	1.65774	2.18484	4.20422	1.86973	2.89891	3.51056	2.43692	2.69689	3.246	9.72814
2.86593	1.52447	4.90628	3.06986	2.74606	3.18963	2.25532	2.59717	2.70507	4.61426	2.15883	3.14305	2.98944	3.64041	4.74419	5.891	2.7619	4.85196	3.50239	2.71166	4.00619	1.66217	2.18889	4.18884	1.8584	2.91965	3.50218	2.42003	2.65625	3.26169	9.7577
2.83549	1.5296	4.99021	3.0656	2.76597	3.1888	2.26621	2.60556	2.71547	4.64832	2.14696	3.12632	2.99163	3.62403	4.8102	5.94843	2.76032	4.88457	3.48061	2.70488	3.99401	1.65784	2.19761	4.16874	1.85624	2.93615	3.48349	2.39735	2.61596	3.2653	9.76721
2.79076	1.53516	5.01942	3.07885	2.79159	3.1991	2.27041	2.61673	2.73363	4.67708	2.15372	3.13448	2.97809	3.61819	5.0337	5.96294	2.76665	4.92244	3.4728	2.70029	3.98507	1.65742	2.19224	4.15531	1.86502	2.93226	3.49296	2.38768	2.58254	3.30214	9.75269
2.773	1.54483	5.09084	3.09307	2.83261	3.21599	2.27953	2.63289	2.7414	4.68637	2.15293	3.11658	2.97653	3.62343	5.29061	5.94078	2.76841	4.95156	3.40812	2.6994	4.00731	1.65628	2.20535	4.14758	1.87015	2.9336	3.52452	2.38366	2.54652	3.3367	9.71582
2.75346	1.54163	5.17788	3.09449	2.86832	3.23609	2.28708	2.63895	2.73694	4.67416	2.14532	3.11235	2.97758	3.62739	5.48453	5.92725	2.75561	4.98411	3.38249	2.69973	4.02865	1.65791	2.21037	4.1451	1.86727	2.941	3.53985	2.36965	2.50637	3.37576	9.67696
2.74057	1.53721	5.22682	3.09099	2.89392	3.24664	2.292	2.64894	2.76946	4.67026	2.1539	3.14018	2.96493	3.6208	5.63672	5.95704	2.75121	5.02473	3.35601	2.68355	4.05573	1.6594	2.21389	4.15882	1.86728	2.95149	3.53741	2.35636	2.50169	3.42563	9.65822
2.69896	1.54722	5.27816	3.09461	2.9233	3.2464	2.28732	2.67279	2.81123	4.67299	2.14789	3.15291	2.96381	3.63125	5.78112	6.01508	2.74584	5.0385	3.34336	2.65391	4.07835	1.66871	2.2211	4.14967	1.872	2.96241	3.54044	2.34894	2.49201	3.48154	9.64426
2.68569	1.55371	5.32884	3.12546	2.95855	3.26318	2.28813	2.68461	2.8174	4.68367	2.14567	3.17244	2.95584	3.59295	5.88658	6.0348	2.74506	5.05689	3.3262	2.62903	4.1003	1.67982	2.22564	4.11501	1.87578	2.95701	3.53708	2.34646	2.47176	3.52855	9.66233
2.69064	1.56172	5.34483	3.15569	2.99051	3.2733	2.29554	2.70258	2.85521	4.67685	2.15888	3.19359	2.94223	3.5771	5.9748	6.02698	2.74773	5.06342	3.33274	2.634	4.09846	1.69086	2.22691	4.08178	1.88174	2.97207	3.5268	2.33353	2.42843	3.55165	9.68798
2.69679	1.56107	5.37992	3.17495	3.02344	3.27423	2.30831	2.71494	2.8589	4.68193	2.16568	3.22541	2.93978	3.57261	6.158	6.02415	2.76008	5.06957	3.33091	2.63419	4.10525	1.69257	2.22538	4.07038	1.88046	3.00257	3.52956	2.29121	2.40688	3.6003	9.66709
2.69473	1.53412	5.41368	3.2043	3.03813	3.26423	2.31927	2.73804	2.86042	4.69517	2.18316	3.23294	2.93615	3.56143	6.33997	6.01297	2.75492	5.07962	3.30748	2.64069	4.11331	1.70056	2.22993	4.03834	1.87579	3.00735	3.52614	2.29023	2.41609	3.6277	9.57902
2.71351	1.52492	5.45514	3.23781	3.03872	3.25784	2.33129	2.75762	2.88168	4.69055	2.21537	3.24024	2.94003	3.54807	6.48424	6.01564	2.74493	5.06357	3.2875	2.62006	4.1183	1.69656	2.23414	3.98678	1.87944	3.00495	3.53621	2.28793	2.43917	3.65043	9.48934
2.72322	1.52927	5.52853	3.25643	3.03621	3.24704	2.34215	2.7717	2.88518	4.67457	2.22045	3.245	2.91821	3.54489	6.66664	6.01974	2.71727	5.04779	3.27509	2.60137	4.12309	1.69454	2.24142	3.96734	1.87822	3.00596	3.53754	2.29476	2.45462	3.67739	9.44328
2.74577	1.5281	5.56322	3.25941	3.04977	3.24298	2.33814	2.76944	2.86584	4.68356	2.21157	3.23876	2.90811	3.55033	6.87376	5.99676	2.70164	5.04021	3.27384	2.56283	4.11193	1.69685	2.24943	3.95725	1.87944	3.01037	3.54159	2.30414	2.47194	3.71492	9.39843
2.74855	1.52618	5.5819	3.26403	3.07609	3.23342	2.33479	2.77102	2.87493	4.6891	2.21922	3.23443	2.89519	3.54702	7.09249	5.96975	2.67632	5.02935	3.26456	2.56244	4.11236	1.69858	2.25356	3.92279	1.8865	3.01635	3.5514	2.29597	2.48607	3.75147	9.36161
2.74008	1.5344	5.59158	3.27172	3.0997	3.23586	2.33684	2.77397	2.89296	4.69496	2.22535	3.22437	2.89082	3.56569	7.3795	5.83259	2.67507	5.03999	3.25742	2.57095	4.1114	1.7024	2.24982	3.88813	1.90799	3.01895	3.54633	2.2833	2.48601	3.7828	9.3339
2.75839	1.53672	5.64423	3.26087	3.10497	3.24122	2.34607	2.77594	2.89909	4.72675	2.22382	3.21348	2.89373	3.57744	7.73673	5.77731	2.66743	5.04392	3.26586	2.58149	4.10527	1.71339	2.27413	3.84506	1.91081	3.02319	3.54562	2.26876	2.48505	3.812	9.24411
2.76327	1.5347	5.69713	3.25712	3.14147	3.24412	2.36332	2.78583	2.93442	4.73567	2.22685	3.20529	2.89721	3.57868	8.16932	5.77479	2.66594	5.06576	3.27616	2.57831	4.12584	1.71372	2.29533	3.78497	1.9078	3.03976	3.54651	2.26139	2.48956	3.85815	8.96368
2.78003	1.54077	5.81457	3.24283	3.17525	3.26199	2.36051	2.79196	2.94254	4.75849	2.21825	3.19757	2.89052	3.57263	8.56037	5.76286	2.66671	5.07776	3.28142	2.57545	4.14156	1.72117	2.30442	3.73585	1.9119	3.04976	3.55358	2.24794	2.48674	3.90597	8.57504
2.78277	1.54407	5.95738	3.23926	3.21003	3.29641	2.35713	2.80357	2.97659	4.78238	2.22208	3.18822	2.89702	3.58386	8.92621	5.74682	2.6442	5.1012	3.25648	2.57353	4.1784	1.71967	2.31147	3.73181	1.91933	3.07455	3.56701	2.23401	2.48854	3.99252	8.32673
2.77744	1.54234	6.03022	3.25442	3.25198	3.33431	2.34763	2.82935	3.02021	4.79875	2.21426	3.18285	2.91413	3.61597	9.2392	5.75848	2.63598	5.14637	3.22245	2.56111	4.23143	1.71298	2.31692	3.69932	1.92478	3.11087	3.58449	2.22888	2.48359	4.10913	8.15812
2.75248	1.55034	6.04133	3.25879	3.28427	3.33705	2.32276	2.84969	3.05881	4.79739	2.19883	3.17607	2.91701	3.61049	9.49873	5.7824	2.61469	5.17146	3.20521	2.5536	4.25143	1.71127	2.32695	3.68833	1.91762	3.12204	3.58534	2.24066	2.47558	4.17329	7.9655
2.73352	1.54033	6.03065	3.26635	3.28102	3.33489	2.30788	2.8595	3.07827	4.77577	2.16413	3.16043	2.93026	3.60193	9.71201	5.7995	2.60811	5.15832	3.19065	2.5378	4.28241	1.7061	2.32924	3.69781	1.91718	3.1209	3.58906	2.24928	2.47419	4.20562	7.77045
2.73556	1.53658	6.03441	3.26304	3.29012	3.35245	2.3021	2.86248	3.08596	4.79761	2.15975	3.15507	2.92059	3.59383	9.84942	5.81781	2.59049	5.12295	3.20841	2.50899	4.32281	1.7017	2.35255	3.6645	1.92692	3.12177	3.59178	2.25479	2.46569	4.24646	7.66877
2.75591	1.52155	6.05794	3.26224	3.29962	3.34673	2.32485	2.85764	3.10619	4.77892	2.15659	3.13172	2.92284	3.58506	9.94267	5.8673	2.58139	5.10059	3.20198	2.48627	4.3479	1.70616	2.35864	3.64438	1.91314	3.13055	3.61991	2.25694	2.45785	4.30593	7.62565
2.77681	1.51456	6.08589	3.28261	3.33826	3.34268	2.35173	2.86498	3.14077	4.79131	2.15573	3.1284	2.92599	3.57581	10.0866	5.90175	2.58367	5.06748	3.19842	2.47446	4.33603	1.70508	2.37012	3.63837	1.90498	3.13753	3.61604	2.25431	2.45533	4.3838	7.57951
2.80918	1.51794	6.11792	3.28817	3.38521	3.34362	2.44728	2.88584	3.15513	4.82445	2.15257	3.12702	2.92811	3.58305	10.4924	5.9241	2.58435	5.05566	3.20969	2.48112	4.29283	1.70151	2.37326	3.64186	1.89621	3.14473	3.60921	2.2509	2.45197	4.46409	7.50929
2.8253	1.52884	6.14421	3.29227	3.40823	3.3539	2.494	2.89594	3.16618	4.84853	2.1593	3.12818	2.92884	3.59312	11.1835	5.89587	2.58415	5.06777	3.2119	2.48286	4.31029	1.69424	2.37092	3.62746	1.89951	3.1492	3.59262	2.25107	2.45203	4.53083	7.39563
2.83697	1.54037	6.18672	3.28516	3.41548	3.36656	2.54995	2.89477	3.20011	4.88004	2.16212	3.12822	2.93114	3.58646	11.9456	5.86129	2.58395	5.0934	3.19988	2.48503	4.30905	1.69064	2.3819	3.62918	1.90253	3.14261	3.6015	2.22821	2.45358	4.57263	7.32856
2.85764	1.54086	6.25357	3.29082	3.43166	3.37497	2.61197	2.89207	3.22737	4.93496	2.15079	3.11834	2.92377	3.58238	12.6694	5.873	2.56887	5.09293	3.18236	2.4666	4.29451	1.69109	2.37462	3.63238	1.89577	3.15402	3.61156	2.21054	2.44637	4.59886	7.28425
2.87229	1.54197	6.3034	3.27869	3.44813	3.37516	2.62492	2.88468	3.23511	4.94876	2.14722	3.09583	2.91842	3.58111	13.4716	5.88458	2.5578	5.06983	3.18996	2.45145	4.29107	1.69118	2.36928	3.62112	1.89752	3.1596	3.60853	2.19714	2.43671	4.61917	7.22031
2.87524	1.54253	6.31972	3.26768	3.47266	3.38488	2.64836	2.88598	3.24059	4.95356	2.14565	3.08065	2.91815	3.57178	14.0753	5.91128	2.55044	5.05389	3.18195	2.44533	4.26866	1.69294	2.36609	3.61039	1.90868	3.15105	3.62834	2.19648	2.44451	4.63351	7.14178
2.87512	1.54209	6.32603	3.27281	3.49419	3.38959	2.64326	2.88255	3.24956	4.97013	2.12111	3.06185	2.90946	3.60211	14.4973	5.90853	2.54255	5.0401	3.1691	2.4435	4.26588	1.68511	2.35604	3.60451	1.90775	3.1492	3.64188	2.20929	2.43052	4.64491	7.08173
2.89088	1.53551	6.35403	3.29878	3.51624	3.39488	2.65502	2.88077	3.28818	4.99122	2.12161	3.05116	2.90429	3.65754	14.8474	5.88551	2.53727	5.02328	3.16202	2.44374	4.27547	1.66917	2.35586	3.58742	1.90251	3.16219	3.63135	2.19912	2.40895	4.66673	6.99776
2.91308	1.54417	6.3694	3.30646	3.52309	3.38543	2.67566	2.89096	3.28558	5.0309	2.12211	3.06242	2.8969	3.6602	15.274	5.84962	2.52128	4.98682	3.15042	2.43982	4.29125	1.66837	2.35835	3.54321	1.91424	3.16739	3.65168	2.18086	2.40697	4.67542	6.89309
2.93648	1.54528	6.39768	3.30357	3.53849	3.38241	2.72637	2.91233	3.29657	5.02316	2.13398	3.07256	2.89072	3.66281	15.8952	5.87873	2.4985	4.96393	3.11545	2.41776	4.30767	1.66685	2.35583	3.53024	1.92826	3.16234	3.69596	2.19106	2.39915	4.693	6.8533
2.96264	1.54663	6.43222	3.29316	3.55666	3.37466	2.76389	2.92328	3.30695	5.02883	2.14458	3.07979	2.88564	3.6671	16.4435	5.88948	2.482	4.95418	3.10857	2.41648	4.31712	1.67286	2.35575	3.52813	1.92868	3.16215	3.68931	2.18963	2.39483	4.70875	6.8442
2.98804	1.5509	6.47853	3.29215	3.59769	3.37939	2.793	2.9065	3.35594	5.04949	2.15274	3.08431	2.88556	3.66721	16.8638	5.93544	2.48403	4.91223	3.11007	2.42044	4.32237	1.67097	2.35048	3.54255	1.93228	3.17935	3.71262	2.19185	2.38905	4.71563	6.82935
2.99517	1.54637	6.51197	3.28623	3.62428	3.37158	2.82073	2.89943	3.39973	5.08711	2.17494	3.08167	2.88351	3.67719	17.2017	5.94111	2.48275	4.8626	3.10646	2.41336	4.31773	1.6759	2.36574	3.54581	1.93162	3.17887	3.73392	2.19248	2.38254	4.74952	6.75157
3.01616	1.54449	6.58105	3.28777	3.63126	3.35773	2.84597	2.8922	3.42182	5.13158	2.18478	3.07856	2.87657	3.68552	17.6128	5.92707	2.47844	4.81644	3.07669	2.41533	4.32105	1.66715	2.3712	3.52376	1.93881	3.19881	3.73813	2.19738	2.38902	4.79721	6.68866
3.03316	1.53961	6.67197	3.27791	3.62351	3.34886	2.87416	2.90294	3.42343	5.16649	2.19183	3.05512	2.867	3.68682	18.1493	5.92663	2.47327	4.76216	3.0579	2.40761	4.30524	1.6695	2.38905	3.50834	1.93508	3.20791	3.75664	2.20014	2.38941	4.86838	6.61259
3.0422	1.53152	6.7213	3.27446	3.62625	3.35079	2.89082	2.89975	3.448	5.21633	2.17987	3.03272	2.85945	3.66691	18.8382	5.91549	2.46687	4.72877	3.06526	2.41747	4.31674	1.67169	2.39714	3.5012	1.92073	3.20911	3.77461	2.20419	2.39069	4.92478	6.57954
3.05776	1.52289	6.7701	3.25873	3.62534	3.36162	2.91056	2.89788	3.44937	5.23747	2.17187	2.99837	2.85659	3.66874	19.657	5.95445	2.45271	4.68084	3.06086	2.41558	4.35	1.67266	2.4032	3.47526	1.92632	3.18238	3.79877	2.1946	2.38088	4.98401	6.56025
3.08537	1.51277	6.80783	3.25214	3.63855	3.36552	2.93524	2.89467	3.41789	5.24661	2.16709	2.95592	2.84502	3.64749	20.4176	6.00104	2.44325	4.66356	3.05871	2.40984	4.36039	1.68025	2.4112	3.46289	1.92326	3.16907	3.79418	2.1821	2.38126	5.02701	6.54774
3.09643	1.51802	6.8394	3.25145	3.64723	3.36984	2.95709	2.902	3.42734	5.24737	2.16315	2.93808	2.84265	3.62535	21.1743	5.98497	2.44446	4.63271	3.04483	2.41019	4.35066	1.68299	2.41472	3.43364	1.9248	3.16045	3.80722	2.17918	2.38763	5.06429	6.43319
3.11213	1.52768	6.87267	3.25469	3.65012	3.36184	2.98876	2.90587	3.44181	5.26981	2.14985	2.946	2.83826	3.64254	21.8287	5.95991	2.45801	4.6105	3.00512	2.41354	4.34847	1.68272	2.4224	3.39382	1.93738	3.14388	3.85313	2.16715	2.3835	5.09946	6.29604
3.11605	1.53077	6.87926	3.22207	3.62982	3.36721	3.03991	2.92069	3.46175	5.28316	2.14763	2.95236	2.83795	3.64048	22.4042	6.02778	2.46629	4.58225	2.97734	2.41789	4.36535	1.67649	2.42981	3.38941	1.93711	3.13928	3.90784	2.15461	2.38394	5.1336	6.17121
3.12232	1.53289	6.89852	3.18417	3.63854	3.37215	3.08422	2.91266	3.47603	5.30685	2.14511	2.9524	2.83771	3.63915	22.8959	6.07053	2.48239	4.57527	2.96805	2.4168	4.36737	1.67617	2.45417	3.36769	1.94318	3.13526	3.91846	2.14225	2.36848	5.16813	6.09369
3.12386	1.53346	6.89961	3.13546	3.66111	3.37469	3.11512	2.90577	3.48871	5.29886	2.15033	2.93105	2.84034	3.60568	23.2875	6.08386	2.46417	4.57049	2.96924	2.41833	4.36444	1.6765	2.45679	3.34949	1.94587	3.11894	3.93358	2.14244	2.36292	5.20876	6.12166
3.13399	1.53699	6.9062	3.1231	3.6776	3.38629	3.13618	2.89637	3.49076	5.2841	2.15384	2.86982	2.83431	3.57361	23.547	6.0854	2.45303	4.55206	2.96839	2.41397	4.37203	1.67517	2.45489	3.33901	1.95145	3.10016	3.97298	2.13683	2.36655	5.25171	6.13983
3.13845	1.54026	6.8884	3.0994	3.6846	3.4154	3.14114	2.90508	3.51378	5.28748	2.16828	2.82454	2.83015	3.53579	23.7004	6.07761	2.45558	4.49813	2.96385	2.40741	4.36675	1.67458	2.4492	3.33957	1.9568	3.10973	3.96878	2.14043	2.35283	5.29975	6.13437
3.14563	1.53492	6.8729	3.09418	3.69827	3.43997	3.15371	2.90222	3.53615	5.30129	2.15723	2.81429	2.82019	3.53361	23.7998	6.08572	2.45335	4.45953	2.94765	2.41285	4.358	1.67573	2.44727	3.32531	1.95562	3.12435	3.97753	2.14288	2.33118	5.33889	6.07859
3.15091	1.53259	6.88172	3.09459	3.70092	3.45071	3.17497	2.90232	3.57855	5.31101	2.14251	2.7834	2.81701	3.53545	23.8645	6.09277	2.45001	4.44577	2.94758	2.4084	4.35543	1.66254	2.46098	3.307	1.95676	3.09886	3.98902	2.14973	2.32033	5.40133	5.94616
3.15246	1.53451	6.88363	3.08413	3.70431	3.45203	3.19197	2.89979	3.5996	5.31796	2.13208	2.76821	2.81806	3.54046	23.8906	6.10184	2.44666	4.43917	2.95839	2.39913	4.35503	1.6492	2.47488	3.308	1.95278	3.07631	3.98449	2.14661	2.30662	5.44054	5.92865
3.16092	1.53782	6.89308	3.06397	3.6923	3.45054	3.25568	2.89357	3.61097	5.31819	2.12583	2.75147	2.81513	3.54237	23.9437	6.11509	2.45587	4.43823	2.93423	2.40494	4.32631	1.64106	2.47933	3.29022	1.94767	3.04457	3.99397	2.14691	2.29103	5.46148	5.92017
3.16442	1.53777	6.90541	3.05551	3.71452	3.44375	3.30287	2.88493	3.63027	5.29698	2.12517	2.73802	2.81688	3.55445	23.9974	6.11313	2.45132	4.44796	2.91307	2.41486	4.33126	1.64753	2.46555	3.25523	1.951	3.01168	4.00639	2.15706	2.27308	5.48429	5.95622
3.15972	1.53641	6.90729	3.0394	3.72811	3.44591	3.33496	2.87065	3.64362	5.27419	2.12108	2.70223	2.82392	3.54976	24.0867	6.06438	2.44521	4.46633	2.90113	2.42821	4.32902	1.64348	2.46935	3.24961	1.95535	3.01121	3.99769	2.16013	2.27095	5.51016	5.95079
3.15036	1.53411	6.89919	3.01513	3.73627	3.42841	3.35285	2.8636	3.64225	5.26355	2.12211	2.6767	2.83768	3.53935	24.1988	5.95267	2.44312	4.48405	2.89624	2.44089	4.32473	1.63889	2.47256	3.2221	1.96668	3.00086	3.98545	2.17316	2.25954	5.52371	5.93413
3.14407	1.53437	6.9119	2.99325	3.74484	3.40039	3.41072	2.85234	3.64109	5.25994	2.11924	2.67434	2.84289	3.52845	24.3271	5.87178	2.44509	4.4754	2.90575	2.44967	4.30146	1.63133	2.47423	3.23152	1.9616	2.99993	3.97019	2.17749	2.24979	5.53722	5.89649
3.13522	1.53945	6.90569	2.96249	3.74447	3.37365	3.4628	2.85652	3.63934	5.23015	2.11332	2.66833	2.82911	3.50795	24.4499	5.85514	2.44125	4.42281	2.89645	2.45885	4.28544	1.63271	2.48479	3.22565	1.96445	2.9969	3.94921	2.16549	2.24083	5.55286	5.84919
3.1332	1.5395	6.88767	2.94236	3.72869	3.34792	3.51242	2.87503	3.62021	5.23014	2.10993	2.66188	2.83144	3.47518	24.5286	5.87448	2.44613	4.37895	2.8804	2.45193	4.2801	1.63208	2.49126	3.16503	1.97303	2.98521	3.95441	2.16646	2.22897	5.58929	5.81984
3.13386	1.53813	6.89229	2.92146	3.72357	3.32115	3.5405	2.89746	3.62874	5.20926	2.11729	2.66673	2.83774	3.46626	24.5754	5.89417	2.44014	4.35192	2.86916	2.44522	4.27756	1.6384	2.48975	3.14335	1.97072	2.96592	3.96695	2.17106	2.2249	5.63246	5.82655
3.14065	1.537	6.89689	2.90336	3.72339	3.33098	3.58332	2.88999	3.65452	5.15725	2.13042	2.66373	2.84577	3.46783	24.6245	5.92304	2.4324	4.30315	2.86428	2.43472	4.28761	1.64284	2.49177	3.13821	1.95903	2.96853	3.97873	2.16812	2.21763	5.65278	5.83775
3.14202	1.53539	6.85925	2.88464	3.74166	3.33133	3.60262	2.87109	3.66146	5.10981	2.13654	2.64026	2.85424	3.45195	24.6838	5.93002	2.4305	4.24173	2.84686	2.43206	4.30043	1.64026	2.49208	3.14182	1.95991	2.95708	3.97144	2.15352	2.19733	5.64578	5.85279
3.1732	1.52794	6.81401	2.87438	3.7344	3.3272	3.60748	2.84848	3.65173	5.10188	2.15847	2.61217	2.85748	3.42699	24.7482	5.92372	2.44118	4.21512	2.83411	2.42723	4.29514	1.63547	2.52774	3.1485	1.9648	2.9507	3.96279	2.13977	2.1911	5.63749	5.83842
3.18352	1.51998	6.76658	2.86773	3.73536	3.32591	3.60925	2.84594	3.64304	5.08165	2.17204	2.59148	2.86496	3.41472	24.8178	5.96872	2.43788	4.21359	2.82213	2.41079	4.26991	1.63056	2.61461	3.13982	1.9891	2.90175	3.95045	2.1266	2.19603	5.62816	5.78318
3.17802	1.51261	6.73888	2.84919	3.7537	3.30463	3.613	2.85372	3.63589	5.04618	2.19795	2.57433	2.86597	3.41314	24.8751	6.0113	2.43241	4.22724	2.80541	2.40532	4.2495	1.62944	2.66879	3.15387	1.9994	2.88082	3.9557	2.12569	2.1985	5.63217	5.73162
3.17543	1.50572	6.72499	2.83227	3.75432	3.29955	3.61275	2.8537	3.67215	5.02713	2.19869	2.56183	2.8654	3.41679	24.9132	6.04523	2.43328	4.22338	2.80417	2.40376	4.21106	1.62779	2.67922	3.15907	1.99522	2.87485	3.96265	2.13945	2.18978	5.64094	5.71909
3.17153	1.50678	6.69775	2.7931	3.74621	3.29051	3.62356	2.84279	3.67536	5.0177	2.21875	2.55601	2.87002	3.37806	24.9537	6.03237	2.44025	4.19715	2.81168	2.40037	4.17209	1.62651	2.70213	3.17177	1.99377	2.8775	3.95604	2.15236	2.19454	5.64067	5.72489
3.18043	1.50832	6.68758	2.75735	3.73015	3.27823	3.63767	2.85371	3.65181	5.01276	2.22359	2.54646	2.86101	3.36802	24.9794	6.00761	2.44986	4.15144	2.81532	2.38467	4.14576	1.6216	2.71812	3.16299	1.99183	2.87622	3.93868	2.15113	2.18772	5.64744	5.71597
3.19209	1.51231	6.71739	2.73321	3.71115	3.28111	3.64752	2.85395	3.62637	4.98727	2.24573	2.54168	2.84925	3.35842	24.9773	5.98738	2.46616	4.12171	2.8157	2.39563	4.14795	1.62021	2.71895	3.17256	1.99321	2.86856	3.93821	2.15104	2.18958	5.64816	5.71981
3.19162	1.51253	6.70741	2.71411	3.69726	3.27817	3.66093	2.84379	3.6182	4.97221	2.24233	2.54959	2.83296	3.36673	24.9193	5.98133	2.46113	4.08929	2.8082	2.40059	4.16205	1.61754	2.7163	3.17081	2.00422	2.85676	3.92688	2.15789	2.18938	5.6398	5.72739
3.18911	1.51139	6.71909	2.68914	3.69246	3.30351	3.66701	2.83496	3.60229	4.97381	2.23483	2.55318	2.82276	3.35886	24.8611	5.9847	2.4649	4.05122	2.79996	2.42514	4.17242	1.61145	2.72667	3.18364	2.0243	2.84533	3.91016	2.17172	2.19212	5.61751	5.71788
3.19355	1.515	6.74302	2.65952	3.6751	3.3396	3.6777	2.83903	3.60605	4.96239	2.22047	2.5503	2.83629	3.35426	24.8163	5.98048	2.4747	4.01253	2.79049	2.42939	4.17513	1.60171	2.72402	3.19847	2.03198	2.85127	3.90723	2.19588	2.19053	5.60877	5.7263
3.18826	1.51547	6.77273	2.62618	3.64256	3.35762	3.68994	2.8423	3.60433	4.94844	2.2276	2.53489	2.84269	3.35806	24.7901	5.96412	2.46282	4.01029	2.78367	2.42718	4.16103	1.59254	2.74803	3.22863	2.03514	2.85481	3.91371	2.19891	2.1777	5.59133	5.72711
3.17255	1.51319	6.75847	2.62258	3.61851	3.37131	3.6793	2.83576	3.60109	4.92644	2.22732	2.51712	2.86082	3.33309	24.7628	5.98614	2.473	4.02741	2.77419	2.42946	4.15351	1.58323	2.79405	3.26055	2.04227	2.85341	3.91981	2.20583	2.16588	5.55039	5.72262
3.17619	1.51453	6.73148	2.61738	3.58782	3.38176	3.69355	2.83358	3.60163	4.89557	2.22395	2.51462	2.86167	3.32311	24.7411	5.99044	2.47302	4.04174	2.78637	2.43349	4.13478	1.57526	2.81128	3.26819	2.03913	2.85729	3.92429	2.21238	2.13783	5.53997	5.70958
3.18483	1.51736	6.66947	2.6094	3.56657	3.38103	3.72621	2.85065	3.61677	4.86973	2.22282	2.49144	2.85996	3.33749	24.7229	5.96897	2.47324	4.04948	2.79879	2.43145	4.12555	1.56858	2.83489	3.29081	2.04791	2.8648	3.93251	2.21301	2.129	5.51529	5.70262
3.18491	1.51864	6.66201	2.60968	3.55547	3.38443	3.74625	2.86381	3.62308	4.84687	2.22768	2.48366	2.85444	3.33318	24.7069	5.95894	2.4735	4.0553	2.82255	2.43234	4.14871	1.55422	2.8729	3.30622	2.05695	2.84617	3.94407	2.21122	2.11754	5.49823	5.69442
3.18448	1.51991	6.65553	2.61079	3.53532	3.41125	3.7632	2.88284	3.62903	4.83428	2.24552	2.46592	2.81467	3.32513	24.6639	5.993	2.47325	4.0515	2.83485	2.44283	4.15362	1.55035	2.90236	3.3142	2.06615	2.85633	3.94275	2.21269	2.09772	5.50956	5.70507
3.19336	1.52215	6.64336	2.59686	3.52436	3.4189	3.79564	2.90398	3.61826	4.81545	2.25244	2.46654	2.78608	3.33346	24.6137	6.04854	2.47844	4.0368	2.84354	2.43126	4.15251	1.54396	2.90977	3.30083	2.07343	2.88765	3.93703	2.21201	2.09236	5.51502	5.68065
3.1899	1.52039	6.62488	2.58726	3.52194	3.43502	3.80117	2.92746	3.6211	4.80282	2.25615	2.46807	2.76412	3.34574	24.569	6.07619	2.47062	4.01848	2.8577	2.41979	4.14833	1.54852	2.92506	3.29274	2.08441	2.8939	3.94512	2.21996	2.08551	5.49437	5.59647
3.20808	1.51473	6.6021	2.58824	3.5168	3.43223	3.79337	2.93164	3.6432	4.8019	2.25482	2.4632	2.74453	3.35639	24.5044	6.08292	2.46225	4.01363	2.86644	2.43605	4.1423	1.55357	2.91797	3.27443	2.08718	2.88733	3.92557	2.22935	2.09182	5.47668	5.5319
3.2223	1.51145	6.57094	2.56589	3.50777	3.43332	3.7866	2.93322	3.64179	4.79279	2.24888	2.46675	2.73026	3.36732	24.4072	6.08559	2.47279	3.98523	2.88427	2.42968	4.12517	1.55922	2.90139	3.27656	2.08946	2.87734	3.9237	2.23441	2.09703	5.45414	5.51799
3.21322	1.51654	6.53459	2.53587	3.48064	3.41564	3.78478	2.95616	3.61139	4.77692	2.25204	2.45702	2.71844	3.3652	24.3044	6.09843	2.47884	3.96987	2.90014	2.41608	4.08358	1.56271	2.89611	3.27543	2.09483	2.86953	3.92221	2.25221	2.07423	5.45797	5.52077
3.19525	1.5155	6.4857	2.52153	3.44744	3.43371	3.77711	2.98039	3.58988	4.75633	2.26359	2.458	2.71623	3.35722	24.183	6.09291	2.47684	3.93687	2.89511	2.41662	4.01898	1.55706	2.89777	3.28358	2.08986	2.86294	3.919	2.26036	2.07055	5.46627	5.53241
3.18284	1.51646	6.42875	2.5174	3.42008	3.43409	3.77788	2.99113	3.60417	4.73754	2.25742	2.46567	2.70722	3.35358	23.9936	6.08523	2.47243	3.87749	2.90524	2.40409	3.95297	1.55836	2.90639	3.28245	2.08878	2.87586	3.92077	2.26125	2.07123	5.45702	5.56094
3.17974	1.51657	6.33172	2.55358	3.40668	3.45215	3.78587	3.00235	3.60442	4.71953	2.24978	2.46397	2.70624	3.35192	23.7546	6.0752	2.47277	3.8398	2.91043	2.39437	3.90956	1.56016	2.9112	3.2855	2.09155	2.87627	3.91898	2.26476	2.0783	5.40802	5.4947
3.16752	1.50489	6.28402	2.57079	3.38947	3.44946	3.7932	3.0184	3.5813	4.7193	2.23487	2.46776	2.70706	3.36071	23.4896	6.10948	2.47454	3.80587	2.91057	2.39336	3.87722	1.56188	2.90505	3.32066	2.09443	2.87864	3.92099	2.26329	2.09411	5.36844	5.3727
3.17015	1.49934	6.28334	2.58829	3.35986	3.45037	3.79299	3.05169	3.55741	4.72379	2.23143	2.45626	2.69699	3.37603	23.2318	6.11976	2.48761	3.79755	2.91087	2.38824	3.8511	1.55749	2.91473	3.35274	2.09719	2.8688	3.92271	2.28072	2.09564	5.32325	5.28146
3.16698	1.50287	6.26552	2.5754	3.32189	3.45803	3.79193	3.08271	3.59225	4.70851	2.23383	2.45672	2.69675	3.37223	22.9951	6.06692	2.50744	3.79266	2.91176	2.39366	3.8422	1.55789	2.91704	3.37054	2.11444	2.87829	3.93076	2.30168	2.10043	5.28163	5.22633
3.15429	1.501	6.26831	2.56424	3.30867	3.45852	3.75415	3.08314	3.60267	4.68767	2.23987	2.45284	2.70539	3.34978	22.7593	6.0139	2.52351	3.79105	2.91501	2.39482	3.84157	1.55438	2.91653	3.36552	2.12276	2.85163	3.94267	2.2942	2.09868	5.2548	5.20417
3.14218	1.50181	6.27627	2.54985	3.30488	3.45319	3.71334	3.07735	3.57925	4.68107	2.24581	2.45259	2.69634	3.35363	22.5309	5.98709	2.54507	3.787	2.91044	2.40044	3.81801	1.55424	2.92041	3.33777	2.14805	2.83096	3.92355	2.29736	2.09437	5.23534	5.21737
3.13482	1.50397	6.27083	2.52243	3.28847	3.43606	3.6922	3.08282	3.55684	4.66891	2.2427	2.42931	2.7024	3.35914	22.3362	5.97178	2.55831	3.78657	2.92204	2.39784	3.83092	1.55823	2.93319	3.34239	2.16673	2.84336	3.92396	2.29903	2.09425	5.18579	5.23111
3.12425	1.50243	6.27177	2.52764	3.26483	3.42621	3.63636	3.08801	3.54493	4.74077	2.24941	2.41746	2.70804	3.36538	22.1883	5.97927	2.57344	3.76872	2.92471	2.38706	3.84051	1.55723	2.93791	3.36554	2.17939	2.87539	3.93603	2.30386	2.09418	5.1023	5.25535
3.11995	1.49754	6.25815	2.52547	3.24305	3.42086	3.57825	3.10014	3.53416	4.75762	2.25066	2.40416	2.70012	3.38238	22.0763	5.98402	2.57671	3.74193	2.94008	2.3954	3.83356	1.56333	2.95157	3.36415	2.18685	2.88844	3.95193	2.29634	2.09847	5.04652	5.26677
3.1198	1.49741	6.23733	2.52647	3.22358	3.40006	3.5824	3.0991	3.52197	4.76213	2.24977	2.40352	2.69545	3.39962	21.9617	5.94769	2.57024	3.72081	2.95581	2.4114	3.82398	1.56902	2.96463	3.35439	2.19517	2.90631	3.94745	2.31007	2.10569	4.9992	5.28417
3.10138	1.49166	6.22314	2.51933	3.19856	3.38222	3.56563	3.11663	3.50052	4.75523	2.23366	2.41145	2.68953	3.38636	21.8433	5.90841	2.57474	3.71043	2.96717	2.40559	3.82245	1.58087	2.97238	3.35564	2.20485	2.91263	3.94576	2.31244	2.11612	4.98015	5.29591
3.10012	1.48441	6.23314	2.51564	3.17788	3.38091	3.54719	3.14876	3.47072	4.73194	2.23003	2.42475	2.67167	3.3736	21.6552	5.91382	2.56839	3.70757	2.97207	2.40003	3.81419	1.58119	2.98334	3.38169	2.20749	2.91459	3.95869	2.33534	2.11598	4.98849	5.29892
3.08894	1.4903	6.21617	2.48651	3.16043	3.39661	3.49287	3.17628	3.47262	4.72031	2.22322	2.42968	2.66298	3.35778	21.3963	5.92909	2.57723	3.68572	2.9715	2.39876	3.79102	1.58374	2.98695	3.40639	2.21288	2.9089	3.9664	2.36841	2.11144	4.99298	5.285
3.07119	1.4874	6.18224	2.47692	3.14918	3.40292	3.45159	3.18676	3.48114	4.72739	2.2264	2.42657	2.67741	3.34331	21.0552	5.89163	2.58796	3.66947	2.95665	2.39816	3.75786	1.59515	2.99018	3.43628	2.2198	2.92304	3.96221	2.3625	2.12655	5.009	5.29148
3.04807	1.49505	6.20056	2.47465	3.12868	3.39895	3.42488	3.18972	3.48106	4.75912	2.23559	2.4212	2.69606	3.33909	20.6992	5.88116	2.58162	3.64344	2.95395	2.40442	3.73424	1.60485	2.99577	3.45097	2.21289	2.92922	3.93458	2.36237	2.13772	4.9991	5.30492
3.01308	1.4973	6.24666	2.49133	3.09416	3.40328	3.38638	3.20174	3.44289	4.76302	2.23856	2.4222	2.70741	3.32759	20.3159	5.87884	2.58397	3.59803	2.95042	2.40035	3.70871	1.60848	3.00838	3.43126	2.21222	2.92022	3.91565	2.36744	2.15204	4.98594	5.3313
3.00189	1.50689	6.27903	2.51546	3.06354	3.42249	3.37167	3.19573	3.42715	4.74156	2.23384	2.43259	2.71455	3.32601	19.8867	5.87944	2.57737	3.56318	2.94867	2.40048	3.67383	1.61371	3.00724	3.42562	2.213	2.91172	3.88467	2.3697	2.16216	4.95291	5.35209
2.99455	1.52181	6.31096	2.51196	3.06116	3.43252	3.36729	3.18486	3.41653	4.73127	2.23235	2.42644	2.72036	3.32353	19.5243	5.88914	2.57191	3.54227	2.94046	2.39256	3.62841	1.61911	3.00856	3.43951	2.20135	2.89213	3.87093	2.37114	2.17186	4.92153	5.36571
2.97692	1.52226	6.27452	2.50083	3.05017	3.41925	3.34219	3.18537	3.40442	4.72646	2.22554	2.41472	2.72539	3.30694	19.2632	5.86627	2.56604	3.53334	2.95615	2.38677	3.6168	1.61694	3.01656	3.41252	2.21093	2.88433	3.87915	2.36602	2.18527	4.90078	5.36552
2.96243	1.52891	6.2463	2.49364	3.03126	3.42147	3.30585	3.19327	3.40823	4.71545	2.22934	2.42499	2.72537	3.26256	19.0453	5.86505	2.56973	3.51787	2.98417	2.38125	3.61977	1.62226	3.02631	3.41996	2.20544	2.90085	3.87124	2.36357	2.19402	4.86184	5.32908
2.94689	1.51266	6.23713	2.50383	2.99877	3.40953	3.27044	3.20914	3.39954	4.70322	2.22974	2.42747	2.7379	3.24601	18.8228	5.87394	2.56156	3.49479	3.00272	2.36732	3.61908	1.61294	3.02338	3.50599	2.19988	2.93544	3.85831	2.361	2.19821	4.85379	5.33905
2.93755	1.50996	6.24256	2.50908	2.97333	3.40489	3.26621	3.23047	3.39946	4.67389	2.22685	2.43573	2.73061	3.22959	18.621	5.87988	2.55916	3.49613	3.02152	2.36562	3.6151	1.62125	3.02174	3.53889	2.20303	2.95615	3.85337	2.36406	2.20527	4.82071	5.32972
2.91346	1.51317	6.239	2.49469	2.96053	3.39709	3.23162	3.24204	3.40168	4.63153	2.22976	2.4485	2.72605	3.21828	18.4263	5.89502	2.55243	3.49497	3.02466	2.36465	3.61392	1.6141	3.01928	3.54581	2.20566	2.96015	3.8341	2.36146	2.19397	4.7925	5.31587
2.88413	1.51601	6.22505	2.49617	2.95091	3.37608	3.19754	3.25392	3.38022	4.58999	2.23083	2.45901	2.72553	3.19863	18.1525	5.90042	2.5495	3.48855	3.02687	2.37009	3.58362	1.61741	3.03508	3.54515	2.21016	2.95679	3.81032	2.35561	2.18029	4.75902	5.30043
2.86406	1.50607	6.18132	2.49568	2.92974	3.36764	3.16378	3.273	3.35992	4.57821	2.22225	2.45988	2.71592	3.19223	17.6783	5.89415	2.55284	3.49424	3.03207	2.36072	3.5523	1.61733	3.04535	3.55197	2.21756	2.96317	3.79833	2.38418	2.1666	4.7096	5.28843
2.85532	1.50414	6.11598	2.49543	2.92173	3.36524	3.14023	3.29286	3.32279	4.54954	2.21063	2.46449	2.713	3.17673	16.9649	5.86547	2.55546	3.48464	3.0327	2.35217	3.52873	1.62188	3.02911	3.57782	2.21882	2.95364	3.79513	2.42143	2.1816	4.66576	5.28166
2.83956	1.49466	6.02513	2.50366	2.90828	3.37478	3.12932	3.29671	3.29032	4.51028	2.20305	2.47731	2.72034	3.17427	16.0963	5.81178	2.56394	3.46784	3.03548	2.34509	3.51403	1.61843	3.01629	3.62021	2.23308	2.94425	3.75203	2.44182	2.18277	4.64537	5.27874
2.82553	1.49941	5.98159	2.51619	2.90018	3.38407	3.10105	3.29253	3.26761	4.47825	2.19813	2.47715	2.72645	3.18201	15.1401	5.77749	2.56285	3.45602	3.05033	2.35203	3.50879	1.60572	3.01367	3.62449	2.23377	2.96274	3.65556	2.45925	2.19444	4.62264	5.27204
2.83534	1.50506	5.96901	2.51205	2.88817	3.35465	3.09593	3.29454	3.23167	4.41691	2.19919	2.46903	2.72733	3.17486	14.1466	5.70857	2.56233	3.43776	3.06354	2.34798	3.51062	1.59819	3.01409	3.62733	2.23741	2.97138	3.60989	2.47702	2.19127	4.58559	5.25762
2.82376	1.50697	5.97676	2.53491	2.87497	3.32612	3.08683	3.29463	3.21028	4.3574	2.20209	2.46025	2.72563	3.14815	13.2542	5.65131	2.55768	3.41548	3.1012	2.33732	3.47122	1.59263	3.00809	3.63694	2.23673	2.97671	3.59733	2.48035	2.1901	4.54118	5.2144
2.81852	1.5149	5.98143	2.55622	2.86075	3.31352	3.05098	3.30325	3.19378	4.27593	2.19349	2.45387	2.72296	3.13964	12.6346	5.63879	2.55778	3.40873	3.10746	2.33868	3.44009	1.59329	3.01319	3.67228	2.22707	2.99056	3.53336	2.48141	2.18659	4.48442	5.175
2.83244	1.51242	5.98355	2.58236	2.82873	3.30868	3.0148	3.30485	3.16269	4.2154	2.19534	2.46402	2.73178	3.13745	12.1802	5.64401	2.55819	3.40019	3.10973	2.34437	3.4458	1.59463	3.01804	3.73102	2.21016	3.01079	3.46126	2.49587	2.19105	4.41701	5.14009
2.86936	1.5176	5.97246	2.59897	2.78417	3.28745	2.99238	3.30948	3.12379	4.17409	2.19674	2.49019	2.73179	3.13079	11.7964	5.65167	2.56711	3.38835	3.11154	2.34923	3.43839	1.60114	3.02582	3.77779	2.21182	3.02878	3.42842	2.50523	2.19035	4.34533	5.1051
2.85498	1.52095	5.9585	2.63024	2.74648	3.27068	2.98329	3.31939	3.09323	4.13754	2.19588	2.52425	2.73025	3.12859	11.4563	5.66097	2.57134	3.39047	3.13643	2.34939	3.43903	1.60591	3.01821	3.81363	2.2189	3.03408	3.41702	2.50287	2.20467	4.25869	5.1008
2.8407	1.51534	5.91454	2.65033	2.70262	3.27296	2.94506	3.32734	3.07767	4.0927	2.19237	2.53872	2.71541	3.12611	11.1677	5.63657	2.57779	3.40095	3.15786	2.33984	3.41134	1.60375	3.01127	3.9178	2.21088	3.02919	3.40864	2.51273	2.2163	4.19548	5.0965
2.84825	1.52021	5.87828	2.64831	2.68387	3.29237	2.9148	3.33315	3.06513	4.05906	2.17834	2.54763	2.73628	3.12925	10.8853	5.60901	2.56544	3.39361	3.17364	2.31883	3.39947	1.59565	3.01207	3.98589	2.20818	3.02956	3.40473	2.52535	2.21422	4.12831	5.0763
2.84431	1.51985	5.83586	2.63819	2.68057	3.30823	2.88527	3.35832	3.04982	4.06328	2.18047	2.54788	2.71984	3.11602	10.581	5.59114	2.56556	3.4006	3.19136	2.30269	3.38412	1.59189	3.0234	4.00352	2.20086	3.03837	3.37804	2.53941	2.21533	4.08856	5.06499
2.85454	1.52075	5.82689	2.63786	2.67025	3.29721	2.85596	3.37508	3.0511	4.06865	2.1818	2.57358	2.70952	3.11647	10.2421	5.57171	2.54641	3.39621	3.21559	2.2985	3.38593	1.58948	3.02902	4.02552	2.20041	3.02266	3.34847	2.56318	2.21372	4.0762	5.05693
2.85554	1.52027	5.82017	2.64479	2.64739	3.27471	2.81872	3.37761	3.04031	4.06287	2.17427	2.59345	2.71516	3.10018	9.95418	5.5593	2.53827	3.39359	3.24011	2.30022	3.36891	1.57761	3.02502	4.05823	2.20618	3.02314	3.30892	2.5706	2.22942	4.04835	5.06207
2.85579	1.51933	5.81995	2.6493	2.61316	3.26051	2.77267	3.38108	3.02881	4.00808	2.17157	2.61715	2.71921	3.07668	9.75017	5.54735	2.53725	3.36222	3.26238	2.29861	3.3741	1.57376	3.0273	4.0966	2.21544	3.03922	3.30282	2.57907	2.23651	4.01778	5.03919
2.86486	1.52104	5.83101	2.66787	2.58575	3.2269	2.77259	3.38208	3.00281	3.95768	2.16201	2.62822	2.72036	3.05481	9.55172	5.53988	2.53522	3.31615	3.26475	2.28251	3.37912	1.57956	3.02671	4.12222	2.21695	3.04268	3.28251	2.58394	2.23	3.99662	4.99395
2.86574	1.52815	5.82062	2.69024	2.56389	3.18983	2.77294	3.38066	2.96065	3.92419	2.15044	2.63725	2.70998	3.03465	9.37703	5.55419	2.53209	3.29662	3.28837	2.28062	3.36708	1.58031	3.03306	4.18637	2.23585	3.0611	3.27	2.58437	2.23826	3.95448	4.95005
2.86929	1.53282	5.79002	2.72004	2.55578	3.16953	2.77259	3.36802	2.91084	3.89791	2.11997	2.63656	2.70164	3.03408	9.2114	5.57217	2.53111	3.28633	3.32186	2.27629	3.35568	1.57847	3.04964	4.28027	2.25727	3.06151	3.24655	2.59161	2.25357	3.91595	4.92642
2.88099	1.53097	5.77297	2.73123	2.55177	3.17501	2.77808	3.36851	2.90188	3.88063	2.10141	2.63065	2.7168	3.03086	9.07885	5.58728	2.54354	3.26837	3.34297	2.27609	3.35762	1.57544	3.0518	4.36416	2.26953	3.05611	3.21339	2.6025	2.26633	3.89895	4.86387
2.8818	1.52796	5.75562	2.72574	2.54204	3.17031	2.78251	3.37688	2.89334	3.88052	2.08464	2.63426	2.72538	3.01776	8.96679	5.60154	2.55091	3.24994	3.34773	2.27071	3.36469	1.57417	3.04823	4.44122	2.28102	3.06544	3.20207	2.59808	2.28374	3.89246	4.80845
2.87177	1.52927	5.72154	2.72328	2.51239	3.154	2.78316	3.37442	2.87825	3.88295	2.07648	2.64376	2.72602	3.0022	8.86837	5.59812	2.5621	3.25524	3.35114	2.26115	3.36802	1.56941	3.03194	4.49441	2.27541	3.0894	3.18876	2.5981	2.28799	3.88124	4.77531
2.87299	1.52845	5.69027	2.74324	2.48256	3.12859	2.80177	3.37538	2.86094	3.87611	2.0774	2.6554	2.73109	3.00546	8.74451	5.55707	2.57313	3.25328	3.34235	2.24832	3.36182	1.56994	2.99705	4.51981	2.27841	3.1087	3.19225	2.58841	2.28549	3.85756	4.74351
2.8581	1.53372	5.69891	2.7608	2.46698	3.12439	2.81063	3.37338	2.85113	3.87344	2.0684	2.65398	2.73277	3.00591	8.55239	5.48554	2.57459	3.24138	3.38086	2.25173	3.37513	1.57242	2.9621	4.55082	2.26701	3.12129	3.20193	2.58187	2.27453	3.84388	4.74842
2.8532	1.53621	5.70862	2.77095	2.46701	3.12088	2.81726	3.37658	2.85558	3.85446	2.06578	2.65865	2.72687	3.00405	8.31713	5.4025	2.58144	3.20684	3.41849	2.24688	3.37982	1.57114	2.94114	4.59463	2.26742	3.1237	3.18126	2.579	2.27969	3.84077	4.73198
2.84261	1.53074	5.69725	2.76726	2.45154	3.12217	2.81347	3.36757	2.85505	3.80538	2.06032	2.65864	2.72469	2.99906	8.02598	5.34042	2.59037	3.16593	3.44449	2.22694	3.3446	1.56865	2.93461	4.63107	2.25698	3.12343	3.17238	2.58417	2.28189	3.83726	4.72074
2.82647	1.5341	5.67984	2.75375	2.44229	3.13308	2.80513	3.35493	2.84531	3.77541	2.05226	2.67463	2.72369	2.97839	7.72522	5.31476	2.60255	3.17702	3.46024	2.2166	3.33615	1.56826	2.93196	4.66944	2.25273	3.13693	3.16115	2.58998	2.2798	3.82572	4.70103
2.82347	1.53494	5.66715	2.75293	2.44049	3.11751	2.78882	3.34339	2.83938	3.75727	2.03322	2.71434	2.72059	2.97208	7.4819	5.28701	2.60148	3.16636	3.46697	2.19224	3.32848	1.56849	2.91012	4.69719	2.25094	3.14128	3.16924	2.60731	2.27842	3.81518	4.67454
2.82814	1.53207	5.6582	2.76954	2.43014	3.09782	2.77548	3.34845	2.83123	3.73088	2.02879	2.73979	2.72309	2.96666	7.27622	5.23039	2.59001	3.1699	3.46255	2.20011	3.33618	1.56726	2.87817	4.71644	2.24985	3.14941	3.16676	2.62991	2.27767	3.79322	4.62566
2.81991	1.53346	5.64142	2.77502	2.40723	3.07351	2.76585	3.36229	2.83452	3.68812	2.01736	2.75855	2.74603	2.96866	7.11344	5.17698	2.57964	3.17122	3.46047	2.21652	3.32572	1.55791	2.83429	4.73203	2.26122	3.16861	3.16033	2.63482	2.27616	3.77431	4.57829
2.81045	1.53329	5.60733	2.78833	2.40995	3.04514	2.76229	3.38231	2.82256	3.67569	1.98321	2.76395	2.74202	2.95917	6.97663	5.18718	2.55832	3.17913	3.45879	2.21879	3.31018	1.55171	2.82637	4.72875	2.24923	3.1841	3.15727	2.62922	2.25558	3.74471	4.54417
2.80122	1.53446	5.61674	2.79366	2.42228	3.00552	2.7645	3.39598	2.80758	3.66329	1.98418	2.76252	2.73982	2.95952	6.85643	5.20015	2.5661	3.18911	3.4646	2.21933	3.27842	1.55287	2.80307	4.74852	2.23717	3.19541	3.15432	2.63058	2.25203	3.72743	4.50635
2.79643	1.52606	5.61864	2.80343	2.42051	2.97743	2.74796	3.38223	2.79246	3.65469	1.96672	2.7654	2.74873	2.93901	6.75498	5.15184	2.55798	3.21323	3.49171	2.23655	3.27575	1.55433	2.78198	4.78056	2.23354	3.213	3.14814	2.62557	2.25468	3.72975	4.48642
2.80356	1.52556	5.58631	2.80235	2.42179	2.95817	2.74204	3.36327	2.73919	3.65759	1.95157	2.76207	2.75907	2.90786	6.68829	5.13444	2.55618	3.21763	3.52018	2.24549	3.28543	1.55411	2.77256	4.80278	2.23176	3.22636	3.14448	2.6246	2.26701	3.73679	4.49574
2.79479	1.52556	5.55457	2.79158	2.41257	2.94838	2.72888	3.35439	2.73193	3.65207	1.93785	2.75236	2.756	2.90129	6.63414	5.12334	2.55345	3.20303	3.54863	2.25242	3.30566	1.5576	2.77197	4.819	2.22703	3.23926	3.12767	2.62265	2.27215	3.72191	4.5079
2.77989	1.52008	5.53225	2.78271	2.40855	2.93586	2.7216	3.34255	2.71287	3.64909	1.93822	2.71976	2.7568	2.88672	6.58344	5.07147	2.55682	3.18776	3.56185	2.24633	3.2831	1.56267	2.76588	4.8272	2.24162	3.25475	3.11816	2.62939	2.261	3.70415	4.49596
2.76682	1.52077	5.46679	2.79561	2.40768	2.92052	2.7266	3.31922	2.68863	3.64652	1.93778	2.69175	2.77933	2.85761	6.54763	5.04108	2.56097	3.18851	3.57624	2.24616	3.2482	1.56638	2.7542	4.82566	2.24796	3.25817	3.10435	2.62967	2.24986	3.69643	4.48233
2.76372	1.51839	5.35814	2.85092	2.40703	2.90727	2.72562	3.30079	2.63415	3.64522	1.93271	2.67606	2.77801	2.86502	6.52273	5.03228	2.56898	3.18706	3.56933	2.24963	3.2268	1.56492	2.74042	4.83066	2.24821	3.25182	3.0946	2.63467	2.24745	3.66957	4.47352
2.76015	1.51865	5.30797	2.91048	2.40886	2.85867	2.73176	3.26985	2.5715	3.64117	1.93077	2.67956	2.77998	2.87278	6.50399	5.01232	2.56254	3.18711	3.57263	2.24831	3.2319	1.55535	2.70866	4.84158	2.2451	3.24804	3.09604	2.62934	2.23764	3.62158	4.44667
2.76236	1.52634	5.31167	2.97752	2.41396	2.83378	2.74765	3.25496	2.55689	3.63995	1.93851	2.68196	2.77087	2.8658	6.47787	4.99297	2.55536	3.16603	3.5856	2.24263	3.22003	1.55794	2.67979	4.87012	2.23545	3.25059	3.11492	2.6283	2.2326	3.59791	4.44135
2.76422	1.52551	5.33826	3.02271	2.41108	2.80048	2.76468	3.25047	2.55787	3.64222	1.93792	2.68474	2.78548	2.8551	6.42781	4.97818	2.5469	3.13533	3.58572	2.24428	3.22219	1.56155	2.66038	4.9177	2.23229	3.25869	3.12157	2.62248	2.24018	3.58179	4.42303
2.76947	1.52455	5.32931	3.05959	2.39504	2.7755	2.77895	3.24576	2.54672	3.6217	1.94	2.68169	2.78858	2.84864	6.36448	4.98318	2.53005	3.09058	3.57392	2.22282	3.22088	1.56434	2.6222	4.95779	2.24506	3.26655	3.10083	2.61935	2.23538	3.55109	4.40418
2.76338	1.52312	5.28777	3.06678	2.40032	2.7361	2.76802	3.22255	2.53547	3.62479	1.93199	2.68447	2.77656	2.83665	6.32376	4.96214	2.53093	3.06997	3.5613	2.21343	3.24198	1.56297	2.59373	4.9753	2.2523	3.26886	3.08677	2.61751	2.23912	3.54013	4.39055
2.76025	1.52492	5.25134	3.06417	2.39882	2.71831	2.77701	3.17773	2.52576	3.63299	1.92694	2.71751	2.78266	2.83489	6.33464	4.93197	2.53275	3.05538	3.5741	2.21473	3.24584	1.56544	2.56939	5.01794	2.24428	3.26031	3.09126	2.61917	2.23633	3.53271	4.37307
2.76973	1.52164	5.23889	3.08636	2.402	2.70525	2.77402	3.1283	2.49735	3.63117	1.92825	2.73736	2.78281	2.83072	6.33457	4.91472	2.52691	3.07609	3.58285	2.20297	3.24611	1.56819	2.55056	5.04589	2.2457	3.27756	3.08271	2.62374	2.23543	3.5028	4.36785
2.7804	1.52304	5.2256	3.11346	2.40299	2.70467	2.77859	3.08879	2.4434	3.64353	1.92467	2.75172	2.77761	2.82593	6.30476	4.8665	2.51485	3.06218	3.57551	2.20452	3.22524	1.57046	2.53886	5.08219	2.2459	3.31622	3.07057	2.63303	2.22706	3.484	4.3572
2.75906	1.52662	5.19352	3.16642	2.40147	2.69237	2.7804	3.0807	2.41074	3.64642	1.9197	2.7427	2.76019	2.82098	6.30256	4.82015	2.49955	3.03876	3.56767	2.19601	3.21689	1.56743	2.53684	5.14086	2.23934	3.33673	3.07352	2.64095	2.23195	3.47598	4.34251
2.74985	1.5262	5.1516	3.20933	2.37653	2.68284	2.80315	3.082	2.41072	3.62668	1.90443	2.73911	2.77422	2.7877	6.30597	4.8097	2.48463	3.0365	3.55911	2.19815	3.2005	1.56168	2.54016	5.15343	2.24277	3.3461	3.06631	2.64027	2.22853	3.46759	4.32353
2.757	1.52194	5.1395	3.25724	2.34107	2.70119	2.81165	3.06908	2.40933	3.61275	1.89679	2.75116	2.77733	2.75571	6.30306	4.805	2.46552	3.04823	3.56598	2.20099	3.19009	1.56948	2.51674	5.12965	2.24292	3.35291	3.06297	2.65322	2.22345	3.46903	4.32667
2.75763	1.52591	5.15071	3.29659	2.33205	2.68845	2.81234	3.04941	2.36019	3.63087	1.89731	2.76329	2.77386	2.74889	6.31807	4.7834	2.45751	3.04342	3.57146	2.19595	3.17366	1.57548	2.48555	5.12695	2.23296	3.35533	3.06205	2.65961	2.21708	3.46346	4.33337
2.76586	1.53773	5.15146	3.31899	2.32374	2.66448	2.81729	3.02214	2.31069	3.63226	1.9003	2.76157	2.77973	2.77236	6.3279	4.74914	2.45525	3.04813	3.56382	2.19219	3.17303	1.58711	2.47661	5.1277	2.22375	3.34389	3.03031	2.64673	2.21673	3.44786	4.34176
2.74382	1.54167	5.13168	3.33964	2.32702	2.65227	2.81351	3.00155	2.29326	3.63228	1.89681	2.75264	2.78819	2.78607	6.33871	4.72302	2.44641	3.052	3.56709	2.19798	3.18054	1.58526	2.46584	5.1444	2.21511	3.3224	2.99334	2.62014	2.20567	3.42325	4.32217
2.7043	1.54814	5.09893	3.37706	2.32085	2.65429	2.82219	2.98648	2.29126	3.63149	1.87494	2.75509	2.7923	2.80007	6.32774	4.73045	2.42605	3.03073	3.55953	2.20804	3.1617	1.57997	2.44793	5.17579	2.21393	3.31508	2.98356	2.60591	2.20031	3.40484	4.30266
2.70157	1.54916	5.07739	3.42877	2.30269	2.64527	2.81634	2.99187	2.30115	3.63417	1.86572	2.7626	2.79484	2.81294	6.31706	4.70567	2.41277	3.01901	3.5671	2.21012	3.13945	1.5783	2.43906	5.22082	2.21577	3.31886	2.97803	2.61499	2.19644	3.38379	4.29926
2.70141	1.5479	5.05978	3.45571	2.28065	2.62366	2.82029	2.98282	2.29151	3.63775	1.86116	2.77941	2.79228	2.8296	6.29521	4.71133	2.39445	3.0041	3.57151	2.21531	3.12653	1.59564	2.43637	5.25841	2.20542	3.32879	2.96865	2.62076	2.1945	3.35709	4.30327
2.6961	1.54986	5.04588	3.48658	2.28567	2.61499	2.81197	2.97484	2.28992	3.64163	1.86018	2.80641	2.79103	2.8346	6.26361	4.72589	2.37612	3.00658	3.56171	2.20841	3.11749	1.59923	2.43618	5.28018	2.20342	3.36456	2.93602	2.61937	2.17808	3.33564	4.29695
2.69439	1.54093	5.01624	3.49836	2.28799	2.61994	2.80946	2.95828	2.28533	3.63021	1.85525	2.80843	2.80195	2.83212	6.21232	4.70208	2.35143	3.02922	3.54997	2.20488	3.10503	1.60402	2.41928	5.29406	2.20074	3.37108	2.9241	2.60979	2.18243	3.3227	4.2992
2.69536	1.53495	4.97057	3.51878	2.28665	2.61997	2.82948	2.94145	2.29211	3.55794	1.85191	2.81527	2.80041	2.83337	6.16996	4.66411	2.36232	3.03165	3.52883	2.21053	3.09972	1.60887	2.40128	5.29381	2.20826	3.36604	2.93721	2.61011	2.18255	3.30814	4.27991
2.69834	1.5216	4.94257	3.55601	2.27849	2.61794	2.83449	2.91925	2.25432	3.49149	1.85338	2.81733	2.80195	2.81575	6.13825	4.62514	2.35347	3.03449	3.51087	2.21056	3.09178	1.6108	2.38657	5.28376	2.21135	3.37109	2.93312	2.6117	2.17584	3.27982	4.23274
2.70115	1.52149	4.92713	3.5835	2.26923	2.62947	2.82319	2.90648	2.22396	3.48093	1.8576	2.81208	2.80857	2.81281	6.12826	4.58831	2.34552	3.03572	3.51244	2.20504	3.10495	1.60268	2.36832	5.27844	2.20442	3.37247	2.90892	2.59284	2.1623	3.2566	4.21222
2.7027	1.515	4.85489	3.6017	2.27336	2.6339	2.82373	2.90066	2.218	3.49501	1.87214	2.8177	2.81248	2.81097	6.10981	4.56445	2.34898	3.02052	3.51851	2.21509	3.108	1.6015	2.34324	5.27393	2.21142	3.37955	2.9067	2.56454	2.15147	3.23363	4.21774
2.71841	1.51381	4.75717	3.61728	2.26788	2.63364	2.8342	2.87701	2.20329	3.50029	1.88104	2.81283	2.80686	2.81683	6.09862	4.54709	2.34223	3.04122	3.5386	2.22524	3.11688	1.5939	2.32389	5.2764	2.20893	3.37904	2.90382	2.56536	2.14894	3.1993	4.22181
2.75298	1.51444	4.69127	3.6343	2.26103	2.63038	2.84055	2.87592	2.19911	3.5023	1.882	2.80917	2.80236	2.82669	6.07841	4.5443	2.33916	3.03971	3.54542	2.22706	3.11051	1.59007	2.30791	5.26571	2.19895	3.38317	2.90426	2.55561	2.14684	3.16344	4.2211
2.75169	1.50393	4.63909	3.6755	2.25085	2.65693	2.84148	2.85445	2.20102	3.47232	1.88663	2.81743	2.79369	2.83381	6.05469	4.54077	2.32005	3.04024	3.55191	2.23999	3.10895	1.58242	2.29339	5.26504	2.19766	3.38976	2.88746	2.56208	2.13949	3.13612	4.20105
2.74466	1.50073	4.60414	3.72369	2.23846	2.66712	2.83504	2.85056	2.19703	3.4241	1.89117	2.81885	2.78861	2.85035	6.01838	4.51981	2.31673	3.04325	3.54564	2.24186	3.09797	1.58243	2.28924	5.27406	2.19705	3.39978	2.87934	2.5803	2.14602	3.11444	4.16964
2.74365	1.49426	4.60875	3.7916	2.23335	2.66424	2.82517	2.81813	2.184	3.39022	1.88558	2.81172	2.76992	2.86535	5.99392	4.50851	2.30748	3.03435	3.54233	2.25053	3.09426	1.58322	2.27224	5.28249	2.20177	3.41021	2.86797	2.5935	2.14431	3.09604	4.14734
2.75625	1.49122	4.61551	3.81991	2.22522	2.66739	2.81357	2.79282	2.18024	3.32904	1.86656	2.79126	2.76595	2.86369	5.95193	4.49242	2.29921	3.03735	3.53067	2.26387	3.09016	1.58138	2.24688	5.27445	2.21828	3.4393	2.87064	2.60623	2.14128	3.08955	4.153
2.7604	1.49045	4.58243	3.85071	2.21454	2.6771	2.81641	2.76019	2.17369	3.30395	1.86971	2.77904	2.75121	2.87481	5.92856	4.46238	2.29264	3.04531	3.5297	2.27469	3.08742	1.57789	2.24155	5.26394	2.23781	3.47469	2.85153	2.61507	2.13142	3.08695	4.15589
2.75719	1.48956	4.54705	3.8673	2.20286	2.66946	2.80482	2.73517	2.17186	3.2888	1.874	2.77265	2.74875	2.8773	5.8693	4.37033	2.27862	3.04233	3.54512	2.27842	3.08906	1.5842	2.23863	5.25536	2.23876	3.49728	2.84415	2.6184	2.1233	3.05566	4.16569
2.76308	1.49292	4.5057	3.86621	2.1961	2.6755	2.79518	2.71323	2.1688	3.28167	1.88175	2.76648	2.7606	2.8741	5.80642	4.31162	2.27985	3.03302	3.54341	2.29936	3.11467	1.58633	2.21778	5.25222	2.23915	3.50253	2.83773	2.61707	2.11922	3.01215	4.17139
2.76399	1.48823	4.45316	3.88148	2.19526	2.69296	2.78482	2.69102	2.18045	3.26522	1.88446	2.76983	2.76048	2.87604	5.78264	4.28964	2.27901	3.01016	3.56067	2.30102	3.12668	1.59235	2.19816	5.2487	2.23404	3.49011	2.84875	2.61697	2.11826	2.97529	4.17318
2.77355	1.48517	4.42305	3.90502	2.19089	2.7098	2.7864	2.6617	2.18119	3.23432	1.89748	2.76508	2.75467	2.89211	5.74253	4.29541	2.27753	3.00527	3.55594	2.31146	3.12313	1.59501	2.18864	5.197	2.23266	3.48312	2.86062	2.6212	2.11959	2.9599	4.17097
2.78357	1.48159	4.4093	3.92665	2.18953	2.70921	2.797	2.65354	2.17504	3.22618	1.92934	2.75745	2.75774	2.89345	5.7173	4.30751	2.27638	3.01125	3.55399	2.31641	3.11364	1.59474	2.18818	5.17939	2.24159	3.47281	2.86605	2.61585	2.12203	2.95887	4.17723
2.79646	1.4851	4.36491	3.94941	2.18246	2.69286	2.82175	2.65767	2.16484	3.22559	1.93822	2.74736	2.75083	2.89284	5.68509	4.30521	2.28619	3.01454	3.55914	2.30892	3.11337	1.59305	2.18451	5.18084	2.25303	3.46829	2.86111	2.60833	2.11199	2.95827	4.17621
2.80176	1.48192	4.32172	3.95514	2.18523	2.68329	2.81283	2.64236	2.16759	3.21184	1.94372	2.74757	2.74921	2.91173	5.66695	4.31033	2.28701	3.0176	3.57979	2.30585	3.10794	1.59921	2.19021	5.1843	2.26119	3.46286	2.86354	2.58968	2.1014	2.93299	4.1897
2.79887	1.47746	4.2789	3.99715	2.1906	2.67984	2.81119	2.62756	2.16223	3.2065	1.95095	2.74933	2.75106	2.92138	5.65034	4.2987	2.2772	3.01233	3.58175	2.30852	3.11106	1.60606	2.18721	5.17282	2.26952	3.45633	2.87607	2.581	2.10447	2.92591	4.19543
2.78341	1.4781	4.21917	4.04649	2.19209	2.67056	2.80735	2.6098	2.15574	3.18259	1.94735	2.74891	2.73505	2.93885	5.62981	4.30838	2.28018	3.01552	3.56916	2.31031	3.11652	1.60577	2.19663	5.15637	2.27709	3.45639	2.90202	2.58762	2.09378	2.91104	4.20131
2.8009	1.47979	4.19387	4.06505	2.194	2.65798	2.8229	2.58743	2.12763	3.15295	1.95728	2.73374	2.7112	2.94034	5.62575	4.33295	2.27183	3.01409	3.55355	2.30805	3.12073	1.60742	2.19836	5.13824	2.28339	3.4679	2.90819	2.59365	2.09318	2.88968	4.19898
2.82784	1.48204	4.18861	4.08142	2.18303	2.64434	2.85021	2.5609	2.12031	3.11906	1.97254	2.7177	2.70381	2.93937	5.61611	4.33882	2.26115	3.01101	3.54902	2.3131	3.11633	1.59624	2.1973	5.13389	2.2889	3.48531	2.90182	2.59554	2.09687	2.87756	4.19208
2.82451	1.48247	4.17182	4.09289	2.1812	2.64513	2.85465	2.54921	2.11265	3.08027	1.97422	2.699	2.69459	2.92981	5.61486	4.3363	2.2469	3.02208	3.53065	2.31696	3.12315	1.59607	2.18983	5.12001	2.30022	3.51155	2.90763	2.58903	2.09216	2.86942	4.18016
2.81401	1.47698	4.13702	4.11245	2.1791	2.66709	2.84735	2.54462	2.1244	3.05648	1.97738	2.69448	2.70241	2.9469	5.60109	4.31084	2.24401	3.02058	3.50834	2.31771	3.12228	1.6008	2.1922	5.09685	2.30687	3.53218	2.912	2.59532	2.09682	2.85989	4.15054
2.79979	1.47768	4.10511	4.12758	2.16151	2.67095	2.83776	2.53855	2.11857	3.04404	1.9735	2.69915	2.7149	2.95845	5.56433	4.2886	2.25461	3.0241	3.50741	2.32899	3.12587	1.6044	2.18552	5.07678	2.30652	3.56371	2.9187	2.59947	2.09578	2.86611	4.14965
2.7969	1.47714	4.07415	4.1606	2.14721	2.67922	2.80966	2.50187	2.11354	3.05151	1.96558	2.69701	2.71878	2.97482	5.47815	4.26741	2.27636	3.02302	3.51487	2.33233	3.13125	1.60218	2.17975	5.07364	2.30321	3.57488	2.94671	2.59061	2.09717	2.85769	4.13523
2.79874	1.48462	4.058	4.17891	2.14547	2.68118	2.77753	2.47378	2.12173	3.03448	1.96612	2.67118	2.70789	2.97934	5.37905	4.28308	2.30174	3.02278	3.49914	2.33	3.13605	1.60441	2.17152	5.05912	2.2975	3.5811	2.96825	2.56818	2.09567	2.84224	4.12438
2.79555	1.49327	4.03978	4.21659	2.14134	2.67047	2.77511	2.47313	2.1226	3.02742	1.96845	2.6465	2.68534	2.98378	5.29879	4.26793	2.29953	3.00074	3.47934	2.32754	3.13002	1.61287	2.17326	5.0241	2.29725	3.59737	2.97686	2.56806	2.08429	2.82339	4.11283
2.77966	1.49051	4.02232	4.26352	2.13294	2.6507	2.77407	2.48877	2.12049	3.02876	1.94889	2.61695	2.67245	2.98803	5.225	4.26027	2.30615	2.9878	3.4617	2.33796	3.11281	1.61063	2.17891	4.95117	2.30101	3.61282	2.97792	2.56132	2.08354	2.80701	4.10197
2.75421	1.4797	4.00888	4.2941	2.12966	2.6455	2.77275	2.4799	2.12893	3.00336	1.94784	2.61023	2.67638	2.98873	5.20336	4.24241	2.32148	2.98679	3.44897	2.35163	3.08304	1.61634	2.18156	4.92442	2.29918	3.59909	2.9642	2.5489	2.06524	2.78334	4.09463
2.70929	1.47251	4.00363	4.32655	2.13078	2.6553	2.77811	2.46831	2.12384	2.98321	1.95638	2.61835	2.69226	2.98846	5.20182	4.20572	2.33747	2.97803	3.42904	2.35009	3.0941	1.62432	2.17154	4.89895	2.2986	3.60757	2.94305	2.54518	2.04515	2.76918	4.11301
2.69315	1.47824	3.98908	4.34516	2.12261	2.65428	2.77008	2.46109	2.11764	2.9481	1.96193	2.61306	2.68154	2.97877	5.21141	4.14881	2.34536	2.95871	3.41363	2.35141	3.09325	1.62636	2.17961	4.87055	2.31438	3.60278	2.94638	2.53267	2.03866	2.75705	4.10226
2.6836	1.47508	3.96697	4.36713	2.11372	2.64043	2.75446	2.43826	2.11216	2.92174	1.96305	2.60899	2.67132	2.99987	5.20866	4.10709	2.33495	2.95926	3.38268	2.35367	3.08627	1.62344	2.17894	4.83238	2.32768	3.61239	2.944	2.53529	2.02889	2.74051	4.07302
2.67612	1.48479	3.94261	4.36839	2.10407	2.65111	2.74262	2.41464	2.11088	2.9142	1.98597	2.61195	2.6507	3.01587	5.21003	4.06276	2.32805	2.96111	3.35429	2.34297	3.0774	1.62474	2.18191	4.75271	2.32763	3.62545	2.94369	2.54274	2.02488	2.74631	4.04979
2.68222	1.4884	3.92735	4.38414	2.10924	2.66077	2.74369	2.40198	2.09615	2.91414	2.00886	2.60262	2.65157	3.04189	5.1934	4.02611	2.31568	2.95191	3.32661	2.35818	3.0828	1.62739	2.19259	4.68143	2.32994	3.61958	2.92908	2.54582	2.02753	2.74816	4.02047
2.68754	1.49023	3.92297	4.41095	2.1034	2.65529	2.73056	2.40019	2.09136	2.91489	2.02344	2.5848	2.63448	3.07666	5.17244	4.00284	2.30359	2.93947	3.31353	2.35977	3.06743	1.6311	2.18934	4.57973	2.31698	3.60406	2.93046	2.53178	2.0339	2.75705	4.02431
2.6825	1.48647	3.90409	4.43665	2.08611	2.65162	2.72217	2.39553	2.08523	2.90602	2.06631	2.57512	2.62688	3.08978	5.13958	3.96285	2.29063	2.93672	3.29973	2.35928	3.07916	1.64383	2.18777	4.4814	2.31378	3.60653	2.95106	2.53346	2.0414	2.77108	4.0299
2.67906	1.48772	3.88733	4.45249	2.07152	2.65456	2.70787	2.38913	2.07003	2.89099	2.09112	2.57452	2.62888	3.0819	5.10888	3.94094	2.29244	2.93487	3.29412	2.35928	3.06881	1.64789	2.18016	4.41825	2.32782	3.60967	2.95561	2.5452	2.05175	2.76929	4.02468
2.69541	1.49608	3.86996	4.45653	2.06973	2.65886	2.71465	2.39017	2.05384	2.87292	2.11181	2.57446	2.61372	3.08077	5.08916	3.92517	2.29812	2.93328	3.28527	2.35869	3.05583	1.63934	2.18646	4.37943	2.33456	3.60381	2.95774	2.54797	2.03815	2.77091	4.01769
2.68783	1.49477	3.85764	4.43742	2.06342	2.67092	2.71636	2.39568	2.05693	2.84849	2.12376	2.5669	2.61244	3.08469	5.08571	3.95097	2.28579	2.90078	3.27954	2.37369	3.04076	1.63792	2.18098	4.34301	2.34507	3.59644	2.95802	2.53587	2.02625	2.77377	4.01368
2.68195	1.50055	3.83248	4.41212	2.04661	2.67786	2.70878	2.38265	2.05558	2.83508	2.2021	2.54733	2.62371	3.09435	5.11226	3.93965	2.27995	2.89842	3.26819	2.3852	3.04713	1.63738	2.17918	4.29361	2.36058	3.60451	2.98092	2.53022	2.01162	2.77851	3.99481
2.68509	1.5039	3.7842	4.38817	2.0265	2.67542	2.70529	2.38419	2.05301	2.83098	2.23391	2.52576	2.60548	3.09933	5.11044	3.93484	2.28326	2.9011	3.23547	2.38206	3.04085	1.64003	2.17775	4.24927	2.37362	3.60931	2.98873	2.53116	2.01714	2.76618	3.96627
2.69533	1.50274	3.73107	4.34102	2.01665	2.70699	2.69974	2.33879	2.06734	2.82871	2.24784	2.50566	2.58753	3.09786	5.10382	3.93225	2.28964	2.92224	3.21171	2.38471	3.01888	1.63824	2.18111	4.20428	2.37978	3.60519	2.97578	2.5495	2.0191	2.75208	3.94607
2.69326	1.5035	3.69949	4.31911	2.00496	2.75687	2.69855	2.34535	2.06206	2.81415	2.26197	2.49772	2.58107	3.09389	5.10235	3.91318	2.29977	2.91228	3.20658	2.38892	3.01124	1.64459	2.19354	4.15765	2.38527	3.61845	2.97578	2.54597	2.01642	2.74156	3.92378
2.69248	1.50156	3.62665	4.28669	2.00887	2.79976	2.68958	2.33385	2.06013	2.79323	2.27016	2.49433	2.56395	3.08982	5.06664	3.91883	2.29702	2.90161	3.1986	2.38896	3.00371	1.63902	2.19881	4.09559	2.38672	3.62693	3.00826	2.54752	2.0159	2.73886	3.88448
2.70048	1.5049	3.5562	4.27378	2.00525	2.83165	2.68262	2.32199	2.05471	2.77587	2.26929	2.49746	2.55621	3.08627	5.01643	3.93043	2.30287	2.89361	3.20005	2.36688	2.99972	1.64718	2.19341	4.03994	2.38811	3.62801	3.01952	2.55561	2.00842	2.72459	3.83293
2.7097	1.50142	3.53463	4.27492	1.99862	2.84609	2.66444	2.31142	2.05616	2.76143	2.27578	2.49901	2.53209	3.10491	4.99316	3.91374	2.31145	2.88509	3.17998	2.33634	2.98813	1.64996	2.17603	3.99403	2.38466	3.62665	3.03532	2.56823	2.01099	2.72621	3.8031
2.72363	1.50478	3.53733	4.25173	1.99697	2.86751	2.63914	2.31067	2.06539	2.76649	2.28535	2.49309	2.52405	3.14955	5.00563	3.86559	2.31883	2.88251	3.15877	2.34043	2.97844	1.64721	2.16197	3.96043	2.38982	3.64098	3.0739	2.57646	2.02162	2.72497	3.79202
2.73087	1.50081	3.5179	4.21902	1.97228	2.86742	2.61009	2.29259	2.07201	2.76311	2.28844	2.49403	2.5209	3.18165	4.99066	3.85744	2.31359	2.88414	3.16098	2.34521	2.98305	1.64337	2.15899	3.93506	2.38232	3.65214	3.10533	2.56845	2.0201	2.70568	3.78504
2.74609	1.50132	3.48027	4.16375	1.97091	2.87944	2.59131	2.29013	2.06765	2.76274	2.30218	2.48529	2.50852	3.19471	4.97656	3.85848	2.30136	2.85636	3.1556	2.3497	2.98563	1.64241	2.16163	3.90491	2.38189	3.64906	3.10744	2.57082	2.02691	2.68467	3.77471
2.74261	1.49744	3.45384	4.12622	1.97325	2.89894	2.59388	2.29858	2.07065	2.76271	2.33917	2.47675	2.49969	3.21853	4.97633	3.88245	2.28945	2.8437	3.14012	2.34838	2.99391	1.65437	2.15892	3.86737	2.38971	3.65361	3.11571	2.5704	2.0359	2.6729	3.76103
2.74814	1.48679	3.44332	4.07477	1.97513	2.93018	2.58855	2.2966	2.08539	2.7636	2.36547	2.47729	2.49939	3.25396	4.96801	3.87862	2.27562	2.84401	3.14513	2.34957	2.9883	1.65643	2.17139	3.8321	2.39504	3.64973	3.11954	2.56398	2.03314	2.67171	3.74614
2.75053	1.48846	3.44889	4.04796	1.96033	2.94752	2.56747	2.29178	2.08581	2.7595	2.3992	2.48362	2.49847	3.26787	4.97439	3.85496	2.28061	2.86299	3.13235	2.35256	2.98954	1.65401	2.17383	3.78647	2.40377	3.63494	3.12109	2.56056	2.03244	2.6714	3.7197
2.7515	1.48609	3.43842	4.02365	1.94238	2.95313	2.5854	2.28897	2.07436	2.76029	2.42573	2.47431	2.49602	3.27756	4.97987	3.81907	2.29651	2.8674	3.12924	2.35457	2.98109	1.64909	2.18039	3.76571	2.40859	3.61545	3.12261	2.57118	2.03327	2.66148	3.66889
2.76056	1.49561	3.41196	3.98359	1.94495	2.94194	2.59975	2.29631	2.07172	2.75906	2.44398	2.47773	2.48835	3.28907	4.96764	3.76743	2.3174	2.86463	3.14093	2.36439	2.98133	1.64083	2.18259	3.76528	2.40363	3.61259	3.11537	2.58413	2.03276	2.65833	3.63099
2.76596	1.49611	3.40493	3.92923	1.93795	2.94335	2.60961	2.29481	2.08016	2.73958	2.45685	2.47335	2.48335	3.28128	4.96042	3.74009	2.32045	2.84328	3.14757	2.35914	2.97292	1.64876	2.18292	3.75641	2.40405	3.60954	3.10226	2.58526	2.02534	2.65523	3.60166
2.76411	1.48163	3.37996	3.87602	1.93302	2.93759	2.58678	2.2861	2.09325	2.73431	2.46299	2.45616	2.46712	3.28471	4.94894	3.73999	2.31853	2.85525	3.15423	2.35922	2.95998	1.64679	2.19651	3.73738	2.41396	3.6034	3.09793	2.58438	2.0191	2.64669	3.58321
2.75587	1.47948	3.35586	3.8572	1.922	2.92674	2.56963	2.27245	2.08974	2.73217	2.49707	2.43283	2.46122	3.29579	4.93246	3.74518	2.32303	2.84963	3.14528	2.36213	2.94161	1.65566	2.2042	3.68873	2.40837	3.59794	3.10563	2.58774	2.0258	2.63708	3.57107
2.74092	1.47904	3.33455	3.82578	1.92041	2.92978	2.56219	2.25906	2.08465	2.7242	2.52509	2.41796	2.45976	3.29223	4.9188	3.7461	2.32079	2.85319	3.15637	2.36822	2.9351	1.64194	2.19321	3.64347	2.40964	3.59371	3.11675	2.58158	2.0194	2.64104	3.54485
2.72084	1.47625	3.3192	3.81753	1.90926	2.94823	2.5654	2.24388	2.08424	2.72757	2.54819	2.41053	2.4615	3.302	4.86633	3.73171	2.32292	2.87073	3.16458	2.36556	2.93611	1.63717	2.19586	3.57666	2.41516	3.58017	3.1552	2.56771	2.00987	2.65035	3.51754
2.70184	1.48081	3.32036	3.79072	1.90114	2.94522	2.56243	2.23171	2.08352	2.72358	2.55838	2.39443	2.45528	3.32287	4.796	3.72122	2.32771	2.87618	3.14784	2.37023	2.9533	1.63515	2.18149	3.51346	2.42119	3.57856	3.17249	2.55434	2.00737	2.64537	3.47854
2.69176	1.47778	3.29398	3.74563	1.90617	2.9435	2.56113	2.22857	2.08615	2.71971	2.57211	2.37958	2.44802	3.36624	4.76527	3.72051	2.33472	2.86973	3.12231	2.3716	2.9574	1.63719	2.17906	3.46802	2.42461	3.58835	3.17855	2.55522	2.00724	2.63985	3.45496
2.68708	1.47432	3.24167	3.72222	1.90473	2.94498	2.5876	2.22729	2.062	2.72042	2.58626	2.37708	2.43089	3.40204	4.7496	3.70985	2.36561	2.87137	3.12248	2.37377	2.96453	1.63907	2.16804	3.42279	2.42882	3.58358	3.17713	2.55335	2.01866	2.63294	3.44583
2.68167	1.47645	3.2051	3.69868	1.91053	2.95354	2.6563	2.23018	2.05779	2.7067	2.61212	2.37787	2.4181	3.40402	4.73692	3.70892	2.38081	2.87449	3.13579	2.3768	2.95988	1.64129	2.1668	3.39621	2.43512	3.6078	3.17988	2.54886	2.02228	2.61582	3.43566
2.67037	1.4774	3.19317	3.67145	1.91307	2.95857	2.6864	2.24212	2.04869	2.69297	2.61713	2.38919	2.4163	3.416	4.71484	3.70518	2.38249	2.8593	3.13798	2.37305	2.95137	1.63993	2.15896	3.36673	2.44365	3.61394	3.15734	2.54537	2.02541	2.59946	3.41315
2.67318	1.48147	3.16656	3.64814	1.91547	2.9583	2.69029	2.23086	2.05528	2.6882	2.61892	2.39864	2.41055	3.46641	4.69057	3.69075	2.39015	2.82381	3.1154	2.36371	2.95789	1.62801	2.15931	3.33578	2.4495	3.62609	3.15469	2.54622	2.02691	2.58435	3.41017
2.68684	1.49349	3.14876	3.60079	1.91873	2.9589	2.68556	2.19757	2.0569	2.67205	2.62979	2.38956	2.4024	3.52787	4.65706	3.69534	2.39165	2.8183	3.10477	2.36185	2.9688	1.62126	2.16396	3.2962	2.44741	3.61358	3.14634	2.54337	2.02981	2.57398	3.41115
2.6799	1.49066	3.13111	3.54188	1.91455	2.98759	2.69178	2.18822	2.05219	2.64179	2.62907	2.37256	2.38176	3.54245	4.61964	3.70276	2.39978	2.79969	3.10863	2.35952	2.97269	1.59996	2.15704	3.26654	2.44208	3.61418	3.14387	2.53871	2.02731	2.56159	3.39319
2.6804	1.49279	3.10134	3.47013	1.87579	3.01913	2.69077	2.18071	2.04546	2.61276	2.64369	2.34197	2.36698	3.54451	4.59307	3.69881	2.4014	2.7786	3.11322	2.35298	2.98256	1.58041	2.15531	3.24393	2.44212	3.61513	3.14005	2.5445	2.02917	2.55974	3.3603
2.68065	1.50151	3.07803	3.41038	1.86921	3.01301	2.68486	2.18624	2.04331	2.57072	2.66219	2.32887	2.34928	3.55284	4.55022	3.67995	2.40374	2.77922	3.13304	2.35795	2.97611	1.57924	2.1534	3.24012	2.45268	3.6135	3.14914	2.55501	2.01607	2.56495	3.32387
2.69035	1.51082	3.07727	3.35705	1.86143	2.99948	2.69519	2.19033	2.03526	2.55667	2.65212	2.32782	2.3399	3.56496	4.53175	3.6722	2.40734	2.79195	3.15933	2.36502	2.96516	1.58398	2.15464	3.21983	2.46903	3.60029	3.15513	2.56048	2.01035	2.56735	3.31667
2.70095	1.5135	3.04699	3.31652	1.87111	2.98096	2.69138	2.19271	2.02204	2.54947	2.66186	2.33139	2.33787	3.58227	4.51812	3.65798	2.40914	2.80175	3.17132	2.37143	2.97772	1.58699	2.16855	3.19896	2.47658	3.5866	3.20871	2.56525	2.01442	2.57097	3.31504
2.70949	1.52324	3.03251	3.27528	1.87091	3.00636	2.68528	2.19152	2.01836	2.53086	2.68633	2.32539	2.3329	3.58935	4.4922	3.66302	2.4235	2.79522	3.17002	2.37698	2.98691	1.58304	2.17153	3.17119	2.47642	3.56658	3.28819	2.56336	2.02023	2.58714	3.33501
2.7085	1.5397	3.02107	3.22747	1.87242	3.06093	2.67234	2.19256	2.02411	2.51798	2.68797	2.32726	2.32482	3.60349	4.45698	3.66138	2.43921	2.80324	3.16641	2.37846	2.99055	1.57783	2.17804	3.14291	2.47529	3.55297	3.29489	2.54758	2.0156	2.5981	3.31102
2.707	1.5512	3.00911	3.20105	1.86929	3.11951	2.68318	2.19682	2.02958	2.53317	2.69468	2.33711	2.32987	3.62251	4.42426	3.65243	2.44742	2.78951	3.16273	2.38989	2.98682	1.57302	2.19576	3.12575	2.46991	3.54803	3.28537	2.54059	2.01728	2.60271	3.28244
2.71754	1.55401	3.01151	3.17019	1.86459	3.11754	2.68618	2.19883	2.03887	2.5612	2.69672	2.32341	2.31617	3.62299	4.40257	3.63164	2.45337	2.77884	3.13653	2.38455	2.97994	1.57971	2.20376	3.12701	2.45124	3.53359	3.29689	2.52905	2.02376	2.60473	3.25306
2.72286	1.54675	3.01909	3.13635	1.87356	3.1302	2.70394	2.19656	2.03845	2.58096	2.70023	2.31608	2.30079	3.63328	4.34946	3.60756	2.46603	2.77923	3.11646	2.38422	2.97321	1.58436	2.20706	3.11557	2.42995	3.53581	3.30389	2.52161	2.02132	2.59645	3.22289
2.71874	1.53979	3.03501	3.1143	1.88661	3.15733	2.71538	2.19075	2.03563	2.59069	2.70848	2.3053	2.27103	3.64431	4.30191	3.58982	2.47937	2.78437	3.11352	2.38152	2.96251	1.58195	2.20643	3.11541	2.40981	3.547	3.30923	2.52249	2.02139	2.60441	3.20304
2.70186	1.5358	3.03504	3.08266	1.9135	3.17953	2.72065	2.19229	2.02467	2.59418	2.73511	2.29519	2.24026	3.68727	4.27398	3.57809	2.48326	2.7897	3.11242	2.35479	2.96887	1.57554	2.20559	3.10278	2.41411	3.54789	3.31511	2.55075	2.01877	2.61363	3.18556
2.67267	1.53638	3.00004	3.0328	1.94364	3.17141	2.69785	2.17289	2.01543	2.58351	2.74059	2.30723	2.22496	3.71494	4.24845	3.5818	2.48027	2.78632	3.1151	2.35441	2.98076	1.58038	2.20666	3.10923	2.41468	3.5458	3.31911	2.54684	2.03875	2.61906	3.1824
2.64106	1.54295	2.97645	2.97366	1.95911	3.17625	2.68405	2.175	2.01652	2.5786	2.73334	2.31404	2.22455	3.76923	4.26112	3.57438	2.48946	2.78287	3.11485	2.35157	2.98872	1.58326	2.1989	3.10314	2.41905	3.53102	3.30943	2.54245	2.02389	2.6172	3.18133
2.63837	1.54911	2.96744	2.89002	1.96882	3.19913	2.67744	2.18069	2.02495	2.59171	2.72321	2.33537	2.22355	3.805	4.28557	3.56753	2.49153	2.77874	3.11928	2.33343	2.9796	1.58805	2.19305	3.09217	2.41375	3.50112	3.30607	2.54809	2.02128	2.63435	3.16921
2.64582	1.55012	2.9398	2.80649	1.99231	3.217	2.6853	2.19004	2.03216	2.61869	2.75674	2.35179	2.22783	3.8095	4.30652	3.57252	2.50021	2.77403	3.12124	2.32305	2.97884	1.5957	2.19263	3.0855	2.41067	3.47413	3.30361	2.55262	2.03149	2.64186	3.16886
2.63358	1.54885	2.90838	2.76285	2.02512	3.22049	2.67538	2.20025	2.03546	2.62148	2.78223	2.36123	2.21283	3.83447	4.33367	3.58539	2.51599	2.77277	3.12284	2.30267	2.96346	1.60179	2.18258	3.07113	2.41122	3.47671	3.31428	2.5575	2.04547	2.68606	3.19781
2.62865	1.55178	2.88023	2.73419	2.05462	3.21505	2.65385	2.20763	2.03823	2.61545	2.81398	2.36041	2.20827	3.86044	4.35317	3.58659	2.53232	2.77194	3.13642	2.3031	2.96086	1.60287	2.16887	3.06331	2.40267	3.50818	3.3185	2.5567	2.05507	2.72481	3.2083
2.62701	1.56212	2.8682	2.72251	2.06745	3.22379	2.65016	2.20631	2.03967	2.61342	2.82812	2.36001	2.19845	3.88525	4.37471	3.5875	2.54059	2.77178	3.14435	2.29428	2.96091	1.60571	2.16669	3.04725	2.39378	3.52485	3.31487	2.55665	2.06349	2.73947	3.17901
2.6175	1.55713	2.85708	2.71865	2.08079	3.25395	2.64534	2.211	2.05291	2.60823	2.83371	2.36631	2.19708	3.90194	4.38053	3.57793	2.55677	2.77102	3.14216	2.29838	2.96037	1.60339	2.17626	3.0334	2.3848	3.52837	3.33985	2.58747	2.07721	2.75179	3.16076
2.60769	1.55998	2.8535	2.69788	2.12706	3.27415	2.63873	2.21611	2.0767	2.60182	2.86764	2.39146	2.19159	3.91639	4.37065	3.55978	2.55887	2.77283	3.1447	2.30428	2.94942	1.60518	2.17767	3.00147	2.38291	3.5405	3.36015	2.58924	2.09509	2.76822	3.13229
2.59666	1.55768	2.85314	2.68575	2.21379	3.29655	2.64541	2.20345	2.08001	2.61916	2.88741	2.38736	2.18197	3.92078	4.37811	3.55616	2.55649	2.76717	3.16025	2.29098	2.93043	1.59644	2.19227	2.99522	2.38054	3.54593	3.37914	2.59008	2.0959	2.77228	3.06708
2.57802	1.56884	2.84362	2.64193	2.23316	3.30739	2.6501	2.19561	2.08301	2.64519	2.88383	2.38281	2.17686	3.92377	4.37469	3.51283	2.57027	2.75449	3.17457	2.27845	2.93331	1.58763	2.20379	2.99346	2.37884	3.54799	3.38188	2.58743	2.09123	2.81275	3.04213
2.56897	1.5841	2.8264	2.58544	2.26077	3.33597	2.6515	2.1989	2.08844	2.64562	2.89256	2.39056	2.16697	3.95877	4.37074	3.49719	2.57268	2.74363	3.20232	2.28842	2.92959	1.59092	2.21046	3.00375	2.38086	3.55015	3.38098	2.58546	2.10252	2.85198	3.04953
2.5556	1.58549	2.82011	2.51893	2.29353	3.34134	2.64228	2.20622	2.11288	2.64765	2.91211	2.3933	2.15122	3.99114	4.36537	3.49983	2.56434	2.73871	3.20804	2.30029	2.93514	1.59462	2.20527	2.99435	2.38498	3.64255	3.36785	2.58493	2.11649	2.8655	3.03217
2.54735	1.58243	2.80474	2.46588	2.31378	3.3539	2.63749	2.20965	2.11564	2.63583	2.9204	2.40701	2.14629	4.00999	4.37084	3.47335	2.58161	2.70524	3.20285	2.30951	2.94265	1.59854	2.20836	2.97272	2.38804	3.74728	3.38686	2.61063	2.11181	2.87	3.02111
2.53572	1.58595	2.80753	2.39401	2.30742	3.35013	2.62811	2.21521	2.11728	2.63324	2.93099	2.39808	2.14132	4.02154	4.38772	3.44327	2.59409	2.70538	3.21091	2.31005	2.95394	1.59329	2.20608	2.96688	2.38538	3.80901	3.39703	2.62492	2.11062	2.88757	2.98559
2.54047	1.57415	2.80979	2.29852	2.31783	3.37926	2.61487	2.22941	2.15231	2.64074	2.93656	2.38845	2.13714	4.03575	4.38159	3.43732	2.59663	2.7175	3.19889	2.30669	2.96971	1.58738	2.18585	2.94164	2.38471	3.91354	3.4221	2.64094	2.12095	2.93078	2.93719
2.55519	1.5698	2.81147	2.25704	2.35537	3.40207	2.58692	2.24209	2.17544	2.65082	2.95463	2.3777	2.13093	4.04472	4.37319	3.44238	2.60525	2.71628	3.19144	2.30429	2.98346	1.58996	2.19024	2.94001	2.38093	4.02319	3.43524	2.63828	2.1434	2.98781	2.92109
2.55895	1.57317	2.80424	2.23137	2.39647	3.44921	2.58001	2.26535	2.17906	2.67547	2.95988	2.37478	2.1398	4.03839	4.36346	3.44128	2.62264	2.71175	3.16182	2.29552	2.98482	1.58172	2.20164	2.93824	2.37629	4.02649	3.44575	2.64087	2.14916	3.04181	2.91798
2.57305	1.57112	2.79983	2.20741	2.40743	3.46439	2.56996	2.27721	2.19865	2.69146	2.95912	2.38256	2.13619	4.04266	4.37186	3.45094	2.63547	2.72745	3.16493	2.28296	2.98001	1.58584	2.20896	2.93633	2.36556	4.04184	3.46917	2.64231	2.15536	3.05246	2.9161
2.58497	1.57363	2.80157	2.18964	2.44414	3.47647	2.55324	2.28672	2.22298	2.70094	2.94629	2.40479	2.12623	4.04241	4.39106	3.44855	2.64675	2.73318	3.16164	2.26835	3.01693	1.58671	2.21114	2.92403	2.34499	4.05431	3.48744	2.65377	2.17179	3.06053	2.90449
2.59006	1.57895	2.79722	2.17342	2.48912	3.50254	2.56477	2.29003	2.26133	2.69732	2.95238	2.41535	2.12232	4.08549	4.38688	3.4458	2.65128	2.72797	3.15446	2.24336	3.02295	1.58531	2.19958	2.89728	2.35497	4.07438	3.50102	2.65627	2.16807	3.08462	2.90666
2.59512	1.57356	2.78629	2.16072	2.51416	3.59036	2.562	2.29567	2.26325	2.68967	2.93753	2.41337	2.12173	4.11134	4.3631	3.43835	2.66137	2.73215	3.1535	2.23528	3.01459	1.59075	2.21781	2.87477	2.36527	4.09686	3.51777	2.64184	2.15597	3.12735	2.89078
2.62781	1.56904	2.76478	2.14712	2.53202	3.66658	2.56081	2.31535	2.26988	2.69115	2.93961	2.41064	2.11392	4.1216	4.33768	3.4425	2.66767	2.74486	3.15721	2.23939	3.0241	1.58385	2.23732	2.87377	2.37338	4.11872	3.53813	2.65348	2.16039	3.17374	2.8754
2.63814	1.57124	2.77388	2.15487	2.55002	3.67773	2.552	2.32875	2.27575	2.699	2.93307	2.41355	2.10694	4.12168	4.33006	3.44644	2.68275	2.76416	3.17693	2.24245	3.03457	1.56964	2.24099	2.8545	2.36835	4.1287	3.56799	2.67974	2.17293	3.20376	2.88427
2.64584	1.56997	2.78581	2.14817	2.55733	3.74577	2.55203	2.32866	2.30876	2.70689	2.9154	2.45166	2.0935	4.12453	4.313	3.45371	2.68601	2.762	3.19783	2.23976	3.04902	1.56992	2.24606	2.83462	2.34853	4.12156	3.59869	2.71032	2.20246	3.23192	2.86704
2.65442	1.56751	2.77872	2.13882	2.56492	3.8842	2.5682	2.32556	2.33304	2.70481	2.91534	2.47625	2.07559	4.11492	4.32913	3.44007	2.68025	2.75134	3.21373	2.23361	3.04985	1.57427	2.24248	2.83012	2.3352	4.13383	3.64964	2.72964	2.20678	3.26648	2.87384
2.67314	1.56658	2.80277	2.13373	2.57357	3.9425	2.58395	2.31891	2.33514	2.69398	2.91347	2.50862	2.0495	4.10914	4.33101	3.42767	2.64907	2.75442	3.20787	2.22573	3.06904	1.58455	2.24654	2.8339	2.32816	4.1381	3.6939	2.74441	2.20066	3.3225	2.87231
2.68402	1.55935	2.82541	2.12339	2.60347	3.94862	2.59342	2.31733	2.34266	2.68324	2.85599	2.5283	2.05503	4.11007	4.33575	3.42675	2.65453	2.76105	3.22219	2.21181	3.07448	1.58392	2.24786	2.82321	2.32024	4.12948	3.73534	2.75633	2.20608	3.35476	2.88331
2.68793	1.55212	2.82261	2.09426	2.63833	3.95858	2.58613	2.315	2.38668	2.68448	2.81548	2.53544	2.06286	4.11958	4.35672	3.41698	2.66664	2.7716	3.2366	2.2016	3.07847	1.59114	2.23883	2.80362	2.32456	4.11049	3.78498	2.77985	2.2253	3.40711	2.88443
2.68002	1.54827	2.82061	2.07316	2.68675	4.0485	2.57375	2.31641	2.40578	2.68524	2.83647	2.54759	2.06785	4.16339	4.372	3.40477	2.66318	2.76526	3.2432	2.18393	3.09069	1.58404	2.23005	2.81217	2.3403	4.10411	3.81046	2.82192	2.23294	3.47721	2.89042
2.68903	1.56637	2.82915	2.07083	2.7348	4.16849	2.56682	2.30966	2.44611	2.69392	2.84267	2.56756	2.07655	4.20317	4.39062	3.38543	2.66721	2.76274	3.25047	2.16707	3.09787	1.57732	2.20634	2.80762	2.34019	4.09726	3.85131	2.82999	2.24732	3.54368	2.89484
2.69051	1.57042	2.82078	2.07137	2.81763	4.21976	2.58018	2.31281	2.46962	2.70562	2.83274	2.58049	2.08851	4.22084	4.38977	3.38997	2.67908	2.76192	3.25198	2.15942	3.09148	1.57766	2.19391	2.81861	2.34096	4.09796	3.906	2.84618	2.25014	3.62564	2.89926
2.67694	1.57821	2.79144	2.08981	2.89539	4.23612	2.60063	2.30839	2.47559	2.70335	2.80229	2.59694	2.11256	4.24091	4.37456	3.39612	2.67041	2.7608	3.25552	2.15513	3.0898	1.5772	2.18333	2.81526	2.33804	4.08478	3.95704	2.86456	2.2585	3.70821	2.8945
2.67201	1.58418	2.7841	2.09425	3.03092	4.23397	2.60873	2.30239	2.48943	2.70407	2.78214	2.61132	2.1114	4.26807	4.33344	3.39027	2.66588	2.74465	3.25564	2.14852	3.09046	1.58269	2.16664	2.82057	2.31973	4.07542	4.00845	2.88509	2.25956	3.75722	2.90052
2.65941	1.58778	2.79256	2.1411	3.09909	4.24467	2.62227	2.2984	2.5372	2.70333	2.76241	2.60957	2.12332	4.29276	4.27001	3.40585	2.66128	2.74075	3.25192	2.13121	3.08001	1.58304	2.1636	2.82956	2.3089	4.09127	4.09734	2.91283	2.27406	3.80338	2.90606
2.65799	1.58672	2.80457	2.16733	3.12795	4.26826	2.64162	2.31895	2.61842	2.72655	2.74757	2.62606	2.138	4.30716	4.22639	3.43677	2.65949	2.71142	3.24838	2.12926	3.07956	1.58394	2.16162	2.83268	2.31712	4.1031	4.10095	2.9355	2.29521	3.83312	2.91506
2.66014	1.5887	2.80958	2.2029	3.16809	4.29086	2.6473	2.32174	2.66374	2.75566	2.74301	2.64135	2.15566	4.31565	4.19972	3.45029	2.66942	2.70014	3.23518	2.12674	3.08837	1.58037	2.15968	2.81973	2.31624	4.10441	4.12912	2.9819	2.30427	3.86793	2.92518
2.67018	1.58144	2.78997	2.23982	3.2164	4.28678	2.66403	2.34729	2.68433	2.79624	2.7848	2.67704	2.16087	4.32315	4.16814	3.45434	2.67882	2.70408	3.23091	2.13444	3.0829	1.57768	2.15801	2.80611	2.32126	4.10802	4.15604	2.9885	2.33772	3.9251	2.93663
2.68084	1.57413	2.77287	2.24329	3.26118	4.29832	2.67531	2.3504	2.70708	2.8216	2.78213	2.70808	2.14708	4.32061	4.13808	3.44391	2.68925	2.70926	3.23299	2.14827	3.07734	1.58259	2.14631	2.79135	2.30231	4.11696	4.14976	2.99166	2.36718	3.98976	2.94598
2.68445	1.57254	2.77076	2.25563	3.29639	4.31583	2.68585	2.35759	2.71414	2.83496	2.76463	2.70892	2.14674	4.31648	4.11862	3.4344	2.69524	2.71145	3.2381	2.16391	3.07625	1.58109	2.13564	2.79732	2.28268	4.12344	4.12453	2.99739	2.38815	4.01621	2.94225
2.68093	1.57468	2.77587	2.25709	3.32276	4.32011	2.69353	2.38309	2.73959	2.85258	2.75726	2.7072	2.15305	4.33026	4.10604	3.4333	2.68691	2.70514	3.23577	2.17763	3.08312	1.58255	2.14326	2.7942	2.27241	4.10527	4.11772	3.02279	2.42196	4.035	2.95038
2.66967	1.57473	2.78471	2.26964	3.37699	4.35548	2.67943	2.37947	2.78504	2.86527	2.72409	2.7151	2.14927	4.34301	4.08123	3.43467	2.67412	2.70545	3.23657	2.18697	3.09101	1.57703	2.15013	2.78958	2.26576	4.08828	4.15629	3.05666	2.4589	4.04975	2.95641
2.65882	1.57966	2.78026	2.27298	3.44903	4.38519	2.67892	2.38538	2.8149	2.85699	2.71148	2.72042	2.1519	4.35078	4.0494	3.41827	2.65884	2.72422	3.23673	2.18334	3.10328	1.57866	2.1512	2.79077	2.29082	4.08304	4.19001	3.09046	2.47495	4.11966	2.98129
2.65866	1.58123	2.76089	2.27612	3.50492	4.38672	2.68638	2.39286	2.83838	2.86743	2.70611	2.73456	2.17015	4.35657	4.03702	3.40927	2.65887	2.73514	3.22679	2.17193	3.11639	1.57891	2.15061	2.77972	2.30956	4.07204	4.21751	3.11606	2.49078	4.21608	3.02032
2.66345	1.57458	2.73932	2.28882	3.54006	4.39543	2.70224	2.39129	2.89588	2.88228	2.68836	2.74861	2.20088	4.36555	4.01145	3.40151	2.66317	2.7356	3.21366	2.17132	3.12842	1.57761	2.15914	2.77082	2.31856	4.06313	4.23295	3.14854	2.50973	4.29264	3.05415
2.68401	1.57946	2.72733	2.30214	3.59082	4.40161	2.71525	2.38045	2.91471	2.89173	2.68105	2.75594	2.22199	4.36494	3.98337	3.40113	2.65992	2.73408	3.21202	2.17193	3.1449	1.57919	2.16481	2.77226	2.31632	4.07117	4.29017	3.18604	2.53238	4.37037	3.07153
2.72032	1.59027	2.71196	2.31593	3.64668	4.40647	2.67345	2.37897	2.94095	2.89873	2.68092	2.78027	2.23663	4.35088	3.97171	3.40346	2.69149	2.74216	3.20706	2.17643	3.1619	1.58089	2.17339	2.74992	2.33118	4.08954	4.38301	3.19948	2.55034	4.4268	3.10094
2.74857	1.59392	2.70304	2.33627	3.70121	4.45291	2.60736	2.37695	2.9743	2.90455	2.67712	2.79413	2.23802	4.33248	3.96105	3.40391	2.71232	2.74426	3.19428	2.17494	3.26014	1.5871	2.17839	2.72975	2.3446	4.11886	4.45086	3.20244	2.57287	4.49483	3.13954
2.74899	1.59821	2.70797	2.3718	3.74306	4.51873	2.59183	2.36945	2.994	2.92099	2.67772	2.81085	2.23797	4.31982	3.9562	3.38577	2.72337	2.76576	3.18885	2.18204	3.3028	1.59312	2.17526	2.72165	2.34886	4.12678	4.47553	3.21869	2.60701	4.54117	3.17197
2.74052	1.60167	2.69493	2.40254	3.77006	4.54272	2.59695	2.37695	3.05373	2.94415	2.66708	2.82965	2.23434	4.31354	3.94464	3.37245	2.72886	2.76766	3.18415	2.17041	3.29688	1.5983	2.17601	2.69657	2.37272	4.14022	4.5141	3.25441	2.62613	4.55402	3.19661
2.73487	1.59804	2.69592	2.43485	3.81784	4.57991	2.60538	2.39141	3.08931	2.95029	2.65406	2.8518	2.24596	4.30813	3.94748	3.37487	2.73254	2.76243	3.18451	2.15924	3.28976	1.5958	2.17603	2.70286	2.38568	4.16365	4.52682	3.31622	2.6407	4.60827	3.22266
2.74105	1.60884	2.69268	2.47316	3.91549	4.63444	2.60799	2.39742	3.11672	2.94611	2.66204	2.85858	2.24194	4.31037	3.93886	3.37403	2.73769	2.75794	3.18779	2.15593	3.29306	1.60227	2.16005	2.69945	2.38886	4.18868	4.57952	3.37099	2.65404	4.66678	3.2347
2.74624	1.60518	2.68368	2.48106	3.97559	4.68204	2.6153	2.40159	3.28443	2.95303	2.65801	2.86016	2.22784	4.31126	3.93335	3.37806	2.76462	2.81827	3.18713	2.15964	3.30655	1.60574	2.14416	2.70647	2.41052	4.21197	4.6065	3.41617	2.68481	4.70979	3.24896
2.73288	1.61114	2.67274	2.50319	4.02611	4.74923	2.61931	2.40713	3.41054	2.95519	2.65003	2.85751	2.22702	4.31729	3.92519	3.39904	2.7842	2.90062	3.17292	2.1542	3.32477	1.6086	2.14071	2.71459	2.40955	4.22161	4.64051	3.45402	2.72472	4.73382	3.32084
2.75021	1.61123	2.66451	2.55058	4.06241	4.98062	2.61546	2.41284	3.46453	2.96632	2.66306	2.85338	2.23806	4.33067	3.90433	3.42032	2.80484	2.91598	3.15119	2.14586	3.35874	1.61115	2.14549	2.72617	2.41948	4.22724	4.7316	3.46925	2.77095	4.77742	3.3321
2.76946	1.61869	2.69048	2.6338	4.06858	5.12216	2.60975	2.4091	3.49824	3.00494	2.65939	2.85583	2.2509	4.34309	3.86921	3.42623	2.81284	2.93678	3.15143	2.14582	3.3806	1.61123	2.14914	2.73016	2.42304	4.24155	4.90855	3.47869	2.80198	4.81459	3.37176
2.77984	1.62016	2.70183	2.66811	4.07709	5.21325	2.61088	2.42336	3.54485	3.0255	2.64795	2.85148	2.2565	4.34088	3.84203	3.43909	2.82299	2.97837	3.16935	2.15153	3.40149	1.61552	2.15127	2.72472	2.42595	4.24575	4.96999	3.51774	2.82025	4.88662	3.3939
2.79172	1.61547	2.71443	2.6795	4.10296	5.25361	2.64281	2.42684	3.58363	3.05475	2.65603	2.84779	2.25724	4.30573	3.80019	3.42878	2.83062	3.01366	3.18804	2.13996	3.38329	1.60779	2.15029	2.72254	2.438	4.24701	5.01505	3.58272	2.84094	5.01883	3.43799
2.79722	1.63662	2.74542	2.72172	4.15016	5.31725	2.64313	2.42462	3.61963	3.06165	2.64561	2.84375	2.26071	4.27619	3.77995	3.41766	2.84894	3.05493	3.2	2.14836	3.36918	1.60768	2.1548	2.72232	2.41905	4.23225	5.08702	3.65389	2.8538	5.11401	3.48687
2.79376	1.64318	2.78242	2.79876	4.16517	5.42	2.6343	2.4287	3.67343	3.05781	2.62561	2.83712	2.2719	4.26183	3.75327	3.40835	2.85097	3.06915	3.20266	2.16428	3.35199	1.61514	2.15233	2.71815	2.4043	4.21933	5.16187	3.701	2.87673	5.14334	3.49184
2.78659	1.65901	2.82795	2.82131	4.17998	5.50473	2.62848	2.41701	3.71242	3.05862	2.63637	2.83548	2.29005	4.26359	3.73973	3.40015	2.8622	3.10524	3.20071	2.17923	3.36018	1.62366	2.15828	2.70942	2.39568	4.20315	5.17395	3.73575	2.8829	5.16423	3.52044
2.7825	1.68428	2.82422	2.82325	4.19117	5.52611	2.58434	2.42661	3.74809	3.05502	2.63486	2.84911	2.30834	4.25209	3.73175	3.39349	2.86227	3.1194	3.19078	2.18603	3.37245	1.62369	2.14874	2.71885	2.37862	4.18508	5.20874	3.77728	2.87702	5.22879	3.59211
2.78376	1.7025	2.83052	2.8407	4.22492	5.55896	2.57822	2.431	3.78872	3.06015	2.61886	2.86812	2.31253	4.2615	3.72214	3.39811	2.86318	3.12352	3.18162	2.20955	3.38996	1.62243	2.14309	2.72087	2.3634	4.17258	5.31053	3.83842	2.89525	5.3405	3.65596
2.77514	1.716	2.82986	2.87822	4.26926	5.63472	2.5655	2.43216	3.82752	3.09213	2.61146	2.88172	2.30298	4.27989	3.71594	3.38401	2.86998	3.14568	3.18833	2.25341	3.40003	1.62546	2.14115	2.7065	2.36674	4.17549	5.40396	3.89845	2.91511	5.44057	3.67972
2.76669	1.74032	2.8408	2.92837	4.27836	5.66752	2.57128	2.4376	3.84976	3.10542	2.60781	2.90068	2.30057	4.27833	3.72454	3.38648	2.88966	3.16788	3.19372	2.25866	3.41428	1.63567	2.13979	2.69606	2.36541	4.17525	5.47294	3.91466	2.9308	5.48233	3.70169
2.7684	1.75525	2.84978	2.97418	4.29534	5.66998	2.55932	2.43291	3.87664	3.10146	2.58177	2.91593	2.29815	4.27426	3.71806	3.37106	2.8917	3.20451	3.17675	2.26787	3.4186	1.63711	2.13595	2.6815	2.3609	4.17853	5.61531	3.92071	2.93769	5.50965	3.72152
2.75986	1.77605	2.86518	3.03659	4.33599	5.68937	2.57051	2.42695	3.91708	3.11726	2.55308	2.93007	2.29952	4.26851	3.70563	3.36487	2.90764	3.27035	3.16925	2.28132	3.43481	1.63444	2.13883	2.66928	2.37634	4.17856	5.74267	3.96492	2.95326	5.53089	3.73745
2.75956	1.80931	2.87	3.10752	4.37086	5.70079	2.56489	2.42027	3.97606	3.13195	2.5393	2.9351	2.29678	4.25961	3.70398	3.35036	2.95445	3.30787	3.16388	2.29195	3.44381	1.63683	2.13459	2.67002	2.38831	4.17566	5.8042	4.01155	2.96421	5.60362	3.74768
2.76231	1.81773	2.87691	3.17544	4.38225	5.74119	2.56787	2.42184	4.01704	3.13767	2.5204	2.94346	2.29944	4.25068	3.69889	3.35256	2.98749	3.33912	3.16802	2.30543	3.42899	1.63596	2.14152	2.67434	2.39468	4.17337	5.84774	4.07191	2.97622	5.67495	3.76167
2.76409	1.82967	2.88341	3.21733	4.37566	5.7785	2.56837	2.41212	4.04208	3.13973	2.51233	2.93741	2.30345	4.23811	3.6907	3.34349	3.01306	3.41723	3.18808	2.34912	3.42646	1.63735	2.15335	2.654	2.40911	4.18036	5.90257	4.14155	2.98627	5.72553	3.81032
2.77311	1.84481	2.88215	3.26072	4.38022	5.82593	2.58154	2.40575	4.06337	3.12967	2.4965	2.93541	2.30994	4.23839	3.68074	3.34249	3.01631	3.53452	3.18178	2.36868	3.43759	1.63659	2.15585	2.64399	2.43521	4.1755	6.05462	4.21351	2.99697	5.74114	3.86808
2.7768	1.86208	2.87151	3.2973	4.42615	5.85498	2.59781	2.42272	4.11607	3.10383	2.45794	2.93941	2.33006	4.23461	3.66485	3.34552	3.01705	3.5582	3.19383	2.37839	3.46414	1.6246	2.15504	2.64634	2.44612	4.16902	6.31701	4.28601	3.00647	5.7804	3.91242
2.77531	1.86835	2.85648	3.33608	4.44703	5.91317	2.60897	2.42569	4.18995	3.08533	2.46223	2.93085	2.32094	4.23202	3.65419	3.34604	3.01492	3.5993	3.19811	2.38705	3.47256	1.62371	2.15624	2.63132	2.45338	4.15449	6.49352	4.33509	3.00801	5.83417	3.94266
2.79513	1.86456	2.84362	3.35733	4.45669	5.97301	2.61231	2.41186	4.19944	3.08415	2.46198	2.91187	2.3267	4.22363	3.65152	3.34309	2.99557	3.65282	3.18499	2.40026	3.4676	1.61687	2.16141	2.6209	2.46056	4.14395	6.60386	4.37083	3.00345	5.89129	3.9852
2.803	1.86481	2.8403	3.38259	4.46719	6.02527	2.6427	2.3975	4.21174	3.09764	2.47898	2.90935	2.3432	4.20946	3.65027	3.34122	3.00743	3.6903	3.17742	2.42375	3.4697	1.61197	2.16588	2.61425	2.46091	4.14603	6.64204	4.38609	2.99849	5.94836	4.04834
2.80853	1.88343	2.84202	3.4172	4.48915	6.06833	2.66688	2.39636	4.25512	3.12144	2.47238	2.92637	2.3501	4.17685	3.63211	3.34945	3.00941	3.73905	3.17366	2.46037	3.47113	1.61282	2.16998	2.60301	2.45751	4.14874	6.72761	4.40136	2.99697	5.99505	4.07392
2.84714	1.89503	2.85361	3.44608	4.53255	6.08926	2.68477	2.40553	4.2952	3.13286	2.48799	2.92904	2.35407	4.10468	3.63049	3.35477	2.99966	3.74165	3.1591	2.47918	3.46393	1.61569	2.16946	2.61122	2.4729	4.13141	6.8539	4.43721	3.00071	6.02319	4.08044
2.87721	1.90449	2.87642	3.47451	4.56776	6.11409	2.70343	2.39636	4.32809	3.11615	2.51574	2.93624	2.36042	4.08719	3.59741	3.36399	3.00254	3.74004	3.14478	2.48709	3.44917	1.61414	2.17359	2.59248	2.51151	4.1266	6.9396	4.49374	3.01632	6.06461	4.11342
2.90041	1.92201	2.87927	3.50244	4.57101	6.16969	2.73125	2.38683	4.36521	3.10056	2.51569	2.92098	2.36122	4.0943	3.54625	3.36588	3.00706	3.76756	3.13716	2.48681	3.45992	1.60863	2.17829	2.60121	2.51298	4.13038	7.00092	4.55295	3.02354	6.13468	4.18147
2.93589	1.93758	2.87774	3.52995	4.56529	6.22578	2.75366	2.39672	4.42045	3.09889	2.49216	2.94734	2.35418	4.07306	3.51114	3.36973	3.00773	3.79242	3.12113	2.48149	3.46085	1.6138	2.19272	2.59824	2.51383	4.15096	7.04839	4.61309	3.02727	6.16958	4.22695
2.98046	1.94618	2.88812	3.57683	4.57671	6.32966	2.75635	2.41634	4.47901	3.11249	2.48247	2.96618	2.35541	4.05448	3.49359	3.38547	3.01244	3.80773	3.12684	2.48955	3.44869	1.62767	2.19854	2.59306	2.50861	4.1451	7.1216	4.65158	3.02975	6.18032	4.23058
3.02404	1.97388	2.89847	3.65596	4.5886	6.44332	2.79285	2.41228	4.49418	3.12114	2.48502	2.97638	2.36094	4.01718	3.49027	3.36513	3.0064	3.81517	3.1251	2.50481	3.44153	1.63247	2.19192	2.58732	2.50657	4.14669	7.19357	4.69811	3.06	6.19141	4.24874
3.04413	2.00368	2.91011	3.69145	4.60089	6.52372	2.86595	2.40976	4.51878	3.11918	2.49627	2.98754	2.34981	4.00605	3.4594	3.34374	3.00245	3.84713	3.12742	2.51275	3.46629	1.63026	2.18545	2.58076	2.50981	4.1396	7.27301	4.73514	3.05259	6.21966	4.27919
3.04947	2.01224	2.93026	3.71826	4.62423	6.56317	2.94316	2.42307	4.55748	3.11686	2.49491	2.97813	2.35922	4.00907	3.43118	3.36032	3.02948	3.91015	3.1156	2.53624	3.47278	1.62571	2.17139	2.58087	2.53743	4.11475	7.34388	4.76144	3.05391	6.23778	4.32019
3.05574	2.03597	2.93006	3.72501	4.65827	6.58613	3.16278	2.43051	4.61358	3.12936	2.4955	2.96989	2.35402	4.00445	3.42257	3.37665	3.05673	3.93964	3.10067	2.55667	3.46791	1.62767	2.17511	2.58972	2.55711	4.06516	7.38817	4.79934	3.07636	6.25603	4.36609
3.06003	2.05482	2.9364	3.73769	4.67474	6.65846	3.35711	2.43757	4.62457	3.16509	2.51879	2.97606	2.3569	4.02504	3.40022	3.38097	3.05824	3.97674	3.07429	2.57986	3.47299	1.62965	2.18906	2.59942	2.58419	4.03249	7.41111	4.88181	3.09619	6.26578	4.42112
3.06326	2.08789	2.92955	3.74264	4.67521	6.77352	3.42305	2.44952	4.62601	3.17913	2.53391	2.99215	2.36241	4.03834	3.39765	3.38081	3.09875	4.0421	3.06903	2.58067	3.46378	1.63441	2.18508	2.57626	2.59186	3.93104	7.50684	4.95022	3.12728	6.28291	4.47274
3.06404	2.12041	2.93234	3.78241	4.67422	6.82554	3.43502	2.45563	4.64725	3.19689	2.54136	3.00695	2.38466	4.04771	3.37863	3.38434	3.12156	4.10643	3.04003	2.59981	3.42884	1.63602	2.18489	2.57636	2.60601	3.85456	7.90025	5.001	3.14206	6.29473	4.49482
3.05891	2.14187	2.94194	3.79752	4.6793	6.9244	3.42644	2.46041	4.65962	3.20601	2.54831	3.01921	2.39127	4.04185	3.37534	3.3878	3.12993	4.18558	3.0452	2.62368	3.41214	1.64963	2.17991	2.55363	2.60146	3.86714	8.16624	5.05373	3.16509	6.3061	4.55391
3.0636	2.16182	2.94249	3.83659	4.67041	6.96449	3.43985	2.45095	4.68371	3.21021	2.54595	3.01983	2.3961	4.04086	3.3754	3.3874	3.1308	4.22952	3.0517	2.64463	3.38779	1.66651	2.18049	2.54558	2.65049	3.88988	8.33052	5.08133	3.18446	6.32055	4.6494
3.05911	2.20319	2.94896	3.89147	4.65304	7.18015	3.4678	2.44242	4.68456	3.23578	2.56306	3.03608	2.39171	4.05254	3.36474	3.39012	3.1287	4.29475	3.0385	2.65642	3.38134	1.66942	2.18182	2.53043	2.70001	3.86567	8.52965	5.15469	3.20744	6.33662	4.71632
3.06274	2.22837	2.95182	3.95617	4.68866	7.21426	3.49389	2.43099	4.7124	3.29083	2.56089	3.0733	2.39304	4.0699	3.36138	3.40226	3.13478	4.3289	3.04339	2.6731	3.38231	1.67861	2.19408	2.51884	2.73928	3.82732	8.56753	5.22866	3.27064	6.33679	4.74271
3.07729	2.24422	2.96497	4.04855	4.71873	7.22587	3.49442	2.42801	4.77045	3.31182	2.52845	3.12012	2.3955	4.06413	3.37203	3.41649	3.16391	4.35021	3.05075	2.69166	3.37833	1.68496	2.18638	2.52456	2.77929	3.79815	8.59605	5.26542	3.33959	6.32489	4.78865
3.08311	2.29577	2.96463	4.19816	4.74591	7.55205	3.48884	2.41492	4.8063	3.34215	2.53073	3.14739	2.38622	4.04226	3.36712	3.42232	3.1711	4.39503	3.06698	2.7111	3.37549	1.69704	2.17653	2.5267	2.78641	3.81314	8.61482	5.27851	3.36062	6.32368	4.8652
3.09589	2.35008	2.97629	4.32703	4.77027	7.8082	3.48064	2.41589	4.82373	3.3665	2.53725	3.16403	2.38154	4.02851	3.34076	3.42142	3.17803	4.41298	3.08495	2.71851	3.39356	1.71507	2.18073	2.5223	2.80943	3.81645	8.66491	5.30301	3.37884	6.36088	4.92536
3.10351	2.39059	2.99855	4.37521	4.80914	7.85621	3.47613	2.40747	4.83798	3.37004	2.54491	3.17197	2.37687	4.03307	3.31169	3.41469	3.18617	4.44167	3.08488	2.7189	3.40074	1.7355	2.1742	2.50185	2.84242	3.80207	8.74623	5.33272	3.37881	6.43518	4.97156
3.10583	2.39853	2.99461	4.42259	4.84801	7.88297	3.49468	2.41222	4.84697	3.36264	2.55392	3.15293	2.3774	4.03132	3.30584	3.4166	3.20707	4.51402	3.10246	2.72447	3.38983	1.7632	2.17256	2.49866	2.84446	3.81772	8.75456	5.35213	3.35996	6.50459	5.01772
3.11648	2.41293	2.98334	4.45457	4.88679	7.90568	3.53142	2.39574	4.84877	3.36116	2.55808	3.13314	2.37004	4.03242	3.29745	3.42951	3.24516	4.66532	3.12017	2.74151	3.39803	1.78968	2.21607	2.49289	2.84839	3.8089	8.77509	5.38263	3.36715	6.51217	5.02334
3.13425	2.43961	2.98789	4.52771	4.91032	7.93057	3.56792	2.38278	4.8723	3.37956	2.55079	3.10919	2.35453	4.05739	3.29998	3.46666	3.26994	4.73154	3.14006	2.76288	3.44281	1.81076	2.24427	2.48962	2.87787	3.82012	8.80143	5.39296	3.39604	6.51729	5.03119
3.15809	2.49834	2.99593	4.63113	4.92777	7.97628	3.60658	2.37197	4.89474	3.44529	2.54284	3.10321	2.34573	4.07186	3.30072	3.45609	3.27335	4.80183	3.14979	2.78306	3.49281	1.82194	2.24496	2.47158	2.89682	3.85061	8.85596	5.45098	3.42552	6.56837	5.03087
3.17704	2.55653	3.00021	4.67381	4.95574	8.09576	3.6566	2.37151	4.88234	3.49429	2.52809	3.10237	2.34412	4.10155	3.28999	3.44599	3.28198	4.92995	3.20016	2.78418	3.52907	1.83855	2.23989	2.46517	2.91402	3.86116	8.93805	5.49754	3.44176	6.60846	5.04791
3.19936	2.60344	2.98236	4.72033	4.96243	8.34064	3.67167	2.36487	4.85959	3.5258	2.53946	3.10959	2.35271	4.11801	3.29976	3.42051	3.27585	4.9924	3.2472	2.79055	3.55709	1.8485	2.23066	2.45459	2.91877	3.85052	8.91461	5.51923	3.47243	6.61681	5.07652
3.2444	2.66749	2.97177	4.77786	4.9676	8.4474	3.68096	2.35754	4.86302	3.54619	2.54348	3.12365	2.36948	4.09974	3.27795	3.39279	3.28424	5.028	3.27082	2.7988	3.58236	1.87958	2.22959	2.44673	2.91755	3.84536	8.90701	5.53054	3.4789	6.62022	5.0969
3.27599	2.76455	2.96509	4.81688	4.93003	8.55129	3.68974	2.36274	4.88785	3.55828	2.5501	3.1296	2.37566	4.08855	3.29274	3.38427	3.28219	5.11949	3.31523	2.80444	3.58545	1.90018	2.23438	2.4429	2.92209	3.86005	8.93789	5.57975	3.49324	6.62397	5.12621
3.29316	2.85757	2.95185	4.95449	4.90915	8.73004	3.69429	2.36183	4.89462	3.56341	2.56338	3.1346	2.37566	4.07572	3.33662	3.39955	3.28829	5.19027	3.3604	2.81891	3.59178	1.91085	2.23914	2.43867	2.92438	3.86843	8.95262	5.63252	3.54334	6.60665	5.15914
3.29505	2.88538	2.9615	5.09469	4.88934	8.99935	3.69776	2.3523	4.93899	3.57366	2.58239	3.11221	2.37724	4.05992	3.33496	3.42814	3.29571	5.3472	3.38643	2.82368	3.59515	1.9219	2.25208	2.4296	2.92858	3.8928	8.96031	5.66301	3.56042	6.6109	5.17727
3.31064	2.89608	2.95809	5.14494	4.88017	9.25352	3.68156	2.3448	4.97013	3.5843	2.59992	3.09533	2.38765	4.07028	3.35181	3.4265	3.30318	5.42539	3.41301	2.82723	3.60412	1.93859	2.2578	2.43123	2.93855	3.88255	8.95271	5.73234	3.56078	6.67336	5.23153
3.33307	2.89933	2.96989	5.22738	4.89713	9.35869	3.66878	2.3295	4.97816	3.59849	2.60464	3.08029	2.41956	4.06843	3.37944	3.41073	3.31754	5.45126	3.44516	2.8392	3.60645	1.98314	2.25738	2.44614	2.95661	3.8954	8.99024	5.79296	3.6028	6.74999	5.31507
3.36821	2.92	2.99248	5.2787	4.90036	9.51965	3.66231	2.32517	4.98963	3.62465	2.64534	3.08789	2.4221	4.05798	3.39624	3.40007	3.33252	5.51085	3.4618	2.84982	3.62599	2.04559	2.2624	2.44402	2.98534	3.89717	9.03801	5.82037	3.61612	6.76479	5.40938
3.41199	2.97571	2.99201	5.32441	4.90031	9.66586	3.66819	2.32372	4.97746	3.65523	2.66049	3.09681	2.42331	4.02716	3.39767	3.38234	3.3372	5.59277	3.49385	2.85886	3.62678	2.10764	2.26503	2.44655	3.00668	3.91248	9.09387	5.82024	3.62641	6.73514	5.49218
3.45106	3.0458	2.98726	5.36757	4.91754	9.9171	3.6823	2.31663	5.004	3.67507	2.66816	3.09736	2.42474	4.00738	3.41813	3.40298	3.33353	5.63438	3.56745	2.86175	3.62264	2.14252	2.27048	2.45122	3.02318	3.92257	9.11999	5.85101	3.66232	6.73983	5.6088
3.46753	3.09134	2.9707	5.449	4.93856	10.1158	3.68332	2.33383	5.07363	3.69538	2.66569	3.08006	2.41942	4.01916	3.4436	3.4073	3.34913	5.66122	3.63562	2.88069	3.62877	2.16168	2.28867	2.44176	3.04162	3.93393	9.15028	5.9078	3.77019	6.75958	5.75551
3.46527	3.12019	2.9683	5.51944	4.91081	10.2297	3.70828	2.3551	5.11915	3.70214	2.66316	3.05434	2.42497	4.02934	3.49506	3.4196	3.36403	5.69307	3.72134	2.88029	3.61211	2.17915	2.30713	2.45459	3.01336	3.94729	9.16962	5.93119	3.83676	6.75898	5.89479
3.48592	3.16685	2.96764	5.5919	4.91203	10.3495	3.72044	2.36794	5.16081	3.68475	2.66692	3.03721	2.44264	4.03573	3.57688	3.45085	3.38198	5.77898	3.77234	2.90594	3.60346	2.20242	2.31262	2.47959	2.98606	3.93034	9.18612	5.95896	3.86848	6.74864	6.05204
3.5116	3.20584	2.96332	5.63413	4.92327	10.4946	3.72407	2.38284	5.21213	3.69528	2.72903	3.04175	2.47491	4.04561	3.64879	3.45972	3.40135	5.84167	3.82932	2.93538	3.58932	2.26867	2.30605	2.48883	2.97721	3.93065	9.19293	5.96138	3.90866	6.76925	6.13628
3.54045	3.25369	2.96359	5.66074	4.94209	10.6185	3.73906	2.38813	5.20988	3.70575	2.7333	3.0454	2.58756	4.05502	3.76546	3.50421	3.41792	5.90429	3.90227	3.00018	3.58147	2.36805	2.30458	2.50667	2.97688	3.96073	9.18797	5.97967	3.93108	6.79387	6.15315
3.56888	3.29042	2.97478	5.72924	4.98581	10.715	3.74336	2.38446	5.2312	3.74263	2.72927	3.03131	2.65363	4.04747	3.81633	3.55388	3.42264	5.95045	3.96321	3.06577	3.5807	2.45836	2.31596	2.50155	3.00037	3.97943	9.21397	6.01697	4.01345	6.8174	6.16146
3.58586	3.32187	2.97799	5.77484	5.04618	10.7826	3.73485	2.38121	5.22982	3.78402	2.75063	3.0136	2.7063	4.03231	3.83215	3.60896	3.41645	6.01529	3.99646	3.08031	3.4828	2.51357	2.33231	2.49469	3.01158	3.98536	9.25918	6.03465	4.10674	6.82331	6.17455
3.61059	3.37576	2.98098	5.78251	5.11699	10.8452	3.7305	2.38961	5.1581	3.78779	2.77134	3.00601	2.89811	4.05587	3.84857	3.64308	3.40826	6.05895	4.02951	3.12419	3.41607	2.52602	2.34227	2.48743	2.98878	3.99365	9.27035	6.03974	4.14886	6.82151	6.18833
3.64785	3.40564	2.97367	5.80452	5.13746	10.9399	3.71492	2.39546	5.0441	3.80632	2.76997	3.01643	3.0966	4.07976	3.89155	3.65026	3.41737	6.09617	4.04624	3.15702	3.39969	2.56086	2.37476	2.47747	2.97996	4.00645	9.2641	6.06367	4.1598	6.804	6.22111
3.68873	3.43304	2.97313	5.84794	5.16738	10.9458	3.71403	2.38871	5.0227	3.82681	2.78383	3.02041	3.16083	4.09154	3.93855	3.66775	3.44239	6.19559	4.07717	3.18807	3.39405	2.63685	2.39123	2.46814	2.97953	4.00095	9.28571	6.07817	4.17914	6.81473	6.26338
3.75129	3.48201	2.98341	5.88665	5.2008	11.0117	3.72342	2.38203	5.01491	3.84111	2.81053	3.04364	3.31197	4.12716	3.96461	3.69762	3.46182	6.44429	4.09488	3.23903	3.38733	2.70128	2.40106	2.46454	3.0016	4.01813	9.3117	6.07984	4.23787	6.81987	6.31082
3.82469	3.50986	2.97805	5.90375	5.27903	11.0512	3.75855	2.36983	5.02366	3.84735	2.80731	3.08708	3.40256	4.16285	4.00345	3.69392	3.46446	6.54284	4.1438	3.2962	3.3695	2.75021	2.42417	2.4579	3.01013	4.04093	9.33086	6.10883	4.28007	6.82611	6.36538
3.84638	3.51999	2.96926	5.93334	5.3212	11.0913	3.76502	2.36838	5.00009	3.84739	2.81241	3.11855	3.49609	4.22742	4.05764	3.68771	3.46635	6.55026	4.21915	3.38833	3.39491	2.82907	2.43085	2.45894	3.0284	4.04326	9.36628	6.15658	4.29608	6.83028	6.41564
3.88054	3.51272	2.98284	5.97617	5.36143	11.3421	3.77515	2.3645	4.98312	3.85756	2.82374	3.14267	3.69673	4.30321	4.11753	3.67348	3.48636	6.70899	4.27183	3.45542	3.39851	2.88839	2.45743	2.45743	3.04664	4.03879	9.38936	6.17226	4.33299	6.83398	6.45002
3.94305	3.51875	2.99304	6.04029	5.36068	11.6552	3.79975	2.36583	4.97045	3.86171	2.83934	3.14165	3.77942	4.31979	4.1859	3.66984	3.49457	6.84878	4.30453	3.50283	3.39849	2.94769	2.46248	2.45004	3.08368	4.0419	9.40605	6.19225	4.378	6.81251	6.50903
4.04516	3.55023	3.00394	6.07511	5.33152	11.769	3.81749	2.37852	5.00158	3.89013	2.83792	3.15114	3.80601	4.30136	4.33308	3.68304	3.49027	6.94336	4.36919	3.53815	3.39461	2.98237	2.45476	2.44651	3.09638	4.01454	9.38276	6.25063	4.45387	6.76646	6.57961
4.13729	3.57136	3.00674	6.10371	5.37579	11.8937	3.82703	2.39942	5.01379	3.94067	2.85006	3.16967	3.85311	4.3004	4.48656	3.70661	3.48155	6.97137	4.41116	3.56399	3.41554	3.04421	2.44701	2.44449	3.11192	4.00224	9.34923	6.27868	4.55703	6.71283	6.63567
4.20847	3.59485	3.00329	6.12976	5.38124	12.113	3.82393	2.39478	5.04189	3.99364	2.88784	3.18639	3.90218	4.29053	4.54811	3.74391	3.49114	7.0101	4.43314	3.64459	3.41713	3.09583	2.45243	2.42942	3.14486	4.04795	9.4112	6.31184	4.63475	6.72774	6.67645
4.25361	3.58871	2.99263	6.14552	5.40301	12.3503	3.84446	2.38898	5.08814	4.04747	2.9187	3.2037	3.94676	4.30609	4.59286	3.76435	3.52126	7.04897	4.50701	3.78976	3.41742	3.16679	2.47672	2.41085	3.1644	4.10146	9.43525	6.35128	4.73595	6.736	6.69939
4.35996	3.60885	2.96847	6.24114	5.4292	12.5583	3.85962	2.38469	5.09012	4.05822	2.93433	3.22769	3.99965	4.33398	4.68384	3.80656	3.52435	7.10127	4.53209	3.87112	3.41468	3.23469	2.4907	2.39409	3.16738	4.16094	9.44816	6.34914	4.89612	6.73773	6.70584
4.54757	3.62026	2.97236	6.2933	5.47731	12.9685	3.90693	2.37116	5.12741	4.04532	2.98727	3.2402	4.02883	4.36833	4.77332	3.81772	3.53897	7.13702	4.55646	3.9009	3.42564	3.29917	2.51493	2.37308	3.17337	4.17661	9.43939	6.33521	4.99099	6.69715	6.7102
4.75739	3.63227	2.97372	6.39259	5.51561	13.1483	3.90943	2.36996	5.15051	4.06243	3.07823	3.24825	4.12375	4.38774	4.83536	3.85189	3.57622	7.15594	4.63351	3.96301	3.44098	3.34843	2.52599	2.36893	3.20236	4.18317	9.45765	6.33734	5.07824	6.65944	6.71131
4.97277	3.64385	2.9526	6.44559	5.58858	13.4698	3.90963	2.36717	5.14243	4.10865	3.14209	3.25376	4.19595	4.39411	4.9262	3.8731	3.58433	7.21175	4.7337	4.03416	3.47259	3.41456	2.53788	2.37298	3.21407	4.2256	9.47965	6.36512	5.16904	6.61821	6.7228
5.15967	3.66409	2.9205	6.49612	5.67117	14.055	3.90461	2.36602	5.1206	4.13124	3.17235	3.26485	4.28984	4.41248	5.0107	3.91225	3.59036	7.30058	4.9148	4.07272	3.54509	3.50022	2.52494	2.37305	3.23321	4.31272	9.4866	6.38189	5.23755	6.58267	6.74634
5.34369	3.67166	2.91394	6.54544	5.72115	14.5338	3.90806	2.37362	5.12589	4.15199	3.19322	3.27693	4.35648	4.42036	5.08049	3.96521	3.62031	7.41993	5.08169	4.11146	3.60832	3.61656	2.53864	2.38294	3.23761	4.41112	9.53141	6.40869	5.26653	6.55547	6.788
5.54831	3.69646	2.93293	6.59454	5.76966	14.969	3.94514	2.37476	5.1407	4.16312	3.27159	3.27093	4.48082	4.46004	5.14078	3.98804	3.63779	7.51883	5.18735	4.17437	3.63471	3.69843	2.54535	2.37626	3.25608	4.44006	9.69672	6.43457	5.32241	6.54909	6.79688
5.74602	3.72751	2.98983	6.66935	5.84429	15.4182	3.97409	2.39615	5.13914	4.17314	3.31569	3.26641	4.56956	4.45494	5.2224	3.96925	3.64548	7.57319	5.22323	4.23161	3.68716	3.74571	2.54744	2.38483	3.26245	4.43299	9.83898	6.45167	5.45181	6.55239	6.78539
5.88795	3.73918	2.99582	6.71686	5.88808	15.7506	3.98928	2.39782	5.11179	4.18839	3.3445	3.28149	4.64183	4.45824	5.28906	3.9638	3.66692	7.63012	5.24598	4.26732	3.81235	3.77806	2.55288	2.38729	3.26404	4.44205	9.85182	6.48922	5.5556	6.55694	6.76251
5.99177	3.75742	2.99255	6.76046	5.968	15.9293	3.9915	2.3974	5.10647	4.19211	3.3729	3.2913	4.69411	4.47338	5.334	3.97211	3.68162	7.77181	5.32282	4.30644	3.93043	3.79969	2.55927	2.38459	3.27322	4.46683	9.87981	6.53777	5.61331	6.54304	6.79692
6.07178	3.75528	2.99978	6.77315	6.06724	16.2234	3.99822	2.41312	5.10023	4.19065	3.39061	3.3036	4.78393	4.49341	5.34394	3.98305	3.68393	8.18792	5.43761	4.38195	4.1169	3.84142	2.5618	2.38557	3.29843	4.51416	10.0042	6.60495	5.65996	6.49568	6.90358
6.16185	3.76242	3.02727	6.8164	6.14858	16.4194	4.0733	2.42262	5.07462	4.20137	3.41222	3.31846	4.82641	4.5051	5.34718	4.01642	3.7078	8.39913	5.61772	4.48606	4.18875	3.88035	2.56377	2.38214	3.32754	4.6116	10.0945	6.69477	5.72975	6.48895	6.99171
6.29827	3.79819	3.03908	6.93552	6.22889	16.6808	4.13676	2.41868	5.03117	4.19819	3.44328	3.31664	4.87859	4.55437	5.36775	4.04082	3.72576	8.5224	5.69403	4.54268	4.21255	3.93264	2.5601	2.38294	3.34488	4.75881	10.1108	6.76076	5.84465	6.51615	6.95453
6.46052	3.80735	3.04429	7.01381	6.30237	17.159	4.16418	2.41632	5.00728	4.1947	3.42577	3.31228	4.97786	4.5926	5.40038	4.04014	3.72096	8.72212	5.71401	4.59142	4.24791	3.98221	2.56089	2.37142	3.38556	4.89233	10.0655	6.82321	5.97933	6.51472	6.91207
6.70723	3.79893	3.07157	7.06646	6.35649	17.5064	4.18988	2.42499	5.00816	4.19033	3.52875	3.33052	5.11638	4.61897	5.46919	4.07506	3.75498	8.83922	5.71856	4.60645	4.25416	4.03429	2.55174	2.37372	3.47558	5.00217	10.064	6.85159	6.01699	6.48373	6.9049
7.05945	3.78984	3.08125	7.10948	6.46401	17.8584	4.26675	2.43576	4.97319	4.21234	3.58997	3.33632	5.2845	4.64988	5.53533	4.09084	3.81391	8.96998	5.7678	4.60186	4.28939	4.0779	2.5602	2.36476	3.55056	5.07645	10.0624	6.97923	6.0745	6.46445	6.91134
7.35915	3.8024	3.0883	7.11374	6.55889	18.3425	4.41735	2.43123	4.92482	4.22679	3.60665	3.34499	5.349	4.7312	5.61331	4.11099	3.83559	9.31803	5.82488	4.60384	4.37543	4.12823	2.56489	2.37212	3.58999	5.17398	10.0654	7.10643	6.18922	6.45688	6.91648
7.60771	3.81479	3.07305	7.2028	6.71706	18.7518	4.50591	2.4387	4.92822	4.24478	3.61891	3.34539	5.50727	4.82555	5.6813	4.15136	3.85022	9.56322	5.93406	4.59218	4.41388	4.16935	2.56531	2.40115	3.59542	5.25185	10.0853	7.13348	6.28003	6.46623	6.94084
7.80853	3.82151	3.06036	7.377	6.93798	19.2401	4.56797	2.44421	4.92351	4.25451	3.61739	3.33929	5.74249	4.85817	5.7337	4.16936	3.8658	9.64947	6.05223	4.59794	4.45187	4.20398	2.56803	2.40742	3.62965	5.30846	10.1323	7.14754	6.37269	6.46899	6.99508
8.08528	3.81528	3.06356	7.46478	7.13796	19.6284	4.64178	2.45858	4.89921	4.26019	3.62603	3.32941	5.90012	4.87902	5.76948	4.1636	3.89746	9.6949	6.13757	4.58549	4.48618	4.22371	2.57379	2.42197	3.66862	5.3695	10.177	7.20053	6.47869	6.46529	7.03305
8.38907	3.82004	3.06323	7.50543	7.26128	19.9238	4.63285	2.46194	4.88189	4.26567	3.64424	3.3221	5.95119	4.98259	5.79162	4.17835	3.96144	9.82492	6.35317	4.58336	4.50381	4.24784	2.58293	2.41289	3.69557	5.50194	10.313	7.22486	6.52835	6.4545	7.11549
8.67359	3.82834	3.08658	7.53442	7.41784	20.1322	4.56664	2.46364	4.90345	4.26497	3.71844	3.31351	6.07535	5.08833	5.8096	4.19378	4.03331	9.99317	6.44008	4.67833	4.54642	4.27743	2.58923	2.41226	3.71301	5.62502	10.4891	7.23751	6.64273	6.50288	7.1634
8.98392	3.83715	3.11247	7.65222	7.52688	20.3317	4.6571	2.47163	4.90141	4.25382	3.77756	3.32194	6.17024	5.11173	5.84961	4.20995	4.09403	10.1336	6.50363	4.71824	4.54094	4.32953	2.59974	2.40094	3.74038	5.69469	10.7069	7.23544	6.80512	6.54518	7.22003
9.26186	3.86488	3.16607	7.74602	7.67646	20.4095	4.9213	2.46921	4.89118	4.26541	3.82393	3.35209	6.22359	5.13219	5.8721	4.22212	4.14138	10.2852	6.54989	4.7347	4.57374	4.39846	2.6127	2.41081	3.78914	5.77911	10.8057	7.27601	6.93552	6.58142	7.29217
9.54586	3.87171	3.21187	7.86099	7.83526	20.6897	5.10245	2.47556	4.89298	4.2556	3.87181	3.35563	6.29073	5.20394	5.89763	4.23362	4.18709	10.4285	6.57687	4.76052	4.61059	4.44953	2.61357	2.38507	3.87562	5.907	10.7817	7.35484	7.08098	6.64238	7.34738
9.8063	3.88222	3.22111	7.93162	7.97743	20.9292	5.22038	2.47785	4.90518	4.24711	3.91743	3.35708	6.33812	5.2866	5.93978	4.2333	4.26776	10.5504	6.62633	4.82691	4.62469	4.53422	2.62049	2.37822	3.92536	6.0097	10.6991	7.36283	7.18305	6.72129	7.36605
10.0826	3.86834	3.2357	8.03385	8.10976	21.0573	5.31023	2.46825	4.97922	4.2402	3.94147	3.3562	6.40276	5.396	5.99014	4.24579	4.38138	10.7548	6.74928	4.86897	4.68489	4.61329	2.62293	2.38517	3.96409	6.13386	10.7968	7.3963	7.22069	6.80562	7.36417
10.4872	3.88095	3.22871	8.1418	8.21295	21.4869	5.34597	2.4663	5.05363	4.2565	4.0095	3.34939	6.46811	5.56771	6.02728	4.26356	4.43559	11.1328	6.88954	4.89675	4.73256	4.65953	2.60796	2.38471	3.96095	6.34783	10.9128	7.4322	7.33788	6.91043	7.37719
11.0686	3.96714	3.23542	8.19044	8.39438	22.5419	5.41837	2.46352	5.11315	4.26642	4.07827	3.34707	6.73022	5.74317	6.06086	4.27489	4.51391	11.3386	6.97551	4.92827	4.82093	4.68089	2.59816	2.38284	4.01994	6.48068	10.9893	7.48935	7.47542	7.02946	7.40725
11.7023	4.06724	3.25279	8.21546	8.65816	22.9762	5.5363	2.50049	5.11595	4.30301	4.27605	3.34997	7.06755	5.83632	6.08158	4.31479	4.5577	11.412	7.08339	4.94384	4.86125	4.71079	2.58819	2.36493	4.11597	6.55547	11.0062	7.55274	7.58393	7.17343	7.44373
12.3296	4.18144	3.27335	8.36749	8.8198	23.3076	5.64209	2.53106	5.1808	4.32584	4.36623	3.36684	7.21722	5.95232	6.09594	4.3447	4.58291	11.6084	7.22635	4.98739	4.88377	4.7671	2.59076	2.35234	4.13657	6.62215	11.1222	7.68415	7.68324	7.27062	7.44655
12.7441	4.26862	3.28682	8.5931	8.91106	23.9768	5.71042	2.56339	5.2335	4.32948	4.41648	3.3691	7.40568	6.07332	6.11305	4.35811	4.63218	11.796	7.35999	5.02179	4.91709	4.82	2.58368	2.35443	4.19355	6.66389	11.2718	7.9208	7.76959	7.38071	7.4514
12.9968	4.36388	3.32916	8.76799	8.94917	24.5849	5.79857	2.57417	5.23288	4.32293	4.56099	3.35489	7.55576	6.21458	6.14057	4.34704	4.73552	11.835	7.45199	5.00044	5.01501	4.89249	2.57852	2.34763	4.31999	6.76805	11.4056	8.02406	7.88714	7.50506	7.49386
13.1813	4.45532	3.34035	8.90065	9.13824	25.2442	5.82545	2.57934	5.24477	4.31883	4.65086	3.35786	7.62337	6.38077	6.17456	4.34938	4.8505	11.827	7.62	5.00477	5.09372	4.98092	2.58112	2.34289	4.45556	6.91473	11.5562	8.14757	7.99316	7.67648	7.52687
13.4116	4.51894	3.33199	8.93044	9.44224	26.0192	5.93276	2.58152	5.25019	4.31357	4.70272	3.33535	7.77103	6.53736	6.20339	4.34619	4.94363	11.9024	7.8316	5.03242	5.10279	5.07112	2.58712	2.34346	4.64354	7.02249	11.6384	8.35645	8.05053	7.82075	7.5387
13.6745	4.54747	3.34286	9.01509	9.69025	26.6384	6.04045	2.59003	5.29137	4.32567	4.76311	3.29278	8.04607	6.70242	6.23936	4.35133	5.03374	12.1513	7.93388	5.06635	5.16308	5.14609	2.58162	2.35401	4.75753	7.06953	11.7113	8.47966	8.17702	8.00973	7.54385
13.9378	4.58181	3.36605	9.09145	9.88528	26.9043	6.1475	2.58388	5.34302	4.36086	4.82894	3.2868	8.16028	6.98882	6.25522	4.35811	5.0774	12.346	8.03857	5.07912	5.23939	5.21924	2.58883	2.35053	4.8334	7.19834	11.9095	8.48961	8.37945	8.32571	7.55543
14.2167	4.65176	3.38088	9.28716	10.001	27.4081	6.2622	2.59858	5.3821	4.36706	4.87537	3.28972	8.22724	7.24174	6.25902	4.36724	5.09	12.4683	8.22162	5.10782	5.30502	5.26713	2.60074	2.3535	4.85614	7.37214	12.1114	8.46979	8.53919	8.61911	7.62534
14.3973	4.75312	3.40125	9.50571	10.1973	27.9707	6.35765	2.60308	5.49682	4.38912	4.98	3.29633	8.27986	7.48323	6.26578	4.36279	5.14528	12.6037	8.51319	5.14458	5.35216	5.32048	2.60939	2.35524	4.95492	7.48266	12.3155	8.47379	8.69259	8.75808	7.71176
14.6273	4.88366	3.44064	9.6253	10.481	28.6508	6.42349	2.61557	5.69503	4.39428	5.09549	3.30063	8.29457	7.79878	6.26744	4.35536	5.21058	12.7938	8.69853	5.19595	5.38796	5.38448	2.61187	2.37177	5.02995	7.64188	12.4724	8.50457	8.76186	8.8283	7.83144
14.9555	5.07137	3.47911	9.84999	10.6724	29.5564	6.48312	2.64811	5.76108	4.40223	5.20275	3.31129	8.31413	8.00534	6.28153	4.35521	5.29957	13.0011	8.96915	5.2773	5.42126	5.46539	2.62327	2.36992	5.13256	7.69825	12.6625	8.53139	8.83986	8.96174	7.93721
15.286	5.28632	3.54678	10.1581	10.9873	30.0728	6.57284	2.68012	5.76265	4.41821	5.31447	3.31649	8.33139	8.10009	6.33947	4.36568	5.37416	13.0985	9.13631	5.33434	5.49433	5.56804	2.61509	2.35843	5.27724	7.97672	12.8904	8.60671	8.96204	9.11289	8.01709
15.5187	5.49104	3.60863	10.3563	11.4134	30.3613	6.70672	2.69338	5.77423	4.42869	5.40204	3.31204	8.37368	8.19538	6.35419	4.3673	5.4073	13.1693	9.30324	5.38498	5.63202	5.63602	2.59384	2.35372	5.35575	8.34523	13.1294	8.64586	9.03976	9.26029	8.04348
15.6919	5.5572	3.64569	10.5243	11.6612	30.771	6.84504	2.72054	5.8186	4.43326	5.45644	3.31052	8.50161	8.30356	6.3437	4.36049	5.47541	13.3051	9.54772	5.47424	5.72668	5.69578	2.59461	2.34228	5.42981	8.48055	13.3198	8.71699	9.16733	9.41387	8.04451
15.8427	5.58382	3.69438	10.6603	11.8046	31.3012	6.98806	2.76213	5.84616	4.41359	5.5947	3.30319	8.66384	8.42555	6.34727	4.3558	5.56779	13.3979	9.72989	5.61625	5.81455	5.72497	2.59177	2.3284	5.47821	8.56047	13.3434	8.8448	9.25173	9.68125	8.0381
16.1014	5.67	3.72172	10.715	11.9596	31.6982	7.091	2.77156	5.87946	4.39364	5.83331	3.31539	8.73758	8.72892	6.37267	4.30763	5.7366	13.4961	10.1176	5.68897	5.90992	5.79601	2.60446	2.3083	5.50574	8.66699	13.4856	8.90846	9.27204	9.90098	8.05524
16.395	5.72981	3.74435	10.8274	12.2721	32.1529	7.22066	2.78728	5.86486	4.38161	5.97805	3.31121	8.88095	9.01311	6.42629	4.28567	5.89463	13.6026	10.4546	5.75353	5.96089	5.89993	2.60531	2.32567	5.54283	8.83429	13.7692	9.0142	9.32732	10.3123	8.0504
16.6591	5.73667	3.78806	10.8778	12.7084	32.7843	7.36147	2.80087	5.88609	4.368	6.08929	3.31683	9.02177	9.18832	6.50819	4.28121	5.99793	13.7251	10.8348	5.86068	6.03265	5.99446	2.59426	2.31805	5.61197	8.97767	13.9515	9.13131	9.35336	10.98	8.05052
16.8133	5.73076	3.82129	11.0545	12.9891	33.2118	7.46834	2.81417	5.99535	4.3404	6.14311	3.33367	9.13094	9.41541	6.60483	4.29119	6.05466	13.9124	11.2047	5.97695	6.11308	6.05378	2.57791	2.32477	5.6772	9.00854	14.1009	9.23916	9.46587	11.2936	8.05172
16.9134	5.75672	3.85021	11.2143	13.1884	33.5603	7.62401	2.84891	6.0675	4.32637	6.31936	3.36031	9.21261	9.57346	6.69467	4.29769	6.1003	14.1918	11.4112	6.06061	6.19322	6.14576	2.57532	2.3361	5.82273	9.21613	14.3088	9.33606	9.71357	11.4001	8.06569
17.0736	5.81225	3.89751	11.4844	13.6516	34.3472	7.82134	2.87019	6.16505	4.30849	6.73903	3.35574	9.23587	9.86178	6.75463	4.30641	6.15922	14.5499	11.643	6.14027	6.26294	6.26234	2.57388	2.34573	6.14015	9.44483	14.5352	9.4702	9.84173	11.5954	8.09232
17.3344	5.96247	3.96028	11.773	14.2232	34.9198	8.00999	2.89536	6.29124	4.3107	6.83573	3.36133	9.20923	10.0899	6.80122	4.30861	6.23501	14.8026	11.8098	6.19973	6.33227	6.36952	2.59741	2.33009	6.42716	9.57517	14.8089	9.73409	9.89558	11.961	8.06755
17.6024	6.05647	4.01087	11.9236	14.9745	35.1876	8.15224	2.94212	6.38593	4.2958	6.88151	3.35968	9.2264	10.3085	6.85591	4.31685	6.323	15.0608	12.0643	6.25217	6.41925	6.48079	2.61217	2.31634	6.52012	9.75992	15.2398	9.95224	9.97341	12.3592	7.99806
17.9301	6.17603	4.06961	12.0104	15.3606	35.4574	8.29065	2.98808	6.50667	4.28919	7.02603	3.35598	9.31254	10.5648	6.88084	4.31925	6.37097	15.3084	12.282	6.39045	6.56282	6.60886	2.60612	2.30939	6.68242	9.98335	15.4355	10.0569	10.1019	12.8986	7.94342
18.2021	6.23796	4.14252	12.1018	15.6089	36.6351	8.35631	3.05031	6.66682	4.27169	7.28028	3.36157	9.36736	11.1179	6.88605	4.33472	6.40353	15.4906	12.3121	6.52852	6.76	6.75378	2.60266	2.31212	6.9196	10.3904	15.6269	10.2252	10.1366	13.4625	7.88189
18.4538	6.32668	4.21539	12.5807	15.876	37.8717	8.39778	3.09987	6.88296	4.26512	7.54611	3.37853	9.48765	11.3327	6.89698	4.31553	6.4517	15.7982	12.3932	6.61183	6.84888	6.86794	2.59755	2.29457	7.11553	10.7816	15.9958	10.3317	10.1507	13.8878	7.83968
18.7457	6.44169	4.27456	13.3461	16.2154	39.1993	8.54313	3.12499	7.08455	4.22644	7.7493	3.38945	9.56085	11.4889	6.90477	4.31329	6.51439	16.1929	12.4929	6.77897	6.94991	6.97324	2.60423	2.29551	7.19392	11.0936	16.2293	10.4694	10.1912	14.2842	7.83543
19.059	6.61743	4.3081	13.6673	16.7234	40.3539	8.71322	3.14696	7.2241	4.23285	8.11445	3.39831	9.58093	11.8704	6.8998	4.30981	6.57009	16.527	12.533	6.99047	7.043	7.06526	2.61228	2.28227	7.24732	11.3782	16.5001	10.5998	10.2644	14.7055	7.85855
19.2915	6.71979	4.34333	13.9278	17.372	41.2607	8.81827	3.20487	7.33675	4.29792	8.50817	3.41282	9.56649	12.4343	6.89888	4.3057	6.62564	16.7686	12.6022	7.13649	7.09345	7.15924	2.61065	2.29015	7.36856	11.6652	16.689	10.6877	10.4057	14.9944	7.84491
19.5104	6.85964	4.36396	14.1837	17.9315	41.9892	8.89172	3.30988	7.49312	4.30959	8.70038	3.39477	9.55049	12.9389	6.90606	4.32789	6.67581	17.0271	12.7952	7.20048	7.12392	7.2519	2.62776	2.29174	7.5898	12.0364	16.8601	10.8118	10.537	15.3333	7.80768
19.7206	6.99552	4.36953	14.3561	18.2209	42.4589	8.96557	3.42847	7.64878	4.29318	8.80005	3.40632	9.52378	13.3062	6.9084	4.31886	6.7779	17.211	13.1402	7.28048	7.17956	7.34146	2.65993	2.29439	7.77569	12.183	16.9917	10.8979	10.6144	15.9304	7.78318
19.9399	7.22796	4.40324	14.5557	18.4466	43.0051	9.06266	3.50132	7.82617	4.26469	9.04002	3.41181	9.50194	13.4491	6.90705	4.28201	6.89302	17.278	13.3004	7.65132	7.20867	7.44488	2.6611	2.29616	7.94666	12.296	17.3056	11.014	10.6698	16.645	7.78389
20.2112	7.49773	4.47631	14.7733	19.3384	43.5636	9.16303	3.5682	7.97417	4.24623	9.2121	3.43036	9.50679	13.869	6.88435	4.25144	6.98933	17.4369	13.4132	8.31905	7.28655	7.59723	2.66945	2.30381	8.11974	12.4105	17.6714	11.1067	10.7096	17.0469	7.75578
20.4266	7.77111	4.56445	15.1422	20.7408	44.2169	9.29773	3.63474	8.16916	4.20798	9.53309	3.46014	9.56704	14.6164	6.88681	4.2469	7.09832	17.6042	13.4713	8.63854	7.32734	7.71594	2.67916	2.29874	8.27384	12.6444	17.7672	11.1682	10.7605	17.3667	7.72672
20.566	7.96921	4.66628	15.6451	21.5812	45.4395	9.51639	3.68379	8.28518	4.17048	9.96179	3.50565	9.69347	14.9623	6.89242	4.25625	7.21548	17.7698	13.5131	8.7825	7.39586	7.83981	2.68827	2.2944	8.53332	12.8204	17.8667	11.3564	10.8275	18.0781	7.7062
20.7564	8.05294	4.7369	16.0845	22.054	46.6761	9.64653	3.74289	8.44757	4.15961	10.3612	3.55675	9.70544	15.2604	6.89208	4.2621	7.3062	18.1516	13.5783	8.88591	7.48844	7.94033	2.74949	2.285	8.74883	12.9631	18.1354	11.5702	10.8287	18.4866	7.68864
21.1	8.11941	4.82608	16.3019	22.4787	46.9721	9.81212	3.81681	8.63613	4.15546	10.6654	3.67635	9.72935	15.604	6.89344	4.30648	7.39462	18.6702	13.8738	9.04767	7.58489	7.98611	2.81428	2.29185	8.89768	13.0182	18.3222	11.7434	10.8642	18.5957	7.66557
21.5733	8.16098	4.92855	16.4596	23.3021	47.0987	10.0734	3.92589	8.87158	4.14769	10.9331	3.79591	9.75417	16.0446	6.88559	4.36428	7.50833	18.924	14.3458	9.27992	7.63317	8.0406	2.83677	2.29251	9.06105	13.1472	18.4166	12.1757	11.0046	18.9563	7.66917
21.9398	8.19756	4.99342	16.6592	24.7262	47.5703	10.2797	4.08103	8.99104	4.13393	11.0695	3.83332	9.80083	16.3806	6.87616	4.40994	7.60191	19.2189	14.9911	9.63057	7.8682	8.12286	2.83813	2.2763	9.27834	13.3471	18.4546	12.5957	11.1478	19.3889	7.66658
22.0884	8.25221	5.04394	17.3509	25.8182	48.3106	10.4012	4.22372	9.06351	4.11557	11.293	3.94876	9.81024	16.7101	6.8518	4.44472	7.70435	19.4967	15.4682	10.0316	8.10209	8.26131	2.85102	2.27836	9.49544	13.5863	18.4792	12.7589	11.2193	19.6104	7.69642
22.1811	8.33357	5.06838	17.9047	26.7429	49.2784	10.4612	4.33105	9.18687	4.13216	11.5968	4.09928	9.80569	17.0493	6.80122	4.43049	7.80097	19.7175	15.7799	10.368	8.36439	8.42489	2.88476	2.28339	9.7457	13.7662	18.5687	12.9571	11.27	19.8789	7.70974
22.2816	8.47203	5.0828	18.1273	27.1929	50.3117	10.5112	4.41239	9.358	4.11286	11.8021	4.22214	9.80759	17.2666	6.79442	4.40913	7.86494	20.0373	16.1098	10.5266	8.75054	8.54444	2.91524	2.28565	10.106	14.004	18.8352	13.2861	11.2984	20.2133	7.70915
22.3786	8.5986	5.09397	18.3764	27.5513	50.7774	10.6469	4.53789	9.6159	4.08131	11.9467	4.27928	9.79852	17.6091	6.79885	4.41328	7.97449	20.3225	16.2126	10.6419	9.08681	8.62734	2.93586	2.28872	10.2865	14.1998	19.0909	13.4603	11.3268	20.5694	7.70896
22.4637	8.72604	5.12783	18.5927	27.9148	51.3717	10.7972	4.68723	9.80791	4.03008	12.3567	4.28453	9.79804	17.9684	6.79567	4.42721	8.08246	20.5396	16.3148	10.8867	9.20121	8.71847	2.91986	2.29005	10.3689	14.3295	19.146	13.6974	11.3455	20.9629	7.69618
22.558	8.84104	5.18598	18.7612	28.1988	52.2307	10.8899	4.85171	9.98767	3.97876	12.7526	4.32506	9.78204	18.2501	6.78906	4.4588	8.17343	20.6893	16.4551	11.0889	9.3096	8.7852	2.91407	2.28928	10.5634	14.5756	19.2792	13.8947	11.4102	21.3129	7.65863
22.6356	8.94778	5.28929	19.3754	28.5685	53.2446	11.1097	4.96791	10.2625	3.95928	13.0326	4.3576	9.75014	18.6645	6.83219	4.55256	8.26901	20.7906	16.6954	11.2424	9.53533	8.84737	2.91493	2.28428	10.758	14.9291	19.5732	13.9974	11.4539	21.7508	7.6312

## Sheet: Control
ID01	ID02	ID03	ID04	ID05	ID06	ID07	ID08	ID09	ID10	ID11	ID12	ID13	ID14	ID15	ID16	ID17	ID18	ID19	ID20	ID21	ID22	ID23	ID24	ID25	ID26	ID27	ID28	ID29	ID30	ID31
19.8155	5.33108	8.77955	16.7599	67.4856	41.2247	16.6566	5.22314	6.80465	4.32654	19.8178	6.79971	6.12414	20.0648	4.94676	4.99708	5.28928	15.9981	12.3774	5.68224	6.58619	2.58395	3.37454	17.6041	5.14236	8.98773	18.2656	15.3849	11.4643	26.9444	24.9071
19.9831	5.4013	9.09903	16.9434	68.4106	41.8587	16.7183	5.35297	6.89839	4.42736	20.491	7.11118	6.18965	21.3615	4.97279	5.17552	5.34372	16.3219	12.8202	5.78008	6.64542	2.61098	3.45023	17.9114	5.19287	9.24923	18.4259	15.532	11.5843	27.2946	25.6556
20.0621	5.48065	9.40514	17.134	69.5148	42.0913	16.7176	5.48601	7.03251	4.64238	21.0851	7.52119	6.26103	22.7659	4.99362	5.26226	5.36612	16.5527	13	5.91379	6.69914	2.62559	3.51832	18.1187	5.2751	9.51819	18.353	15.7805	11.6631	27.5341	26.334
20.2195	5.63497	9.59835	17.4095	70.6042	42.4533	16.8122	5.58814	7.19145	4.76396	21.5861	7.66809	6.40329	23.3464	4.97524	5.34605	5.40739	16.7694	13.1381	6.09794	6.76533	2.6365	3.56527	18.2109	5.43009	10.0806	18.2357	16.052	11.7998	27.7764	27.0815
20.4591	5.74921	9.70939	17.9239	71.5267	43.4194	17.0011	5.69087	7.40446	4.86185	21.9399	7.69163	6.52837	23.6839	4.91681	5.46581	5.45449	17.1928	13.3306	6.28926	6.83445	2.65134	3.62227	18.5468	5.61887	10.604	18.1274	16.1465	11.8701	28.0742	27.7587
20.7011	5.8657	9.8845	18.5616	72.3901	44.5142	17.2074	5.87133	7.55838	5.09485	22.3063	7.84081	6.59276	24.7139	4.86977	5.6424	5.55548	17.4001	13.6282	6.4032	6.88795	2.67801	3.64182	18.9565	5.78512	10.8207	18.2384	16.3227	11.9134	28.4169	28.2886
20.912	5.97285	10.1752	18.9224	73.3166	45.2161	17.428	6.15362	7.79637	5.3413	22.5944	8.13238	6.68761	25.6452	4.84392	5.80154	5.66154	17.6635	14.4682	6.48545	6.9602	2.69351	3.69675	19.4632	5.95969	10.9991	18.665	16.5819	11.9158	28.9343	28.7061
21.0661	6.08287	10.4521	19.337	74.9169	46.0385	17.6575	6.36391	7.94151	5.48705	22.9396	8.32958	6.81582	26.1187	4.82086	6.01009	5.71758	17.8957	14.921	6.73665	7.10328	2.69983	3.74685	19.8464	6.06425	11.3452	18.7824	16.9587	11.9278	29.2875	28.9641
21.1847	6.21849	10.6423	19.8753	76.2171	47.549	17.8985	6.55702	8.04112	5.54036	23.0623	8.46939	6.89231	26.4623	4.76979	6.17505	5.7602	18.1892	15.5036	7.10778	7.20055	2.71846	3.80023	20.1639	6.23191	11.6168	18.9048	17.2425	11.9606	29.6947	29.1379
21.2509	6.28847	10.8265	20.5738	76.8131	48.737	18.037	6.77404	8.16195	5.68046	23.2754	8.61769	6.95622	27.0554	4.73206	6.31233	5.80961	18.6229	15.7117	7.34638	7.42291	2.74561	3.87862	20.7167	6.37639	11.8152	18.9923	17.5145	11.997	30.0617	29.3412
21.3036	6.40256	11.1324	20.9843	76.9168	50.1253	18.1032	6.95027	8.41405	5.78756	23.4928	8.88141	7.06419	27.8355	4.7274	6.50427	5.85627	18.8372	15.9952	7.59876	7.7407	2.79637	3.9681	21.3357	6.50179	12.2785	19.1204	17.689	12.0592	30.4936	29.7168
21.3645	6.55982	11.3303	21.7856	76.8271	51.8606	18.2076	7.03814	8.74413	6.09237	23.7832	9.04424	7.14954	28.4153	4.69924	6.75492	5.87977	19.1566	16.5036	8.10253	8.10499	2.82865	4.04468	21.8108	6.63263	13.2507	19.1605	17.8273	12.0473	31.0561	30.0602
21.3726	6.77385	11.46	22.2285	76.8593	52.9259	18.2873	7.10996	9.02299	6.52543	23.9767	9.14067	7.19765	28.7223	4.67639	6.99258	5.93837	19.5769	16.7828	8.81111	8.36657	2.85335	4.13042	22.1563	6.72356	13.7835	19.1915	17.9509	12.0289	31.5806	30.3527
21.3693	6.92155	11.6713	22.5479	76.9033	53.5121	18.3151	7.25893	9.31005	6.65334	24.4103	9.21592	7.28014	29.0272	4.69438	7.18279	6.02363	19.95	17.0011	9.58792	8.57857	2.92512	4.15898	22.4792	6.81691	14.3274	19.2814	18.0808	12.0467	32.1247	30.5999
21.4012	7.05623	11.9664	23.5069	77.0538	54.107	18.4435	7.46311	9.55905	6.7935	24.6615	9.31232	7.35643	29.5279	4.73411	7.32406	6.12899	20.1753	17.361	9.85244	8.80811	2.99239	4.16704	22.6145	6.9932	15.1083	19.3164	18.236	12.0524	32.6794	30.7909
21.4795	7.31575	12.2295	24.1029	77.0104	54.9244	18.4472	7.69421	9.97442	7.15836	24.8498	9.47616	7.44297	30.0739	4.74345	7.45664	6.19512	20.3307	17.7195	10.0751	8.91818	3.06717	4.2369	22.9017	7.12572	15.8334	19.4007	18.3741	12.0658	32.9306	31.0242
21.5516	7.55186	12.6551	24.4135	76.8944	56.6025	18.4732	7.94179	10.4507	7.65536	25.0275	9.63735	7.54434	30.4523	4.6826	7.56637	6.27165	20.5555	18.4001	10.6312	9.08257	3.19817	4.26768	23.2089	7.39889	16.1521	19.6513	18.4594	12.0804	33.2666	31.5729
21.5773	7.702	13.0157	24.9369	77.3408	57.5295	18.5722	8.1547	10.6969	8.06362	25.1094	9.77127	7.66541	30.6805	4.60557	7.64491	6.38653	21.1043	19.0813	11.3543	9.28465	3.33736	4.30637	23.547	7.73512	16.3985	19.7789	18.5715	12.1168	34.1984	32.2866
21.5793	7.82237	13.2314	25.7983	77.7279	58.5542	18.6684	8.27185	10.8576	8.16486	25.2147	9.86829	7.74326	30.9422	4.55602	7.77554	6.48833	21.5128	19.4201	11.9187	9.45444	3.4514	4.35706	23.8555	8.02284	16.7086	19.8406	18.7847	12.1974	35.1223	33.0251
21.6146	8.04347	13.4843	27.1025	77.9128	59.3131	18.6849	8.33047	11.1657	8.33836	25.2387	9.93374	7.80724	31.2448	4.56331	8.08744	6.54548	21.713	20.245	12.2272	9.5782	3.51374	4.41414	24.1651	8.17047	17.3323	19.9004	19	12.2188	36.1041	33.5672
21.6461	8.17503	13.7336	27.9325	78.0469	59.8555	18.6754	8.41861	11.3609	8.87427	25.2899	10.0369	7.84807	31.594	4.56556	8.48195	6.58026	21.8775	20.6518	12.6004	9.7635	3.58506	4.43802	24.6433	8.37159	18.0316	19.8746	19.3282	12.2233	36.8241	34.0954
21.6988	8.27606	13.9748	28.6493	78.034	60.9698	18.6994	8.57479	11.6179	9.11946	25.3704	10.1168	7.9129	31.8011	4.55664	8.78658	6.62979	22.2772	21.2157	13.1076	9.97707	3.65941	4.49657	25.0129	8.54231	18.512	19.9162	19.6364	12.1948	37.2907	34.6841
21.8012	8.38955	14.1121	29.4345	78.0588	62.1506	18.7371	8.76238	11.9828	9.22461	25.4191	10.2359	7.98578	32.0247	4.54376	8.99808	6.68447	22.7089	21.9526	13.6344	10.1435	3.7228	4.59114	25.3786	8.67174	18.7443	20.0808	20.1421	12.1797	37.7244	35.2322
21.8763	8.51572	14.2081	30.0623	78.2627	62.7223	18.7631	9.04182	12.3805	9.50184	25.8527	10.3758	8.0233	32.4769	4.53354	9.11708	6.75853	23.1235	22.2251	14.1253	10.3007	3.81807	4.67054	25.7348	8.80327	19.2053	20.1405	20.4229	12.1375	38.2095	35.5817
21.8941	8.65829	14.3467	30.8896	78.579	63.1692	18.7618	9.2707	12.5783	9.9264	26.0935	10.4838	8.0422	33.0352	4.55579	9.3117	6.86272	23.276	23.0395	14.4568	10.465	3.89089	4.79578	26.1718	9.01324	20.1626	20.4435	20.4986	12.0559	38.6865	35.8568
21.854	8.88308	14.6208	31.7784	78.3647	63.8606	18.6637	9.47732	12.8305	10.2004	25.9805	10.5568	8.16441	33.5367	4.57238	9.56153	6.97629	23.4465	23.6578	14.7278	10.7358	3.98244	4.93074	26.6029	9.24644	20.6434	20.779	20.5706	12.0258	38.8346	36.124
21.8349	9.11143	15.0051	32.4692	78.2913	64.5034	18.5867	9.64226	13.0678	10.4717	25.9194	10.7275	8.35479	33.7572	4.61032	9.73149	7.1094	23.8859	24.3354	15.0928	10.9523	4.0602	5.0512	27.0171	9.47943	21.0284	21.019	20.6612	11.9814	38.953	36.3969
21.8938	9.34417	15.3748	32.7385	78.2129	65.2278	18.6137	9.78014	13.3946	10.5972	25.8434	10.7722	8.4466	34.0002	4.65661	9.84766	7.27169	24.634	25.4633	15.6052	11.0453	4.13969	5.20367	27.3126	9.66731	21.4577	21.3748	20.6709	11.9061	39.311	36.7138
21.9437	9.66856	15.9476	32.9809	78.0208	65.8928	18.514	9.90569	13.6466	10.6818	25.8151	10.7788	8.52029	34.3821	4.69516	9.95873	7.36628	24.9028	26.1154	15.9882	11.141	4.20761	5.41476	27.7422	9.80153	21.6301	21.5132	20.6539	11.8545	39.7477	37.2025
21.9701	10.0221	16.3648	33.4473	77.6738	66.371	18.2307	10.0504	13.836	10.8441	25.7365	10.825	8.57358	34.8773	4.72088	10.2398	7.39824	25.1875	26.6386	16.3396	11.3213	4.28448	5.52764	28.0029	10.0019	21.7683	21.5578	20.6715	11.8009	40.1529	37.5571
21.9698	10.3727	16.5161	34.5273	77.2228	67.1734	17.9599	10.1963	14.1221	10.9443	25.8079	10.9138	8.62654	35.2295	4.73125	10.5837	7.42929	25.5284	27.801	16.5726	11.5265	4.3478	5.62648	28.3514	10.155	21.9542	21.6639	20.6033	11.6494	40.6283	37.7784
21.848	10.6442	16.5643	35.6834	76.885	67.4736	17.7299	10.3553	14.3201	11.0368	25.8727	10.9512	8.63662	35.4101	4.72747	10.8609	7.48241	25.8313	28.8548	16.7244	11.9947	4.40687	5.76022	28.7708	10.3617	22.5284	21.7124	20.6516	11.5566	41.0218	37.8955
21.6758	10.827	16.6267	36.3953	76.822	67.3958	17.4933	10.5482	14.8231	11.1127	25.7736	10.9775	8.65597	35.5325	4.70543	10.9723	7.55324	25.9124	29.1545	16.9316	12.3872	4.45836	5.89545	28.9816	10.604	22.8747	21.7219	20.7425	11.56	41.2199	37.9688
21.6403	10.9654	16.8405	36.7001	76.6483	67.94	17.3267	10.8121	15.2538	11.1975	25.7487	11.0209	8.69628	35.8312	4.71485	11.0341	7.65093	26.0931	29.6839	17.1158	12.7319	4.48718	6.0664	29.0802	10.7726	23.0862	21.7065	20.7125	11.5328	41.2669	38.024
21.5734	11.1311	17.2199	37.2217	76.4081	69.0985	17.303	11.1478	15.4941	11.3212	25.8336	11.0659	8.7469	36.1838	4.73444	11.098	7.72516	26.4132	30.38	17.3798	12.921	4.58914	6.15127	29.1447	10.9178	23.3557	21.6958	20.6766	11.4391	41.3037	38.2112
21.3986	11.2721	17.7046	38.0888	75.8303	69.8371	17.2491	11.5233	15.6742	11.4806	25.7274	11.132	8.7891	36.2633	4.75691	11.2064	7.81407	26.9256	31.2263	17.9539	12.992	4.74511	6.18803	29.1356	11.1216	23.9389	21.7491	20.679	11.3675	41.5049	38.3738
21.1962	11.4475	18.0648	38.5128	75.1887	70.3003	17.1821	11.8336	15.8747	11.6226	25.6537	11.2082	8.83541	36.4135	4.76841	11.3435	7.85002	27.3642	31.9282	18.4161	13.2181	4.91171	6.3077	29.1433	11.4399	24.508	21.8707	20.7179	11.3541	41.6763	38.5138
21.0194	11.5854	18.2039	38.842	74.9436	70.8866	17.1527	12.0501	16.0901	11.7092	25.7011	11.2982	8.9178	36.5463	4.78586	11.4605	7.86589	27.5176	33.2473	18.7162	13.5604	5.05762	6.42933	29.5588	11.6881	25.475	21.9859	20.8188	11.3135	41.8704	38.6654
20.9107	11.6606	18.2275	39.1133	74.7909	70.9277	17.1478	12.2115	16.3137	11.8115	25.6436	11.3281	8.95159	36.6072	4.79356	11.5181	7.87349	27.7007	33.907	18.9759	13.8034	5.20984	6.57374	30.0146	11.9128	25.9861	21.9524	20.8067	11.331	42.0797	38.9739
20.6955	11.8099	18.2295	39.8833	74.0785	71.6414	17.1766	12.3587	16.5004	11.8933	25.4857	11.3299	8.97726	36.9106	4.80264	11.5576	7.87421	27.9454	34.5812	19.232	14.0401	5.39801	6.68716	30.4626	12.3319	26.144	21.991	20.7319	11.3854	42.2481	39.2916
20.4226	11.914	18.2492	40.7424	73.5329	72.5948	17.1312	12.5308	16.7112	12.1489	25.3478	11.3034	8.9891	37.7077	4.77346	11.5931	7.8854	28.0781	35.2645	19.5566	14.2248	5.61561	6.72633	30.968	12.7223	26.4696	22.0811	20.7665	11.3892	42.3981	39.5318
20.2355	12.0707	18.3427	41.1563	73.1286	73.4157	17.0799	12.7129	16.8376	12.4203	25.0666	11.3372	8.97626	38.0422	4.77783	11.6976	7.90221	28.176	36.2157	19.9049	14.5372	5.81453	6.75094	31.5173	12.9859	27.0111	22.0997	20.8206	11.3766	42.6058	39.639
20.0631	12.1907	18.518	41.6636	72.7222	73.8284	17.0728	12.8746	17.0226	12.5406	24.9024	11.3506	8.91947	38.1266	4.80813	11.8072	7.91219	28.2757	37.6922	20.1277	14.8795	5.93104	6.79047	32.1339	13.1877	27.5095	22.123	20.8504	11.2672	42.7695	39.7323
19.8583	12.2587	18.6656	42.3134	72.5307	74.0522	17.0955	13.0186	17.2161	12.6138	24.7046	11.3335	8.89118	38.2582	4.83283	11.8387	7.93333	28.5043	39.3079	20.3038	15.163	6.00441	6.83207	32.5606	13.2964	27.9359	22.0792	20.9011	11.1884	43.0232	39.7682
19.6023	12.3479	18.8543	43.4662	71.8947	74.3025	17.2081	13.1553	17.3906	12.6414	24.6036	11.3092	8.90411	38.3406	4.87284	11.9551	7.97055	28.7942	40.1393	20.4668	15.3181	6.12633	6.88625	32.8402	13.5381	28.4724	22.0114	20.9929	11.1515	43.3935	39.7277
19.2792	12.4377	19.0518	44.2886	70.8958	74.898	17.1654	13.2831	17.6276	12.7606	24.522	11.2638	8.91267	38.4051	4.89244	12.1618	8.0367	29.1198	41.1865	20.5953	15.4239	6.34248	6.95535	33.1758	13.8196	28.9434	22.026	21.0655	11.0298	43.6649	39.7371
19.0183	12.4765	19.1975	44.6465	70.0847	75.193	16.9633	13.3447	17.8558	12.857	24.4636	11.3566	8.97052	38.4978	4.89594	12.2939	8.05392	29.2049	42.0932	20.7568	15.6469	6.54537	7.09217	33.5603	14.0523	29.3427	22.0088	21.0721	10.8684	43.821	39.8722
18.9557	12.5251	19.2059	45.1414	69.4365	75.453	16.7367	13.3838	18.1307	12.9254	24.319	11.3954	9.06877	38.7623	4.89882	12.4973	8.10736	29.4179	43.5028	20.8559	16.2179	6.74514	7.17155	33.9309	14.2456	29.5112	21.9597	20.9916	10.8247	44.1845	40.0666
18.9976	12.5832	19.2521	45.8146	68.9095	75.81	16.6183	13.4283	18.3234	13.0463	24.3646	11.3737	9.12119	38.9508	4.92044	12.6069	8.158	29.7755	44.6327	20.9351	16.5991	6.93297	7.20723	34.1431	14.4513	29.8164	21.9418	20.8595	10.7479	44.5939	40.3161
19.0721	12.6285	19.4425	46.5399	68.54	76.4209	16.7471	13.5091	18.5498	13.1647	24.3316	11.3697	9.12984	38.9619	4.94584	12.6405	8.20095	30.0591	45.2581	21.0762	16.9234	7.12426	7.22799	34.3573	14.7083	30.1761	21.9228	20.9211	10.6957	44.8698	40.5397
19.0256	12.6756	19.7584	47.08	68.3951	76.666	16.7185	13.6242	18.7387	13.2114	24.3624	11.3357	9.0999	38.9915	4.9896	12.6513	8.24339	30.2578	46.161	21.1925	17.1114	7.28072	7.26764	34.6229	14.9912	30.4358	21.8806	20.9816	10.6616	45.1989	40.7527
18.824	12.7383	20.1504	47.2925	68.1271	76.9699	16.6062	13.7633	18.8102	13.27	24.3678	11.2401	9.11531	38.9869	5.01738	12.6496	8.2626	30.3827	47.8356	21.356	17.3751	7.37725	7.29335	35.0921	15.4633	30.6937	21.8832	20.9966	10.6235	45.512	40.9861
18.6284	12.7921	20.5046	48.0279	67.7202	76.9153	16.5059	13.8942	18.9165	13.3389	24.1946	11.1245	9.09242	38.8726	5.04822	12.657	8.27954	30.7577	49.5949	21.5928	17.5278	7.47042	7.33702	35.4165	15.879	30.8754	21.8706	21.0114	10.6535	46.1274	41.1782
18.4878	12.8604	20.7348	48.7424	67.388	76.676	16.3709	13.9888	19.0678	13.4413	24.0798	11.019	9.0627	38.745	5.08283	12.7151	8.27327	31.1508	50.717	21.871	17.6213	7.62716	7.41816	35.4596	16.2422	30.9581	21.9068	21.0444	10.6376	46.7325	41.4441
18.3319	13.0197	20.8848	49.1552	67.3204	76.6366	16.2959	14.1015	19.3324	13.5514	23.931	10.9735	9.11687	38.6754	5.10037	12.7718	8.29113	31.5931	51.2728	22.1133	17.8285	7.83408	7.46943	35.4307	16.4219	31.0745	21.9577	21.1365	10.5958	47.1952	41.5417
18.1949	13.1108	21.0642	49.2646	67.0004	76.791	16.3456	14.1759	19.4973	13.5768	23.3407	10.9122	9.15913	38.4789	5.10811	12.867	8.30622	31.8237	51.603	22.3642	18.1479	8.03878	7.53974	35.5918	16.5964	31.224	21.8058	21.262	10.5824	47.4673	41.5677
18.097	13.1917	21.378	49.5586	66.5161	76.3872	16.4146	14.2522	19.7024	13.5856	22.9801	10.8596	9.06607	38.3616	5.12486	12.9578	8.30891	32.0683	52.0555	22.5914	18.5297	8.22899	7.68116	35.7803	16.7606	31.4935	21.6355	21.3492	10.5239	47.5347	41.6383
17.9766	13.2546	21.7288	49.7637	65.9279	76.1848	16.3798	14.3524	19.9472	13.6018	22.7849	10.7643	8.99225	38.3446	5.15717	12.9725	8.31873	32.4266	52.2635	22.7826	18.7643	8.37237	7.89154	36.0158	16.8716	31.5655	21.4454	21.3811	10.4655	47.7478	41.6207
17.8782	13.2857	21.8867	49.9594	65.5122	76.5164	16.296	14.4558	20.176	13.6505	22.5152	10.6989	8.96035	38.1021	5.1916	12.9968	8.34895	32.9516	52.3763	22.9028	18.8685	8.4923	7.95847	36.1671	17.0193	31.7793	21.3755	21.4123	10.411	48.0373	41.5564
17.69	13.2953	22.0222	50.3872	65.4261	76.9144	16.1797	14.5308	20.3037	13.7149	22.3076	10.646	8.96405	37.7904	5.19455	13.0109	8.37498	33.2946	52.9376	23.0565	19.0795	8.60331	8.04147	36.3411	17.165	32.0112	21.4233	21.2429	10.3113	48.058	41.5347
17.4774	13.3202	22.1727	50.7708	64.6741	77.5265	16.0701	14.6256	20.55	13.7248	21.9966	10.5911	8.95446	37.8023	5.21223	13.0571	8.35353	33.4707	53.2884	23.1195	19.2442	8.76266	8.15669	36.5143	17.2782	32.1815	21.3732	21.0921	10.222	47.9781	41.6852
17.3008	13.3188	22.367	51.0765	63.5386	77.8534	16	14.6798	20.6617	13.8194	21.9035	10.5641	8.92349	37.9733	5.2272	13.151	8.32828	33.5557	54.207	23.2496	19.2918	8.96763	8.26512	36.8328	17.4126	32.2274	21.3242	20.9846	10.2136	48.1113	41.7727
17.1122	13.3002	22.5252	51.2251	62.732	77.7924	15.8385	14.6869	20.6829	13.9261	21.8025	10.5717	8.89735	38.0592	5.23327	13.2312	8.32908	33.6955	54.3523	23.4038	19.4082	9.17466	8.32053	37.6261	17.4875	32.4529	21.2969	21.0241	10.2242	48.4227	41.6908
16.9371	13.3638	22.7294	51.4045	61.7535	77.8497	15.4645	14.6592	20.7064	13.9749	21.0039	10.5451	8.86162	38.0681	5.22823	13.3202	8.32484	34.0931	54.4227	23.5556	19.5948	9.37374	8.3381	38.2606	17.5731	32.6236	21.2451	21.1421	10.131	48.8613	41.6177
16.7953	13.4247	22.8805	51.5886	61.1515	77.953	15.3416	14.6329	20.808	14.0102	20.3999	10.5085	8.82585	37.9747	5.21782	13.3992	8.27679	34.8794	54.8352	23.6262	19.8572	9.57139	8.3774	38.3555	17.7227	32.977	21.1293	21.0884	9.99273	49.2422	41.5671
16.621	13.4902	22.925	51.5893	59.698	77.8694	15.4032	14.6341	20.9728	14.0332	20.2509	10.3589	8.74531	37.8696	5.20218	13.4937	8.26686	35.5484	55.3594	23.8981	20.1755	9.7317	8.53023	38.5373	17.836	33.449	20.9251	21.0325	9.82741	49.5803	41.5029
16.3582	13.4912	22.9554	51.6814	58.8517	77.7945	15.4243	14.6229	21.1089	14.0078	20.3296	10.1906	8.64989	37.9125	5.20203	13.5658	8.25686	35.9256	55.9201	24.1834	20.499	9.86596	8.54365	38.6386	17.914	33.6422	20.8148	21.0074	9.77059	49.8321	41.4411
16.1127	13.4189	23.0091	51.5699	58.2595	77.7048	15.2862	14.6334	21.2127	13.9876	20.3112	10.1181	8.5936	37.8853	5.21048	13.5587	8.25022	36.119	56.7223	24.2923	20.8806	9.98165	8.57171	38.7391	17.929	33.8303	20.7192	21.0039	9.70186	50.1962	41.2941
15.8929	13.3316	23.0502	51.3853	57.0184	77.6289	15.1718	14.6591	21.2862	13.9848	19.8817	9.97536	8.56979	37.6866	5.19284	13.546	8.23053	36.1959	57.0585	24.3833	21.3386	10.094	8.62321	38.9134	17.9747	34.0688	20.583	21.0546	9.6445	50.1665	41.0683
15.6681	13.3008	23.1604	51.2094	56.543	77.5182	15.1589	14.6866	21.3487	13.9892	19.2662	9.78034	8.5147	37.5374	5.19613	13.5005	8.20683	36.2766	57.3205	24.4572	21.5539	10.2498	8.673	39.2067	18.0032	34.1208	20.2002	20.8597	9.64267	50.0752	40.7666
15.458	13.2174	23.267	51.1807	56.0187	76.8163	15.0906	14.6786	21.3784	13.9949	18.8721	9.62951	8.42601	37.2723	5.24903	13.423	8.21801	36.4118	57.483	24.4738	21.7101	10.3647	8.75504	39.345	18.0049	34.2864	19.7547	20.6046	9.70307	50.1632	40.6746
15.2695	13.1607	23.3453	51.3162	54.8155	75.6177	14.9721	14.7077	21.3852	13.9904	18.4965	9.50217	8.37031	36.8721	5.30643	13.4153	8.21961	36.6432	57.7225	24.5207	21.8257	10.4358	8.83873	39.4857	18.0284	34.5584	19.4646	20.487	9.65666	50.2801	40.7205
15.14	13.1691	23.4047	51.4119	52.8562	75.2778	14.8183	14.7755	21.4752	13.986	18.0653	9.37675	8.32982	36.1643	5.34865	13.392	8.18487	36.6567	58.3173	24.5884	21.8606	10.5088	8.87055	39.628	18.0331	34.9223	19.2658	20.6345	9.6018	50.2996	40.6082
15.0351	13.1329	23.4496	51.418	51.359	75.4701	14.6861	14.8536	21.6181	13.9857	17.6243	9.22269	8.28364	35.5919	5.3928	13.3344	8.18606	36.7427	58.813	24.6068	22.019	10.622	8.90608	39.7077	18.0138	35.0699	19.1302	20.6116	9.53546	50.2966	40.3138
14.8779	13.084	23.4494	51.3609	50.5521	75.5371	14.5822	14.9018	21.6547	14.0032	17.5202	8.96506	8.20608	35.3047	5.4473	13.2545	8.17632	36.8343	59.0777	24.6797	22.1161	10.7196	8.902	39.8764	18.0072	35.0568	19.0894	20.5098	9.56205	50.3745	39.8939
14.6166	13.0321	23.4804	51.4943	49.8868	74.9439	14.4136	14.936	21.6002	14.006	17.3785	8.82445	8.11781	35.0856	5.51173	13.2317	8.16364	36.8702	59.4504	24.8677	22.1575	10.8245	9.05869	39.9188	18.035	34.8021	19.0109	20.408	9.55965	50.6664	39.4913
14.2469	12.9776	23.5271	51.7323	49.5284	74.6487	14.2347	14.9331	21.5363	13.9706	17.2081	8.70477	8.08479	34.9871	5.57697	13.262	8.11594	36.8776	59.8887	24.9979	22.2129	10.921	9.31264	39.88	18.025	34.7612	18.895	20.3466	9.5439	51.0751	39.3058
13.9094	12.9219	23.5614	51.6878	49.53	74.1916	14.1355	14.8998	21.5488	13.9097	17.0646	8.58163	8.07397	34.7682	5.63655	13.2544	8.03272	36.8177	60.0739	24.9725	22.2751	10.959	9.44045	39.9744	17.9761	34.8216	18.6177	20.2531	9.48954	51.4132	39.1911
13.6398	12.9011	23.6297	51.32	49.4685	73.6311	14.0737	14.8811	21.6247	13.8768	16.8023	8.4842	8.02501	34.4175	5.6608	13.1838	7.92672	36.8766	60.0824	24.9136	22.2702	11.0368	9.48347	40.1399	17.9458	34.8074	18.3483	20.142	9.5301	51.3527	39.1252
13.4555	12.8776	23.6898	51.044	49.2684	73.342	14.1755	14.8456	21.6602	13.8617	16.6947	8.40539	7.95047	33.9937	5.6776	13.1299	7.88518	37.4071	60.4147	24.867	22.4109	11.1502	9.55275	40.4397	17.9461	34.5649	18.2194	20.1119	9.53602	51.2615	39.1345
13.3515	12.7113	23.6667	51.2614	49.0816	72.8661	14.1764	14.7876	21.7548	13.7687	16.4385	8.33326	7.88686	33.5872	5.68121	13.1016	7.87953	37.5979	60.559	24.7975	22.6134	11.3237	9.63503	40.5555	17.9511	34.3383	18.0992	20.1333	9.4753	51.2932	39.1576
13.212	12.5598	23.6369	51.2903	48.9166	72.3296	14.1032	14.7601	21.7882	13.7046	16.3133	8.20275	7.81881	33.2803	5.69233	12.9817	7.85961	37.5409	60.684	24.6321	22.7893	11.4818	9.67339	40.4982	17.9581	34.0944	17.8879	20.1947	9.45251	51.4176	39.1492
13.0452	12.3631	23.4296	51.2673	48.7033	71.3002	14.0731	14.7448	21.792	13.6818	16.1244	8.03236	7.72952	32.8726	5.70229	12.7811	7.81393	37.7782	61.0102	24.4314	22.9378	11.5889	9.75887	40.4608	17.9358	33.9741	17.7256	20.1665	9.37684	51.5723	39.1132
12.8774	12.1651	23.1773	51.5875	48.3092	71.0012	14.0499	14.7702	21.7126	13.6532	15.6284	7.84449	7.65761	32.4317	5.72615	12.6318	7.77257	37.8778	60.9888	24.4472	22.9798	11.6771	9.7854	40.6443	17.8676	33.7511	17.6754	20.0321	9.36588	51.4921	38.9783
12.7762	11.9168	23.087	51.4022	47.5423	70.7755	13.9813	14.7612	21.6514	13.6086	15.4854	7.62254	7.58732	32.1073	5.74652	12.5525	7.72819	38	61.1889	24.359	22.9519	11.7047	9.76866	40.98	17.7757	33.6034	17.3824	19.8822	9.3198	51.2696	38.7897
12.7388	11.711	23.1588	51.2242	46.9611	70.6194	13.9009	14.7068	21.5821	13.5528	15.4223	7.5021	7.5278	31.9596	5.7733	12.4975	7.66993	37.9739	61.5263	24.1125	22.966	11.7431	9.76685	41.5692	17.6644	33.498	17.0965	19.8139	9.284	50.8939	38.6649
12.6976	11.4566	23.2885	51.2905	46.6253	70.5293	13.9582	14.7051	21.6443	13.3976	15.3989	7.31421	7.44703	31.7506	5.80152	12.4	7.62876	37.8876	61.7969	23.8067	23.003	11.8303	9.68756	42.1628	17.5071	33.5124	16.9026	19.5764	9.25799	50.5585	38.536
12.5575	11.1817	23.2699	51.8065	46.4013	70.5843	14.01	14.7429	21.6603	13.3065	15.3065	7.19726	7.32842	31.4618	5.8248	12.2874	7.59415	37.8289	62.0321	23.6473	23.0608	11.9704	9.66258	42.2873	17.3902	33.5014	16.7332	19.2903	9.23586	50.6619	38.2126
12.4219	11.0794	23.1552	52.1686	46.1846	70.5575	13.9929	14.8345	21.6559	13.3148	15.2707	7.07481	7.19622	31.2335	5.80044	12.2197	7.50964	38.0203	61.9872	23.5953	23.1365	12.1093	9.69863	42.2286	17.3541	33.0109	16.5463	19.1403	9.23994	50.754	37.7696
12.2563	10.9618	23.0148	52.1203	45.8064	70.3298	13.8945	14.8527	21.5133	13.1516	15.3194	6.87788	7.07621	31.0829	5.7784	12.1499	7.36234	38.2477	61.7037	23.2893	23.1785	12.2273	9.67844	42.2978	17.3255	32.8949	16.3402	18.8095	9.24503	50.6572	37.3156
12.1073	10.7841	22.9208	51.4736	45.0536	69.9587	13.7519	14.7565	21.3885	12.9592	15.1294	6.50908	6.95676	31.0479	5.79731	12.0801	7.27843	38.6185	61.711	22.9462	23.1108	12.3124	9.62707	42.5591	17.2278	33.0497	16.2306	18.6977	9.29889	50.406	36.9958
11.9804	10.5637	22.8977	51.055	44.6239	69.6668	13.6169	14.6441	21.2278	12.7773	15.042	6.42412	6.84319	30.7853	5.85408	11.963	7.21421	38.8235	61.5455	22.7607	22.9762	12.3575	9.64355	42.6205	17.1825	33.0717	15.8117	18.568	9.30669	50.0612	36.8118
11.8152	10.5206	22.9429	51.0467	44.5087	68.9869	13.5867	14.6145	21.0388	12.6861	14.8703	6.36689	6.73921	30.0451	5.95745	11.8655	7.12874	39.0074	61.19	22.6637	22.9587	12.3856	9.60443	42.5506	17.1361	33.1881	15.3438	18.3932	9.26911	49.8767	36.4121
11.6427	10.3811	22.9757	51.3731	44.3371	68.2579	13.5897	14.6192	21.0244	12.6018	14.5398	6.3115	6.6935	29.6239	6.05193	11.7589	7.03835	39.1158	61.1489	22.5609	22.9754	12.455	9.5642	42.4722	17.0212	33.3779	14.8894	18.4255	9.22629	49.7654	36.0991
11.4997	10.2521	22.8698	51.6398	44.0321	67.5412	13.6072	14.6491	20.976	12.0571	14.281	6.26697	6.6033	29.4317	6.10577	11.6529	6.93556	39.5593	61.2826	22.3993	22.9711	12.6092	9.50532	42.4518	16.9225	33.5199	14.6507	18.3675	9.18889	49.6088	35.9169
11.4338	10.1233	22.8487	51.6505	43.9658	67.2996	13.5885	14.6346	20.8156	11.398	14.1588	6.16352	6.47592	29.3378	6.10956	11.5194	6.78051	39.7988	61.1307	22.1529	22.9535	12.8032	9.49295	42.4937	16.8464	33.3029	14.6094	18.2787	9.19697	49.382	35.6938
11.3697	9.9762	22.9736	51.4482	43.8645	68.247	13.5199	14.5781	20.6962	11.2259	13.9357	5.98502	6.33458	29.1002	6.11918	11.4518	6.62872	39.8064	60.935	21.7811	22.9756	12.9365	9.50945	42.3644	16.7167	33.3415	14.5431	18.2756	9.22636	49.321	35.4419
11.234	9.88435	22.9206	51.409	43.5898	68.9046	13.4706	14.4629	20.7301	11.05	13.7588	5.91217	6.22961	28.5194	6.12626	11.4283	6.5366	39.7982	60.7987	21.586	22.9625	13.0264	9.51631	42.1608	16.63	33.4633	14.4776	18.4951	9.20446	49.3754	35.2371
11.0668	9.77642	22.8247	51.3217	43.2965	68.3741	13.4976	14.3442	20.7206	10.6914	13.6935	5.84301	6.19712	28.0262	6.19936	11.3832	6.46333	39.8454	60.6077	21.3516	22.888	13.0497	9.53329	42.0892	16.579	33.3785	14.398	18.6329	9.14871	49.1741	35.1279
10.9335	9.68048	22.7293	50.9739	43.1496	68.0262	13.5702	14.2247	20.6586	10.3104	13.6502	5.74078	6.17512	27.7193	6.27967	11.3035	6.3842	39.9309	60.1	21.2391	22.8736	13.0542	9.55011	41.8895	16.5475	32.9576	14.3543	18.6659	9.13376	48.8907	35.0884
10.8206	9.67416	22.5883	50.5292	42.7251	67.121	13.5787	14.1438	20.7164	10.1152	13.5544	5.67817	6.11387	27.4719	6.33502	11.1931	6.32038	40.0889	60.0505	21.1262	22.78	13.0135	9.47946	41.6109	16.46	32.7755	14.3112	18.6154	9.10193	48.7631	35.0981
10.7095	9.67687	22.5231	50.1666	41.4641	65.9928	13.6176	14.1108	20.8579	9.85229	13.4458	5.56604	6.00292	27.2095	6.38546	11.0936	6.24475	40.2599	60.1456	20.9766	22.6103	12.9973	9.47668	41.5217	16.3253	32.8829	14.2037	18.5665	9.05945	48.7082	35.1856
10.6189	9.59713	22.5736	50.1686	40.8882	65.2369	13.6628	14.0368	21.0145	9.80972	13.349	5.44293	5.90436	27.1078	6.45315	11.0833	6.16695	40.2911	60.0016	20.832	22.4562	12.9838	9.48615	41.4903	16.0955	32.8586	13.9759	18.5031	9.03519	48.7021	35.3135
10.5812	9.51433	22.5426	50.3207	40.3029	65.0619	13.668	13.8939	21.0896	9.64442	13.3135	5.26235	5.75725	27.043	6.51082	11.0808	6.07495	40.3551	59.594	20.6075	22.3834	12.9767	9.5618	41.4664	15.9438	32.6482	13.7983	18.4683	8.96586	48.6945	35.3108
10.4963	9.49681	22.3489	49.7872	39.3736	64.9582	13.6625	13.76	21.1187	9.50005	13.2721	5.1444	5.63717	26.7905	6.58364	11.0159	5.96366	40.6529	58.6749	20.108	22.2744	12.9464	9.62826	41.418	15.8635	32.461	13.5501	18.4637	8.90995	48.6612	35.1689
10.3846	9.43753	22.1907	49.5623	38.6368	64.5717	13.5323	13.5965	21.1703	9.35773	13.0988	4.98044	5.58718	26.2689	6.65912	10.9468	5.86625	40.9244	58.2121	19.7701	22.0703	12.8674	9.64165	41.2748	15.652	32.4948	13.4686	18.3444	8.84831	48.5953	34.9607
10.2674	9.36713	22.1427	49.9296	37.9367	64.0689	13.437	13.4332	21.0907	9.2463	12.9802	4.93095	5.56371	26.1354	6.73345	10.7903	5.76007	41.428	57.9014	19.6144	21.9568	12.8032	9.59148	41.2316	15.3454	32.5304	13.4497	18.2613	8.80918	48.6179	34.7527
10.1667	9.36232	22.1583	49.8031	37.1927	63.3825	13.3904	13.3356	20.9944	9.09167	12.833	4.88629	5.52508	26.07	6.78822	10.6878	5.65787	41.7192	57.2206	19.4508	21.6689	12.7457	9.5715	41.2477	15.1396	31.9975	13.4269	18.2003	8.80271	48.7255	34.5648
10.0636	9.25409	22.1842	49.9916	36.9039	62.8912	13.3341	13.2924	20.9793	8.94334	12.2864	4.84046	5.45762	25.625	6.82942	10.5065	5.56022	41.8902	56.6902	19.2285	21.2657	12.7093	9.55915	41.2513	14.9352	31.3612	13.3609	18.0949	8.6693	48.8725	34.4416
9.97242	9.1828	22.2731	50.2402	36.8478	62.4096	13.2584	13.2235	20.944	8.78747	12.0056	4.79073	5.36918	24.618	6.86956	10.5121	5.47624	41.8871	55.4384	18.9851	20.9145	12.6665	9.59303	41.1379	14.704	31.1987	13.3223	18.0713	8.56817	48.9182	34.2636
9.90921	9.10241	22.4583	50.2857	36.5829	61.9791	13.1068	13.17	20.9263	8.60925	11.8785	4.52072	5.27019	24.2045	6.88489	10.3945	5.44896	41.9082	55.0564	18.7044	20.735	12.6183	9.56779	41.1583	14.4516	31.103	13.2745	18.009	8.55119	48.8645	33.9906
9.83424	9.00478	22.5642	50.1172	36.0843	61.3303	12.9417	13.1238	20.7956	8.47163	11.7526	4.44851	5.15796	24.1295	6.89834	10.2404	5.419	41.9951	54.9579	18.4172	20.609	12.5747	9.54545	41.2565	14.182	31.0553	13.1828	17.8599	8.6146	48.8558	33.6271
9.77191	8.92536	22.5254	49.809	35.4391	61.2756	12.7784	13.0931	20.784	8.29268	11.5161	4.40973	5.02789	24.0694	6.93194	10.1547	5.33934	41.9975	54.3746	18.0943	20.5805	12.5145	9.56972	41.2797	13.9729	31.0097	13.1239	17.798	8.72374	48.7446	33.2752
9.69252	8.86977	22.3624	49.5623	35.2556	61.1946	12.5134	13.0396	20.781	8.15871	11.4128	4.31083	4.80742	23.7832	6.96575	10.0779	5.27279	41.9702	53.0792	17.9262	20.3808	12.4731	9.58236	41.1917	13.7364	30.7489	13.0001	17.7596	8.71838	48.6834	33.0101
9.63168	8.80156	22.1407	49.9162	35.1981	61.185	12.396	12.9651	20.7471	8.0657	11.3737	4.26526	4.60737	23.2387	6.99724	10.0651	5.22032	41.8219	52.4969	17.8371	20.1854	12.3828	9.5578	40.9843	13.5783	30.4547	12.8709	17.7101	8.68718	48.8561	32.7891
9.55953	8.76568	21.8308	50.4176	35.1753	61.0304	12.3041	12.8471	20.828	7.79521	11.2995	4.21694	4.5044	22.79	7.01833	10.0803	5.13462	41.9043	52.0769	17.6833	19.8898	12.3219	9.55509	40.7146	13.3987	30.2395	12.7885	17.7243	8.67175	48.9966	32.5217
9.4713	8.76971	21.5883	50.8746	35.0854	60.9297	12.178	12.6957	20.9115	7.59185	11.1694	4.16686	4.36254	22.4581	7.02876	10.0944	4.95846	42.0812	51.3804	17.5547	19.5877	12.3248	9.54925	40.5497	13.2344	30.1374	12.5735	17.7058	8.61263	49.0233	32.2248
9.34858	8.69747	21.4151	51.2705	34.7434	60.7595	12.095	12.5888	20.9085	7.44032	11.0221	4.15109	4.23797	22.2752	7.06561	10.0371	4.84918	42.2849	50.7105	17.477	19.5556	12.3266	9.48836	40.6606	12.922	30.1112	12.3486	17.7034	8.52928	48.9953	31.9363
9.1287	8.56896	21.3222	51.6964	34.3413	60.7552	12.0767	12.4623	20.8299	7.38882	10.871	4.04974	4.13643	22.2172	7.08153	10.016	4.77637	42.4111	50.4889	17.4057	19.4978	12.29	9.35209	40.7441	12.554	29.991	12.1869	17.6355	8.46037	48.9309	31.6446
8.94245	8.39308	21.2807	51.7091	33.7724	60.7368	11.9954	12.3216	20.7364	7.29697	10.7723	3.9698	4.02921	22.1525	7.10548	9.95245	4.69081	42.4455	50.5198	17.2869	19.1897	12.2588	9.23068	40.6331	12.3724	29.7074	12.0824	17.532	8.41749	48.6721	31.2476
8.76189	8.31438	21.1981	51.5517	33.3112	60.5183	11.9089	12.2077	20.6847	7.13243	10.6215	3.93792	3.87434	22.0679	7.13843	9.84439	4.57706	42.6106	50.4172	16.9919	18.9966	12.2191	9.18905	40.4009	12.3007	29.3819	12.0085	17.3982	8.35329	48.2103	30.83
8.61967	8.21865	21.0283	51.4707	32.8738	59.7862	11.878	12.0885	20.7411	6.99826	10.4021	3.90536	3.76973	22.0339	7.17835	9.7705	4.47794	43.0851	49.8311	16.6258	18.8949	12.1789	9.02548	40.2718	11.9255	29.2927	12.0442	17.3199	8.27608	47.9025	30.3945
8.38457	8.1736	20.8135	51.6908	32.2589	59.0615	11.9181	11.9422	20.8153	6.84494	10.0335	3.89916	3.71491	22.0029	7.23314	9.71999	4.38218	43.4098	49.3097	16.2279	18.827	12.2043	8.91148	40.273	11.2611	29.0322	12.0894	17.2112	8.212	47.3895	30.0097
7.95983	8.177	20.5815	51.8934	32.0522	58.9867	11.9397	11.8295	20.8894	6.57798	9.8168	3.8501	3.67149	22.0071	7.29597	9.64516	4.31449	43.3559	48.4659	15.9458	18.6982	12.2781	8.80689	40.2141	11.0051	28.7054	12.0466	17.0393	8.14689	46.9978	29.6484
7.59322	8.15876	20.5115	52.6161	31.9812	58.853	11.9203	11.7911	20.7999	6.44745	9.6611	3.81431	3.62992	22.0181	7.36371	9.55544	4.2292	43.1859	48.3834	15.755	18.5434	12.3347	8.7719	40.1554	10.9072	28.5644	11.9276	16.9569	8.10079	46.6739	29.1617
7.41142	8.03454	20.471	53.3487	31.7261	57.9016	11.8637	11.7636	20.8015	6.28649	9.40747	3.76954	3.54285	21.9481	7.42781	9.3799	4.17372	43.1235	48.3833	15.4991	18.1661	12.3242	8.78299	40.1422	10.7026	28.4016	11.8456	16.814	8.0432	46.3206	28.4896
7.31728	7.90473	20.3352	53.7657	31.6043	57.3715	11.802	11.7218	20.8809	6.0506	8.91526	3.70243	3.45526	21.8002	7.4721	9.17964	4.10575	43.0065	47.9312	15.1535	17.7278	12.2274	8.67588	40.1266	10.5443	28.0182	11.7514	16.6794	8.0147	46.1053	27.7272
7.19607	7.78019	20.0549	54.1778	31.4016	57.4594	11.7066	11.6819	20.9898	5.80134	8.84086	3.62424	3.39067	21.643	7.52488	8.99493	4.01399	42.7014	47.3626	14.8707	17.27	12.0929	8.58119	40.2612	10.3764	27.7288	11.5679	16.579	7.97963	45.8985	27.0466
7.03992	7.71501	19.9025	54.7786	31.1348	57.1757	11.5964	11.6832	21.1302	5.57935	8.79331	3.54553	3.33559	21.5062	7.59077	8.76701	3.94898	42.5087	46.8157	14.5925	16.8512	12.0243	8.63459	40.5248	10.2185	27.489	11.4169	16.5914	7.89283	45.6304	26.5092
6.87524	7.73984	19.8324	55.0315	30.9411	56.961	11.4054	11.6698	21.2545	5.51956	8.72563	3.49886	3.30576	21.1737	7.66788	8.5992	3.90142	42.595	46.0167	14.4612	16.6334	11.9948	8.643	40.5508	10.0828	27.3169	11.4786	16.6002	7.80524	45.4559	26.1205
6.67935	7.74471	19.7663	55.3015	30.7691	56.7116	11.1642	11.6783	21.1563	5.45014	8.61404	3.41055	3.26089	20.7026	7.7477	8.47299	3.86395	42.3793	45.6885	14.1361	16.2127	11.9282	8.61226	40.3688	9.869	27.033	11.6061	16.3789	7.73743	45.0589	25.9269
6.51154	7.74218	19.735	55.3536	30.561	56.4224	11.0494	11.642	21.0365	5.38762	8.53424	3.37585	3.20064	20.5654	7.82552	8.43271	3.84874	42.002	45.6327	13.8233	15.9016	11.8302	8.56521	40.1961	9.61315	26.4093	11.7015	16.0098	7.69675	44.6957	25.7451
6.36801	7.68311	19.7047	55.6135	30.1978	56.0972	10.8929	11.4804	21.1222	5.31943	8.34748	3.36028	3.1492	20.4167	7.88376	8.43489	3.81342	41.6658	45.6568	13.4551	15.6532	11.6958	8.538	40.2199	9.28941	25.9324	11.5586	15.8641	7.67255	44.5373	25.478
6.25599	7.60987	19.6024	55.7462	30.0357	55.5066	10.7515	11.2928	21.1425	5.06736	8.23736	3.29871	3.08772	20.1388	7.93355	8.39924	3.76282	41.5613	45.2395	13.2466	15.5073	11.5877	8.55476	40.0605	9.03853	25.9249	11.4755	15.8236	7.62188	44.2924	25.1646
6.18098	7.58374	19.4042	55.9107	29.7524	55.2656	10.6888	11.1759	21.0935	4.9805	8.17035	3.26582	3.0179	19.71	7.96614	8.37224	3.6876	41.8017	44.6429	12.7503	15.3162	11.5092	8.55012	39.2877	8.91433	25.7559	11.5185	15.7286	7.41998	44.1696	24.8028
6.13973	7.56218	19.1778	55.9232	29.3209	54.9447	10.6688	11.0875	21.0466	4.91742	7.99402	3.23444	2.93658	19.1488	7.96832	8.3086	3.6406	42.1495	44.2415	12.2602	14.9771	11.4395	8.52589	38.7871	8.82589	25.4915	11.6751	15.6528	7.25459	44.1096	24.5036
6.10231	7.5252	18.9427	56.0561	28.5314	54.7621	10.6595	11.0901	20.9865	4.72887	7.83141	3.21891	2.88989	18.8046	7.93993	8.19006	3.62671	42.3846	44.0798	12.002	14.6246	11.3713	8.44313	38.5504	8.72752	25.1111	11.7818	15.5718	7.11684	44.0854	24.2679
6.04279	7.56052	18.7457	55.9733	27.4719	54.7361	10.6392	11.1082	20.938	4.5498	7.76566	3.14774	2.86112	18.6559	7.93412	8.08839	3.61275	42.4075	43.6769	11.8062	14.4474	11.2818	8.23066	38.2733	8.6396	25.0247	11.7572	15.5899	7.01591	44.1922	24.0115
5.99259	7.56461	18.5642	55.8776	26.8162	54.0624	10.5957	11.0902	20.8647	4.44509	7.57172	3.11085	2.85677	18.3761	7.94702	8.00808	3.6004	42.5372	43.249	11.6561	14.3726	11.176	7.95256	38.1324	8.53804	24.9472	11.7706	15.4825	6.92957	44.4108	23.7307
5.96144	7.55978	18.3938	55.8469	26.4836	53.2929	10.5721	10.9861	20.7428	4.33534	7.41179	3.08295	2.83509	17.8997	7.94383	7.85579	3.55766	42.9502	42.8567	11.4646	14.187	11.0878	7.80799	38.043	8.36691	24.7287	11.79	15.0699	6.82675	44.5534	23.4275
5.93499	7.52794	18.2936	55.8245	26.2909	52.7634	10.5373	10.8811	20.643	4.25882	7.30176	3.05841	2.76057	17.3661	7.93854	7.76676	3.51907	43.0916	42.5045	11.2401	14.0547	11.0366	7.75694	37.8224	8.2874	24.4037	11.7936	14.976	6.72907	44.8091	23.2373
5.88923	7.52771	18.2501	55.688	26.0423	52.3167	10.4552	10.8088	20.6039	4.19717	7.20408	2.99951	2.67823	17.0211	7.93444	7.68302	3.47454	43.0022	41.926	10.9302	13.8308	10.9637	7.68176	37.642	8.21243	24.155	11.7951	14.8919	6.5404	45.0058	23.127
5.73437	7.49901	18.23	55.6681	25.4557	51.9433	10.3937	10.7344	20.6443	4.11852	7.17938	2.95044	2.61778	16.7449	7.93369	7.63599	3.42202	43.2898	41.6555	10.4784	13.4691	10.8792	7.63416	37.6267	8.1421	23.8956	11.8125	14.7769	6.18597	45.0335	22.9339
5.58775	7.49662	18.2445	55.7136	24.5682	51.9208	10.2998	10.6798	20.6817	4.06027	7.06413	2.93109	2.60616	16.5849	7.90044	7.58047	3.39758	44.006	41.3222	10.2173	13.082	10.8163	7.57413	37.7561	8.0475	23.6508	11.8326	14.6053	6.01068	44.8954	22.5734
5.48907	7.44901	18.2208	55.7652	23.6059	51.6001	10.1522	10.6379	20.6835	4.04131	6.94457	2.91605	2.5997	16.4614	7.90796	7.53516	3.36244	44.6336	40.9603	10.0601	12.8085	10.719	7.45455	37.8824	7.98853	23.5378	11.87	14.3894	5.95449	44.7158	22.0968
5.46269	7.44328	18.1003	55.8618	22.8465	51.2772	9.90267	10.5205	20.7275	3.99542	6.93137	2.89717	2.5751	16.1853	7.9215	7.39125	3.32288	44.8502	40.8413	9.94163	12.703	10.61	7.38718	37.8639	7.97157	23.5927	11.8559	14.279	5.8756	44.4975	21.6469
5.43601	7.33416	17.9663	55.8709	22.5003	51.1594	9.66752	10.3881	20.7799	3.96374	6.88957	2.8703	2.56251	15.9449	7.93679	7.26466	3.30632	44.9595	39.9198	9.87616	12.6694	10.4692	7.3948	37.7978	7.85795	23.6252	11.8268	14.0814	5.7792	44.1916	21.2245
5.38532	7.3127	17.8068	55.5703	22.2362	50.8359	9.58885	10.2468	20.6785	3.90958	6.7444	2.85759	2.54067	15.7398	7.96002	7.13704	3.29738	45.0026	39.305	9.73609	12.6314	10.3204	7.39691	37.7256	7.69344	23.5638	11.8001	13.9301	5.67753	43.7317	20.9374
5.28452	7.27173	17.6445	55.2759	21.7878	50.2101	9.51626	10.1209	20.526	3.81375	6.64535	2.83861	2.51622	15.5979	7.98982	7.01351	3.29562	44.9676	37.9814	9.30578	12.4378	10.1451	7.39833	37.5098	7.58256	23.368	11.7328	13.8678	5.61697	43.3921	20.6965
5.15816	7.25969	17.5513	55.1594	21.3843	49.3089	9.44962	10.0305	20.5359	3.67301	6.48845	2.82531	2.49001	15.4383	8.02771	6.94057	3.27601	45.1468	37.4774	8.92102	12.148	9.93321	7.32737	37.2899	7.4962	23.3068	11.7098	13.7962	5.55239	43.0873	20.4061
5.05836	7.2997	17.5002	54.9205	21.0637	48.6741	9.31666	9.92602	20.6472	3.65441	6.3824	2.82604	2.45646	15.2927	8.03728	6.88996	3.25264	45.3139	37.121	8.69802	12.0604	9.79829	7.29452	37.0051	7.45266	23.2578	11.7224	13.7292	5.46566	42.9577	20.0586
4.9573	7.28808	17.4568	54.699	20.7153	48.507	9.24365	9.74756	20.7377	3.63271	6.28802	2.80492	2.43671	15.2224	8.03074	6.82422	3.21829	45.3156	36.8639	8.50605	11.9752	9.69145	7.28396	36.6716	7.36063	22.6792	11.7458	13.6337	5.36101	43.1165	19.6447
4.8624	7.30258	17.4477	54.6402	20.2063	48.1473	9.09454	9.50274	20.7373	3.62148	6.24117	2.7966	2.44162	15.1489	8.01768	6.76793	3.15544	45.2081	36.5832	8.20922	11.7381	9.53419	7.20168	36.397	7.29636	22.3554	11.6858	13.4849	5.22868	43.243	19.3136
4.80196	7.30454	17.4164	54.2474	19.7818	47.1717	8.94482	9.33547	20.7441	3.59027	6.15707	2.77581	2.46318	15.0423	8.00486	6.70521	3.08883	45.2835	36.4794	7.95088	11.485	9.37043	7.10685	36.1916	7.19235	22.2615	11.6516	13.1775	5.11107	43.2048	19.0526
4.70241	7.29423	17.2771	53.7525	19.461	46.2737	8.78703	9.22502	20.8455	3.53716	5.99237	2.78411	2.44736	14.9362	7.97382	6.65167	3.02591	45.199	36.1453	7.72153	11.3245	9.24461	7.0821	35.8106	7.10711	21.9786	11.6429	12.9663	5.0494	43.2537	18.7906
4.5677	7.20546	17.0516	53.2933	19.2073	45.953	8.68981	9.1499	20.9138	3.52155	5.93789	2.76571	2.42696	14.8559	7.94524	6.60886	3.00069	45.0129	35.7293	7.55667	11.2467	9.11563	7.00557	35.2641	7.0176	21.8181	11.5862	12.8634	5.00638	43.6969	18.4768
4.49597	7.2026	16.9011	52.9236	18.8476	45.8135	8.58147	9.10422	20.914	3.49934	5.8694	2.76201	2.40259	14.7434	7.92758	6.54702	2.96174	44.7671	35.6296	7.21146	11.1764	8.95039	6.88365	34.9105	6.88796	21.6331	11.5669	12.7522	4.97389	44.1445	18.1806
4.43006	7.20113	16.8169	52.9755	18.552	45.5657	8.38504	9.0143	20.8898	3.46963	5.82486	2.74836	2.39349	14.5705	7.93924	6.48442	2.92369	44.5874	35.5258	6.86356	10.9829	8.77221	6.78636	34.4876	6.77593	21.1236	11.5661	12.5542	4.92114	44.2848	17.8052
4.37069	7.22341	16.7629	52.8108	18.0374	45.1226	8.25053	8.87168	20.8923	3.40049	5.80613	2.72569	2.38902	14.443	7.92342	6.4115	2.90053	44.2307	35.2415	6.71281	10.6991	8.60163	6.73778	34.0548	6.65996	20.7415	11.4535	12.3709	4.86797	44.1767	17.3213
4.33473	7.29221	16.6304	52.5956	17.4057	44.517	8.17225	8.705	20.8299	3.35502	5.80981	2.68813	2.38843	14.2355	7.89752	6.31717	2.89148	43.7666	34.973	6.63262	10.5451	8.46848	6.73506	33.7108	6.56192	20.5983	11.4167	12.257	4.74425	44.0117	16.7109
4.31189	7.35633	16.4982	52.6066	16.9931	44.2668	8.0451	8.54349	20.6434	3.29609	5.78715	2.65469	2.38104	14.0593	7.87813	6.21382	2.89715	43.4936	34.2539	6.5007	10.3874	8.2972	6.70379	33.3743	6.42789	20.4413	11.3966	12.218	4.61693	43.8758	16.1102
4.29401	7.29588	16.2708	52.3864	16.596	44.0498	7.92498	8.43063	20.556	3.28359	5.72938	2.64273	2.37561	13.9814	7.85834	6.10803	2.88694	43.4292	33.9285	6.25649	10.275	8.00689	6.6528	33.0909	6.29491	20.4142	11.3341	12.1242	4.53179	43.8585	15.6689
4.28344	7.22755	15.8953	52.0546	16.3218	43.0014	7.75688	8.32693	20.5558	3.25938	5.69817	2.63786	2.37725	13.6748	7.85635	6.05868	2.87667	43.4487	33.3403	6.01807	10.0781	7.7351	6.57754	32.7766	6.14979	20.3554	11.3214	11.9305	4.46587	43.6889	15.3512
4.27211	7.20369	15.5836	51.6465	16.0561	41.3657	7.5113	8.30018	20.3358	3.23885	5.65195	2.63313	2.37023	13.2003	7.89212	6.02905	2.87098	43.2028	32.9957	5.7652	9.86887	7.52287	6.54333	32.4563	6.01048	20.206	11.2866	11.7374	4.43709	43.4544	15.0875
4.24298	7.22141	15.4626	51.5456	15.4824	40.8534	7.33066	8.30713	20.2428	3.22367	5.56671	2.62771	2.3803	12.9267	7.91889	5.99626	2.84893	42.8756	32.8312	5.45992	9.70767	7.41141	6.48268	32.2758	5.8915	19.6621	11.2339	11.6155	4.4087	43.242	14.9021
4.21195	7.22993	15.3986	51.4061	15.1757	40.7027	7.17864	8.20095	20.2351	3.19954	5.48607	2.61433	2.38442	12.7126	7.93466	5.93981	2.81202	42.5966	32.1455	5.25089	9.60888	7.32367	6.39621	32.3423	5.81457	18.8726	11.1954	11.4589	4.35087	43.2695	14.791
4.18461	7.22684	15.2917	51.0083	15.0383	40.3384	7.10118	8.0654	20.1904	3.18939	5.43905	2.57206	2.38094	12.5523	7.94862	5.83369	2.78992	42.3966	31.6167	4.99362	9.57449	7.24618	6.35167	32.4708	5.76774	18.6143	11.0695	11.2732	4.27784	43.3997	14.664
4.14825	7.19179	15.0523	50.8673	14.8203	40.0831	7.02246	7.99199	20.0692	3.18301	5.40108	2.56001	2.37484	12.3586	7.9692	5.69074	2.7756	42.401	30.963	4.77682	9.52705	7.17386	6.28401	32.5508	5.73533	18.5519	10.924	11.2085	4.22485	43.476	14.4523
4.10726	7.13984	14.6967	50.2238	14.4996	39.7426	6.92708	7.93165	19.8709	3.16259	5.37779	2.54535	2.37084	11.9823	7.97206	5.62025	2.74398	42.3197	30.8072	4.56448	9.50862	7.0888	6.2066	32.5106	5.72201	18.4623	10.8186	11.0929	4.12344	43.2874	14.1087
4.08318	7.10398	14.5321	49.7726	14.3183	38.7827	6.8757	7.79981	19.6868	3.14111	5.36226	2.56317	2.36602	11.7512	7.93672	5.55776	2.72312	42.0196	30.6249	4.30622	9.48388	7.01816	6.18462	32.4598	5.74233	18.2117	10.6815	10.9328	4.00265	42.8963	13.6128
4.00256	7.02901	14.4004	49.6978	13.9828	37.7078	6.83993	7.64492	19.7168	3.1396	5.32986	2.58932	2.3694	11.6025	7.89154	5.51205	2.72718	41.5098	30.3721	4.20287	9.39608	6.93167	6.13245	32.4922	5.72726	17.8225	10.621	10.8015	3.93022	42.7471	12.9211
3.85197	6.97869	14.2268	49.6656	13.499	37.1314	6.82406	7.52789	19.8839	3.13028	5.29188	2.61214	2.36711	11.4816	7.81497	5.45996	2.70708	41.0578	29.9301	4.18085	9.25802	6.8604	6.01161	32.5324	5.62795	17.6923	10.6375	10.6972	3.84927	42.9826	12.0876
3.73193	6.94374	14.0874	49.6469	12.9226	36.5966	6.77124	7.46537	19.9694	3.13036	5.2093	2.62023	2.36126	11.3346	7.72806	5.3789	2.70525	40.8707	29.6887	4.13616	9.1396	6.77678	5.91933	32.457	5.49998	17.5046	10.6407	10.5243	3.75027	43.38	11.5425
3.63256	6.9181	13.9976	49.3339	12.6748	36.299	6.69788	7.41351	19.9788	3.1094	5.08101	2.62267	2.3627	11.1435	7.61615	5.24917	2.6857	40.8958	28.9298	4.08332	9.03241	6.67594	5.82123	32.416	5.43219	17.2816	10.5857	10.4023	3.70521	43.54	11.234
3.50245	6.92039	13.8325	48.7521	12.3646	36.0449	6.65347	7.35842	19.8778	3.03387	5.04877	2.63598	2.37296	10.9082	7.52648	5.05907	2.64216	40.9236	28.0856	4.05624	8.90433	6.57275	5.73423	32.2551	5.41039	17.1853	10.5455	10.3537	3.62424	43.4915	10.8853
3.42262	6.92746	13.6023	48.1117	11.9156	35.3782	6.59242	7.32381	19.8508	2.99993	5.0667	2.63909	2.37372	10.5189	7.44511	4.8754	2.64565	41.0923	27.9822	4.03637	8.84355	6.45588	5.68565	32.069	5.41353	17.0236	10.5349	10.2702	3.48593	43.4449	10.4681
3.39063	6.91311	13.2918	47.5441	11.6202	34.2546	6.52287	7.28355	19.9833	2.97181	4.97699	2.63742	2.38269	10.2241	7.36938	4.77923	2.64054	41.0572	27.9798	4.00573	8.81022	6.36221	5.71698	31.9413	5.39646	16.6513	10.4943	10.1492	3.19966	43.456	9.86952
3.34071	6.87547	13.0393	46.7199	11.4206	33.5609	6.46704	7.24701	20.0373	2.96523	4.90235	2.64185	2.39497	9.96799	7.33003	4.6876	2.63276	40.8102	27.725	3.99003	8.66133	6.27394	5.75594	31.8251	5.37986	16.5279	10.4052	9.90544	2.92337	43.3774	9.22295
3.25557	6.85466	12.8452	46.4551	11.1024	32.823	6.4459	7.21541	19.9593	2.9388	4.88736	2.62587	2.3879	9.7158	7.28033	4.56068	2.63552	40.7258	27.4896	3.94429	8.50198	6.21532	5.73474	31.7695	5.3854	16.6283	10.3881	9.67488	2.86778	43.264	8.81712
3.14118	6.86918	12.5895	46.297	10.8109	32.0496	6.44254	7.17409	19.6795	2.94727	4.85237	2.61744	2.37451	9.56217	7.24856	4.41528	2.64553	40.6016	27.1517	3.85697	8.38879	6.15631	5.71692	31.5892	5.3829	16.5717	10.3549	9.47597	2.79589	43.1049	8.64269
3.08778	6.89157	12.3148	46.2132	10.4845	31.4378	6.45576	7.12183	19.3526	2.94316	4.74834	2.6036	2.36513	9.26863	7.22296	4.3174	2.65376	40.3694	26.7868	3.77742	8.33078	6.0882	5.70121	31.2328	5.3111	16.5823	10.3061	9.14259	2.73294	42.8548	8.55619
3.07067	6.91254	12.1383	45.9522	10.1336	31.0947	6.36285	7.07002	19.2174	2.93275	4.70322	2.61818	2.35434	8.80264	7.21832	4.29218	2.64942	40.126	26.505	3.72092	8.15428	6.00063	5.70648	31.1258	5.19913	16.6007	10.3077	8.87007	2.65834	42.7272	8.40269
3.05127	6.91654	12.0219	45.7957	9.90621	30.646	6.2127	7.00075	19.1955	2.90469	4.66847	2.61915	2.35549	8.62841	7.23353	4.24571	2.64517	39.9643	26.2348	3.69042	8.00722	5.85891	5.7061	31.0243	5.12009	16.7856	10.2205	8.68675	2.58499	42.6637	8.17122
3.01091	6.88874	11.8849	45.0688	9.59085	30.164	6.07138	6.91924	19.0145	2.89539	4.64441	2.62228	2.35439	8.47415	7.27644	4.2503	2.65787	39.7248	26.1926	3.6438	7.93586	5.73452	5.71158	30.7787	5.04702	16.7898	10.2099	8.50319	2.52972	42.5573	7.90543
2.93784	6.92116	11.6655	43.9925	9.40378	29.6518	5.8345	6.87762	18.7499	2.87923	4.54101	2.62073	2.34461	8.31156	7.29942	4.26374	2.65981	39.0701	25.9995	3.51777	7.91416	5.56897	5.69208	30.6469	4.89445	16.764	10.1584	8.37989	2.46689	42.3833	7.64465
2.8683	6.91609	11.3162	43.4468	9.30808	28.9965	5.71153	6.86644	18.6393	2.85666	4.48551	2.61154	2.3317	8.14351	7.35422	4.23986	2.66642	38.0372	25.8342	3.3497	7.91699	5.29406	5.70828	30.6128	4.75552	16.8205	10.0881	8.24596	2.41484	42.107	7.48131
2.84029	6.87611	10.8879	43.2796	9.28546	28.3898	5.62481	6.8504	18.5378	2.83408	4.46844	2.61508	2.3284	7.94888	7.42426	4.2508	2.68297	37.2807	25.4552	3.25933	7.89399	5.004	5.70666	30.5904	4.65424	16.8924	10.0426	8.04568	2.38357	41.8403	7.29858
2.8089	6.80688	10.6262	42.6897	9.29019	27.9204	5.56512	6.83954	18.3417	2.82638	4.44083	2.63464	2.3534	7.74649	7.47931	4.23178	2.70061	37.0679	25.227	3.16734	7.79523	4.72208	5.67942	30.3952	4.56527	16.8577	10.0257	7.94537	2.35186	41.7516	7.13962
2.78109	6.77966	10.4759	42.082	9.17042	26.762	5.52353	6.75418	18.2184	2.79714	4.44256	2.62093	2.35154	7.60073	7.53562	4.19841	2.70504	36.9187	24.9196	3.05314	7.70284	4.4308	5.68678	30.0483	4.50773	16.8	9.98561	7.86698	2.30816	41.7573	6.87913
2.73876	6.76764	10.3201	41.7382	9.0006	25.5437	5.49842	6.68498	18.1109	2.79484	4.41121	2.62455	2.32714	7.43349	7.63019	4.15412	2.71356	36.5993	24.7367	3.02224	7.66602	4.27655	5.71281	29.6203	4.46626	16.7857	9.85649	7.80139	2.27189	41.7696	6.57872
2.69521	6.71886	10.1137	41.5573	8.97177	25.2061	5.44654	6.65999	17.9701	2.77164	4.35746	2.627	2.306	6.9792	7.75284	4.16198	2.70217	36.3777	24.2684	2.97945	7.62999	4.20074	5.66878	29.3451	4.43996	16.7688	9.69524	7.75122	2.26411	41.6899	6.26327
2.67003	6.65373	9.90164	41.3739	9.122	24.7373	5.43507	6.62939	17.7956	2.75645	4.30691	2.62422	2.29457	6.65874	7.83155	4.16591	2.69421	36.114	23.9217	2.96245	7.56551	4.12379	5.62059	29.2909	4.41507	16.7243	9.66297	7.7284	2.25541	41.5837	5.90831
2.6659	6.6157	9.61749	40.748	9.09837	24.1653	5.39521	6.59001	17.569	2.76069	4.22298	2.6102	2.29676	6.46408	7.91211	4.15194	2.68897	35.9532	23.5027	2.92257	7.45647	4.03229	5.61292	29.3616	4.37705	16.7018	9.6479	7.63909	2.25294	41.65	5.53596
2.6725	6.62813	9.33705	40.1757	8.89164	23.9141	5.32234	6.56974	17.2065	2.75418	4.18831	2.59287	2.30313	6.22905	7.96905	4.10492	2.69831	35.6966	22.8926	2.87879	7.38614	3.87748	5.67504	29.2721	4.33479	16.6232	9.45951	7.53731	2.24956	42.1083	5.19702
2.67075	6.64137	9.08105	39.3679	8.66972	23.7395	5.28695	6.51448	16.8824	2.76278	4.14183	2.58707	2.28738	6.18847	8.01804	4.05375	2.68255	35.2443	22.1628	2.87294	7.36008	3.64254	5.63239	29.0652	4.31172	16.6374	9.30871	7.4725	2.23866	42.554	4.91025
2.6664	6.58712	8.86602	38.8981	8.56992	23.535	5.20928	6.42524	16.7626	2.77523	4.12377	2.58034	2.28834	6.12562	8.09867	3.95867	2.6803	34.9582	21.7723	2.87782	7.34374	3.34995	5.52923	28.9567	4.29005	16.6403	9.2303	7.42396	2.22798	42.5124	4.71824
2.66425	6.55488	8.71536	38.7726	8.48096	23.3899	5.13652	6.34848	16.5969	2.7788	4.11536	2.56386	2.30062	6.03315	8.14779	3.90172	2.69646	34.8211	21.6221	2.85822	7.29256	3.14652	5.46023	28.9082	4.26874	16.5111	9.10464	7.29774	2.22047	42.2158	4.57732
2.65648	6.49425	8.63548	38.637	8.41802	23.3636	5.06824	6.30177	16.3745	2.78725	4.07202	2.55501	2.29365	5.99046	8.22709	3.8748	2.69577	34.5892	21.467	2.86439	7.25289	2.95395	5.45626	28.8913	4.23989	16.3141	8.88623	7.08518	2.21526	42.0242	4.48832
2.65051	6.48226	8.61082	38.1845	8.30022	23.1989	4.98364	6.26425	16.2658	2.79022	4.01717	2.55692	2.28593	5.93497	8.34242	3.85992	2.69122	34.2803	21.0297	2.8867	7.20079	2.8619	5.44199	28.6292	4.20853	16.1349	8.73115	7.00128	2.20759	41.9965	4.41942
2.63754	6.48258	8.56085	37.5821	8.22431	22.9156	4.95518	6.18884	16.2629	2.78292	3.95463	2.55836	2.2924	5.85257	8.52158	3.84572	2.68944	34.1177	20.5702	2.88295	7.15462	2.75613	5.37379	28.0315	4.18043	15.8433	8.72058	6.98623	2.19532	41.8975	4.33231
2.62898	6.45932	8.50467	37.3633	8.10545	22.4465	4.90752	6.06618	16.192	2.78414	3.91953	2.56251	2.29571	5.70027	8.7267	3.84935	2.6763	33.9654	20.2363	2.88265	7.07013	2.67807	5.33265	27.54	4.1316	15.7411	8.69726	6.96626	2.18282	41.6532	4.18144
2.62507	6.42526	8.41392	36.9515	7.96563	22.1397	4.85027	5.89308	16.0165	2.7839	3.84355	2.56444	2.29007	5.58497	8.89988	3.84563	2.6753	33.6189	19.6886	2.87585	6.96923	2.60133	5.3434	27.2484	4.09128	15.6795	8.67356	6.90524	2.15582	41.444	3.99892
2.6214	6.40183	8.2946	36.3437	7.7941	21.9277	4.7784	5.78513	15.8964	2.77868	3.80441	2.55896	2.27553	5.46447	9.04109	3.86787	2.65254	33.2194	19.3715	2.87189	6.93369	2.5268	5.32344	27.1108	4.06923	15.5777	8.61089	6.75855	2.1094	41.2625	3.85532
2.60651	6.37944	8.06476	35.6732	7.72701	21.7192	4.73045	5.69768	15.8139	2.74833	3.79383	2.56218	2.27985	5.26252	9.16226	3.89808	2.6564	32.8311	19.0372	2.87323	6.84197	2.44971	5.31713	26.8304	4.04731	15.5264	8.5651	6.59236	2.05723	40.9902	3.72473
2.61244	6.32421	7.88494	35.4446	7.66902	21.2222	4.68416	5.64829	15.6685	2.71267	3.79359	2.56426	2.2741	5.06732	9.25526	3.9	2.64663	32.6114	18.913	2.85703	6.79457	2.35701	5.31613	26.4835	4.02613	15.6415	8.37687	6.40111	1.97657	40.495	3.57787
2.61351	6.28573	7.76608	34.938	7.57164	20.5987	4.68366	5.62127	15.4471	2.6638	3.77578	2.56542	2.27611	4.92977	9.33066	3.9073	2.63906	32.1918	18.5559	2.82151	6.72121	2.25636	5.32193	26.2264	4	15.694	8.21929	6.25635	1.92656	39.6097	3.50303
2.60682	6.2148	7.6216	34.2816	7.40283	20.2663	4.65276	5.5877	15.1088	2.66172	3.76613	2.56314	2.29	4.84308	9.39461	3.8993	2.63761	31.3046	18.1711	2.79938	6.65481	2.13838	5.34514	26.0252	3.9408	15.6494	8.14745	6.1992	1.90914	38.7629	3.44507
2.56065	6.17559	7.35418	33.8709	7.22711	20.0667	4.58312	5.52932	14.8809	2.63606	3.75933	2.56518	2.30471	4.77378	9.44934	3.89907	2.62521	30.0598	17.7105	2.75803	6.49646	2.05253	5.34084	25.9203	3.91172	15.5856	8.03688	6.19412	1.88472	38.0542	3.39406
2.52615	6.14968	7.05467	33.8239	7.03275	19.7391	4.52178	5.45267	14.6568	2.61974	3.73157	2.55836	2.30832	4.70152	9.50959	3.94481	2.62469	29.0553	17.5424	2.75912	6.29775	1.98705	5.3072	25.7432	3.89247	15.5308	7.96014	6.11178	1.8623	37.6773	3.34862
2.51543	6.09056	6.75651	33.8296	6.89588	19.4266	4.52413	5.35975	14.4801	2.609	3.72037	2.55941	2.3076	4.67737	9.55284	3.93731	2.6125	28.6203	17.4197	2.74516	6.13631	1.92533	5.28823	25.6721	3.86024	15.4581	7.97795	6.06799	1.84957	37.4557	3.29104
2.51095	6.02152	6.50151	33.7126	6.91973	19.1911	4.48596	5.26944	14.4888	2.60945	3.70723	2.55926	2.28999	4.65521	9.6155	3.9459	2.62172	28.2856	17.3886	2.76781	6.0464	1.8827	5.29163	25.5843	3.83427	15.3857	7.9687	6.04443	1.84776	37.3176	3.24197
2.49472	5.98171	6.3702	33.4978	6.83841	18.9914	4.42764	5.20194	14.5478	2.60778	3.72374	2.55295	2.29463	4.61246	9.65836	3.94861	2.62584	27.8021	17.2193	2.90702	5.99939	1.85804	5.28131	25.4217	3.77182	15.2877	7.98876	6.00732	1.83687	37.0357	3.1945
2.48444	5.85323	6.2104	33.2391	6.73779	18.7641	4.35509	5.18475	14.445	2.6034	3.7223	2.55071	2.28721	4.57074	9.67631	3.91862	2.60141	27.2453	16.7605	2.99055	5.86185	1.82661	5.26775	25.1268	3.71361	15.008	7.96012	5.89066	1.8305	36.6054	3.13199
2.47953	5.70629	6.0682	33.2657	6.65963	18.7403	4.30831	5.14671	14.2103	2.61002	3.70719	2.55174	2.26833	4.55468	9.70259	3.91341	2.59409	26.7568	16.5225	3.06174	5.68404	1.79379	5.28916	24.9538	3.67498	14.7737	7.9488	5.68348	1.82615	36.1529	3.06889
2.46712	5.57591	5.94912	33.1926	6.59225	18.6384	4.28506	5.12097	14.0417	2.60452	3.71414	2.54429	2.26899	4.45358	9.75708	3.92343	2.59676	26.3379	16.4174	3.09309	5.5675	1.76004	5.29231	24.7943	3.64282	14.6961	8.01116	5.57423	1.80915	35.8693	3.02459
2.42692	5.52324	5.88656	33.1566	6.52339	18.4265	4.2745	5.08208	13.9578	2.59881	3.68456	2.54714	2.24983	4.32601	9.83309	3.90111	2.60073	25.9449	16.2209	3.46372	5.5148	1.73574	5.27123	24.4746	3.58125	14.6062	8.00389	5.56164	1.78362	35.6406	2.9695
2.37673	5.4865	5.7673	33.1417	6.46996	18.2514	4.30546	5.02455	13.8816	2.59646	3.69546	2.55683	2.23612	4.27982	9.87925	3.88558	2.61981	25.4991	15.686	3.95165	5.47618	1.71758	5.26415	24.1869	3.49354	14.4897	7.97402	5.54058	1.76913	35.1543	2.9086
2.35098	5.29878	5.53737	33.0465	6.45331	17.9945	4.30315	4.94699	13.812	2.58039	3.67344	2.55054	2.22874	4.2139	9.9091	3.87757	2.62799	24.8113	15.2537	4.05502	5.43161	1.68828	5.31063	24.0611	3.47448	14.3575	7.98096	5.49427	1.75968	34.5873	2.87636
2.34473	5.1651	5.28067	32.9064	6.42319	17.8032	4.28556	4.87337	13.5502	2.56343	3.66219	2.5295	2.21773	4.15279	9.94105	3.8739	2.62286	24.3776	14.6651	4.07926	5.39923	1.67414	5.32944	23.9673	3.41281	14.3311	7.95481	5.4346	1.74775	34.2141	2.82407
2.32256	5.09475	4.99212	32.9056	6.4264	17.6612	4.27846	4.84709	13.205	2.55957	3.65233	2.53231	2.2118	4.14247	9.9739	3.88056	2.61436	24.2302	14.278	4.0779	5.35231	1.65658	5.3553	23.8862	3.37261	14.1208	7.91699	5.35982	1.74606	33.8938	2.75345
2.25928	5.0646	4.72085	32.8286	6.41747	17.6265	4.27851	4.83649	12.8456	2.54242	3.6379	2.5194	2.20638	4.11769	10.0122	3.87057	2.61926	24.1021	14.1161	4.10035	5.35204	1.63936	5.39019	23.9213	3.36224	14.0729	7.79572	5.31678	1.75435	33.7367	2.67337
2.1761	5.00627	4.4851	32.3179	6.36066	17.5509	4.2668	4.81396	12.6523	2.54217	3.63099	2.50621	2.19515	4.10741	10.0543	3.87565	2.61598	23.8444	13.9623	4.13568	5.35653	1.63931	5.3873	23.9407	3.33753	14.1342	7.70178	5.26413	1.74805	33.6442	2.60813
2.13991	4.96695	4.28867	31.9906	6.34277	17.5631	4.2649	4.74961	12.5023	2.55397	3.65558	2.49634	2.18779	4.12417	10.0685	3.87734	2.61064	23.6754	13.8368	4.18777	5.36057	1.62209	5.35057	23.9167	3.28392	14.1441	7.67269	5.19472	1.7415	33.5187	2.54004
2.12452	4.90558	4.17098	32.063	6.30561	17.5476	4.24289	4.621	12.3442	2.55349	3.65865	2.49356	2.18669	4.16777	10.088	3.87207	2.60998	23.5683	13.7257	4.29802	5.32788	1.60188	5.38515	23.837	3.22445	14.0632	7.5908	5.07013	1.74095	33.4139	2.49726
2.10297	4.85425	4.11262	31.7722	6.25621	17.4431	4.20795	4.47579	12.1406	2.55385	3.65454	2.51122	2.18927	4.23975	10.1073	3.85008	2.61963	23.5088	13.5344	4.38865	5.31088	1.59452	5.41704	23.643	3.20263	13.9954	7.50896	4.85708	1.74328	33.3039	2.47381
2.09803	4.84295	4.06972	31.5965	6.21883	17.3667	4.2015	4.29472	11.9894	2.52929	3.66669	2.52519	2.19401	4.29284	10.122	3.83884	2.61636	23.3835	13.3708	4.42091	5.36724	1.57905	5.4233	23.4305	3.18898	14.0305	7.39769	4.757	1.746	33.1195	2.43763
2.09159	4.80085	4.01112	31.3163	6.17287	17.2991	4.19661	4.15069	11.7379	2.52054	3.66831	2.52785	2.17392	4.29091	10.1282	3.83281	2.62313	23.1843	13.0995	4.43206	5.40883	1.573	5.43613	23.3924	3.18859	13.9999	7.45158	4.73444	1.73539	32.7495	2.42318
2.08068	4.77838	3.91317	30.7653	6.13822	17.112	4.15495	4.05541	11.5422	2.52478	3.64415	2.53557	2.16768	4.27714	10.1276	3.8377	2.61567	22.9503	12.7791	4.44005	5.41284	1.56437	5.45042	23.4354	3.17495	13.8871	7.41758	4.68677	1.7228	32.1808	2.40697
2.07464	4.74299	3.75244	30.6516	6.12761	16.881	4.06246	3.9808	11.317	2.5295	3.59592	2.53258	2.15058	4.24644	10.1005	3.84177	2.60762	22.7951	12.5245	4.45481	5.34745	1.55685	5.4505	23.4205	3.14352	13.7561	7.30086	4.60878	1.7154	31.6449	2.36973
2.05868	4.72385	3.55898	30.3832	6.13397	16.7133	4.02802	3.95416	11.1611	2.52281	3.56309	2.53185	2.1392	4.21783	10.0415	3.83875	2.58324	22.6845	12.1634	4.49024	5.26349	1.55261	5.44575	23.2436	3.12845	13.6646	7.2695	4.54782	1.71281	31.2489	2.34862
2.0433	4.70321	3.39782	29.8571	6.11041	16.3199	4.00785	3.93296	10.9681	2.51804	3.52382	2.53352	2.13301	4.17498	9.9638	3.83666	2.57826	22.5022	11.8671	4.57011	5.21928	1.54868	5.43139	23.0034	3.10161	13.6574	7.2196	4.51326	1.71498	31.0283	2.32473
2.03857	4.67947	3.33577	29.4993	6.09352	15.6928	3.99603	3.92598	10.8104	2.534	3.54942	2.53728	2.12373	4.16368	9.91307	3.83005	2.5709	22.226	11.6783	4.59872	5.16802	1.55144	5.42848	23.09	3.09129	13.6571	7.18523	4.46813	1.71417	30.9423	2.30391
2.03657	4.65447	3.29902	29.2211	6.09935	15.5619	3.99718	3.92239	10.603	2.54059	3.56204	2.52798	2.12897	4.17828	9.87944	3.83643	2.55565	21.8615	11.5374	4.65833	5.03678	1.55252	5.4413	23.1241	3.07778	13.7005	7.16136	4.40849	1.71385	30.6404	2.2638
2.028	4.61253	3.26092	29.2868	6.06738	15.4962	4.00899	3.84306	10.2476	2.52873	3.54541	2.54557	2.13189	4.20751	9.85634	3.86983	2.55703	21.5524	11.3588	4.7835	4.891	1.55307	5.43539	23.0512	3.04814	13.565	7.15167	4.36183	1.71781	30.3585	2.2389
2.02822	4.54288	3.18721	29.1367	5.97608	15.4824	3.99244	3.71721	9.88936	2.52461	3.56032	2.56579	2.13994	4.28189	9.83586	3.85443	2.55706	21.2472	11.0859	5.03866	4.84361	1.54721	5.39017	22.9431	2.99402	13.2254	7.11916	4.28153	1.73148	30.2185	2.2346
2.02418	4.46257	3.07053	29.0588	5.92521	15.4441	4.02312	3.58028	9.61676	2.51999	3.5747	2.5615	2.14486	4.3501	9.82215	3.84702	2.54589	21.0505	10.8638	5.17054	4.79934	1.55032	5.40608	22.7981	2.89607	13.1097	7.07765	4.20936	1.73125	30.0592	2.22767
2.0117	4.41062	2.97437	28.9425	5.90692	15.4586	4.04648	3.483	9.44737	2.52934	3.56252	2.53673	2.14279	4.39324	9.80563	3.84732	2.54158	20.916	10.697	5.20486	4.7622	1.54815	5.41728	22.6255	2.80165	12.9529	7.00267	4.14164	1.73763	29.7648	2.21795
2.01098	4.3919	2.89818	28.7832	5.92253	15.487	4.04375	3.38993	9.23721	2.57047	3.575	2.54612	2.14158	4.42402	9.79297	3.85341	2.53454	20.6394	10.5867	5.19807	4.77282	1.54984	5.4305	22.4952	2.77619	12.7557	6.97705	4.088	1.73262	29.15	2.2124
2.01585	4.27106	2.83099	28.8939	5.92637	15.4883	4.02282	3.33629	9.04939	2.59695	3.5921	2.53595	2.13976	4.46652	9.78778	3.8598	2.53115	20.2026	10.4277	5.20257	4.81534	1.55545	5.39812	22.2828	2.75036	12.6734	6.97947	4.02209	1.72239	28.4485	2.20192
2.01725	4.18325	2.7663	29.2513	5.92111	15.5072	4.00123	3.30423	8.7381	2.59007	3.62337	2.52318	2.13109	4.48479	9.79163	3.86401	2.51247	19.5426	10.223	5.20158	4.81685	1.55654	5.38573	21.9256	2.7529	12.5939	6.96119	3.98839	1.71834	27.825	2.20693
2.02484	4.15634	2.74633	29.3575	5.91316	15.3072	3.97763	3.26835	8.35574	2.57576	3.63595	2.53341	2.12187	4.49824	9.792	3.85599	2.50826	19.3097	10.0188	5.19943	4.79718	1.56121	5.36412	21.9317	2.74188	12.4843	6.91601	3.96652	1.71411	27.5624	2.2086
2.00757	4.15867	2.73403	29.2358	5.90194	15.0893	3.97221	3.23842	8.08131	2.5755	3.62869	2.55527	2.11668	4.5239	9.77321	3.84089	2.49724	19.202	9.95127	5.24319	4.7568	1.55427	5.34954	21.9721	2.70127	12.3692	6.91549	3.90801	1.71301	27.408	2.20864
1.97935	4.13784	2.70559	29.1634	5.89479	15.0065	3.97354	3.22296	7.87488	2.59491	3.626	2.55316	2.12112	4.56125	9.74515	3.81549	2.49681	19.0459	9.91506	5.45854	4.7007	1.55616	5.36394	21.8621	2.62993	12.1917	6.91237	3.87585	1.71118	27.0277	2.19612
1.98225	4.10286	2.68076	28.914	5.86525	14.9825	3.96772	3.20509	7.74701	2.60016	3.60745	2.55072	2.13807	4.6211	9.71117	3.78581	2.4989	18.8959	9.74065	5.72484	4.68631	1.54493	5.34742	21.8208	2.56759	12.2018	6.94168	3.83556	1.70455	26.3173	2.18407
1.99688	4.09237	2.65447	28.4219	5.81992	14.9787	3.91382	3.19518	7.6637	2.62095	3.57731	2.56313	2.15385	4.6294	9.67775	3.77392	2.48634	18.7378	9.48355	5.86569	4.61943	1.5455	5.27147	21.8208	2.52845	12.0335	6.96419	3.79135	1.69472	25.5584	2.16945
1.9978	4.06611	2.63915	28.2064	5.76808	14.9249	3.88739	3.15729	7.60688	2.63424	3.52514	2.56707	2.1765	4.65825	9.63269	3.77185	2.4793	18.406	9.22358	5.90245	4.52956	1.54465	5.26249	21.8625	2.5129	11.8326	6.92541	3.7858	1.71139	25.2708	2.1422
2.00423	4.02465	2.62881	28.395	5.73265	14.8931	3.91049	3.14384	7.47799	2.621	3.50003	2.55748	2.18158	4.68923	9.59746	3.7435	2.4753	18.1771	9.03342	5.93776	4.41661	1.54545	5.28863	21.9053	2.49696	11.5683	6.86881	3.79701	1.71206	25.3654	2.09498
1.99605	3.99456	2.61993	28.2666	5.7279	14.8319	3.88637	3.12393	7.28717	2.63396	3.49907	2.53462	2.19025	4.71814	9.56546	3.69671	2.47173	18.0041	8.80164	6.07912	4.38243	1.54233	5.28971	21.8828	2.46922	11.4962	6.79058	3.78082	1.70345	25.5974	2.07054
1.99386	3.92061	2.61709	28.0591	5.74321	14.6874	3.88336	3.10108	7.21976	2.64169	3.51817	2.52892	2.20061	4.74086	9.53624	3.6585	2.47368	17.7194	8.57598	6.28821	4.38299	1.53454	5.29661	21.6882	2.44211	11.4903	6.75944	3.73107	1.70221	25.6734	2.06056
1.98355	3.87343	2.59366	27.6346	5.74119	14.5013	3.88605	3.08692	7.18321	2.64764	3.53109	2.52701	2.19836	4.8376	9.49373	3.62795	2.46021	17.5542	8.44052	6.60261	4.38579	1.52588	5.3377	21.4187	2.4179	11.5019	6.74363	3.71885	1.70302	25.6009	2.05339
1.98122	3.87469	2.55455	27.4203	5.7175	14.5004	3.88255	3.05979	7.1835	2.6282	3.51019	2.52781	2.21271	4.94653	9.4384	3.61186	2.47046	17.3597	8.11753	6.83373	4.37371	1.52459	5.34125	21.2656	2.38873	11.3574	6.71783	3.76876	1.69844	25.4081	2.04647
1.97708	3.86283	2.52451	27.283	5.62923	14.0318	3.88636	3.01872	7.12535	2.63058	3.48494	2.52254	2.20637	5.01065	9.37558	3.59407	2.47172	17.0815	7.998	6.8505	4.32653	1.52234	5.35597	21.2709	2.35868	11.192	6.69499	3.79121	1.69428	25.2461	2.03079
1.98169	3.81909	2.49218	27.2035	5.49857	13.3199	3.87333	3.00265	6.96239	2.63658	3.45825	2.51674	2.20052	5.05794	9.28401	3.58174	2.46849	16.8991	7.99399	6.84989	4.30875	1.51525	5.36589	21.2905	2.3493	11.0319	6.687	3.80394	1.6924	25.0591	2.02872
1.98728	3.80349	2.46597	27.182	5.46842	13.0507	3.88208	2.98026	6.82616	2.63815	3.45004	2.49882	2.20376	5.22349	9.19652	3.54197	2.45109	16.5907	7.97886	6.86191	4.31517	1.51479	5.38688	21.2062	2.34499	10.9972	6.70798	3.7936	1.68604	24.8347	2.02883
1.97886	3.79223	2.44421	27.1799	5.45772	12.985	3.88415	2.95627	6.75264	2.63738	3.44065	2.49836	2.20599	5.34385	9.11686	3.48334	2.43118	16.3909	7.90724	6.89002	4.30015	1.52375	5.3596	20.9427	2.31007	10.9722	6.72565	3.79437	1.66989	24.5933	2.01429
1.96993	3.74534	2.42209	26.8916	5.43838	12.8753	3.89242	2.90294	6.70704	2.62911	3.42496	2.49452	2.20333	5.36999	9.01557	3.46146	2.41445	16.3163	7.84018	6.94778	4.21736	1.51847	5.34991	20.6808	2.2737	10.9161	6.64916	3.79528	1.67417	24.52	2.01599
1.97191	3.70423	2.41859	26.7644	5.3414	12.7145	3.88516	2.87772	6.62453	2.63107	3.38728	2.49805	2.20193	5.40058	8.8914	3.48111	2.40142	16.1572	7.82314	6.99012	4.15253	1.51869	5.32732	20.5278	2.26651	10.8154	6.61717	3.78108	1.67737	24.5275	2.02462
1.96804	3.70848	2.40455	26.6643	5.08135	12.5397	3.94681	2.83121	6.56427	2.62082	3.38479	2.48967	2.2028	5.44836	8.75835	3.49345	2.39659	15.9521	7.63573	7.0098	4.13547	1.52028	5.31503	20.3525	2.22992	10.7698	6.60407	3.77158	1.67642	24.4382	2.03411
1.95678	3.66986	2.38773	26.5462	4.80683	12.5047	3.94945	2.8048	6.54252	2.61287	3.37186	2.48506	2.21064	5.50232	8.60541	3.46389	2.3849	15.7289	7.51474	7.0171	4.12454	1.52322	5.30043	20.1459	2.20075	10.5603	6.56429	3.73407	1.67611	24.0541	2.02915
1.9558	3.62815	2.36693	26.4983	4.6986	12.4223	3.96852	2.79117	6.42732	2.61482	3.3681	2.48476	2.2045	5.49244	8.42712	3.46955	2.38145	15.5366	7.43127	7.03219	4.12779	1.52316	5.29098	20.0221	2.1934	10.3471	6.52855	3.6949	1.68069	23.3927	2.03182
1.96227	3.5944	2.35456	26.5048	4.68321	12.3127	3.98391	2.78169	6.29092	2.62853	3.34801	2.48735	2.20116	5.50299	8.1986	3.47103	2.3678	15.3002	7.35858	7.0437	4.11242	1.52751	5.33876	19.7391	2.19433	10.2793	6.47869	3.69285	1.69319	22.9298	2.02821
1.9643	3.58358	2.32888	26.644	4.67461	12.1189	3.98021	2.77076	6.22561	2.64815	3.32811	2.4874	2.19625	5.5432	7.96319	3.44424	2.36062	15.0261	7.37501	7.05209	4.08161	1.53225	5.34234	19.4917	2.18145	10.1971	6.43232	3.67615	1.68555	22.6108	2.023
1.95805	3.55051	2.30957	26.5973	4.66426	11.9243	4.00222	2.74499	6.22628	2.66314	3.32595	2.4673	2.18623	5.60037	7.72423	3.43398	2.37102	14.6052	7.35168	7.05649	4.05624	1.52566	5.32497	19.2411	2.17021	10.0972	6.42443	3.6356	1.69043	22.1805	2.01855
1.95483	3.52358	2.2929	26.4293	4.56865	11.6214	3.99498	2.70586	6.19945	2.67174	3.31785	2.46196	2.17692	5.60868	7.4994	3.42535	2.38004	14.1654	7.35417	7.05704	4.02588	1.52971	5.2902	18.8781	2.16718	10.0448	6.40985	3.5714	1.69502	21.6513	2.01403
1.9528	3.48655	2.28021	26.3003	4.48808	11.223	4.01956	2.65145	6.20446	2.68629	3.32164	2.46211	2.1722	5.60661	7.25229	3.4222	2.38858	13.7829	7.41925	7.04965	4.01359	1.53238	5.30617	18.5645	2.17449	9.9896	6.36961	3.49162	1.68531	21.265	2.00764
1.94283	3.46891	2.26435	26.2805	4.44925	11.1332	4.04641	2.64059	6.19964	2.67689	3.3226	2.4598	2.16972	5.62676	6.9656	3.40179	2.3892	13.5158	7.35898	7.04526	3.99174	1.52874	5.29614	18.3813	2.16845	9.92888	6.33624	3.43125	1.68403	21.0995	2.00384
1.94208	3.44517	2.25402	26.3073	4.42097	11.03	4.06653	2.62541	6.20265	2.6707	3.30346	2.44229	2.1709	5.65058	6.69227	3.34685	2.39266	13.3814	7.3069	7.02304	3.95586	1.53076	5.2858	18.266	2.15228	9.75447	6.33973	3.34584	1.68375	20.8654	1.99709
1.93878	3.41548	2.25458	26.258	4.41646	10.9832	4.0771	2.61339	6.22597	2.67818	3.29722	2.43001	2.16574	5.66587	6.46798	3.34623	2.37564	13.3609	7.22016	7.00694	3.93068	1.53724	5.25683	18.1363	2.15801	9.66999	6.33516	3.32148	1.69354	20.6788	1.98151
1.94143	3.38284	2.25656	26.0952	4.44401	11.0055	4.12034	2.60713	6.25088	2.68066	3.29316	2.43277	2.16473	5.68485	6.26838	3.34763	2.35979	12.967	7.12625	7.00092	3.88528	1.54082	5.26903	17.8315	2.15821	9.48689	6.31099	3.31803	1.69345	20.4807	1.97989
1.93003	3.34976	2.24822	25.9196	4.48169	10.9071	4.13148	2.60544	6.27463	2.6743	3.29217	2.44249	2.14693	5.74127	6.08215	3.36919	2.35809	12.5692	7.04624	7.01439	3.85283	1.531	5.30882	17.5345	2.15014	9.35142	6.29347	3.27177	1.69407	20.1701	1.98279
1.92381	3.30371	2.2423	25.9937	4.47356	10.8002	4.11244	2.60483	6.2118	2.66781	3.2627	2.43656	2.14246	5.7925	5.93036	3.36604	2.34339	12.4148	7.0055	7.01602	3.84254	1.52751	5.31994	17.3856	2.15274	9.29761	6.24724	3.2365	1.69184	19.8688	1.97043
1.92052	3.295	2.22509	25.9204	4.48888	10.751	4.10678	2.6119	6.21049	2.67085	3.2489	2.4378	2.1234	5.80348	5.83472	3.43401	2.3521	12.4017	6.89253	7.00195	3.83451	1.52929	5.35249	17.3612	2.14948	9.16103	6.18329	3.22918	1.68978	19.6802	1.97168
1.91474	3.29185	2.2094	25.8562	4.42718	10.7544	4.10303	2.62174	6.2272	2.68592	3.25331	2.45401	2.11463	5.83869	5.752	3.45406	2.34067	12.3788	6.90777	6.98264	3.80344	1.52639	5.37309	17.1357	2.14585	9.12369	6.11305	3.21806	1.69768	19.5547	1.9643
1.91302	3.26867	2.19481	25.7744	4.45885	10.742	4.0961	2.63252	6.24083	2.70077	3.24199	2.47614	2.10665	5.85396	5.64793	3.4388	2.33809	12.5783	6.94746	6.96414	3.7573	1.52375	5.35798	16.7126	2.13482	9.08049	6.05811	3.19027	1.70366	19.369	1.95048
1.90879	3.21037	2.16772	25.8147	4.49323	10.6521	4.09136	2.64337	6.23344	2.70747	3.18423	2.48959	2.10781	5.85125	5.51971	3.44867	2.33972	12.6605	6.94797	6.95658	3.75483	1.51987	5.3309	16.4625	2.14342	9.06272	6.00892	3.15172	1.69837	18.9888	1.94646
1.90932	3.1749	2.16534	25.8635	4.46433	10.5236	4.05832	2.64097	6.21354	2.71446	3.16721	2.49716	2.09202	5.84402	5.36062	3.43752	2.3207	12.558	6.9543	6.93709	3.74875	1.52577	5.30737	16.3866	2.16871	9.05173	5.99107	3.13272	1.69639	18.661	1.9597
1.89995	3.1414	2.16276	25.7502	4.43623	10.4888	4.04778	2.64485	6.11283	2.72016	3.16876	2.5015	2.08584	5.84738	5.22652	3.44695	2.31873	12.463	6.97307	6.93322	3.75658	1.52404	5.28086	16.3381	2.20231	9.10415	5.88632	3.12574	1.69623	18.5117	1.96903
1.89707	3.11499	2.13471	25.8259	4.49574	10.5448	4.04228	2.64866	5.87815	2.72702	3.16969	2.5025	2.08154	5.85861	5.07793	3.45086	2.30732	12.4207	7.05993	6.94164	3.76029	1.5192	5.26049	16.344	2.207	9.1507	5.80246	3.10749	1.70029	18.4197	1.96958
1.89983	3.08827	2.11091	25.7842	4.55971	10.5226	4.02783	2.66558	5.70039	2.73511	3.1618	2.49817	2.07245	5.84671	4.9338	3.44834	2.31545	12.4114	7.1524	6.95213	3.73502	1.50554	5.18944	16.3335	2.20935	9.20056	5.68345	3.04963	1.70008	18.3925	1.96326
1.89692	3.05199	2.10459	25.7717	4.47668	10.3892	3.99987	2.67285	5.67677	2.75664	3.15187	2.4964	2.06947	5.8189	4.80407	3.4928	2.33027	12.4321	7.22367	6.93684	3.7514	1.4981	5.1018	16.2989	2.20321	9.19549	5.57271	3.01698	1.69905	18.3768	1.96353
1.89079	3.01463	2.10295	25.788	4.38165	10.3801	3.97922	2.69505	5.6874	2.75612	3.14875	2.50661	2.06305	5.79905	4.67905	3.54395	2.35282	12.5622	7.20598	6.89439	3.73512	1.49366	5.04709	16.2037	2.19833	9.12041	5.53231	2.98245	1.69833	18.4675	1.96471
1.8898	2.97999	2.08795	25.7151	4.36719	10.3546	3.95641	2.70906	5.65873	2.75372	3.15083	2.50994	2.06134	5.79359	4.48569	3.59274	2.36172	12.79	7.20769	6.84723	3.69157	1.4926	4.97873	16.0063	2.19864	9.04535	5.49677	2.97466	1.69665	18.4684	1.95197
1.88608	2.93762	2.07207	25.3346	4.37476	10.1997	3.92822	2.7124	5.66905	2.75352	3.1284	2.50747	2.06236	5.80798	4.29334	3.61598	2.3702	12.814	7.23871	6.80563	3.61632	1.49491	4.90051	15.8323	2.19817	8.93382	5.4518	2.9582	1.70714	18.4051	1.95931
1.88555	2.9017	2.0801	25.0569	4.39398	9.9168	3.92256	2.72848	5.59654	2.76026	3.13388	2.50418	2.05965	5.8069	4.14644	3.67468	2.38334	12.637	7.2567	6.77417	3.50963	1.49591	4.88152	15.837	2.21925	8.83838	5.39499	2.96554	1.70597	18.2238	1.95492
1.88843	2.85928	2.08052	24.8594	4.40985	9.8528	3.92776	2.7272	5.52414	2.77663	3.14345	2.49788	2.05543	5.84168	4.02608	3.6898	2.3902	12.5731	7.30492	6.63876	3.45665	1.48869	4.87613	15.893	2.2354	8.71017	5.35866	2.9382	1.70655	18.2286	1.93673
1.89139	2.83329	2.0843	24.7479	4.38794	9.85014	3.92002	2.73051	5.51624	2.78187	3.14558	2.51958	2.05021	5.86876	3.91181	3.69588	2.3881	12.8283	7.34898	6.51073	3.44143	1.49253	4.82256	15.8183	2.24638	8.5795	5.30489	2.91732	1.7133	18.2171	1.91877
1.88003	2.82586	2.08415	24.7819	4.34993	9.80577	3.91144	2.72391	5.46912	2.78444	3.15173	2.53416	2.04617	5.90343	3.80022	3.70077	2.39733	12.9423	7.41099	6.47978	3.42209	1.49688	4.80715	15.6792	2.26228	8.53781	5.24808	2.90659	1.70796	18.154	1.91457
1.88348	2.80607	2.0997	24.8962	4.34479	9.76597	3.89865	2.71263	5.41285	2.7938	3.17099	2.55214	2.04569	5.88543	3.70511	3.69777	2.39734	12.9619	7.40348	6.46438	3.32179	1.49958	4.7697	15.6077	2.25536	8.54441	5.18806	2.88908	1.70277	18.2633	1.91395
1.88074	2.75736	2.12402	25.081	4.31674	9.87677	3.90199	2.69867	5.37615	2.81367	3.17418	2.55715	2.04498	5.86715	3.57885	3.72024	2.37198	13.016	7.38109	6.46667	3.23884	1.49616	4.73035	15.5359	2.25953	8.37363	5.12955	2.87511	1.70064	18.3562	1.91341
1.88266	2.73062	2.13149	25.1097	4.29891	9.81807	3.9005	2.6773	5.41053	2.81597	3.16964	2.56005	2.04767	5.92012	3.48894	3.74369	2.36131	12.9621	7.3695	6.45996	3.17736	1.49893	4.71124	15.459	2.2673	8.16018	5.10352	2.86098	1.70281	18.331	1.91976
1.88059	2.72016	2.12402	25.205	4.32051	9.87164	3.90434	2.6854	5.43841	2.82251	3.19277	2.54548	2.04451	5.9357	3.41517	3.74716	2.38272	12.8738	7.39183	6.43408	3.17055	1.49514	4.71364	15.3266	2.28925	8.03848	5.09477	2.85281	1.70126	18.319	1.92209
1.88035	2.69328	2.10794	24.9778	4.34051	9.91879	3.90885	2.70332	5.45599	2.84055	3.19042	2.53125	2.03814	5.90879	3.37767	3.8111	2.38259	12.8195	7.42317	6.40242	3.16438	1.49428	4.76189	15.2936	2.33073	7.98466	5.08459	2.8332	1.70334	18.3697	1.92551
1.88353	2.67671	2.11513	24.982	4.49551	9.96875	3.89512	2.72263	5.49807	2.87391	3.14502	2.52988	2.04485	5.87153	3.3307	3.83126	2.37845	12.7856	7.45036	6.37184	3.14919	1.49719	4.78982	15.3137	2.33287	7.94175	5.0256	2.80538	1.71039	18.5252	1.92734
1.88611	2.64888	2.11759	25.0717	4.64779	10.0193	3.90318	2.72635	5.5015	2.88504	3.11102	2.52124	2.04519	5.78617	3.29984	3.82159	2.37688	12.6855	7.46671	6.35103	3.1279	1.49861	4.78352	15.2897	2.32461	7.89454	4.97403	2.7866	1.71049	18.6393	1.92516
1.88323	2.62191	2.11488	25.3469	4.72625	10.0848	3.90801	2.70372	5.47521	2.88882	3.07659	2.52577	2.03945	5.75016	3.23475	3.83963	2.37796	12.6129	7.47841	6.35203	3.11795	1.50172	4.76578	15.2221	2.32491	7.73021	4.84663	2.7829	1.71232	18.5954	1.92305
1.88012	2.60136	2.13079	25.6558	4.74038	10.1585	3.88715	2.70104	5.42693	2.88285	3.03297	2.52544	2.04193	5.73985	3.20491	3.83437	2.37658	12.5785	7.50475	6.34332	3.12341	1.48998	4.76013	15.1493	2.34721	7.6504	4.79885	2.76443	1.71572	18.5157	1.91321
1.87106	2.55799	2.14201	25.7824	4.74164	10.2255	3.8659	2.725	5.40326	2.88742	3.00752	2.52225	2.02585	5.75898	3.16875	3.83592	2.36836	12.546	7.49988	6.3473	3.13281	1.48378	4.74721	15.1105	2.35997	7.40107	4.80705	2.75277	1.71531	18.5539	1.91835
1.87393	2.5164	2.14928	25.6103	4.75828	10.2406	3.84093	2.73432	5.39489	2.88284	2.95954	2.51782	2.01811	5.77011	3.15247	3.84831	2.35585	12.4962	7.51692	6.34722	3.06061	1.48006	4.74011	15.1087	2.37279	7.33836	4.78237	2.74658	1.71148	18.6367	1.9348
1.87096	2.51625	2.15371	25.3271	4.75809	10.2819	3.83733	2.74419	5.38666	2.88949	2.94293	2.50142	2.01327	5.78939	3.11819	3.8704	2.34973	12.4798	7.49379	6.34971	2.99573	1.47522	4.73188	15.0599	2.37026	7.30364	4.73685	2.72684	1.70111	18.6716	1.92805
1.87215	2.50239	2.14716	24.8904	4.76795	10.3072	3.80023	2.75035	5.35765	2.87543	2.89562	2.48132	2.02122	5.79291	3.1117	3.88519	2.35428	12.4772	7.45753	6.33401	2.9994	1.47332	4.72801	14.9944	2.37262	7.23126	4.69839	2.69852	1.69338	18.6502	1.9276
1.8723	2.45998	2.13184	24.6207	4.78974	10.2457	3.78602	2.75717	5.31709	2.89157	2.847	2.46462	2.01769	5.81354	3.07688	3.90402	2.36057	12.4476	7.4361	6.31701	3.01185	1.47583	4.75767	14.9512	2.38132	7.20698	4.6773	2.68199	1.69761	18.6145	1.93159
1.87492	2.43443	2.11493	24.7791	4.83593	10.2049	3.77342	2.75931	5.30365	2.89486	2.83731	2.44291	2.01516	5.78015	3.04438	3.92034	2.36699	12.4238	7.53733	6.27533	3.00698	1.4719	4.76886	14.8688	2.40344	7.21629	4.6581	2.66614	1.69685	18.6026	1.93754
1.88208	2.41352	2.09707	24.6618	4.94958	10.17	3.7592	2.74746	5.29788	2.95154	2.8494	2.43085	2.01592	5.70762	3.02134	3.92512	2.36304	12.405	7.60565	6.17487	3.0207	1.47382	4.76956	14.7505	2.40354	7.20167	4.66076	2.66045	1.69383	18.4764	1.95596
1.88478	2.39126	2.08188	24.6589	4.97783	10.1385	3.7517	2.74164	5.29511	2.99348	2.8336	2.42349	2.01414	5.66012	3.01495	3.93413	2.36917	12.3133	7.53946	6.0281	3.01586	1.47003	4.75564	14.6337	2.39597	7.19358	4.64498	2.65615	1.70376	18.3322	1.96269
1.88856	2.34639	2.08266	24.669	4.97659	10.0876	3.75724	2.73662	5.30087	3.02667	2.8384	2.40581	2.00886	5.65604	2.99496	3.93825	2.36833	12.1483	7.50181	5.95855	2.99742	1.46937	4.72753	14.5572	2.38942	7.26484	4.62602	2.65552	1.70539	18.2514	1.99371
1.88082	2.33143	2.08216	24.541	5.02136	9.99604	3.79583	2.73225	5.31651	3.05559	2.83313	2.39189	2.02889	5.65594	2.95156	3.95619	2.38269	12.071	7.47881	5.95151	3.0065	1.4619	4.70258	14.4473	2.39062	7.25559	4.6024	2.65337	1.71823	18.2328	1.99403
1.86528	2.32385	2.07865	24.5324	5.08298	9.96737	3.79106	2.75172	5.31123	3.05697	2.81696	2.39138	2.02428	5.64128	2.92002	3.95682	2.39721	12.0604	7.57657	5.95296	3.02561	1.45337	4.74638	14.3857	2.38483	7.16898	4.55088	2.6503	1.72235	18.2677	1.99649
1.86442	2.28635	2.07441	24.1987	5.22376	9.97247	3.76057	2.76865	5.30752	3.06991	2.79383	2.38735	2.00527	5.64842	2.90055	3.95005	2.39917	12.0626	7.57571	5.94676	3.03227	1.45296	4.72935	14.4733	2.39031	7.08032	4.48962	2.64133	1.73109	18.1783	1.98542
1.86013	2.24616	2.07137	24	5.28509	9.91815	3.75597	2.75937	5.29788	3.08075	2.78576	2.38292	1.99004	5.64025	2.91189	3.97321	2.39768	12.0737	7.58518	5.95264	3.04135	1.45726	4.65705	14.5571	2.38342	7.09761	4.41104	2.62045	1.73253	17.8403	1.97701
1.85469	2.21116	2.07828	24.1292	5.32908	9.92605	3.78447	2.78403	5.29673	3.07787	2.80181	2.37964	1.96813	5.65395	2.91733	3.98206	2.39979	12.0719	7.66181	5.96146	3.03135	1.45596	4.61658	14.4883	2.37518	7.03681	4.3576	2.59855	1.72626	17.6168	1.98569
1.85364	2.19025	2.1584	24.1773	5.38345	9.9106	3.77928	2.77334	5.27707	3.08667	2.78823	2.37094	1.95406	5.67968	2.94135	3.98203	2.39984	11.9788	7.68584	5.90747	3.03179	1.4576	4.59602	14.3987	2.37491	6.93112	4.32049	2.58706	1.72096	17.5179	1.9795
1.85195	2.16615	2.27142	24.2003	5.41932	9.92328	3.80197	2.7666	5.25985	3.0725	2.83041	2.36515	1.96308	5.67237	2.9347	3.9849	2.41403	11.8919	7.6747	5.70292	3.01634	1.46253	4.53647	14.2374	2.37567	6.89464	4.252	2.57965	1.71523	17.3516	1.98123
1.83902	2.14445	2.33662	24.1977	5.43878	9.88611	3.80301	2.76578	5.23937	3.06451	2.84316	2.35754	1.95396	5.6667	2.92393	3.99429	2.42129	11.8639	7.65082	5.48595	2.99831	1.46688	4.51223	13.8911	2.37189	6.79764	4.16098	2.56017	1.71687	17.1905	1.98325
1.83114	2.08816	2.36183	24.4678	5.5449	9.87983	3.79446	2.76118	5.23894	3.0655	2.8473	2.34328	1.95377	5.73523	2.92015	3.99677	2.42698	11.8711	7.5927	5.36603	2.99427	1.47165	4.5044	13.6802	2.37073	6.63171	4.10949	2.51704	1.70446	17.1454	1.98712
1.82284	2.07991	2.39503	24.5387	5.70352	9.87712	3.76184	2.78412	5.23176	3.09613	2.8613	2.33449	1.93604	5.77985	2.90668	3.98937	2.42923	11.8252	7.57959	5.3435	2.99527	1.47344	4.48941	13.5397	2.37983	6.47314	4.0778	2.51013	1.7036	17.0496	1.99447
1.80791	2.0822	2.4334	24.4428	5.76983	9.87496	3.73613	2.83221	5.20748	3.09625	2.88283	2.34913	1.92739	5.81396	2.9108	3.99143	2.42925	11.798	7.59661	5.26796	2.99649	1.47603	4.46357	13.3914	2.37096	6.43731	4.03008	2.50181	1.70956	16.6755	2.01458
1.77446	2.08465	2.48133	24.3194	5.78353	9.9019	3.74819	2.85332	5.20374	3.09399	2.90739	2.34924	1.92098	5.82947	2.90889	3.99935	2.43244	11.7841	7.58824	5.11103	3.00466	1.49394	4.40462	13.2974	2.37508	6.42467	3.98681	2.48623	1.70732	16.3012	2.04429
1.76795	2.09999	2.54161	24.3088	5.80503	10.0025	3.79341	2.85879	5.20427	3.13887	2.90496	2.34027	1.91222	5.85851	2.90356	3.98699	2.4307	11.7421	7.53825	4.80797	3.00195	1.49047	4.37019	13.2542	2.37354	6.382	3.93648	2.42993	1.70141	16.158	2.0599
1.7528	2.11873	2.62315	24.2911	5.8438	10.0251	3.86042	2.87336	5.15826	3.13633	2.89571	2.33847	1.91221	5.84436	2.90576	3.9763	2.42563	11.6956	7.42836	4.18988	3.01766	1.49254	4.35224	13.2282	2.36385	6.23421	3.90144	2.37833	1.70577	16.1689	2.06805
1.74664	2.13158	2.67087	24.1719	5.8981	10.1032	3.8913	2.87298	5.11233	3.11675	2.88975	2.34499	1.90861	5.79926	2.90321	3.96397	2.43405	11.655	7.41374	3.8045	3.03379	1.49124	4.30604	13.1784	2.36476	6.19298	3.87321	2.36005	1.7054	16.1097	2.10943
1.74705	2.15108	2.73903	24.064	5.94765	10.2006	3.89943	2.8878	5.07385	3.11884	2.88279	2.34407	1.91118	5.74315	2.90404	3.94679	2.44058	11.6457	7.40837	3.78588	3.04926	1.47833	4.25136	13.0221	2.36551	6.12833	3.84445	2.33198	1.70415	16.0328	2.14214
1.74169	2.14406	2.9339	23.8833	5.98859	10.2422	3.90628	2.89695	5.05912	3.13345	2.89022	2.34575	1.91672	5.7	2.89486	3.94258	2.45256	11.632	7.43637	3.77432	3.04638	1.4752	4.19016	12.9428	2.36609	6.10832	3.81678	2.34032	1.70918	16.0634	2.16204
1.73425	2.14954	3.14788	23.8191	6.0315	10.339	3.97474	2.90497	5.03967	3.14114	2.88476	2.35071	1.91774	5.63819	2.87389	3.94195	2.45823	11.6055	7.43287	3.75357	3.04616	1.47534	4.16456	12.9012	2.38437	6.08964	3.72775	2.33947	1.70245	16.1234	2.16595
1.74659	2.15331	3.30058	23.7212	6.06243	10.4227	3.92748	2.91673	5.0156	3.12795	2.88876	2.36337	1.90532	5.57122	2.85849	3.95183	2.47273	11.5915	7.40096	3.63421	3.06786	1.47825	4.15616	12.8724	2.39685	6.02834	3.6488	2.33294	1.70678	16.1077	2.19856
1.75252	2.1536	3.32464	23.6972	6.08916	10.4712	3.94923	2.92032	4.98876	3.1375	2.87382	2.37533	1.89774	5.49291	2.85556	3.94201	2.47334	11.5686	7.30955	3.39561	3.08307	1.47275	4.12003	12.8408	2.39843	5.96537	3.6086	2.33701	1.72043	16.0668	2.20512
1.75584	2.16191	3.34871	23.6361	6.0889	10.4188	3.9581	2.9268	4.95303	3.14934	2.88365	2.38367	1.89701	5.34542	2.85875	3.9343	2.48318	11.506	7.21604	3.15047	3.07356	1.46629	4.07774	12.9151	2.39441	5.92332	3.6057	2.33621	1.7073	16.0364	2.20183
1.76311	2.17817	3.41394	23.555	6.10533	10.3386	3.93402	2.94353	4.86364	3.14485	2.90662	2.39007	1.89998	5.26912	2.86246	3.92086	2.49432	11.3934	7.14367	3.01598	3.07645	1.46124	4.06678	13.0074	2.39117	5.88001	3.5796	2.32598	1.69904	15.9986	2.2017
1.75883	2.15472	3.48796	23.3588	6.13942	10.3459	3.95502	2.96503	4.82776	3.14693	2.90763	2.38969	1.89536	5.25841	2.86141	3.93386	2.51381	11.3306	7.14355	2.97392	3.07729	1.46466	4.06328	13.0047	2.38789	5.87382	3.53844	2.31729	1.69147	15.8768	2.22571
1.74534	2.13769	3.53812	23.1958	6.15532	10.402	3.98689	2.98715	4.82118	3.14031	2.92561	2.3867	1.89578	5.27334	2.86506	3.94758	2.52872	11.2912	7.16262	2.94346	3.07411	1.47137	4.04056	13.0078	2.39353	5.83255	3.50479	2.29133	1.69057	15.62	2.25555
1.73708	2.14397	3.58553	23.1238	6.17099	10.4417	4.03176	2.99029	4.78748	3.14033	2.91937	2.38659	1.90058	5.24421	2.87204	3.92938	2.52353	11.1901	7.1666	2.91224	3.06833	1.47174	3.98594	12.9962	2.39926	5.83046	3.47256	2.28338	1.70458	15.2772	2.27627
1.74458	2.15531	3.61568	23.0729	6.18076	10.4574	3.98798	3.00364	4.73396	3.14613	2.93172	2.38723	1.90687	5.21529	2.87458	3.88609	2.51631	10.9157	7.17483	2.87907	3.08211	1.48257	3.91328	12.9326	2.3998	5.82687	3.46395	2.27199	1.70484	15.1359	2.28404
1.73375	2.16188	3.63798	22.9765	6.22583	10.4528	4.01207	3.01229	4.67175	3.15257	2.94125	2.37157	1.90546	5.15965	2.87784	3.85272	2.51708	10.584	7.16401	2.85942	3.09041	1.48042	3.86274	13.0154	2.40089	5.81001	3.46426	2.26507	1.71036	15.0831	2.29603
1.72176	2.17823	3.67094	22.8422	6.31671	10.4144	4.00077	3.01419	4.62594	3.15132	2.94253	2.36304	1.89801	5.13997	2.86142	3.78455	2.51184	10.4193	7.14103	2.84936	3.10279	1.48069	3.83068	13.2094	2.40287	5.77009	3.45884	2.26733	1.71442	14.855	2.31694
1.71748	2.20321	3.69775	22.616	6.34408	10.3462	3.9993	3.0318	4.59551	3.15322	2.94268	2.36643	1.90257	5.11172	2.84411	3.773	2.49833	9.95574	7.15447	2.84303	3.0994	1.46311	3.80342	13.3552	2.40565	5.70119	3.45954	2.26944	1.71972	14.4958	2.33195
1.71917	2.22184	3.71346	22.3343	6.35733	10.2912	3.99063	3.06998	4.57014	3.16101	2.9383	2.37309	1.91132	5.09077	2.83423	3.73704	2.48965	9.46266	7.11789	2.84359	3.09475	1.45563	3.77878	13.3535	2.40245	5.62712	3.46191	2.25763	1.72026	14.2118	2.33761
1.7217	2.23999	3.72379	22.2248	6.35761	10.3168	3.9808	3.09736	4.53851	3.16243	2.93742	2.38068	1.91535	5.07096	2.82754	3.69421	2.48807	9.26292	7.06804	2.84983	3.091	1.45049	3.75927	13.3692	2.39354	5.61079	3.46767	2.24693	1.72113	14.1351	2.33848
1.73129	2.24692	3.72728	21.8921	6.41765	10.3692	4.0016	3.13706	4.47096	3.17809	2.93877	2.38277	1.92803	5.04037	2.83804	3.66676	2.48721	9.11943	7.12307	2.85738	3.08173	1.45508	3.75027	13.5148	2.38466	5.5977	3.42384	2.2423	1.72518	14.0291	2.34764
1.73003	2.24611	3.72841	21.5008	6.42055	10.3518	4.06368	3.14698	4.41932	3.17866	2.93391	2.37601	1.93243	4.97053	2.84855	3.66187	2.49096	8.9135	7.16065	2.8377	3.06919	1.45346	3.75434	13.6293	2.37726	5.58397	3.35626	2.23873	1.7174	13.8567	2.35031
1.73799	2.25408	3.72965	21.2698	6.44957	10.3437	4.09061	3.13848	4.36947	3.17204	2.93785	2.37946	1.93341	4.92313	2.84995	3.64423	2.49808	8.73837	7.13932	2.81596	3.05254	1.46623	3.7871	13.747	2.35223	5.5395	3.32044	2.24179	1.71491	13.6553	2.36176
1.7367	2.26328	3.72173	20.8521	6.43554	10.3498	4.08382	3.15993	4.31039	3.15265	2.94588	2.38594	1.94652	4.89033	2.83645	3.60633	2.50894	8.59637	7.10811	2.80237	3.04012	1.46754	3.79317	13.7588	2.33093	5.47155	3.29728	2.24834	1.71689	13.499	2.365
1.73287	2.29043	3.72484	20.6121	6.42755	10.2922	4.07597	3.18999	4.2877	3.15196	2.95829	2.39751	1.94536	4.86373	2.82469	3.56498	2.52508	8.42008	7.04085	2.81239	3.03773	1.46963	3.78993	13.6943	2.31641	5.41003	3.27403	2.24096	1.71854	13.3909	2.37849
1.74857	2.3286	3.71992	20.4899	6.48253	10.2835	4.09211	3.20586	4.24546	3.16133	2.95209	2.40922	1.95194	4.82388	2.8178	3.52233	2.51734	8.29793	6.96494	2.82199	3.04124	1.4773	3.78818	13.6648	2.31586	5.3208	3.28593	2.23224	1.72727	13.2286	2.38754
1.74946	2.32664	3.72297	20.3765	6.59969	10.2865	4.11346	3.20575	4.23902	3.16753	2.93955	2.40962	1.98015	4.80099	2.8112	3.45171	2.54895	8.15603	6.91515	2.80293	3.04393	1.47347	3.80083	13.6472	2.31984	5.21077	3.30149	2.22844	1.73213	13.0649	2.38907
1.74731	2.33606	3.733	20.3337	6.67749	10.2153	4.15009	3.23267	4.18463	3.15657	2.91898	2.40799	1.99348	4.80014	2.79967	3.38368	2.56275	8.02128	6.90506	2.77548	3.04886	1.46969	3.80401	13.6039	2.32289	5.14988	3.30107	2.22864	1.73333	12.9672	2.41867
1.7519	2.37907	3.74842	20.3247	6.65498	10.1868	4.16092	3.25527	4.1465	3.16959	2.91659	2.41164	2.00435	4.78699	2.7959	3.32354	2.55621	7.76244	6.87097	2.75161	3.0546	1.47358	3.79869	13.5397	2.32346	5.13135	3.28957	2.22925	1.73492	12.8994	2.45496
1.74938	2.43255	3.76375	20.3064	6.65622	10.224	4.17777	3.26604	4.1096	3.17296	2.88556	2.41778	2.02291	4.75002	2.78474	3.27114	2.54603	7.56751	6.88188	2.73203	3.06453	1.47529	3.77835	13.4708	2.31829	5.13084	3.26439	2.22443	1.7383	12.7478	2.46959
1.75062	2.43811	3.78495	20.0383	6.7179	10.2759	4.20105	3.25735	4.03712	3.15955	2.86823	2.42751	2.03396	4.72435	2.79008	3.23695	2.56127	7.38133	6.83161	2.71447	3.0641	1.47757	3.76252	13.4795	2.31276	5.08675	3.23819	2.2189	1.73782	12.4669	2.50274
1.76313	2.45146	3.83814	19.8629	6.78321	10.3396	4.2174	3.27909	4.01055	3.18076	2.87229	2.46998	2.03055	4.73347	2.76697	3.2144	2.57745	7.21143	6.80041	2.68753	3.05469	1.474	3.74059	13.4873	2.3119	5.0369	3.23216	2.20693	1.72998	12.1538	2.52456
1.7634	2.47275	3.88083	19.9364	6.82052	10.4363	4.21532	3.2861	4.0187	3.18791	2.86364	2.48101	2.02433	4.731	2.73627	3.17696	2.59165	6.95676	6.77348	2.6731	3.04737	1.4693	3.71113	13.4655	2.31163	4.9769	3.21655	2.20511	1.73524	11.9111	2.53236
1.76443	2.50772	3.90997	19.8574	6.80847	10.474	4.23146	3.29613	4.01838	3.19039	2.8465	2.47841	2.02087	4.72851	2.711	3.12671	2.60929	6.57938	6.79237	2.66069	3.03044	1.45868	3.70625	13.612	2.29893	4.96186	3.20783	2.18198	1.72629	11.7584	2.57112
1.77274	2.53303	3.91614	19.4829	6.90637	10.4408	4.24186	3.32317	4.00304	3.18364	2.82168	2.48442	2.01944	4.7144	2.7053	3.06897	2.6081	6.23514	6.80234	2.66529	2.98906	1.45699	3.68025	13.5715	2.29955	4.94647	3.23539	2.18126	1.73132	11.6764	2.57273
1.76981	2.55135	3.91735	19.0998	6.98974	10.4726	4.24962	3.36538	3.95979	3.17471	2.80017	2.47934	2.01506	4.6944	2.69562	2.99754	2.61066	6.00232	6.80264	2.66921	2.98053	1.44709	3.63138	13.5021	2.31217	4.87792	3.22771	2.18693	1.74086	11.5736	2.58303
1.77582	2.55912	3.90985	18.5473	7.03071	10.4097	4.25993	3.36266	3.94777	3.16961	2.7661	2.48166	2.00983	4.65897	2.6989	2.9691	2.58849	5.85521	6.81616	2.66805	2.98666	1.44313	3.60529	13.5153	2.31721	4.83264	3.24204	2.18182	1.73364	11.4538	2.59494
1.779	2.60937	3.90699	18.1099	7.02625	10.3634	4.2595	3.38351	3.8084	3.18677	2.71525	2.46627	2.01895	4.61434	2.71942	2.95574	2.58083	5.66887	6.8515	2.67051	3.01488	1.44725	3.55004	13.6112	2.30206	4.69597	3.23451	2.1634	1.7334	11.3334	2.61977
1.77905	2.6416	3.91406	17.8107	7.01477	10.1906	4.26269	3.38732	3.68399	3.19502	2.69532	2.45625	2.0231	4.5273	2.7248	2.95611	2.58261	5.40733	6.86272	2.67699	3.04181	1.45396	3.5349	13.6408	2.28589	4.62693	3.20592	2.15907	1.72918	11.2286	2.63384
1.77692	2.66057	3.94736	17.1838	7.01518	10.1182	4.28263	3.39117	3.65359	3.20134	2.70332	2.44371	2.02899	4.46716	2.72199	2.93416	2.56886	5.23748	6.88613	2.66848	3.02443	1.45841	3.55596	13.5909	2.2547	4.59147	3.18082	2.15484	1.74388	11.0698	2.64496
1.78189	2.70783	3.96997	16.8882	7.04581	10.0372	4.28352	3.4012	3.64255	3.20226	2.71114	2.44473	2.03451	4.44561	2.71081	2.90699	2.57398	5.13412	6.86605	2.67353	3.01081	1.45599	3.55976	13.5367	2.2607	4.56129	3.17595	2.14993	1.74524	10.9447	2.657
1.78925	2.76392	3.97543	16.9318	7.00475	9.99469	4.28556	3.40648	3.63353	3.21974	2.72047	2.44874	2.02397	4.40799	2.69333	2.87814	2.57928	5.05082	6.84811	2.66228	2.99732	1.45379	3.55931	13.6446	2.26179	4.52292	3.18504	2.13678	1.75402	10.76	2.66403
1.78576	2.79865	3.98021	16.8688	7.00826	9.96564	4.29421	3.4165	3.59148	3.23583	2.74293	2.43961	2.02693	4.33218	2.69171	2.84715	2.61044	4.91755	6.83407	2.67004	2.97035	1.45663	3.58879	13.8635	2.27787	4.50786	3.17521	2.1355	1.75103	10.5227	2.66353
1.78687	2.81192	3.96806	16.7766	7.08745	9.94593	4.30383	3.43413	3.56137	3.23461	2.76486	2.4342	2.03795	4.28503	2.67463	2.81589	2.63738	4.78301	6.82468	2.66741	2.97076	1.45922	3.59174	14.0763	2.28072	4.49469	3.1441	2.12875	1.7492	10.284	2.6644
1.79461	2.83533	3.96974	16.556	7.11383	9.94109	4.32722	3.45712	3.54139	3.23335	2.75186	2.44093	2.04605	4.28303	2.65732	2.77925	2.64083	4.75516	6.81049	2.63081	2.98041	1.45986	3.54895	14.142	2.27829	4.49093	3.1273	2.12354	1.741	10.0423	2.67498
1.80265	2.87814	3.97949	16.3127	7.13077	9.97051	4.35545	3.45244	3.54134	3.22904	2.74347	2.44141	2.04634	4.26793	2.64192	2.72156	2.63036	4.70188	6.80679	2.62773	2.97644	1.4662	3.49196	14.1165	2.26021	4.45893	3.14304	2.11749	1.73557	9.89079	2.67349
1.80479	2.89509	4.02052	16.2111	7.19133	10.0046	4.33875	3.45966	3.51623	3.20452	2.72816	2.43773	2.064	4.2558	2.61795	2.69561	2.63311	4.63127	6.79454	2.64096	2.97002	1.47115	3.40229	14.1577	2.25302	4.43357	3.13721	2.11091	1.73191	9.74955	2.68337
1.80045	2.90618	4.04183	15.8892	7.21136	10.0456	4.35668	3.4609	3.47231	3.19502	2.7098	2.43738	2.0751	4.24409	2.61783	2.66081	2.64713	4.60697	6.62824	2.64338	2.98391	1.47098	3.38675	14.174	2.25471	4.39153	3.11483	2.1101	1.74099	9.62753	2.69067
1.81472	2.92215	4.04791	15.3848	7.2483	10.1042	4.36998	3.45075	3.43719	3.19949	2.70519	2.43628	2.07778	4.23351	2.59866	2.62265	2.66287	4.5419	6.58339	2.64401	2.95857	1.47339	3.39079	14.2224	2.2619	4.30089	3.10629	2.09356	1.7464	9.4617	2.69719
1.80713	2.93277	4.05122	15.1082	7.27838	10.0204	4.42808	3.45324	3.41876	3.1963	2.70225	2.43909	2.08007	4.19775	2.59319	2.61035	2.6766	4.50738	6.58354	2.65762	2.94531	1.47739	3.39515	14.2743	2.27581	4.21124	3.12974	2.09283	1.75483	9.26204	2.69476
1.80804	2.94762	4.05224	14.976	7.39175	10.0701	4.46522	3.46696	3.4118	3.19423	2.69358	2.43986	2.07366	4.17202	2.59235	2.61777	2.6831	4.48923	6.54453	2.66895	2.95736	1.47705	3.38803	14.2826	2.29594	4.1797	3.14435	2.08003	1.7562	9.06988	2.69328
1.81324	2.9802	4.06601	14.8608	7.44887	10.1952	4.48293	3.48815	3.42803	3.19162	2.67838	2.42769	2.06554	4.13652	2.60179	2.61653	2.70248	4.47873	6.51695	2.67369	2.98101	1.47479	3.37916	14.2635	2.29025	4.14188	3.13393	2.07986	1.77566	8.71443	2.69457
1.8173	3.00711	4.09707	14.8375	7.41289	10.1903	4.47787	3.49323	3.43966	3.19323	2.67303	2.42485	2.06444	4.07893	2.61142	2.61513	2.71657	4.46882	6.35175	2.68185	2.99254	1.47567	3.33394	14.2745	2.31186	3.88297	3.1396	2.08752	1.77675	8.42724	2.69184
1.8156	3.02603	4.10567	14.6022	7.40985	10.2163	4.49446	3.51137	3.40542	3.21544	2.65612	2.41727	2.06782	4.0363	2.61342	2.58017	2.71565	4.43879	6.35101	2.6822	2.99373	1.48323	3.31102	14.2608	2.32005	3.7634	3.15367	2.08798	1.77986	8.27836	2.69166
1.82412	3.03823	4.11262	14.3595	7.41938	10.2538	4.5111	3.52834	3.39674	3.2329	2.66111	2.40605	2.07311	4.03769	2.60799	2.56552	2.73532	4.41553	6.30282	2.67422	2.97883	1.48229	3.27608	14.2337	2.32144	3.72468	3.16255	2.07906	1.77924	8.12758	2.70702
1.82528	3.05033	4.13209	14.2068	7.44744	10.2057	4.50343	3.54309	3.46058	3.25722	2.65839	2.40237	2.06835	4.02928	2.61166	2.50639	2.74761	4.36229	6.27494	2.69312	2.9982	1.48765	3.24638	14.1663	2.33447	3.60633	3.16709	2.06849	1.78045	7.95075	2.70927
1.82841	3.05077	4.13934	13.944	7.42986	10.1545	4.47805	3.5611	3.52511	3.26622	2.6624	2.40911	2.06449	4.00155	2.61593	2.44896	2.78637	4.30874	6.30032	2.71403	3.00345	1.48054	3.22463	14.1412	2.37161	3.51817	3.17896	2.06619	1.76745	7.65353	2.70907
1.82227	3.04525	4.13977	13.1878	7.36766	10.1152	4.44641	3.5443	3.59801	3.28065	2.62569	2.40806	2.06407	3.99513	2.61084	2.41472	2.81834	4.25608	6.23454	2.8127	3.00214	1.48341	3.18975	14.0206	2.38451	3.48735	3.18174	2.04778	1.76295	7.3647	2.70678
1.82378	3.06316	4.13645	12.77	7.31029	10.0779	4.43833	3.53352	3.58915	3.27055	2.60454	2.41075	2.07228	3.9719	2.5922	2.40847	2.82897	4.21854	6.20654	2.84724	3.00409	1.48266	3.13976	13.9549	2.3848	3.4825	3.19648	2.04843	1.76296	7.20242	2.70363
1.81965	3.10934	4.12662	12.6012	7.34925	10.1134	4.43154	3.57991	3.61752	3.27953	2.60483	2.42896	2.06943	3.94236	2.57077	2.40931	2.85422	4.20086	6.20828	2.87371	3.0241	1.48026	3.07202	13.8928	2.3921	3.47509	3.18838	2.05118	1.76335	7.10467	2.70906
1.81123	3.15386	4.11413	12.5301	7.38082	10.1379	4.42981	3.63781	3.5982	3.23901	2.56922	2.43085	2.08042	3.91615	2.54929	2.40514	2.85642	4.18064	6.21308	2.89613	3.02868	1.48736	3.02193	13.7774	2.40311	3.48404	3.1885	2.04121	1.7722	7.00109	2.76468
1.81346	3.22264	4.09095	12.3647	7.41166	10.1583	4.40328	3.69005	3.58713	3.20871	2.5523	2.44028	2.0615	3.86533	2.53029	2.40619	2.86832	4.13913	6.20249	3.13885	3.03897	1.48943	2.97653	13.6404	2.40688	3.47411	3.17629	2.02162	1.77886	6.91253	2.81267
1.81582	3.24968	4.07245	12.2523	7.41617	10.0858	4.39512	3.7112	3.58402	3.19402	2.53738	2.4445	2.05722	3.75224	2.54855	2.40699	2.90908	4.08172	6.19617	3.36539	3.04033	1.48247	2.94965	13.5684	2.4254	3.46383	3.15764	2.01443	1.78924	6.78494	2.84885
1.80978	3.31459	4.05878	12.1693	7.39989	10.0881	4.39737	3.69372	3.57381	3.22301	2.52337	2.44748	2.05312	3.63678	2.54895	2.41316	2.95322	4.03828	6.20198	3.49169	3.04458	1.47916	2.91895	13.5369	2.43592	3.44511	3.14123	1.99901	1.80185	6.66908	2.85547
1.80787	3.37403	4.04749	12.1194	7.32282	10.1494	4.33536	3.68915	3.57473	3.23345	2.49274	2.44887	2.05276	3.54941	2.55664	2.38882	2.97588	4.01922	6.23752	3.54141	3.08023	1.47928	2.88413	13.5239	2.43836	3.39121	3.12787	1.98699	1.80198	6.53628	2.86532
1.81608	3.39346	4.02469	11.9975	7.30432	10.1716	4.32853	3.69699	3.59171	3.28756	2.49042	2.42363	2.0548	3.44227	2.56192	2.37961	3.02425	4.01442	6.26854	3.56521	3.08707	1.47835	2.87565	13.4904	2.45215	3.38071	3.10847	1.97941	1.79989	6.44264	2.88365
1.81659	3.40103	3.99776	11.9497	7.29701	10.1993	4.33078	3.6984	3.61436	3.30406	2.48781	2.41806	2.05357	3.37851	2.56027	2.34251	3.03622	3.99415	6.26714	3.58035	3.10729	1.46599	2.85957	13.4206	2.45502	3.36986	3.1059	1.97985	1.79006	6.35113	2.9008
1.81667	3.41894	3.97036	11.9115	7.29096	10.1616	4.34867	3.70413	3.64946	3.32991	2.48782	2.42731	2.05527	3.35578	2.5621	2.32721	3.04513	3.9727	6.25367	3.60822	3.0803	1.46644	2.8334	13.3648	2.46777	3.34578	3.10401	1.97512	1.79461	6.30676	2.92397
1.81355	3.45243	3.92837	11.9771	7.27331	10.1441	4.36694	3.70692	3.67494	3.36623	2.50079	2.43656	2.04228	3.32096	2.57122	2.32237	3.05924	3.95473	6.25117	3.61227	3.06473	1.46043	2.82335	13.3177	2.46581	3.33036	3.11471	1.97381	1.79808	6.2463	2.94592
1.81602	3.49428	3.9094	11.9327	7.24452	10.1379	4.36346	3.70787	3.70284	3.39002	2.49225	2.45708	2.0419	3.27573	2.58275	2.30657	3.05983	3.953	6.2267	3.64494	3.0805	1.45375	2.79151	13.2805	2.46558	3.29457	3.11287	1.97333	1.80036	6.10316	2.95891
1.82013	3.50619	3.89444	11.8446	7.18845	10.0082	4.34691	3.72172	3.75055	3.38993	2.47184	2.45607	2.04341	3.21688	2.58259	2.29898	3.06646	3.93883	6.20908	3.69362	3.09549	1.45131	2.75194	13.2616	2.46558	3.25219	3.11535	1.95909	1.80523	5.80096	2.96765
1.82895	3.49679	3.81715	11.7627	7.14444	9.94853	4.32915	3.71485	3.76795	3.40065	2.45566	2.44192	2.05137	3.18074	2.60022	2.2825	3.0718	3.92921	6.19983	3.74175	3.10142	1.44739	2.72237	13.2326	2.46661	3.24891	3.13717	1.94296	1.80371	5.59861	2.98159
1.83295	3.523	3.66666	11.7185	7.10557	9.87089	4.30354	3.72121	3.77324	3.41208	2.44633	2.43602	2.05733	3.10142	2.63111	2.2957	3.06018	3.92261	6.16736	3.78655	3.11935	1.44994	2.69555	13.21	2.46216	3.24221	3.14838	1.93235	1.79837	5.46012	2.97267
1.82966	3.6499	3.51146	11.6079	7.07236	9.73568	4.31042	3.74593	3.78596	3.42733	2.44782	2.43583	2.05687	3.06115	2.65088	2.30185	3.06989	3.91284	6.10061	3.81103	3.17325	1.44717	2.69665	13.1882	2.47556	3.20874	3.15487	1.9271	1.80448	5.28295	2.96421
1.83274	3.73267	3.47811	11.5417	7.0942	9.69142	4.30276	3.7626	3.79048	3.45855	2.44681	2.43472	2.04986	3.02649	2.66228	2.2953	3.07177	3.91673	6.04602	3.81452	3.20514	1.44535	2.70227	13.0362	2.47092	3.19478	3.15902	1.92999	1.81191	5.09632	2.97293
1.82494	3.74307	3.46484	11.4079	7.11011	9.97763	4.27907	3.74323	3.81008	3.43077	2.43996	2.43738	2.04376	3.02543	2.66896	2.28335	3.07926	3.90005	6.0198	3.82499	3.20256	1.4528	2.70091	12.9013	2.47146	3.20307	3.16423	1.91915	1.81278	4.99418	2.96292
1.82917	3.77587	3.40649	11.3723	7.09474	9.99988	4.23419	3.74448	3.81445	3.42791	2.44569	2.44086	2.03496	3.02667	2.69117	2.27815	3.08063	3.88373	6.01176	3.8815	3.21253	1.4539	2.7003	12.8037	2.46238	3.1877	3.17291	1.90807	1.81104	4.94257	2.94721
1.83537	3.82881	3.31838	11.4005	7.05485	9.95095	4.19148	3.81402	3.80874	3.44904	2.44111	2.44606	2.03852	3.03878	2.7249	2.2649	3.07591	3.85411	5.98668	3.9074	3.25511	1.44551	2.68411	12.7663	2.46341	3.16762	3.16439	1.9011	1.81019	4.82345	2.93037
1.84574	3.8565	3.2333	11.4131	7.02193	9.99734	4.20283	3.85144	3.80196	3.44421	2.42912	2.45153	2.04439	3.04577	2.7531	2.26551	3.06583	3.80367	5.95482	3.88135	3.25714	1.44503	2.66154	12.7687	2.45905	3.13741	3.15096	1.89993	1.81755	4.67539	2.9253
1.84598	3.84338	3.15552	11.4263	7.0067	10.1895	4.14935	3.86801	3.80739	3.44424	2.43929	2.46552	2.04525	3.02044	2.78005	2.27568	3.06751	3.75728	5.96439	3.86776	3.27369	1.44156	2.65733	12.7602	2.46952	3.12743	3.15663	1.88999	1.81898	4.61944	2.93373
1.84088	3.85813	3.08975	11.432	6.99654	10.3356	4.16375	3.87574	3.81477	3.43577	2.43373	2.4687	2.04994	2.9707	2.79099	2.27748	3.0841	3.71591	5.98425	3.87394	3.30416	1.43281	2.65	12.6835	2.47166	3.1304	3.14713	1.88781	1.80574	4.5814	2.95824
1.84593	3.89435	3.03671	11.4185	6.97453	10.3429	4.17388	3.86207	3.8236	3.42738	2.43953	2.47889	2.04659	2.89411	2.7948	2.27088	3.08928	3.69604	5.98745	3.89988	3.30659	1.43424	2.63218	12.6126	2.47177	3.11348	3.15506	1.87871	1.79676	4.41849	2.96907
1.83815	3.96025	2.96381	11.3565	6.85169	10.2794	4.17209	3.87391	3.83033	3.42897	2.41849	2.48287	2.04744	2.85813	2.79423	2.27054	3.09064	3.69104	5.86884	3.9174	3.31742	1.43289	2.62944	12.5579	2.46133	3.08151	3.14096	1.88061	1.78823	4.22268	3.00972
1.83466	4.11628	2.90172	11.2679	6.80957	10.3537	4.16569	3.92297	3.83153	3.42879	2.39163	2.47736	2.04609	2.85657	2.80902	2.28302	3.10795	3.69112	5.81623	3.93114	3.3341	1.43647	2.62573	12.3833	2.44801	3.06879	3.1427	1.87402	1.78598	4.06072	3.08826
1.83665	4.18388	2.85351	11.2358	6.77569	10.3663	4.15293	3.9148	3.83328	3.43388	2.3821	2.47172	2.04573	2.85641	2.82356	2.28165	3.1531	3.67449	5.74581	3.94171	3.33957	1.44041	2.60564	12.0468	2.43426	3.04463	3.16516	1.8734	1.78845	3.9978	3.11968
1.83156	4.15639	2.8308	11.2404	6.64892	10.3192	4.13613	3.90648	3.82561	3.45103	2.37808	2.48612	2.04129	2.84092	2.8226	2.27308	3.18387	3.65039	5.6642	4.00114	3.35105	1.44101	2.58504	11.7389	2.44603	3.03456	3.17882	1.86939	1.78135	3.98622	3.1168
1.83185	4.17841	2.82697	11.2844	6.54011	10.3498	4.11722	3.89573	3.83144	3.44925	2.39059	2.48698	2.0312	2.84486	2.84347	2.2685	3.20656	3.57636	5.65601	4.07452	3.37579	1.4421	2.53937	11.5762	2.45313	3.02341	3.20643	1.87918	1.78838	3.95492	3.12216
1.82726	4.21077	2.82564	11.2213	6.49483	10.4013	4.10489	3.89546	3.83291	3.46639	2.39772	2.46932	2.01453	2.85188	2.86034	2.26644	3.22264	3.4911	5.65423	4.08717	3.39039	1.4393	2.52574	11.4813	2.47369	3.00683	3.2256	1.88361	1.79142	3.86434	3.14688
1.8302	4.20228	2.82451	11.1421	6.45493	10.4677	4.04595	3.89657	3.82772	3.47049	2.40336	2.47485	2.00442	2.80949	2.87381	2.26222	3.23643	3.46001	5.69527	4.08644	3.39719	1.43853	2.52732	11.3888	2.48113	2.98035	3.26942	1.90658	1.7892	3.81602	3.17116
1.82949	4.23596	2.84124	11.1247	6.38463	10.4974	4.03444	3.88766	3.84789	3.47742	2.39225	2.47937	1.99157	2.79665	2.88908	2.25759	3.24433	3.44937	5.71217	4.09081	3.41799	1.43376	2.53015	11.3013	2.47783	2.9596	3.33561	1.9272	1.79117	3.81706	3.16338
1.82837	4.27804	2.85793	11.0946	6.32582	10.5595	4.04742	3.87526	3.85457	3.48803	2.39111	2.48355	1.98163	2.8019	2.90847	2.24887	3.25579	3.43122	5.71349	4.10221	3.4232	1.43968	2.53723	11.1019	2.48466	2.94287	3.41116	1.92355	1.79645	3.81266	3.17544
1.83537	4.25867	2.86742	10.7914	6.26703	10.6362	4.09007	3.83676	3.86145	3.51454	2.38949	2.47127	1.97444	2.80165	2.9173	2.24772	3.2659	3.40115	5.69013	4.10192	3.43553	1.42433	2.53543	11.0531	2.49767	2.90434	3.45121	1.92325	1.79467	3.76136	3.21936
1.84284	4.25633	2.8747	10.5074	6.16455	10.6116	4.15977	3.80522	3.84811	3.54127	2.41518	2.46731	1.96678	2.79065	2.9354	2.23687	3.28139	3.33725	5.60942	4.09828	3.45412	1.41539	2.52868	10.987	2.5	2.85947	3.54108	1.93939	1.81158	3.72764	3.24114
1.83744	4.26994	2.86273	10.5207	6.07392	10.6504	4.16231	3.8048	3.82322	3.56052	2.4255	2.47329	1.96596	2.79082	2.94849	2.21084	3.29621	3.32376	5.56049	4.09283	3.47606	1.4123	2.54264	10.9431	2.49777	2.81904	3.7882	1.93858	1.80623	3.71088	3.2383
1.84131	4.26223	2.83995	10.5067	6.02082	10.574	4.15832	3.79734	3.80759	3.55689	2.42978	2.47892	1.97812	2.80702	2.97071	2.21275	3.32479	3.31225	5.52948	4.08944	3.52046	1.41184	2.54849	10.8522	2.49598	2.79536	3.90316	1.93326	1.81818	3.71999	3.25456
1.8519	4.25144	2.82188	10.5876	5.97334	10.4601	4.17792	3.77292	3.79593	3.56407	2.43345	2.47086	1.97899	2.82548	2.97745	2.20733	3.32745	3.30666	5.39121	4.09973	3.5559	1.41029	2.54753	10.8206	2.49812	2.77681	3.91534	1.93161	1.81741	3.73982	3.27483
1.85981	4.22344	2.80177	10.7063	5.91078	10.4672	4.23375	3.76851	3.77587	3.57005	2.44554	2.46897	1.97847	2.81388	2.99337	2.22171	3.33399	3.30629	5.35323	4.09942	3.57855	1.41029	2.55088	10.8053	2.49561	2.76378	4.03332	1.93133	1.83434	3.74827	3.28022
1.86068	4.23017	2.7593	10.5344	5.81314	10.4828	4.30685	3.73217	3.74826	3.58679	2.50022	2.43191	1.98031	2.82479	3.00516	2.2424	3.34574	3.28505	5.32263	4.11044	3.58443	1.40942	2.53761	10.7621	2.51131	2.73039	4.19517	1.93342	1.8456	3.74308	3.27723
1.86224	4.23042	2.72985	10.5058	5.72744	10.4821	4.32262	3.70997	3.7469	3.6464	2.59233	2.40722	1.98106	2.82689	3.01093	2.26614	3.34377	3.22674	5.28224	4.12145	3.60475	1.4119	2.52168	10.7426	2.52787	2.70212	4.2321	1.93507	1.85419	3.74233	3.26304
1.84939	4.21707	2.68501	10.3808	5.68044	10.4066	4.31594	3.66411	3.75261	3.70283	2.6094	2.40007	1.97679	2.82179	3.01445	2.26766	3.34788	3.22255	5.23092	4.13061	3.60386	1.40702	2.51795	10.6954	2.53574	2.6735	4.27254	1.94284	1.86011	3.73759	3.22628
1.84643	4.21078	2.63212	10.0595	5.63017	10.3994	4.34046	3.66452	3.73761	3.69647	2.60726	2.40819	1.96268	2.82002	3.01619	2.24506	3.3492	3.19129	5.19635	4.13057	3.60657	1.40625	2.49217	10.6603	2.5623	2.65267	4.27345	1.95712	1.86759	3.70858	3.24881
1.84383	4.21495	2.60614	9.85354	5.5291	10.4529	4.34805	3.67411	3.72883	3.69892	2.59514	2.40302	1.9528	2.82351	3.01611	2.24002	3.35773	3.18422	5.16092	4.13402	3.60636	1.40789	2.47023	10.5651	2.57011	2.64182	4.29866	1.96475	1.87426	3.67647	3.2525
1.84454	4.20615	2.58695	9.59327	5.4578	10.4216	4.37013	3.67557	3.7303	3.68741	2.60182	2.41351	1.9365	2.83443	3.02156	2.24342	3.35148	3.18457	5.11846	4.12027	3.60618	1.41238	2.45653	10.3058	2.58391	2.62741	4.33604	1.96349	1.87854	3.6644	3.27035
1.84	4.19841	2.5653	9.51581	5.39232	10.4373	4.38907	3.66677	3.72922	3.70448	2.58881	2.41755	1.93123	2.83932	3.0062	2.25001	3.34712	3.15953	5.089	4.11987	3.61184	1.41174	2.43988	10.1632	2.61415	2.61734	4.37865	1.97296	1.87345	3.664	3.29934
1.8352	4.19082	2.53887	9.42056	5.37222	10.4837	4.39056	3.66396	3.72504	3.73386	2.56957	2.40204	1.93119	2.84427	2.99195	2.25877	3.33454	3.16314	5.04747	4.12899	3.61388	1.41217	2.42738	10.0793	2.62899	2.59523	4.42719	1.97634	1.8742	3.65715	3.31703
1.83887	4.16514	2.51411	9.30694	5.35467	10.4826	4.39991	3.6389	3.71742	3.75405	2.56539	2.3939	1.93304	2.85659	2.9972	2.25868	3.33226	3.15459	4.9831	4.13586	3.61045	1.41292	2.40333	9.96957	2.62475	2.5726	4.43682	1.97258	1.89431	3.55173	3.35412
1.83418	4.14936	2.47824	9.03506	5.28207	10.4751	4.40322	3.61198	3.73458	3.74588	2.54543	2.39814	1.92699	2.84096	3.02064	2.27649	3.34774	3.15784	4.94458	4.16731	3.60772	1.40662	2.3559	9.81892	2.60905	2.5461	4.45214	1.98071	1.90207	3.383	3.37398
1.84459	4.14199	2.4496	8.9544	5.11983	10.4621	4.4044	3.59875	3.72445	3.74053	2.57771	2.40624	1.92717	2.856	3.04206	2.27572	3.38156	3.15947	4.92008	4.17856	3.62698	1.40415	2.35098	9.60082	2.60108	2.50044	4.43845	1.98416	1.90776	3.30485	3.41459
1.86106	4.12635	2.41546	8.88472	5.00923	10.4567	4.38593	3.57493	3.71555	3.74053	2.57229	2.41377	1.92262	2.87764	3.0461	2.27571	3.4113	3.3347	4.89334	4.19057	3.63012	1.39856	2.35449	9.37854	2.598	2.48747	4.437	1.99088	1.91528	3.28287	3.45497
1.87318	4.12392	2.40901	8.73872	4.77995	10.4662	4.37117	3.5676	3.70357	3.75764	2.57554	2.43356	1.92045	2.8882	3.0559	2.27381	3.42541	3.50535	4.86322	4.20538	3.62713	1.39783	2.34562	9.22193	2.59651	2.48339	4.44452	1.99812	1.91957	3.26677	3.48304
1.87555	4.12333	2.3987	8.67978	4.62974	10.4584	4.37265	3.56669	3.68346	3.80287	2.5839	2.4674	1.92784	2.91033	3.0677	2.27865	3.43186	3.57931	4.81795	4.19599	3.60236	1.39758	2.34118	9.00675	2.60056	2.47683	4.44777	2.00717	1.9152	3.22844	3.54819
1.88122	4.12999	2.38582	8.52103	4.54988	10.4404	4.36785	3.56186	3.62502	3.83165	2.58656	2.4754	1.91768	2.92685	3.07811	2.2973	3.41317	3.58164	4.76315	4.18396	3.61098	1.39599	2.30851	8.57441	2.60616	2.45996	4.44909	2.01777	1.90911	3.19913	3.61608
1.90588	4.11501	2.36577	8.23326	4.48831	10.4243	4.35491	3.55609	3.61334	3.85947	2.58728	2.47926	1.91269	2.93035	3.11133	2.28996	3.39624	3.56701	4.73614	4.18504	3.62141	1.39465	2.29295	8.06016	2.60264	2.4234	4.46352	2.02907	1.91901	3.18568	3.6689
1.90635	4.08888	2.35212	8.20359	4.4528	10.3341	4.27943	3.53042	3.61831	3.87205	2.59007	2.48232	1.92843	2.93533	3.16645	2.30326	3.38685	3.54259	4.68244	4.21168	3.62066	1.3912	2.27722	7.86101	2.57618	2.38837	4.61233	2.03825	1.93219	3.1897	3.68472
1.90072	4.08679	2.3434	8.18802	4.36832	10.2757	4.25153	3.51323	3.60988	3.90034	2.58373	2.47618	1.93273	2.94336	3.20527	2.32281	3.38993	3.54524	4.67811	4.21532	3.64621	1.38931	2.25798	7.7743	2.56502	2.3691	4.71588	2.04856	1.93979	3.18687	3.69151
1.89809	4.09602	2.33196	7.99865	4.25379	10.2429	4.2536	3.50695	3.62252	3.90353	2.59788	2.48464	1.93248	2.94108	3.22939	2.3359	3.40557	3.54601	4.64304	4.21278	3.67261	1.38847	2.20983	7.62072	2.57201	2.35729	4.70501	2.05342	1.92821	3.19601	3.73344
1.89869	4.08902	2.30966	7.78826	4.1795	10.1935	4.24717	3.48318	3.62722	3.90013	2.60297	2.49741	1.9319	2.91755	3.24233	2.3473	3.4377	3.56899	4.59348	4.2132	3.65921	1.38541	2.19432	7.51825	2.57508	2.331	4.69775	2.05573	1.92496	3.18824	3.7972
1.905	4.04381	2.31424	7.77344	4.0881	10.0631	4.24325	3.45624	3.59906	3.90228	2.61918	2.49507	1.92897	2.92258	3.25482	2.37651	3.43395	3.62796	4.53548	4.22145	3.65752	1.38629	2.20002	7.42785	2.57516	2.31153	4.70524	2.05572	1.92517	3.20076	3.86212
1.91444	4.00553	2.3048	7.73106	3.97933	9.99815	4.23823	3.42158	3.56341	3.89194	2.62287	2.50091	1.92757	2.92507	3.25352	2.40269	3.42787	3.68872	4.44556	4.21009	3.65635	1.38127	2.18882	7.27129	2.57181	2.30469	4.68925	2.05631	1.93924	3.21932	3.90513
1.91334	3.97785	2.31654	7.65175	3.84772	9.97515	4.23394	3.40811	3.52513	3.87267	2.61656	2.52854	1.92827	2.91959	3.2377	2.42964	3.42638	3.75698	4.37064	4.24201	3.66465	1.37955	2.18116	7.21259	2.57332	2.29279	4.6943	2.0604	1.95631	3.22345	4.00315
1.931	3.96392	2.3026	7.53964	3.80167	9.91135	4.23741	3.39283	3.50358	3.87495	2.61298	2.54074	1.92835	2.9399	3.23835	2.44498	3.42998	3.7881	4.29801	4.25174	3.66005	1.38288	2.17158	7.14349	2.55927	2.29408	4.70399	2.08053	1.96988	3.22278	4.09868
1.95257	3.9537	2.27713	7.47993	3.75473	9.88274	4.24174	3.3355	3.45593	3.88638	2.62004	2.54451	1.92779	2.98389	3.2319	2.4643	3.4256	3.80017	4.2736	4.25425	3.64564	1.38759	2.16853	7.04962	2.55094	2.28459	4.6981	2.09384	2.00861	3.23573	4.18293
1.96583	3.92523	2.28658	7.46996	3.73954	9.81055	4.21523	3.29313	3.46143	3.90236	2.63365	2.53081	1.92131	3.0111	3.23766	2.47574	3.43851	3.82776	4.21689	4.25236	3.64884	1.3818	2.16154	6.93726	2.56322	2.24777	4.68383	2.08252	2.04337	3.2472	4.28426
1.96712	3.89629	2.29525	7.45669	3.66503	9.75133	4.1712	3.22343	3.44951	3.92908	2.63872	2.52776	1.9354	3.02088	3.23486	2.51374	3.44462	3.96394	4.15756	4.26186	3.63035	1.38	2.16378	6.82117	2.56419	2.22266	4.66787	2.08556	2.07263	3.26613	4.33726
1.96531	3.87153	2.28937	7.45463	3.57258	9.68739	4.17177	3.21023	3.43824	3.93076	2.63588	2.53332	1.966	3.03855	3.23181	2.5247	3.4441	4.01345	4.12646	4.26649	3.59536	1.37842	2.16134	6.74658	2.53535	2.21591	4.65566	2.09464	2.09517	3.29424	4.39643
1.98085	3.87044	2.29192	7.40483	3.4902	9.53244	4.15835	3.20342	3.45579	3.93446	2.64549	2.54364	1.97466	3.05719	3.2364	2.55789	3.44122	4.04123	4.09366	4.25369	3.58121	1.37571	2.15874	6.65539	2.52917	2.17768	4.6587	2.10996	2.09847	3.31631	4.50414
2.00139	3.84572	2.29385	7.35247	3.44135	9.47703	4.14707	3.1891	3.47076	3.9474	2.64448	2.56235	1.97449	3.06467	3.27429	2.59423	3.42819	4.05061	4.01464	4.23009	3.57392	1.37265	2.15194	6.60773	2.514	2.17396	4.65737	2.11704	2.13635	3.32988	4.59956
2.03756	3.75928	2.29436	7.19922	3.33946	9.4225	4.11966	3.17165	3.43619	3.95406	2.63049	2.56873	1.98526	3.10156	3.32368	2.62449	3.42624	4.05771	3.96604	4.21836	3.57756	1.37293	2.14183	6.56428	2.51222	2.1781	4.6612	2.11757	2.15081	3.3422	4.67841
2.05931	3.69506	2.29315	7.12486	3.22703	9.36602	4.13084	3.16087	3.39575	3.96563	2.63436	2.56505	1.98072	3.10468	3.34843	2.656	3.39233	4.05853	3.91217	4.20465	3.61687	1.36578	2.13187	6.48287	2.50515	2.15198	4.66697	2.13003	2.16739	3.35699	4.81691
2.07687	3.6481	2.28765	7.1502	3.18161	9.29493	4.14075	3.15334	3.38699	3.95887	2.63353	2.56742	1.98941	3.10886	3.37952	2.67068	3.37283	4.03502	3.87769	4.18567	3.63284	1.36091	2.12583	6.45054	2.50003	2.14443	4.68176	2.1289	2.20224	3.39486	4.98266
2.09097	3.62065	2.28305	7.10576	3.16703	9.2352	4.1235	3.12563	3.35243	3.95298	2.63959	2.56419	1.98621	3.16456	3.40757	2.67583	3.35971	4.02603	3.85492	4.02585	3.64778	1.35813	2.10884	6.37414	2.49194	2.11946	4.70441	2.1396	2.2224	3.44064	5.10088
2.11194	3.59198	2.29451	6.96496	3.11058	9.17341	4.08079	3.11402	3.29664	3.9543	2.64278	2.58485	1.98186	3.22877	3.44389	2.68821	3.32232	4.04516	3.84532	3.85891	3.66539	1.35003	2.0989	6.29676	2.47008	2.08613	4.74491	2.15321	2.23602	3.41982	5.20627
2.14057	3.55476	2.29586	6.80881	3.04908	9.09849	4.04273	3.09795	3.28666	3.9779	2.63482	2.58103	1.99422	3.24302	3.46463	2.7082	3.30301	4.04402	3.81313	3.73716	3.68678	1.3531	2.10506	6.25339	2.46067	2.07612	4.79352	2.15683	2.25942	3.43275	5.23992
2.16772	3.51917	2.29231	6.7003	3.02071	8.95559	4.02442	3.08909	3.26449	3.97636	2.61726	2.57321	2.00895	3.24838	3.47837	2.72175	3.27068	4.04335	3.78458	3.6653	3.69754	1.36481	2.10555	6.20886	2.44236	2.06802	4.83867	2.15992	2.29831	3.43874	5.33494
2.1909	3.48433	2.28924	6.66335	3.0103	8.91389	3.98196	3.06555	3.2484	3.97324	2.6098	2.57903	2.02236	3.23525	3.5095	2.73876	3.2481	4.04917	3.76858	3.6381	3.72234	1.37171	2.10444	6.19951	2.43851	2.05431	4.89118	2.17551	2.32995	3.44246	5.42706
2.20645	3.43521	2.28194	6.58872	2.99131	8.82951	3.95926	3.02949	3.23274	3.9688	2.59415	2.56685	2.03053	3.24654	3.53397	2.75927	3.23371	4.07583	3.7744	3.61859	3.70763	1.37497	2.08788	6.22663	2.43026	2.04673	4.92149	2.18927	2.34788	3.44067	5.50245
2.21925	3.37884	2.27048	6.48364	2.89717	8.78473	3.93696	3.01319	3.17524	3.97228	2.58655	2.56262	2.05044	3.22885	3.53911	2.76368	3.20922	4.29357	3.76629	3.58992	3.69199	1.38437	2.09744	6.20904	2.41461	2.0431	4.93296	2.18976	2.35507	3.45175	5.61158
2.22118	3.23416	2.25671	6.40221	2.85761	8.73295	3.92661	2.98571	3.17453	3.95344	2.59386	2.57785	2.06045	3.24487	3.54438	2.77883	3.18617	4.43398	3.71977	3.54549	3.68045	1.3885	2.10511	6.19746	2.39591	2.02478	4.94156	2.19094	2.36933	3.4411	5.77198
2.24044	3.05668	2.25499	6.34303	2.83804	8.69528	3.92066	2.95375	3.18186	3.92693	2.59255	2.58891	2.07245	3.27325	3.5607	2.78127	3.18732	4.44965	3.70364	3.47573	3.69506	1.37857	2.09347	6.18259	2.39571	2.0065	4.94968	2.18557	2.38475	3.45423	5.85887
2.27569	3.01343	2.2561	6.31669	2.81607	8.64517	3.90162	2.93447	3.15319	3.92147	2.60504	2.6002	2.08735	3.29812	3.57405	2.834	3.16368	4.45346	3.66657	3.39747	3.6753	1.37475	2.09521	6.16466	2.39487	1.98245	4.94572	2.19809	2.40061	3.4421	5.92761
2.30265	2.98355	2.23818	6.28283	2.70397	8.50117	3.89155	2.90527	3.15057	3.91522	2.60769	2.59928	2.1026	3.31934	3.57536	2.87568	3.14661	4.46537	3.61983	3.31537	3.70334	1.37779	2.08645	6.19042	2.40462	1.97548	4.9455	2.20227	2.41065	3.42817	6.04481
2.31087	2.90921	2.22204	6.26735	2.57117	8.19088	3.87501	2.82403	3.16962	3.90178	2.60627	2.61003	2.10769	3.34085	3.57657	2.93722	3.14234	4.47644	3.5339	3.23647	3.72504	1.37043	2.07596	6.18758	2.40341	1.96218	4.96173	2.2118	2.40807	3.40922	6.13902
2.32302	2.8621	2.20448	6.26847	2.55273	7.92276	3.83759	2.76741	3.18659	3.85726	2.62979	2.6106	2.13679	3.35804	3.58168	3.00846	3.13603	4.50365	3.46406	3.18361	3.7253	1.36846	2.0688	6.1507	2.42497	1.95897	4.97952	2.20647	2.40512	3.42053	6.23159
2.33183	2.80844	2.19905	6.24159	2.5198	7.7647	3.81417	2.74441	3.15465	3.84959	2.62957	2.60525	2.15238	3.4211	3.58634	3.09125	3.13911	4.54415	3.3891	3.16527	3.72174	1.36818	2.07221	6.15912	2.43239	1.95946	4.98981	2.20953	2.44116	3.45226	6.33989
2.35651	2.70356	2.19817	6.21458	2.50179	7.5878	3.79233	2.7141	3.162	3.8357	2.62663	2.59098	2.15694	3.45222	3.60127	3.16296	3.14478	4.57576	3.31182	3.14753	3.72407	1.36739	2.05758	6.15438	2.45685	1.96033	4.99708	2.23694	2.46465	3.46175	6.38514
2.37425	2.65133	2.18237	6.17646	2.47613	7.37709	3.77616	2.66688	3.16544	3.81809	2.61525	2.58706	2.16021	3.45494	3.59149	3.20089	3.14135	4.64244	3.25837	3.09626	3.72538	1.36406	2.04523	6.11313	2.45691	1.96549	5.02619	2.25734	2.49399	3.47783	6.4547
2.4006	2.59068	2.17078	6.06698	2.44391	7.128	3.77819	2.61619	3.16186	3.79694	2.61194	2.59866	2.16709	3.45781	3.59418	3.22739	3.14106	4.69335	3.22965	3.07561	3.7244	1.36153	2.03639	6.05676	2.45727	1.96281	5.03916	2.27311	2.52172	3.48628	6.50728
2.4106	2.53439	2.15343	6.01958	2.43309	6.94236	3.77371	2.53578	3.16585	3.79313	2.61342	2.62305	2.17397	3.48697	3.60456	3.26681	3.13896	4.73427	3.1733	3.08621	3.73383	1.36012	2.0303	5.99303	2.45746	1.95202	5.02874	2.28964	2.5468	3.50289	6.55146
2.40215	2.52471	2.13992	5.857	2.42	6.8819	3.75993	2.51413	3.17928	3.79498	2.60927	2.6607	2.18745	3.53548	3.59858	3.32173	3.14302	4.76489	3.15808	3.09766	3.74377	1.3579	2.02475	5.97842	2.46475	1.94309	5.04922	2.28965	2.56453	3.51534	6.65271
2.40595	2.48093	2.13548	5.67554	2.41482	6.70189	3.74637	2.49589	3.19394	3.80387	2.61778	2.70292	2.21209	3.61294	3.59523	3.36308	3.14012	4.79454	3.10878	3.07897	3.76356	1.35578	2.02684	5.94201	2.46221	1.94391	5.06475	2.29415	2.58059	3.56648	6.76246
2.40361	2.45556	2.11595	5.64748	2.3868	6.54982	3.72467	2.49262	3.21007	3.8101	2.60807	2.72052	2.20613	3.68442	3.58374	3.39594	3.13489	4.97704	2.98218	3.05869	3.78941	1.34993	2.01021	5.88183	2.4602	1.95143	5.06156	2.30435	2.59921	3.57803	6.81413
2.40433	2.43626	2.10949	5.63683	2.346	6.47962	3.70119	2.48585	3.22104	3.79918	2.61261	2.72511	2.21248	3.72608	3.60882	3.4229	3.11849	5.09645	2.93951	3.04492	3.78624	1.34649	2.00004	5.84936	2.44277	1.95379	5.04837	2.3235	2.61013	3.5828	6.85317
2.41072	2.41857	2.1096	5.59769	2.34644	6.39767	3.65784	2.46587	3.26116	3.83288	2.60429	2.73776	2.22423	3.74796	3.61611	3.46036	3.09786	5.13306	2.86673	3.03087	3.80433	1.34575	1.99516	5.87961	2.44454	1.95684	5.03352	2.33344	2.62189	3.59248	6.89838
2.42652	2.41291	2.12636	5.47735	2.35724	6.21526	3.62002	2.49648	3.28924	3.84339	2.61502	2.7577	2.23126	3.75947	3.61367	3.54293	3.07744	5.13738	2.84263	3.00898	3.80333	1.34366	2.00066	5.87597	2.45455	1.96077	5.02823	2.34027	2.64886	3.5996	6.94758
2.43838	2.37967	2.14915	5.40592	2.35838	6.06201	3.59213	2.50584	3.35362	3.84562	2.62891	2.75226	2.25034	3.76675	3.62269	3.58418	3.06495	5.13707	2.84811	2.9515	3.77861	1.34189	1.9986	5.88828	2.45637	1.95914	5.02518	2.33566	2.68498	3.5936	6.94914
2.44263	2.33543	2.15251	5.2164	2.37672	5.80851	3.53632	2.50474	3.36627	3.84829	2.56505	2.74307	2.26619	3.77701	3.6395	3.60683	3.04097	5.14189	2.84429	2.89541	3.77603	1.33383	1.99665	5.93899	2.45558	1.95773	4.93603	2.34423	2.6916	3.59887	6.93418
2.44582	2.32049	2.13798	5.05282	2.38906	5.57697	3.48018	2.50382	3.38664	3.84611	2.50921	2.7442	2.26226	3.80232	3.66006	3.63162	3.01971	5.1637	2.83361	2.88684	3.78566	1.32932	1.99655	5.94147	2.45915	1.96221	4.81741	2.35879	2.70114	3.59372	6.94214
2.46518	2.32945	2.14224	5.00241	2.39986	5.37582	3.41816	2.46657	3.39048	3.83867	2.50363	2.74973	2.25575	3.82847	3.71593	3.65046	3.00185	5.18373	2.83309	2.89639	3.73162	1.32837	1.99451	5.93376	2.44799	1.95449	4.81178	2.36105	2.7081	3.59998	6.95467
2.49128	2.3254	2.12917	4.94676	2.39851	5.31254	3.35252	2.46917	3.41423	3.84606	2.46801	2.75969	2.25872	3.85008	3.77799	3.67715	2.97895	5.21147	2.8308	2.89466	3.72261	1.33202	1.98917	5.89002	2.44614	1.93978	4.82136	2.3625	2.71752	3.62854	6.94787
2.51314	2.29849	2.14883	4.92394	2.38994	5.22171	3.31142	2.49638	3.4475	3.84228	2.43315	2.76834	2.28247	3.86055	3.82662	3.68039	2.97011	5.24423	2.79688	2.8999	3.74673	1.34018	2.00434	5.82538	2.45659	1.92777	4.84307	2.35861	2.72815	3.61923	6.93633
2.53168	2.28797	2.16692	4.9032	2.39963	5.13618	3.24582	2.49633	3.47107	3.84147	2.42326	2.77155	2.30189	3.86157	3.83316	3.69345	2.94525	5.30616	2.78675	2.87795	3.76715	1.33493	2.02096	5.78187	2.45941	1.93234	4.79555	2.35403	2.73732	3.5911	6.94001
2.53636	2.28461	2.16507	4.87104	2.41992	5.07394	3.13577	2.48475	3.50184	3.83874	2.41529	2.78705	2.32013	3.87284	3.83753	3.69477	2.91619	5.35397	2.76118	2.87642	3.76715	1.33461	2.0273	5.74556	2.44905	1.976	4.67746	2.38806	2.74005	3.55547	6.9594
2.55346	2.24894	2.16645	4.88231	2.4452	4.90139	3.0998	2.48223	3.51893	3.84547	2.39419	2.79961	2.32699	3.87125	3.83596	3.7356	2.89229	5.38864	2.75236	2.87169	3.7594	1.33136	2.02176	5.54496	2.44898	2.00419	4.63784	2.424	2.76108	3.54008	6.97868
2.5582	2.23834	2.1775	4.87764	2.48088	4.84793	3.07561	2.50678	3.51629	3.84197	2.36353	2.80624	2.34011	3.87507	3.84668	3.76904	2.86974	5.39212	2.73697	2.83956	3.76433	1.33342	2.01713	5.34446	2.44646	2.01836	4.66009	2.44484	2.7802	3.5416	7.00707
2.57658	2.22955	2.20623	4.84253	2.51566	4.75304	3.04092	2.49956	3.52568	3.84206	2.34826	2.82872	2.35346	3.9125	3.8608	3.80849	2.8597	5.43032	2.69528	2.82939	3.78593	1.34725	2.01608	5.13847	2.40948	2.01714	4.66882	2.46597	2.80551	3.5325	7.03403
2.60743	2.20901	2.22269	4.78005	2.56113	4.62751	3.00828	2.4421	3.54828	3.84063	2.33041	2.83391	2.35963	3.9525	3.90423	3.84297	2.8282	5.4554	2.69037	2.82731	3.79886	1.35297	2.01287	5.10274	2.39982	2.04844	4.68061	2.47985	2.83963	3.52916	7.05759
2.63879	2.20221	2.24688	4.72141	2.58328	4.50965	2.97077	2.44278	3.55386	3.8415	2.32549	2.85039	2.36647	4.02752	3.92735	3.87378	2.78697	5.47116	2.71933	2.84532	3.81364	1.36273	2.01147	5.13376	2.36779	2.07901	4.60662	2.4894	2.86034	3.52631	7.06299
2.66951	2.19395	2.25577	4.66363	2.5919	4.28508	2.97254	2.45059	3.54816	3.89189	2.31775	2.85366	2.3743	4.06306	3.95257	3.91025	2.76868	5.46339	2.752	2.84466	3.82771	1.36616	2.01169	5.10879	2.35399	2.08535	4.60057	2.49549	2.892	3.50958	7.06765
2.70623	2.17909	2.26913	4.65695	2.60039	4.09959	2.91433	2.4606	3.5707	3.92569	2.31297	2.87179	2.38629	4.12021	3.95877	3.93431	2.76261	5.34313	2.79839	2.83147	3.823	1.36523	2.028	5.09002	2.33579	2.09384	4.59896	2.51414	2.89927	3.50738	7.06836
2.74857	2.16251	2.31884	4.6233	2.63411	4.03354	2.85268	2.48275	3.58437	3.92276	2.30487	2.89097	2.39415	4.14201	3.97113	3.9494	2.75484	5.25908	2.82323	2.82633	3.80954	1.37018	2.03728	5.08829	2.31672	2.11323	4.61474	2.5226	2.89869	3.50923	7.05997
2.76459	2.15435	2.34928	4.56198	2.66906	3.94231	2.82998	2.49278	3.57526	3.91244	2.29649	2.90564	2.39867	4.14729	3.98729	3.96059	2.73971	5.23439	2.82681	2.83486	3.79424	1.37435	2.03587	5.11682	2.31049	2.12424	4.64909	2.51629	2.90791	3.50559	7.05842
2.77865	2.10002	2.35879	4.43865	2.68132	3.87395	2.80053	2.50877	3.63333	3.91432	2.27614	2.92949	2.40238	4.14797	3.99413	3.98228	2.7389	5.24322	2.82129	2.85994	3.79362	1.36589	2.0515	5.16064	2.29284	2.1354	4.68848	2.51675	2.94634	3.50738	7.07605
2.80119	2.08368	2.3729	4.40172	2.69022	3.83632	2.80532	2.50539	3.69472	3.92331	2.26642	2.94637	2.40295	4.16059	4.01259	4.0353	2.72574	5.22998	2.8223	2.85519	3.8164	1.37252	2.05274	5.16033	2.28397	2.14514	4.68617	2.52434	2.97555	3.51174	7.08752
2.82849	2.07595	2.36324	4.26314	2.72447	3.71909	2.78978	2.50874	3.72452	3.89105	2.26935	2.96417	2.40902	4.16529	4.03972	4.07984	2.69721	5.21387	2.82555	2.85718	3.83334	1.37232	2.0533	5.19399	2.28403	2.15366	4.71198	2.52792	2.99565	3.52977	7.07928
2.86546	2.06707	2.38163	4.08255	2.74856	3.55656	2.76302	2.50461	3.73379	3.89393	2.28259	2.96477	2.42127	4.1818	4.08037	4.10227	2.69652	5.17995	2.83042	2.84414	3.82747	1.37236	2.04418	5.20213	2.2863	2.15296	4.74851	2.53866	3.03126	3.54853	7.0783
2.89308	2.06657	2.37693	4.04521	2.77043	3.47337	2.73429	2.49833	3.75299	3.89047	2.29371	2.97858	2.44439	4.19767	4.1045	4.13388	2.69428	5.14635	2.84356	2.81532	3.83298	1.36778	2.036	5.22437	2.29032	2.17716	4.68452	2.54293	3.08156	3.56786	7.08434
2.89814	2.05335	2.3914	3.98067	2.80305	3.30448	2.7183	2.49989	3.75971	3.91025	2.29664	2.96468	2.4527	4.1956	4.11994	4.15038	2.69748	5.0855	2.86513	2.82477	3.82426	1.3698	2.03453	5.27319	2.28062	2.21647	4.3406	2.57164	3.13912	3.58067	7.08112
2.90837	2.04005	2.39914	3.89441	2.85123	3.23088	2.71256	2.4966	3.79469	3.91681	2.29269	2.95554	2.45687	4.19263	4.13097	4.17435	2.69386	5.02331	2.89379	2.82027	3.83505	1.37221	2.03131	5.29352	2.28771	2.24266	4.26256	2.60181	3.1669	3.56344	7.07384
2.94166	2.04241	2.40315	3.88755	2.88625	3.1801	2.68206	2.4931	3.84325	3.89629	2.26205	2.96058	2.47154	4.19308	4.14866	4.20125	2.68074	4.96363	2.92249	2.81748	3.84307	1.37337	2.02172	5.33473	2.28151	2.25786	4.27396	2.61249	3.17792	3.57294	7.06056
2.9708	2.03536	2.41678	3.89409	2.91068	3.11212	2.66768	2.49867	3.8627	3.8889	2.25445	2.96488	2.48458	4.18677	4.15418	4.24016	2.64757	4.90869	2.9362	2.81627	3.85545	1.37277	2.02616	5.36459	2.26962	2.25724	4.28044	2.61304	3.19901	3.60133	7.04217
2.99266	2.02316	2.42203	3.87074	2.93364	3.10495	2.66593	2.50319	3.85576	3.89337	2.25766	2.97772	2.50202	4.18858	4.17367	4.30304	2.61151	4.85862	2.93867	2.81181	3.89101	1.37171	2.01057	5.3819	2.25618	2.25932	4.27582	2.62148	3.21443	3.63557	7.02359
3.03103	2.01264	2.42672	3.86091	2.96478	3.0806	2.65591	2.51769	3.85585	3.89668	2.25881	3.00093	2.5245	4.1968	4.19621	4.33919	2.58317	4.83904	2.94008	2.80371	3.91294	1.37165	2.01681	5.43161	2.25295	2.27045	4.27662	2.62748	3.2236	3.66482	7.00884
3.04839	2.00762	2.46994	3.85863	3.01079	3.03976	2.64992	2.52685	3.84315	3.89718	2.26213	3.00995	2.52917	4.20255	4.20874	4.35747	2.56845	4.81251	2.92389	2.79295	3.92785	1.38434	2.01718	5.46929	2.24525	2.2841	4.31028	2.64059	3.23195	3.66652	7.00657
3.11145	2.00076	2.48534	3.81325	3.09517	2.9698	2.64284	2.54677	3.84045	3.90635	2.25022	3.01475	2.53146	4.21657	4.22727	4.3512	2.5733	4.81427	2.9103	2.78684	3.93199	1.38665	2.00859	5.4824	2.23656	2.30945	4.314	2.6482	3.25338	3.6684	7.00538
3.13313	1.99574	2.48825	3.78903	3.18549	2.90127	2.63282	2.55161	3.81128	3.91926	2.22647	3.03497	2.54382	4.22016	4.24088	4.35537	2.57423	4.79708	2.91181	2.77034	3.95361	1.38421	2.006	5.47792	2.22714	2.30629	4.33213	2.65189	3.2568	3.67978	7.02526
3.17732	1.98544	2.49419	3.775	3.21059	2.85934	2.60043	2.55029	3.77119	3.89826	2.23154	3.02707	2.5402	4.23155	4.25621	4.36878	2.58667	4.78448	2.91521	2.77888	3.99703	1.37447	2.00551	5.48897	2.2154	2.32639	4.3514	2.66165	3.26271	3.68018	7.01536
3.19016	1.98415	2.49849	3.76651	3.2047	2.8373	2.58056	2.54693	3.76275	3.87045	2.22336	3.0282	2.52473	4.23821	4.27427	4.40239	2.58663	4.74055	2.92142	2.81561	4.03474	1.3783	2.01179	5.50894	2.21823	2.33358	4.39005	2.67284	3.25562	3.66942	7.01447
3.21083	1.98744	2.50878	3.7417	3.18963	2.80056	2.54588	2.55224	3.75561	3.86666	2.22869	3.04049	2.51747	4.23904	4.30472	4.42848	2.54943	4.62591	2.92708	2.85396	4.08162	1.37839	2.01933	5.51529	2.23316	2.35497	4.45197	2.69219	3.25288	3.6756	7.00714
3.24255	1.98676	2.51114	3.69431	3.19817	2.77713	2.52829	2.55664	3.7358	3.8589	2.23254	3.06502	2.52018	4.2323	4.33244	4.45895	2.53465	4.59096	2.92278	2.83443	4.11685	1.37872	2.02251	5.52645	2.21172	2.35508	4.48915	2.69759	3.25884	3.7045	6.99426
3.27226	1.98118	2.54573	3.68428	3.21971	2.76998	2.51498	2.56875	3.74059	3.86823	2.23529	3.07606	2.51806	4.22355	4.34412	4.46496	2.51675	4.58462	2.93456	2.86869	4.11471	1.38102	2.01736	5.58434	2.19673	2.34857	4.52433	2.6997	3.24272	3.73729	6.9849
3.28157	1.97944	2.54337	3.69374	3.24329	2.75488	2.49165	2.58447	3.75324	3.9098	2.22346	3.08422	2.51701	4.20717	4.36688	4.48559	2.51673	4.58516	2.95409	2.87859	4.12568	1.38834	2.01435	5.65005	2.20526	2.36736	4.55172	2.71826	3.23742	3.7543	6.9906
3.29405	1.97771	2.5574	3.72389	3.27098	2.73926	2.4864	2.60275	3.76638	3.92642	2.22549	3.07731	2.53143	4.22002	4.38654	4.50645	2.51105	4.58353	2.96752	2.91269	4.1547	1.39781	2.01975	5.67991	2.20533	2.39004	4.58096	2.72465	3.23275	3.76797	7.04343
3.2941	1.96518	2.57295	3.75444	3.2936	2.6878	2.49671	2.60395	3.74571	3.94014	2.23378	3.07102	2.54382	4.23033	4.38526	4.52016	2.51763	4.56312	2.97373	2.93462	4.16136	1.4024	2.02548	5.70394	2.20483	2.41768	4.59078	2.75818	3.23244	3.77662	7.10329
3.29731	1.96531	2.60266	3.77727	3.31853	2.67209	2.51504	2.60465	3.73088	3.96501	2.25378	3.06338	2.54906	4.24624	4.37414	4.52134	2.50104	4.53336	2.98163	2.95198	4.16849	1.399	2.0259	5.73979	2.19497	2.44146	4.57549	2.7825	3.20783	3.80427	7.08212
3.31797	1.96755	2.655	3.77079	3.36577	2.66129	2.53338	2.61714	3.72433	3.97259	2.26376	3.07243	2.55575	4.27079	4.35398	4.52728	2.46921	4.52088	2.99577	2.95764	4.16649	1.40199	2.02761	5.78993	2.18119	2.44982	4.56473	2.77753	3.19609	3.85868	7.04983
3.34041	1.96592	2.67721	3.77943	3.3956	2.62284	2.52265	2.63506	3.72213	3.96995	2.26569	3.07369	2.5668	4.27761	4.34184	4.57242	2.44563	4.498	3.00177	2.96247	4.14609	1.40675	2.0341	5.83461	2.2034	2.46861	4.56141	2.78673	3.1817	3.89386	7.05066
3.36834	1.95767	2.70286	3.79429	3.43123	2.57645	2.51924	2.6358	3.72409	3.95659	2.28129	3.0911	2.5918	4.27159	4.34199	4.61811	2.43483	4.4758	2.99388	2.95728	4.12768	1.41551	2.03765	5.8672	2.21944	2.47952	4.57259	2.79711	3.17556	3.90652	7.02825
3.38202	1.9526	2.73597	3.81329	3.49551	2.5368	2.52466	2.64747	3.72206	3.93556	2.30327	3.07705	2.60624	4.27464	4.32182	4.64785	2.42078	4.48982	2.99372	2.96341	4.12525	1.42303	2.03664	5.9097	2.22912	2.50175	4.59657	2.81845	3.16335	3.9388	6.98915
3.38775	1.94295	2.7587	3.84163	3.53164	2.51697	2.53817	2.66912	3.71272	3.94864	2.29006	3.06406	2.60267	4.26614	4.31807	4.65687	2.42065	4.51731	2.99694	2.99733	4.13052	1.43386	2.04811	5.94865	2.2242	2.52425	4.59679	2.84917	3.14682	3.98549	6.91728
3.36819	1.92961	2.78372	3.85135	3.5366	2.49153	2.53466	2.69025	3.71046	3.94906	2.274	3.07359	2.59974	4.24676	4.30732	4.67996	2.41075	4.53474	3.02624	3.00634	4.12324	1.43477	2.05649	5.98355	2.22014	2.53228	4.58934	2.8563	3.13281	4.04515	6.86215
3.37301	1.91857	2.83098	3.87563	3.54589	2.39467	2.53015	2.71783	3.73209	3.93031	2.26958	3.08254	2.59775	4.21117	4.28149	4.70894	2.40292	4.44077	3.03387	3.03283	4.12787	1.42782	2.05081	5.98945	2.21317	2.54938	4.57298	2.8657	3.12197	4.11087	6.81599
3.36432	1.88743	2.85104	3.87087	3.54809	2.33047	2.52137	2.74526	3.75012	3.90561	2.27632	3.10439	2.58689	4.20368	4.29218	4.72017	2.39402	4.36694	3.0311	3.07731	4.18202	1.42306	2.05793	5.99777	2.21068	2.56224	4.56398	2.88873	3.10173	4.15916	6.72189
3.34915	1.85364	2.87912	3.85466	3.57555	2.30759	2.51399	2.75848	3.74817	3.88408	2.28056	3.10425	2.57748	4.2128	4.32838	4.71774	2.39962	4.36344	3.02746	3.10776	4.15824	1.42009	2.05062	6.04856	2.21246	2.57234	4.54626	2.88534	3.07572	4.18359	6.59439
3.35974	1.83335	2.91017	3.86897	3.61433	2.19783	2.51776	2.75885	3.74566	3.92414	2.29035	3.09041	2.59104	4.22014	4.3482	4.72385	2.40061	4.38071	3.02149	3.12991	4.16055	1.4258	2.0556	6.07134	2.20648	2.57346	4.52745	2.8896	3.06952	4.20704	6.6042
3.38998	1.83423	2.95319	3.86512	3.62134	2.15665	2.52012	2.7654	3.74574	3.95489	2.29334	3.08371	2.59595	4.23353	4.37946	4.70474	2.40451	4.38159	3.01739	3.14068	4.19259	1.42594	2.05093	6.04795	2.20954	2.59537	4.52394	2.89566	3.07918	4.19273	6.65283
3.42868	1.82315	3.00192	3.85486	3.63901	2.14535	2.51254	2.76602	3.75261	3.95251	2.29658	3.08599	2.60707	4.24829	4.40594	4.6909	2.40941	4.36774	3.01396	3.15302	4.22803	1.42528	2.04507	6.04331	2.18145	2.59633	4.53604	2.90998	3.07569	4.19938	6.64907
3.45456	1.81274	3.0545	3.85679	3.65353	2.12944	2.5083	2.76376	3.75343	3.92373	2.29376	3.07826	2.61506	4.24887	4.43297	4.68536	2.41902	4.347	3.01071	3.1751	4.24822	1.43129	2.04444	6.05086	2.16368	2.6214	4.57277	2.91314	3.07608	4.24234	6.54354
3.45561	1.80878	3.09432	3.86192	3.67604	2.11146	2.50351	2.76821	3.76719	3.89332	2.29015	3.06983	2.64655	4.23361	4.44561	4.63233	2.43699	4.36584	3.01712	3.19036	4.2375	1.44313	2.04789	6.05946	2.15485	2.63971	4.59203	2.92476	3.07445	4.28517	6.45667
3.44259	1.81208	3.13446	3.87972	3.76204	2.10662	2.49603	2.78099	3.73072	3.90393	2.29302	3.06004	2.6466	4.23261	4.45806	4.59835	2.45219	4.41124	3.02818	3.21811	4.2192	1.44554	2.05645	6.07328	2.1146	2.64834	4.61066	2.95644	3.07212	4.28813	6.43171
3.44498	1.82134	3.18278	3.8746	3.83136	2.08164	2.49131	2.78557	3.73961	3.90616	2.28548	3.06102	2.63071	4.24069	4.46311	4.57846	2.4565	4.45612	3.02193	3.24177	4.2296	1.45623	2.07538	6.06984	2.09648	2.667	4.6128	2.96388	3.06006	4.32496	6.43172
3.44783	1.81676	3.21051	3.86512	3.86822	2.05994	2.47886	2.79417	3.73012	3.90135	2.28878	3.05567	2.63395	4.24562	4.48405	4.56517	2.44721	4.52437	3.0221	3.25867	4.24307	1.45843	2.0729	6.06395	2.09432	2.67221	4.63519	2.96471	3.0471	4.39785	6.41352
3.45121	1.79475	3.22157	3.84744	3.86426	2.06132	2.48029	2.81167	3.72927	3.8993	2.29824	3.04131	2.65847	4.24333	4.48841	4.57607	2.45158	4.75253	3.04129	3.26435	4.22559	1.45837	2.06734	6.06393	2.11873	2.69153	4.64386	2.97195	3.02083	4.49969	6.42018
3.45412	1.77711	3.23558	3.83675	3.87848	2.04956	2.48185	2.84072	3.69142	3.8985	2.2938	3.01667	2.66053	4.21733	4.50782	4.61424	2.44593	5.03231	3.06532	3.26301	4.24664	1.45783	2.06989	6.03515	2.1297	2.70181	4.63556	2.9885	2.98522	4.6099	6.38234
3.46139	1.77056	3.25826	3.83183	3.90241	2.04513	2.48966	2.88129	3.62708	3.90368	2.28094	2.9838	2.66523	4.20024	4.52918	4.64738	2.46317	5.12726	3.07479	3.25073	4.2863	1.46113	2.06498	6.06944	2.12776	2.7243	4.68219	3.00303	2.95272	4.75233	6.30126
3.47181	1.76462	3.28741	3.8279	3.94042	2.04207	2.48714	2.88367	3.55752	3.88928	2.27261	2.96791	2.6689	4.18621	4.56608	4.66516	2.49538	5.14889	3.06546	3.24636	4.32239	1.47232	2.06717	6.05697	2.12862	2.75094	4.7529	3.03602	2.94496	4.89266	6.198
3.47418	1.75677	3.31063	3.82487	3.96752	2.04403	2.501	2.89503	3.53118	3.88076	2.25893	2.95089	2.67119	4.17205	4.59407	4.64052	2.50933	5.26481	3.0656	3.25646	4.34706	1.47659	2.0704	6.07554	2.12481	2.77907	4.78278	3.0457	2.94335	5.0405	6.09862
3.47051	1.75252	3.32255	3.81385	3.99627	2.04564	2.51361	2.89734	3.53111	3.89347	2.23885	2.94259	2.68472	4.16567	4.62378	4.63103	2.53056	5.34799	3.0666	3.25843	4.35444	1.48258	2.08331	6.10687	2.11197	2.80754	4.80594	3.04807	2.93695	5.14982	6.11162
3.46067	1.75031	3.32993	3.80405	3.99871	2.03539	2.5102	2.87556	3.54716	3.8867	2.22333	2.93055	2.68927	4.1768	4.63843	4.61542	2.5523	5.43931	3.08086	3.25459	4.32728	1.48439	2.08885	6.10882	2.06527	2.82302	4.81663	3.0635	2.92691	5.22501	6.13748
3.45864	1.74653	3.3394	3.8034	4.00809	2.02899	2.5064	2.8938	3.53854	3.88721	2.22352	2.92506	2.69933	4.14019	4.64103	4.61873	2.56461	5.54354	3.0769	3.26625	4.32129	1.48148	2.09801	6.1631	2.03819	2.82743	4.80622	3.07568	2.89422	5.31999	6.13817
3.45093	1.74304	3.35067	3.78359	4.02325	2.01908	2.50588	2.92217	3.54504	3.91329	2.21778	2.91193	2.70205	4.09233	4.64865	4.62283	2.58191	5.70448	3.07736	3.2672	4.3374	1.49806	2.11458	6.18932	2.0274	2.85013	4.79808	3.08409	2.87426	5.42927	6.07167
3.43712	1.72974	3.36835	3.79276	4.05549	2.01003	2.51626	2.94611	3.538	3.9267	2.21312	2.92424	2.71142	4.04845	4.64519	4.63191	2.62619	5.87099	3.07011	3.26838	4.35491	1.51019	2.13262	6.19337	2.01275	2.87684	4.82295	3.07345	2.85815	5.52674	5.96681
3.43877	1.71439	3.40944	3.76961	4.07739	2.02639	2.5349	2.9564	3.51515	3.94935	2.19572	2.96099	2.713	4.04187	4.63652	4.67682	2.66681	6.07856	3.05636	3.26222	4.3608	1.51469	2.1474	6.16904	2.00639	2.89323	4.85992	3.08538	2.8584	5.61205	5.93653
3.44855	1.68634	3.44872	3.7475	4.11078	2.04138	2.56108	2.94948	3.49215	3.99667	2.19253	2.95974	2.71669	4.05638	4.62286	4.6921	2.70342	6.2198	3.03278	3.26553	4.40004	1.52871	2.15328	6.17839	1.99114	2.92165	4.85988	3.08525	2.84023	5.71909	5.97497
3.45168	1.67433	3.48176	3.72402	4.15431	2.0489	2.55951	2.95299	3.47277	4.02031	2.21113	2.95765	2.7087	4.05566	4.61639	4.69957	2.71557	6.27839	3.03431	3.26485	4.4341	1.53809	2.1489	6.19234	1.98748	2.92556	4.87061	3.08079	2.82722	5.84766	6.02138
3.45314	1.66808	3.53632	3.68265	4.18972	2.0551	2.55784	2.96428	3.45652	4.02272	2.22124	2.95646	2.72591	4.03299	4.57893	4.72148	2.72195	6.27109	3.01243	3.27349	4.47581	1.54454	2.1434	6.12841	1.97814	2.92458	4.87297	3.07653	2.81996	5.98327	6.0093
3.4491	1.66872	3.56148	3.63566	4.22021	2.05757	2.55818	2.95959	3.43358	4.03897	2.22898	2.95726	2.72251	4.02188	4.57145	4.7322	2.73868	6.24155	3.01003	3.28112	4.4818	1.54481	2.14497	6.11237	1.98256	2.91357	4.88845	3.07279	2.82164	6.1134	5.99637
3.4433	1.6557	3.57869	3.63204	4.24761	2.04737	2.54816	2.95724	3.4026	4.02756	2.22178	2.9566	2.71634	4.02992	4.57878	4.72753	2.76344	6.19913	3.00293	3.28289	4.47345	1.55307	2.14891	6.09849	1.98573	2.91338	4.9026	3.06855	2.81711	6.21416	6.00754
3.44289	1.64705	3.58749	3.62613	4.30223	2.03729	2.54439	2.95641	3.38335	4.02595	2.2296	2.9615	2.6889	4.02885	4.59087	4.72154	2.79032	6.18464	2.99473	3.29365	4.48391	1.55233	2.15789	6.13249	1.99172	2.89171	4.89416	3.06327	2.81444	6.30966	6.02364
3.4432	1.63916	3.60291	3.5909	4.33794	2.04876	2.54309	2.95588	3.38493	4.04057	2.23911	2.96571	2.68747	4.01491	4.60439	4.7379	2.84083	6.16328	2.94735	3.28915	4.5146	1.56202	2.17093	6.15409	1.98323	2.88327	4.87552	3.07002	2.79149	6.39601	6.04566
3.44131	1.64224	3.65757	3.52155	4.35641	2.04968	2.52816	2.98559	3.36832	4.05837	2.23354	2.96324	2.68956	4.0021	4.60876	4.75169	2.87184	6.17723	2.91357	3.30749	4.56459	1.569	2.19491	6.1644	1.9893	2.88796	4.87517	3.05593	2.76697	6.46848	6.06095
3.43509	1.63817	3.70629	3.45426	4.36158	2.04144	2.53019	3.00771	3.34255	4.14375	2.23561	2.951	2.68669	3.96859	4.58854	4.73088	2.90857	6.18933	2.87002	3.3083	4.6026	1.564	2.21133	6.18278	2.00321	2.89506	4.87108	3.03724	2.74611	6.53329	6.07009
3.43145	1.63844	3.77203	3.40958	4.36378	2.04729	2.53071	3.00254	3.34068	4.21469	2.23475	2.95124	2.68849	3.96292	4.56386	4.71808	2.92912	6.19423	2.84173	3.34773	4.61391	1.56456	2.21959	6.18053	1.99129	2.91085	4.86377	3.02023	2.74125	6.62808	6.14792
3.43434	1.65494	3.80243	3.37276	4.36689	2.05314	2.54392	3.00913	3.33654	4.23455	2.23268	2.92052	2.69663	3.95273	4.54324	4.71982	2.95105	6.20613	2.82253	3.38776	4.62875	1.56716	2.19988	6.16979	1.99049	2.91628	4.85416	3.00931	2.71546	6.77365	6.27477
3.43124	1.6601	3.82632	3.35739	4.38361	2.06884	2.54888	3.00092	3.32431	4.24341	2.24066	2.90405	2.71159	3.93207	4.55801	4.71376	2.97051	6.23349	2.82623	3.41015	4.62791	1.56896	2.18199	6.16519	1.98334	2.9183	4.86339	3.0084	2.69304	6.94225	6.33526
3.42743	1.66658	3.84226	3.33928	4.40378	2.08628	2.56506	3.01265	3.33309	4.29621	2.23509	2.89166	2.71435	3.92118	4.56784	4.69844	3.00063	6.2909	2.8238	3.43163	4.65069	1.57033	2.17946	6.14994	1.97446	2.94067	4.86628	3.00942	2.67884	7.04329	6.31564
3.42195	1.69932	3.83018	3.32831	4.39713	2.09066	2.59176	3.025	3.26216	4.3229	2.24436	2.862	2.70744	3.90144	4.59367	4.68862	3.03345	6.30547	2.83259	3.41904	4.67001	1.57069	2.18662	6.14194	1.98886	2.99069	4.83647	3.01366	2.66534	7.16538	6.29925
3.42272	1.72117	3.81865	3.32849	4.36381	2.08103	2.61746	3.05744	3.20972	4.31987	2.24606	2.86026	2.69625	3.91884	4.60729	4.67508	3.09023	6.32767	2.80547	3.42822	4.68736	1.56464	2.18654	6.11894	1.99878	3.03786	4.87441	3.00454	2.64983	7.316	6.30252
3.41096	1.71388	3.84976	3.32501	4.35469	2.08628	2.63772	3.08843	3.19311	4.31692	2.24834	2.87353	2.68793	3.89083	4.67142	4.69423	3.14602	6.38005	2.79138	3.46122	4.69095	1.56799	2.19122	6.11494	2.00523	3.06104	4.88547	2.99933	2.63944	7.52887	6.34398
3.37898	1.71612	3.87644	3.3122	4.36085	2.10028	2.68083	3.10197	3.16594	4.33099	2.2394	2.88502	2.6869	3.86439	4.7493	4.71085	3.18	6.43696	2.74865	3.47494	4.69526	1.56253	2.18473	6.12612	1.99874	3.09924	4.85464	3.00731	2.63008	7.7522	6.38779
3.36987	1.72185	3.92947	3.30344	4.34822	2.11276	2.70481	3.12912	3.13883	4.34414	2.24709	2.86267	2.69185	3.81321	4.75832	4.69443	3.2079	6.46711	2.71553	3.47822	4.68061	1.55721	2.18308	6.07719	1.99043	3.09182	4.82187	3.03152	2.61133	7.96846	6.45319
3.35731	1.71657	3.99305	3.28497	4.3372	2.12034	2.72777	3.14307	3.09631	4.36161	2.24692	2.8424	2.70622	3.77012	4.80259	4.69385	3.21873	6.50453	2.69721	3.47114	4.6617	1.56134	2.19107	6.06739	1.99677	3.09236	4.82503	3.05337	2.58432	8.16037	6.52863
3.33531	1.70755	4.08218	3.2603	4.34764	2.12293	2.76143	3.14467	3.06461	4.34876	2.24717	2.8393	2.68849	3.76202	5.06596	4.6895	3.21912	6.53332	2.69529	3.46107	4.67003	1.56983	2.19418	6.08605	2.00845	3.09444	4.81954	3.0584	2.5515	8.36087	6.57969
3.33115	1.69972	4.13296	3.25108	4.35706	2.12045	2.80805	3.13858	3.01079	4.30584	2.25847	2.84137	2.66965	3.7428	5.45517	4.64836	3.23428	6.56889	2.69569	3.45494	4.65475	1.57775	2.19896	6.11599	2.03136	3.11239	4.81452	3.04914	2.51131	8.52605	6.61275
3.3227	1.70456	4.14791	3.25386	4.35791	2.13143	2.8285	3.1333	2.99002	4.33153	2.27186	2.84478	2.67524	3.72976	5.76448	4.59468	3.27757	6.64504	2.7042	3.4552	4.63567	1.58163	2.19186	6.15287	2.04077	3.14076	4.80921	3.04363	2.43253	8.64099	6.62548
3.32887	1.70508	4.15802	3.25617	4.34124	2.13509	2.85297	3.14006	2.98067	4.34993	2.28652	2.8418	2.68133	3.71845	6.04347	4.5562	3.29654	6.7473	2.71524	3.45381	4.62386	1.5895	2.2088	6.15323	2.03945	3.16983	4.77271	3.03355	2.36814	8.7507	6.66236
3.32046	1.70329	4.17321	3.25548	4.33918	2.14111	2.87134	3.14366	2.96228	4.36283	2.29628	2.83085	2.68132	3.71307	6.26955	4.55001	3.31932	6.82692	2.70605	3.44583	4.62796	1.58912	2.22911	6.13835	2.05405	3.19206	4.75218	3.02428	2.34756	8.82862	6.73418
3.29304	1.70605	4.20343	3.21866	4.35107	2.13878	2.86888	3.1566	2.95235	4.36457	2.29276	2.80828	2.68289	3.71451	6.42135	4.54231	3.33965	6.90842	2.72044	3.43804	4.62702	1.59421	2.25474	6.10111	2.05689	3.20864	4.7628	3.02971	2.33588	8.91763	6.81857
3.26626	1.71095	4.24848	3.19162	4.34235	2.15241	2.90605	3.15849	2.9535	4.35582	2.3042	2.78133	2.68103	3.73651	6.51783	4.52243	3.35762	6.93046	2.72595	3.44534	4.59144	1.58236	2.25354	6.12275	2.05569	3.21834	4.77061	3.03617	2.31645	9.01437	6.86161
3.25021	1.70313	4.26216	3.18312	4.31788	2.15607	2.9383	3.17355	2.94121	4.36397	2.3131	2.75086	2.68643	3.75603	6.58816	4.51223	3.36326	6.96539	2.72975	3.45098	4.56017	1.57455	2.25121	6.18227	2.06362	3.23697	4.77829	3.0292	2.29187	9.16849	6.8928
3.24835	1.6995	4.29922	3.17636	4.29108	2.1793	3.00566	3.21131	2.93483	4.41242	2.30658	2.75085	2.69202	3.74852	6.62195	4.54794	3.3744	7.02409	2.73469	3.46182	4.54059	1.57493	2.24775	6.17036	2.07487	3.23586	4.77374	3.02564	2.28909	9.35419	6.91014
3.2469	1.69497	4.32625	3.1671	4.22656	2.17492	3.05258	3.23201	2.94759	4.47318	2.31305	2.7565	2.68066	3.74134	6.69869	4.58228	3.37477	7.10767	2.74216	3.46371	4.51922	1.58396	2.23966	6.15319	2.06383	3.25243	4.7718	3.02148	2.28802	9.55298	6.92226
3.25409	1.68909	4.32753	3.14213	4.19506	2.16342	3.05231	3.2382	2.92423	4.54555	2.31468	2.74364	2.67392	3.72523	6.82953	4.59697	3.37513	7.16583	2.72927	3.4547	4.52055	1.59664	2.22641	6.24079	2.05933	3.27147	4.77397	3.01912	2.26992	9.79705	6.95038
3.24045	1.70258	4.33418	3.12646	4.20376	2.1578	3.10007	3.26126	2.90247	4.67571	2.30551	2.73915	2.66282	3.7184	6.97777	4.58021	3.37964	7.20901	2.72049	3.44779	4.4889	1.61085	2.22692	6.32578	2.05885	3.29944	4.74935	3.01016	2.24743	10.0113	6.99531
3.21841	1.70146	4.34304	3.11734	4.22062	2.15183	3.13304	3.2793	2.89676	4.7669	2.30378	2.73807	2.68366	3.71071	7.13312	4.5946	3.38328	7.23474	2.70884	3.4528	4.44675	1.62335	2.24628	6.39556	2.042	3.31966	4.69893	2.9799	2.24427	10.2025	7.10438
3.16573	1.69305	4.36493	3.10769	4.22017	2.1495	3.15667	3.27902	2.88815	4.81962	2.28105	2.71597	2.6862	3.70926	7.27255	4.61003	3.38249	7.22892	2.69685	3.43719	4.43141	1.63119	2.25364	6.40899	2.03533	3.32428	4.64796	2.98287	2.21302	10.4036	7.21022
3.13854	1.69002	4.39826	3.0819	4.20654	2.1612	3.16743	3.27267	2.87028	4.85792	2.25753	2.69318	2.68619	3.70959	7.41989	4.61909	3.3943	7.22325	2.67226	3.40951	4.44562	1.63057	2.2659	6.40393	2.03949	3.32041	4.62787	2.96531	2.20047	10.6112	7.28044
3.10591	1.68262	4.41732	3.04835	4.21491	2.16587	3.18169	3.27654	2.86609	4.87959	2.24418	2.66701	2.70057	3.71065	7.56435	4.60364	3.39237	7.24937	2.65908	3.38258	4.45908	1.62565	2.25049	6.43293	2.03409	3.31898	4.60186	2.95718	2.19791	10.8115	7.31677
3.08189	1.67681	4.4417	3.01143	4.24267	2.18555	3.18336	3.28019	2.86817	4.87791	2.25846	2.68075	2.68732	3.70647	7.67589	4.57761	3.38748	7.30091	2.63832	3.36049	4.49763	1.62666	2.24463	6.48641	2.03476	3.32114	4.57803	2.94679	2.19765	10.9939	7.34858
3.07453	1.68086	4.48051	2.98201	4.24701	2.20091	3.25207	3.2823	2.86202	4.88058	2.26247	2.69025	2.67656	3.70598	7.78743	4.54881	3.38883	7.37008	2.6234	3.33908	4.5417	1.62539	2.2512	6.55643	2.04082	3.34159	4.55678	2.94196	2.21006	11.1538	7.35741
3.06554	1.6788	4.53547	2.94092	4.20845	2.20137	3.33385	3.28565	2.86017	4.89143	2.27634	2.70223	2.67905	3.70042	7.98085	4.53045	3.3928	7.43221	2.62348	3.32671	4.56356	1.62177	2.24946	6.58057	2.04999	3.3388	4.53115	2.936	2.208	11.3288	7.33876
3.05402	1.68917	4.5695	2.93103	4.16583	2.19307	3.39485	3.27447	2.8572	4.93045	2.29733	2.71537	2.68191	3.67459	8.16046	4.55317	3.40836	7.48338	2.61318	3.32501	4.57199	1.61972	2.25277	6.60516	2.04431	3.33329	4.51106	2.92209	2.21172	11.484	7.33676
3.05094	1.68773	4.60056	2.94498	4.13983	2.2027	3.42238	3.25825	2.82955	4.9503	2.30062	2.7347	2.68573	3.6417	8.54097	4.57757	3.40772	7.50593	2.5977	3.31424	4.56425	1.62543	2.25494	6.60442	2.03546	3.34297	4.51046	2.91829	2.20739	11.6589	7.40382
3.04874	1.67953	4.60313	2.93358	4.13247	2.20961	3.45201	3.25491	2.80162	4.95503	2.28046	2.74662	2.67576	3.62614	9.09341	4.56989	3.40542	7.54507	2.58365	3.30453	4.54594	1.62448	2.26215	6.61294	2.02887	3.3484	4.5226	2.89954	2.21564	11.787	7.44728
3.04038	1.66845	4.61745	2.88341	4.09314	2.21633	3.48269	3.24949	2.80164	4.94637	2.28065	2.76159	2.67061	3.61043	9.60315	4.54411	3.40669	7.61801	2.57195	3.30952	4.4923	1.62269	2.24774	6.63943	2.02735	3.35993	4.52574	2.88631	2.20831	11.8862	7.46995
3.03164	1.66604	4.6577	2.85933	4.07239	2.2197	3.51719	3.24076	2.81986	4.9177	2.28614	2.7598	2.67552	3.60371	9.90237	4.55283	3.41538	7.70213	2.56872	3.31931	4.49188	1.6167	2.25748	6.65557	2.02152	3.35283	4.52305	2.85807	2.1929	11.9802	7.47485
3.02987	1.67508	4.66056	2.85477	4.06284	2.21359	3.57812	3.23249	2.80974	4.92096	2.28375	2.74657	2.67543	3.6191	10.0998	4.57214	3.42475	7.76322	2.55502	3.32264	4.47688	1.61123	2.25493	6.66828	2.02857	3.36269	4.52524	2.83622	2.20274	12.0707	7.46039
3.03751	1.66945	4.64956	2.84503	4.05412	2.21157	3.62582	3.21433	2.81695	4.94633	2.28693	2.76368	2.67396	3.64347	10.2002	4.56527	3.42904	7.8324	2.55327	3.30634	4.46277	1.61213	2.24677	6.64747	2.02742	3.36459	4.51103	2.82327	2.21754	12.139	7.45657
3.05764	1.67459	4.6394	2.83223	4.03996	2.21192	3.66083	3.21338	2.80992	4.93962	2.31359	2.75842	2.6512	3.6405	10.2789	4.53154	3.42897	7.86603	2.55307	3.26624	4.47494	1.61246	2.25319	6.63108	2.03542	3.36625	4.50684	2.82253	2.23014	12.1862	7.47858
3.06883	1.68971	4.62895	2.82631	4.02484	2.21958	3.70234	3.22007	2.79477	4.9167	2.31403	2.79471	2.63051	3.63142	10.4212	4.53876	3.43472	7.88123	2.56211	3.25022	4.48038	1.61196	2.25418	6.64392	2.04506	3.37726	4.48586	2.81862	2.2211	12.2237	7.49549
3.06892	1.68837	4.61502	2.8436	4.00111	2.21978	3.7413	3.22563	2.77083	4.9097	2.30592	2.7895	2.63614	3.63674	10.6314	4.54842	3.44226	7.89895	2.58236	3.22867	4.47902	1.60966	2.2637	6.60721	2.05727	3.39364	4.46346	2.8012	2.20671	12.2649	7.50333
3.07137	1.6837	4.61012	2.87129	4.00531	2.23094	3.77607	3.22461	2.7427	4.90049	2.29903	2.79172	2.64238	3.65665	10.8309	4.58799	3.44057	7.91685	2.59219	3.20908	4.47654	1.6123	2.26047	6.53528	2.06814	3.40947	4.44304	2.79604	2.21051	12.2881	7.47494
3.07599	1.68884	4.59829	2.88918	4.00298	2.25373	3.80585	3.23722	2.71882	4.89333	2.2991	2.7991	2.6378	3.65722	10.9703	4.66073	3.44423	7.87553	2.60229	3.20384	4.45139	1.61074	2.26175	6.48929	2.07617	3.41453	4.45199	2.79289	2.22321	12.305	7.45667
3.07337	1.68622	4.58303	2.92965	3.99864	2.26569	3.83397	3.21129	2.68384	4.89746	2.28602	2.81441	2.63808	3.64696	11.0605	4.67495	3.45798	7.80207	2.61607	3.18601	4.42978	1.61411	2.26844	6.46499	2.07237	3.41201	4.42282	2.79322	2.23247	12.3286	7.45102
3.08677	1.68819	4.5957	2.93167	3.9785	2.27001	3.86494	3.18839	2.66378	4.88999	2.28295	2.83215	2.61012	3.64802	11.1452	4.67131	3.47294	7.72516	2.62926	3.17312	4.4128	1.60958	2.26811	6.50738	2.07951	3.40102	4.39981	2.78455	2.25113	12.3511	7.426
3.1083	1.6917	4.59962	2.9288	3.91153	2.27866	3.91127	3.18449	2.67758	4.901	2.28655	2.84519	2.61077	3.63067	11.2502	4.68387	3.47793	7.67661	2.61431	3.16013	4.39499	1.60993	2.26458	6.49115	2.0893	3.41442	4.39195	2.76074	2.25343	12.3729	7.42022
3.09456	1.70528	4.5911	2.92956	3.84553	2.30001	4.00467	3.17391	2.65838	4.89894	2.27703	2.84897	2.61658	3.62235	11.4022	4.70562	3.48419	7.63623	2.60141	3.14731	4.34198	1.60534	2.26653	6.49684	2.09616	3.40981	4.37173	2.74306	2.25681	12.3902	7.40802
3.0705	1.71332	4.60903	2.93504	3.80024	2.30615	4.10271	3.1706	2.65047	4.89643	2.27296	2.86653	2.63251	3.62706	11.5841	4.69493	3.49275	7.62795	2.62106	3.12815	4.28846	1.60612	2.26083	6.48391	2.11059	3.41969	4.28297	2.7333	2.26188	12.4066	7.39785
3.05272	1.71159	4.6389	2.95994	3.80389	2.33494	4.15764	3.16755	2.64935	4.89795	2.28528	2.87003	2.62816	3.61327	11.7381	4.69457	3.48847	7.59892	2.61279	3.10815	4.26692	1.6085	2.25873	6.47245	2.11076	3.42588	4.22631	2.71593	2.25844	12.4169	7.38398
3.04376	1.71973	4.65066	2.96994	3.79322	2.35871	4.20024	3.16253	2.64307	4.88928	2.31217	2.8708	2.64209	3.59088	11.8927	4.68959	3.484	7.53866	2.61232	3.10083	4.27038	1.60908	2.25515	6.46794	2.09733	3.43201	4.19535	2.71174	2.25227	12.4399	7.37637
3.03982	1.71833	4.65815	2.98563	3.78236	2.37064	4.25215	3.14351	2.64025	4.88021	2.32993	2.87724	2.66855	3.57201	12.0487	4.70717	3.48226	7.41364	2.62282	3.09788	4.27508	1.60638	2.22963	6.48092	2.09574	3.43757	4.14824	2.67918	2.25656	12.463	7.34132
3.04971	1.71571	4.66774	2.99436	3.75589	2.38453	4.28989	3.15167	2.63281	4.86806	2.33599	2.86712	2.68645	3.58438	12.1864	4.72686	3.4849	7.33728	2.63722	3.10237	4.25511	1.59776	2.21802	6.4752	2.09391	3.42444	4.12432	2.65132	2.2573	12.4725	7.34675
3.05676	1.72581	4.67572	2.99981	3.73078	2.41845	4.32264	3.15875	2.61866	4.83619	2.35146	2.86316	2.67738	3.59719	12.3147	4.74881	3.49383	7.24387	2.61047	3.10455	4.25637	1.60741	2.19382	6.47884	2.10251	3.43012	4.11957	2.6245	2.24901	12.4618	7.35876
3.05822	1.72748	4.69336	3.01034	3.7007	2.51524	4.34634	3.1322	2.63732	4.81502	2.35374	2.852	2.67654	3.59353	12.3988	4.7497	3.51089	7.19889	2.62223	3.11569	4.23941	1.60904	2.18686	6.47449	2.11588	3.43114	4.10649	2.60098	2.24341	12.4155	7.35243
3.04303	1.72787	4.71255	3.0275	3.6927	2.54415	4.39797	3.1133	2.64309	4.80219	2.3656	2.85799	2.67199	3.58122	12.4529	4.69981	3.53259	7.10307	2.64584	3.13873	4.20682	1.60906	2.17607	6.49646	2.1332	3.42208	4.08256	2.60068	2.25779	12.3545	7.35209
3.03754	1.72024	4.7253	3.03211	3.69194	2.54786	4.43851	3.11543	2.63507	4.79588	2.3645	2.85519	2.65479	3.57212	12.4775	4.68479	3.54141	7.03595	2.66099	3.13806	4.18928	1.61317	2.18508	6.49311	2.14161	3.42772	4.08313	2.60239	2.26473	12.2872	7.34167
3.04156	1.71543	4.74432	2.99512	3.6845	2.54363	4.49189	3.10378	2.63334	4.79092	2.35346	2.82405	2.64088	3.56806	12.5255	4.64835	3.54856	6.93869	2.65595	3.14386	4.15669	1.61458	2.17547	6.45626	2.16026	3.45756	4.07451	2.58681	2.26835	12.1641	7.36401
3.04468	1.71282	4.75107	2.95888	3.67313	2.54523	4.52366	3.0942	2.63396	4.78815	2.35648	2.82154	2.64702	3.52993	12.5755	4.62043	3.53764	6.87899	2.67476	3.15561	4.15339	1.60312	2.16672	6.45397	2.17109	3.48089	4.07473	2.56674	2.26155	12.0377	7.37083
3.02814	1.70504	4.75178	2.95877	3.66446	2.54669	4.57012	3.09584	2.62927	4.78878	2.34693	2.81434	2.65157	3.49718	12.6317	4.63702	3.53081	6.90948	2.71414	3.16741	4.13495	1.60105	2.16115	6.45039	2.1824	3.47767	4.0834	2.55319	2.26249	11.8937	7.35452
3.02144	1.69342	4.74481	2.95804	3.64029	2.53491	4.62071	3.08905	2.62635	4.79363	2.35908	2.79915	2.65632	3.51175	12.7039	4.64489	3.52204	6.92485	2.74095	3.17634	4.13168	1.60602	2.1623	6.44951	2.19397	3.4713	4.07717	2.54938	2.27737	11.7635	7.34635
3.01762	1.69317	4.75891	2.95323	3.5992	2.53492	4.64682	3.06516	2.62244	4.78655	2.37506	2.79111	2.67453	3.54751	12.7743	4.66711	3.50028	6.9254	2.75224	3.18255	4.0911	1.60466	2.1689	6.45415	2.20068	3.46729	4.06797	2.54284	2.28104	11.6522	7.37095
3.01698	1.68329	4.77548	2.92878	3.5578	2.52911	4.68575	3.05303	2.62984	4.77066	2.38551	2.80452	2.6781	3.55039	12.8517	4.67998	3.47493	6.97483	2.76652	3.18508	4.04375	1.61083	2.16929	6.43106	2.19646	3.46572	4.05714	2.5508	2.2837	11.5261	7.39444
3.02212	1.65632	4.77187	2.9132	3.51678	2.52579	4.72359	3.0406	2.6516	4.74956	2.39962	2.81055	2.67488	3.53299	12.9292	4.69109	3.44893	7.08433	2.788	3.18021	4.01142	1.6117	2.15926	6.42093	2.2128	3.46705	4.04555	2.56104	2.29933	11.4138	7.41164
3.02816	1.64233	4.8077	2.888	3.49966	2.51949	4.75875	3.03398	2.64568	4.74148	2.41325	2.79682	2.67403	3.51991	12.9998	4.68508	3.42073	7.15921	2.78705	3.17281	3.9989	1.62093	2.13399	6.40439	2.20182	3.46762	4.01774	2.54971	2.30012	11.3435	7.41039
3.05093	1.6343	4.83285	2.88187	3.47807	2.51638	4.77113	3.01977	2.65278	4.72878	2.4159	2.78275	2.67987	3.52958	13.0662	4.6846	3.41174	7.22679	2.79351	3.15964	3.98631	1.63792	2.12547	6.37386	2.20749	3.45701	4.03654	2.54192	2.29539	11.2967	7.38402
3.07874	1.629	4.85017	2.87162	3.43535	2.518	4.78508	3.00802	2.66546	4.70502	2.40922	2.77529	2.68583	3.54841	13.1248	4.71903	3.38832	7.2828	2.79681	3.13707	3.98274	1.63525	2.12082	6.36788	2.20657	3.45832	4.04272	2.54723	2.29772	11.2657	7.38144
3.11213	1.62022	4.86988	2.85635	3.38288	2.52466	4.7958	2.9998	2.65964	4.68581	2.41083	2.78522	2.67656	3.53801	13.1708	4.73172	3.38319	7.31993	2.80195	3.12855	3.97331	1.63803	2.11301	6.3571	2.21309	3.44907	4.03884	2.54153	2.30521	11.2341	7.39886
3.14361	1.61298	4.90656	2.85095	3.33603	2.52496	4.81374	2.99705	2.63511	4.66538	2.40385	2.78087	2.66558	3.50993	13.2181	4.7548	3.37812	7.35933	2.82101	3.12104	3.9573	1.6388	2.11166	6.35211	2.21496	3.43422	4.04207	2.53701	2.29735	11.1865	7.37054
3.16457	1.61381	4.95463	2.83902	3.30475	2.52369	4.84316	2.99448	2.6241	4.65672	2.39842	2.77107	2.67928	3.48821	13.2571	4.75496	3.37807	7.38964	2.83152	3.11541	3.95308	1.63498	2.11456	6.38426	2.22886	3.44106	4.05343	2.51645	2.28938	11.1294	7.33828
3.19699	1.61431	4.9779	2.84446	3.26847	2.5184	4.86412	2.98877	2.62624	4.65115	2.40241	2.75365	2.68255	3.49682	13.2884	4.78088	3.3768	7.40135	2.84309	3.11671	3.95004	1.64435	2.11805	6.38966	2.24133	3.45237	4.06066	2.52115	2.29066	11.0535	7.33899
3.2477	1.61765	4.97065	2.84973	3.22225	2.5188	4.86884	2.96188	2.65463	4.6544	2.40361	2.73085	2.67291	3.49416	13.3201	4.79672	3.36886	7.39975	2.85968	3.09753	3.92803	1.65496	2.10877	6.38467	2.24664	3.44295	4.03134	2.53614	2.28866	10.9702	7.3412
3.27053	1.61644	4.93933	2.83736	3.18499	2.51314	4.87558	2.93934	2.6559	4.65538	2.39966	2.73774	2.67492	3.49699	13.3423	4.79151	3.35147	7.41443	2.87392	3.05944	3.90721	1.66199	2.09761	6.40286	2.24663	3.41865	4.00198	2.53967	2.2811	10.8802	7.31545
[truncated: 383 more rows]

## Sheet: Treadmill
ID01	ID02	ID03	ID04	ID05	ID06	ID07	ID08	ID09	ID10	ID11	ID12	ID13	ID14	ID15	ID16	ID17	ID18	ID19	ID20	ID21	ID22	ID23	ID24	ID25	ID26	ID27	ID28	ID29	ID30	ID31
[truncated: 1,000 more rows]

[truncated: 1 more sheets: Overground]
