# Supplementary material for: The FreeD module for the Lokomat facilitates a physiological movement pattern in healthy people – a proof of concept study
Source: J Neuroeng Rehabil. 2019 Feb 6;16:26. doi: 10.1186/s12984-019-0496-x (PMC6366098; doi:10.1186/s12984-019-0496-x)
Supplement: Supplementary file 3 — Source data. (ZIP 16134 kb) [file 12984_2019_496_MOESM3_ESM.zip › 4_Tensor_Fascia_latae_JNER.xlsx]

## Sheet: FreeD
ID01	ID02	ID03	ID04	ID05	ID06	ID07	ID08	ID09	ID10	ID11	ID12	ID13	ID14	ID15	ID16	ID17	ID18	ID19	ID20	ID21	ID22	ID23	ID24	ID25	ID26	ID27	ID28	ID29	ID30	ID31
14.0065	5.62624	5.4825	2.00762	9.84335	15.9433	10.5315	3.13156	6.77808	7.8243	8.79073	3.42759	20.6429	42.2537	6.87635	4.11653	15.9046	65.3494	50.3581	28.3801	10.7443	8.81012	3.43688	3.59844	13.5657	25.4361	49.3277	36.0329	18.2167	8.17082	5.83681
14.137	5.71191	5.593	2.00887	10.1231	16.0707	10.6826	3.12663	6.85246	7.87195	8.98078	3.46556	20.4393	43.825	6.95884	4.28529	16.136	65.9053	50.3409	28.6729	10.7755	8.90927	3.47707	3.60021	13.7259	26.5406	49.627	36.3423	18.5028	8.31515	5.97475
14.3069	5.8131	5.67411	2.00533	10.4826	16.1486	10.9745	3.13594	7.05275	7.87429	9.07698	3.53163	19.9315	44.6936	7.16053	4.466	16.3554	66.3591	50.4269	29.0134	10.8955	9.00766	3.53171	3.59104	13.7997	27.3453	49.9849	36.6891	18.6427	8.43372	6.10401
14.408	5.99596	5.82177	2.02523	10.6899	16.3373	11.1203	3.16531	7.21033	7.82446	9.19494	3.70913	19.3527	45.3882	7.51915	4.54807	16.4823	66.7143	50.5633	28.9801	10.96	9.1488	3.55274	3.58623	13.8766	28.2752	50.2269	36.8767	18.834	8.65142	6.24372
14.5202	6.12957	6.01089	2.04002	10.8124	16.5899	11.364	3.17068	7.28356	7.80357	9.28986	3.84499	19.2073	46.0079	7.85675	4.61836	16.6136	66.9134	50.5755	28.8345	11.0034	9.22603	3.56987	3.56967	13.946	29.0646	50.5146	37.1247	19.1903	9.10652	6.38885
14.5877	6.25541	6.16527	2.06285	10.9838	16.6665	11.6351	3.18835	7.3007	7.8457	9.37222	3.95082	19.156	46.3668	8.14999	4.71819	16.7633	66.7978	50.6147	28.8135	10.992	9.25506	3.59545	3.56713	14.1275	29.7199	50.8492	37.5363	19.4963	9.4762	6.50316
14.627	6.32939	6.27513	2.08666	11.1153	16.7358	11.8453	3.22873	7.29142	7.96428	9.54373	4.09823	18.9903	46.7608	8.37483	4.8193	16.9021	66.8462	50.6986	29.0041	11.0867	9.28089	3.61063	3.56059	14.3477	30.4052	51.6101	37.9989	19.7589	9.60808	6.62518
14.6877	6.38346	6.45787	2.09794	11.3095	16.7856	12.133	3.25887	7.33016	8.18154	9.61389	4.28992	18.8419	47.2703	8.55457	4.86701	16.9649	67.099	50.7752	29.1426	11.1493	9.34359	3.6069	3.56428	14.5558	31.2273	52.4396	38.2259	19.9137	9.70405	6.75113
14.7985	6.45831	6.58231	2.10896	11.7938	16.9977	12.289	3.30439	7.40403	8.50089	9.82879	4.40171	18.7588	47.9961	8.64748	4.95458	17.176	67.2466	50.9016	29.4006	11.1451	9.44199	3.59107	3.57269	14.8143	31.581	52.9996	38.5524	20.128	9.86067	6.87636
14.9173	6.52013	6.6784	2.12185	12.1733	17.1657	12.7145	3.34512	7.44805	8.65818	9.99843	4.46402	18.738	48.5263	8.81649	5.33549	17.454	67.245	51.1219	29.5268	11.2154	9.54617	3.60608	3.56846	14.9609	31.9637	53.3781	39.0289	20.2824	10.0077	7.00445
14.9607	6.66706	6.75402	2.12456	12.4615	17.3003	12.8124	3.34116	7.52581	8.87062	10.2133	4.52062	18.6627	48.9606	9.107	5.97956	17.6369	67.3527	51.4051	29.6781	11.6285	9.6372	3.65176	3.55004	15.0269	32.7221	54.5237	39.4434	20.3549	10.1572	7.12997
14.9404	6.79082	6.84063	2.13198	12.7289	17.4557	12.9375	3.35819	7.69187	9.27331	10.6361	4.6457	18.5109	49.7398	9.40829	6.35148	17.7274	67.2475	51.8364	29.854	11.9594	9.79912	3.69521	3.48517	15.0202	33.4912	56.492	39.8519	20.6518	10.3105	7.22494
14.913	6.95414	6.96806	2.14502	13.0512	17.6273	13.1035	3.35941	7.85384	9.71739	10.9982	4.87597	18.373	51.2865	9.69044	6.45099	17.824	67.2806	52.3111	29.9867	12.0333	9.88203	3.67365	3.45863	15.1586	33.887	57.4897	40.155	20.9682	10.4874	7.29263
14.9771	7.06364	7.13368	2.13968	13.3541	17.8591	13.2898	3.36335	7.87226	10.0136	11.263	5.09617	18.2296	52.4346	9.97738	6.60823	17.9758	68.193	52.3555	30.0342	12.2051	9.93985	3.66775	3.41102	15.3243	34.2187	58.31	40.6059	21.1585	10.6721	7.38632
15.0821	7.08268	7.24118	2.13488	13.6407	17.9885	13.4544	3.39142	7.84586	10.3709	11.4509	5.26743	18.1123	52.978	10.3243	6.85739	18.11	69.0097	51.8347	30.4426	12.4075	10.052	3.67237	3.34413	15.4698	34.6274	59.0951	41.0588	21.269	10.7821	7.52946
15.2263	7.20923	7.33033	2.13213	13.8743	18.0345	13.8355	3.41346	7.85865	10.7717	11.5985	5.42955	17.993	53.3594	10.7694	7.2042	18.2148	69.9689	51.5296	30.6962	12.6413	10.1807	3.68117	3.22537	15.8945	35.2905	59.8515	41.3241	21.305	10.9106	7.62418
15.3049	7.26393	7.42162	2.14934	14.0559	18.0839	14.0318	3.47596	7.96385	11.353	11.6908	5.82958	17.8724	53.5419	11.0938	7.59788	18.2763	70.2909	51.8941	30.8006	12.7153	10.3254	3.69294	3.17001	16.402	36.1162	60.366	41.6755	21.3887	11.047	7.71329
15.3258	7.32309	7.4746	2.17689	14.2097	18.2364	14.1379	3.6038	8.06521	12.0054	11.8145	6.05437	17.7334	53.6321	11.3454	7.92175	18.3087	70.557	52.3594	30.9306	12.7204	10.4617	3.72748	3.1288	16.6222	36.8451	61.052	42.3436	21.5661	11.3212	7.90916
15.3814	7.36736	7.51274	2.19637	14.4544	18.4207	14.2412	3.67966	8.08307	12.501	11.995	6.20866	17.544	53.7178	11.5654	8.38129	18.3714	70.8271	51.8942	31.2153	12.7372	10.5741	3.7659	3.12206	16.787	37.0969	62.4667	43.5099	21.6936	11.6646	8.1075
15.4361	7.42545	7.55076	2.24143	14.7886	18.6733	14.4378	3.71583	8.15273	13.1278	12.1413	6.69573	17.3666	53.8297	11.8485	8.62904	18.4957	71.2192	51.5231	31.2976	12.852	10.78	3.77378	3.10507	17.239	37.6343	63.302	44.2117	21.749	11.8798	8.24643
15.485	7.5008	7.62611	2.27601	15.0316	18.8974	14.6734	3.74705	8.21998	13.4882	12.3381	7.19478	17.2713	54.0389	12.1023	8.89803	18.5999	71.6512	51.7788	31.3358	12.9306	10.9509	3.79645	3.09239	17.8575	38.0992	63.7343	44.432	21.866	12.0387	8.40097
15.5157	7.58601	7.66786	2.27651	15.2477	19.1602	14.7954	3.8004	8.22296	13.6873	12.4528	7.34683	17.1783	54.38	12.2133	9.20178	18.7042	72.4803	52.0559	31.5299	13.278	11.0394	3.78046	3.08778	18.1865	38.5713	64.7257	44.5329	22.1039	12.2876	8.62412
15.5756	7.59991	7.72273	2.26821	15.6448	19.2859	14.9701	3.88918	8.29038	13.8864	12.5871	7.43027	17.0068	54.58	12.2902	9.49923	18.8834	72.6384	52.0116	31.6298	13.4502	11.1354	3.78337	3.09255	18.3282	39.3059	65.4361	44.6739	22.352	12.6112	8.95642
15.634	7.65047	7.76876	2.28997	15.9927	19.3658	15.1609	3.96001	8.35978	14.4881	12.7442	7.5244	16.6393	54.6852	12.4241	9.72125	19.0665	72.8108	52.1578	31.7324	13.667	11.3224	3.83139	3.0891	18.4856	40.5805	66.2765	44.8913	22.4508	12.926	9.14749
15.7405	7.75679	7.83391	2.29828	16.1939	19.4228	15.2965	4.04263	8.42382	15.5548	12.9234	7.62138	16.062	54.9676	12.6706	10.1333	19.1464	73.5013	52.4215	32.0001	13.6379	11.424	3.90679	3.08189	18.7885	40.8909	66.9617	45.2657	22.4535	13.1986	9.27847
15.8968	7.76125	8.03316	2.30186	16.3476	19.6289	15.3751	4.1128	8.45867	16.2809	13.2611	7.70694	15.5915	55.4318	12.9993	10.5918	19.2022	73.9837	52.6664	32.1953	13.6943	11.5517	3.89179	3.07763	19.0966	41.2782	67.1401	45.4843	22.4579	13.812	9.42488
15.908	7.78035	8.11081	2.32278	16.5199	20.0732	15.6207	4.14039	8.51921	16.6002	13.3218	7.81133	15.2382	55.6965	13.2931	11.046	19.3595	74.6257	52.5212	32.3001	13.9794	11.7274	3.88979	3.07716	19.3586	42.3011	67.4574	45.5045	22.4938	14.6841	9.63341
15.8297	7.8741	8.18941	2.3294	16.8695	20.1727	15.8216	4.15604	8.66438	16.9074	13.4044	7.9877	14.8312	55.7764	13.5619	11.4092	19.4301	76.1741	52.3484	32.2702	14.177	12.1149	3.90748	3.10096	19.571	43.1248	68.0244	45.7784	22.5704	15.0741	9.84727
15.8026	7.97729	8.33551	2.33727	17.1933	20.1073	16.0482	4.16008	8.91709	17.2183	13.6129	8.14373	14.5979	55.9432	13.7833	11.827	19.4757	76.7686	52.7491	32.2674	14.3277	12.4948	3.97487	3.09985	19.7317	43.442	68.5815	46.6454	22.6197	15.2956	9.9791
15.7128	8.03294	8.48094	2.36198	17.7177	20.079	16.205	4.19291	9.03744	17.4995	13.7153	8.20445	14.3882	56.1583	13.9676	12.3687	19.6092	77.1389	52.9376	32.288	14.5688	12.7681	4.02351	3.06046	19.8694	43.5686	69.0473	47.1513	22.6082	15.635	10.0606
15.6966	8.0916	8.5962	2.36163	18.2798	20.1262	16.2619	4.18196	9.11036	18.0962	13.8045	8.28567	14.2349	56.3717	14.1867	12.8249	19.6444	77.8396	52.9214	32.4836	14.9683	12.896	4.10446	3.03487	19.9424	44.296	69.5415	47.2192	22.6588	16.1719	10.2401
15.7932	8.15987	8.70471	2.36595	18.6725	20.2045	16.353	4.19767	9.20088	18.573	13.892	8.34779	14.0273	56.4165	14.346	13.1154	19.5949	77.2888	52.5334	32.8668	15.1275	13.0024	4.13927	3.03458	19.9814	45.0578	70.1683	47.3857	22.9028	16.7303	10.6015
15.8695	8.28917	8.76771	2.37791	19.0384	20.2839	16.4183	4.25832	9.28638	18.9464	13.9996	8.4177	13.6755	56.4738	14.466	13.4743	19.5979	76.8374	52.0318	33.0812	15.3536	13.2109	4.14891	2.97504	20.0562	45.4773	70.9055	48.1179	23.0322	17.0368	10.8707
15.8829	8.38653	8.86307	2.39321	19.2191	20.3765	16.5567	4.36978	9.40062	19.3072	14.1706	8.64109	13.441	56.6029	14.5089	13.7745	19.5686	77.187	52.0812	33.2659	15.8164	13.4546	4.15489	2.8606	20.1513	45.8408	71.2798	48.7074	23.0022	17.1575	11.0144
15.8751	8.42648	8.9368	2.38935	19.3709	20.2506	16.7897	4.43304	9.62814	19.5888	14.2252	8.831	13.2694	56.6779	14.5646	14.1242	19.5158	77.3232	52.6792	33.5176	16.1332	13.6339	4.20353	2.76424	20.1916	46.2813	71.451	48.8174	22.9562	17.2389	11.272
15.8458	8.58269	9.00285	2.3919	19.582	20.0913	16.7065	4.46258	9.85404	20.3824	14.2833	8.93649	12.9866	56.7451	14.6132	14.4488	19.4318	77.5504	53.69	33.8753	16.3024	13.7272	4.2624	2.75597	20.3118	46.8247	71.8917	48.9997	23.0397	17.4476	11.697
15.8367	8.67794	9.08241	2.3953	19.8307	19.9689	16.738	4.47887	10.0212	21.9108	14.3839	9.18626	12.6033	57.0108	14.6228	14.6439	19.3721	77.4821	54.5651	34.2047	16.4458	13.8676	4.32424	2.75459	20.443	47.169	72.4658	49.1616	23.1915	17.637	12.0235
15.849	8.79426	9.24098	2.39005	20.1104	19.9682	16.8222	4.4886	10.1251	23.1169	14.4639	9.35007	12.3564	57.303	14.7146	14.7496	19.4119	77.9473	55.1842	34.3894	16.6612	14.0567	4.40977	2.7809	20.5027	47.5183	73.1101	49.2676	23.3251	17.753	12.3463
15.8411	8.82978	9.37165	2.40585	20.3722	20.0274	16.8995	4.50515	10.2528	23.6308	14.5169	9.44858	12.2656	57.5652	14.7772	14.924	19.5633	78.261	55.0735	34.574	16.9068	14.28	4.46667	2.74677	20.5294	48.7197	73.9871	49.5511	23.3792	17.853	12.738
15.7963	8.80571	9.46316	2.39914	20.563	20.0849	16.9591	4.53473	10.3449	24.0172	14.5694	9.5725	12.1743	57.7159	14.7813	15.1396	19.5313	77.7723	54.6563	34.7369	17.1114	14.4021	4.51574	2.72417	20.5831	49.4622	75.2273	49.7337	23.3476	18.0819	13.0219
15.6624	8.77438	9.52135	2.40521	20.6721	20.0697	16.9572	4.55186	10.4165	25.2629	14.5401	9.68182	11.9835	57.9758	14.7826	15.5379	19.3934	77.4523	55.0009	35.1457	17.3694	14.4802	4.58755	2.69434	20.6314	50.0791	76.7835	49.8305	23.2123	18.3357	13.2685
15.5576	8.74701	9.58139	2.41956	20.8115	20.038	16.9854	4.57325	10.539	26.6103	14.5116	9.75384	11.8238	58.3236	14.8242	15.9534	19.2602	77.5341	56.4997	35.2975	18.0204	14.6393	4.60358	2.66061	20.6865	50.9668	77.1554	49.7855	23.1374	18.5299	13.4909
15.5045	8.76149	9.61579	2.43293	20.9448	19.9785	16.9281	4.63402	10.7469	28.4718	14.6249	9.80651	11.7036	58.3934	14.8727	16.2461	19.1715	77.8697	57.5887	35.6081	18.4567	15.073	4.69834	2.63844	20.7475	51.8529	77.2215	49.8136	23.1618	18.666	13.5873
15.409	8.77328	9.73667	2.44494	20.9773	19.8499	17.0204	4.66864	10.8449	30.9993	14.7365	9.91165	11.6424	58.2391	14.8995	16.4816	19.1279	77.7975	58.4892	36.0673	18.7383	15.434	4.81264	2.62243	20.8807	52.2238	77.3374	49.5373	23.1941	18.7735	13.7915
15.2812	8.8238	9.88969	2.44489	20.9481	19.7296	16.9659	4.67801	10.8658	32.339	14.8521	10.0383	11.6012	58.2272	14.8768	16.9437	19.0415	77.6851	59.2324	36.419	18.9259	15.5428	4.85718	2.60995	21.0376	52.7877	77.3464	49.1936	23.1131	18.9174	14.1354
15.1932	8.80939	10.0345	2.46561	20.9566	19.762	17.0228	4.66424	10.8748	33.1774	14.9659	10.2274	11.4673	58.1148	14.8028	17.4909	18.9304	77.7053	59.926	36.6446	19.3321	15.6935	5.01163	2.5946	21.1159	53.1492	77.4729	49.0419	22.955	19.0562	14.5374
15.1617	8.79592	10.1568	2.47485	21.0394	19.7252	17.0822	4.67278	10.9362	34.8534	15.0095	10.3541	11.3254	57.8965	14.7772	17.7493	18.8675	77.3556	61.8275	36.8345	19.7598	15.8879	5.14553	2.59419	21.1448	53.3287	78.1079	49.0028	22.9051	19.1506	14.8347
15.1209	8.78794	10.244	2.50057	21.0746	19.7589	17.1895	4.6846	11.0045	36.2526	15.0584	10.4051	11.2219	57.5105	14.811	17.889	18.9108	76.5289	64.6323	37.0355	20.1553	16.0092	5.24003	2.60955	21.2813	53.5042	78.7934	48.9193	22.8649	19.2679	15.1757
15.0194	8.8534	10.3151	2.50471	21.0862	19.7654	17.2517	4.70759	11.032	37.0036	15.0847	10.5507	11.0843	57.1341	14.9158	18.2365	18.9587	76.1932	65.7404	37.2118	20.2542	16.1439	5.3882	2.61343	21.4726	53.7139	79.2399	48.6954	22.7103	19.4318	15.4678
14.9428	8.92897	10.3705	2.50147	21.104	19.7695	17.2799	4.72299	11.0311	37.5501	15.0331	10.7228	10.9396	56.4009	15.0019	18.8261	18.9151	76.4994	66.4647	37.3002	20.4546	16.2526	5.5156	2.61258	21.5867	53.8379	79.7751	48.3368	22.5223	19.5963	15.9221
14.8772	9.0439	10.4403	2.49495	21.2049	19.739	17.3619	4.71662	11.0776	38.8264	15.0109	10.9095	10.8321	55.5624	15.0789	19.3759	18.8227	76.5098	66.3875	37.3483	20.694	16.3313	5.56257	2.61655	21.7211	53.9261	80.4824	48.1012	22.3907	19.7023	16.3299
14.8267	9.07031	10.4771	2.49647	21.2928	19.7066	17.48	4.72506	11.1031	41.542	15.0197	11.062	10.6021	55.1694	15.1765	19.7505	18.7205	76.1695	66.0006	37.3901	20.7858	16.5664	5.58079	2.61821	22.0309	53.885	81.0867	47.9473	22.3082	19.7394	16.6545
14.7678	9.08083	10.5639	2.50363	21.4204	19.7172	17.6662	4.73759	11.1473	43.1773	14.8553	11.2092	10.3371	55.0474	15.2408	20.1987	18.5694	75.7718	66.7963	37.3686	20.8607	17.2091	5.6039	2.63332	22.3204	54.039	81.9855	47.7915	22.0843	19.8263	16.7898
14.6938	9.17112	10.6954	2.56985	21.5456	19.5096	17.6993	4.72493	11.1223	43.9428	14.8765	11.4159	10.2198	54.6246	15.2972	20.6739	18.4968	75.25	67.185	37.2829	21.0496	17.4258	5.67963	2.64676	22.4691	54.2885	82.9406	47.7481	21.6356	19.8892	16.9326
14.6412	9.2484	10.7462	2.59518	21.6612	19.4669	17.7878	4.71557	11.172	44.374	14.9093	11.5331	10.1335	53.9538	15.3594	21.1752	18.4322	74.176	67.352	37.1988	21.1747	17.6058	5.78999	2.65755	22.6747	53.9377	83.0798	47.7795	21.1566	19.9412	17.0808
14.5759	9.28076	10.8068	2.61625	21.7201	19.4889	17.7948	4.70429	11.1931	44.5721	14.843	11.6303	9.95996	53.7591	15.4283	21.7107	18.3712	73.8726	67.8086	37.2154	21.4466	17.795	5.87263	2.65023	23.0125	53.7383	83.3054	47.8189	20.9797	20.0326	17.2004
14.4242	9.30491	10.8756	2.61862	21.7109	19.4256	17.7772	4.70655	11.24	44.9913	14.7892	11.7431	9.63474	53.476	15.4691	22.2302	18.2142	73.8644	68.3777	37.0083	22.0199	17.8522	5.94704	2.65269	23.464	53.9965	83.6285	47.7389	21.0431	20.132	17.4345
14.3032	9.31502	10.9208	2.62956	21.6907	19.346	17.8181	4.70538	11.2821	45.7869	14.7375	11.8775	9.34773	53.21	15.5248	22.8245	17.9143	73.5277	68.8922	36.5017	22.3375	17.9248	6.05459	2.65712	23.9109	54.3467	83.5167	47.7924	20.8574	20.2146	17.7883
14.2151	9.28756	10.9785	2.65721	21.7218	19.2714	17.8417	4.67944	11.3067	46.8488	14.7158	12.0105	9.06533	52.9445	15.5738	23.1926	17.7093	73.1206	69.974	36.2992	22.6424	18.1389	6.21205	2.65514	24.2942	54.5393	83.6282	47.9729	20.5753	20.2489	18.0798
14.1353	9.24637	11.0719	2.66528	21.9097	19.1419	17.7962	4.66045	11.261	47.4717	14.6949	12.1053	8.77223	52.058	15.5637	23.3181	17.6941	72.8628	71.1223	36.385	22.9359	18.284	6.33816	2.65706	24.4729	54.6973	84.1615	48.0432	20.5579	20.2039	18.3221
13.9329	9.218	11.1295	2.66945	22.1038	19.1125	17.6715	4.66194	11.2723	47.7951	14.7365	12.2063	8.50799	51.2173	15.5413	23.6319	17.7182	72.2007	71.3831	36.4254	23.1769	18.3472	6.44825	2.6478	24.6929	54.7943	84.5154	48.0228	20.6202	20.1908	18.5904
13.6713	9.19301	11.2164	2.68889	22.152	19.1443	17.6567	4.66312	11.4172	48.7975	14.7822	12.28	8.29451	51.1564	15.5601	23.9106	17.6065	71.6538	71.887	36.1252	23.5327	18.3269	6.51722	2.64656	24.9706	54.803	84.7984	47.4465	20.5391	20.2245	18.8897
13.4748	9.16527	11.2707	2.69931	22.2766	19.1041	17.7299	4.64613	11.5062	50.6142	14.8052	12.3733	8.15298	51.4287	15.6065	24.1927	17.4381	71.4746	72.4731	35.8004	23.9198	18.5394	6.56468	2.66048	25.0252	54.7461	85.2808	46.9977	20.2602	20.2377	19.1778
13.2845	9.16948	11.2936	2.7116	22.4319	18.9287	17.7682	4.63834	11.5652	51.8014	14.8838	12.4094	7.96335	51.3347	15.6389	24.8298	17.323	71.6524	72.7968	35.7208	24.3244	18.733	6.58011	2.69024	25.0279	54.8497	86.2474	46.9317	19.9578	20.2358	19.3423
13.1377	9.22757	11.3142	2.7267	22.563	18.8764	17.7498	4.64585	11.5853	52.2271	14.9247	12.4534	7.81024	51.1101	15.6643	25.3233	17.3054	71.7512	73.0112	35.6638	24.8307	18.8502	6.61928	2.7327	25.1136	55.0608	86.972	46.6816	19.6232	20.2386	19.6242
13.069	9.17969	11.3531	2.72958	22.7141	18.7587	17.7142	4.64977	11.6001	52.4607	14.8915	12.4922	7.59936	50.9241	15.6813	25.5352	17.3198	71.1609	73.2057	35.2816	25.299	19.0723	6.69517	2.75975	25.2796	54.9675	86.8782	46.1755	19.4542	20.28	19.8832
12.9196	9.06638	11.3375	2.76895	22.9296	18.7783	17.6329	4.65774	11.6137	53.053	14.9509	12.5238	7.47919	50.6045	15.7459	25.7386	17.3161	70.484	73.2072	35.0059	25.5612	19.3159	6.77901	2.77641	25.3784	54.7247	86.8332	45.9437	19.2878	20.2854	20.0174
12.8304	9.04333	11.3516	2.77588	23.0459	18.7633	17.5666	4.64546	11.6603	53.8058	14.9693	12.5284	7.28847	50.3254	15.7821	26.0702	17.2799	70.3496	73.2771	34.6175	25.6373	19.4048	6.89838	2.80209	25.4151	54.1285	87.1948	45.9682	19.1256	20.2658	20.2576
12.7885	9.08827	11.3913	2.76748	23.1362	18.7051	17.5808	4.63498	11.7229	54.8028	14.9759	12.5364	7.11667	49.5642	15.7698	26.2889	17.2573	70.1075	73.9181	34.1818	25.9832	19.4967	7.02613	2.83814	25.3625	53.8967	88.1095	45.9067	18.9334	20.239	20.6853
12.7195	9.00026	11.4451	2.75877	23.2709	18.5924	17.6345	4.64534	11.7537	55.7917	14.953	12.5288	6.92904	48.1115	15.7451	26.6783	17.18	69.6334	74.1061	34.1069	26.3616	19.6541	7.08857	2.86654	25.2841	54.2347	88.5762	45.4828	18.79	20.2016	21.0094
12.5647	8.9925	11.3774	2.75225	23.2204	18.4301	17.5178	4.62347	11.8033	56.3765	14.8549	12.5278	6.82237	47.1534	15.7193	26.9896	17.0211	69.432	73.8241	33.9756	26.834	19.7686	7.135	2.89829	25.2359	54.4782	88.9232	44.7437	18.7762	20.1769	21.2692
12.4917	8.94434	11.3111	2.74477	23.0351	18.4302	17.3113	4.62635	11.8079	56.6877	14.7223	12.5601	6.78817	46.4677	15.7277	27.1798	16.8835	69.3333	73.4904	33.7795	27.087	19.8317	7.18162	2.94613	25.1683	54.3286	89.0256	44.3601	18.9015	20.0917	21.5707
12.4154	8.88587	11.3192	2.805	22.9562	18.2951	17.3203	4.61304	11.8116	56.8411	14.4554	12.5476	6.74669	45.6732	15.7331	27.335	16.843	69.4088	73.4255	33.7471	27.2319	19.9249	7.21532	2.9643	25.0399	54.3584	88.8382	43.8617	18.7461	20.0207	21.8308
12.3021	8.90085	11.3053	2.88122	22.9324	18.3068	17.317	4.58433	11.7957	57.015	14.2368	12.5307	6.63503	45.2292	15.6797	27.8101	16.7544	69.3809	73.4506	33.5919	27.3891	20.1664	7.22444	2.98285	24.9553	54.5164	88.7271	43.4631	18.5695	19.9389	22.0923
12.1244	8.94025	11.3585	2.90608	22.8302	18.2048	17.2767	4.58646	11.7543	57.2974	14.0828	12.5085	6.50142	45.1701	15.6088	28.1403	16.6315	69.0067	73.416	33.1834	27.516	20.3804	7.28041	3.02052	25.027	54.4671	88.4941	43.1865	18.4438	19.8651	22.3174
11.9742	8.93915	11.3566	2.9239	22.7581	18.1549	17.1262	4.58221	11.7002	57.4535	14.0049	12.5048	6.4685	44.9283	15.5174	28.4667	16.5929	68.8807	73.524	32.8513	27.6206	20.4873	7.36789	3.03661	25.129	54.4446	87.9901	43.0571	18.2992	19.8122	22.7445
11.9079	8.92375	11.2894	2.93526	22.6887	18.1683	17.0412	4.60212	11.6351	57.7187	13.9359	12.5483	6.43459	44.523	15.4119	28.5602	16.5711	68.7901	73.6802	32.4906	27.792	20.7306	7.39811	3.03375	25.1263	54.6547	87.3278	42.7673	18.113	19.7771	23.6442
11.8718	8.91277	11.2429	2.9299	22.5161	18.162	17.0817	4.61012	11.5954	58.15	13.9212	12.5626	6.39492	44.0252	15.2919	28.678	16.3888	68.1086	73.7601	31.9844	27.8176	20.9643	7.4861	3.03549	25.069	54.7869	87.2609	42.2601	17.879	19.7583	25.0401
11.8034	8.88795	11.2012	2.92975	22.4119	18.1	17.0649	4.6056	11.5703	58.4413	13.8309	12.49	6.24559	43.8238	15.151	29.1036	16.0902	67.7245	73.7049	31.4864	27.846	21.1131	7.61897	3.09039	25.0954	54.6371	87.1667	41.9458	17.6707	19.7226	26.0407
11.6402	8.86447	11.1731	2.92026	22.4827	17.9522	16.961	4.59986	11.5473	58.5263	13.6921	12.3645	6.11601	43.7971	15.0481	29.5006	15.9591	67.0309	73.7369	31.2427	27.8881	21.2016	7.75781	3.10777	25.1284	54.3103	86.8218	41.7006	17.6343	19.6671	26.5864
11.4471	8.90676	11.231	2.89936	22.4389	17.8552	17.0036	4.57033	11.6039	58.5753	13.591	12.2928	6.05739	43.1293	14.9366	29.7143	15.9287	66.6161	73.844	31.0942	27.8673	21.376	7.84575	3.13178	25.131	54.1091	86.2708	41.4261	17.6165	19.5523	26.9858
11.2954	8.8765	11.3098	2.89082	22.1868	17.8052	16.9067	4.52147	11.6299	58.7198	13.5081	12.2803	6.00133	41.8794	14.797	29.8508	15.7881	66.3322	73.7402	30.8476	27.8945	21.503	7.97476	3.1504	25.0701	54.1521	86.1694	41.368	17.4503	19.4748	27.1992
11.1956	8.82107	11.4058	2.86442	21.9768	17.729	16.8246	4.48751	11.6239	59.0436	13.5445	12.1409	5.80453	41.758	14.6673	30.1241	15.6252	65.6258	73.9338	30.492	27.9614	21.5448	8.02394	3.15469	24.9771	54.1069	86.053	41.2854	17.2519	19.4595	27.4444
11.1285	8.71795	11.5811	2.8722	21.8871	17.5252	16.8049	4.46694	11.6301	59.4944	13.5054	11.9073	5.44502	41.8908	14.4765	30.4273	15.5249	64.9689	74.3382	30.2471	28.0291	21.5455	8.05188	3.16102	24.9169	53.9449	86.3461	40.9081	17.1423	19.3964	27.8448
11.1109	8.66924	11.7643	2.90059	21.7405	17.2531	16.6997	4.45032	11.6896	59.8461	13.3405	11.7997	5.1175	41.5647	14.3353	30.6858	15.4546	64.3317	74.5899	30.0896	28.1488	21.6736	8.09596	3.17864	24.5448	53.6389	86.9735	40.2226	17.0363	19.2079	28.2097
11.0916	8.62032	11.8243	2.90463	21.566	16.9151	16.7911	4.40883	11.677	60.1073	13.1034	11.682	5.02969	41.3275	14.2757	30.812	15.3909	63.0508	75.0277	29.7152	28.2345	21.896	8.14855	3.18606	24.2084	53.3944	87.0193	39.4698	16.7132	19.0282	28.4205
11.0289	8.62811	11.8627	2.90373	21.5729	16.7953	16.8358	4.33924	11.7023	60.2296	13.0321	11.491	5.03325	41.4474	14.1973	30.9278	15.3437	62.064	75.6241	29.1385	28.2958	22.0686	8.20081	3.19138	24.1523	53.3078	86.4977	38.7288	16.3204	18.8835	28.5237
10.931	8.63792	11.9246	2.88171	21.5918	16.7389	16.8553	4.29622	11.7355	60.5711	12.944	11.3922	5.04301	41.4669	14.1115	31.063	15.3828	61.7164	75.8743	28.7142	28.3079	22.0695	8.27056	3.195	24.0433	52.8024	86.0321	38.2472	16.0583	18.766	28.6963
10.8029	8.54762	12.0041	2.86277	21.4788	16.6952	16.9241	4.23747	11.6682	61.116	12.7821	11.3414	4.99917	41.4198	13.9559	31.1709	15.4314	60.9676	76.3081	28.5143	28.3987	22.2124	8.36591	3.21687	23.6596	52.1451	86.2594	37.9747	15.9127	18.7382	29.1249
10.6957	8.43291	11.997	2.86529	21.3558	16.7126	16.8981	4.17843	11.565	61.6768	12.7999	11.3022	4.95747	41.5086	13.7972	31.2165	15.5678	60.0148	76.707	28.1887	28.4618	22.5764	8.46064	3.23432	23.129	51.4522	86.275	37.8094	15.8646	18.58	29.3883
10.6082	8.34864	12.0312	2.89323	21.2819	16.4028	16.7923	4.14653	11.4694	61.9264	12.9035	11.2983	4.97484	41.5242	13.5826	31.1963	15.6463	59.0707	77.0526	27.9894	28.5213	22.7767	8.54432	3.24487	22.7619	51.0674	85.9005	37.6944	15.8043	18.3227	29.4912
10.4132	8.13668	12.0314	2.90397	21.2261	16.2025	16.8387	4.1846	11.5183	62.029	12.842	11.3176	4.99588	41.4537	13.3875	31.2477	15.6567	57.3267	77.4791	27.7959	28.4242	22.6551	8.64149	3.24762	22.594	50.7209	85.6402	37.0341	15.802	18.0874	29.751
10.1277	8.0635	12.0363	2.92297	21.1806	15.756	16.7296	4.23841	11.4483	62.0926	12.7566	11.3265	4.99389	41.2914	13.2243	31.2861	15.503	56.4697	77.5855	27.4891	28.3246	22.6874	8.72479	3.2506	22.4759	50.3559	85.5784	35.7053	15.8303	17.9557	30.0963
9.88477	8.03239	12.061	2.91218	20.9754	15.7444	16.6272	4.2907	11.3179	62.4807	12.6617	11.2441	4.92383	40.9626	13.0529	31.3729	15.4094	55.5998	77.5635	27.154	28.3669	22.8522	8.82582	3.25554	22.3778	50.0347	85.5772	34.8424	15.7962	17.8161	30.3367
9.74424	8.05257	12.0632	2.89848	20.7486	15.6749	16.5613	4.31596	11.32	62.9808	12.5497	11.1645	4.90105	40.4624	12.899	31.7131	15.3734	54.6301	77.443	26.874	28.3923	22.8385	8.88723	3.26692	22.2367	49.5562	85.5915	34.5741	15.7577	17.5717	30.6319
9.60829	8.11444	12.057	2.91131	20.5069	15.4877	16.6759	4.27567	11.2213	63.2009	12.3793	11.1722	4.91313	40.2198	12.7371	31.9015	15.3574	54.1211	77.1536	26.431	28.3162	22.7727	9.02335	3.30567	22.1539	49.2834	85.6692	34.1424	15.759	17.1282	30.85
9.45422	8.1974	12.0659	2.94051	20.1513	15.465	16.7645	4.20632	11.0587	63.3515	12.3633	11.2087	4.92651	40.1538	12.6303	31.9671	15.3716	53.2452	76.5174	26.108	28.2955	22.7992	9.18391	3.3225	22.0979	48.8771	85.336	33.096	15.6506	16.6462	31.0166
9.22254	8.23209	12.0371	2.95485	19.8125	15.5193	16.6187	4.174	11.0165	64.6526	12.3372	11.1192	4.92515	40.0671	12.5761	31.9861	15.3518	52.7332	75.9399	25.8599	28.4775	22.8478	9.30835	3.34704	22.0458	48.1145	84.8226	32.8437	15.3347	16.1303	31.451
8.93504	8.25147	12.0714	2.96466	19.4219	15.5341	16.3135	4.22889	10.952	65.6708	12.2656	11.0437	4.92008	39.8271	12.5001	31.9517	15.2056	52.2917	75.5059	25.6547	28.5445	22.8087	9.3799	3.40058	22.0372	47.3133	84.6982	32.9287	15.0691	15.6988	31.9029
8.72959	8.31014	12.1012	2.98049	19.2909	15.4065	16.2861	4.22574	10.8817	65.7076	12.2362	10.9544	4.91664	39.471	12.4004	31.8835	15.1729	51.2605	75.0185	25.4299	28.5315	22.7431	9.45913	3.48789	22.0283	46.6898	84.4978	32.7698	14.9896	15.542	32.1216
8.65709	8.33197	12.1077	2.96585	19.2868	15.2928	16.1598	4.21578	10.7623	65.6572	12.2562	10.8328	4.9187	39.3091	12.2925	31.8895	15.2233	50.3909	74.8712	25.2337	28.4667	22.8075	9.55222	3.52995	22.021	46.5256	84.0538	32.4621	14.9056	15.4469	32.2068
8.53605	8.32147	12.1045	2.97241	19.1575	15.1886	16.0997	4.1963	10.7308	65.5581	12.2443	10.7796	4.93364	39.255	12.2149	31.8005	15.2868	49.214	74.4448	25.0215	28.5848	22.9298	9.71165	3.55523	22.0212	46.1517	83.1463	32.1706	14.7192	15.4089	32.2292
8.37745	8.29143	12.139	2.98922	18.8848	15.0904	16.1496	4.19878	10.7411	65.6703	12.2118	10.6856	4.94106	39.2341	12.1349	31.7471	15.385	47.6188	73.5037	24.5352	28.6068	22.8722	9.76852	3.57942	22.0249	45.198	82.8956	31.7017	14.4559	15.2298	32.2908
8.27984	8.28689	12.1647	2.98479	18.6747	15.0239	16.2004	4.18736	10.6265	65.9227	12.3057	10.5893	4.96069	39.2061	12.1073	31.7216	15.3815	47.0188	72.5617	23.9595	28.6838	22.8557	9.83837	3.59014	22.0313	44.5118	82.7066	31.0277	14.1771	14.9453	32.4598
8.26857	8.1637	12.172	2.99117	18.5447	14.9055	16.1834	4.16868	10.4409	65.9117	12.1952	10.5574	4.96771	39.1166	12.0897	31.5418	15.3863	47.0026	72.0427	23.711	28.8718	22.9108	9.99579	3.6415	21.9451	43.8336	82.3595	30.7259	14.0338	14.5979	32.5907
8.31366	8.13383	12.1364	2.99863	18.364	14.9493	16.2109	4.15954	10.3714	65.8506	12.092	10.5278	4.94812	38.6089	12.0272	31.3416	15.4954	46.2491	71.6318	23.6842	28.679	22.926	10.1149	3.70532	21.9989	42.97	82.0528	30.5965	13.9849	14.387	32.5742
8.29428	8.07178	12.103	2.99237	18.2464	14.9183	16.1749	4.094	10.3516	65.8295	12.0841	10.505	4.91588	38.3199	12.0027	31.3943	15.6339	45.2776	70.8562	23.5173	28.534	22.7956	10.1414	3.75923	22.1226	42.2429	81.0322	30.0889	13.9675	14.3287	32.536
8.19483	7.97867	12.0141	3.00653	18.1305	14.8501	16.1563	4.06097	10.3145	65.8184	12.0921	10.4709	4.88792	38.2568	11.9718	31.4536	15.7669	45.3002	69.7789	23.3523	28.524	22.7171	10.2149	3.85018	22.1845	41.648	80.3655	29.6431	13.9485	14.2485	32.4576
8.05144	7.91816	11.9623	3.00304	17.9484	14.7661	16.1974	4.07199	10.2919	65.7991	12.1129	10.4442	4.87035	38.2537	11.9458	31.2468	15.8254	45.6369	68.1011	23.3644	28.55	22.7615	10.3147	3.94139	22.233	40.7606	80.5402	29.5707	13.959	14.0653	32.3923
7.93424	7.90564	11.9241	2.9947	17.9041	14.7193	16.0054	4.08103	10.2546	65.7271	12.0608	10.4331	4.87431	37.6696	11.9197	30.8504	15.8172	45.6528	66.693	23.2297	28.5075	22.7706	10.3497	3.99925	22.3224	40.1453	80.6453	29.2921	13.936	13.8757	32.4732
7.87644	7.90491	11.9158	3.00439	17.8621	14.7016	15.9299	4.05526	10.2183	65.3561	12.0593	10.3956	4.87361	37.0099	11.8993	30.6442	15.7883	45.5856	66.4355	22.8726	28.4842	22.826	10.3166	4.05715	22.4431	39.8561	80.9717	28.7793	13.7959	13.5944	32.5068
7.85386	7.89191	11.9119	3.00927	17.8004	14.5393	15.8877	4.04678	10.2208	65.3588	12.0821	10.2876	4.83206	36.7378	11.8432	30.518	15.8626	45.5316	65.6266	22.4069	28.3446	22.8625	10.3077	4.16794	22.5048	39.7645	81.2734	28.5072	13.6965	13.3162	32.4635
7.85861	7.85418	11.8251	3.01446	17.735	14.6122	16.0174	4.0381	10.2194	65.5697	12.0642	10.1814	4.8104	36.62	11.7754	30.3211	15.8714	45.1424	64.9957	21.9625	28.0945	22.8483	10.3411	4.23709	22.5387	39.5629	81.0607	28.4447	13.6196	13.0516	32.414
7.85295	7.78848	11.7219	3.00962	17.6814	14.6417	16.0797	4.02014	10.2031	65.5764	11.9598	10.0944	4.8103	36.5594	11.7516	30.1054	15.7529	44.6098	64.6267	21.8257	27.943	22.8983	10.4804	4.30379	22.4607	39.4529	80.3316	28.3394	13.4638	12.8041	32.3329
7.84154	7.79742	11.6515	2.97258	17.5819	14.6127	16.0614	4.01962	10.2263	65.3302	11.9027	9.93696	4.83871	36.4376	11.7164	29.7786	15.6069	44.2515	64.0789	21.0204	27.8669	22.9739	10.5413	4.39131	22.3916	39.2294	80.0201	28.3471	13.2404	12.5909	32.1963
7.82735	7.82208	11.6719	2.9041	17.4241	14.5703	16.0573	4.01882	10.2835	64.6636	11.8629	9.79235	4.83316	36.0406	11.6491	29.5776	15.5448	44.0744	63.9773	20.5601	27.7815	22.9691	10.5627	4.52906	22.4625	38.9693	79.906	28.2038	13.041	12.4236	32.1016
7.81568	7.88094	11.6376	2.88105	17.2088	14.4934	15.8755	4.01701	10.2432	64.1415	11.8651	9.57989	4.78134	35.8344	11.6204	29.4226	15.4902	43.7269	63.8277	20.32	28.0571	22.7249	10.5818	4.59162	22.6096	38.7828	79.4745	27.9824	13.0017	12.2294	32.0902
7.80433	7.88418	11.5784	2.8886	17.0877	14.4489	15.7545	4.02781	10.2256	63.1652	11.8537	9.22609	4.7671	35.7163	11.5644	29.2091	15.5194	43.1183	63.3702	20.0991	28.1747	22.5511	10.5446	4.63361	22.5956	38.338	78.4192	27.8149	13.0932	11.9943	31.9781
7.77875	7.87435	11.5928	2.92112	16.9634	14.5078	15.7028	4.05815	10.2326	62.2776	11.704	9.06263	4.77554	35.5045	11.4479	29.0784	15.6002	42.4975	62.0328	19.9442	28.1899	22.306	10.5264	4.71514	22.516	38.1918	76.871	27.6796	13.1506	11.7774	31.8883
7.70446	7.87859	11.5963	2.94071	16.7715	14.4615	15.6748	4.09591	10.2339	62.0137	11.6454	8.95193	4.77863	35.3819	11.3361	28.9017	15.6354	42.0548	60.9745	19.8651	28.1828	22.2327	10.5409	4.76558	22.2497	37.8891	75.7946	27.2849	13.1784	11.6556	31.8227
7.65897	7.86443	11.5703	2.93636	16.6172	14.3341	15.6101	4.12476	10.1866	61.5975	11.4134	8.87094	4.78233	35.3525	11.2671	28.824	15.707	41.4178	60.4609	19.7007	27.8962	22.1775	10.5785	4.82328	21.8703	36.9239	75.3099	26.7668	13.1398	11.487	31.7198
7.63893	7.84145	11.5679	2.92139	16.5427	14.2927	15.5705	4.15397	10.1802	60.7751	11.3658	8.79968	4.79345	35.2696	11.2052	28.7931	15.7924	41.0374	59.7517	19.4202	27.7214	21.9622	10.6172	4.91586	21.726	36.4502	74.5149	26.2522	13.0424	11.2937	31.5244
7.5983	7.75758	11.5604	2.92137	16.5066	14.2376	15.6269	4.16969	10.1508	60.147	11.3443	8.66788	4.83425	35.1664	11.1869	28.7537	15.8569	40.7443	58.9891	19.1828	27.5691	21.7513	10.6698	4.99163	21.7653	35.9614	73.5888	26.0168	12.9189	11.0768	31.3207
7.52357	7.75193	11.5272	2.91005	16.5152	14.2142	15.6695	4.17611	10.1125	59.7607	11.1416	8.45854	4.85142	35.1503	11.2188	28.48	15.8924	40.7283	58.2662	19.016	27.1248	21.6692	10.7697	5.09671	21.7659	35.4605	73.1127	25.9156	12.8907	10.8769	31.1059
7.39316	7.76263	11.486	2.90016	16.4661	14.1681	15.7274	4.21382	10.0844	59.5389	11.091	8.19245	4.8524	35.2094	11.2116	28.5496	15.9116	40.6794	58.7164	18.8161	26.7326	21.5745	10.8446	5.21721	21.6557	35.3424	72.0326	25.7875	12.783	10.7033	31.056
7.23605	7.75136	11.3495	2.89937	16.2318	14.1093	15.7739	4.21578	10.0847	58.6538	11.0347	8.07626	4.83939	35.0963	11.1426	28.4586	16.0157	40.3019	59.1461	18.6513	26.6918	21.5701	10.8632	5.32705	21.4721	35.3575	71.0855	25.3934	12.5608	10.5535	31.0415
7.10443	7.71702	11.2392	2.88944	16.0341	14.0821	15.7346	4.22457	10.1484	57.6548	11.0078	7.99742	4.86229	34.8588	11.1267	28.3197	16.1187	39.5726	59.7648	18.4602	26.4868	21.6178	10.849	5.5113	21.21	35.3797	70.3023	24.713	12.4511	10.4304	30.9984
7.03176	7.70737	11.2172	2.87732	15.9477	14.1062	15.838	4.23633	10.1975	57.4707	10.9211	7.90762	4.89081	34.4757	11.1384	28.3069	16.1843	38.7034	60.1108	18.3447	26.0691	21.6498	10.8487	5.62037	21.0298	35.3286	68.2266	24.1729	12.415	10.3137	30.8141
6.93448	7.71175	11.2306	2.85614	15.7406	14.1215	15.9026	4.24637	10.2231	56.9616	10.7946	7.7484	4.92955	34.2965	11.1523	28.1704	16.1655	37.5596	60.1331	18.1569	25.8127	21.439	10.8296	5.93599	20.9992	35.0869	67.071	23.9135	12.308	10.2361	30.5267
6.81822	7.78192	11.1961	2.85587	15.5749	14.0908	15.8769	4.24569	10.2053	55.8502	10.8	7.66496	4.9283	34.1901	11.1709	27.8091	16.0348	36.8876	60.7447	18.1138	25.6043	21.3146	10.838	6.13294	20.9562	34.7307	66.9726	23.8712	12.1996	10.1459	30.2903
6.68308	7.82891	11.1694	2.84923	15.648	13.9959	15.8415	4.25266	10.156	55.0707	10.8026	7.60062	4.92344	33.8503	11.1267	27.5823	15.9279	36.3747	60.6522	17.938	25.0163	21.5817	10.8044	6.24515	20.7306	34.2806	67.1504	23.6416	12.0878	10.0556	30.1458
6.56475	7.78487	11.0681	2.78832	15.6616	13.9213	15.8241	4.25045	10.1012	54.7691	10.7818	7.53238	4.91142	33.3853	11.0883	27.5477	15.9343	36.0811	60.7268	17.8573	24.8933	21.813	10.861	6.59099	20.5313	33.7764	67.0599	23.4213	11.9469	9.94385	29.9882
6.4661	7.7758	10.9924	2.70906	15.4139	13.8232	15.8535	4.26405	10.0904	54.6169	10.7849	7.47692	4.89949	32.9053	11.0689	27.4319	15.9748	35.6346	61.423	17.9656	24.9558	21.7624	10.9042	6.88386	20.421	32.9597	66.3084	23.2486	11.7532	9.8547	29.8374
6.42142	7.88032	10.9172	2.70707	15.1707	13.7795	15.8926	4.26755	10.0899	54.4925	10.7673	7.48572	4.92256	31.854	11.0172	27.1862	16.0182	35.3092	61.8203	17.953	24.9644	21.7132	10.9639	7.09866	20.3054	31.7675	65.762	23.0848	11.6134	9.73177	29.6929
6.33827	7.93231	10.8875	2.70399	15.026	13.8682	15.9176	4.28687	10.1226	54.2805	10.7566	7.46032	4.92343	30.8551	10.9279	26.7417	16.0074	34.9891	62.0993	17.8868	24.8156	21.6656	11.0049	7.52084	20.1629	31.1223	65.0803	22.9259	11.56	9.60931	29.5436
6.25115	7.92549	10.8012	2.69074	14.9613	13.9361	15.9403	4.30868	10.1168	53.7997	10.7953	7.42406	4.91463	30.3838	10.8025	26.4458	15.9819	34.5703	62.0966	17.78	24.7273	21.5954	11.0675	8.20062	20.0197	31.067	63.9024	22.7483	11.4375	9.45214	29.5288
6.17496	7.87107	10.7419	2.66972	14.9049	13.8932	15.9029	4.31662	10.0736	52.4762	10.7513	7.48588	4.93071	30.068	10.6942	26.3738	15.9335	34.4665	62.0215	17.6835	24.6275	21.7065	11.1079	8.52213	19.9786	30.9064	63.0965	22.5772	11.0253	9.35668	29.4771
6.12183	7.91015	10.7472	2.64383	14.705	13.8052	15.9815	4.34629	10.061	51.5948	10.7191	7.47933	4.93784	29.627	10.6778	26.1619	15.9254	34.5397	62.0643	17.5181	24.5061	21.6762	11.0939	8.87689	19.9674	30.5285	63.0008	22.382	10.6147	9.24896	29.1687
6.05966	7.86222	10.6932	2.63426	14.4061	13.7573	16.0598	4.37127	10.1327	51.5153	10.6623	7.54341	4.93793	29.3942	10.7241	25.7617	15.9586	34.4439	62.1899	17.1191	24.4469	21.5147	11.1217	9.28816	19.9823	30.2176	63.0529	22.1082	10.4139	9.19185	28.7392
6.0518	7.87996	10.6614	2.63954	14.2588	13.7434	16.0398	4.38625	10.16	51.196	10.5492	7.58702	4.94345	29.4103	10.7677	25.5262	16.0018	34.4785	62.3381	17.0134	24.4037	21.3995	11.1342	9.60197	19.9543	29.5964	63.0287	21.8406	10.309	9.18017	28.4872
5.97353	7.91181	10.6874	2.63235	14.2404	13.6739	16.0797	4.37924	10.1553	50.5064	10.5013	7.63336	4.95149	29.4365	10.8008	25.6122	16.1161	34.9135	62.5138	16.9169	24.2318	21.4157	11.0895	9.79802	19.8977	28.9884	63.0021	21.6769	10.1739	9.12858	28.3946
5.87108	8.0198	10.6914	2.62955	14.322	13.7139	16.1437	4.35993	10.2861	49.5338	10.4353	7.63567	4.94013	29.4937	10.7716	25.4842	16.2097	35.2306	62.6256	16.9035	24.2035	21.5304	11.0612	10.1657	19.7574	28.6269	62.8117	21.5819	9.98642	9.08834	28.1694
5.79426	8.02536	10.6896	2.61115	14.4102	13.7081	16.104	4.36232	10.2932	48.884	10.2307	7.62927	4.92164	29.3295	10.7305	25.0461	16.2374	36.2718	62.4999	16.8455	24.2253	21.3801	11.0703	10.5499	19.6195	28.2705	62.6538	21.5505	9.83535	9.08384	27.7499
5.72549	8.03351	10.6612	2.60649	14.3553	13.6279	15.9984	4.36167	10.2887	47.4693	10.2272	7.62412	4.89956	29.0925	10.7755	24.8283	16.1829	37.8577	62.2873	16.4512	24.1842	21.2197	11.002	10.7577	19.6365	27.8448	62.4327	21.4952	9.70692	9.055	27.1022
5.67416	8.04237	10.606	2.59474	14.2506	13.548	15.9305	4.35807	10.213	46.3364	10.2168	7.6981	4.90422	28.8182	10.829	24.7656	16.1751	38.3842	62.3513	16.0845	24.0863	21.1537	11.0078	10.8811	19.7958	27.0815	61.8571	21.5484	9.51717	8.98796	26.3461
5.63955	8.09072	10.5483	2.55642	14.2319	13.4909	15.9214	4.333	10.1558	45.9612	10.1891	7.75722	4.91939	28.6355	10.8195	24.2753	16.2218	38.1795	62.6668	15.7494	23.9711	21.1195	11.0553	11.0449	19.9402	26.3958	61.3657	21.2835	9.31811	8.94636	25.955
5.60542	8.11393	10.4602	2.54453	14.265	13.5367	15.7511	4.34291	10.044	45.9413	10.1513	7.87997	4.93604	28.4936	10.7961	24.0272	16.2972	37.9491	62.8204	15.4243	23.9337	20.9587	11.0511	11.4749	20.0093	26.299	61.2045	20.9334	9.20108	8.94747	25.6385
5.53716	8.08356	10.251	2.53413	14.1299	13.6219	15.7975	4.35607	10.0501	45.7874	10.0613	8.05794	4.95319	28.1199	10.7703	23.931	16.3246	37.5727	62.8609	15.3322	23.9363	20.8128	11.0099	11.7757	19.9422	26.0667	60.2361	20.7873	9.14782	8.95426	25.1894
5.48379	8.10529	10.0577	2.52435	13.8106	13.599	15.6991	4.38267	10.0605	45.5694	10.0501	8.28977	4.92325	27.521	10.7478	23.9043	16.3251	37.3578	62.3148	15.3362	23.6906	20.8867	10.9569	11.9285	19.9274	25.6755	59.1078	20.5048	9.12458	9.00443	24.5823
5.44901	8.08896	10.0072	2.49906	13.6037	13.5977	15.6133	4.375	10.0824	45.4506	9.90068	8.42673	4.91304	27.1388	10.8047	23.8412	16.3215	37.2461	61.7346	15.3612	23.3618	20.7494	10.8938	12.1904	19.8897	25.0376	58.591	20.4121	9.09274	9.08512	24.1667
5.44449	7.93425	9.90148	2.49601	13.5226	13.7978	15.6651	4.37142	10.0391	45.3413	9.80239	8.49395	4.93752	26.932	10.8682	23.789	16.3403	37.0271	61.2499	15.3298	23.3419	20.4921	10.8466	12.4611	19.8462	24.7001	57.6435	20.2527	9.04783	9.14953	23.9239
5.43133	7.85649	9.76086	2.48168	13.4384	13.8611	15.7225	4.35473	10.0044	44.8475	9.75732	8.61485	4.97167	26.7943	10.9116	23.7597	16.3501	36.9048	61.2016	15.2453	23.518	20.4163	10.839	12.6122	19.8591	24.7786	56.9917	20.0412	8.97905	9.16726	23.3687
5.39572	7.84776	9.641	2.45166	13.3497	13.857	15.6701	4.36052	9.95613	44.5102	9.75456	8.76157	4.94401	26.6321	10.9287	23.497	16.3555	36.8571	61.4926	15.2129	23.6504	20.4919	10.8233	12.7543	19.9254	24.9405	56.5766	19.726	8.94308	9.17024	22.8596
5.34817	7.8142	9.61079	2.43573	13.2113	13.9246	15.5975	4.34914	9.93666	44.485	9.78288	8.92603	4.9221	26.2995	10.9032	23.3085	16.3732	36.8672	61.1163	15.1851	23.533	20.3418	10.7588	12.9321	19.8905	24.8377	55.5873	19.6287	8.87058	9.17399	22.576
5.33206	7.73671	9.55102	2.43499	12.9079	13.8878	15.7255	4.32743	9.94592	44.6373	9.78272	9.05131	4.90771	25.5171	10.8992	23.1164	16.3907	36.6611	60.7536	15.2016	23.2749	20.2553	10.6847	13.2653	19.785	24.8783	54.5317	19.4681	8.81499	9.21726	22.3855
5.3044	7.74405	9.45082	2.42723	12.5076	13.6413	15.8591	4.28778	9.90717	44.6974	9.71361	9.14684	4.84916	25.0449	10.9209	22.6841	16.3412	36.4382	60.3431	15.2198	23.2394	20.2356	10.6557	13.615	19.7321	24.9727	53.7398	19.3876	8.77662	9.24418	22.1856
5.23542	7.76311	9.34812	2.40339	12.2583	13.5192	15.8983	4.27478	9.88908	44.5902	9.59065	9.34301	4.82079	24.8937	10.9806	22.6828	16.2683	36.349	60.1156	15.2208	23.2352	20.1315	10.6286	13.9154	19.7664	24.9429	53.1315	19.1759	8.7254	9.2442	22.03
5.15342	7.74498	9.22458	2.40945	12.2331	13.4154	15.8175	4.25151	9.84836	44.451	9.56594	9.45359	4.81318	24.7418	10.9154	22.7292	16.12	36.2932	59.8087	15.2531	23.1429	19.9618	10.5473	14.1032	19.8357	24.7961	52.476	19.1419	8.64618	9.24504	21.8455
5.12638	7.73173	9.14455	2.40101	12.2089	13.4046	15.8296	4.21328	9.80539	44.0536	9.50208	9.4309	4.77921	24.2036	10.8532	22.7789	15.908	36.1622	59.1836	15.2544	22.9372	19.9128	10.4236	14.3255	19.8659	24.7049	52.1006	19.0643	8.5099	9.26512	21.4741
5.06103	7.72414	9.08048	2.38136	12.2158	13.362	15.8242	4.16726	9.70671	43.5937	9.54614	9.43564	4.73702	23.6734	10.831	22.6896	15.7505	35.7541	58.802	15.2276	22.7597	19.904	10.3188	14.6347	19.9044	24.5462	51.6331	18.9801	8.43862	9.21293	21.2085
5.00714	7.71795	9.06652	2.37632	12.2026	13.2075	15.8456	4.11736	9.67589	42.9726	9.51665	9.46575	4.71787	23.5338	10.7972	22.6243	15.6522	35.4515	58.7348	15.1918	22.788	19.8537	10.2674	14.9395	19.9271	24.1673	50.7776	18.6995	8.3361	9.22991	20.9558
5.00093	7.73859	9.05474	2.36729	12.1103	13.163	15.6655	4.09099	9.62075	42.8119	9.42057	9.4838	4.6741	23.608	10.7744	22.7323	15.6558	34.9731	58.2935	15.2266	22.9209	19.9238	10.247	15.2424	20.0354	23.7206	50.2414	18.2717	8.21221	9.26271	20.2068
4.99512	7.77722	8.92957	2.34385	12.0736	13.0638	15.4501	4.04042	9.61339	42.6844	9.31994	9.44199	4.67104	23.6651	10.7424	22.9257	15.5893	34.7165	57.7647	15.2558	22.8439	20.012	10.1925	15.5008	20.1358	23.6473	49.8966	18.0396	8.16324	9.25479	19.6968
4.99659	7.85699	8.80906	2.32767	12.0742	13.0338	15.3958	4.01362	9.58172	42.7241	9.14789	9.43078	4.6555	23.6359	10.7595	23.1431	15.5235	34.4178	57.6173	15.317	22.6646	19.9208	10.1715	15.7109	20.1703	23.5943	49.851	17.4822	8.10512	9.26079	19.5724
4.97303	7.87405	8.76	2.3169	12.0549	13.0693	15.3943	3.98061	9.62342	43.4591	9.06489	9.4474	4.64636	23.5759	10.7744	23.2958	15.3922	34.2746	57.3514	15.3638	22.5708	19.8314	10.2008	15.8351	20.2053	23.6335	49.8335	17.0228	8.08985	9.27936	19.346
4.96877	7.9185	8.76963	2.3218	12.0428	13.0408	15.4444	3.97194	9.66596	43.8535	8.99787	9.46573	4.63743	23.4478	10.7597	23.5184	15.2436	34.3989	57.2471	15.4301	22.4247	19.7017	10.1584	15.9652	20.2189	23.6745	49.6858	16.8772	8.08219	9.19369	19.0219
4.965	7.89621	8.741	2.33717	11.9987	12.9772	15.421	3.95326	9.65161	44.1294	8.94463	9.45251	4.62518	23.2945	10.729	23.6754	15.1855	34.8618	57.078	15.5514	22.3213	19.6244	10.0705	16.1016	20.2433	23.4378	49.1575	16.7187	7.9994	9.10962	18.7731
4.89396	7.87454	8.67802	2.33995	11.9534	12.9101	15.4002	3.95053	9.69511	44.7879	8.87599	9.42972	4.61237	23.0792	10.6753	23.6236	15.1645	34.8447	57.2566	15.6917	22.2042	19.4634	10.0229	16.2451	20.3045	23.247	48.5741	16.6971	7.85741	9.15196	18.3733
4.847	7.91646	8.63664	2.32769	11.8457	12.8828	15.3995	3.95814	9.73078	45.8884	8.83504	9.42642	4.6041	22.8081	10.6051	23.5208	15.2162	35.5286	57.555	15.7994	21.8166	19.412	9.99056	16.3138	20.3587	23.2564	47.9327	16.6103	7.69841	9.22312	17.818
4.81602	7.88376	8.55046	2.32761	11.6526	12.8007	15.321	3.98302	9.75474	44.6887	8.77353	9.41716	4.56726	22.6108	10.6118	23.66	15.327	37.7302	57.6339	15.9083	21.592	19.4292	9.88001	16.5996	20.378	23.2952	47.8409	16.4452	7.5055	9.25162	17.3871
4.7833	7.84106	8.49221	2.32494	11.4651	12.7679	15.3026	4.00155	9.76288	43.8797	8.64059	9.39965	4.54666	22.4674	10.6489	24.1539	15.3895	38.1437	57.8337	16.0408	21.2518	19.3568	9.80833	17.0382	20.4079	23.413	47.6244	16.3999	7.26537	9.13116	17.1111
4.75458	7.82113	8.57132	2.31393	11.3778	12.6541	15.2838	4.00392	9.76698	43.7979	8.55648	9.40017	4.5424	22.4475	10.6847	24.3525	15.4168	37.1031	58.4975	16.144	21.1196	19.241	9.77631	17.1403	20.3971	23.6099	46.8047	16.2764	7.04518	9.01368	16.8917
4.70424	7.84193	8.63234	2.29656	11.2429	12.6357	15.3102	4.00278	9.76257	43.6658	8.49395	9.37453	4.52658	22.4209	10.6981	24.2839	15.4547	35.9034	58.4727	16.2916	21.14	19.1507	9.77039	17.2455	20.3415	23.3359	46.5066	16.122	6.87444	9.02857	16.6949
4.68421	7.7865	8.67484	2.30039	11.1884	12.619	15.3345	4.01744	9.79476	43.4857	8.46523	9.33383	4.53015	22.3266	10.6335	24.2455	15.4314	35.8349	58.4759	16.4255	21.0334	19.1969	9.69258	17.4103	20.2683	23.2255	46.6893	16.2192	6.7171	9.12831	16.3786
4.66893	7.7913	8.74364	2.29002	11.2141	12.5661	15.3274	4.0231	9.81898	43.599	8.48291	9.32978	4.52843	22.3186	10.5712	24.2332	15.2599	36.2304	58.7232	16.4489	20.9385	19.263	9.49139	17.5708	20.1248	23.1872	46.4831	16.2873	6.52752	9.24256	16.1601
4.56961	7.87943	8.76752	2.29194	11.2347	12.5415	15.3087	4.02655	9.81634	43.6489	8.47163	9.33083	4.53092	22.2632	10.5292	24.1704	15.0203	36.7095	58.704	16.5117	20.8966	19.2553	9.36108	17.6437	20.0559	22.8774	46.3534	16.2163	6.35826	9.30774	16.1023
4.38463	7.86693	8.71696	2.29224	11.2355	12.4343	15.2146	4.03507	9.8253	43.4667	8.4124	9.32352	4.53187	22.0534	10.4951	24.2396	14.7484	37.2903	58.6422	16.6314	20.8219	19.1907	9.29904	17.6923	20.0738	22.8856	46.3491	16.1572	6.29113	9.28316	16.057
4.28771	7.87509	8.58697	2.28306	11.2051	12.443	15.1755	4.03735	9.86339	43.0291	8.37856	9.31519	4.51756	21.7196	10.5169	24.3401	14.5482	37.2888	58.8008	16.6545	20.6073	19.1625	9.25721	17.8544	20.0679	22.7998	46.2622	16.1155	6.23259	9.25602	15.9555
4.24804	7.88625	8.57117	2.27137	11.1667	12.3902	15.1552	4.04153	9.80819	42.9489	8.39605	9.31028	4.48603	21.52	10.657	24.3041	14.3827	37.0919	58.7706	16.5954	20.3606	19.2223	9.23312	18.0081	19.8838	22.6775	46.1165	16.0682	6.15451	9.31072	15.7949
4.18356	7.91991	8.57204	2.2632	11.1454	12.303	15.0832	4.04357	9.74817	42.9878	8.39572	9.32056	4.47157	21.3271	10.7464	24.3128	14.2467	36.8331	58.3808	16.679	20.3579	19.1464	9.19383	18.0747	19.6663	22.6081	45.5125	16.0151	6.11731	9.41034	15.6602
4.13515	7.9766	8.56559	2.22097	11.1874	12.1554	15.1384	4.04286	9.66733	43.0191	8.37132	9.36125	4.4463	21.212	10.7577	24.4905	14.1399	36.7059	58.1218	16.7574	20.3641	19.0077	9.1549	18.1129	19.5295	22.5201	44.689	15.8257	6.05859	9.45261	15.5416
4.07777	8.023	8.53963	2.20107	11.2203	12.0816	15.2064	4.05015	9.65279	43.1541	8.24319	9.37606	4.43786	21.0574	10.9015	24.5292	14.0007	36.6183	58.1151	16.7441	20.1743	18.943	9.0985	18.1806	19.4506	22.444	44.1738	15.5908	5.90081	9.51467	15.4172
4.06362	8.01259	8.445	2.19175	11.2737	11.9807	15.2689	4.013	9.64745	43.293	8.21804	9.35088	4.41801	20.8849	11.0373	24.5003	14.0097	36.9051	58.1453	16.7418	20.0007	18.9147	9.01497	18.3047	19.3342	22.4891	44.4215	15.4192	5.71212	9.57891	15.3538
4.05062	7.95732	8.36945	2.16981	11.3296	11.9449	15.4052	3.9767	9.63577	43.3546	8.23934	9.33856	4.4123	20.8239	11.085	24.5591	14.1128	37.3466	58.2418	16.864	19.9261	18.8811	8.82679	18.4386	19.2697	22.6242	44.9728	15.299	5.48956	9.60929	15.2202
4.04219	7.88018	8.33107	2.15528	11.2861	11.9345	15.5064	3.94847	9.6342	43.4139	8.24284	9.33493	4.42182	20.8289	11.1203	24.7499	14.1079	37.4229	58.2896	16.7912	19.964	18.7628	8.74775	18.6204	19.1884	22.6207	45.3678	15.2869	5.2739	9.63712	15.1276
4.02099	7.84891	8.24888	2.16008	11.3092	11.8996	15.6	3.94403	9.61646	43.4518	8.22482	9.33125	4.41968	20.6887	11.1257	24.7393	14.1231	38.0726	57.9329	16.6711	20.0149	18.7277	8.68872	18.9568	18.9979	22.6859	45.5132	15.2601	5.08847	9.65884	15.0854
4.0022	7.77477	8.21312	2.15309	11.67	11.9376	15.6201	3.9519	9.50077	43.435	8.17744	9.30766	4.40134	20.6241	11.089	24.9534	14.2025	38.7395	57.2964	16.7298	20.0052	18.7904	8.69637	19.4174	18.8307	22.7248	45.3461	15.1941	4.93256	9.71766	15.0233
3.9753	7.78588	8.17153	2.14866	12.0216	11.9313	15.6936	3.94318	9.28036	43.5671	8.18151	9.28912	4.39635	20.677	11.0113	25.2658	14.3239	38.8018	56.2793	16.7884	20.037	18.8137	8.70993	19.9512	18.7566	22.8054	45.2176	15.1606	4.78045	9.76877	14.9636
3.9781	7.79634	8.07273	2.14035	12.0812	11.8633	15.712	3.89813	9.1923	43.4335	8.14073	9.2812	4.37666	20.607	10.9393	25.3717	14.3048	38.6737	55.6333	17.0324	20.14	18.9434	8.70103	20.7017	18.7261	22.7494	45.1106	15.2142	4.66979	9.77803	14.9363
3.94761	7.77496	7.98342	2.13524	12.0269	11.8505	15.644	3.8726	9.11582	43.3878	8.05377	9.26577	4.30194	20.3577	10.9066	25.4634	14.1838	38.6586	55.4979	17.1878	20.1859	19.1995	8.65891	21.147	18.6335	22.5039	45.0353	15.1889	4.55921	9.83186	14.9501
3.93822	7.75227	7.98826	2.12592	12.0219	11.8573	15.5818	3.85212	8.99018	43.9991	8.01198	9.23296	4.27566	20.1787	10.9103	25.4679	14.136	38.6841	55.4025	17.2774	20.0808	19.4029	8.65496	21.3202	18.5126	22.4864	44.8234	15.1735	4.47026	9.83301	14.8698
3.92151	7.72826	8.01258	2.12237	12.0644	11.8695	15.4976	3.84065	8.89147	44.8645	8.00535	9.20571	4.25174	20.1748	11.0162	25.3642	14.2063	38.6531	54.7388	17.3729	20.0224	19.5207	8.6356	21.4536	18.4179	22.521	44.6677	15.1293	4.40219	9.81523	14.7417
3.9113	7.71718	8.06557	2.11725	12.0565	11.8606	15.471	3.83023	8.83917	45.4883	7.91987	9.19464	4.24543	20.0474	11.1282	25.2298	14.279	38.7045	54.6732	17.496	19.9667	19.4753	8.63766	21.6316	18.379	22.4687	44.5534	15.0985	4.33339	9.79459	14.591
3.91455	7.65763	8.06635	2.12342	12.0344	11.7653	15.4239	3.82845	8.81954	45.9213	7.84998	9.18898	4.25319	19.9815	11.1794	25.229	14.2909	38.8565	54.6002	17.6227	19.9769	19.3613	8.64949	21.7394	18.2961	22.5486	44.0752	15.0115	4.29844	9.79245	14.4832
3.92689	7.60052	8.07232	2.1111	12.0803	11.5915	15.4711	3.82877	8.78004	46.5757	7.79814	9.16266	4.24456	20.0431	11.161	25.298	14.2069	38.9788	54.0359	17.7583	20.0865	19.3092	8.64659	21.8854	18.1122	22.8688	43.5448	14.9841	4.25364	9.81412	14.3871
3.92173	7.45404	8.09293	2.11094	12.132	11.4536	15.4883	3.81825	8.67057	47.7272	7.70803	9.1385	4.19553	20.0446	11.1163	25.3279	14.143	39.4444	53.6918	17.8272	20.1827	19.2549	8.60717	22.1274	18.0094	23.107	42.8241	14.9505	4.18519	9.83702	14.3563
3.89411	7.32376	8.14255	2.09031	11.8576	11.4023	15.6726	3.821	8.60562	48.9062	7.7002	9.14097	4.12237	19.8796	11.0752	25.2643	14.0484	40.0356	53.2179	17.7094	20.1665	18.9154	8.55829	22.5218	18.0339	23.1171	41.5277	14.8251	4.10432	9.86542	14.2945
3.92544	7.25279	8.16942	2.07963	11.4794	11.41	15.6813	3.81856	8.58233	49.3458	7.71315	9.15676	4.09699	19.6303	10.9916	25.0851	13.8808	40.436	53.029	17.7079	20.1481	18.5274	8.39345	22.9269	17.9823	23.204	40.8955	14.6966	4.03693	9.90364	14.2225
3.98679	7.21783	8.22618	2.09253	11.386	11.2975	15.6832	3.83668	8.53709	49.2899	7.73452	9.17816	4.08939	19.3779	10.9587	24.892	13.8433	40.4702	52.891	17.7764	20.2384	18.2883	8.24419	23.2923	17.8313	23.1999	40.6524	14.6123	3.98236	9.96587	14.1392
3.9873	7.1668	8.25517	2.09076	11.3821	11.2097	15.6096	3.80443	8.49375	49.2885	7.71261	9.19781	4.09778	19.246	10.9325	24.7535	13.7405	40.6004	52.4202	17.7791	20.4117	18.1892	8.17216	23.4598	17.8084	23.3633	40.3527	14.5973	3.9666	9.96476	14.0675
3.95845	7.1463	8.27478	2.09428	11.319	11.1087	15.5788	3.77705	8.39377	50.1513	7.75404	9.15013	4.09926	19.0446	10.9384	24.6561	13.6305	40.5896	52.0118	17.6816	20.5777	17.9636	8.17675	23.5599	17.9049	23.7608	40.3484	14.7151	3.95441	9.97959	13.9177
3.95655	7.13358	8.32803	2.09685	11.2409	11.0341	15.5235	3.72057	8.26343	50.9244	7.77893	9.10348	4.10118	18.9964	10.9329	24.5556	13.6272	40.3985	51.8224	17.6245	20.8536	17.9486	8.19189	23.856	17.8814	23.9482	40.2255	14.7139	3.92725	10.0252	13.78
3.97131	7.14099	8.35322	2.08948	11.1329	10.966	15.5024	3.67328	8.09434	51.3107	7.78817	9.03281	4.08446	19.0129	10.847	24.5629	13.6512	40.4356	51.7461	17.7647	21.0342	17.8862	8.2266	23.9455	17.7656	23.8379	39.9314	14.6659	3.86363	10.0312	13.7429
3.974	7.1658	8.36694	2.08948	11.0472	10.8845	15.4755	3.65294	7.88759	51.6411	7.76006	8.97176	4.07077	19.0144	10.7634	24.4704	13.6502	40.2984	51.3655	17.7309	21.028	17.8116	8.18027	23.8323	17.5847	23.9247	39.8874	14.5789	3.781	10.0533	13.6345
3.95613	7.15189	8.39705	2.09161	11.0118	10.7876	15.3122	3.6572	7.89418	52.1332	7.84239	8.93584	4.0573	18.9702	10.6957	24.3391	13.5938	39.9238	51.2195	17.5135	21.0198	17.7225	8.13664	23.6742	17.5277	23.9829	39.8611	14.5849	3.76718	10.0574	13.5863
3.92825	7.12712	8.43567	2.09808	11.0249	10.6556	15.208	3.65195	8.08201	52.9516	7.88817	8.95416	4.027	18.9434	10.6921	24.2797	13.6139	39.7991	51.0041	17.4889	20.9677	17.5644	8.16866	23.7571	17.5148	24.0525	39.6564	14.6227	3.74888	10.0586	13.5408
3.93181	7.09117	8.41569	2.09611	11.0974	10.5366	15.4235	3.66461	8.18909	54.2649	7.90959	8.912	4.0031	19.0216	10.684	24.4254	13.6118	38.9565	50.4486	17.4495	21.0295	17.4658	8.10903	23.7793	17.5314	24.1034	39.4131	14.556	3.73128	10.0485	13.4674
3.92682	7.0381	8.45158	2.09005	11.1766	10.3799	15.3993	3.66248	8.16374	54.6921	7.92453	8.83757	3.98062	19.1645	10.5957	24.4259	13.6094	37.3475	49.9049	17.4139	21.1313	17.3578	8.00979	23.7241	17.4758	24.1699	39.2591	14.509	3.6975	10.063	13.3295
3.9191	6.99869	8.47198	2.08735	11.1271	10.1846	15.412	3.66131	8.16429	54.9619	7.90918	8.79728	3.95483	19.2651	10.4893	24.4167	13.5695	37.7969	49.066	17.3767	21.3216	17.2571	7.95341	23.7474	17.4615	24.3822	39.2655	14.4899	3.66364	10.1059	13.2738
3.90222	6.91005	8.51459	2.08197	11.0021	10.1462	15.525	3.66116	8.14597	55.4302	7.96055	8.75578	3.92575	19.316	10.4438	24.6543	13.4526	39.0989	48.3761	17.3454	21.5164	17.1559	7.9477	23.8724	17.4716	24.696	39.4686	14.3864	3.65409	10.141	13.2666
3.869	6.88164	8.5447	2.08351	10.8355	10.1245	15.5451	3.64838	8.13332	56.0717	8.02315	8.68768	3.9124	19.3884	10.4042	24.7636	13.3383	39.706	48.1317	17.3066	21.6392	17.0442	7.96253	23.8708	17.3403	24.9953	39.6436	14.2242	3.65441	10.1986	13.2062
3.84692	6.80173	8.56167	2.07604	10.7169	10.0353	15.4653	3.6158	8.23656	56.423	8.04449	8.56283	3.87598	19.5073	10.4017	24.6435	13.2121	40.1292	48.1722	17.2613	21.8447	16.9313	7.96903	23.9596	17.2611	25.3294	39.8442	14.0151	3.65199	10.2795	13.1287
3.84568	6.73918	8.55396	2.07608	10.5945	9.8358	15.5291	3.54975	8.48543	56.5143	8.02108	8.38438	3.81992	19.5691	10.3607	24.4212	13.0694	40.1769	48.0529	17.2302	22.0013	16.796	7.96598	24.0457	17.2206	25.4477	39.9957	13.7604	3.6517	10.3217	13.0827
3.84811	6.70516	8.56968	2.07819	10.557	9.44358	15.6288	3.5451	8.61953	56.5565	8.00696	8.22716	3.76776	19.6047	10.2968	24.4429	13.0286	40.2025	47.3558	17.161	21.9303	16.7707	7.93932	24.0944	17.2341	25.4606	40.0483	13.4858	3.64673	10.3989	12.9989
3.83902	6.66859	8.56691	2.06708	10.5446	8.94369	15.6907	3.55701	8.62501	56.7174	7.99665	8.01699	3.76607	19.7387	10.2164	24.5999	13.0008	40.6565	46.5617	17.1693	21.8107	16.7209	7.89622	24.0917	17.1801	25.4482	40.0559	13.5016	3.63454	10.4578	12.8559
3.84128	6.59982	8.58849	2.04939	10.5361	8.7745	15.7667	3.5557	8.62314	56.868	7.99978	7.82339	3.77393	19.9083	10.1981	24.7143	12.8352	41.0257	46.488	17.2446	21.6848	16.5712	7.87305	24.0236	17.1524	25.3396	40.2488	13.5569	3.59492	10.5214	12.743
3.80239	6.50924	8.61401	2.02852	10.5304	8.72232	15.9126	3.52718	8.69005	57.118	7.94386	7.71877	3.77386	20.1193	10.1781	24.7582	12.6272	41.2044	46.5534	17.3971	21.5721	16.3593	7.81557	24.1112	17.2157	25.2799	40.2296	13.5397	3.60616	10.5706	12.5489
3.77062	6.45631	8.61126	2.03558	10.5108	8.73098	15.9367	3.52144	8.71933	58.1737	7.93576	7.56433	3.73535	20.2891	10.1152	24.7402	12.4956	41.4859	46.5219	17.5594	21.5174	16.2958	7.73569	24.2408	17.2614	25.5078	40.2778	13.6177	3.60154	10.5557	12.3571
3.81223	6.40557	8.60469	2.04021	10.4977	8.68222	15.9016	3.50516	8.73685	59.1337	7.91048	7.37266	3.73655	20.4656	10.0524	24.7298	12.3971	41.5445	46.2235	17.6635	21.5107	16.2317	7.66614	24.2311	17.2076	25.4924	40.5985	13.7715	3.57564	10.5252	12.2768
3.8489	6.31903	8.58602	2.03962	10.4819	8.47611	15.8679	3.48837	8.75141	59.7471	7.80751	7.14194	3.69928	20.6104	10.0629	24.6449	12.383	41.5077	45.9283	17.756	21.5007	15.9564	7.55367	24.2105	17.1617	25.2266	40.9503	13.7479	3.52132	10.5484	12.2883
3.86195	6.25129	8.5886	2.02914	10.4721	8.35793	15.8325	3.46758	8.79766	59.8009	7.79073	6.83967	3.66078	20.6936	10.0127	24.5471	12.4471	41.4566	45.6577	17.7494	21.5633	15.7386	7.49626	24.332	17.1601	25.3122	40.9492	13.6895	3.46819	10.6332	12.2055
3.84122	6.19182	8.57084	2.01202	10.426	8.34214	15.7275	3.48112	8.88023	59.9431	7.759	6.57049	3.63989	20.6543	9.94388	24.4244	12.5184	41.356	45.504	17.723	21.5807	15.6132	7.46828	24.3975	17.124	25.5193	40.9592	13.6774	3.42801	10.747	12.1423
3.83134	6.14416	8.54978	1.99856	10.3911	8.30502	15.5771	3.51728	8.93707	60.589	7.76922	6.29562	3.63568	20.8152	9.86505	24.1777	12.5218	41.2397	45.234	17.7121	21.5757	15.4955	7.37891	24.4839	17.1217	25.5419	41.1451	13.5757	3.41282	10.7987	12.0248
3.82244	6.04746	8.53929	1.99211	10.3983	8.34649	15.5706	3.54861	8.97737	61.1649	7.76357	6.10222	3.6272	20.9066	9.85221	23.9824	12.4762	41.2322	44.8472	17.7456	21.6206	15.3076	7.27142	24.5144	17.0779	25.5748	41.3497	13.5016	3.38025	10.8289	11.6961
3.81832	6.00903	8.56248	1.98154	10.3632	8.32866	15.7475	3.56099	9.01847	61.5938	7.69267	5.9821	3.61935	20.8162	9.86094	23.9056	12.4967	41.3268	44.5817	17.8245	21.5998	15.1225	7.22102	24.5743	17.0047	25.6657	41.3854	13.5013	3.29116	10.8336	11.4452
3.81894	5.99599	8.53387	1.96773	10.2692	8.26946	15.8827	3.59419	9.01482	62.0563	7.6325	5.86576	3.61485	20.2836	9.84195	23.7154	12.4985	41.3503	44.3891	17.8888	21.4817	15.0549	7.15537	24.6479	17.0294	25.8888	41.3967	13.4709	3.23558	10.8769	11.3517
3.82037	5.92284	8.45899	1.94754	10.1221	8.26606	15.9636	3.64376	8.99895	62.3626	7.62835	5.80907	3.59615	19.908	9.8553	23.6394	12.5082	41.2573	44.101	17.9232	21.4505	15.0492	7.09847	24.693	17.0454	26.069	41.3908	13.476	3.14803	10.9219	11.3321
3.81353	5.85594	8.35112	1.93851	10.0044	8.2194	15.9809	3.64899	8.91012	62.6155	7.68344	5.74967	3.59274	19.677	9.84688	23.7858	12.4854	41.4479	43.7936	17.9531	21.4028	14.9553	7.04286	24.7222	16.9436	26.2448	40.9265	13.4393	3.02928	10.9414	11.2616
3.81014	5.76148	8.27165	1.93838	9.857	8.17172	16.0507	3.64878	8.87862	62.9327	7.72427	5.67229	3.57404	19.6502	9.79478	23.6973	12.4766	41.8239	43.624	17.9864	21.4394	14.8624	7.01755	24.7629	16.8618	26.3516	40.5053	13.3817	2.95937	11.0365	11.151
3.78425	5.63992	8.23111	1.94681	9.68438	8.10139	16.0519	3.65042	8.88929	63.8617	7.7401	5.62674	3.54536	19.5395	9.78796	23.6639	12.4679	41.8043	42.7863	18.0284	21.4465	15.0623	7.04918	24.6586	16.8844	26.4746	40.2882	13.4439	2.94749	11.1385	10.9576
3.79377	5.58604	8.19374	1.94469	9.58967	7.8354	16.0724	3.66024	8.88692	64.709	7.77283	5.5813	3.50183	19.3359	9.78501	23.4739	12.4319	41.5053	42.0912	18.1022	21.4642	15.1107	7.03172	24.6754	16.9186	26.5107	40.3211	13.5484	2.94174	11.1788	10.6819
3.79462	5.47343	8.13174	1.93461	9.48107	7.74207	16.0762	3.69024	8.93713	65.3552	7.85626	5.55154	3.48218	19.182	9.76582	23.2656	12.3901	41.4802	41.9022	18.1579	21.4888	15.1475	7.04375	24.7564	16.9085	26.4889	40.2166	13.5699	2.92097	11.1785	10.3737
3.7897	5.38012	8.03209	1.93616	9.40057	7.73106	16.1221	3.71954	9.0133	65.8067	7.90524	5.48006	3.47171	19.1357	9.74216	23.3065	12.3631	40.3014	41.0291	18.1899	21.5305	15.2215	7.05102	24.7137	16.9095	26.4485	39.8786	13.9372	2.89629	11.2138	10.1308
3.77661	5.24228	7.98558	1.93524	9.40549	7.72598	16.2503	3.73039	9.10601	66.1065	7.93087	5.4449	3.47163	19.2682	9.67685	23.2772	12.3772	37.3589	39.7857	18.2825	21.597	15.2606	6.98653	24.6434	16.8912	26.5272	39.407	14.1025	2.90844	11.2155	10.0384
3.74966	5.12415	7.9314	1.93252	9.5161	7.6901	16.3052	3.76246	9.1559	66.3087	7.93665	5.33674	3.46722	19.3602	9.61978	23.1676	12.3828	36.7478	39.6384	18.4628	21.5805	15.1806	6.95569	24.7296	16.7839	26.6566	39.2802	14.0982	2.92054	11.2028	10.0879
3.73694	5.0753	7.89725	1.92892	9.51569	7.68591	16.3943	3.78358	9.14832	66.8773	7.93999	5.18694	3.45369	19.4091	9.57775	22.9998	12.331	36.8839	39.293	18.5748	21.6364	15.015	6.95364	24.7689	16.7583	26.7637	39.4214	14.0856	2.91735	11.1698	10.0874
3.71947	5.04528	7.88004	1.92097	9.453	7.7056	16.3825	3.75291	9.16112	67.8817	7.98323	5.10298	3.44558	19.4729	9.61261	22.9121	12.3043	36.5956	38.6295	18.7182	21.7309	14.9167	6.97579	24.6199	16.7019	26.8964	39.2992	14.0749	2.91864	11.1317	10.0933
3.7025	4.95708	7.79162	1.91711	9.35481	7.65847	16.361	3.73003	9.15049	68.3589	7.98545	5.03267	3.42813	19.5523	9.62954	22.8162	12.2521	37.157	38.3304	18.7308	21.738	14.8159	6.96811	24.5884	16.6495	27.1667	39.1433	14.0562	2.93199	11.1955	10.063
3.6971	4.86912	7.6766	1.92143	9.31586	7.63855	16.326	3.74057	9.09893	68.2159	7.95091	4.96996	3.42074	19.7077	9.6118	22.7479	12.2622	37.4362	38.1809	18.6362	21.6824	14.692	6.95163	24.5772	16.5206	27.5503	38.988	14.0729	2.9663	11.2534	10.1034
3.68075	4.80178	7.55403	1.9197	9.2437	7.58622	16.3992	3.75789	9.11521	67.9074	7.94176	4.88653	3.41107	19.9928	9.54253	22.5994	12.3018	37.1726	38.1706	18.5767	21.6571	14.6508	6.90875	24.5831	16.4711	27.8345	38.8548	13.9981	2.9649	11.366	10.2336
3.6548	4.7445	7.46691	1.90747	9.12644	7.56329	16.4772	3.79918	9.19985	68.9445	7.96855	4.82188	3.41384	20.4588	9.48241	22.4461	12.2424	36.5116	37.8292	18.68	21.6385	14.634	6.91176	24.5978	16.5512	27.7979	38.9435	13.9106	2.97565	11.5266	10.3068
3.65538	4.60365	7.38857	1.89979	9.03315	7.6006	16.4511	3.81601	9.25848	70.1903	7.99006	4.72697	3.40087	20.8933	9.3961	22.328	12.1809	36.0553	37.6394	18.752	21.708	14.6709	6.94364	24.5601	16.5993	28.0087	38.8406	13.8582	2.99448	11.5802	10.2658
3.65497	4.56576	7.33187	1.89408	9.00776	7.60838	16.5583	3.86295	9.26702	70.2216	8.00289	4.65397	3.38376	21.3401	9.30196	22.3121	12.171	35.807	37.6158	18.7337	21.8751	14.7567	6.86183	24.541	16.5365	28.2088	38.775	13.8403	3.0009	11.615	10.2351
3.65783	4.55424	7.28848	1.88947	8.9874	7.54734	16.8013	3.94746	9.28659	69.5714	8.09848	4.63105	3.38792	21.5958	9.20708	22.175	12.1556	35.6511	37.3417	18.677	21.9026	14.7883	6.87222	24.5288	16.4681	28.2333	38.6508	13.8306	3.00794	11.7224	10.1837
3.64724	4.48179	7.26527	1.88378	8.95656	7.4796	16.8081	4.04361	9.38971	70.1689	8.15558	4.58897	3.36335	21.7636	9.14908	22.1205	12.1223	35.5088	36.9389	18.6145	21.7288	14.7543	6.8583	24.5995	16.457	28.2784	38.0924	13.8228	3.01244	11.9754	10.0648
3.64077	4.41046	7.2056	1.88316	8.94691	7.45	16.7442	4.11992	9.5892	70.6028	8.13778	4.54121	3.32536	22.3105	9.10066	22.0289	12.1057	35.437	36.5125	18.5747	21.5968	14.719	6.83354	24.6738	16.4248	28.277	37.4899	13.8153	3.00549	12.1229	10.0595
3.61203	4.35659	7.17339	1.86191	8.89776	7.41381	16.7592	4.19387	9.74536	70.7901	8.09604	4.50348	3.32299	22.7097	9.04542	21.927	12.1388	35.4573	36.2415	18.5627	21.5513	14.7039	6.75866	24.613	16.4309	28.3653	37.5122	13.7875	3.01799	12.1725	10.0707
3.58233	4.33632	7.14037	1.85361	8.78017	7.39828	16.7467	4.21733	9.73859	71.7882	8.0688	4.50161	3.32002	22.8928	8.96204	21.6683	12.1521	35.6153	36.3276	18.532	21.4879	14.7514	6.72721	24.5356	16.4125	28.4301	37.2767	13.7115	3.01451	12.2433	9.97903
3.54532	4.33015	7.09476	1.85514	8.70531	7.36862	16.6983	4.247	9.74919	72.8549	8.04369	4.50959	3.3123	22.996	8.79635	21.3966	12.1874	35.6371	36.2019	18.4745	21.4411	14.8062	6.64371	24.6046	16.3907	28.4651	36.4737	13.7247	3.00633	12.3893	9.92023
3.50895	4.32853	7.06906	1.84703	8.61974	7.4259	16.6885	4.28114	9.76265	73.2364	8.10687	4.54736	3.30194	23.1305	8.56688	21.3443	12.2413	35.5499	36.0107	18.4327	21.4784	14.9506	6.57729	24.6883	16.3667	28.4384	36.343	13.8147	3.00938	12.4462	9.93102
3.49323	4.34063	7.06489	1.81835	8.58124	7.46681	16.6577	4.34097	9.77115	73.5517	8.18662	4.6001	3.28086	23.4152	8.52656	21.2688	12.2369	35.7581	35.7182	18.4596	21.4783	15.1247	6.55489	24.7565	16.2995	28.6169	36.826	13.8635	3.01194	12.5103	9.88737
3.5112	4.34711	7.06684	1.81758	8.55816	7.52153	16.5938	4.41897	9.77473	73.8008	8.1911	4.63795	3.24918	23.7636	8.57256	21.3051	12.1212	35.9168	35.4193	18.4347	21.3773	15.2695	6.59486	24.7854	16.1695	28.736	36.9799	13.8712	3.02014	12.5644	9.7948
3.52566	4.3483	7.05804	1.82251	8.26841	7.49742	16.6035	4.5278	9.73355	73.8244	8.20545	4.68815	3.23208	24.2174	8.58317	21.4056	11.9358	36.0317	34.8336	18.4005	21.2877	15.1561	6.57722	24.737	16.025	28.7767	36.7647	13.9422	3.01798	12.6197	9.75505
3.52295	4.36262	7.07872	1.82713	7.87407	7.41881	16.5906	4.59313	9.68262	74.0361	8.206	4.70981	3.21369	24.4147	8.59144	21.4174	11.8066	36.4673	34.5181	18.3489	21.2773	15.0723	6.51568	24.6253	15.9043	28.7217	36.5501	14	3.02355	12.6803	9.75111
3.50918	4.3828	7.05271	1.82532	7.63629	7.38819	16.5662	4.65617	9.676	74.3861	8.27519	4.69276	3.20517	24.5441	8.57735	21.3493	11.7621	36.7266	33.9887	18.3682	21.3806	14.9819	6.5072	24.3582	15.8632	28.693	36.3562	14.05	3.00061	12.8601	9.71912
3.50517	4.33173	7.01173	1.82144	7.62649	7.35317	16.6738	4.70834	9.68825	74.7808	8.40721	4.65606	3.19859	24.6304	8.49175	21.2992	11.7113	36.8423	33.3184	18.3768	21.4543	15.0974	6.49879	23.876	15.8301	28.8878	36.1158	14.0293	2.99931	13.0807	9.6913
3.48557	4.27066	6.95096	1.80413	7.64048	7.30332	16.7573	4.75634	9.70055	75.0962	8.51653	4.69356	3.18889	24.6889	8.3916	21.4362	11.6368	37.4194	32.9587	18.4077	21.3829	15.3252	6.5061	23.4416	15.7781	28.9472	35.9643	14.022	3.00335	13.1858	9.67155
3.46511	4.24934	6.88818	1.79858	7.68316	7.29529	16.7369	4.75468	9.70314	75.2512	8.62015	4.71816	3.1748	24.6876	8.33678	21.728	11.5868	37.5713	32.8965	18.335	21.2651	15.3974	6.5397	23.1674	15.7369	28.8904	35.9083	14.0183	3.00054	13.1728	9.69886
3.45886	4.17553	6.83679	1.80273	7.83898	7.34066	16.6323	4.77392	9.7098	75.3592	8.62461	4.74181	3.15499	24.7638	8.20784	21.8738	11.4618	36.8877	32.8761	18.2558	21.0518	15.3805	6.59439	23.198	15.7599	28.877	35.835	13.9994	3.01596	13.1854	9.59705
3.44224	4.06527	6.81589	1.80463	8.17095	7.3807	16.5509	4.83582	9.69977	75.6138	8.60685	4.79269	3.12194	24.8413	8.11117	22.0654	11.2852	36.3226	32.8683	18.3387	20.8119	15.4185	6.60478	23.3028	15.7562	28.8796	35.7514	13.9743	3.0387	13.2201	9.5576
3.43596	4.06189	6.74619	1.79677	8.21469	7.39665	16.4387	4.90493	9.67715	75.9225	8.64555	4.84686	3.08274	24.8769	8.04601	22.024	11.193	36.1979	32.77	18.4448	20.7456	15.3854	6.60339	23.3294	15.7793	28.7765	35.6337	13.9084	3.07139	13.2988	9.60697
3.42987	4.06842	6.69172	1.79475	8.14764	7.36963	16.4026	4.95458	9.62579	76.1577	8.6206	4.8661	3.05856	24.9198	8.03825	21.9142	11.1807	36.2679	32.4826	18.5385	20.7478	15.2713	6.56536	23.3332	15.768	28.5455	35.4847	13.8414	3.08405	13.4131	9.67384
3.428	4.02632	6.55548	1.78544	7.97748	7.34799	16.4475	4.99956	9.61966	76.5314	8.61941	4.88106	3.05181	25.0379	8.04212	22.0414	11.1892	36.4088	32.2231	18.496	20.8017	15.3121	6.56789	23.5288	15.7644	28.5312	35.6369	13.798	3.09104	13.5563	9.73711
3.4287	4.00902	6.4464	1.79291	7.71995	7.36511	16.4683	5.17509	9.61866	77.2095	8.58768	4.88203	3.0377	25.215	8.01682	22.2257	11.1553	36.504	32.3425	18.4705	20.8127	15.2726	6.51125	23.6259	15.7847	28.3996	36.0339	13.6745	3.11636	13.7353	9.78569
3.41541	3.97826	6.37976	1.77126	7.49039	7.4173	16.4891	5.39217	9.62343	77.7089	8.53325	4.89806	3.01634	25.3033	7.95912	22.2387	11.1781	36.5355	32.416	18.4758	20.6973	15.2369	6.47461	23.4425	15.8024	28.1187	36.0807	13.5104	3.13222	13.8486	9.88834
3.39664	3.95708	6.28112	1.75408	7.39076	7.43516	16.5484	5.53221	9.60966	79.1303	8.55484	4.88779	2.98651	25.4188	7.89469	22.1148	11.3212	36.8938	32.1828	18.4813	20.3407	15.2163	6.41854	23.3123	15.8732	28.1276	35.9112	13.5744	3.1592	13.9274	9.99934
3.35446	3.98781	6.27298	1.74745	7.3603	7.49948	16.5944	5.60691	9.57756	80.876	8.53257	4.85203	2.966	25.5634	7.89222	22.1268	11.4265	38.0716	32.1052	18.3889	20.1562	15.1811	6.39468	22.9813	16.1192	28.1697	35.8512	13.6174	3.1959	13.949	10.0685
3.32347	4.05732	6.22903	1.74372	7.3522	7.50546	16.6775	5.67789	9.4547	82.0207	8.5086	4.8628	2.92727	25.7576	7.93646	22.1156	11.396	38.9183	32.0907	18.2952	20.1695	15.1451	6.36611	22.7177	16.3068	28.1143	35.7543	13.6935	3.22976	13.9881	10.0756
3.31715	4.04353	6.18288	1.74133	7.39198	7.49431	16.6424	5.71913	9.35168	82.3992	8.5249	4.87361	2.92046	25.8967	7.93454	22.001	11.4014	39.1681	32.0076	18.1992	20.138	15.1316	6.36954	22.6827	16.3754	28.3941	35.4643	13.8694	3.2445	14.0759	10.1164
3.29084	4.08495	6.13994	1.73764	7.43361	7.56164	16.5903	5.75299	9.3099	82.6952	8.49414	4.79894	2.90791	25.9543	7.91455	22.1997	11.4103	39.046	31.9797	18.1673	20.0359	15.1756	6.33977	22.6873	16.495	28.9385	35.7036	13.8308	3.28617	14.1429	10.1802
3.22531	4.06824	6.03284	1.74276	7.4159	7.68093	16.3856	5.77799	9.30765	83.157	8.44132	4.71888	2.89902	25.9748	7.88964	22.6115	11.351	38.7928	31.782	18.1167	19.9094	15.1449	6.34837	22.4752	16.63	29.2584	36.0388	13.8455	3.31994	14.1425	10.2145
3.1867	4.00908	5.88881	1.72971	7.34249	7.81151	16.4269	5.81137	9.29827	83.5681	8.41076	4.71396	2.9008	25.9813	7.91957	22.7158	11.2928	38.6762	31.7958	17.9094	19.5829	15.0794	6.36797	22.4004	16.6827	29.3795	35.929	13.9022	3.3923	14.2606	10.234
3.1896	3.97049	5.85944	1.72029	7.22785	7.82936	16.4996	5.84538	9.32809	83.7405	8.38346	4.74371	2.90003	26.0143	7.94517	22.8427	11.2756	37.7496	32.1321	17.7942	19.1571	15.0641	6.39721	22.3928	16.7117	29.5413	36.0065	13.9639	3.40946	14.5176	10.2374
3.19995	3.96604	5.82	1.72725	7.1486	7.87765	16.4541	5.88616	9.14274	83.7043	8.36552	4.78421	2.89807	26.061	7.98365	23.2263	11.3346	36.2157	32.1988	17.7653	18.9568	15.0376	6.41451	22.43	16.6899	29.7037	36.2733	13.9915	3.41238	14.7882	10.2766
3.18756	3.99868	5.7308	1.72362	7.08442	7.97264	16.4872	5.90794	8.89409	83.8654	8.32381	4.7994	2.90241	26.2121	8.02166	23.3427	11.3755	35.5586	32.2375	17.713	18.9254	14.9656	6.48434	22.3903	16.688	29.9778	36.083	13.9816	3.40726	14.984	10.2881
3.16887	4.00666	5.60112	1.72135	6.93872	8.22119	16.495	5.93013	8.77545	83.9227	8.28933	4.80612	2.89649	26.2465	8.06254	23.2261	11.3371	35.2089	32.2889	17.6857	18.867	14.9136	6.56245	22.428	16.7518	30.0494	35.6419	13.9848	3.41078	15.1034	10.3773
3.15509	3.98749	5.56138	1.73593	6.77899	8.2873	16.3187	5.9582	8.73038	83.7983	8.32997	4.85335	2.88168	26.1753	8.0639	22.9866	11.2891	35.3843	32.4839	17.6372	18.8657	14.88	6.57138	22.4467	16.7992	29.9875	35.3783	14.0612	3.40318	15.2258	10.5646
3.14115	3.95509	5.53419	1.73244	6.70483	8.31437	16.2376	5.99639	8.64177	83.6454	8.33295	4.88935	2.87589	26.1564	8.02726	22.598	11.2825	35.3978	32.4616	17.6189	19.0558	14.9401	6.55415	22.3334	16.8759	29.8851	35.0479	14.3391	3.40428	15.3593	10.6156
3.14292	3.94995	5.49565	1.72124	6.62279	8.33508	16.1949	6.0161	8.59285	83.8782	8.3573	4.94986	2.87987	26.1544	7.98331	22.4723	11.2981	34.7479	32.4705	17.5846	19.2015	15.21	6.61113	22.2285	16.9171	29.6854	34.7992	14.577	3.41965	15.4786	10.5486
3.13961	3.92754	5.42289	1.71589	6.59376	8.38551	16.1439	6.05232	8.57291	84.7327	8.36857	5.01167	2.87204	26.2987	7.96645	22.4722	11.3408	34.4582	32.5035	17.5531	19.2743	15.3121	6.68573	22.2782	16.966	29.6652	34.7505	14.8671	3.40198	15.5334	10.6095
3.11362	3.90665	5.3369	1.7188	6.68122	8.44839	16.0898	6.07656	8.52956	84.4301	8.39627	5.0657	2.87115	26.4546	7.97217	22.4499	11.3605	34.5684	32.5422	17.5447	19.3029	15.3341	6.75187	22.2631	17.0216	29.6547	34.3644	15.0087	3.38394	15.6658	10.7079
3.10797	3.89157	5.27812	1.73036	6.7856	8.49232	16.0635	6.08479	8.51093	83.8087	8.42351	5.12998	2.86452	26.5791	7.93804	22.7161	11.4027	34.4827	32.6303	17.5527	19.3708	15.2915	6.77418	22.1617	17.0168	29.7946	33.5582	15.3191	3.34865	15.8578	10.7598
3.10169	3.87191	5.20616	1.72895	6.80015	8.54946	15.9448	6.10545	8.50149	84.046	8.48095	5.20031	2.87683	26.544	7.92932	23.1164	11.3991	34.5828	32.8684	17.6555	19.3466	15.2315	6.79363	22.2709	16.9015	29.9343	32.9428	15.4944	3.31065	16.0701	10.834
3.09012	3.87449	5.17603	1.737	6.78965	8.60343	15.9679	6.12186	8.39283	85.5433	8.49905	5.21907	2.88942	26.4225	7.86563	23.3331	11.344	34.768	32.7741	17.6359	19.3372	15.3238	6.72788	22.5064	16.7646	29.9573	32.5833	15.5643	3.30015	16.1578	10.9314
3.08822	3.88257	5.14845	1.73589	6.78803	8.70135	15.9947	6.15575	8.32256	87.1715	8.50158	5.25661	2.92076	26.411	7.82379	23.3592	11.3167	34.8408	32.6211	17.5827	19.3519	15.4287	6.69351	22.6828	16.6615	29.8768	32.2118	15.6057	3.28893	16.2027	11.0033
3.09096	3.89442	5.10514	1.7348	6.88338	8.72597	16.1229	6.16882	8.26243	87.4123	8.487	5.35425	2.92812	26.5043	7.8436	23.5208	11.3194	34.8651	32.7938	17.5754	19.4035	15.4736	6.70373	22.6652	16.5322	29.8978	31.9172	15.5041	3.29092	16.2434	11.0025
3.10004	3.90837	5.03974	1.73147	7.01697	8.75418	16.165	6.19829	8.21176	88.0298	8.48254	5.41873	2.95678	26.5576	7.83694	23.7999	11.3115	34.8467	33.0149	17.6034	19.3562	15.5367	6.76368	22.5401	16.4963	30.137	31.5626	15.4346	3.28624	16.2987	11.0321
3.10754	3.89453	4.98476	1.72875	7.06254	8.79594	16.1343	6.22984	8.20311	89.2586	8.4614	5.4751	2.96969	26.5144	7.81197	24.1016	11.3179	34.7924	33.1609	17.5905	19.1946	15.5942	6.82726	22.8188	16.4973	30.3697	30.9725	15.5971	3.28089	16.4003	11.0833
3.10582	3.89143	4.92856	1.7305	7.05975	8.80456	16.0402	6.25199	8.21427	89.7666	8.38572	5.53519	2.98468	26.5306	7.83523	24.4998	11.3782	34.7414	33.2546	17.5213	19.0062	15.6215	6.81126	23.1366	16.5071	30.4578	30.6457	15.7257	3.26392	16.603	11.1239
3.09742	3.89544	4.9141	1.73475	7.0531	8.87766	16.1286	6.24503	8.2021	90.247	8.30766	5.62513	3.01275	26.6248	7.84904	24.5194	11.4014	34.7819	33.5911	17.4539	18.9075	15.619	6.80106	23.1584	16.5599	30.7885	30.3262	15.8817	3.24563	16.7978	11.2889
3.08951	3.89223	4.9106	1.72981	7.07298	9.11608	16.2376	6.21981	8.17951	90.5502	8.21975	5.67647	3.01392	26.5751	7.86261	24.3605	11.4354	34.8112	33.6433	17.4188	18.8705	15.6289	6.76533	23.0393	16.6069	31.7118	29.9776	15.9436	3.23586	16.9096	11.4698
3.05487	3.83497	4.91606	1.73128	7.09824	9.21309	16.2693	6.2186	8.11499	90.3305	8.13719	5.67734	3.02296	26.3333	7.93029	24.4099	11.4288	34.4524	33.8599	17.4449	18.8238	15.5972	6.74375	22.8537	16.6282	31.9865	29.7259	15.9474	3.21798	17.0606	11.5645
3.0428	3.81839	4.91728	1.73136	7.09587	9.1712	16.168	6.21765	8.0977	89.9564	8.09482	5.70946	3.05079	26.2239	7.98505	24.6093	11.3574	33.6458	33.9809	17.4648	18.8398	15.6175	6.71896	22.787	16.6514	31.8599	29.5617	16.0222	3.19708	17.2753	11.6178
3.03211	3.82132	4.92141	1.73693	7.08988	9.17873	16.1899	6.21713	8.10276	90.1029	8.08101	5.83188	3.08125	26.2104	7.96575	24.8674	11.2629	33.2512	33.9908	17.4417	18.7826	15.5541	6.71196	22.7754	16.7318	32.0161	29.467	16.113	3.17594	17.3934	11.6935
3.02101	3.83755	4.88928	1.7378	7.09343	9.17723	16.2345	6.2102	8.02334	90.2664	8.12113	5.9012	3.16286	26.2766	7.95032	25.1377	11.2668	32.9607	33.9738	17.3726	18.587	15.5492	6.76584	22.7275	16.6763	32.4055	29.3005	16.1197	3.17665	17.4476	11.8892
3.00101	3.86992	4.87168	1.7357	7.09541	9.18106	16.2372	6.19887	7.89202	90.4965	8.06841	5.9598	3.22382	26.5295	7.94254	25.1647	11.3392	32.9279	34.0741	17.2901	18.4323	15.3492	6.8464	22.7601	16.6092	32.513	29.2886	16.0273	3.16667	17.5064	11.9289
3.00191	3.87182	4.83728	1.73221	7.09218	9.20497	16.239	6.17267	7.94704	90.6265	7.98294	6.02024	3.2883	26.947	7.95737	25.0375	11.4234	32.8933	33.9681	17.2534	18.3978	15.0369	6.87596	22.781	16.6372	32.5534	29.2017	15.9097	3.15156	17.5544	11.9814
2.99908	3.84598	4.83295	1.72719	7.11094	9.21748	16.2356	6.13612	8.10484	91.0974	7.98659	6.02474	3.33225	27.2767	7.93083	25.2717	11.4699	32.8507	33.9414	17.2103	18.3037	14.9226	6.87381	22.9575	16.6758	32.5705	29.1248	15.7636	3.14087	17.6476	12.1339
2.99221	3.84036	4.82381	1.73308	7.13724	9.25333	16.2385	6.11767	8.09338	91.7096	8.00641	6.02451	3.36984	27.3135	7.90049	25.5704	11.4643	32.4641	34.0832	17.0946	18.2443	14.9051	6.86688	23.2502	16.7097	32.4835	29.1106	15.6027	3.12246	17.7478	12.2188
2.99647	3.82075	4.79997	1.74398	7.15917	9.26717	16.1613	6.1087	8.03569	92.1982	7.98824	6.03324	3.40859	27.3397	7.87318	25.8026	11.4186	32.1564	34.4114	16.9937	18.2287	14.8761	6.87643	23.4159	16.6402	32.3108	29.0049	15.4961	3.11746	17.7976	12.2097
2.99655	3.79002	4.73042	1.75251	7.1291	9.28166	16.1798	6.13228	7.98893	92.5035	7.98954	6.04401	3.4373	27.5027	7.8738	25.8217	11.3173	31.9918	34.6829	16.9159	18.2971	14.8092	6.8462	23.5736	16.6144	32.3343	28.7411	15.5062	3.12729	17.8819	12.2125
3.00126	3.78067	4.71247	1.75776	7.1037	9.29407	16.1598	6.13253	7.91776	93.094	7.96363	6.10824	3.453	27.6786	7.84326	25.7725	11.2026	31.2483	34.8248	16.8349	18.3009	14.8539	6.82148	23.8919	16.6624	32.3799	28.6794	15.6659	3.12637	17.9422	12.3499
2.97871	3.77672	4.7046	1.76054	7.04336	9.29623	16.1756	6.1182	7.77604	93.7851	7.89804	6.20347	3.49062	27.6523	7.80846	25.8025	11.1811	30.8121	34.8967	16.7357	18.4057	14.9177	6.82302	24.001	16.7301	32.3478	28.8986	15.7846	3.1154	17.9563	12.5877
2.96551	3.74042	4.71075	1.76705	6.88573	9.35536	16.32	6.10598	7.70082	94.2941	7.82805	6.29656	3.5146	27.6641	7.79272	25.7539	11.1647	30.9673	34.821	16.609	18.4009	14.8746	6.81379	23.9604	16.9193	32.4626	28.8396	15.8941	3.0607	17.9579	12.735
2.96241	3.70694	4.71209	1.77187	6.86281	9.39265	16.5433	6.11858	7.76054	94.1891	7.78634	6.37007	3.53533	27.686	7.78197	25.6876	11.1318	31.0987	34.8898	16.4448	18.2427	14.7984	6.86073	24.1033	17.0447	32.5342	28.6058	16.2014	3.02996	17.9686	12.7645
2.96474	3.6889	4.68248	1.77528	6.84576	9.45989	16.6585	6.11425	7.74617	94.4397	7.80065	6.48787	3.54693	27.7057	7.80634	25.7275	11.0898	31.0394	35.2673	16.105	17.9788	14.7358	6.91856	24.3247	17.1098	32.5203	28.3604	16.5019	2.99812	17.9672	12.7795
2.9576	3.6683	4.67834	1.76998	6.82037	9.50019	16.7229	6.03994	7.63499	94.9818	7.8372	6.61141	3.56454	27.8489	7.79198	25.6886	11.0646	31.1591	35.3222	16.0029	17.8679	14.7165	6.95811	24.3802	17.1427	32.8755	28.032	16.6085	2.98727	17.8815	12.7844
2.94525	3.68371	4.66834	1.7733	6.80431	9.67434	16.9403	5.95398	7.57061	95.4199	7.85787	6.71543	3.58575	28.1295	7.77771	25.5292	10.9532	31.241	35.2811	16.0815	17.8121	14.8545	7.0254	24.4054	17.2384	33.0369	27.9269	16.7707	2.97978	17.7783	12.8775
2.94204	3.64736	4.63219	1.77277	6.76872	9.78065	16.889	5.91829	7.52776	96.2238	7.84641	6.84107	3.61382	28.3559	7.7784	25.5222	10.9556	31.2774	35.3927	16.0779	17.7937	14.9298	7.12542	24.3954	17.2898	32.9483	27.8601	16.8337	2.97552	17.8341	13.0191
2.95214	3.60781	4.60298	1.77668	6.72794	9.78567	16.7277	5.89282	7.39823	98.3173	7.86086	7.18069	3.6633	28.2422	7.78909	25.5315	11.0129	31.3103	35.3652	15.9642	17.7801	14.9504	7.21293	24.3959	17.354	32.9962	27.7596	16.8351	2.97604	17.9699	13.0713
2.94769	3.59783	4.59941	1.77415	6.76419	9.76924	16.6448	5.87226	7.30612	99.9406	7.84774	7.36933	3.71107	28.2049	7.7257	25.6117	10.9706	31.1096	35.4808	15.8847	17.7445	14.9077	7.28117	24.4008	17.3876	32.9886	27.5723	16.9837	2.9763	18.1013	13.1805
2.94438	3.61659	4.58329	1.77472	6.86669	9.80681	16.6109	5.88071	7.27005	100.55	7.7917	7.44868	3.74158	28.2797	7.69702	25.5533	10.8784	30.8134	35.6261	15.8157	17.6596	14.8786	7.32543	24.3623	17.3865	32.9775	27.0154	17.0371	2.97274	18.1333	13.2777
2.91983	3.60332	4.5678	1.7794	6.96208	9.88822	16.5678	5.86809	7.18104	100.864	7.72262	7.55587	3.76168	28.2931	7.5893	25.4206	10.7947	30.7047	35.9452	15.6802	17.5667	14.8394	7.43887	24.3896	17.3424	33.0377	26.7119	17.0066	2.9571	18.1602	13.4662
2.89719	3.58362	4.56307	1.78165	6.99848	9.9124	16.5368	5.81449	7.12901	100.88	7.69344	7.75897	3.78338	28.0443	7.54654	25.4024	10.7425	30.3405	36.5598	15.5289	17.3477	14.6599	7.49319	24.5809	17.3059	33.1416	26.4907	17.1171	2.94055	18.2624	13.688
2.89907	3.57894	4.5595	1.77821	7.17998	9.90136	16.6384	5.72715	7.10877	101.021	7.65075	8.08629	3.79005	27.5043	7.50233	25.5652	10.6886	29.68	36.8646	15.3359	17.0604	14.5675	7.49056	24.6148	17.3756	33.0013	25.8019	17.3595	2.92193	18.364	13.7758
2.88964	3.63707	4.55136	1.77568	7.27812	9.87177	16.6457	5.65131	7.05533	101.42	7.62462	8.21904	3.80657	27.1388	7.413	25.55	10.6402	29.2331	36.8515	15.1439	17.0315	14.4805	7.49562	24.6898	17.5017	32.9319	25.0098	17.4525	2.93019	18.3808	13.7256
2.88934	3.62361	4.50972	1.75928	7.28582	9.8406	16.589	5.58403	7.04261	103.769	7.58425	8.64813	3.82869	27.0107	7.35668	25.5722	10.6805	29.1642	36.9289	14.9192	17.0884	14.2403	7.49411	24.8217	17.6103	32.9491	24.5898	17.3992	2.92921	18.2455	13.8174
2.89065	3.60643	4.47762	1.7479	7.29208	9.80676	16.6922	5.54355	7.03114	106.604	7.48139	8.86092	3.84244	26.9348	7.32041	25.3901	10.7063	28.9069	36.888	14.7767	17.0598	13.8644	7.5162	24.8255	17.659	33.0536	24.1576	17.3194	2.93062	18.1633	13.9405
2.88636	3.60198	4.47724	1.7403	7.34008	9.80125	16.8705	5.5136	7.02307	109.009	7.3616	8.93057	3.85143	26.8654	7.28749	25.3466	10.6767	28.6532	36.9878	14.7306	17.2846	13.7523	7.56975	24.7921	17.7591	33.1984	23.8671	17.2559	2.92255	18.279	14.0529
2.87639	3.59055	4.44249	1.73796	7.38496	9.8288	16.8441	5.48994	7.00263	112.183	7.23487	9.00653	3.86108	26.7644	7.27217	25.3224	10.6846	28.4798	37.0384	14.69	17.487	13.5387	7.52319	24.8847	17.8163	33.293	23.8151	17.2472	2.91082	18.4774	14.3134
2.86112	3.5893	4.43235	1.7235	7.43876	9.86556	17.2564	5.48484	6.96886	115.091	7.19946	9.2789	3.86071	26.554	7.21075	25.2791	10.6543	27.7361	36.8378	14.603	17.3532	13.1172	7.51277	25.2674	17.8675	33.627	23.8174	17.2417	2.91146	18.5864	14.5787
2.86203	3.50368	4.43788	1.72552	7.46965	9.91549	17.3893	5.50285	6.93807	116.21	7.28787	10.1252	3.86766	26.1392	7.08051	25.1716	10.6434	26.9428	36.6864	14.4896	17.2105	12.7534	7.52823	25.7152	17.9968	33.8205	23.7724	17.1481	2.91413	18.562	14.8051
2.87561	3.42025	4.42287	1.72573	7.55637	9.92797	17.4653	5.49571	6.91318	116.273	7.4503	10.7152	3.87616	25.8138	6.95914	25.0276	10.6438	26.9281	36.775	14.3661	17.0553	12.4584	7.51759	25.9319	18.1754	33.6512	23.6548	17.1248	2.91303	18.4837	14.9844
2.86966	3.36551	4.41167	1.72801	7.66257	9.96951	17.5398	5.49019	6.93511	116.748	7.56267	11.2012	3.88374	25.6574	6.93305	24.9065	10.6853	27.0202	36.7456	14.2859	16.9153	12.2792	7.55289	26.0723	18.325	33.5569	23.4433	17.109	2.8933	18.3369	14.9756
2.84305	3.32003	4.41163	1.73007	7.71923	10.0049	17.4607	5.47479	6.93265	117.504	7.58037	11.3598	3.88863	25.6607	6.92071	24.8169	10.758	27.0628	36.6638	14.1985	16.7576	12.2417	7.65093	26.2907	18.5125	33.6204	23.569	17.1014	2.87677	18.2156	14.9732
2.83352	3.30716	4.38913	1.73208	7.36968	10.0215	17.5247	5.43341	6.94573	118.802	7.55556	11.6452	3.88621	25.7287	6.85598	24.6967	10.7967	26.9912	36.5421	13.916	16.4728	12.1877	7.73474	26.3068	18.6389	33.797	23.7907	17.0095	2.8496	18.2064	15.0026
2.82292	3.30426	4.38047	1.73594	7.05554	10.012	17.5244	5.36063	6.94899	120.54	7.52853	11.7479	3.88818	25.6812	6.85217	24.5428	10.8632	26.9009	36.5223	13.5687	16.2343	12.2875	7.85251	26.1989	18.7121	33.9514	23.8436	16.9745	2.82934	18.2663	15.0154
2.80573	3.29709	4.36278	1.75154	7.01104	9.9969	17.5215	5.27583	6.92442	121.891	7.48915	11.8923	3.89316	25.701	6.90554	24.3435	10.8816	26.6811	36.5544	13.3746	16.1354	12.4464	7.90266	26.142	18.7544	33.9195	23.8374	16.9796	2.82107	18.3163	15.1469
2.80259	3.21045	4.33494	1.76175	7.06082	9.99111	17.4825	5.11844	6.9179	122.558	7.45566	12.0386	3.88575	25.8638	6.94555	24.088	10.9155	26.3649	36.2854	13.2932	16.1282	12.3686	7.92527	26.0417	18.7331	34.0744	24.0093	16.9735	2.80419	18.3125	15.4745
2.79812	3.16065	4.32686	1.75831	7.1202	9.9569	17.4972	5.00538	6.88148	122.841	7.53206	12.1171	3.89843	25.9105	6.95749	23.7839	10.9253	25.953	36.0459	13.228	16.0952	12.2098	7.95661	26.0088	18.755	34.4901	24.3367	16.9202	2.77381	18.3093	15.7947
2.78254	3.15807	4.24542	1.75728	7.15424	9.92842	17.6111	4.95702	6.83492	123.11	7.59302	12.1256	3.89683	25.9042	6.94616	23.5428	10.87	24.9086	35.7033	13.1327	15.9886	12.1187	7.99446	26.0511	18.9818	34.3916	24.1899	16.875	2.76046	18.2892	15.8345
2.76337	3.16007	4.19144	1.75842	7.14999	9.93973	17.6588	4.92745	6.79678	123.598	7.62457	12.1574	3.89446	25.6868	6.88863	23.307	10.7503	23.9258	35.5213	12.8784	15.8659	12.0698	8.02875	25.9034	19.1681	34.1103	23.6826	16.8056	2.73936	18.3101	16.0507
2.75813	3.16526	4.18339	1.75089	7.13286	9.90986	17.7873	4.91927	6.73738	124.53	7.65577	12.6596	3.91236	25.4524	6.87602	22.9673	10.7082	23.4018	35.4186	12.5472	15.8929	11.9995	8.0498	25.8851	19.1443	34.0105	23.5026	16.7513	2.71062	18.2943	16.37
2.74573	3.17332	4.18433	1.76139	7.1426	9.89261	17.8484	4.90256	6.68574	125.313	7.74606	13.4108	3.90931	25.3456	6.8967	22.7001	10.7022	23.2162	35.3131	12.172	15.9396	11.8782	8.05685	26.0599	19.2136	34.0297	23.5888	16.7469	2.65307	18.2855	16.4833
2.73584	3.1998	4.1431	1.76883	7.1569	9.81327	17.9771	4.88547	6.66202	125.721	7.76544	13.6012	3.90609	25.3062	6.86569	22.5844	10.6712	23.0478	35.2525	11.822	15.9184	11.7661	8.06351	26.1051	19.4367	34.1052	23.4049	16.7225	2.53795	18.3239	16.5215
2.73629	3.22663	4.10618	1.75796	7.17148	9.76787	18.1387	4.85275	6.6442	126.429	7.71989	13.7718	3.92561	25.3071	6.84154	22.5552	10.661	22.8522	35.4324	11.594	15.8429	11.7051	8.0706	26.1914	19.5047	33.9168	23.1393	16.7078	2.46746	18.4481	16.5193
2.73622	3.26644	4.07941	1.77496	7.16593	9.74925	18.332	4.82878	6.66336	127.62	7.65823	14.3203	3.94833	25.2543	6.82318	22.5624	10.5847	22.6628	35.4203	11.4648	15.7593	11.7222	8.08938	26.4046	19.4555	33.334	23.1317	16.8632	2.42043	18.4926	16.5481
2.74374	3.30001	4.06848	1.77686	7.10831	9.66328	18.3693	4.7924	6.65694	128.28	7.62699	14.8036	3.95652	25.1988	6.81495	22.5352	10.476	22.2593	35.3183	11.3704	15.544	11.7026	8.1406	26.6771	19.4003	33.2156	23.4573	16.8097	2.40401	18.4413	16.6138
2.7487	3.34859	4.03751	1.76815	7.11013	9.57922	18.9409	4.79754	6.72798	129.225	7.60643	15.0447	3.9607	25.1131	6.77611	22.4572	10.4016	21.6389	35.275	11.3583	15.3303	11.6669	8.18148	26.6493	19.3303	33.1092	23.0209	17.0644	2.39161	18.4167	16.7855
2.74148	3.4137	4.00255	1.76331	7.13173	9.54846	19.2062	4.79645	6.77714	129.672	7.58715	15.2332	3.95775	25.0834	6.73624	22.3393	10.4229	21.3241	35.241	11.35	15.0089	11.6102	8.19775	26.6021	19.3622	32.9286	22.0986	17.3236	2.35276	18.5135	16.8923
2.72666	3.43088	3.97904	1.75963	7.16393	9.55947	19.3598	4.7852	6.75834	129.369	7.63854	15.4663	3.95365	25.0588	6.69471	22.2401	10.4091	21.0609	35.1915	11.2916	14.9053	11.5346	8.23553	26.7251	19.4405	32.66	21.4543	17.2551	2.31703	18.5965	16.9985
2.73077	3.47188	3.96563	1.75387	7.17253	9.52783	19.5702	4.78092	6.74426	128.637	7.73192	15.5516	3.95395	25.0838	6.65539	22.0689	10.4837	20.7301	35.1007	11.2387	14.9386	11.4507	8.27762	26.8924	19.4892	32.4332	21.3788	17.0023	2.29535	18.5307	17.158
2.73908	3.63361	3.9205	1.75643	7.15819	9.50421	19.59	4.76846	6.74211	128.622	7.70515	15.6487	3.95538	25.168	6.64592	21.7924	10.5193	20.7209	34.9391	11.1485	14.889	11.4182	8.39897	27.0235	19.5039	32.1882	21.4403	16.7231	2.27797	18.3476	17.3447
2.74205	3.8405	3.8584	1.75988	7.20179	9.44559	19.5943	4.74473	6.65136	129.029	7.6469	15.7439	3.97216	25.0621	6.6159	21.5867	10.4255	20.454	34.9823	11.0798	14.7233	11.326	8.5413	27.0341	19.4706	31.9508	21.4462	16.5796	2.26205	18.2302	17.3685
2.72951	3.90404	3.8265	1.76795	7.23377	9.35435	19.5875	4.73758	6.57816	129.409	7.5942	15.8449	3.98385	24.9787	6.64563	21.3004	10.3624	19.7259	35.095	10.9834	14.6321	10.9057	8.55046	26.9846	19.3965	31.7986	21.5573	16.4403	2.25247	18.3067	17.2972
2.72961	3.93903	3.78362	1.77291	7.22792	9.2764	19.732	4.72822	6.59636	129.654	7.60949	15.9161	3.99724	24.9507	6.66173	21.1291	10.2708	19.5277	35.1465	10.8977	14.4504	10.6233	8.4773	27.0608	19.2991	31.6653	22.1402	16.1605	2.2539	18.4028	17.2777
2.71805	3.98471	3.76625	1.77316	7.13483	9.18569	19.8123	4.76884	6.61914	130.656	7.69996	15.9346	4.00863	24.9172	6.66075	21.1216	10.2517	19.6178	35.165	10.8282	14.4176	10.5351	8.4301	27.1543	19.2179	31.5431	22.4693	16.0617	2.25578	18.3437	17.3765
2.7147	4.01062	3.76281	1.7833	7.0578	9.12527	19.8625	4.88301	6.61652	131.768	7.74971	15.9485	4.01302	24.7258	6.66681	20.7504	10.253	19.5559	34.8931	10.7214	14.4601	10.3023	8.37661	27.2994	19.2015	31.63	22.5598	15.505	2.24298	18.1548	17.5333
2.7133	4.01529	3.762	1.78213	7.06891	9.09432	20.111	4.98058	6.59553	132.898	7.78566	15.9878	4.00994	24.4435	6.65263	20.1349	10.201	19.4197	34.4798	10.6212	14.4284	10.0481	8.36363	27.3758	19.1888	31.7414	23.5351	14.8462	2.23707	18.1011	17.7446
2.71162	4.03065	3.76262	1.78464	7.08617	9.11806	20.1432	4.99695	6.60458	134.002	7.78433	16.0653	4.01212	24.2286	6.60758	19.8471	10.1412	19.2487	34.2993	10.576	14.5199	9.99578	8.41804	27.2461	19.1599	31.7349	25.0225	14.6094	2.22686	18.0887	17.8218
2.71285	4.03411	3.73453	1.78778	7.09606	9.10984	20.1996	4.94939	6.60781	134.451	7.78554	16.1271	4.01253	24.0842	6.5969	19.7639	10.1073	19.1619	34.0813	10.5356	14.6441	9.90031	8.46692	27.2078	19.1832	31.6055	25.9541	14.5193	2.23281	18.0371	17.8563
2.70906	4.17843	3.70451	1.79742	7.08734	9.03112	20.1358	4.92522	6.61004	134.524	7.80148	16.1556	4.01739	24.031	6.66501	19.5804	10.1319	19.0171	33.7863	10.4243	14.8013	9.75452	8.43362	27.3946	19.2388	31.3924	26.4906	14.3315	2.22972	17.9344	17.8364
2.72223	4.24735	3.67653	1.79177	7.03266	8.95653	20.0947	4.95311	6.52445	134.877	7.80881	16.1402	4.02248	23.9358	6.70271	19.2563	10.1593	18.597	33.8109	10.3392	14.8907	9.59649	8.40699	27.6093	19.2492	31.257	27.0397	14.1273	2.21836	17.83	17.8073
2.72307	4.27327	3.63208	1.78244	6.96817	9.00256	20.0827	5.00151	6.50031	134.685	7.77668	16.1492	4.03112	23.8265	6.68711	18.9335	10.1377	18.2784	33.6904	10.2806	15.1037	9.49137	8.37908	27.6987	19.2286	30.8539	27.3679	13.9175	2.205	17.7622	17.9005
2.71604	4.32921	3.59394	1.78022	6.94133	9.10631	20.0125	5.05496	6.50433	134.577	7.75879	16.1469	4.03414	23.686	6.65009	18.6809	10.1315	18.0266	33.3269	10.1861	15.2496	9.31987	8.37421	27.6887	19.4027	29.6757	27.7492	13.7116	2.20538	17.7195	17.9429
2.70949	4.50202	3.55558	1.77546	6.94478	9.0943	20.0518	5.13012	6.49952	134.819	7.75588	16.1368	4.00829	23.5599	6.54407	18.3669	10.0893	17.6319	33.0206	10.0626	15.3336	9.20354	8.3787	27.7944	19.4927	29.2416	28.2654	13.5447	2.20198	17.6246	17.9609
2.68668	4.59181	3.53112	1.76569	6.96049	8.97124	20.0823	5.15793	6.47996	134.814	7.70436	16.1347	3.97873	23.3266	6.46444	18.1012	10.0213	17.4092	32.9775	9.85267	15.5016	9.15418	8.34037	27.6916	19.5372	29.125	28.7729	13.4851	2.19811	17.4885	17.8972
2.68001	4.66565	3.52328	1.76465	6.969	8.90561	20.0837	5.15586	6.43391	134.398	7.66831	16.1805	3.96989	22.9964	6.40899	17.8424	9.94675	17.2579	33.0672	9.67841	15.6555	9.1116	8.33094	27.5855	19.6215	28.9667	29.0824	13.3106	2.19313	17.2793	17.9162
2.66525	4.70736	3.48715	1.74944	6.95147	8.93888	20.1362	5.18719	6.24762	134.074	7.63964	16.2063	3.96678	22.6494	6.37575	17.5352	9.95779	17.1252	33.0911	9.62625	15.7206	8.93873	8.3287	27.5536	19.7876	28.9538	30.0982	13.0912	2.19172	17.0936	18.1086
2.65733	4.78207	3.43126	1.74886	6.93311	8.88716	20.1995	5.24776	6.00395	134.233	7.6471	16.169	3.97614	22.4272	6.32207	17.1589	10.0006	16.9018	33.0326	9.54742	15.6931	8.79535	8.35917	27.6484	19.9269	28.8756	31.3391	13.03	2.18607	16.9199	18.2534
2.64345	4.83589	3.41795	1.74636	6.91036	8.9396	20.1766	5.30685	5.91817	134.213	7.59974	16.1443	3.97327	22.2465	6.25086	16.878	10.0592	16.7308	33.1188	9.45891	15.6825	8.78143	8.3658	27.7817	19.9719	28.5719	32.2953	12.9806	2.17656	16.7344	18.4134
2.63855	4.88639	3.39152	1.74421	6.92568	9.04355	20.3702	5.32619	5.8954	133.919	7.60872	16.137	3.9602	22.1449	6.24068	16.7558	10.0614	16.4708	32.9308	9.3694	15.6712	8.78333	8.45761	27.929	19.9847	28.2868	33.3721	12.9322	2.17017	16.5941	18.6824
2.62223	4.9552	3.34085	1.73972	6.95649	9.12109	20.6565	5.34672	5.86864	133.957	7.67785	16.1231	3.9327	22.0289	6.1769	16.4328	9.98423	16.0728	32.5374	9.24352	15.5797	8.69938	8.53741	27.9897	19.9617	28.0191	34.6607	12.8891	2.16816	16.4488	19.0102
2.62033	4.99134	3.29794	1.73954	6.98815	9.08338	20.728	5.39537	5.86158	134.434	7.75549	16.121	3.88618	21.8059	6.1587	16.0205	9.91792	15.7928	32.1734	9.09948	15.6269	8.56925	8.54234	27.9275	20.0308	27.8473	35.9607	12.8007	2.17031	16.3062	19.2572
2.61321	5.03993	3.2844	1.74135	7.00324	9.15926	20.9228	5.40578	5.85343	134.352	7.77525	16.1267	3.83834	21.5492	6.20617	15.7245	9.83564	15.5449	32.2875	8.99031	15.6585	8.50412	8.55808	27.8263	20.0461	27.7155	37.2064	12.6811	2.16461	16.2782	19.6478
2.60371	5.05745	3.26505	1.73546	7.01133	9.18834	21.1591	5.43317	5.82814	134.412	7.73944	16.1235	3.81801	21.3121	6.33531	15.5587	9.76816	15.3439	32.3515	8.90806	15.6754	8.42014	8.54658	27.8061	19.9774	27.4105	37.4801	12.6026	2.1667	16.2781	20.2355
2.59982	5.11958	3.24142	1.73944	7.01427	9.2349	21.3563	5.4533	5.80559	134.738	7.72279	16.1234	3.80171	21.1001	6.41885	15.3289	9.75719	15.2876	32.2385	8.84063	15.7449	8.32435	8.4957	27.7101	19.8452	27.4483	37.9585	12.4709	2.15993	16.2123	20.5429
2.59677	5.16531	3.19038	1.73836	7.05444	9.21888	21.4249	5.44916	5.76756	135.707	7.69504	16.0959	3.79927	20.7504	6.47136	15.124	9.81077	14.6558	32.1376	8.8176	15.8698	8.20291	8.49955	27.5592	19.703	27.4696	38.5541	12.3215	2.1549	16.0982	20.6138
2.58356	5.23093	3.16108	1.73536	7.083	9.20082	21.6754	5.43905	5.74262	136.347	7.59254	16.0627	3.75561	20.2046	6.59248	15.012	9.81238	13.923	31.9252	8.80467	15.8737	7.93624	8.56715	27.4242	19.6892	27.339	38.9262	11.9105	2.15087	15.9931	20.782
2.57695	5.32048	3.13751	1.7277	7.13366	9.15014	22.0171	5.40465	5.71418	136.986	7.45908	16.0449	3.72042	19.8102	6.72721	14.7502	9.79947	13.6271	31.1886	8.78162	15.8742	7.72098	8.60923	27.2129	19.7908	26.9803	39.8001	11.4978	2.14511	15.8906	20.9841
2.59191	5.38003	3.08666	1.72247	7.18428	9.08808	21.9573	5.36835	5.68562	137.235	7.44543	16.0195	3.70202	19.728	6.75745	14.5059	9.81391	13.0552	30.666	8.76221	16.0263	7.55239	8.58532	27.0115	19.8359	26.3436	40.7116	11.3498	2.13584	15.79	21.0368
2.59932	5.41144	3.07552	1.72459	7.19977	8.95239	21.7043	5.3531	5.67218	136.93	7.45298	15.9741	3.68465	19.5409	6.81907	14.4745	9.80815	12.4854	30.0354	8.78331	16.1189	7.16353	8.55486	26.914	19.8693	26.1366	41.3206	11.2145	2.13437	15.6907	21.2187
2.6021	5.45386	3.05264	1.72399	7.19087	8.89008	21.6211	5.34196	5.65795	136.469	7.4477	15.8854	3.65534	19.0283	6.91669	14.1493	9.78856	12.2938	29.7028	8.7734	16.1794	6.85373	8.55128	26.9297	19.8939	25.8262	41.7939	11.1491	2.12325	15.6244	21.3162
2.61336	5.50912	3.04218	1.71485	7.18673	8.81917	21.5836	5.32271	5.66262	136.266	7.46855	15.7883	3.6436	18.6459	7.04056	13.5882	9.77464	12.1872	29.3842	8.65428	16.2629	6.73395	8.47715	26.8661	19.9406	25.4371	42.1628	11.0122	2.10261	15.6128	21.3983
2.62509	5.54221	3.0366	1.71682	7.19896	8.77459	21.748	5.30141	5.64579	136.4	7.51108	15.7522	3.64157	18.4532	7.1557	13.2235	9.74078	12.094	29.0158	8.49072	16.3714	6.6279	8.35853	26.8197	19.9613	25.192	42.3958	10.7502	2.09287	15.611	21.4978
2.60181	5.5551	3.02018	1.71247	7.21409	8.75235	22.0421	5.2681	5.63222	136.26	7.53215	15.5952	3.61968	18.2004	7.23909	13.0625	9.69849	12.0075	28.2238	8.31013	16.4096	6.50155	8.27846	26.8914	19.9846	25.1081	42.4124	10.5676	2.07925	15.5865	21.4781
2.61298	5.61105	2.996	1.71406	7.21975	8.7128	22.2337	5.25049	5.62511	135.941	7.47655	15.4374	3.5836	17.7496	7.3087	12.8538	9.7147	11.9399	27.8686	8.17267	16.568	6.44382	8.26407	27.0686	19.9782	24.9598	42.4579	10.5356	2.05029	15.5295	21.6361
2.64689	5.73281	2.97892	1.72417	7.20621	8.65371	22.4821	5.2561	5.63072	135.953	7.37069	15.3955	3.54016	17.179	7.35315	12.4074	9.6687	11.8451	27.7242	8.05971	16.7918	6.36422	8.25557	27.1521	19.9711	24.7708	43.1205	10.2831	2.01773	15.4576	21.9155
2.67443	5.79684	2.96213	1.72992	7.203	8.54354	22.7974	5.26665	5.66265	136.431	7.29576	15.3082	3.50864	16.7672	7.41828	11.9065	9.63875	11.7071	27.6274	7.84019	16.9101	6.29694	8.20262	27.2291	19.9598	24.6348	43.6901	9.86403	1.98755	15.3992	22.0246
2.68996	5.8442	2.96391	1.75122	7.16056	8.50248	22.9188	5.26014	5.67124	136.995	7.25708	15.1507	3.45355	16.186	7.44535	11.7109	9.6836	11.5352	27.5382	7.67067	16.8956	6.22019	8.22215	27.5544	19.9393	24.5791	43.8339	9.92365	1.98208	15.2916	22.0924
2.70522	5.93426	2.98176	1.76204	6.97146	8.50103	22.8641	5.25045	5.673	137.418	7.25305	14.5794	3.43924	15.7804	7.4728	11.5058	9.62096	11.4186	27.3966	7.53971	16.8054	6.13092	8.26375	27.8569	19.8509	24.4405	44.0362	9.96741	1.97122	15.1618	22.0359
2.74882	5.97606	2.99424	1.75965	6.76152	8.51523	22.9775	5.24759	5.76739	137.681	7.24332	14.3076	3.39704	15.5139	7.53912	11.2436	9.55942	11.3666	27.3235	7.44293	16.6926	6.0742	8.31492	27.9102	19.8022	24.2448	44.0669	9.88354	1.96464	14.9752	21.9542
2.78652	6.02247	2.98696	1.75855	6.75568	8.54777	23.1438	5.24962	5.81834	137.802	7.1965	14.2299	3.38264	15.1656	7.58596	11.1448	9.52223	11.2326	27.2744	7.34855	16.6717	5.99651	8.2763	27.8713	19.7466	24.0573	43.8874	9.78232	1.95507	14.8502	21.9034
2.80989	6.05077	2.98418	1.75025	6.76988	8.5434	23.2116	5.25499	5.84757	137.37	7.08361	14.1562	3.3808	14.8404	7.58985	11.0653	9.49067	10.9969	27.0929	7.29996	16.6156	5.87849	8.24334	28.0282	19.7404	23.8429	44.1673	9.65004	1.95343	14.7253	21.8606
2.81993	6.08026	2.97069	1.73605	6.74813	8.50712	22.9259	5.26631	5.84383	137.184	6.95219	14.1001	3.37362	14.6852	7.59285	10.8335	9.44432	10.8371	26.9485	7.2649	16.6841	5.77133	8.23397	28.2146	19.7311	23.507	44.5397	9.47368	1.94956	14.5383	21.8562
2.81568	6.11355	2.93548	1.73558	6.72159	8.51071	22.9891	5.22765	5.84906	138.046	6.88355	13.9635	3.38015	14.6251	7.59766	10.5713	9.35256	10.7215	26.7112	7.21833	16.6777	5.66142	8.15414	28.3561	19.6335	23.1596	44.7419	9.39973	1.94358	14.321	21.8697
2.82297	6.18669	2.90167	1.73357	6.69005	8.4859	23.2198	5.19214	5.86429	138.24	6.86689	13.5503	3.39215	14.5351	7.60499	10.3853	9.24918	10.0854	26.2982	7.16365	16.6782	5.5979	7.97598	28.4346	19.6661	23.1023	44.8006	9.36779	1.92249	14.0225	21.7927
2.82858	6.27137	2.88003	1.73727	6.62441	8.42593	23.4115	5.17298	5.86189	137.806	6.8336	12.4816	3.40448	14.3346	7.63274	10.3134	9.12689	9.53801	25.9895	7.08036	16.7342	5.55305	7.91798	28.4625	19.6664	22.9693	44.8825	9.32744	1.91223	13.8195	21.7406
2.82854	6.37091	2.8774	1.7321	6.5302	8.30992	23.406	5.1536	5.88309	137.938	6.80997	12.0644	3.41698	14.1361	7.64012	10.2279	9.0554	9.0612	25.8916	7.00661	16.817	5.53543	7.87502	28.3425	19.6066	22.8159	44.9634	9.28276	1.91019	13.7245	21.7863
2.81976	6.48761	2.87291	1.73368	6.44366	8.20298	23.3453	5.14266	5.89681	138.163	6.72546	11.9849	3.41602	14.0263	7.65589	9.992	9.01442	8.77353	25.8007	6.95377	16.8506	5.43958	7.83962	27.9707	19.5203	22.6177	45.2506	9.22507	1.90164	13.6691	21.8045
2.80789	6.5258	2.87294	1.7144	6.3257	8.14846	23.4115	5.11645	5.9083	137.466	6.67914	11.8498	3.41406	13.9336	7.66233	9.64339	8.97225	8.50848	25.7379	6.96382	16.8923	5.3376	7.77439	27.7306	19.4121	22.3595	46.0621	9.13457	1.89836	13.615	21.6927
2.80107	6.55153	2.86849	1.7076	6.05539	8.13753	23.4343	5.09551	5.87247	135.927	6.65002	11.4905	3.41638	13.8299	7.65561	9.45948	8.95469	8.29167	25.6871	6.93077	16.932	5.35005	7.75347	27.4764	19.2164	22.0796	47.1335	9.08577	1.90415	13.4848	21.6873
2.79282	6.57326	2.88632	1.71313	5.89869	8.22068	23.5106	5.08307	5.81399	136.57	6.53113	11.2281	3.41887	13.5447	7.64378	9.34829	8.97262	8.02924	25.6032	6.90328	16.9827	5.2809	7.73149	27.3554	19.1342	21.6623	47.4446	8.99494	1.90946	13.4297	21.6473
2.7816	6.6102	2.89364	1.70442	5.86383	8.18722	23.5276	5.05782	5.7942	135.715	6.43512	11.0045	3.41463	13.2356	7.64769	9.22739	8.9626	7.54569	25.5365	6.8441	17.1344	4.91831	7.699	27.3383	19.0943	20.9496	48.0988	8.79393	1.91318	13.4608	21.5678
2.77325	6.64026	2.88951	1.70129	5.87665	8.17425	23.4908	5.04042	5.7991	132.221	6.43237	10.7963	3.42417	12.9879	7.6307	8.97767	8.92068	7.39224	25.3453	6.78598	17.3519	4.6411	7.6726	27.482	19.1109	20.6952	49.6794	8.64563	1.91939	13.4781	21.5452
2.76928	6.65949	2.87151	1.69964	5.87745	8.16655	23.5595	5.03329	5.7568	130.275	6.49657	10.6049	3.42829	12.8937	7.60165	8.70117	8.82701	7.19104	25.0136	6.71483	17.4424	4.56151	7.65038	27.753	18.9961	20.5773	50.4319	8.50669	1.90649	13.4215	21.5002
2.7709	6.64413	2.86327	1.70046	5.84853	8.14712	23.6304	5.02956	5.71959	130.564	6.56421	10.3305	3.41818	12.5344	7.57999	8.60397	8.79103	7.17094	24.7242	6.63127	17.7216	4.50258	7.6261	27.8601	18.8585	20.4594	50.4819	8.45222	1.90335	13.391	21.5074
2.76121	6.58614	2.88396	1.70517	5.78407	8.11227	23.7085	5.03281	5.76244	132.092	6.5782	9.89419	3.41452	12.0573	7.62105	8.50032	8.74707	7.11844	24.4619	6.56714	18.0261	4.4585	7.56908	27.9791	18.6734	20.2378	50.6598	8.40887	1.90615	13.3675	21.552
2.73429	6.56249	2.87694	1.68261	5.69436	8.06668	23.6069	5.02933	5.81536	135.62	6.53387	9.69966	3.41509	11.8933	7.66998	8.45477	8.66621	7.0047	24.105	6.49546	18.1991	4.40344	7.48145	28.02	18.3347	19.8012	51.0612	8.30301	1.90841	13.3048	21.5796
2.72588	6.53403	2.83197	1.68678	5.62028	7.95921	23.603	5.03351	5.79553	135.19	6.4838	9.23945	3.43177	11.7644	7.69097	8.45183	8.7075	6.91268	23.6808	6.44028	18.3194	4.33785	7.46672	27.8046	17.7016	19.4977	51.6371	8.07781	1.91147	13.1257	21.5163
2.72805	6.52148	2.81304	1.68931	5.60739	7.99185	23.6161	5.00467	5.68726	133.945	6.41321	8.81466	3.43932	11.6755	7.70854	8.46848	8.76785	6.80963	23.4282	6.42488	18.43	4.3007	7.49131	27.6328	17.3683	19.2773	51.8558	7.67531	1.898	13.0243	21.4393
2.72621	6.53109	2.85733	1.69295	5.54783	7.99131	23.8001	4.98612	5.7586	133.689	6.36769	8.40645	3.43815	11.3719	7.70049	8.27406	8.74659	6.7086	23.1869	6.4367	18.4975	4.25965	7.45897	27.6152	17.2551	18.844	51.9613	7.55788	1.89635	12.9479	21.3703
2.75011	6.55519	2.91798	1.6875	5.49209	7.96205	23.7055	4.97852	5.85862	133.789	6.3117	7.79552	3.44507	10.9988	7.6608	8.11971	8.70808	6.63773	22.5367	6.44044	18.5282	4.22447	7.38622	27.7163	17.2116	18.5756	52.1882	6.86505	1.8915	12.8769	21.2406
2.7744	6.57756	2.93599	1.67458	5.45594	7.92649	23.9113	4.97552	5.86479	133.563	6.24458	7.31721	3.43071	10.5373	7.63953	8.00961	8.71184	6.56517	22.0782	6.42538	18.6752	4.16554	7.37528	27.6937	17.1181	18.4826	52.3727	6.15427	1.89598	12.6926	21.15
2.79596	6.66559	2.94655	1.66211	5.44664	7.90149	23.5567	4.95689	5.9244	133.473	6.21457	7.01736	3.42644	10.0825	7.65051	7.91534	8.655	6.51079	21.8154	6.41956	18.6326	4.12476	7.28293	27.7411	17.0011	18.344	52.4118	6.07781	1.89106	12.4353	21.1032
2.81479	6.67757	2.9528	1.67615	5.43974	7.8285	23.3948	4.93094	5.96682	133.386	6.19426	6.6649	3.42236	9.73919	7.6431	7.8807	8.62254	6.47767	21.6411	6.37919	18.6812	4.12581	7.08805	27.6128	16.8204	18.0717	52.4024	5.92863	1.89678	12.2295	20.7664
2.81185	6.66931	2.95266	1.69523	5.39799	7.81026	23.7115	4.9029	5.97635	133.295	6.10432	6.32152	3.41375	9.47274	7.64727	7.77724	8.58476	6.39703	21.4692	6.24374	18.6994	4.20959	6.9776	27.4996	16.608	17.8991	52.4309	5.69698	1.89201	12.1561	20.5625
2.8066	6.70043	2.95607	1.69305	5.33705	7.81452	23.7631	4.86622	5.97066	133.002	5.99132	6.03259	3.38754	9.28909	7.64457	7.23572	8.49837	6.3618	21.2362	6.00878	18.6845	4.24365	6.89991	27.6259	16.3238	17.6942	52.4925	5.56136	1.8954	12.1295	20.5319
2.81031	6.69819	2.95578	1.6881	5.30131	7.84281	23.7756	4.82579	5.95622	133.156	5.90031	5.7763	3.37971	9.08199	7.64434	6.96007	8.36131	6.33901	20.8259	5.79789	18.7183	4.22348	6.87693	27.722	16.1229	17.2874	52.5694	5.46508	1.90037	11.9926	20.5186
2.82573	6.54255	2.96606	1.67985	5.22351	7.85606	23.6964	4.75857	5.959	133.508	5.84017	5.56944	3.37227	8.76004	7.64095	6.94833	8.27988	6.10698	20.5908	5.74016	18.8168	4.19041	6.85119	27.6459	16.0207	16.9602	52.5451	5.43843	1.90304	11.7835	20.4995
2.82166	6.45513	2.96925	1.68044	5.16532	7.86596	23.6066	4.65144	6.02194	132.173	5.78694	5.33433	3.3627	8.29461	7.62439	6.95415	8.22099	5.72544	20.52	5.76259	19.1063	4.16699	6.77485	27.5889	15.9251	16.8079	52.485	5.418	1.90054	11.6405	20.3321
2.82263	6.40278	2.98396	1.67552	5.13959	7.86239	23.5474	4.54273	6.00313	130.653	5.76258	5.0827	3.34578	7.95195	7.57547	6.90607	8.1601	5.46781	20.3912	5.79723	19.3084	4.14091	6.70489	27.5823	15.8446	16.2401	52.2596	5.4182	1.89301	11.5863	20.1246
2.83816	6.39289	2.9856	1.67307	5.12631	7.84831	23.4174	4.46848	5.94706	130.836	5.70326	4.90981	3.32042	7.85869	7.57143	6.8473	8.10177	5.44001	20.2245	5.79414	19.2583	4.16359	6.67198	27.7141	15.8178	15.7108	51.8991	5.41031	1.89951	11.4243	19.8524
2.83703	6.4314	2.98225	1.66906	5.09438	7.78606	23.4482	4.41986	5.94661	130.658	5.63758	4.76173	3.31571	7.76867	7.58415	6.81479	8.03828	5.4579	19.9464	5.83264	19.2536	4.16346	6.68153	27.8233	15.7777	15.628	51.7437	5.38595	1.90404	11.203	19.7853
2.84472	6.47774	2.97439	1.66964	5.02816	7.72068	23.3994	4.36319	5.95628	130.21	5.58059	4.6243	3.30307	7.33507	7.60394	6.81385	7.97127	5.40829	19.64	5.84204	19.4407	4.13378	6.6908	27.9665	15.7719	15.636	51.608	5.36753	1.92144	11.0043	19.7534
2.83389	6.46636	2.96378	1.6757	4.9984	7.68721	23.3436	4.30198	5.93151	129.39	5.53407	4.44978	3.29818	6.79698	7.58048	6.7644	7.918	5.32718	19.5165	5.8074	19.4735	4.06736	6.67088	27.9805	15.7342	15.5686	51.6033	5.34894	1.94912	10.9351	19.5663
2.82378	6.43119	2.97915	1.67597	4.97665	7.67678	23.2742	4.22005	5.94068	128.596	5.48835	4.31142	3.29836	6.4888	7.57321	6.74272	7.90952	5.26291	19.4054	5.77532	19.5809	4.04074	6.66654	27.9412	15.6676	15.4863	51.6134	5.29088	1.95036	10.8077	19.3208
2.83152	6.46652	2.99031	1.68147	4.96966	7.68404	23.2319	4.12507	5.92574	128.056	5.43973	4.16169	3.28893	6.38745	7.5583	6.75639	7.91094	5.32976	19.2101	5.73488	19.4585	4.04055	6.62693	27.9137	15.5208	15.4686	51.2534	5.21714	1.96075	10.5354	19.1947
2.82389	6.49031	2.99517	1.66875	4.96283	7.706	23.2514	4.08458	5.85947	127.534	5.40034	4.08493	3.2757	6.3353	7.56714	6.66286	7.90611	5.73015	18.7717	5.71286	19.3008	4.0406	6.61629	27.9681	15.3405	15.5371	50.1257	5.12696	1.99623	10.3128	19.0423
2.83369	6.47107	3.02323	1.6724	4.93917	7.67788	23.282	4.0249	5.86586	127.721	5.35131	3.98182	3.24666	6.2288	7.52917	6.55152	7.89917	6.01978	18.3099	5.74395	19.4395	4.03394	6.60888	27.9071	15.1318	15.4112	49.1155	5.09884	2.08174	10.2039	18.9707
2.84469	6.41588	3.04608	1.6737	4.92013	7.58574	23.4079	3.96275	5.87381	126.726	5.34278	3.89089	3.22581	6.16138	7.48391	6.55645	7.86389	6.0706	17.9855	5.74702	19.622	4.03243	6.57786	27.8938	14.9891	15.1067	48.8306	5.07673	2.11804	10.1969	18.8914
2.85543	6.40979	3.07606	1.66505	4.91041	7.51388	23.7357	3.93506	5.88246	124.846	5.32443	3.84485	3.22683	6.10893	7.48018	6.54328	7.80608	6.74232	17.5654	5.75327	19.5702	4.02881	6.52047	27.8254	14.8181	14.9189	48.4179	5.05261	2.1255	10.2239	18.8359
2.87135	6.35357	3.10982	1.66777	4.88858	7.51168	23.8013	3.90582	5.87095	123.527	5.31665	3.80219	3.24028	5.97519	7.48022	6.52367	7.73982	7.39688	16.993	5.76557	19.5492	4.01936	6.4784	27.7271	14.6479	14.9151	47.9564	4.99883	2.13167	10.2496	18.7026
2.88065	6.24497	3.1161	1.65853	4.85592	7.44303	23.7864	3.85335	5.84586	123.028	5.2576	3.69662	3.23666	5.84014	7.48138	6.51507	7.68302	7.65947	16.5648	5.78826	19.538	3.95774	6.31471	27.6763	14.3781	14.844	47.7892	4.98831	2.12881	10.3117	18.5488
2.88663	6.15155	3.10741	1.66184	4.83337	7.35236	23.9519	3.79781	5.83778	123.055	5.13448	3.56843	3.22781	5.73314	7.48815	6.51193	7.63622	7.70398	16.1316	5.85151	19.7263	3.91913	6.20676	27.5779	14.2101	14.5154	47.3296	4.95248	2.121	10.3243	18.4242
2.89937	6.10099	3.12057	1.66627	4.79981	7.35839	24.0691	3.76524	5.84256	123.605	4.97755	3.50024	3.23533	5.62135	7.46778	6.50114	7.57544	7.71788	15.6301	5.93776	19.9547	3.89084	6.19306	27.4886	14.1396	14.3727	46.8724	4.95688	2.12566	10.3502	18.3379
2.91064	6.08595	3.13077	1.68002	4.77452	7.24108	24.0603	3.73586	5.88845	123.974	4.88089	3.4337	3.2637	5.4954	7.45176	6.51291	7.55244	7.78549	15.0006	6.02066	19.9907	3.88032	6.1527	27.5784	14.0098	14.2562	46.707	4.96558	2.13768	10.4106	18.1533
2.92745	6.10131	3.13326	1.6805	4.76019	7.03897	24.1879	3.66889	5.9137	124.365	4.79979	3.38594	3.28027	5.4262	7.42344	6.52776	7.507	7.8643	14.8143	6.04896	20.0002	3.91088	6.07606	27.6396	13.6363	14.1618	46.4268	4.9827	2.13866	10.5214	17.7947
2.94751	6.09331	3.12869	1.6828	4.72148	6.87083	24.1454	3.62527	5.90914	125.057	4.73912	3.36348	3.30015	5.40661	7.42479	6.40924	7.40417	7.89632	14.7856	6.08201	20.0631	3.8712	6.0342	27.568	13.2806	13.9256	45.8201	4.99386	2.14548	10.6355	17.6489
2.95917	6.05226	3.13236	1.67434	4.66495	6.82517	24.0536	3.58029	5.88433	125.303	4.72415	3.32973	3.30281	5.28459	7.3964	6.22299	7.30005	7.91308	14.417	6.09803	20.029	3.76652	5.99239	27.6665	13.1377	13.6192	44.6251	4.9556	2.14965	10.7568	17.5785
2.95888	6.02481	3.14862	1.676	4.64552	6.71733	23.9018	3.54143	5.87077	124.966	4.70694	3.29872	3.30157	5.06139	7.33775	6.14384	7.19995	7.94586	13.9668	6.07282	19.9181	3.70483	5.96656	27.807	13.0889	12.8664	42.8993	4.93636	2.16513	10.9021	17.4568
2.9622	5.9827	3.15049	1.69861	4.61727	6.58345	23.7881	3.51987	5.87157	124.45	4.65324	3.28157	3.30169	4.92981	7.25164	5.94269	7.1173	7.97556	13.6682	6.03492	19.8905	3.68398	5.91505	27.8796	12.9049	12.2916	41.4895	4.77422	2.15462	11.005	17.2307
2.97289	5.9313	3.15953	1.71247	4.51828	6.46849	23.409	3.50266	5.86982	124.25	4.60122	3.26463	3.29366	4.91612	7.16653	5.81094	7.03375	7.99693	13.4385	6.01498	19.9512	3.66397	5.87786	27.8616	12.6557	12.1787	40.8307	4.49615	2.16864	11.093	16.9233
2.99995	5.84366	3.16508	1.72216	4.41718	6.38562	23.2328	3.48729	5.88482	124.202	4.53971	3.23094	3.28758	4.88119	7.01839	5.82664	6.95284	8.01417	13.5424	6.00957	20.0253	3.64261	5.83632	27.868	12.431	12.2176	40.3035	4.44497	2.16755	11.1217	16.6811
3.0362	5.78845	3.17388	1.72129	4.34076	6.32202	23.2407	3.45021	5.85272	124.098	4.51831	3.20903	3.27158	4.79278	6.93735	5.85545	6.92061	8.03745	13.6531	6.01025	19.9636	3.61489	5.77476	27.7822	12.3473	12.0528	39.9914	4.42932	2.17023	11.0732	16.5265
3.06627	5.76573	3.16897	1.72423	4.25651	6.22999	22.9678	3.4256	5.81946	123.815	4.46272	3.16706	3.2499	4.70216	6.84784	5.86649	6.915	8.03774	13.4211	6.00867	19.8452	3.5846	5.67245	27.6435	12.2259	11.8815	39.1416	4.42506	2.16757	11.0196	16.1135
3.09552	5.74098	3.15238	1.71712	4.12612	6.17774	22.8903	3.42983	5.81348	123.19	4.33632	3.1448	3.24577	4.60461	6.76665	5.87752	6.90175	8.00807	13.2632	6.00299	19.7628	3.55262	5.60369	27.5569	11.9106	11.8912	38.4563	4.416	2.19926	11.047	15.6908
3.10679	5.69988	3.14423	1.73344	4.09821	6.17668	22.8659	3.41414	5.81384	122.672	4.2667	3.13365	3.28069	4.53171	6.69934	5.84601	6.86615	7.98149	13.2257	5.99895	19.8797	3.53011	5.6052	27.5939	11.4508	12.0065	38.2798	4.37734	2.20676	11.069	15.3128
3.12696	5.64744	3.16831	1.7344	4.08451	6.20202	22.8109	3.38373	5.84693	122.249	4.26896	3.12132	3.30471	4.45067	6.6376	5.78063	6.77969	7.97006	13.2131	6.0006	19.9095	3.50649	5.54394	27.5939	11.1174	12.0303	38.0107	4.35979	2.2087	11.0146	14.3712
3.13747	5.59747	3.24945	1.73718	4.06747	6.26889	22.6345	3.37893	5.86235	121.732	4.25589	3.09542	3.33871	4.41755	6.56781	5.67143	6.60785	7.9213	13.1634	5.98873	19.9511	3.47803	5.45043	27.524	10.9857	12.0041	37.7543	4.30601	2.22741	11.0341	13.6916
3.14109	5.54975	3.33554	1.74528	4.03341	6.27426	22.5229	3.35716	5.87999	120.647	4.21399	3.06094	3.35604	4.4007	6.51828	5.6124	6.54476	7.84778	13.1669	5.93105	19.9821	3.43161	5.41709	27.4299	10.8485	11.9705	37.3524	4.25229	2.24019	11.0625	13.2127
3.14785	5.46408	3.40277	1.7466	4.02105	6.27807	22.2973	3.33042	5.90397	119.342	4.14687	3.01802	3.38051	4.38395	6.41335	5.60002	6.51891	7.85576	13.5724	5.90602	19.7862	3.39912	5.28147	27.3108	10.6944	11.9543	36.6898	4.24555	2.25078	11.1169	12.7625
3.16888	5.30929	3.44089	1.7432	4.02032	6.27377	21.8489	3.31613	5.92773	117.895	4.10761	2.9421	3.41237	4.37874	6.29668	5.46637	6.51519	7.90381	14.278	5.91146	19.6704	3.36335	5.1992	27.0785	10.55	11.9127	36.1597	4.17158	2.25175	11.1712	12.6253
3.18974	5.16947	3.44168	1.75053	4.00309	6.24902	21.699	3.30065	5.92245	117.2	4.09446	2.88208	3.42073	4.38944	6.27689	5.2978	6.52338	7.93436	14.6103	5.88528	19.7102	3.35436	5.15187	26.9817	10.3003	11.8235	35.2833	3.72786	2.27035	11.157	12.5293
3.2223	5.07678	3.45717	1.7326	3.96051	6.24733	21.6494	3.28473	5.92598	116.689	4.07509	2.82956	3.42672	4.38116	6.29579	5.26825	6.52147	7.91374	14.5966	5.86527	19.6098	3.35718	5.16214	26.8889	10.0001	11.6954	34.6561	3.57843	2.29034	11.2376	12.4707
3.24524	4.97135	3.50155	1.72782	3.87808	6.21039	21.5648	3.24341	5.86407	116.383	4.07	2.79468	3.42148	4.39113	6.24697	5.28816	6.47021	7.84105	14.6748	5.84762	19.5995	3.37486	5.15066	26.7688	9.76088	11.5338	34.2554	3.57176	2.29899	11.3469	12.1344
3.26206	4.89865	3.50625	1.7301	3.79742	6.17878	21.5262	3.20643	5.83748	116.17	4.072	2.77044	3.43425	4.38693	6.24037	5.31246	6.43801	7.75625	14.7803	5.82687	19.5943	3.39829	5.12219	26.7396	9.61866	11.3281	33.6257	3.59098	2.29976	11.3994	11.4305
3.24248	4.82288	3.49167	1.75105	3.73761	6.16197	21.2776	3.20049	5.8651	115.756	4.07277	2.71725	3.45254	4.31402	6.28671	5.33012	6.41353	7.73565	14.7494	5.81255	19.5912	3.40262	5.1005	26.6636	9.51249	11.1572	32.9498	3.55797	2.29561	11.3413	11.0135
3.22993	4.7291	3.47744	1.76978	3.68652	6.16039	20.7937	3.17416	5.86527	114.969	4.07792	2.64928	3.46726	4.25604	6.28204	5.31696	6.37722	7.67582	15.0204	5.81458	19.6351	3.39627	5.08726	26.2968	9.34436	11.0436	32.535	3.60485	2.29555	11.2604	10.7096
3.20613	4.65867	3.4716	1.77362	3.61398	6.20216	20.4406	3.17276	5.85497	113.462	4.08163	2.56057	3.48719	4.23077	6.27165	5.28543	6.37905	7.65811	15.6133	5.84193	19.5771	3.37817	5.05095	26.0622	9.18603	10.9506	32.3827	3.66631	2.30866	11.2314	10.471
3.20965	4.59228	3.46605	1.78251	3.52814	6.25181	20.0851	3.17009	5.83979	112.046	4.08568	2.40469	3.51899	4.22871	6.26537	5.27118	6.29957	7.67527	15.7656	5.83438	19.5024	3.35392	5.03782	26.0464	8.93663	10.7696	32.3213	3.68939	2.3202	11.2178	10.3439
3.18807	4.49338	3.46849	1.7762	3.50054	6.27009	19.8446	3.16595	5.83595	111.239	4.04525	2.34143	3.55488	4.21089	6.23521	5.25183	6.10678	7.67648	15.8025	5.80542	19.5551	3.34478	5.0112	25.9144	8.80627	10.5542	32.2261	3.68851	2.32678	11.1399	10.2429
3.16097	4.3719	3.46464	1.78224	3.50706	6.26592	19.7892	3.15376	5.82795	110.861	3.94582	2.32599	3.59186	4.20357	6.21215	5.24576	6.07455	7.68294	15.9392	5.77771	19.5452	3.36788	4.96608	25.6404	8.57841	10.1049	31.976	3.69446	2.3347	11.1608	10.1203
3.14553	4.30298	3.46217	1.79372	3.49596	6.26207	19.6942	3.14227	5.81863	110.654	3.85478	2.32527	3.6048	4.18561	6.17334	5.23291	6.06374	7.6779	16.0068	5.7828	19.4804	3.34726	4.89581	25.3343	8.37832	9.83985	31.6611	3.66584	2.33687	11.2273	10.0265
3.15008	4.25392	3.47487	1.79746	3.43303	6.27478	19.5557	3.1222	5.81616	110.112	3.93985	2.32528	3.59131	4.10686	6.17815	5.24615	6.04404	7.66101	16.0085	5.82329	19.3526	3.28899	4.84455	25.3482	8.31572	9.73	30.8418	3.65409	2.35258	11.311	9.93134
3.17195	4.24023	3.49147	1.79845	3.37125	6.31333	19.46	3.10705	5.83095	110.118	3.93394	2.31721	3.58131	4.08188	6.17878	5.25746	5.99836	7.65892	16.254	5.86501	19.1527	3.26102	4.80287	25.4425	8.20034	9.56446	29.9652	3.657	2.37638	11.3818	9.68966
3.18383	4.16505	3.50972	1.81451	3.2848	6.34428	19.1277	3.10794	5.83539	110.355	3.85009	2.31176	3.59575	4.05059	6.15954	5.28286	5.94605	7.66901	16.4515	5.889	19.0793	3.26091	4.78427	25.4706	8.02062	9.29967	29.2843	3.65805	2.38049	11.4405	9.41136
3.19415	4.0401	3.51004	1.83279	3.23049	6.36142	19.0008	3.09199	5.8336	110.461	3.69681	2.29461	3.61041	4.02202	6.13888	5.30346	5.89869	7.63179	16.8678	5.90935	18.9366	3.1865	4.75799	25.4317	7.73282	9.22716	28.4868	3.67058	2.39292	11.4456	9.25111
3.18455	3.95897	3.50831	1.82754	3.20354	6.35493	18.9012	3.05303	5.82895	109.425	3.62242	2.29192	3.64017	4.02916	6.12242	5.28087	5.84389	7.60103	16.942	5.90502	18.4871	3.09503	4.69839	25.4947	7.55997	9.05503	28.127	3.67916	2.39492	11.4187	9.08814
3.18614	3.89304	3.51318	1.84782	3.20601	6.36508	18.7477	3.01895	5.79942	107.894	3.50518	2.28622	3.6573	4.02311	6.11143	5.26673	5.74434	7.60888	16.9147	5.88006	18.3242	3.02027	4.67309	25.5327	7.41294	8.71102	27.6629	3.68321	2.41012	11.4265	8.98755
3.20529	3.73915	3.52287	1.86521	3.20508	6.3728	18.5145	2.98865	5.77362	106.714	3.424	2.2874	3.6625	4.01516	6.07477	5.29379	5.72878	7.61452	17.2714	5.87786	18.1626	3.0013	4.63583	25.536	7.29892	8.59816	25.5687	3.67513	2.4192	11.4242	8.76898
3.22245	3.56132	3.53226	1.90502	3.21393	6.35003	18.3369	2.92066	5.75769	106.055	3.40055	2.28329	3.66245	4.0157	6.01246	5.35437	5.74278	7.63408	18.5288	5.8875	17.8757	3.01419	4.57322	25.4286	7.18185	8.50423	23.2474	3.68189	2.43912	11.3864	8.40403
3.25436	3.4492	3.54308	1.91577	3.15612	6.3285	18.1876	2.82936	5.69194	104.241	3.39058	2.27512	3.66404	4.01269	5.97538	5.37695	5.7128	7.64823	18.9936	5.89291	17.7065	3.02715	4.47138	25.4109	7.0014	8.44073	22.6532	3.70273	2.45541	11.3146	8.21527
3.31768	3.38794	3.56126	1.94889	3.03769	6.32144	17.7702	2.78098	5.64592	101.978	3.36942	2.27474	3.66779	4.01726	5.98759	5.35907	5.64109	7.63746	19.1925	5.88409	17.5895	3.01641	4.43898	25.5573	6.61331	8.41435	22.2537	3.73661	2.47383	11.344	8.15439
3.36057	3.3345	3.58187	1.96644	2.99685	6.31992	17.6484	2.74228	5.63085	101.374	3.34217	2.25213	3.66057	4.0338	5.99307	5.29314	5.55983	7.6254	19.4248	5.89722	17.5622	3.00756	4.46033	25.5314	6.44472	8.38388	21.6869	3.7286	2.48343	11.3796	7.99558
3.383	3.29754	3.56856	1.96773	3.01268	6.32774	17.5612	2.73494	5.54192	100.986	3.30669	2.26675	3.68196	4.05889	5.96886	5.30492	5.45482	7.61046	19.5239	5.89606	17.6042	2.98392	4.46165	25.3866	6.38105	8.34987	21.0742	3.72783	2.48683	11.289	7.80441
3.42546	3.28002	3.55031	1.96953	2.98315	6.32059	17.403	2.71996	5.45388	99.6526	3.26397	2.28718	3.70194	4.03215	6.02919	5.32565	5.36041	7.57613	19.6864	5.89494	17.4652	2.95538	4.45945	25.6106	6.19845	8.30368	20.2503	3.75312	2.50394	11.1626	7.56729
3.44221	3.24289	3.57503	1.96241	2.97372	6.31015	17.0577	2.71704	5.39463	98.1594	3.25954	2.27815	3.72544	4.00682	6.06125	5.36251	5.2778	7.57626	20.1095	5.88536	17.2339	2.9361	4.46774	25.9126	5.90072	8.22293	19.474	3.76288	2.51433	11.0604	7.26643
3.46917	3.17838	3.58384	1.95952	2.98247	6.2903	16.9325	2.70674	5.30736	97.3072	3.23573	2.26888	3.73175	4.02492	6.06019	5.40881	5.05638	7.57792	20.5289	5.87314	17.1571	2.94694	4.40702	26.1221	5.77275	8.08406	18.9139	3.75342	2.51156	11.0498	6.95044
3.50596	3.07203	3.57344	1.97199	2.9596	6.26703	16.3919	2.66314	5.28154	96.4454	3.20643	2.2404	3.7222	4.06377	6.08985	5.44163	4.89305	7.55035	20.7439	5.85892	17.0016	2.92493	4.3623	26.3448	5.72416	7.93222	18.6097	3.75848	2.51345	11.0977	6.79238
3.56012	2.96841	3.55008	1.99771	2.97498	6.28203	16.0244	2.6169	5.25521	93.1374	3.19334	2.2318	3.73201	4.03033	6.12195	5.42925	4.8049	7.5367	20.8736	5.848	16.7977	2.82865	4.34422	26.5831	5.65598	7.77803	18.3181	3.78188	2.52202	11.1518	6.56794
3.60771	2.8752	3.53187	2.01599	2.99839	6.25716	15.8055	2.58155	5.19274	92.0558	3.17273	2.22312	3.73746	3.99605	6.13648	5.40966	4.75383	7.52718	20.8868	5.85106	16.6037	2.77393	4.31516	26.6754	5.56272	7.69496	18.0335	3.78607	2.53313	11.1538	6.06927
3.64324	2.83344	3.55839	2.01962	3.00452	6.25012	15.3324	2.55383	5.11942	88.4949	3.14656	2.20132	3.74735	4.01217	6.13843	5.38954	4.73199	7.52928	20.8935	5.81736	16.3116	2.77606	4.27628	26.7352	5.43359	7.64859	17.787	3.78705	2.54089	11.0936	5.72693
3.68097	2.74367	3.59902	2.01949	3.02233	6.2598	15.141	2.55095	5.08554	82.9892	3.13828	2.19914	3.75805	4.03039	6.15495	5.42125	4.72478	7.52363	20.9323	5.78033	16.1008	2.78099	4.22913	26.7477	5.31978	7.45365	17.5627	3.76904	2.54161	11.0682	5.61833
3.71134	2.63379	3.60531	2.02215	3.07185	6.26753	14.9217	2.53618	5.0596	80.8053	3.14231	2.21005	3.75769	4.00555	6.15162	5.42305	4.70818	7.52918	20.9569	5.79135	15.8899	2.78149	4.18621	26.7483	5.1663	7.26635	17.3732	3.7487	2.54404	11.1047	5.58238
3.71199	2.56637	3.64287	2.03495	3.11519	6.25997	14.7798	2.52443	5.03722	79.5528	3.15009	2.20537	3.76141	3.9818	6.16395	5.4184	4.66829	7.53053	20.9628	5.82256	15.5631	2.76238	4.16089	26.7102	4.95095	7.25036	17.1552	3.70948	2.55686	11.1652	5.45585
3.70778	2.52361	3.71386	2.03222	3.15628	6.2455	14.7136	2.51585	5.02962	78.3498	3.12631	2.20922	3.77822	3.98392	6.14779	5.42014	4.6289	7.53053	20.9998	5.85036	15.3167	2.72835	4.15423	26.5203	4.7941	7.2118	16.9964	3.71684	2.55897	11.1984	5.1292
3.72987	2.46721	3.79401	2.02735	3.18795	6.20983	14.4908	2.50607	5.01458	77.0075	3.11531	2.2038	3.79487	3.98297	6.12019	5.41483	4.62093	7.52433	21.038	5.87767	15.2114	2.72143	4.15053	26.5329	4.67855	6.99248	16.5453	3.75821	2.5655	11.2733	4.81852
3.74972	2.45248	3.85632	2.02663	3.20457	6.19724	14.1563	2.50508	4.97213	75.6032	3.11676	2.18614	3.82456	3.97031	6.11017	5.41795	4.6064	7.54144	21.0675	5.88888	15.0954	2.71365	4.12152	26.687	4.56731	6.53612	16.0758	3.75839	2.58239	11.2994	4.68861
3.77007	2.43357	3.88506	2.02731	3.21196	6.1895	13.9367	2.50079	4.93203	75.1492	3.11318	2.17224	3.85141	3.97383	6.09793	5.44715	4.59427	7.54623	21.106	5.87705	15.0414	2.68844	4.12124	26.7843	4.3863	6.41218	15.7213	3.74017	2.5881	11.3149	4.53763
3.79446	2.41055	3.91595	2.03777	3.2316	6.1624	13.8027	2.47593	4.9031	75.6057	3.1121	2.17	3.88965	3.96075	6.07519	5.4818	4.5757	7.54269	21.1228	5.86298	14.8903	2.67925	4.11957	26.7681	4.1315	6.28571	15.4481	3.77448	2.59466	11.3415	4.17006
3.81601	2.39214	3.93504	2.05549	3.23548	6.13855	13.7312	2.46274	4.89632	75.011	3.10195	2.16327	3.94677	3.96404	6.05872	5.54788	4.55058	7.45893	21.1315	5.84085	14.791	2.66794	4.11134	26.7513	3.86763	5.97386	15.1967	3.83546	2.58706	11.3809	4.01625
3.87596	2.38096	3.97104	2.06561	3.24556	6.14472	13.6235	2.43658	4.91273	73.8078	3.0762	2.15872	4.00715	3.97334	6.05507	5.63842	4.52688	7.23931	21.099	5.80421	14.6534	2.65864	4.06961	26.7636	3.78034	5.67901	14.7499	3.89604	2.58272	11.4266	3.9759
3.98633	2.34313	4.01917	2.06799	3.24196	6.18654	13.4446	2.43012	4.88168	73.8201	3.06131	2.17064	4.02281	3.99241	6.11632	5.72354	4.51391	7.05901	21.0897	5.7381	14.3842	2.65685	4.09782	26.9176	3.69407	5.58492	14.2288	3.92913	2.59523	11.4513	3.8889
4.1282	2.2742	4.07737	2.0667	3.20388	6.16796	13.2278	2.41841	4.87844	73.5602	3.03892	2.1845	4.02986	3.98529	6.13887	5.81988	4.48448	6.97898	21.0556	5.70377	14.2671	2.66013	4.12812	26.9859	3.64958	5.46722	13.8937	3.94284	2.599	11.447	3.86042
4.24467	2.23166	4.10702	2.07344	3.22199	6.13834	12.7003	2.40698	4.90278	73.4321	3.012	2.17636	4.04871	3.97132	6.14159	5.87155	4.44567	6.21928	21.0629	5.69926	14.2813	2.66338	4.09327	27.0815	3.603	5.2732	13.6446	3.96409	2.56177	11.4408	3.82171
4.34994	2.20631	4.12773	2.09473	3.19526	6.13979	12.3819	2.3948	4.88496	72.556	2.9929	2.16906	4.07423	3.96244	6.11357	5.87523	4.43657	5.29133	21.0588	5.67034	14.1337	2.64845	4.0511	26.8558	3.47073	5.05693	13.4694	3.98823	2.52058	11.4563	3.76315
4.46442	2.19113	4.18843	2.10108	3.14744	6.16138	12.0743	2.38265	4.86357	71.4426	2.99378	2.16749	4.11935	3.95459	6.08411	5.89258	4.42917	4.81713	21.0135	5.67905	14.1099	2.63101	4.0237	26.6459	3.3916	4.88408	13.3255	4.03374	2.49983	11.4721	3.73006
4.59914	2.16903	4.30442	2.09035	3.16776	6.23664	11.6847	2.37598	4.84096	71.5668	2.99752	2.17491	4.17168	3.94961	6.06171	5.9435	4.41122	4.77087	20.9677	5.79065	13.8632	2.62893	4.02251	26.6895	3.36428	4.8361	13.0689	4.05126	2.50463	11.4421	3.60496
4.72929	2.13779	4.38641	2.09398	3.22468	6.34994	11.2473	2.37278	4.84586	71.5617	3.02845	2.16178	4.199	3.94834	6.06683	6.04191	4.40669	4.73404	20.9143	5.86891	13.6413	2.62001	4.00017	26.6935	3.34041	4.80658	12.5876	4.04939	2.5081	11.3714	3.5699
4.82795	2.09845	4.44495	2.12366	3.28083	6.46678	11.0773	2.35143	4.81012	70.2849	3.03735	2.14659	4.26943	3.94561	6.05282	6.23632	4.43058	4.64163	20.7788	5.86917	13.7263	2.61745	3.96689	26.6374	3.29585	4.7354	11.9096	4.07749	2.52239	11.3342	3.54879
4.9313	2.06161	4.48224	2.14127	3.33799	6.45944	10.8413	2.3304	4.74039	68.6399	3.03749	2.14119	4.31919	3.94614	6.06328	6.38973	4.47769	4.50847	20.7568	5.84294	13.6329	2.61485	3.95885	26.6941	3.23672	4.55035	11.6113	4.12677	2.53368	11.2927	3.5027
5.05792	2.05872	4.50774	2.14587	3.42442	6.41272	10.5357	2.30466	4.70576	68.1719	3.03694	2.13894	4.3936	3.95397	6.02924	6.47256	4.51727	4.3964	20.698	5.8302	13.5652	2.60296	3.95112	26.6796	3.15806	4.45069	11.2044	4.15594	2.55393	11.2143	3.485
5.17213	2.04835	4.5591	2.15077	3.47724	6.40726	10.1169	2.30916	4.6955	67.5794	3.03869	2.13997	4.46973	3.94355	6.01666	6.50885	4.53846	4.30871	20.6547	5.84021	13.6241	2.51685	3.92381	26.8175	3.06655	4.33696	10.5943	4.16004	2.55896	11.1728	3.43533
5.31954	2.04201	4.60815	2.14549	3.5407	6.42214	9.34909	2.31688	4.67527	66.6964	3.03208	2.12863	4.53654	3.94424	6.05881	6.54099	4.53933	4.22799	20.6056	5.8782	13.6775	2.51258	3.89518	26.9795	2.99155	4.25608	10.1681	4.16975	2.55997	11.1533	3.35775
5.42785	2.05187	4.67023	2.14602	3.62124	6.45219	8.94839	2.30853	4.65734	66.2929	3.02759	2.13838	4.60774	3.95857	6.1137	6.58998	4.5395	4.17713	20.5168	5.95198	13.5797	2.53552	3.87257	27.0275	2.89389	4.16996	10.0067	4.18171	2.5548	11.088	3.31665
5.53957	2.0504	4.77578	2.14231	3.72485	6.46002	8.54442	2.29375	4.64423	65.6369	3.00751	2.15897	4.66292	3.96406	6.15491	6.75905	4.53178	4.09472	20.4318	6.00654	13.4056	2.53443	3.81627	27.2101	2.81108	4.06027	9.91071	4.1956	2.56756	10.9744	3.25018
5.66316	2.04671	4.93491	2.15626	3.85065	6.45801	8.01792	2.27948	4.65044	64.7054	2.98832	2.17111	4.70645	3.97031	6.17678	6.98329	4.51486	4.0361	20.3731	6.04576	13.2077	2.528	3.75431	27.4101	2.7601	3.87298	9.69149	4.21548	2.57414	10.7982	3.22519
5.76061	2.06298	5.0491	2.15773	3.95222	6.45199	7.69568	2.26472	4.67371	63.4118	2.9789	2.16166	4.71912	3.95373	6.17662	7.16533	4.48124	4.02001	20.3153	6.12963	13.0176	2.50812	3.7336	27.3434	2.72779	3.72501	9.56548	4.21356	2.58221	10.6363	3.21935
5.90256	2.06955	5.16993	2.18038	4.05951	6.45277	7.60519	2.26101	4.66934	62.4277	2.98355	2.1667	4.77494	3.92741	6.1667	7.30859	4.46865	4.01065	20.238	6.17156	12.9359	2.51046	3.71013	27.2277	2.70746	3.61502	9.49048	4.21541	2.59362	10.5836	3.211
6.01491	2.06858	5.30029	2.19459	4.18889	6.44321	7.42923	2.23558	4.62823	60.9306	2.98368	2.16636	4.90185	3.90343	6.18065	7.44421	4.45531	4.00547	20.0566	6.19493	12.9536	2.52456	3.68654	27.3549	2.66461	3.30425	9.06046	4.21808	2.5966	10.6537	3.18823
6.12405	2.0729	5.50645	2.2021	4.27614	6.42551	7.25055	2.22355	4.59197	58.8597	2.97827	2.17284	4.99041	3.91534	6.16296	7.68463	4.42284	4.02418	19.9018	6.21396	12.9491	2.51599	3.63996	27.4858	2.64807	2.75495	8.1815	4.20567	2.59994	10.5912	3.13786
6.22297	2.07871	5.68657	2.19768	4.32771	6.40343	6.9513	2.22325	4.56259	56.5852	2.96778	2.17188	5.06089	3.91966	6.18708	8.01864	4.40104	4.05259	19.7724	6.27708	12.8299	2.50871	3.60644	27.7334	2.58151	2.55037	7.85244	4.19822	2.60525	10.5265	3.08703
6.32866	2.16724	5.78248	2.19981	4.37828	6.35994	6.76187	2.2345	4.53276	55.4808	2.96452	2.16826	5.16831	3.90069	6.28633	8.32493	4.38812	4.1023	19.3271	6.32461	12.5379	2.50836	3.60852	28.0859	2.51816	2.51331	7.44542	4.20836	2.61309	10.5672	3.05562
6.40118	2.19422	5.87297	2.19706	4.44175	6.30894	6.35255	2.2454	4.4963	55.2163	2.96763	2.17514	5.34677	3.89585	6.3129	8.53295	4.3934	4.11188	18.711	6.35002	12.3984	2.52025	3.5917	28.3872	2.46124	2.47733	6.62961	4.23798	2.62325	10.6795	3.0474
6.45135	2.2115	5.94638	2.20467	4.52232	6.26968	5.73684	2.26257	4.43489	55.1107	2.96981	2.17058	5.47495	3.8971	6.32893	8.68548	4.43508	4.12748	18.3273	6.40485	12.2598	2.52176	3.50844	28.5534	2.39022	2.43879	5.74227	4.2473	2.65944	10.7305	3.01391
6.46762	2.22435	5.97236	2.20575	4.59677	6.21836	5.59728	2.27536	4.38375	55.0271	2.96491	2.17329	5.52244	3.89581	6.31995	8.8366	4.4992	4.12859	18.1388	6.55197	12.1566	2.53075	3.41851	28.6351	2.35989	2.41454	5.12373	4.25051	2.67281	10.6974	2.95943
6.49779	2.23696	6.05737	2.20459	4.6558	6.1466	5.42176	2.28676	4.3453	54.862	2.95519	2.16718	5.59463	3.90396	6.29558	8.99199	4.61093	4.15495	17.9662	6.67115	11.9697	2.54054	3.39018	28.8173	2.33773	2.39401	4.91988	4.26788	2.69546	10.6923	2.95668
6.55179	2.23964	6.20674	2.2145	4.70742	6.08959	5.27373	2.2973	4.21563	54.8129	2.95412	2.17097	5.72361	3.94186	6.33951	9.14526	4.75035	4.21629	17.7272	6.79996	11.8696	2.56255	3.38794	29.1098	2.33537	2.36848	4.84206	4.28894	2.69858	10.7441	2.86434
6.61679	2.24038	6.36875	2.22171	4.73489	6.06244	5.05493	2.3082	4.1453	54.7766	2.93327	2.18368	5.86687	3.95923	6.33902	9.33008	4.86139	4.2688	17.3399	6.90887	11.6722	2.55245	3.41488	29.3469	2.30268	2.3548	4.73563	4.29612	2.72792	10.801	2.7549
6.67541	2.23618	6.47803	2.21948	4.78705	6.03658	4.95447	2.31464	4.12744	54.7029	2.91517	2.19256	6.07825	3.94707	6.31797	9.54732	4.91748	4.27664	16.8071	7.01097	11.4798	2.54186	3.42809	29.7373	2.30209	2.37262	4.61422	4.30504	2.74919	10.824	2.6824
6.73453	2.24538	6.58253	2.2261	4.86054	5.98932	4.84609	2.32783	4.10965	54.5885	2.8959	2.20164	6.26855	3.924	6.36843	9.73271	4.90007	4.30078	16.234	7.20484	11.4176	2.5451	3.43973	30.2508	2.31329	2.36143	4.50599	4.29088	2.76137	10.8247	2.63957
6.78896	2.24989	6.66636	2.22142	4.91507	5.96775	4.72991	2.34207	4.07035	54.3933	2.89402	2.20924	6.58824	3.92119	6.44127	9.90276	4.90116	4.41863	16.0644	7.6288	11.3323	2.54034	3.45845	30.4855	2.3119	2.34867	4.37781	4.26965	2.78483	10.8572	2.62304
6.86147	2.24814	6.76439	2.21267	4.9338	5.93398	4.49031	2.34112	4.0111	54.1754	2.88175	2.19982	6.87617	3.92249	6.48604	10.1046	4.90286	4.61417	15.8649	8.046	11.1646	2.55603	3.45022	30.64	2.30582	2.33208	4.25383	4.24417	2.79051	10.8019	2.6049
6.95402	2.2438	6.88578	2.18956	4.96613	5.85959	4.38852	2.37415	3.98394	54.1014	2.717	2.19979	7.04878	3.92317	6.50614	10.2955	4.91477	4.81823	15.451	8.30744	10.9459	2.56262	3.44209	30.786	2.31491	2.32464	4.11884	4.25739	2.79756	10.6524	2.5586
7.05261	2.23791	7.0191	2.18022	5.00804	5.81011	4.31152	2.36987	3.95427	54.1382	2.66778	2.1993	7.15615	3.92483	6.50789	10.4493	4.94753	5.40528	15.1901	8.46015	10.9066	2.54711	3.43623	30.9699	2.32219	2.31539	3.97466	4.28048	2.81347	10.5657	2.53396
7.12808	2.23846	7.20363	2.18139	5.04513	5.79751	4.09416	2.38894	3.92993	54.1778	2.67061	2.21329	7.2476	3.93314	6.58849	10.5604	4.98916	5.72994	14.8559	8.54575	10.8688	2.52025	3.42836	31.0989	2.33595	2.29763	3.85117	4.2801	2.81255	10.5905	2.53409
7.19691	2.24008	7.3923	2.18959	5.09624	5.78607	3.87392	2.41844	3.91936	54.2192	2.64175	2.22552	7.44895	3.95881	6.6364	10.6572	5.02252	5.88468	14.4381	8.60175	10.8026	2.53718	3.4277	31.1368	2.34206	2.29897	3.82913	4.26621	2.82189	10.6909	2.54691
7.27657	2.24263	7.70208	2.18229	5.16083	5.74033	3.69591	2.46187	3.89126	54.2966	2.57825	2.23342	7.70312	3.99001	6.70332	10.7176	5.08163	7.20607	14.2165	8.68102	10.7812	2.54638	3.38988	31.1531	2.34222	2.30438	3.82484	4.2533	2.82718	10.9959	2.53684
7.34812	2.2401	8.08749	2.1775	5.22249	5.69746	3.64329	2.49549	3.84841	54.4188	2.52529	2.23582	7.88223	3.98521	6.83769	10.761	5.13754	8.25111	14.0435	8.76674	10.7731	2.55824	3.37166	31.2161	2.33557	2.2725	3.79269	4.26508	2.82694	11.4156	2.53572
7.38137	2.23884	8.32162	2.13657	5.26018	5.66759	3.61918	2.51019	3.81099	54.5098	2.52263	2.24137	8.07481	3.99118	6.94322	10.8416	5.17348	8.5096	13.7131	8.86064	10.6452	2.55531	3.3509	31.234	2.33541	2.26588	3.76431	4.2607	2.82115	11.7941	2.54246
7.38407	2.23144	8.49267	2.10388	5.32536	5.62821	3.61436	2.56959	3.77419	54.3859	2.52079	2.24637	8.24787	4.02012	7.06753	11.0311	5.19286	8.90731	13.0158	8.95543	10.6397	2.56756	3.36413	31.3425	2.3378	2.24933	3.7642	4.24795	2.84224	12.2067	2.55163
7.38709	2.23924	8.86339	2.09905	5.39798	5.59211	3.59261	2.64758	3.78205	54.2818	2.47908	2.25935	8.38375	4.04975	7.14034	11.2153	5.21491	9.38846	12.2822	9.0259	10.6934	2.57745	3.40536	31.5903	2.33701	2.22117	3.78532	4.237	2.87222	12.5969	2.56696
7.39161	2.24612	9.27998	2.09061	5.47624	5.5304	3.54295	2.67082	3.77138	54.2084	2.46572	2.27309	8.55409	4.06848	7.17462	11.3878	5.26235	10.355	11.0977	9.11643	10.6442	2.59026	3.4391	31.7508	2.32986	2.14462	3.81882	4.24338	2.88573	12.9533	2.57865
7.39639	2.24979	9.54123	2.09098	5.62302	5.43014	3.49554	2.6835	3.76039	54.1891	2.43027	2.29465	8.77604	4.08716	7.22469	11.6557	5.32422	10.8098	10.6312	9.21362	10.6135	2.59085	3.43842	31.7336	2.31291	2.12272	3.85869	4.23298	2.89147	13.2264	2.59175
7.40895	2.25521	9.67074	2.08717	5.78794	5.32637	3.48371	2.72691	3.7394	54.0996	2.44641	2.32839	8.99917	4.11223	7.27218	11.8611	5.38682	10.9415	10.1835	9.32958	10.5217	2.59032	3.4675	31.7041	2.31574	2.12651	3.9107	4.20229	2.89862	13.4042	2.58537
7.43886	2.26379	9.88465	2.07303	5.91923	5.29917	3.46623	2.77285	3.72582	53.8203	2.45333	2.33175	9.21996	4.13588	7.28187	11.9983	5.47552	11.0088	9.59667	9.37614	10.4868	2.57076	3.4911	31.8112	2.3219	2.12528	3.92695	4.15285	2.9211	13.5092	2.59094
7.47706	2.26393	10.1151	2.0694	6.03677	5.30728	3.42373	2.80778	3.74061	53.5817	2.49675	2.32926	9.41433	4.12815	7.39575	12.1077	5.56506	11.199	9.03315	9.39506	10.4473	2.55188	3.56686	31.8379	2.33753	2.13852	3.91963	4.13958	2.94726	13.6102	2.60192
7.52467	2.23594	10.5145	2.06358	6.11164	5.31943	3.38266	2.84153	3.76787	53.6987	2.56786	2.34418	9.68078	4.12276	7.57982	12.3033	5.63322	11.3956	8.00316	9.43066	10.4111	2.53789	3.62844	31.7682	2.35096	2.14757	3.91606	4.12832	2.97489	13.8577	2.61165
7.54609	2.23037	10.9208	2.05485	6.17592	5.32293	3.35578	2.90699	3.76409	53.7131	2.59373	2.35365	9.95932	4.13245	7.81923	12.5749	5.68378	11.6579	6.89826	9.46778	10.3884	2.53205	3.59528	31.8519	2.35506	2.16152	3.90785	4.10378	2.98295	14.2844	2.62185
7.58986	2.21018	11.3008	2.04944	6.2159	5.32522	3.33431	2.98479	3.74384	52.9581	2.59049	2.37522	10.0887	4.14646	7.99312	12.8255	5.71523	11.8946	6.29404	9.52646	10.3864	2.56298	3.58236	31.9928	2.35766	2.16964	3.88305	4.09594	3.00129	14.601	2.61507
7.71418	2.20979	11.6243	2.03018	6.27329	5.30979	3.2647	3.02846	3.75488	51.8916	2.60884	2.40185	10.1767	4.13881	8.09206	13.0638	5.77373	12.0212	6.0424	9.78978	10.3814	2.57726	3.59689	32.1419	2.35832	2.14276	3.86847	4.08813	3.00909	14.7674	2.61507
7.82504	2.19759	11.8262	1.99773	6.3948	5.30404	3.22751	3.03949	3.76567	50.128	2.66406	2.39697	10.3265	4.13431	8.16875	13.2901	5.83068	12.4449	5.83261	10.0201	10.3962	2.55527	3.60739	32.0709	2.32423	2.11656	3.8626	4.10008	3.03073	14.9087	2.60521
7.90535	2.20078	11.9681	1.99916	6.48935	5.27538	3.21468	3.06492	3.76105	49.4868	2.71846	2.41691	10.5847	4.12341	8.30312	13.5034	5.8889	13.2906	5.60643	10.2176	10.406	2.54848	3.62487	32.0255	2.32228	2.09557	3.85225	4.07196	3.0406	15.0951	2.60596
7.96127	2.20932	12.0628	1.99324	6.57255	5.24665	3.21452	3.13327	3.76646	49.5643	2.77207	2.43934	10.9404	4.14359	8.4779	13.6502	5.96636	13.575	5.34451	10.5147	10.3858	2.54801	3.64677	32.2533	2.34056	2.09633	3.83123	4.0165	3.0907	15.3329	2.615
7.98839	2.21282	12.2226	1.99184	6.61915	5.20768	3.22334	3.17389	3.73476	49.5735	2.78094	2.45736	11.2151	4.18807	8.66996	13.7767	6.0795	14.0806	5.16982	10.9004	10.3736	2.54786	3.66484	32.203	2.34088	2.10716	3.81448	3.97788	3.15773	15.6095	2.6244
8.02025	2.20737	12.3692	1.98419	6.67595	5.18004	3.23021	3.20028	3.68733	49.375	2.79119	2.4591	11.3914	4.18339	8.82752	13.9269	6.16724	14.2722	5.0643	11.2056	10.3405	2.54965	3.67506	31.8946	2.35314	2.11437	3.80296	3.98181	3.24558	16.0137	2.61815
8.03391	2.18458	12.538	1.99014	6.72336	5.19396	3.21768	3.21726	3.67559	49.2235	2.7967	2.46946	11.5642	4.16847	8.95351	14.0615	6.24981	14.6403	4.95229	11.4045	10.3089	2.55398	3.69666	31.5663	2.34797	2.10886	3.8119	3.99803	3.28563	16.4979	2.61583
8.03792	2.17785	12.6853	1.97753	6.77999	5.20015	3.23754	3.27858	3.68899	49.1543	2.79457	2.48003	11.7497	4.15372	9.08648	14.2076	6.33271	15.0275	4.76073	11.6289	10.2626	2.57551	3.6887	31.4512	2.34884	2.1066	3.8179	4.01571	3.28384	16.8901	2.63129
8.03318	2.17606	12.7844	1.97242	6.80044	5.20352	3.15456	3.32961	3.71697	49.0156	2.8238	2.49773	11.8988	4.18193	9.29437	14.3806	6.40099	15.2351	4.4301	11.8217	10.1833	2.59547	3.71902	31.4719	2.3538	2.12902	3.82645	4.02435	3.2986	17.1536	2.6445
8.03451	2.1469	12.9864	1.96562	6.80326	5.20213	3.13023	3.37139	3.72721	48.7822	2.8488	2.50728	12.1423	4.22133	9.55707	14.5946	6.4638	15.3037	4.19096	11.9887	10.1174	2.62031	3.82502	31.4461	2.35865	2.12571	3.81571	4.03514	3.35104	17.2135	2.64699
8.05918	2.12531	13.1554	1.96214	6.86489	5.1742	3.07859	3.41991	3.75796	48.469	2.89391	2.54485	12.5284	4.24234	9.74983	14.787	6.49402	16.3574	4.01597	12.1404	10.0621	2.6199	3.84155	31.5178	2.36077	2.12666	3.8277	4.04534	3.41573	17.2757	2.64531
8.07762	2.12942	13.3096	1.95313	6.97272	5.12674	3.05597	3.52129	3.79489	47.9512	2.92282	2.58673	13.0074	4.30242	9.94253	14.9621	6.52324	17.1853	3.85627	12.2815	10.0657	2.64535	3.86544	31.6254	2.35097	2.12713	3.81731	4.06782	3.49269	17.5089	2.64937
8.0889	2.1245	13.4338	1.95234	7.04728	5.09287	3.06761	3.66679	3.77962	47.57	2.92291	2.61731	13.605	4.31523	10.1841	15.1527	6.54037	17.3465	3.67497	12.3679	10.0857	2.65604	3.88051	31.582	2.34324	2.14386	3.81486	4.09826	3.5474	17.7486	2.64974
8.08868	2.13924	13.7311	1.94395	7.26676	5.07032	3.06254	3.79963	3.80923	47.3764	2.92766	2.63492	14.1835	4.34645	10.5195	15.3195	6.55724	17.4194	3.55664	12.5211	10.0495	2.65521	3.90245	31.4365	2.34736	2.14923	3.80746	4.09109	3.61136	18.0664	2.6334
8.07464	2.13345	14.2163	1.9329	7.50557	5.05087	3.07479	3.92483	3.82335	47.2894	2.93867	2.64896	14.5997	4.37363	10.9394	15.5486	6.56864	17.5032	3.41725	12.8053	10.088	2.66022	3.9132	31.4063	2.34702	2.15168	3.82399	4.03647	3.63446	18.3284	2.63926
8.06062	2.13468	14.7736	1.93497	7.71116	5.04325	3.09131	4.07872	3.86947	47.2854	2.93805	2.6776	14.8382	4.43311	11.3923	15.7926	6.57827	17.6353	3.31977	13.2839	10.1222	2.69885	3.92351	31.3709	2.35122	2.14403	3.84855	3.99461	3.66394	18.5032	2.65805
8.07904	2.13409	15.1761	1.91609	7.7962	5.03678	3.10575	4.24313	3.97131	47.1342	2.94659	2.73798	15.072	4.51173	11.7583	15.9935	6.60419	17.8713	3.27429	13.7879	10.1396	2.85224	3.91746	31.201	2.3583	2.13901	3.8797	4.01931	3.68527	18.9496	2.67828
8.10134	2.12539	15.4256	1.9042	7.8198	5.027	3.11312	4.38726	3.97207	46.6168	2.99942	2.77213	15.2773	4.57797	12.0415	16.19	6.63467	18.1808	3.19814	14.2822	10.1313	3.0012	3.93302	30.9825	2.35518	2.12709	3.86988	4.0385	3.72254	19.5996	2.71519
8.1252	2.10366	15.6236	1.88462	7.92722	5.03232	3.11912	4.46873	3.97416	46.4119	3.17465	2.7793	15.4989	4.6243	12.282	16.369	6.64392	18.3968	3.12943	14.7008	10.1041	3.06037	3.92534	30.7575	2.3634	2.12988	3.86512	4.04845	3.73434	20.308	2.72372
8.16423	2.09108	15.828	1.87831	8.24107	5.0368	3.11257	4.51822	3.99739	46.1904	3.36806	2.79288	15.7505	4.69926	12.5699	16.5004	6.65332	18.5325	3.02401	14.9532	9.95949	3.06894	3.86113	30.7342	2.37903	2.14869	3.88331	4.05609	3.75388	20.7473	2.72937
8.18292	2.09182	16.0358	1.85208	8.66327	5.05281	3.10862	4.5888	4.10562	46.1115	3.44075	2.82609	16.0624	4.77893	12.9607	16.6062	6.67303	18.5919	2.97648	15.1274	9.6902	3.06782	3.86442	30.6437	2.40015	2.15429	3.91218	4.08366	3.78489	21.0999	2.73937
8.17196	2.08407	16.3811	1.83603	8.94083	5.03051	3.12225	4.68191	4.19502	46.0561	3.53789	2.90567	16.4485	4.90377	13.4758	16.8749	6.70373	18.6387	2.94592	15.2264	9.40846	3.12396	3.90076	30.3847	2.41311	2.16741	3.95241	4.08509	3.83021	21.6428	2.73185
8.15982	2.07009	16.7148	1.83324	9.07561	5.00894	3.12098	4.7844	4.22118	45.8892	3.67815	2.99285	16.8729	5.01309	13.9318	17.267	6.75851	18.7253	2.88984	15.2822	9.35666	3.18205	3.92853	30.1427	2.40822	2.1798	3.98761	4.08807	3.89575	22.2665	2.73223
8.11368	2.06893	16.9236	1.82696	9.15449	4.9447	3.11028	4.88792	4.26758	45.2586	3.96182	3.05777	17.2281	5.06748	14.2479	17.5171	6.80448	18.7918	2.86849	15.4074	9.26691	3.24078	3.98684	30.0791	2.40785	2.18094	3.99121	4.09066	3.93608	22.8897	2.72738
8.04466	2.07336	17.0402	1.8193	9.24527	4.81577	3.11577	4.99644	4.35861	44.1941	4.21568	3.14712	17.4976	5.14092	14.4188	17.6257	6.85101	18.8501	2.83585	15.5899	9.1978	3.28726	4.03647	30.145	2.41965	2.18228	4.0092	4.07157	3.95415	23.3749	2.74777
7.98357	2.06923	17.2156	1.79095	9.39613	4.65836	3.11447	5.0794	4.44517	43.7928	4.30661	3.23401	17.699	5.21311	14.5245	17.6704	6.86675	18.9068	2.79184	15.7354	9.16519	3.31561	4.07959	30.249	2.42314	2.18539	4.00665	4.05168	3.97097	23.7855	2.76566
7.91714	1.97902	17.4204	1.76814	9.52246	4.58845	3.1704	5.17767	4.4786	42.9218	4.44634	3.33053	17.8599	5.29232	14.5734	17.7167	6.86101	18.9272	2.76699	15.8492	9.09616	3.31694	4.09001	30.1972	2.42118	2.19043	4.017	4.01855	3.98966	24.1552	2.77903
7.87023	1.93809	17.6113	1.76288	9.63007	4.58822	3.28677	5.27016	4.59372	40.5355	4.67014	3.39926	18.0268	5.3788	14.5717	17.9002	6.84999	18.9512	2.74158	15.9748	9.02696	3.30783	4.10569	30.1226	2.42726	2.18353	4.03413	4.04799	4.00873	24.4521	2.78511
7.80579	1.91863	17.881	1.76336	9.74216	4.58736	3.39945	5.35911	4.69996	40.2732	4.91462	3.43172	18.2348	5.51068	14.6	18.1432	6.8311	18.9786	2.7142	16.2007	8.96214	3.3127	4.11366	30.0699	2.43841	2.18138	4.0508	4.09372	4.01709	24.8011	2.77318
7.73223	1.90935	18.1861	1.76531	9.79993	4.61103	3.4328	5.43758	4.73981	40.0237	5.06352	3.46568	18.408	5.64313	14.6765	18.4103	6.8112	19.0544	2.68469	16.5535	8.95518	3.31921	4.11832	29.9233	2.45244	2.18658	4.10706	4.12705	4.0194	25.437	2.78831
7.67026	1.88584	18.3816	1.76742	9.81655	4.63069	3.4272	5.52657	4.79891	39.7177	5.21538	3.53268	18.6611	5.76173	14.7978	18.63	6.79054	19.1447	2.66205	16.892	8.95045	3.32013	4.13545	29.713	2.45549	2.19809	4.20663	4.14236	4.0279	26.2405	2.80952
7.59951	1.88824	18.533	1.7564	9.84684	4.62148	3.41407	5.59487	4.88191	39.4092	5.3173	3.62478	18.9377	5.83933	14.9442	18.6333	6.78429	19.2274	2.66121	17.1777	8.97826	3.32063	4.15683	29.5658	2.45682	2.22757	4.23039	4.14064	4.04311	27.3758	2.83676
7.51368	1.89087	18.8892	1.74503	9.87382	4.57878	3.42602	5.66501	4.98615	39.0138	5.38216	3.72343	19.0944	5.89729	15.0715	18.5331	6.77342	19.2791	2.644	17.3499	8.9075	3.30595	4.15208	29.6083	2.46201	2.23295	4.22602	4.14482	4.0688	28.315	2.84986
7.41129	1.87393	19.2822	1.74849	9.90678	4.54942	3.42564	5.71863	5.13682	38.6158	5.42191	3.77804	19.1914	5.97248	15.1936	18.4577	6.7681	19.3413	2.6238	17.508	8.87752	3.29524	4.21808	29.5481	2.46513	2.23916	4.20409	4.16863	4.10375	28.9861	2.84565
7.28525	1.87038	19.6622	1.76695	10.2062	4.54775	3.41306	5.78107	5.22704	37.8896	5.49033	3.82144	19.3118	6.0456	15.318	18.4582	6.76659	19.3975	2.61126	17.7301	8.9128	3.31438	4.32642	29.3489	2.46135	2.25241	4.20261	4.2001	4.13701	29.712	2.86169
7.21345	1.87273	19.9161	1.75953	10.6206	4.59195	3.38962	5.83522	5.30313	36.8069	5.61445	3.85512	19.4757	6.09809	15.4025	18.6645	6.76946	19.4904	2.61497	18.0738	9.01692	3.31335	4.36861	29.1178	2.46753	2.25762	4.2115	4.2341	4.17452	30.4109	2.86646
7.14453	1.86489	20.0073	1.75992	10.962	4.63844	3.38708	5.88739	5.41811	36.2757	5.78027	3.91044	19.7335	6.12457	15.4694	18.7989	6.78657	19.6257	2.63075	18.2703	9.14823	3.30773	4.3879	29.0635	2.47598	2.24925	4.21755	4.24978	4.21311	31.2528	2.8543
7.09064	1.85385	20.0744	1.78179	11.0917	4.69776	3.37153	5.91831	5.46945	36.2567	5.85382	3.96151	20.0245	6.17381	15.5307	18.8511	6.80955	19.7333	2.6344	18.4678	9.27039	3.30631	4.39833	28.9629	2.47707	2.25605	4.20015	4.2564	4.24542	31.8439	2.86159
7.04252	1.85533	20.2219	1.77886	11.2846	4.73226	3.37671	5.96363	5.62199	36.506	5.86933	4.02802	20.323	6.2219	15.5969	18.8114	6.83053	19.7773	2.64895	18.9564	9.36591	3.31428	4.39633	28.763	2.48761	2.27255	4.19011	4.28057	4.26604	32.313	2.86255
7.00098	1.85529	20.4342	1.77216	11.5974	4.74083	3.38592	6.03103	5.75924	36.8863	5.89442	4.06696	20.5805	6.31201	15.6265	18.7769	6.83625	19.778	2.67441	19.6045	9.42949	3.30938	4.39539	28.5203	2.49107	2.28093	4.19599	4.32184	4.28577	32.9574	2.88036
6.94693	1.85209	20.6678	1.76849	11.8932	4.73406	3.38326	6.08254	5.83446	37.143	5.90453	4.08669	20.76	6.42906	15.6108	18.8893	6.84747	19.791	2.68335	20.2005	9.51255	3.28886	4.4264	28.0635	2.4679	2.28752	4.2121	4.33611	4.2913	33.5578	2.90091
6.90719	1.85575	20.9146	1.77909	12.1679	4.73182	3.38569	6.12833	5.87454	37.208	5.90456	4.10833	20.8854	6.49768	15.626	19.0902	6.86298	19.8272	2.67278	20.7114	9.5702	3.25133	4.46719	27.574	2.45847	2.29211	4.22489	4.32934	4.31328	34.0092	2.91651
6.8879	1.84434	21.0741	1.79046	12.3924	4.73481	3.38398	6.15797	5.9307	37.236	5.91225	4.14243	21.0528	6.54323	15.6785	19.3186	6.86724	19.8661	2.66067	21.135	9.62454	3.24636	4.5006	27.2968	2.44823	2.28584	4.24387	4.32416	4.36612	34.4823	2.92947
6.83687	1.84841	21.2257	1.77888	12.5067	4.74188	3.3913	6.17848	6.01676	37.233	5.94991	4.17038	21.2239	6.58865	15.7278	19.4794	6.83235	19.9015	2.6626	21.4565	9.68231	3.24537	4.50401	27.1373	2.44744	2.25928	4.26688	4.29716	4.39952	35.0179	2.95097
6.79557	1.84678	21.3857	1.78827	12.6415	4.7672	3.4053	6.20012	6.13375	37.0905	6.01363	4.18956	21.4114	6.66623	15.7522	19.5066	6.77008	19.915	2.65582	21.6434	9.73253	3.2437	4.52368	26.9541	2.46061	2.25653	4.2911	4.2941	4.40708	35.512	2.95336
6.75506	1.85032	21.5555	1.77185	12.7724	4.80569	3.42453	6.24094	6.22301	36.8533	6.07922	4.23424	21.58	6.8385	15.7768	19.5334	6.67291	19.8998	2.63764	21.765	9.74458	3.24566	4.53429	26.4873	2.47981	2.2521	4.30561	4.30347	4.4135	35.8272	2.95773
6.7432	1.84173	21.6584	1.77077	12.8512	4.8392	3.44482	6.2949	6.28236	36.7125	6.17941	4.28278	21.712	7.0546	15.7915	19.5616	6.58999	19.8383	2.64004	21.8777	9.74637	3.24975	4.54869	26.0487	2.47803	2.26185	4.32327	4.32739	4.44666	36.3179	2.96562
6.76016	1.8308	21.7844	1.77272	13.0021	4.86862	3.45578	6.33848	6.3005	36.7793	6.25	4.32041	21.8086	7.23413	15.8263	19.5941	6.5182	19.8064	2.63605	21.953	9.7651	3.23322	4.56235	25.8181	2.48332	2.27793	4.34041	4.3181	4.48467	36.8705	2.97577
6.78576	1.83718	21.9304	1.76259	13.0964	4.88308	3.45504	6.37081	6.40207	36.9137	6.28224	4.37241	21.8522	7.37188	15.8366	19.651	6.48542	19.7661	2.64234	22.0388	9.80008	3.22097	4.59543	25.3875	2.48623	2.30569	4.33535	4.27785	4.53777	37.3092	2.98805
6.80215	1.83217	22.1385	1.76747	13.1698	4.87425	3.43996	6.38881	6.43935	37.1959	6.34544	4.47519	21.8948	7.49051	15.8562	19.6985	6.4904	19.4005	2.62947	22.1299	9.79776	3.20576	4.64391	24.835	2.48295	2.31861	4.3387	4.27318	4.59758	37.8211	3.00245
6.76927	1.82486	22.2711	1.78027	13.2391	4.87102	3.44576	6.39607	6.47296	37.4297	6.43823	4.56356	21.8894	7.58964	15.9142	19.7606	6.48545	19.2084	2.63225	22.1857	9.81064	3.19921	4.66974	24.4898	2.48539	2.31713	4.35904	4.27482	4.60692	38.3133	3.03051
6.76889	1.838	22.2733	1.80729	13.3102	4.85281	3.45375	6.41566	6.4835	37.4866	6.57415	4.63588	21.8751	7.70972	15.9872	19.7281	6.48741	19.0942	2.64508	22.2241	9.80887	3.19011	4.65101	24.3152	2.49	2.32844	4.3699	4.26327	4.61747	38.8978	3.05623
6.83356	1.84427	22.2357	1.80622	13.3636	4.84911	3.47366	6.45084	6.5226	37.3742	6.71999	4.68977	21.907	7.83847	16.1162	19.586	6.48961	19.0046	2.67732	22.2222	9.78226	3.18072	4.65294	23.9926	2.49823	2.34492	4.36772	4.25653	4.64606	39.3957	3.09373
6.9698	1.83656	22.2812	1.81965	13.4317	4.85825	3.51457	6.5112	6.6308	37.2687	6.80874	4.76397	21.9202	7.92739	16.2643	19.4872	6.46083	18.7678	2.70066	22.1597	9.72763	3.18076	4.67854	23.6241	2.51588	2.34561	4.45064	4.25574	4.699	39.7582	3.12267
7.10001	1.83777	22.3396	1.8225	13.5091	4.85012	3.54795	6.5661	6.66095	37.2852	6.86389	4.79442	21.9015	8.03671	16.3332	19.4627	6.44469	18.3616	2.74585	22.2702	9.69741	3.18251	4.71959	23.3687	2.51233	2.34843	4.5978	4.28186	4.73939	40.0861	3.13478
7.22265	1.83977	22.3113	1.85	13.5532	4.87967	3.54537	6.60303	6.7051	37.5483	6.89329	4.83053	21.8169	8.13647	16.3146	19.4635	6.43537	18.2132	2.7664	22.5601	9.74965	3.19485	4.75273	23.2442	2.52002	2.36947	4.63592	4.31799	4.75539	40.3623	3.14189
7.30186	1.84916	22.3362	1.96252	13.5991	4.93308	3.55891	6.62877	6.76439	37.9138	6.89478	4.86367	21.7225	8.23384	16.2898	19.4957	6.4255	18.0588	2.77578	22.9258	9.90909	3.19978	4.7641	23.0249	2.5217	2.43094	4.6632	4.33314	4.748	40.69	3.16027
7.37008	1.84623	22.4545	2.00203	13.6483	4.99363	3.57825	6.66113	6.8013	38.0715	6.9522	4.9069	21.6736	8.36177	16.3026	19.5068	6.41433	17.9025	2.80307	23.2469	10.0917	3.20316	4.72632	22.7718	2.51917	2.49683	4.70525	4.33853	4.74134	41.1283	3.18834
7.35755	1.84593	22.5745	2.00937	13.7277	5.03334	3.61202	6.66914	6.92106	38.0464	7.0062	4.92718	21.6169	8.48485	16.3282	19.4814	6.39281	17.7054	2.83152	23.5202	10.1806	3.19977	4.67644	22.6356	2.54001	2.50579	4.74574	4.35978	4.74903	41.564	3.20866
7.33587	1.83053	22.692	2.04135	13.7922	5.05497	3.65695	6.67216	6.95982	37.8691	7.03705	4.96228	21.5799	8.58542	16.3667	19.3966	6.33565	17.5418	2.84762	23.8226	10.2421	3.20229	4.69485	22.4124	2.56302	2.49225	4.79122	4.39006	4.77419	41.9054	3.23998
7.40242	1.83534	22.7747	2.09571	13.83	5.06381	3.69449	6.66948	6.99462	37.6639	7.05798	4.99703	21.5994	8.70184	16.4157	19.2937	6.2764	17.4925	2.86119	24.0283	10.3047	3.20347	4.66074	21.944	2.62554	2.4795	4.85531	4.42597	4.78616	42.2156	3.23915
7.58895	1.83692	22.8283	2.12559	13.8171	5.0867	3.73847	6.69664	7.03225	37.5345	7.09926	5.03389	21.6291	8.79284	16.4022	19.2446	6.24046	17.41	2.88948	24.1249	10.4071	3.2181	4.5878	21.4516	2.66404	2.47238	4.91446	4.47162	4.80786	42.5607	3.24522
7.80723	1.84039	23.0766	2.14898	13.7866	5.08128	3.76547	6.71974	7.06139	37.4945	7.13496	5.07079	21.6581	8.84164	16.2735	19.2146	6.20746	17.3656	2.89788	24.2202	10.4775	3.21358	4.58539	21.2056	2.67974	2.48181	4.98658	4.46958	4.83977	42.8146	3.26137
8.02378	1.84215	23.3796	2.16685	13.8199	5.11196	3.77832	6.7196	7.10918	37.4616	7.16408	5.09395	21.5854	8.86694	16.1326	19.1742	6.16265	16.9422	2.90798	24.3248	10.5178	3.2028	4.6011	21.0917	2.7023	2.47715	4.9719	4.47474	4.8751	43.1406	3.30416
8.28571	1.84148	23.5004	2.18611	13.8826	5.13397	3.82134	6.72903	7.15797	37.4088	7.24366	5.13358	21.5149	8.87683	16.0154	19.1217	6.10157	16.4312	2.91866	24.3503	10.5983	3.19316	4.63564	20.8183	2.74729	2.53893	5.00306	4.48954	4.91472	43.6195	3.34477
8.56763	1.84186	23.5341	2.21552	13.9441	5.13575	3.89019	6.74971	7.23599	37.5336	7.38285	5.17743	21.6544	8.9023	15.9365	19.0896	6.06255	16.0572	2.92982	24.2722	10.7829	3.18589	4.6595	20.6352	2.75723	2.62261	5.07367	4.48977	4.96348	44.1545	3.39928
8.81933	1.83102	23.5074	2.24483	13.9715	5.17264	3.9736	6.78326	7.31846	37.7342	7.54524	5.19876	21.7973	8.92367	15.8533	19.1126	6.02407	15.7719	2.92101	24.2091	10.986	3.17401	4.69643	20.418	2.75837	2.64771	5.10938	4.49998	4.99278	44.5402	3.43177
9.01597	1.83203	23.5692	2.26881	14.0036	5.1791	4.03846	6.8037	7.42314	37.8835	7.68739	5.21964	21.8027	8.94573	15.7816	19.154	5.97592	15.6596	2.91958	24.2384	11.2493	3.16885	4.70939	19.901	2.7734	2.64469	5.15009	4.49208	5.02924	44.8093	3.47063
9.20136	1.83172	23.6408	2.29133	13.976	5.16043	4.06301	6.84702	7.53915	38.013	7.75058	5.24799	21.7451	8.96409	15.6866	19.1946	5.94923	15.2909	2.95271	24.3217	11.526	3.16984	4.74311	19.4941	2.8359	2.65189	5.51636	4.49455	5.03251	45.0983	3.50705
9.38679	1.82773	23.6706	2.31196	13.9953	5.15424	4.07378	6.86879	7.58102	38.0919	7.76787	5.27011	21.7431	8.97495	15.6271	19.1571	5.91741	14.9108	2.95157	24.3755	11.6393	3.16804	4.79737	19.2035	2.86801	2.65969	6.01192	4.49684	5.02501	45.3559	3.55207
9.76468	1.82758	23.7234	2.34626	14.0229	5.12207	4.12077	6.89682	7.60851	38.2659	7.78193	5.31315	21.9089	9.00201	15.531	19.0262	5.85343	14.673	2.96312	24.5196	11.6711	3.16675	4.88814	18.6469	2.87891	2.68238	6.61461	4.51159	5.00448	45.9055	3.5916
10.1447	1.83407	23.7607	2.38423	14.0523	5.09332	4.15275	6.90552	7.62244	38.4414	7.78144	5.3525	22.1023	9.0259	15.4273	18.9099	5.8053	14.5262	2.97327	24.7354	11.6806	3.15826	4.90269	18.1903	2.91759	2.70248	6.71442	4.52619	4.99618	46.3207	3.60685
10.4181	1.83051	23.8046	2.40975	14.1377	5.1069	4.17464	6.89594	7.65375	38.5256	7.79486	5.39585	22.1682	9.07147	15.3312	18.817	5.76471	13.3488	2.96725	24.9072	11.7228	3.1311	4.90886	17.9403	2.95195	2.70729	6.82253	4.54404	5.01937	46.6889	3.61964
10.6164	1.8319	23.7986	2.44354	14.1925	5.11771	4.1922	6.89691	7.64472	38.5124	7.80033	5.44547	22.2075	9.09485	15.2504	18.6735	5.69986	12.0947	2.9679	25.0096	11.8221	3.11344	4.94167	17.6724	3.0268	2.73119	7.27852	4.53821	5.02585	47.0489	3.64881
10.6721	1.82933	23.7671	2.47031	14.2052	5.11877	4.26816	6.88966	7.64265	38.4056	7.80871	5.49885	22.2764	9.11559	15.1713	18.5427	5.63226	11.7333	2.97362	25.1485	11.9224	3.10807	5.02497	17.2935	3.10424	2.79214	7.81449	4.52668	5.03492	47.1007	3.669
10.7003	1.83158	23.7706	2.49426	14.2069	5.13071	4.32551	6.8673	7.64742	38.2346	7.84539	5.56051	22.4311	9.15525	15.0624	18.4206	5.53919	11.7114	2.97173	25.3854	11.9691	3.09204	5.08725	16.7362	3.13451	2.87791	8.26045	4.49847	5.01777	47.2316	3.68541
10.7386	1.83503	23.79	2.51354	14.2073	5.1375	4.33421	6.83855	7.64864	38.1552	7.88133	5.58929	22.6087	9.20486	14.8693	18.3683	5.45866	11.6998	2.99972	25.8937	11.9916	3.0754	5.09461	16.3105	3.15816	2.94883	8.5498	4.4693	4.99861	47.393	3.71236
10.8631	1.82993	23.845	2.53655	14.188	5.13783	4.33401	6.80116	7.66355	38.1231	7.91069	5.61447	22.8143	9.25097	14.7105	18.2969	5.37297	11.6264	3.02969	26.3197	12.0216	3.06916	5.13734	16.0563	3.21288	2.98511	8.72932	4.44194	4.97514	47.6633	3.72351
11.0295	1.83517	23.8893	2.55832	14.1629	5.18303	4.35159	6.74921	7.66665	38.1151	7.92583	5.62433	22.9981	9.28596	14.5529	18.2159	5.3054	11.3539	3.04516	26.557	11.9952	3.05461	5.15732	15.6634	3.23341	3.00161	8.82631	4.42517	4.9606	47.9022	3.74055
11.2728	1.84307	23.8543	2.65023	14.2733	5.22938	4.38796	6.68871	7.67429	38.138	7.90043	5.62827	23.0502	9.32428	14.3727	18.0671	5.24492	10.9538	3.05715	26.6423	12.0034	3.04969	5.16979	15.2258	3.2741	3.01169	8.8778	4.40455	4.95318	48.0124	3.76502
11.5686	1.84955	23.772	2.80005	14.4337	5.26062	4.42332	6.61606	7.72089	38.1144	7.8715	5.63864	22.9129	9.36391	14.1515	17.8808	5.21825	10.4939	3.07231	26.7545	12.0518	3.03564	5.21484	14.7121	3.29337	3.01225	8.88363	4.40403	4.91999	48.3091	3.77944
11.9044	1.83981	23.6239	2.86544	14.4465	5.2828	4.44197	6.55052	7.74741	38.0455	7.87439	5.64317	22.706	9.38412	13.9088	17.7452	5.19411	10.0845	3.09119	26.9818	12.0863	2.96966	5.21729	14.3071	3.32414	3.02804	8.89978	4.42011	4.87747	48.5817	3.80056
12.3081	1.8289	23.4489	2.88033	14.4265	5.32386	4.45498	6.4998	7.72688	37.9359	7.87446	5.66004	22.575	9.41241	13.7122	17.6315	5.17274	9.71873	3.12928	27.3461	12.1172	2.87352	5.21961	14.1051	3.35428	3.04279	8.94921	4.44088	4.85955	48.5924	3.83445
12.7925	1.83161	23.2926	2.94003	14.434	5.36061	4.45709	6.44106	7.68098	37.7663	7.85014	5.68278	22.5764	9.44844	13.5629	17.4088	5.17982	9.43255	3.16239	27.6865	12.1444	2.81354	5.23046	13.9156	3.37012	3.05761	9.03112	4.41755	4.84762	48.6661	3.87584
13.333	1.84042	23.1484	3.10754	14.4711	5.38838	4.48421	6.39957	7.67629	37.5456	7.70358	5.69333	22.6027	9.46958	13.472	17.0904	5.18027	9.27481	3.16435	28.1198	12.1765	2.78997	5.23588	13.5897	3.37496	3.06173	9.11245	4.39137	4.83829	48.8537	3.89085
13.7663	1.8412	23.1111	3.24986	14.4704	5.37553	4.51776	6.35945	7.59838	37.3107	7.59204	5.71308	22.6492	9.47693	13.3117	16.8082	5.14403	9.18992	3.17105	28.5033	12.2248	2.77731	5.25694	13.3481	3.42233	3.06894	9.16816	4.39229	4.83597	49.0242	3.89157
14.066	1.84022	23.2022	3.35219	14.4317	5.3268	4.55172	6.30551	7.57816	37.1203	7.55265	5.74352	22.7508	9.46824	13.1023	16.6208	5.10787	9.16374	3.19673	28.7644	12.307	2.74975	5.27838	13.2096	3.46551	3.07542	9.22442	4.39292	4.82156	49.141	3.88387
14.2576	1.83996	23.2528	3.38831	14.3803	5.2875	4.61361	6.23677	7.56943	37.0094	7.51804	5.74597	22.8936	9.43327	12.8652	16.4976	5.09856	9.11679	3.20379	28.889	12.3886	2.67423	5.3173	13.0292	3.52107	3.07504	9.29373	4.38893	4.81642	49.1009	3.88097
14.4297	1.83624	23.3447	3.58007	14.2199	5.25291	4.67689	6.15015	7.56506	36.8829	7.501	5.71588	22.9279	9.41216	12.6065	16.3867	5.11397	9.04206	3.2019	28.8827	12.4142	2.59818	5.34344	12.6899	3.55782	3.06498	9.35065	4.38805	4.7899	48.9742	3.87681
14.5774	1.83421	23.4946	3.72971	14.0098	5.2399	4.72961	6.07181	7.53506	36.5038	7.49909	5.69486	22.805	9.40981	12.3124	16.2987	5.13795	8.94666	3.21235	28.8684	12.3902	2.53792	5.34009	12.3315	3.59256	3.07553	9.38137	4.36378	4.75281	48.9739	3.87629
14.7386	1.82354	23.6206	3.75877	13.8047	5.24416	4.73449	6.01189	7.48484	36.1642	7.50853	5.69163	22.5499	9.39063	11.9665	16.1248	5.17127	8.86079	3.22595	28.9	12.3734	2.47282	5.36189	12.0946	3.65096	3.08663	9.40866	4.34006	4.70685	49.0618	3.89903
14.9021	1.82031	23.6728	3.79284	13.7073	5.24701	4.68731	5.97975	7.43693	35.9624	7.48066	5.68886	22.3851	9.36054	11.7033	15.9101	5.1745	8.75624	3.22751	28.9471	12.3568	2.42425	5.40779	11.9266	3.72275	3.09202	9.42747	4.34441	4.66162	49.0578	3.92815
15.0985	1.82573	23.6198	3.83765	13.6169	5.22213	4.62105	5.94709	7.40434	35.8038	7.46365	5.64018	22.3206	9.32742	11.6045	15.6632	5.16851	8.64682	3.23993	29.1094	12.3545	2.40814	5.43826	11.8108	3.76638	3.0945	9.43389	4.34675	4.65409	48.8976	3.95199
15.3094	1.82023	23.5073	3.93801	13.565	5.17269	4.62673	5.90446	7.44877	35.3707	7.46781	5.59866	22.1942	9.27764	11.6219	15.3041	5.14543	8.49158	3.26231	29.5519	12.3513	2.40219	5.45289	11.5584	3.7972	3.08515	9.45977	4.34316	4.64244	48.7326	3.98007
15.5557	1.8196	23.4728	4.20293	13.5279	5.13623	4.68062	5.81491	7.45514	34.8191	7.45844	5.55736	21.9971	9.26114	11.6832	15.0177	5.12053	8.32869	3.27939	29.9591	12.3748	2.39397	5.45239	11.2035	3.81907	3.09137	9.47823	4.32512	4.6316	48.6491	4.00137
15.8717	1.82206	23.4637	4.27338	13.432	5.12322	4.70953	5.70962	7.43427	34.3127	7.45096	5.5337	21.8062	9.25241	11.7354	14.8694	5.11388	8.13015	3.28747	30.1952	12.3488	2.36448	5.46507	10.5235	3.83073	3.12515	9.48852	4.29701	4.63577	48.7628	4.03434
16.2017	1.83225	23.4612	4.40116	13.3298	5.11878	4.71433	5.63038	7.40908	33.8584	7.43321	5.5339	21.6258	9.24475	11.7673	14.8347	5.123	7.86964	3.31036	30.5559	12.3122	2.33493	5.4964	10.0462	3.84767	3.19026	9.46872	4.28636	4.62757	48.9758	4.05778
16.5067	1.83522	23.4644	4.59058	13.2162	5.09437	4.7293	5.54449	7.41488	33.3937	7.42156	5.5379	21.4656	9.1771	11.7724	14.8431	5.17614	7.60568	3.31909	30.7946	12.3234	2.31903	5.52869	9.77042	3.87524	3.22274	9.43728	4.25686	4.63603	49.0991	4.05545
16.7762	1.83149	23.4345	5.19186	13.1503	5.03007	4.74718	5.46115	7.37869	33.0501	7.42522	5.53898	21.3496	9.0785	11.7638	14.8181	5.20237	7.35662	3.31992	31.0271	12.2877	2.30789	5.53679	9.64433	3.93506	3.24033	9.39348	4.22854	4.63413	48.9409	4.08306
17.0023	1.82857	23.3374	5.38881	13.1151	4.95855	4.77232	5.40356	7.25338	32.877	7.41374	5.53565	21.3216	9.01117	11.7535	14.7894	5.22888	7.08899	3.32297	31.1395	12.2092	2.30107	5.55456	9.40866	3.99425	3.2523	9.39066	4.20592	4.61141	48.6394	4.1382
17.2125	1.82955	23.0726	5.42445	13.0692	4.87118	4.80192	5.35643	7.17959	32.7635	7.41479	5.4706	21.2806	8.98467	11.6954	14.6812	5.24753	6.82478	3.31787	31.1665	12.1268	2.30112	5.56963	9.18684	4.02672	3.24265	9.40556	4.18947	4.58021	48.3974	4.21319
17.4501	1.82803	22.8045	5.67568	13.0317	4.81542	4.83645	5.31431	7.15889	32.6692	7.44814	5.39011	21.1979	8.96454	11.643	14.5468	5.26511	6.50988	3.30029	31.1047	12	2.29619	5.64205	8.95551	4.06251	3.2485	9.41432	4.17653	4.52888	48.0801	4.23618
17.6736	1.82448	22.6367	6.05806	12.9583	4.8135	4.87361	5.27002	7.10905	32.584	7.49659	5.35758	21.1197	8.93297	11.5757	14.4525	5.28655	6.20852	3.29146	31.0945	11.8692	2.28083	5.74792	8.61516	4.11556	3.25995	9.40097	4.15424	4.51326	47.5602	4.24436
17.8425	1.81575	22.5124	6.27068	12.8349	4.84297	4.88577	5.2155	7.04943	32.4685	7.52392	5.34128	20.9827	8.90206	11.5112	14.4058	5.2933	6.00415	3.29434	31.2551	11.7998	2.29242	5.77984	8.06961	4.15068	3.27003	9.39397	4.13979	4.51165	47.118	4.26168
18.0264	1.80891	22.527	6.30152	12.5583	4.85894	4.91472	5.16579	6.95801	32.3539	7.51703	5.35349	20.7393	8.8423	11.4241	14.3904	5.31473	5.84997	3.29577	31.5251	11.7487	2.28196	5.7803	7.49881	4.17399	3.28432	9.38174	4.13141	4.49865	46.8704	4.28259
18.172	1.80103	22.6408	6.31452	12.4028	4.84638	4.97195	5.09556	6.90149	32.1919	7.49459	5.35248	20.5245	8.78746	11.3304	14.3744	5.35818	5.7375	3.30602	31.7081	11.7015	2.28226	5.80732	7.27102	4.20081	3.32701	9.3847	4.10473	4.48292	46.7279	4.30707
18.3197	1.80618	22.6812	6.35045	12.3146	4.8137	5.03024	5.02233	6.87928	31.9668	7.43972	5.3562	20.2603	8.75885	11.2412	14.2377	5.4406	5.6371	3.31147	31.8384	11.6374	2.27827	5.82337	6.89786	4.22426	3.36498	9.38796	4.08104	4.47014	46.3499	4.33952
18.4251	1.79228	22.7446	6.40777	12.0543	4.79301	5.06012	4.95078	6.85337	31.7033	7.41158	5.31999	19.9785	8.74214	11.1443	14.0161	5.50454	5.56727	3.33566	32.0223	11.5814	2.26795	5.83115	6.3196	4.25408	3.37947	9.39269	4.04352	4.44659	45.9798	4.36768
18.489	1.7849	22.9236	6.5077	11.7739	4.77402	5.06687	4.87749	6.78869	31.4183	7.3958	5.29561	19.8143	8.71853	11.0081	13.7312	5.53168	5.4957	3.36856	32.2608	11.5266	2.26544	5.85752	5.99408	4.26832	3.40562	9.38593	4.00375	4.43152	45.7066	4.39512
18.5467	1.78735	23.146	6.56982	11.5145	4.74095	5.08117	4.79505	6.70563	31.1821	7.37674	5.28561	19.7025	8.68144	10.8728	13.4947	5.53268	5.42872	3.37791	32.425	11.4971	2.26605	5.88309	5.94981	4.28193	3.50856	9.38433	4.00124	4.41288	45.1777	4.43438
18.6044	1.78556	23.2283	6.59041	11.277	4.71819	5.09522	4.72172	6.67354	30.9441	7.30408	5.28818	19.581	8.61044	10.7774	13.3368	5.53656	5.34811	3.36987	32.2995	11.4799	2.2587	5.95217	5.9215	4.30368	3.59279	9.37096	4.00554	4.3759	44.5403	4.4413
18.6483	1.78522	23.1907	6.58803	11.0249	4.68199	5.10285	4.66764	6.58441	30.6563	7.25978	5.29245	19.4055	8.52874	10.7455	13.2434	5.53622	5.25205	3.36719	32.0522	11.4592	2.25673	6.03738	5.82408	4.30937	3.66095	9.31832	3.99826	4.34774	43.9795	4.43938
18.68	1.78726	23.2368	6.58804	10.8379	4.64789	5.10758	4.63193	6.54975	30.2458	7.2474	5.30464	19.2227	8.49288	10.7421	13.1753	5.55908	5.19213	3.36416	31.9129	11.423	2.26847	6.07233	5.72708	4.32203	3.68125	9.28246	3.967	4.34729	43.5942	4.43616
18.7104	1.78744	23.2238	6.58023	10.7258	4.60714	5.12221	4.60464	6.55606	29.7677	7.2365	5.31464	19.0081	8.47337	10.7151	13.0876	5.59192	5.16746	3.3539	31.8058	11.4036	2.27757	6.09616	5.67576	4.34918	3.7011	9.24715	3.93273	4.37846	43.4101	4.43865
18.7383	1.78441	23.1989	6.58186	10.6264	4.57583	5.14226	4.56324	6.53781	29.2228	7.19832	5.33443	18.8157	8.45877	10.7041	12.9785	5.65296	5.15926	3.36394	31.6833	11.3857	2.27864	6.10883	5.68377	4.38621	3.72404	9.23893	3.89911	4.3745	43.3269	4.44888
18.7632	1.78037	23.2096	6.54701	10.5361	4.55854	5.14358	4.51431	6.51843	28.6867	7.12128	5.32313	18.6507	8.41682	10.6786	12.8671	5.70955	5.16308	3.36935	31.6224	11.3612	2.26552	6.12849	5.71946	4.42102	3.76382	9.2353	3.8948	4.33612	43.1333	4.46011
18.7927	1.78033	23.2829	6.52662	10.295	4.5554	5.14823	4.4558	6.48134	28.3238	6.99952	5.31673	18.5519	8.29068	10.616	12.7502	5.73531	5.15299	3.36916	31.6732	11.3193	2.26498	6.16514	5.69262	4.47042	3.83628	9.2271	3.8743	4.27502	42.5188	4.46032
18.8282	1.77226	23.4658	6.52073	10.0203	4.57163	5.15944	4.36175	6.46657	28.1105	6.84289	5.31378	18.5601	8.0833	10.5608	12.6055	5.80991	5.11077	3.37815	32.1749	11.2891	2.25511	6.18495	5.65796	4.5026	3.90598	9.22734	3.85924	4.26114	41.9399	4.4573
18.855	1.76863	23.6649	6.51193	9.82885	4.58749	5.18511	4.30234	6.40145	27.9694	6.69453	5.25961	18.5787	7.88197	10.5827	12.4449	5.91446	5.01777	3.38865	32.8199	11.2533	2.26187	6.19743	5.54246	4.52118	3.94508	9.22476	3.86428	4.22402	41.4334	4.46946
18.885	1.75755	23.7305	6.48478	9.7147	4.5857	5.2244	4.21245	6.37562	27.7986	6.60466	5.18021	18.6001	7.7013	10.5817	12.321	5.99553	4.94982	3.39979	33.3556	11.1838	2.27254	6.20531	5.3812	4.5344	3.97137	9.20313	3.8669	4.18241	40.8822	4.50322
18.9174	1.75501	23.733	6.46145	9.57669	4.58402	5.21075	4.12074	6.38086	27.5625	6.57895	5.11025	18.5855	7.61893	10.5401	12.2227	6.03241	4.91417	3.4003	33.6481	11.1074	2.2728	6.2234	5.34008	4.53821	3.99092	9.1827	3.86342	4.15227	40.4787	4.52207
18.943	1.75547	23.7047	6.44665	9.44867	4.55673	5.20653	4.06533	6.3486	27.2434	6.57257	5.06816	18.5789	7.57874	10.5285	12.1291	6.06688	4.85327	3.36136	33.9342	11.0245	2.27003	6.22474	5.26985	4.5493	3.99927	9.18393	3.86341	4.12251	40.0584	4.53423
18.9636	1.75158	23.6415	6.4414	9.35072	4.52989	5.19031	4.00973	6.2824	26.9024	6.55817	5.03607	18.5619	7.54481	10.5069	12.0831	6.13164	4.8301	3.32243	34.1008	10.9758	2.26901	6.2334	5.19645	4.55771	4.00826	9.18742	3.85862	4.09157	39.7233	4.54102
18.9745	1.7423	23.6053	6.4281	9.22909	4.52288	5.17067	3.95211	6.17121	26.6147	6.53546	5.01194	18.5493	7.48696	10.4293	12.0024	6.20677	4.82983	3.30921	34.1529	10.901	2.2613	6.25499	5.22013	4.55679	4.02808	9.16852	3.84748	4.0794	39.4567	4.5451
18.9698	1.73473	23.6108	6.42259	9.14644	4.52171	5.16111	3.89263	6.09567	26.3204	6.49004	4.99241	18.5057	7.43184	10.307	11.8314	6.30108	4.84849	3.28416	34.1546	10.839	2.23853	6.31851	5.29593	4.56621	4.08961	9.13747	3.83935	4.08349	39.1745	4.54666
18.9633	1.72765	23.6438	6.41401	9.04332	4.50231	5.12101	3.82572	6.06275	25.9858	6.42778	4.97615	18.4535	7.31178	10.1562	11.6259	6.37206	4.84441	3.28501	34.0739	10.7484	2.22453	6.35188	5.36646	4.58035	4.17741	9.10359	3.8364	4.07252	38.8236	4.55283
18.9728	1.73451	23.6306	6.40727	8.91937	4.45935	5.08801	3.76753	6.04072	25.615	6.31161	4.96767	18.4112	7.19788	10.0599	11.4461	6.39536	4.78674	3.28904	33.9554	10.7288	2.21606	6.36737	5.38346	4.58564	4.23078	9.02072	3.84109	4.05014	38.3534	4.56075
18.9858	1.73609	23.6002	6.39508	8.82782	4.39798	5.07411	3.69608	5.98563	25.1983	6.12148	4.94305	18.4075	7.08335	10.0266	11.2986	6.37734	4.78196	3.28947	33.8323	10.7125	2.21646	6.38758	5.38105	4.60682	4.26383	8.93659	3.8419	3.99991	37.9502	4.55729
18.9765	1.73416	23.6381	6.38788	8.73275	4.37557	5.0593	3.62168	5.90783	24.7259	5.89557	4.8946	18.3815	6.95793	10.0506	11.1533	6.34875	4.76666	3.28624	33.6893	10.6635	2.20935	6.3866	5.41667	4.63024	4.28888	8.91252	3.83865	3.95918	37.6231	4.52561
18.9342	1.73262	23.7013	6.37926	8.62923	4.36249	5.03959	3.54897	5.80596	24.2211	5.74579	4.8683	18.2952	6.8642	10.0522	11.0491	6.31081	4.75043	3.26634	33.563	10.5283	2.20544	6.37412	5.5173	4.62019	4.29291	8.89833	3.83829	3.90964	37.29	4.50419
18.8763	1.73541	23.7159	6.36257	8.49937	4.34845	5.00676	3.47878	5.74157	23.7793	5.63786	4.85637	18.1694	6.74849	10.029	10.9805	6.29079	4.73411	3.25223	33.4515	10.3112	2.20873	6.36109	5.56976	4.61806	4.29623	8.85201	3.81947	3.86261	36.9972	4.49108
18.8102	1.74033	23.6969	6.35778	8.37894	4.30767	4.98209	3.40251	5.64109	23.4536	5.60685	4.86648	17.997	6.60259	9.99385	10.8902	6.28845	4.73579	3.25105	33.3123	10.1099	2.20695	6.32875	5.60115	4.58076	4.29901	8.80827	3.77999	3.8056	36.6617	4.48341
18.7317	1.74092	23.7343	6.33843	8.22258	4.27675	4.94878	3.32822	5.56465	23.2363	5.57833	4.84259	17.77	6.48729	9.96785	10.798	6.31997	4.73126	3.26718	33.2034	10.0019	2.21321	6.32478	5.6575	4.56362	4.28925	8.75365	3.72884	3.7499	36.0088	4.48653
18.6596	1.7526	23.7526	6.3194	8.02372	4.245	4.93578	3.26373	5.47884	23.0229	5.54385	4.81708	17.6033	6.39833	9.9213	10.7105	6.3409	4.73859	3.28216	33.0781	9.93001	2.23748	6.32299	5.68049	4.5875	4.24448	8.6847	3.69828	3.71276	35.473	4.46166
18.6055	1.75408	23.7411	6.30122	7.89387	4.21519	4.93633	3.20807	5.42213	22.682	5.52391	4.77498	17.5057	6.33974	9.88256	10.622	6.37046	4.73467	3.26682	33.006	9.78793	2.24688	6.31026	5.69644	4.59293	4.1903	8.59894	3.67356	3.69533	35.0741	4.43378
18.5763	1.75717	23.6957	6.27558	7.77371	4.18819	4.91738	3.16061	5.40159	22.1872	5.51947	4.72545	17.4347	6.28995	9.84392	10.5373	6.3965	4.7054	3.28597	32.9977	9.6494	2.24807	6.29861	5.72267	4.57646	4.16152	8.51436	3.68115	3.65877	34.4596	4.44055
18.5471	1.74352	23.5272	6.2582	7.70016	4.16038	4.86029	3.13894	5.37732	21.759	5.50557	4.71277	17.2938	6.24835	9.83261	10.4343	6.43081	4.68191	3.29584	32.9891	9.48649	2.25331	6.28278	5.7759	4.57391	4.15695	8.42375	3.66808	3.63244	33.4396	4.44341
18.5098	1.73645	23.3055	6.22988	7.5498	4.13465	4.77574	3.12931	5.35606	21.2837	5.51855	4.72699	17.0655	6.22277	9.84499	10.3623	6.45249	4.6175	3.31215	32.9565	9.28568	2.25564	6.26059	5.80773	4.57786	4.15521	8.19815	3.65147	3.61575	32.5284	4.451
18.4327	1.73209	23.1732	6.20748	7.41677	4.09819	4.74583	3.09482	5.31851	20.7567	5.51765	4.71097	16.7697	6.2081	9.87999	10.311	6.47007	4.55385	3.29874	32.9037	9.08212	2.2584	6.24832	5.84742	4.55389	4.11688	7.96527	3.63949	3.5962	31.9317	4.45464
18.3087	1.72251	23.1015	6.1371	7.23726	4.05343	4.74733	3.03193	5.31999	20.1509	5.51332	4.67131	16.5078	6.17558	9.90012	10.1945	6.49564	4.54267	3.30462	32.869	8.90596	2.26294	6.23312	5.91268	4.53471	4.06058	7.90945	3.63107	3.58199	31.4793	4.45597
18.1547	1.72223	23.0764	6.06576	7.06988	4.03939	4.75259	2.95189	5.31864	19.4027	5.50906	4.61927	16.2892	6.16067	9.91302	10.0673	6.49728	4.55423	3.30678	32.841	8.78812	2.29066	6.22015	6.00536	4.51717	4.04272	7.83929	3.63033	3.53705	31.214	4.44605
17.9783	1.71957	22.9867	6.02734	6.97014	4.01265	4.76328	2.88254	5.29313	18.6403	5.48641	4.57269	16.1086	6.14269	9.92331	9.95688	6.51805	4.53681	3.28476	32.7847	8.73273	2.30011	6.23287	6.07215	4.48448	4.03378	7.52732	3.61272	3.50696	31.0537	4.44732
17.7306	1.71408	22.8878	6.00449	6.78033	4.00697	4.79936	2.80705	5.19324	17.9333	5.43345	4.52356	15.9722	6.12904	9.93684	9.90514	6.54732	4.51774	3.27214	32.731	8.66671	2.28687	6.25011	6.13165	4.45219	4.03	7.11816	3.6037	3.45641	30.6685	4.43935
17.4212	1.7106	22.8597	5.90742	6.62045	4.00112	4.81186	2.72266	5.13431	17.3137	5.36386	4.47717	15.8876	6.11387	9.92612	9.87114	6.55009	4.55707	3.23879	32.6796	8.55105	2.28019	6.24673	6.23999	4.4347	4.03073	6.69073	3.62059	3.39141	30.0036	4.45548
17.0802	1.713	22.789	5.72634	6.51774	3.9879	4.8171	2.65673	5.05444	16.8035	5.25845	4.43691	15.746	6.11488	9.91937	9.84914	6.55032	4.60257	3.22033	32.5695	8.41021	2.28083	6.18645	6.33613	4.41339	4.01064	6.32841	3.61386	3.34485	28.8384	4.48329
16.7713	1.70859	22.688	5.52176	6.45083	3.95468	4.81131	2.62019	4.93491	16.5144	5.17034	4.38708	15.4915	6.09668	9.92216	9.81591	6.54973	4.59016	3.22311	32.348	8.2352	2.2848	6.15344	6.43604	4.40433	3.99717	6.05672	3.61014	3.31915	27.7902	4.4924
16.5203	1.70751	22.5763	5.41635	6.38257	3.91157	4.80633	2.57904	4.89247	16.343	5.12451	4.3395	15.1293	6.05573	9.90248	9.72527	6.53531	4.58599	3.22226	31.9504	8.00996	2.28432	6.15583	6.51672	4.39742	3.99114	5.87465	3.60355	3.30754	26.9234	4.47406
16.3379	1.70007	22.4727	5.36607	6.34209	3.91555	4.80793	2.54193	4.8784	16.2199	5.06839	4.33374	14.8459	5.96487	9.89105	9.56773	6.53581	4.6002	3.21872	31.6016	7.73316	2.28989	6.15499	6.59455	4.36398	3.97311	5.7937	3.61303	3.29425	25.9776	4.45258
16.1784	1.70908	22.4346	5.31886	6.29163	3.88909	4.79269	2.52967	4.85945	16.1455	4.97576	4.30254	14.6639	5.87113	9.86824	9.39259	6.53763	4.60498	3.22561	31.342	7.54005	2.27963	6.09767	6.66349	4.33931	3.96057	5.75515	3.63724	3.29067	25.2576	4.46842
16.0179	1.71628	22.4295	5.28468	6.0523	3.85418	4.79673	2.5055	4.83514	15.9854	4.88979	4.28219	14.4903	5.80931	9.89012	9.22306	6.54422	4.62305	3.23194	31.0374	7.42895	2.28292	6.00761	6.73012	4.31208	3.93694	5.66117	3.62448	3.27859	24.7004	4.47023
15.8345	1.71275	22.4075	5.21726	5.60236	3.82338	4.79215	2.49064	4.83365	15.6951	4.82114	4.26099	14.1669	5.71006	9.99763	9.12171	6.55166	4.60158	3.22838	30.6479	7.23969	2.28913	5.97541	6.77725	4.28443	3.91362	5.50396	3.60134	3.25701	24.0617	4.46934
15.5932	1.71465	22.409	5.1244	5.35124	3.79384	4.76803	2.45437	4.86513	15.2436	4.80453	4.23776	13.6714	5.65065	9.97512	9.08217	6.54899	4.58613	3.20441	30.2075	7.0596	2.30101	5.93117	6.83341	4.24448	3.90745	5.2971	3.6175	3.24404	23.3685	4.45271
15.3487	1.71631	22.3958	5.03715	5.21012	3.7555	4.74858	2.43871	4.87954	14.7627	4.77771	4.19565	13.1483	5.60799	9.978	9.07515	6.55378	4.58349	3.17043	29.7471	6.85034	2.31865	5.88076	6.86701	4.20392	3.89185	5.07569	3.62553	3.23721	22.703	4.41689
15.086	1.7123	22.3196	4.94678	4.99874	3.69089	4.72477	2.41402	4.87133	14.1614	4.72161	4.16558	12.6867	5.57115	9.99838	9.05597	6.55793	4.60576	3.13984	29.4205	6.70444	2.3333	5.8764	6.91693	4.18655	3.84143	4.86486	3.61182	3.21968	22.1502	4.407
14.8015	1.71869	22.3054	4.87226	4.72378	3.63205	4.72632	2.39937	4.83533	13.6314	4.62786	4.1585	12.4587	5.54933	10.0639	9.05619	6.55926	4.62762	3.11892	29.2183	6.50341	2.35098	5.85177	6.96247	4.1491	3.78438	4.69313	3.6162	3.21583	21.732	4.40823
14.439	1.72175	22.3813	4.83422	4.52177	3.59369	4.73894	2.39238	4.81366	13.2243	4.54293	4.15396	12.3491	5.52669	10.2026	9.02218	6.55257	4.64794	3.10643	29.051	6.35883	2.35946	5.85044	7.02719	4.14528	3.70319	4.53495	3.63105	3.21934	21.1361	4.42
13.9851	1.73313	22.5494	4.78049	4.41907	3.58441	4.75961	2.38633	4.82454	12.8584	4.49589	4.12502	12.287	5.49102	10.2217	8.97554	6.5458	4.64274	3.06391	28.7639	6.18975	2.36104	5.84465	7.1175	4.12746	3.66158	4.41039	3.6483	3.21004	20.5177	4.42569
13.5573	1.73646	22.6834	4.53546	4.35359	3.58846	4.76567	2.38565	4.83085	12.5343	4.39089	4.10981	12.1923	5.44835	10.2201	8.96727	6.54364	4.62717	3.04356	28.4059	6.06121	2.35928	5.8296	7.22571	4.05856	3.63661	4.29565	3.62291	3.18834	20.1041	4.43409
13.1385	1.74273	22.8198	4.2288	4.33133	3.59583	4.76486	2.38669	4.80599	12.3332	4.23122	4.09314	12.0095	5.40379	10.1906	8.94747	6.54182	4.63967	3.03426	28.0477	5.9642	2.34794	5.81967	7.2905	4.01955	3.62779	4.23015	3.59449	3.16032	19.8624	4.41714
12.7866	1.73815	22.9515	4.17776	4.29841	3.60829	4.76042	2.38761	4.68385	12.2583	4.20511	4.07569	11.9164	5.36196	10.1498	8.90162	6.5352	4.67856	3.03911	27.5505	5.84721	2.35608	5.82998	7.31417	4.00237	3.62868	4.16209	3.59782	3.13553	19.6928	4.38894
12.4717	1.74099	22.9521	4.05734	4.20887	3.60044	4.7405	2.37906	4.55745	12.2569	4.15761	4.0751	11.9174	5.33853	10.1057	8.85034	6.53912	4.68299	3.03135	27.0723	5.71229	2.35359	5.82907	7.34024	3.96919	3.61766	4.06907	3.60195	3.10385	19.4857	4.41068
12.1736	1.73294	22.8755	3.68292	4.08592	3.59034	4.72742	2.36458	4.49078	12.2398	4.06015	4.07756	11.9136	5.30729	10.0137	8.78694	6.52074	4.70271	3.04604	26.7869	5.61597	2.33481	5.80096	7.40837	3.93911	3.60447	3.97849	3.5873	3.10306	19.0795	4.46941
11.8868	1.73114	22.8979	3.20662	4.02249	3.57789	4.7164	2.34992	4.52111	12.1441	3.95736	4.07106	11.8545	5.27558	9.87082	8.75239	6.50305	4.71666	3.05454	26.5823	5.51866	2.33984	5.76092	7.50728	3.91575	3.59933	3.91869	3.56401	3.08675	18.4338	4.51526
11.6306	1.73683	22.8489	3.03701	3.96969	3.57966	4.70678	2.31433	4.50891	12.0149	3.8548	4.07196	11.7608	5.24932	9.75028	8.69561	6.47748	4.73135	3.03468	26.1198	5.39985	2.34535	5.72411	7.55216	3.8761	3.57642	3.84706	3.5456	3.08003	17.7389	4.53456
11.3626	1.73208	22.67	3.02527	3.90679	3.57374	4.71071	2.28369	4.43037	11.8488	3.79231	4.07387	11.6773	5.20816	9.74858	8.64237	6.46365	4.73369	2.99904	25.5209	5.30031	2.35318	5.70822	7.63193	3.84003	3.56077	3.78294	3.54074	3.0844	17.1793	4.55024
11.1216	1.7357	22.5866	2.95852	3.8391	3.53749	4.73772	2.24093	4.38039	11.6529	3.75908	4.07502	11.6044	5.16136	9.75259	8.59017	6.45899	4.70088	2.98921	25.1968	5.2243	2.36397	5.65677	7.80464	3.80538	3.54296	3.77517	3.55027	3.08374	16.7227	4.60647
10.8801	1.74696	22.5851	2.82433	3.78477	3.53077	4.75282	2.22677	4.33387	11.5367	3.72371	4.06471	11.5493	5.1385	9.76559	8.55653	6.45836	4.68407	2.95928	24.8504	5.15607	2.36294	5.62071	7.97956	3.78094	3.51832	3.77098	3.56278	3.06159	16.2624	4.67267
10.6376	1.76439	22.5762	2.59089	3.73748	3.52746	4.734	2.22446	4.28715	11.509	3.70517	4.05988	11.4953	5.15402	9.82826	8.52978	6.44828	4.65214	2.95916	24.4679	5.08743	2.35665	5.58354	8.13467	3.74286	3.47007	3.74159	3.55275	3.06207	15.8966	4.70532
10.3969	1.76554	22.5339	2.29112	3.70168	3.50642	4.72776	2.21176	4.24101	11.4871	3.65988	4.0664	11.4043	5.16275	9.92344	8.46172	6.44564	4.62021	2.94242	24.1605	5.03175	2.34762	5.56894	8.2698	3.72191	3.44437	3.70625	3.55104	3.05465	15.5582	4.70362
10.1293	1.76505	22.4646	2.03352	3.70974	3.50945	4.74501	2.20739	4.20948	11.452	3.63696	4.05576	11.3982	5.16393	9.85503	8.37752	6.43238	4.58747	2.9328	23.9093	4.97847	2.34867	5.56578	8.37064	3.6902	3.42889	3.63207	3.54267	3.03999	15.1911	4.69036
9.8377	1.765	22.3909	1.92807	3.70419	3.52045	4.73669	2.21187	4.18977	11.3621	3.61125	4.03402	11.3766	5.13157	9.75259	8.2881	6.4218	4.56999	2.92829	23.3879	4.9492	2.34346	5.56549	8.46881	3.6838	3.41705	3.55074	3.54743	3.03302	14.6573	4.69484
9.5102	1.76185	22.3002	1.88886	3.70522	3.50199	4.6956	2.21461	4.18583	11.2997	3.60266	4.02415	11.3357	5.10177	9.73126	8.20146	6.4082	4.57775	2.90968	22.8817	4.9498	2.33914	5.55785	8.55522	3.64993	3.40837	3.48511	3.53191	3.03926	14.0813	4.6965
9.12153	1.76686	22.2116	1.87695	3.68317	3.43918	4.63812	2.21009	4.17259	11.2209	3.59076	4.01716	11.2533	5.09127	9.76495	8.15764	6.39372	4.56918	2.8959	22.4001	4.94504	2.32708	5.55395	8.6543	3.57312	3.40456	3.40382	3.49352	3.04488	13.5589	4.6813
8.63313	1.76665	22.1984	1.86075	3.62817	3.33697	4.63619	2.21059	4.146	11.109	3.54337	4.01429	11.1866	5.07578	9.73504	8.10003	6.38337	4.54965	2.89175	21.6853	4.92367	2.31544	5.54598	8.74262	3.52455	3.3823	3.34409	3.49452	3.03069	13.1117	4.6807
8.16738	1.76165	22.2275	1.84434	3.56218	3.26616	4.6517	2.20518	4.11339	10.9614	3.49496	4.00384	11.187	5.05782	9.77708	8.03613	6.37588	4.55247	2.89254	20.9854	4.89012	2.30492	5.539	8.81306	3.47299	3.36411	3.29605	3.4979	3.00874	12.6985	4.68941
7.72208	1.75892	22.2225	1.83786	3.53784	3.24928	4.64927	2.20127	4.11379	10.867	3.46602	3.96134	11.2107	5.06132	10.0206	7.95978	6.36762	4.54335	2.88486	20.5494	4.81789	2.30343	5.48504	8.82753	3.44416	3.35066	3.2621	3.49118	3.01435	12.2773	4.67473
7.29268	1.75885	22.1755	1.83904	3.52028	3.25196	4.63805	2.1929	4.09054	10.8261	3.44094	3.92722	11.1911	5.04853	10.0686	7.86127	6.38239	4.53679	2.88541	20.2882	4.73188	2.31647	5.33085	8.83175	3.40288	3.32612	3.20735	3.49017	3.03953	11.8437	4.68165
6.98919	1.76075	22.0909	1.8432	3.48356	3.23903	4.61716	2.19427	4.06948	10.8999	3.42283	3.90567	11.1931	4.99891	10.121	7.78736	6.38392	4.52471	2.88409	20.1353	4.65444	2.30155	5.22992	8.8433	3.32851	3.30905	3.11265	3.48551	3.04918	11.4455	4.70001
6.74358	1.76205	21.9527	1.83315	3.43999	3.20905	4.60374	2.19816	4.05291	11.0148	3.41128	3.88107	11.1972	4.96514	10.3157	7.76014	6.3706	4.54256	2.86834	19.8805	4.59597	2.28555	5.2201	8.86276	3.28419	3.2869	3.06339	3.48727	3.02782	11.0938	4.73399
6.53747	1.76134	21.764	1.83007	3.42964	3.17492	4.56982	2.18734	4.06011	11.0747	3.41635	3.85481	11.1754	4.94213	10.3454	7.72468	6.35867	4.55981	2.86005	19.4864	4.57416	2.2827	5.21498	8.88099	3.26537	3.25972	3.02884	3.4773	3.01515	10.8218	4.73973
6.33396	1.77318	21.633	1.82461	3.423	3.1533	4.54738	2.19252	4.07053	11.1701	3.41264	3.81541	11.1168	4.94339	10.3434	7.69321	6.34767	4.57768	2.84618	19.1557	4.56133	2.26687	5.21873	8.90782	3.23593	3.24589	3.01514	3.48377	2.99842	10.6623	4.7495
6.21025	1.77445	21.632	1.81176	3.38554	3.14444	4.524	2.17954	4.07659	11.2516	3.40668	3.78966	11.0691	4.97367	10.4	7.66438	6.32275	4.5682	2.82519	18.8085	4.53434	2.25942	5.23307	8.99814	3.21768	3.23295	2.97461	3.49054	2.96734	10.555	4.75825
6.116	1.77245	21.5847	1.79789	3.35261	3.14045	4.4997	2.17562	4.09621	11.2776	3.41615	3.77385	11.0207	5.01337	10.485	7.62369	6.28498	4.55955	2.79193	18.432	4.54229	2.24405	5.23773	9.12311	3.20324	3.22294	2.95729	3.49818	2.95547	10.4533	4.72497
5.99866	1.77145	21.4384	1.7934	3.33682	3.11899	4.47607	2.18593	4.08241	11.3102	3.40462	3.77547	10.9026	5.00295	10.5441	7.5911	6.22679	4.59921	2.77367	17.8373	4.54686	2.23538	5.20192	9.18765	3.15189	3.18996	2.95412	3.50831	2.93676	10.3969	4.68598
5.84009	1.78389	21.1964	1.79662	3.31364	3.08953	4.44561	2.19692	4.0786	11.3525	3.35861	3.74447	10.7774	4.98777	10.5723	7.5672	6.1094	4.61997	2.76177	17.0034	4.50446	2.23776	5.17464	9.23979	3.11194	3.08319	2.9535	3.51529	2.92886	10.2653	4.67604
5.66472	1.78992	20.9454	1.78294	3.28685	3.07065	4.40715	2.19072	4.06542	11.4125	3.34965	3.71997	10.6083	4.9811	10.5985	7.53637	5.9992	4.61863	2.76053	16.1356	4.44484	2.23841	5.12929	9.28459	3.07118	2.97832	2.94295	3.51978	2.92684	10.0166	4.67302
5.50186	1.79484	20.9056	1.77799	3.22908	3.03579	4.38327	2.18696	4.05284	11.4744	3.35408	3.67768	10.5145	4.96398	10.6788	7.51599	5.92837	4.62419	2.75125	15.9403	4.37667	2.229	5.11978	9.41246	3.03497	2.91124	2.95638	3.51068	2.91612	9.75124	4.67259
5.30733	1.79096	20.8989	1.76776	3.20621	3.0218	4.34952	2.16494	3.97622	11.4933	3.34539	3.6311	10.4471	4.92301	10.7717	7.49304	5.90641	4.57452	2.74286	15.4819	4.31802	2.21807	5.10648	9.61201	3.00598	2.88311	2.96396	3.49966	2.90576	9.47524	4.66642
5.09894	1.78689	20.7522	1.7688	3.17502	2.99159	4.33153	2.15431	3.9527	11.5262	3.35452	3.62175	10.3746	4.89178	10.8516	7.48036	5.90424	4.58572	2.72083	14.9071	4.24222	2.21749	5.07298	9.81157	2.98407	2.84941	2.97214	3.47499	2.9015	9.29726	4.69933
4.9561	1.79391	20.7221	1.76535	3.16083	2.9874	4.32631	2.13946	3.95243	11.5345	3.35374	3.61286	10.3218	4.87185	10.8879	7.47235	5.9051	4.58501	2.71503	14.2203	4.15568	2.20882	4.99211	10.0063	2.95533	2.81906	2.9411	3.47869	2.92129	9.20949	4.76507
4.86045	1.80029	20.6833	1.76676	3.17176	2.99928	4.32609	2.13397	3.9532	11.5335	3.34024	3.61111	10.3113	4.82073	10.9716	7.44324	5.88869	4.57693	2.72067	13.2464	4.12103	2.21286	4.84397	10.0895	2.93521	2.77793	2.94728	3.48315	2.94126	9.04174	4.8203
4.78869	1.79573	20.7961	1.76214	3.17793	3.01183	4.3202	2.12649	3.9558	11.5738	3.31342	3.60154	10.3131	4.78093	11.0562	7.41628	5.84191	4.57509	2.71904	12.4061	4.11014	2.21713	4.76189	10.1723	2.91238	2.71483	2.95499	3.47515	2.93548	8.80411	4.82726
4.71634	1.80071	20.9142	1.76339	3.15975	3.01873	4.29945	2.10973	3.94792	11.6499	3.28719	3.5867	10.3553	4.72352	11.1144	7.36137	5.74766	4.56685	2.70695	11.8744	4.08418	2.2149	4.7402	10.2788	2.85194	2.65279	2.95692	3.46478	2.91226	8.50213	4.83441
4.62592	1.80033	20.8629	1.75673	3.1389	2.99485	4.29373	2.12222	3.93579	11.7045	3.26152	3.55294	10.3959	4.69274	11.1559	7.30888	5.6509	4.57339	2.69551	11.477	4.01863	2.21252	4.72058	10.4069	2.79078	2.60316	2.95069	3.43385	2.91417	8.15491	4.84495
4.50799	1.79798	20.732	1.76456	3.1169	2.96173	4.29101	2.1273	3.93616	11.7188	3.24826	3.54894	10.3719	4.6721	11.1451	7.28285	5.56943	4.57809	2.68461	11.161	3.929	2.21202	4.69106	10.516	2.77874	2.57211	2.93522	3.42175	2.92157	7.89	4.85276
4.4008	1.79189	20.5892	1.76187	3.10947	2.94286	4.28601	2.11678	3.93788	11.7366	3.22618	3.53538	10.3562	4.65918	11.1245	7.26589	5.51973	4.54376	2.69164	10.9317	3.8223	2.21314	4.66454	10.5845	2.74958	2.55146	2.91712	3.41447	2.91749	7.72413	4.87498
4.24376	1.7824	20.5505	1.76522	3.09029	2.95514	4.27589	2.11909	3.94803	11.7389	3.19632	3.51902	10.3286	4.65809	11.1102	7.22987	5.48631	4.52501	2.68994	10.6366	3.76108	2.21176	4.6446	10.6636	2.74113	2.52678	2.89651	3.40748	2.91603	7.54915	4.86975
4.10079	1.78784	20.6518	1.76296	3.07158	2.95604	4.26828	2.11745	3.9486	11.7592	3.17486	3.50002	10.2268	4.66147	11.1033	7.19307	5.47433	4.48978	2.67549	10.4413	3.7227	2.21488	4.62238	10.7327	2.70555	2.50507	2.8604	3.37834	2.92264	7.31408	4.87433
3.98854	1.79092	20.6667	1.75428	3.06086	2.95608	4.24104	2.11356	3.9485	11.8156	3.10886	3.50247	10.0581	4.65752	11.0763	7.14813	5.42916	4.4811	2.66421	10.2263	3.63074	2.20772	4.57704	10.7537	2.64532	2.45259	2.84464	3.36878	2.94169	7.20572	4.88084
3.88543	1.80719	20.6333	1.75936	3.04771	2.97078	4.20829	2.11911	3.92092	11.8854	3.03608	3.49528	9.90848	4.64245	11.0579	7.12392	5.37527	4.46721	2.65646	10.071	3.53681	2.20914	4.52477	10.7568	2.58799	2.37703	2.85425	3.37998	2.94084	7.12212	4.89836
3.7875	1.8138	20.5905	1.75172	3.04833	2.97206	4.17874	2.11124	3.87603	11.9504	2.99186	3.47857	9.84258	4.62001	11.0544	7.07454	5.34371	4.45911	2.65765	10.0014	3.49129	2.19931	4.48504	10.754	2.55735	2.27321	2.84844	3.39054	2.94008	6.99725	4.92833
3.69512	1.82171	20.5993	1.7396	3.0537	2.96993	4.17046	2.11667	3.83161	12.0134	2.95823	3.44	9.76184	4.61762	11.0439	7.01344	5.30773	4.44378	2.66217	9.83289	3.49286	2.18948	4.44259	10.7368	2.54089	2.2051	2.84556	3.39828	2.92888	6.92419	4.9251
3.56323	1.82561	20.5405	1.73713	3.05511	2.97542	4.16188	2.10035	3.82202	12.042	2.95269	3.41336	9.65111	4.62611	11.0328	6.97061	5.29039	4.43576	2.64444	9.58612	3.49543	2.18904	4.42339	10.7447	2.54628	2.14105	2.82833	3.39562	2.92929	6.89154	4.91613
3.46552	1.83863	20.4055	1.74197	3.04374	2.94609	4.14975	2.09563	3.79616	12.0534	2.96372	3.40441	9.48678	4.60954	11.0067	6.98291	5.30378	4.46175	2.62927	9.31148	3.46594	2.18545	4.41568	10.7422	2.54178	2.11185	2.8172	3.38104	2.93294	6.8487	4.91648
3.41783	1.84694	20.2183	1.74033	3.03169	2.93061	4.12151	2.08722	3.77892	12.0742	2.96523	3.39807	9.3997	4.61148	10.9649	7.00189	5.34313	4.4835	2.62809	9.0939	3.42566	2.18201	4.40036	10.7371	2.52949	2.09641	2.81012	3.36085	2.91974	6.77773	4.90342
3.39593	1.86483	20.1721	1.74094	3.01512	2.91632	4.09524	2.0859	3.75955	12.0889	2.96597	3.38013	9.3289	4.59449	10.9137	6.99797	5.37692	4.47678	2.62651	8.9549	3.39372	2.19249	4.37761	10.7646	2.5249	2.09057	2.82127	3.35687	2.92985	6.62195	4.91281
3.39745	1.86873	20.1313	1.74624	3.00454	2.8919	4.06053	2.09159	3.72973	12.0887	2.9581	3.35953	9.21454	4.57568	10.866	6.93346	5.35189	4.45292	2.63822	8.85012	3.39557	2.17547	4.37996	10.7453	2.51657	2.07671	2.83638	3.34624	2.93314	6.45423	4.9115
3.38215	1.87033	20.0701	1.73016	2.99008	2.84974	4.02	2.0885	3.71542	12.0846	2.94594	3.34991	9.14225	4.54378	10.8426	6.84312	5.34218	4.43821	2.6376	8.77285	3.40434	2.15328	4.42059	10.7445	2.5203	2.06412	2.84308	3.32622	2.94444	6.3447	4.91541
3.35408	1.86424	20.0722	1.72447	2.98184	2.82288	3.98282	2.08305	3.72743	12.0545	2.94512	3.35623	9.04875	4.51138	10.8304	6.79108	5.31178	4.44898	2.64965	8.70314	3.4082	2.12772	4.45369	10.7454	2.50711	2.05613	2.83237	3.31808	2.95073	6.28018	4.9299
3.31679	1.86815	20.1334	1.71788	2.97271	2.82865	3.93247	2.08131	3.72987	11.9937	2.94076	3.34397	8.96499	4.48136	10.8069	6.73007	5.29791	4.4574	2.64916	8.59259	3.41123	2.12109	4.45651	10.722	2.50794	2.03973	2.82148	3.31405	2.97044	6.15353	4.93075
3.30377	1.86065	20.1624	1.71193	2.97453	2.83028	3.8922	2.08911	3.72133	11.9948	2.9221	3.3269	8.86784	4.45372	10.7783	6.64848	5.27334	4.43519	2.63811	8.48049	3.41897	2.10715	4.44893	10.694	2.50384	2.01758	2.8253	3.30845	2.99597	6.07252	4.93592
3.2876	1.86977	20.1499	1.708	2.96611	2.83554	3.8529	2.08869	3.71787	11.9979	2.92777	3.3181	8.78622	4.43971	10.7473	6.56452	5.25667	4.4343	2.62582	8.34078	3.42422	2.095	4.4478	10.6589	2.48662	2.00511	2.83117	3.30484	3.00675	6.02657	4.94794
3.26534	1.87336	20.0919	1.71592	2.96971	2.831	3.82282	2.10122	3.71003	11.9941	2.92394	3.29984	8.70531	4.41832	10.7208	6.52795	5.23784	4.43341	2.6016	8.20957	3.41648	2.10267	4.44283	10.6433	2.45656	1.99446	2.82444	3.30027	3.00689	5.98393	4.95306
3.24596	1.88015	19.9599	1.72262	2.96136	2.82699	3.78152	2.09757	3.69439	11.9782	2.92296	3.29286	8.59514	4.40612	10.6769	6.4658	5.20744	4.39212	2.59268	8.04484	3.39416	2.0878	4.44479	10.6123	2.46419	1.99015	2.85012	3.30559	3.00215	5.89929	4.95113
3.22968	1.88809	19.7563	1.7256	2.96525	2.82195	3.76112	2.09832	3.69837	11.9633	2.89073	3.29501	8.4614	4.4094	10.6151	6.4299	5.15352	4.34077	2.58967	7.87011	3.35565	2.06808	4.42998	10.5635	2.46715	1.98025	2.85259	3.30284	3.0086	5.80177	4.94002
3.211	1.89906	19.6415	1.73091	2.93883	2.80831	3.74737	2.1002	3.69781	11.9357	2.87173	3.30056	8.33706	4.41861	10.5207	6.39145	5.10128	4.35995	2.55964	7.74535	3.33355	2.06661	4.43213	10.5028	2.4475	1.97756	2.83156	3.31043	3.02325	5.76745	4.94226
3.18028	1.9103	19.5583	1.73793	2.91116	2.80624	3.70645	2.11269	3.69301	11.8872	2.83038	3.31327	8.26987	4.39005	10.4161	6.3471	5.05145	4.36895	2.54053	7.74556	3.32396	2.07637	4.4298	10.4686	2.42985	1.97438	2.81311	3.29168	3.02077	5.73017	4.91387
3.16387	1.91289	19.5139	1.73817	2.89868	2.796	3.66347	2.14176	3.6693	11.8393	2.79912	3.29131	8.27803	4.36036	10.3428	6.28565	5.0216	4.35707	2.51742	7.72107	3.32915	2.07387	4.40451	10.4502	2.42658	1.97353	2.85655	3.27486	3.02547	5.66301	4.89235
3.13198	1.90562	19.5301	1.74657	2.89468	2.77454	3.58519	2.1551	3.61694	11.7983	2.77542	3.26223	8.29352	4.3386	10.3075	6.21122	4.99259	4.33498	2.50336	7.60029	3.33696	2.0665	4.37135	10.4374	2.42595	1.96731	2.86951	3.26112	3.05816	5.58241	4.87014
3.10328	1.91138	19.6408	1.74541	2.8897	2.74268	3.50891	2.14786	3.56526	11.7648	2.77939	3.2305	8.25095	4.29616	10.2729	6.20254	4.96507	4.32851	2.47169	7.44838	3.34439	2.06123	4.34942	10.4116	2.43121	1.9692	2.90793	3.25327	3.08312	5.49051	4.87314
3.08439	1.90637	19.7538	1.75098	2.90275	2.74641	3.473	2.14005	3.55453	11.7366	2.79965	3.20616	8.21471	4.26481	10.2457	6.18149	4.94679	4.34074	2.45409	7.36056	3.34721	2.06054	4.33416	10.3725	2.43195	1.96581	3.05298	3.24873	3.09438	5.31295	4.86877
3.0667	1.91505	19.6902	1.74722	2.90814	2.73893	3.44362	2.15984	3.54999	11.7006	2.80582	3.18184	8.19095	4.24891	10.2111	6.15116	4.923	4.36391	2.44377	7.27665	3.32288	2.06194	4.32581	10.3139	2.42208	1.95668	3.10194	3.23064	3.10424	5.17154	4.86652
3.03669	1.91939	19.5481	1.73891	2.89799	2.73335	3.43023	2.16079	3.48791	11.6367	2.83278	3.17419	8.1302	4.25794	10.1578	6.13663	4.89079	4.33065	2.44587	7.19048	3.31116	2.079	4.29642	10.2471	2.41916	1.95928	3.12173	3.22101	3.1127	5.13077	4.87099
3.03067	1.94748	19.412	1.73416	2.88445	2.7298	3.40609	2.15538	3.38809	11.5333	2.9286	3.17215	8.06165	4.27609	10.0703	6.08383	4.87239	4.27651	2.44527	7.07702	3.29832	2.08252	4.24372	10.1551	2.42887	1.95253	3.1232	3.21819	3.12288	5.12636	4.86356
3.0316	1.95411	19.3068	1.72527	2.86199	2.71865	3.37973	2.14542	3.32167	11.434	2.95243	3.14186	8.02002	4.30924	10.0045	6.00906	4.85527	4.23128	2.43665	6.93117	3.30426	2.08363	4.19524	10.1001	2.43124	1.94366	3.16871	3.19003	3.12797	5.10325	4.8515
3.02179	1.95398	19.2377	1.71375	2.83502	2.71703	3.33858	2.13855	3.30172	11.3794	2.9419	3.0938	7.94428	4.33536	9.96336	5.95198	4.83503	4.19921	2.42882	6.81545	3.30407	2.08519	4.1905	10.0565	2.41011	1.94463	3.25191	3.1829	3.1383	5.05147	4.83286
3.0093	1.95262	19.1057	1.72013	2.81577	2.70007	3.28299	2.12764	3.30182	11.3668	2.94427	3.07125	7.8418	4.33671	9.91293	5.86786	4.80281	4.20789	2.42365	6.71006	3.28929	2.0841	4.22355	10.0173	2.38151	1.94187	3.32312	3.19607	3.13218	4.94674	4.84191
3.0018	1.95351	18.9844	1.72448	2.81074	2.67752	3.22638	2.12194	3.30103	11.3702	2.93317	3.06124	7.78626	4.32367	9.84669	5.778	4.76937	4.24453	2.41266	6.5983	3.27353	2.07329	4.21896	9.96157	2.35225	1.93987	3.39003	3.18388	3.12187	4.70905	4.84312
2.99634	1.95373	18.8073	1.72563	2.80258	2.65788	3.15595	2.13721	3.2672	11.3722	2.93168	3.04574	7.73559	4.32563	9.76263	5.72205	4.72641	4.27196	2.39608	6.42396	3.27766	2.06767	4.19509	9.91317	2.29889	1.93772	3.46624	3.18624	3.11417	4.36985	4.81572
2.98179	1.95409	18.64	1.71374	2.79775	2.62739	3.12689	2.14524	3.21877	11.2856	2.94926	3.01611	7.63941	4.35016	9.66681	5.68601	4.67714	4.22922	2.37786	6.21806	3.2807	2.0638	4.16662	9.90485	2.28314	1.94045	3.53177	3.18839	3.11362	4.11063	4.75346
2.97971	1.94965	18.4537	1.70877	2.78881	2.61236	3.0971	2.12688	3.2073	11.1775	2.95046	2.98741	7.52698	4.39761	9.57273	5.62538	4.6504	4.23062	2.36811	6.01462	3.27438	2.05363	4.15317	9.87865	2.27526	1.95516	3.75904	3.18645	3.13239	4.06099	4.73511
2.97464	1.95471	18.2344	1.70551	2.7873	2.606	3.05208	2.12673	3.22543	11.1069	2.95666	2.98143	7.43033	4.42808	9.4	5.62245	4.64104	4.25803	2.36309	5.81746	3.27453	2.0508	4.14876	9.86276	2.27124	1.95074	4.29785	3.18024	3.14799	4.02531	4.7129
2.9748	1.94677	17.8856	1.7007	2.79978	2.61013	2.97143	2.13002	3.23026	11.0885	2.97223	2.96517	7.37725	4.44195	9.32703	5.62754	4.6329	4.2856	2.341	5.66234	3.2623	2.0382	4.14076	9.83926	2.25567	1.9562	4.59389	3.16018	3.14517	4.00791	4.71221
2.97064	1.95177	17.481	1.69906	2.79138	2.60318	2.91157	2.12955	3.23404	11.08	2.99541	2.95215	7.33443	4.44365	9.25084	5.62178	4.6283	4.28281	2.33488	5.53386	3.244	2.00733	4.14286	9.79914	2.25163	1.9571	4.7126	3.16174	3.14094	4.00438	4.71204
2.95013	1.96179	17.2723	1.70775	2.77541	2.59215	2.89242	2.11722	3.24128	10.9985	3.02677	2.93542	7.24666	4.46123	9.19378	5.60037	4.62843	4.26199	2.32673	5.4055	3.22075	1.99242	4.1143	9.74398	2.2511	1.95555	5.07205	3.15948	3.1337	3.98459	4.70835
2.93867	1.96222	17.2729	1.7123	2.75854	2.58887	2.8668	2.11643	3.25256	10.846	3.03489	2.90963	7.17072	4.49394	9.1506	5.5523	4.63546	4.24165	2.30668	5.3211	3.21409	1.9878	4.07508	9.66259	2.2404	1.94633	5.32233	3.15631	3.13169	3.95065	4.70427
2.9111	1.96176	17.2899	1.7011	2.73944	2.58087	2.8311	2.12449	3.26815	10.7192	3.04746	2.88378	7.13905	4.51312	9.08367	5.52935	4.62807	4.23586	2.26502	5.2957	3.18744	1.9864	4.05549	9.59576	2.23101	1.94242	5.3747	3.16002	3.1203	3.91671	4.68846
2.90335	1.96604	17.2434	1.70759	2.69319	2.5748	2.79106	2.14308	3.29207	10.6613	3.04184	2.86954	7.00164	4.53167	8.94293	5.48753	4.62171	4.22099	2.25248	5.30456	3.16351	1.97704	4.04289	9.54588	2.21938	1.93653	5.44943	3.14487	3.09172	3.88565	4.66401
2.8994	1.97731	17.1337	1.70473	2.67871	2.57544	2.77211	2.15949	3.29002	10.6261	3.03389	2.83973	6.8691	4.61982	8.8733	5.43742	4.60903	4.21238	2.2567	5.23443	3.15622	1.97327	4.02813	9.50568	2.21214	1.93237	5.48862	3.11916	3.08347	3.84532	4.64916
2.91285	1.98673	17.0404	1.71289	2.6796	2.55607	2.75191	2.17206	3.28136	10.6041	3.01224	2.81737	6.83512	4.67942	8.76013	5.39446	4.59369	4.20968	2.26625	5.11595	3.13075	1.97392	4.01317	9.44951	2.19249	1.93839	5.54112	3.0951	3.08138	3.84688	4.64679
2.92235	1.9933	16.9523	1.72306	2.68776	2.54362	2.72457	2.17169	3.30362	10.5867	3.01158	2.79276	6.79597	4.72753	8.66345	5.37445	4.58064	4.20216	2.2758	5.00872	3.11771	1.96676	4.0038	9.32161	2.19218	1.9326	5.63045	3.08036	3.07864	3.84864	4.64679
2.88424	2.00119	16.8941	1.72506	2.67892	2.53298	2.6932	2.15534	3.32474	10.5434	3.00951	2.78039	6.76652	4.77666	8.53141	5.34795	4.55788	4.18533	2.27619	4.92168	3.10772	1.96622	3.99924	9.18386	2.1926	1.91112	5.72612	3.06689	3.07739	3.81846	4.61482
2.85639	2.00327	16.8518	1.72667	2.66615	2.52452	2.67111	2.16015	3.33143	10.5075	3.00737	2.75788	6.75183	4.79896	8.20005	5.33201	4.54989	4.16718	2.26869	4.87871	3.10135	1.96002	4.04225	9.03865	2.19768	1.91129	5.76491	3.05303	3.08469	3.79046	4.52572
2.86412	1.99853	16.8111	1.7266	2.62958	2.51825	2.66068	2.17198	3.33794	10.4289	3.00719	2.75074	6.70019	4.7897	7.87362	5.30321	4.53428	4.15369	2.26876	4.84419	3.09042	1.94941	4.06326	8.94429	2.20398	1.91348	5.79995	3.05904	3.06593	3.75874	4.44235
2.84626	1.99753	16.7927	1.72383	2.60506	2.5074	2.65246	2.17888	3.34321	10.3505	3.0129	2.73133	6.62254	4.80854	7.72396	5.24503	4.49455	4.13421	2.26772	4.81727	3.09646	1.94021	4.03891	8.8532	2.20918	1.91055	5.81394	3.03628	3.05061	3.72611	4.38085
2.82713	2.00445	16.8111	1.719	2.60338	2.50326	2.63655	2.18194	3.32381	10.2925	3.03427	2.71654	6.52852	4.84963	7.57798	5.1793	4.441	4.10061	2.26664	4.78674	3.09279	1.93832	4.02011	8.76843	2.21374	1.90716	5.82666	3.0227	3.0449	3.71514	4.32305
2.81074	2.00678	16.8027	1.71386	2.59888	2.50308	2.62601	2.19122	3.2937	10.2068	3.01451	2.70216	6.42343	4.87727	7.39056	5.12231	4.37362	4.10553	2.26824	4.74052	3.08374	1.94051	3.98302	8.69007	2.21173	1.90489	5.83859	3.01972	3.02617	3.70724	4.27721
2.79063	1.99736	16.7713	1.70282	2.60444	2.51428	2.63419	2.19541	3.26649	10.1166	2.97256	2.69574	6.35137	4.8829	7.21658	5.10225	4.32796	4.11657	2.26575	4.68278	3.08773	1.93804	3.97512	8.59225	2.21239	1.91394	5.86739	3.02566	3.02006	3.67505	4.25319
2.75481	1.9933	16.7289	1.70136	2.60754	2.52469	2.68947	2.20258	3.21885	10.0318	2.93835	2.6818	6.3087	4.91546	7.01362	5.09521	4.28498	4.10713	2.25362	4.6237	3.09181	1.93292	3.95351	8.52835	2.22965	1.91538	5.90292	3.03893	3.00593	3.63933	4.25054
2.74493	1.9915	16.7139	1.67841	2.58769	2.53329	2.70178	2.21566	3.18668	9.95231	2.93285	2.66266	6.27683	5.0718	6.8016	5.07606	4.25858	4.09163	2.24679	4.58724	3.1146	1.93486	3.99876	8.49332	2.23522	1.92644	5.99077	3.03611	2.99524	3.59685	4.21335
2.73767	2.0031	16.7275	1.67906	2.5663	2.53562	2.69664	2.21775	3.12843	9.87281	2.92988	2.64594	6.27245	5.25009	6.68866	5.03501	4.22347	4.06132	2.23381	4.56374	3.10347	1.92475	4.01014	8.4869	2.24914	1.93394	6.07592	3.04419	2.98623	3.57309	4.17067
2.71863	1.99406	16.6176	1.69358	2.57555	2.53019	2.69821	2.21878	3.07395	9.72869	2.94088	2.63442	6.23687	5.29517	6.60506	4.98466	4.15396	4.03131	2.22427	4.55348	3.10296	1.9279	4.03763	8.46203	2.2593	1.9321	6.08941	3.04211	2.98187	3.52921	4.15723
2.70691	1.98855	16.4704	1.69675	2.58079	2.5263	2.70621	2.21165	3.07649	9.44691	2.94182	2.61651	6.20877	5.32224	6.52032	4.92628	4.12894	3.97692	2.21917	4.54272	3.0913	1.92291	4.05062	8.40284	2.26861	1.92893	6.10852	3.04123	2.9972	3.49954	4.14342
2.70345	1.993	16.3535	1.68704	2.56724	2.52632	2.7119	2.20375	3.09609	9.25727	2.92935	2.59342	6.19372	5.38253	6.43901	4.86132	4.12295	3.88987	2.2073	4.54285	3.08334	1.9186	4.08093	8.33852	2.26126	1.92474	6.17629	3.13505	2.99666	3.47934	4.12134
2.70303	1.9937	16.1945	1.69214	2.56364	2.54833	2.72796	2.19766	3.10486	9.1168	2.8944	2.58567	6.16145	5.44582	6.25148	4.80457	4.12279	3.85277	2.20725	4.51524	3.09446	1.91963	4.11314	8.26644	2.25056	1.92686	6.35615	3.15548	2.98731	3.45537	4.08355
2.69949	1.99687	16.0898	1.6963	2.57128	2.55898	2.72153	2.19606	3.0945	9.01884	2.87843	2.57687	6.12773	5.52197	6.0709	4.7659	4.11614	3.85014	2.201	4.47854	3.10978	1.91219	4.13725	8.16493	2.26705	1.92085	6.53418	3.16771	2.97807	3.43974	4.04549
2.68454	2.00594	16.0441	1.69845	2.58649	2.54175	2.69863	2.19787	3.0741	8.98051	2.86675	2.54754	6.08785	5.74909	6.01512	4.76517	4.10966	3.85712	2.20799	4.43918	3.1403	1.91336	4.12031	7.99908	2.27689	1.92207	6.86393	3.16919	3.00225	3.44177	3.99414
2.68104	2.01321	16.0534	1.70983	2.57994	2.56066	2.68975	2.19684	3.07167	8.97334	2.86897	2.51449	6.08256	6.08668	5.93486	4.77799	4.12499	3.84727	2.21387	4.3951	3.1381	1.91386	4.12551	7.7733	2.27625	1.92088	7.1492	3.17756	3.00186	3.44284	3.95558
2.65863	2.01995	16.0392	1.71954	2.57579	2.56806	2.69155	2.19573	3.08387	8.97781	2.87891	2.4875	6.02331	6.22936	5.79085	4.77572	4.12153	3.81199	2.22791	4.35325	3.13996	1.91697	4.12346	7.57453	2.27316	1.91959	7.3484	3.17594	2.98924	3.42879	3.94712
2.65831	2.02704	16.0076	1.71359	2.57315	2.54766	2.70216	2.19802	3.08373	8.79828	2.88046	2.45337	5.93773	6.41701	5.67361	4.75276	4.13088	3.78419	2.23183	4.31043	3.13402	1.91891	4.12002	7.33945	2.27144	1.91898	7.49266	3.17093	2.97397	3.40335	3.93324
2.65438	2.01998	15.9095	1.72145	2.55365	2.58263	2.70496	2.19779	3.08135	8.61287	2.8772	2.42642	5.91614	6.65623	5.58426	4.73487	4.1412	3.77292	2.22416	4.24619	3.14123	1.91702	4.09904	7.14806	2.27097	1.92894	7.76778	3.16995	2.99276	3.39094	3.88555
2.63323	2.01417	15.7385	1.72438	2.55986	2.57856	2.6926	2.18792	3.07516	8.50693	2.88195	2.43991	5.89354	6.8875	5.47682	4.72691	4.14801	3.78118	2.22707	4.22326	3.15398	1.9149	4.07142	7.02068	2.27485	1.93053	8.34729	3.17052	2.99437	3.37819	3.84156
2.62073	2.00966	15.4616	1.7221	2.5739	2.59222	2.68357	2.19618	3.081	8.41204	2.90582	2.45438	5.86666	7.01394	5.40926	4.74242	4.11603	3.78568	2.23827	4.18985	3.163	1.91513	4.06917	6.9353	2.27812	1.92245	8.77779	3.17371	2.98417	3.37191	3.78462
2.60283	2.00239	15.2072	1.72444	2.57559	2.60554	2.65259	2.19657	3.09492	8.30371	2.88926	2.44336	5.85673	7.1225	5.29997	4.74218	4.07037	3.76946	2.24095	4.15711	3.19927	1.90871	4.07539	6.87213	2.29939	1.92331	8.90375	3.16711	2.98807	3.36402	3.75052
2.59678	2.00189	15.1002	1.7279	2.58231	2.60882	2.64521	2.19159	3.12842	8.23328	2.89922	2.42649	5.82168	7.36374	5.05765	4.70237	4.04728	3.74137	2.23318	4.11667	3.25402	1.91123	4.07016	6.80995	2.30448	1.90551	9.01123	3.16546	2.98606	3.35527	3.77515
2.59049	2.00951	14.893	1.7354	2.58151	2.66172	2.64266	2.1976	3.14877	8.1812	2.88256	2.41724	5.7852	7.7879	4.93424	4.66737	4.04569	3.78444	2.23263	4.11567	3.26585	1.90261	4.03902	6.71651	2.3312	1.90907	9.13541	3.15601	2.98191	3.3437	3.78352
2.57668	2.00921	14.2732	1.73615	2.58532	2.66979	2.63625	2.20341	3.16624	8.09168	2.87133	2.41132	5.73642	8.07046	4.8324	4.65087	4.06507	3.88353	2.24036	4.08034	3.29035	1.90584	4.02905	6.5261	2.35757	1.90289	9.31205	3.15072	2.9826	3.33598	3.75964
2.56736	2.00864	13.8573	1.74567	2.59925	2.68131	2.62319	2.20485	3.19168	8.0194	2.87563	2.41139	5.69107	8.25626	4.71844	4.64555	4.08234	4.14361	2.24118	4.06752	3.36399	1.90363	4.02428	6.31284	2.36971	1.90512	9.42006	3.14875	2.99462	3.29426	3.75316
2.56871	2.00414	13.6229	1.74953	2.59217	2.67444	2.61638	2.20698	3.20063	8.02724	2.888	2.39888	5.61328	8.3717	4.62179	4.6158	4.07621	4.24201	2.23583	4.046	3.40103	1.89517	4.01967	6.13203	2.37296	1.89115	9.50714	3.14152	2.98698	3.24125	3.78302
2.56402	2.01014	13.481	1.75088	2.58175	2.68809	2.6374	2.20677	3.21267	8.05205	2.88647	2.38348	5.53541	8.50465	4.55014	4.58258	4.04911	4.23593	2.22638	4.01991	3.51786	1.88912	4.00904	5.99705	2.37065	1.88709	9.62645	3.12782	2.99079	3.21479	3.81278
2.55551	2.01546	13.3865	1.75246	2.5866	2.7012	2.63881	2.21349	3.262	8.07341	2.88535	2.38628	5.48315	8.61299	4.49382	4.55516	4.01949	4.31588	2.21788	4.01804	3.69206	1.887	4.01	5.90052	2.37611	1.88706	9.74766	3.13427	2.9836	3.19707	3.81867
2.55708	2.00514	13.1954	1.74971	2.61055	2.70722	2.63263	2.2112	3.29661	8.01562	2.8949	2.38587	5.40329	8.78018	4.43638	4.50753	3.98288	4.51338	2.21986	4.01243	3.76774	1.88559	3.9961	5.79695	2.37768	1.88526	9.87342	3.13379	2.93585	3.20694	3.81598
2.56296	2.00615	13.042	1.73413	2.65828	2.70144	2.63461	2.2164	3.31174	7.86117	2.89654	2.38931	5.37267	8.92889	4.38418	4.44646	3.94291	4.71995	2.22917	3.98836	3.80324	1.88456	3.98197	5.71122	2.3705	1.88627	10.0606	3.12601	2.92331	3.2044	3.78695
2.56482	2.00379	12.9623	1.73434	2.69863	2.70448	2.64611	2.21778	3.34447	7.65237	2.90143	2.37133	5.35753	9.15597	4.35695	4.34222	3.92198	4.82712	2.22706	3.97351	3.90668	1.89148	3.97258	5.61761	2.36882	1.89179	10.3353	3.13506	2.92238	3.20796	3.73108
2.56784	2.01427	12.9	1.73244	2.72676	2.72519	2.64147	2.21684	3.35916	7.60434	2.89248	2.36288	5.30893	9.43343	4.33458	4.24981	3.89026	4.85821	2.21054	3.97639	4.14857	1.89546	3.97696	5.52038	2.3729	1.88909	10.54	3.13608	2.95135	3.20338	3.68615
2.56734	2.00781	12.785	1.72803	2.75738	2.74372	2.63935	2.20945	3.38383	7.68046	2.87814	2.35055	5.27019	9.74464	4.34104	4.22011	3.85767	4.84663	2.21222	3.99891	4.36032	1.88194	3.96451	5.4456	2.38653	1.89529	10.6517	3.15421	2.95811	3.17675	3.65392
2.57501	1.9984	12.6299	1.72904	2.77842	2.77034	2.64373	2.20462	3.44931	7.6805	2.87529	2.33284	5.27433	9.96256	4.37033	4.21832	3.82066	4.84328	2.19028	4.00538	4.40999	1.87345	3.96444	5.38982	2.42399	1.90902	10.8059	3.14368	2.95212	3.14193	3.61321
2.55771	1.98937	12.486	1.71773	2.79076	2.78215	2.64853	2.1989	3.57499	7.67195	2.88247	2.32472	5.24252	10.1873	4.40092	4.22439	3.75599	4.84743	2.186	3.99235	4.44791	1.8726	3.95801	5.34076	2.44924	1.95412	11.3285	3.13465	2.94783	3.10997	3.60401
2.55269	1.98559	12.2745	1.71537	2.80668	2.79493	2.65639	2.20356	3.7092	7.65767	2.88046	2.29645	5.23296	10.4179	4.41904	4.23341	3.66905	4.82617	2.17525	3.98707	4.552	1.87792	3.93482	5.33064	2.47182	1.95985	11.7594	3.14474	2.9365	3.06856	3.60367
2.53161	1.98616	12.0027	1.70936	2.84244	2.80123	2.65911	2.20697	3.7528	7.66712	2.88175	2.27689	5.22062	10.5834	4.41407	4.20722	3.60522	4.81971	2.17005	3.97192	4.89454	1.87262	3.91654	5.27373	2.5033	1.96966	11.8931	3.16263	2.92793	3.02506	3.60145
2.48753	1.99237	11.7618	1.70259	2.89739	2.81459	2.65394	2.20213	3.75921	7.64468	2.88263	2.26575	5.17993	10.6797	4.42514	4.18615	3.57662	4.88085	2.17186	3.98244	5.25766	1.87508	3.90707	5.25895	2.51786	1.97093	11.9854	3.1751	2.93105	2.99396	3.59371
2.47642	1.9912	11.5831	1.69524	2.94508	2.83306	2.63779	2.18783	3.80516	7.5951	2.87982	2.24164	5.14371	10.8299	4.45013	4.18567	3.5452	4.94432	2.18758	3.97073	5.37296	1.88124	3.85803	5.24531	2.52198	1.96664	12.1829	3.2003	2.9121	2.98068	3.55699
2.45912	2.00044	11.4149	1.68377	2.94962	2.85632	2.63969	2.18519	3.89108	7.54921	2.87181	2.23422	5.12068	10.9719	4.4709	4.16341	3.52493	4.98146	2.20709	3.87574	5.47403	1.89116	3.77186	5.24788	2.52285	1.97124	12.4857	3.22521	2.89727	2.98043	3.52076
2.42829	1.98619	11.2159	1.68952	2.95204	2.89684	2.64069	2.18197	3.92527	7.53431	2.87148	2.22254	5.06423	11.1959	4.49036	4.16146	3.49562	5.01413	2.21602	3.73006	5.59405	1.89437	3.73872	5.23221	2.54478	1.98984	12.7788	3.24322	2.89164	2.98238	3.5198
2.40636	1.98673	11.0355	1.69774	2.95458	2.94667	2.63436	2.19654	3.94312	7.51889	2.87503	2.20846	4.99528	11.456	4.50981	4.145	3.46506	5.00878	2.21513	3.67848	5.72462	1.89116	3.71887	5.23157	2.5785	2.00238	13.0346	3.26024	2.9038	2.98598	3.49143
2.39893	1.96896	10.8879	1.69671	2.97001	2.97672	2.61621	2.20186	3.97505	7.49062	2.86984	2.19163	4.95169	11.7346	4.51449	4.16278	3.43394	4.99399	2.20884	3.67158	5.88887	1.88304	3.70199	5.22058	2.59155	2.00782	13.1523	3.28546	2.91313	3.0017	3.47142
2.39601	1.93595	10.8127	1.70023	2.98342	3.09753	2.60488	2.19215	4.00456	7.43525	2.85427	2.15354	4.9526	11.9377	4.5135	4.15214	3.41166	5.00296	2.20707	3.66585	5.97526	1.87124	3.68597	5.19529	2.6073	2.01377	13.3807	3.29861	2.90914	3.02939	3.44691
2.40157	1.93802	10.7678	1.70173	2.98587	3.11757	2.60333	2.18137	4.07167	7.36698	2.85508	2.13162	4.95296	12.1071	4.51985	4.13364	3.39727	5.00354	2.21168	3.65426	6.06638	1.85886	3.65649	5.14474	2.61907	2.02008	13.8481	3.3057	2.89813	3.0411	3.39505
2.40827	1.95008	10.72	1.69907	2.99535	3.14572	2.5981	2.18567	4.17462	7.32474	2.84255	2.12175	4.94085	12.3592	4.57714	4.13273	3.37885	5.01163	2.21177	3.66749	6.20071	1.86043	3.64861	5.10962	2.64004	2.02394	14.1245	3.33515	2.87838	3.06189	3.35033
2.40944	1.95421	10.7172	1.70916	3.00916	3.24102	2.58162	2.18657	4.24175	7.28025	2.78991	2.11306	4.90596	12.5343	4.57877	4.14066	3.3656	5.01967	2.21948	3.66695	6.29967	1.86324	3.64127	5.02895	2.65098	2.03246	14.2794	3.35789	2.87343	3.07961	3.30893
2.39472	1.94969	10.6937	1.70841	3.03941	3.34125	2.56833	2.1884	4.30886	7.22644	2.77539	2.10093	4.84536	12.664	4.58254	4.11837	3.36067	5.02961	2.22504	3.67731	6.39719	1.85606	3.62894	4.98753	2.6574	2.02701	14.4445	3.36389	2.87959	3.07029	3.27272
2.37936	1.93777	10.675	1.7153	3.0894	3.39887	2.55499	2.17609	4.40409	7.19674	2.79497	2.10544	4.77714	12.8747	4.58276	4.10431	3.37368	5.04	2.22089	3.6706	6.59425	1.86143	3.61692	4.93765	2.66588	2.01716	14.654	3.38757	2.88213	3.06983	3.2583
2.37465	1.92769	10.6292	1.71365	3.14993	3.42957	2.56028	2.17798	4.49721	7.17622	2.79361	2.11033	4.73102	13.3359	4.5892	4.08574	3.37443	5.04999	2.21659	3.64699	6.73257	1.86105	3.62483	4.86444	2.67422	2.01293	14.8642	3.45357	2.89895	3.08363	3.24996
2.36962	1.93825	10.4876	1.71557	3.19292	3.43834	2.57272	2.19527	4.5597	7.13328	2.77698	2.10945	4.63104	13.7767	4.57719	4.09537	3.37636	5.12301	2.22258	3.62069	6.94428	1.8599	3.62489	4.83351	2.6834	2.02191	14.9874	3.52967	2.92623	3.08502	3.24031
2.3546	1.94969	10.2722	1.70987	3.27889	3.44499	2.60529	2.21165	4.59673	7.0894	2.77185	2.11629	4.58952	13.9984	4.56796	4.10226	3.3725	5.22717	2.22781	3.59333	7.2996	1.85105	3.62149	4.82297	2.7044	2.02717	15.1059	3.63847	2.93089	3.0948	3.24128
2.35559	1.95983	10.0842	1.71111	3.33133	3.45538	2.6244	2.22789	4.62206	7.07023	2.73383	2.12373	4.56843	14.141	4.54674	4.10819	3.369	5.26032	2.23121	3.58028	7.49198	1.8473	3.61586	4.79763	2.73616	2.02395	15.2779	3.72788	2.93895	3.09977	3.21139
2.3453	1.96761	9.98501	1.71484	3.38889	3.46734	2.67825	2.28106	4.75532	7.06017	2.72109	2.1336	4.53855	14.3083	4.57807	4.12547	3.38086	5.23346	2.21658	3.57546	7.72966	1.84095	3.59598	4.77329	2.74983	2.03571	15.6081	3.80119	2.93727	3.11513	3.19905
2.33429	1.97161	9.92284	1.71489	3.44121	3.47785	2.69598	2.32729	5.00315	7.04311	2.71799	2.14293	4.49734	14.3821	4.6206	4.13057	3.39806	5.22731	2.21139	3.56441	7.95932	1.83872	3.57107	4.74001	2.7628	2.04124	15.8345	3.84686	2.94521	3.12344	3.19106
2.32649	1.9745	9.88496	1.71631	3.46017	3.505	2.73793	2.32948	5.17316	6.99802	2.72986	2.13825	4.44022	14.5008	4.6334	4.1553	3.41059	5.23288	2.22468	3.54985	8.37453	1.83869	3.55859	4.70465	2.79646	2.03946	15.9117	4.0253	2.93267	3.12211	3.18309
2.31753	1.97949	9.84135	1.70853	3.47707	3.52951	2.79653	2.33305	5.25135	6.96223	2.70973	2.13707	4.41382	14.6257	4.64732	4.16786	3.41159	5.28245	2.24158	3.5114	8.7514	1.83522	3.54709	4.68534	2.80802	2.03295	15.9527	4.18774	2.96914	3.12421	3.16546
2.31233	1.9762	9.77027	1.70255	3.48877	3.56523	2.8407	2.37503	5.25888	6.94074	2.69098	2.14938	4.37594	14.6968	4.65814	4.1831	3.40453	5.27087	2.24914	3.47982	8.96461	1.84687	3.52137	4.66368	2.83142	2.03357	15.9885	4.28824	3.04504	3.12168	3.14202
2.31803	1.96569	9.68479	1.6966	3.50622	3.5846	2.83028	2.45214	5.26678	6.91903	2.67998	2.12982	4.33041	14.7675	4.65795	4.17259	3.40945	5.24866	2.25724	3.47433	9.1056	1.83998	3.49332	4.6313	2.87514	2.02885	16.094	4.36109	3.08429	3.1176	3.12355
2.3248	1.96765	9.63159	1.69941	3.5371	3.61472	2.83108	2.47139	5.30252	6.91482	2.67631	2.13423	4.30025	14.8273	4.66228	4.14584	3.41796	5.20394	2.26851	3.4927	9.27593	1.84319	3.48299	4.58647	2.89723	2.04347	16.1618	4.44511	3.09003	3.13158	3.11877
2.3051	1.95307	9.57024	1.69178	3.57095	3.62937	2.83466	2.4702	5.38358	6.95855	2.66406	2.13045	4.28326	14.8724	4.67129	4.14739	3.42693	5.19887	2.27275	3.42101	9.45823	1.84756	3.48183	4.55338	2.91032	2.04769	15.9771	4.5003	3.09081	3.14635	3.11479
2.29113	1.94465	9.53961	1.69097	3.62808	3.6332	2.81585	2.47422	5.50015	6.95147	2.64822	2.13127	4.25131	14.9088	4.72671	4.15506	3.42533	5.20727	2.28092	3.33991	9.75648	1.84653	3.45709	4.5305	2.91917	2.03925	15.8391	4.53184	3.09334	3.17012	3.12647
2.2858	1.93342	9.54614	1.68419	3.72918	3.71068	2.79858	2.48936	5.56346	6.90395	2.64045	2.11699	4.24124	14.9591	4.7791	4.16973	3.4569	5.19776	2.29032	3.3152	10.0167	1.86598	3.40939	4.53036	3.00654	2.03943	15.8816	4.61334	3.11403	3.1895	3.13331
2.27909	1.93402	9.55141	1.67897	3.7973	3.7647	2.81404	2.52588	5.63583	6.83106	2.63819	2.10547	4.22776	15.0017	4.82773	4.1726	3.53103	5.17656	2.28853	3.3069	10.3267	1.87371	3.38146	4.53249	3.11378	2.04344	15.9626	4.73655	3.1374	3.18898	3.12941
2.25386	1.93711	9.59952	1.67883	3.85001	3.7934	2.8512	2.53777	5.81446	6.79035	2.62389	2.103	4.22689	15.0801	4.8442	4.17618	3.60901	5.18906	2.2875	3.29543	10.6616	1.87535	3.36468	4.51347	3.15692	2.04025	15.8577	4.9038	3.13977	3.17544	3.12774
2.25301	1.94443	9.60105	1.67522	3.90057	3.81416	2.89101	2.53393	6.1224	6.78121	2.61776	2.11663	4.20094	15.2014	4.87001	4.18326	3.66782	5.24889	2.2836	3.28287	11.0164	1.8781	3.35862	4.49266	3.18298	2.02837	15.7404	5.14813	3.1584	3.16952	3.11825
2.25688	1.94738	9.56054	1.68318	3.94605	3.83397	2.92475	2.54311	6.34313	6.78345	2.61929	2.11769	4.17618	15.2884	4.91633	4.17146	3.69181	5.31977	2.2761	3.33142	11.3188	1.88076	3.35641	4.46975	3.21918	2.03248	15.8565	5.25712	3.22183	3.1681	3.1029
2.2542	1.95255	9.48836	1.67665	4.0103	3.85843	2.9284	2.56739	6.58618	6.76868	2.63295	2.1112	4.15412	15.3987	4.94038	4.11834	3.70703	5.37921	2.26667	3.37637	11.9211	1.88171	3.34947	4.44804	3.22204	2.03623	15.8572	5.27598	3.27008	3.17205	3.06944
2.23277	1.95678	9.41625	1.6715	4.07113	3.88232	2.89668	2.63213	6.81142	6.73901	2.63727	2.11057	4.15036	15.4367	4.94979	4.07732	3.73402	5.47644	2.26432	3.38618	12.6442	1.88637	3.34222	4.42785	3.25715	2.032	15.89	5.34806	3.28407	3.18484	3.03407
2.22138	1.95682	9.34085	1.67428	4.12528	3.93153	2.9173	2.68595	6.92668	6.70065	2.63269	2.11593	4.10628	15.5128	4.9439	4.05603	3.75485	5.6063	2.27594	3.41462	13.2066	1.89085	3.34105	4.37827	3.29798	2.03346	15.9834	5.56463	3.30034	3.19508	3.01781
2.19413	1.95714	9.31941	1.67127	4.1895	4.02286	2.94642	2.71832	6.99288	6.68964	2.64287	2.1437	4.08452	15.631	4.94139	4.07819	3.78189	5.75483	2.26408	3.5875	13.6142	1.8977	3.33384	4.32697	3.35952	2.02817	16.0345	5.90726	3.31477	3.19757	3.02394
2.18739	1.95915	9.31053	1.68565	4.25321	4.08031	2.96242	2.72615	7.08973	6.70287	2.65208	2.17558	4.04057	15.7081	4.96124	4.11144	3.84048	5.92346	2.26208	3.84132	13.8188	1.89693	3.32846	4.27774	3.39728	2.02856	16.0954	6.24833	3.32	3.19302	3.03388
2.18107	1.96215	9.27829	1.68797	4.31827	4.12602	2.96451	2.73998	7.31364	6.6791	2.65583	2.20951	4.01917	15.7895	4.97224	4.1329	3.87141	6.63666	2.26738	3.96809	14.2428	1.90348	3.31793	4.22882	3.44232	2.02855	16.2188	6.58463	3.32111	3.20044	3.02851
2.17341	1.97686	9.25636	1.67782	4.36868	4.17977	2.96534	2.76408	7.57378	6.67778	2.68284	2.2506	4.01724	15.8563	4.99068	4.12521	3.89351	7.22146	2.27739	4.03742	14.6457	1.9018	3.27933	4.18839	3.47023	2.02305	16.294	6.87557	3.31536	3.20733	3.00907
2.16244	1.98041	9.23282	1.66424	4.38662	4.20204	2.96764	2.78349	7.83773	6.68734	2.699	2.26091	4.02092	15.9064	5.01069	4.12512	3.90419	7.62349	2.29074	4.03748	14.8316	1.91375	3.21922	4.16711	3.50605	2.02706	16.4545	7.0282	3.3059	3.22703	2.9864
2.15864	1.97764	9.09097	1.66104	4.40628	4.21845	2.94774	2.8225	8.06285	6.67532	2.71178	2.29377	4.02784	15.9354	5.01279	4.13396	3.9293	8.33939	2.30847	4.07958	15.0305	1.92443	3.18869	4.168	3.56453	2.02864	16.8791	7.13847	3.30905	3.23674	2.97895
2.15791	1.98827	8.91008	1.66992	4.43202	4.23744	2.92884	2.8796	8.13277	6.64595	2.72093	2.29491	4.01244	15.9879	5.00323	4.1319	3.95058	8.9496	2.31243	4.13876	15.3042	1.91908	3.15852	4.17883	3.63551	2.03024	17.2436	7.3117	3.33272	3.22971	2.98233
2.157	2.01914	8.68024	1.66883	4.45628	4.27021	2.93103	2.93156	8.20772	6.64859	2.73387	2.28666	4.02101	16.0491	4.99417	4.13161	3.97576	9.35933	2.31176	4.24794	15.6308	1.92318	3.14064	4.18723	3.67453	2.03371	17.39	7.70799	3.33513	3.22316	2.99402
2.13985	2.04625	8.5195	1.66731	4.47191	4.34551	2.93641	2.98218	8.3659	6.63692	2.73429	2.29809	4.03222	16.0761	4.99489	4.1393	3.99706	9.7347	2.30502	4.3485	15.9642	1.93821	3.10113	4.1924	3.7133	2.03755	17.4887	8.12051	3.32177	3.23209	2.99884
2.12668	2.06444	8.48982	1.66789	4.489	4.36693	2.94168	3.01164	8.62634	6.59626	2.73463	2.30261	4.03715	16.0636	5.02356	4.14358	4.03843	10.0892	2.29761	4.44367	16.165	1.95946	3.08987	4.19121	3.75146	2.0246	17.6543	8.37443	3.30386	3.23047	3.0139
2.13391	2.07175	8.45998	1.67264	4.50608	4.37152	2.94176	3.03282	8.76438	6.55027	2.72131	2.31484	4.03505	16.0906	5.04919	4.14076	4.05638	10.5006	2.30795	4.53553	16.3985	1.98426	3.02253	4.18903	3.79476	2.02753	17.7008	8.51617	3.32089	3.23693	3.02343
2.13709	2.08562	8.39698	1.6733	4.51706	4.37603	2.94228	3.04873	8.90831	6.47963	2.71722	2.32242	4.05534	16.1051	5.08245	4.13933	4.07266	10.8206	2.33548	4.67581	16.8169	2.0013	2.9602	4.19601	3.85981	2.03671	17.871	8.72244	3.32157	3.24554	3.04054
2.14091	2.09473	8.27315	1.68277	4.52017	4.4218	2.96566	3.06797	9.05527	6.42681	2.69781	2.33793	4.06214	16.1798	5.08771	4.137	4.10906	11.0339	2.35057	4.83385	17.1282	2.00078	2.89448	4.20232	3.89003	2.03293	18.0341	8.99637	3.34854	3.26723	3.0486
2.1325	2.11354	8.1291	1.67624	4.5387	4.42772	2.98819	3.08751	9.21875	6.40793	2.69453	2.36271	4.03243	16.2318	5.07468	4.13923	4.21868	11.2149	2.33773	4.90391	17.2528	2.00604	2.83098	4.17385	3.94189	2.03649	18.3625	9.37678	3.36312	3.26628	3.04106
2.12727	2.1257	8.02492	1.68119	4.56258	4.44403	3.0305	3.09843	9.29809	6.39287	2.68747	2.39768	4.02027	16.17	5.05898	4.13843	4.31173	11.3134	2.34423	5.00542	17.4026	2.03113	2.78119	4.16314	4.0293	2.03456	18.778	9.64609	3.35797	3.31212	3.03066
2.1271	2.14723	7.93652	1.68039	4.59582	4.55166	3.16651	3.10019	9.5131	6.25663	2.66806	2.42951	4.01923	16.1315	5.05349	4.1326	4.35838	11.4487	2.36722	5.11608	17.6218	2.0404	2.73835	4.15161	4.07257	2.04014	19.0729	9.78187	3.36634	3.34597	3.0148
2.13519	2.17798	7.88121	1.6927	4.61406	4.58191	3.20023	3.1017	9.65244	6.20514	2.64139	2.44351	4.01919	16.138	5.06496	4.13073	4.40523	11.6556	2.40348	5.23881	17.8786	2.05006	2.66423	4.13851	4.20079	2.03384	19.4078	9.91453	3.35955	3.36462	3.01279
2.15748	2.20031	7.8659	1.69767	4.64816	4.58636	3.19915	3.11112	9.76213	6.14594	2.61592	2.45749	4.03439	16.1825	5.07935	4.12591	4.48069	11.8287	2.41377	5.37139	18.1495	2.05961	2.63812	4.13084	4.43464	2.03354	19.7667	10.0529	3.35723	3.38128	3.02784
2.15421	2.21352	7.84162	1.69525	4.66793	4.60418	3.21715	3.12077	9.82981	6.09396	2.58821	2.46563	4.02805	16.1895	5.10671	4.10914	4.56926	11.9969	2.41947	5.42339	18.3706	2.0732	2.5934	4.14146	4.64601	2.03679	20.0568	10.2639	3.35845	3.39757	3.01772
2.15632	2.23735	7.77709	1.70129	4.67617	4.66795	3.20274	3.1166	9.87896	6.05574	2.59323	2.4723	4.0249	16.1896	5.11779	4.09182	4.65412	12.5068	2.41478	5.46304	18.5424	2.07814	2.57624	4.15349	4.72846	2.04446	20.1591	10.4405	3.3625	3.41572	3.01323
2.15917	2.24719	7.73638	1.70433	4.70955	4.66218	3.20962	3.11265	9.9293	6.01546	2.58795	2.48865	4.02199	16.2066	5.12917	4.09393	4.69512	13.2922	2.40889	5.51525	18.6159	2.07452	2.55851	4.13367	4.7786	2.05365	20.2417	10.6407	3.37653	3.43345	3.01034
2.16007	2.26249	7.66081	1.7058	4.74762	4.70591	3.2059	3.12124	9.98993	5.96461	2.56845	2.50267	4.05524	16.28	5.09908	4.09768	4.69513	13.8499	2.41236	5.5631	18.7435	2.07703	2.5427	4.09305	4.81148	2.06604	20.5011	10.8917	3.37411	3.45492	3.01556
2.15703	2.26692	7.49602	1.70533	4.79446	4.74595	3.19953	3.12496	10.1464	5.90031	2.57828	2.50782	4.073	16.1959	5.09089	4.10526	4.68876	14.0264	2.4277	5.64006	19.1671	2.09281	2.52478	4.05347	4.86759	2.07463	20.6498	11.0438	3.36925	3.46891	3.017
2.14864	2.27814	7.32519	1.706	4.84394	4.76397	3.18976	3.14193	10.2754	5.84334	2.58654	2.51286	4.09188	16.1314	5.10907	4.11047	4.69988	14.0692	2.46099	5.76774	19.3805	2.10155	2.5004	4.01968	4.90088	2.10656	20.7481	11.1358	3.37884	3.46323	3.01219
2.14682	2.30274	7.24463	1.70773	4.84983	4.8075	3.21296	3.15033	10.3307	5.81697	2.59114	2.51246	4.09345	16.1214	5.11947	4.11196	4.75403	14.2081	2.51559	5.84477	19.3858	2.10371	2.48187	3.98898	4.9082	2.12093	20.7989	11.2376	3.38626	3.47336	3.01033
2.14271	2.3314	7.20553	1.70178	4.87106	4.86664	3.22043	3.1472	10.3968	5.80856	2.6004	2.53081	4.10146	16.075	5.13204	4.11623	4.76941	14.7761	2.5493	5.9007	19.4795	2.10898	2.45927	3.95618	4.94537	2.12958	20.7286	11.3534	3.39043	3.49589	3.0105
2.14374	2.35675	7.15982	1.70301	4.91618	4.91816	3.2187	3.1421	10.4825	5.77499	2.61384	2.54375	4.10528	15.8761	5.14643	4.15908	4.78709	15.4865	2.58001	5.95121	19.6301	2.10777	2.43283	3.9566	5.04302	2.14128	20.6002	11.4316	3.4275	3.53596	3.02214
2.14185	2.38318	7.12183	1.70617	4.9544	4.97735	3.22287	3.15001	10.5892	5.71463	2.65642	2.55728	4.11874	15.6701	5.14562	4.19335	4.84167	15.8793	2.59246	6.0763	19.751	2.09771	2.42066	3.94697	5.07258	2.14745	20.5993	11.6674	3.4727	3.57962	3.04865
2.16151	2.40362	7.08985	1.70299	4.94908	5.03483	3.24888	3.15752	10.6862	5.66346	2.68045	2.6941	4.13717	15.5823	5.13033	4.21141	4.91754	16.003	2.60008	6.16644	19.9283	2.09653	2.41634	3.97296	5.10183	2.18877	20.5844	12.0159	3.50767	3.66377	3.05766
2.16779	2.42921	7.06142	1.70753	4.94022	5.16032	3.27664	3.17849	10.7866	5.63519	2.67878	2.79458	4.17345	15.5748	5.13037	4.23121	4.97223	16.003	2.60592	6.20877	20.1597	2.11566	2.40454	3.99318	5.23477	2.244	20.4877	12.2381	3.50502	3.70923	3.07267
2.1603	2.43706	7.0077	1.70605	4.98501	5.24248	3.2751	3.19129	10.8501	5.61129	2.6808	2.81459	4.17394	15.5351	5.20297	4.23488	5.01825	16.0487	2.62824	6.28109	20.2836	2.13286	2.39886	3.99193	5.43371	2.31169	20.4409	12.4187	3.51629	3.72279	3.08835
2.16635	2.45236	6.91764	1.70914	5.01373	5.2859	3.29077	3.20213	10.9665	5.58123	2.69928	2.83623	4.16258	15.449	5.26917	4.23461	5.06823	16.1031	2.75998	6.44303	20.3107	2.14354	2.39568	3.98666	5.51008	2.33875	20.4849	12.732	3.5206	3.74127	3.09542
2.16556	2.48387	6.85504	1.71655	5.03372	5.30561	3.34706	3.21363	11.0686	5.55095	2.69903	2.92198	4.14649	15.2993	5.27293	4.22189	5.14461	16.1864	2.91132	6.54104	20.314	2.15381	2.39853	3.9792	5.58487	2.36199	20.6209	13.0515	3.52613	3.77433	3.08239
2.17264	2.5128	6.7778	1.72291	5.03831	5.56548	3.43087	3.22866	11.2443	5.5555	2.69836	3.0608	4.17163	15.2403	5.26036	4.22613	5.28709	16.3129	3.04814	6.58327	20.3259	2.15773	2.39642	3.96764	5.79742	2.45188	20.73	13.3759	3.52798	3.80771	3.05118
2.16159	2.51966	6.69697	1.72486	5.04226	5.71342	3.71477	3.2692	11.339	5.54965	2.70861	3.16208	4.1846	15.152	5.25824	4.20652	5.42234	16.5139	3.12657	6.60202	20.3271	2.14742	2.40496	3.96812	5.95251	2.54191	20.8285	13.6733	3.53936	3.82183	3.02238
2.16749	2.53858	6.65709	1.72458	5.05839	5.76639	3.91144	3.31221	11.3845	5.50746	2.71149	3.22067	4.19366	15.063	5.27419	4.18465	5.59332	16.8703	3.1633	6.63557	20.3384	2.14118	2.41247	3.9625	6.04501	2.6384	20.9245	14.1377	3.53163	3.83166	3.01878
2.17631	2.59884	6.59418	1.7248	5.09184	5.78987	4.33757	3.32985	11.4455	5.30354	2.72687	3.2496	4.17454	15.0557	5.28888	4.17516	5.78003	17.1025	3.32517	6.74994	20.2899	2.13775	2.4022	3.965	6.16129	2.70557	21.1583	14.6572	3.52961	3.82616	3.0221
2.17463	2.64985	6.5562	1.71359	5.08035	5.81763	4.72364	3.34062	11.4775	5.16191	2.73635	3.27433	4.13666	15.0328	5.29081	4.17878	5.90435	17.2166	3.60282	6.90056	20.194	2.14495	2.39659	3.95413	6.27788	2.75205	21.3478	15.008	3.56355	3.82667	3.01548
2.17643	2.64395	6.51108	1.69775	5.07782	5.84189	4.7404	3.35739	11.5065	5.12366	2.73552	3.29419	4.13655	14.9143	5.26918	4.19732	5.99507	17.933	3.90749	7.06071	20.1999	2.15581	2.38888	3.93704	6.39466	2.78715	21.3369	15.3789	3.57389	3.82296	2.95697
2.19097	2.66291	6.45366	1.70517	5.10842	5.88039	4.76536	3.36817	11.5273	5.13256	2.7369	3.31316	4.1476	14.7443	5.23067	4.22181	6.05147	18.4882	4.14711	7.20984	20.3302	2.17371	2.38779	3.93452	6.46921	2.79787	21.1473	15.8898	3.59589	3.82993	2.88165
2.19656	2.71352	6.40782	1.7078	5.12103	5.94335	4.79394	3.38608	11.5767	5.09949	2.70956	3.34229	4.15746	14.5548	5.19048	4.24502	6.06121	18.6952	4.25842	7.29214	20.4451	2.18472	2.39236	3.92088	6.55143	2.85704	21.0146	16.4669	3.61784	3.83451	2.83051
2.203	2.7693	6.36208	1.71037	5.12757	5.94524	4.81189	3.40526	11.597	5.00722	2.70572	3.36516	4.16075	14.4419	5.16902	4.2845	6.07121	18.922	4.30415	7.353	20.5718	2.1941	2.39883	3.90972	6.64097	2.94911	20.9742	17.1331	3.6324	3.85482	2.81146
2.20501	2.78413	6.33808	1.71119	5.13359	6.02913	4.81837	3.42583	11.6767	4.94188	2.70084	3.40843	4.1945	14.2856	5.14416	4.30806	6.12984	19.0651	4.35758	7.40737	20.6235	2.22359	2.42678	3.88403	6.76617	3.03758	20.8247	17.4513	3.61309	3.86692	2.80966
2.21136	2.79239	6.31608	1.70832	5.14304	6.11777	4.83781	3.4504	11.7498	4.93532	2.71411	3.43009	4.22645	14.1336	5.11277	4.30933	6.21982	19.2132	4.72793	7.45819	20.6354	2.23728	2.43435	3.87548	7.06986	3.08227	20.7287	17.7654	3.61735	3.8676	2.80323
2.21906	2.79695	6.2918	1.69954	5.1597	6.20421	4.87499	3.51495	11.7954	4.92507	2.73126	3.44787	4.22051	14.1377	5.1289	4.32477	6.28216	19.334	5.08597	7.54251	20.749	2.24424	2.44598	3.85523	7.35725	3.2058	20.6111	18.025	3.62073	3.8747	2.7998
2.22954	2.79057	6.29806	1.7007	5.17882	6.26152	4.89718	3.58619	11.7992	4.92989	2.74475	3.48061	4.22444	14.151	5.18122	4.35395	6.33378	19.7224	5.6758	7.61612	20.8777	2.25332	2.45079	3.86173	7.54567	3.41168	20.5188	18.1608	3.6224	3.88165	2.7904
2.2403	2.80892	6.28199	1.70694	5.22426	6.30885	4.90577	3.62531	11.8113	5.00083	2.74997	3.51876	4.23036	14.1475	5.2095	4.38888	6.40183	20.0347	6.55565	7.66844	20.9826	2.2707	2.44692	3.86183	7.77096	3.617	20.4697	18.2554	3.63326	3.89914	2.78519
2.25684	2.83362	6.22682	1.70949	5.23716	6.3266	4.88624	3.63674	11.8222	5.06884	2.75797	3.5412	4.22311	14.1	5.19892	4.44998	6.44967	20.3047	7.02027	7.73319	21.0653	2.31391	2.43333	3.84778	8.04894	3.72805	20.4256	18.4054	3.61835	3.89197	2.75912
2.27157	2.84004	6.14551	1.70811	5.23244	6.32801	4.88496	3.65229	11.797	5.10301	2.74159	3.55305	4.20981	13.9827	5.20245	4.48277	6.47298	20.6819	7.6341	7.87767	21.2267	2.33978	2.42601	3.82643	8.30095	3.78611	20.393	18.6085	3.60544	3.87343	2.74031
2.27703	2.85887	6.06821	1.6904	5.26973	6.34482	4.87236	3.6653	11.7643	5.10505	2.75184	3.58344	4.23589	13.7965	5.21759	4.48775	6.52183	21.0742	8.35169	8.10127	21.4506	2.3607	2.41682	3.82881	8.46319	3.84587	20.3796	18.9488	3.6156	3.89043	2.72188
2.29021	2.86758	6.0342	1.69248	5.30721	6.44137	4.8511	3.66764	11.6755	5.11731	2.76611	3.62838	4.25666	13.6692	5.23223	4.4814	6.54407	21.7482	9.17235	8.27327	21.5809	2.37033	2.4262	3.82326	8.60042	3.92461	20.3228	19.224	3.64392	3.89053	2.72248
2.31995	2.89702	5.99847	1.70014	5.27661	6.5462	4.85394	3.68767	11.6321	5.1462	2.78016	3.67542	4.35767	13.6191	5.24494	4.50641	6.56733	22.4921	9.93215	8.33295	21.539	2.3826	2.44087	3.81448	8.72367	3.96694	20.1572	19.4413	3.67714	3.89671	2.7149
2.33246	2.94432	5.95123	1.70668	5.25552	6.61649	4.85654	3.71246	11.6141	5.18797	2.79076	3.71557	4.44286	13.5275	5.19724	4.5541	6.58183	22.8174	10.4089	8.36237	21.5008	2.4428	2.45899	3.79205	8.7971	3.978	20.0712	19.5823	3.63634	3.92125	2.70044
2.3508	2.98882	5.90014	1.70933	5.2014	6.6815	4.86982	3.72409	11.6658	5.2471	2.81717	3.74091	4.51239	13.2212	5.19184	4.59395	6.61939	23.1336	10.7898	8.45931	21.6044	2.47877	2.48845	3.79324	8.82173	3.98755	19.9853	19.7148	3.61479	3.96261	2.70215
2.36296	3.01641	5.86513	1.71459	5.16252	6.76477	4.87209	3.73962	11.7303	5.33522	2.83422	3.74241	4.51572	12.8666	5.17834	4.59069	6.68047	23.5915	10.9183	8.54801	21.7757	2.53361	2.5034	3.78407	8.96124	4.07506	19.9407	19.8848	3.61601	3.98374	2.70003
2.36001	3.02251	5.83468	1.70959	5.16645	6.80023	4.8928	3.73735	11.7408	5.41528	2.86331	3.75315	4.48115	12.5144	5.17145	4.58809	6.71333	24.0256	11.0748	8.63073	21.8198	2.58299	2.50413	3.78364	9.1624	4.23494	19.9119	20.0484	3.64896	3.9872	2.72241
2.36733	3.03388	5.80763	1.70649	5.17887	6.84297	4.91119	3.75315	11.7569	5.42927	2.86911	3.74998	4.47132	12.2946	5.16316	4.58122	6.75077	24.4861	11.2909	8.69105	21.7577	2.6057	2.50111	3.76827	9.26794	4.35318	19.8299	20.2318	3.68956	3.97508	2.73884
2.37331	3.05789	5.8039	1.69403	5.21232	6.87396	4.89466	3.76609	11.7562	5.44384	2.86428	3.7387	4.51024	12.2241	5.16509	4.55981	6.78409	24.8819	11.8332	8.77116	21.8382	2.62249	2.51519	3.75838	9.34973	4.38107	19.8162	20.5149	3.68837	3.97941	2.75653
2.37841	3.08927	5.7588	1.68182	5.23028	6.90922	4.87265	3.74097	11.7459	5.45961	2.8747	3.73526	4.57451	12.1506	5.17985	4.57334	6.8076	25.0114	12.4569	8.85088	21.8545	2.61827	2.53888	3.7554	9.39259	4.39197	19.8587	20.7788	3.67373	3.97323	2.80069
2.3792	3.14943	5.72072	1.68299	5.23442	6.93877	4.84393	3.73242	11.6892	5.483	2.8626	3.73748	4.64521	12.0308	5.16823	4.60303	6.82914	25.3617	12.7692	8.96767	21.8667	2.63074	2.57621	3.77454	9.42963	4.42794	19.7042	20.9446	3.65806	3.9683	2.85494
2.38145	3.18736	5.70628	1.67992	5.29722	7.01773	4.82809	3.75463	11.5052	5.50081	2.85729	3.74455	4.67774	11.9812	5.15611	4.59977	6.84819	25.562	13.037	9.02427	21.8041	2.67894	2.57302	3.80401	9.50573	4.46533	19.5609	21.0031	3.65358	3.97386	2.87399
2.38908	3.2194	5.66369	1.68849	5.35622	7.09967	4.81167	3.77257	11.4196	5.48629	2.8796	3.75146	4.74273	12.014	5.10092	4.60014	6.88237	25.6601	13.402	9.12147	21.8291	2.74572	2.57521	3.80155	9.66381	4.52524	19.6784	21.0611	3.64117	3.98249	2.88298
2.4009	3.27133	5.58701	1.69056	5.34476	7.13373	4.81013	3.78586	11.382	5.49104	2.91552	3.75793	4.89694	12.0282	5.09244	4.5963	6.89073	25.907	13.98	9.27596	21.8281	2.78649	2.56097	3.80395	9.74224	4.56712	19.7652	21.1392	3.6083	3.9783	2.90918
2.41556	3.34482	5.51951	1.69946	5.37726	7.13886	4.78838	3.77714	11.3471	5.51701	2.99911	3.75888	5.02519	12.0759	5.0889	4.59054	6.89857	26.2974	14.6219	9.57247	21.7639	2.81024	2.55384	3.80343	9.82879	4.62332	19.7604	21.2267	3.55333	3.98167	2.92579
2.42909	3.4191	5.4795	1.70406	5.4175	7.15883	4.77482	3.79442	11.3304	5.47073	3.02771	3.77367	5.06198	12.104	5.07424	4.57036	6.91001	26.8336	15.0594	9.84291	21.6605	2.82199	2.5609	3.83933	9.94623	4.72047	19.8311	21.3637	3.5265	3.99034	2.9282
2.46023	3.45646	5.44483	1.71478	5.45673	7.20935	4.77888	3.81201	11.4111	5.32431	3.04953	3.76454	5.21979	12.0802	5.03518	4.55359	6.9029	27.1335	15.4447	9.98232	21.6083	2.85263	2.56064	3.87259	9.99203	4.80156	19.8687	21.469	3.53759	3.99095	2.94478
2.51356	3.46039	5.38258	1.71399	5.51273	7.23794	4.78071	3.82261	11.4665	5.33047	3.07171	3.77294	5.45459	12.0189	5.01023	4.54184	6.906	27.2443	15.7901	10.087	21.6183	2.90964	2.54632	3.88557	10.0321	4.8302	19.8806	21.5171	3.52392	4.01905	2.94799
2.55589	3.46466	5.3113	1.71379	5.56663	7.26659	4.78389	3.81065	11.5099	5.41736	3.09907	3.78085	5.74055	11.9532	5.01715	4.52048	6.89944	27.4281	15.9775	10.1268	21.3732	2.96465	2.54157	3.89805	10.0691	4.84158	19.8462	21.5462	3.52357	4.07101	2.96421
2.56874	3.47065	5.2101	1.70904	5.58811	7.30316	4.7995	3.79074	11.3972	5.48952	3.12787	3.78234	6.01333	11.9355	5.0374	4.52214	6.88647	27.6052	16.0779	10.2103	20.7825	2.97751	2.54845	3.91984	10.0973	4.95339	19.7653	21.5695	3.54857	4.12637	2.96584
2.5828	3.49045	5.11436	1.70775	5.57828	7.30788	4.82563	3.75909	11.2566	5.54929	3.15566	3.7843	6.3515	11.7982	5.02488	4.52507	6.88074	27.6946	16.1955	10.3406	20.5141	3.0261	2.54795	3.95128	10.1401	5.12728	19.7144	21.627	3.5449	4.1707	2.98628
2.64764	3.51035	5.05272	1.71091	5.55671	7.32121	4.83355	3.74889	11.6855	5.58171	3.17091	3.77631	6.69208	11.6783	5.00191	4.52125	6.87341	28.1066	16.4471	10.4984	20.4628	3.13109	2.54709	4.04824	10.1639	5.2328	19.57	21.673	3.55087	4.20904	3.01891
2.7406	3.52267	5.04198	1.71555	5.53835	7.34342	4.84908	3.7558	11.8997	5.58741	3.18994	3.77241	6.94329	11.6468	4.98789	4.51028	6.8592	28.7716	16.6906	10.5696	20.4121	3.23171	2.55228	4.09122	10.1921	5.28827	19.4338	21.669	3.55857	4.23452	3.05235
2.78316	3.54273	5.04489	1.70716	5.59183	7.36039	4.90694	3.75428	11.9293	5.59438	3.20631	3.76779	7.14443	11.6998	4.98066	4.51497	6.85309	28.9826	16.9229	10.6448	20.1915	3.2743	2.56881	4.08187	10.2182	5.31525	19.3944	21.6979	3.56841	4.24375	3.10531
2.80309	3.55726	5.02698	1.70166	5.61051	7.38319	4.94468	3.74081	11.9603	5.60606	3.21841	3.76104	7.24398	11.7283	4.96588	4.49205	6.85333	28.843	17.1171	10.9679	19.8521	3.28964	2.58789	4.05603	10.2669	5.35632	19.326	21.7668	3.59022	4.26018	3.1771
2.81804	3.55419	4.98931	1.70129	5.64016	7.45371	5.0125	3.73503	11.8658	5.63399	3.23297	3.75947	7.34764	11.7954	4.95791	4.43682	6.88363	29.1262	17.2414	11.39	19.6638	3.29931	2.60022	4.03989	10.3011	5.44215	19.184	21.7817	3.60936	4.26269	3.23602
2.84067	3.5557	4.90575	1.69594	5.64528	7.45104	5.15658	3.72416	11.7343	5.63493	3.25662	3.73855	7.51339	11.8986	4.95967	4.42228	6.90561	30.1413	17.3507	11.6869	19.56	3.30467	2.61033	4.02899	10.3245	5.59626	19.2674	21.8494	3.61385	4.2608	3.26141
2.88252	3.56179	4.84617	1.69031	5.62844	7.45152	5.36229	3.6867	11.6954	5.62255	3.26394	3.73741	7.71713	11.8902	4.95148	4.43923	6.93213	30.8032	17.5101	11.912	19.4166	3.32386	2.64832	4.02013	10.3269	5.77021	19.2668	22.0598	3.61827	4.25675	3.29144
2.9131	3.56905	4.81821	1.70156	5.61371	7.47549	5.38962	3.65887	11.6582	5.59691	3.29895	3.7474	7.88226	11.7796	4.95728	4.44452	6.96726	31.0797	17.7209	12.0928	19.2422	3.35432	2.70386	4.02395	10.3441	5.85663	19.3001	22.2287	3.63832	4.25196	3.31025
2.96747	3.58098	4.76013	1.71574	5.62302	7.44036	5.51693	3.6435	11.6646	5.60324	3.33092	3.75127	8.05729	11.6599	4.97369	4.46009	6.99569	31.2097	17.951	12.5768	19.0646	3.42167	2.72919	4.02544	10.3586	5.93551	19.4708	22.4757	3.62717	4.24122	3.31632
3.02989	3.59267	4.70316	1.71135	5.62761	7.4526	5.65845	3.63091	11.6724	5.62439	3.35952	3.76606	8.23103	11.6623	4.97609	4.46204	7.01577	31.2096	18.1759	13.343	18.924	3.54229	2.75697	4.0247	10.3591	6.11736	19.584	22.7372	3.63844	4.24759	3.33314
3.06857	3.60679	4.6851	1.71744	5.65286	7.49726	5.71199	3.60626	11.6611	5.62064	3.37916	3.77462	8.42745	11.6903	4.97827	4.46587	7.02462	31.3276	18.3898	14.1969	18.4865	3.65845	2.79516	4.0037	10.4149	6.27193	19.4772	22.846	3.66387	4.24274	3.376
3.11646	3.60239	4.65305	1.72195	5.7046	7.56336	5.97553	3.58746	11.5107	5.63656	3.41226	3.7719	8.63974	11.7979	4.98234	4.44306	7.03534	31.4887	18.7167	14.8382	18.0821	3.71828	2.85038	3.97547	10.6181	6.37636	19.0856	22.8434	3.70926	4.2521	3.45649
3.17163	3.61029	4.65449	1.7304	5.76775	7.61628	6.11284	3.58047	11.3768	5.70335	3.48867	3.77742	8.97357	11.8103	4.98544	4.44029	7.03	31.6098	19.0873	15.2819	17.8747	3.74309	2.8824	3.96338	10.7719	6.44991	18.8678	22.8308	3.73708	4.25876	3.52792
3.2148	3.63065	4.61587	1.73522	5.79828	7.66424	6.10822	3.57928	11.2625	5.72497	3.53086	3.78049	9.4155	11.7628	4.96427	4.44086	7.02535	31.7712	19.418	15.8278	17.6955	3.74458	2.90707	3.96355	10.7769	6.55389	18.8459	22.8442	3.74874	4.25543	3.57883
3.25618	3.62949	4.56728	1.7377	5.81751	7.77272	6.11906	3.58741	11.1915	5.77557	3.55637	3.77306	9.76092	11.7675	4.94236	4.44621	7.0444	31.9191	19.7662	16.2107	17.4985	3.75439	2.90641	3.95502	10.9741	6.70988	18.8047	22.8417	3.75148	4.26729	3.58579
3.32647	3.62262	4.53076	1.76111	5.82471	7.81708	6.14262	3.6027	11.0989	5.90487	3.63137	3.77251	9.93469	11.7671	4.89304	4.45243	7.07206	31.9883	20.1658	16.5563	16.9496	3.79672	2.91307	3.92403	11.2859	6.92935	18.712	22.7933	3.76586	4.29434	3.59593
3.37601	3.61438	4.51899	1.75836	5.85574	7.94596	6.15075	3.61377	11.0337	5.99996	3.7025	3.77278	10.0552	11.7158	4.85255	4.45094	7.09873	32.1269	20.6817	17.0907	16.8363	3.83768	2.95055	3.90923	11.5081	7.084	18.635	22.7253	3.77557	4.29844	3.62403
3.3934	3.62432	4.49752	1.7623	5.90843	8.02041	6.22969	3.63124	11.0288	6.07201	3.73218	3.75593	10.3835	11.6091	4.84229	4.44586	7.09895	32.3774	21.1306	17.4715	16.8421	3.8674	3.04742	3.90251	11.729	7.21043	18.6644	22.8705	3.7949	4.30048	3.64031
3.4499	3.61094	4.46961	1.76773	5.94307	8.12496	6.3217	3.64516	10.9522	6.11457	3.85946	3.75262	10.7864	11.5805	4.83234	4.42909	7.09332	32.7539	21.6205	17.6674	16.7292	3.90045	3.12508	3.88981	11.9518	7.40345	18.3008	22.9596	3.78614	4.28874	3.66427
3.51293	3.59594	4.44397	1.77066	5.94484	8.23672	6.3691	3.64496	10.8433	6.13419	3.92551	3.74442	11.0608	11.5826	4.82487	4.4129	7.08929	32.9131	22.2156	17.8607	16.575	3.93234	3.14632	3.87975	12.2576	7.51635	17.9916	22.9883	3.81099	4.28424	3.68683
3.61924	3.61733	4.42886	1.76584	5.95564	8.29887	6.42645	3.64946	10.759	6.13835	3.98106	3.73202	11.4238	11.6159	4.81377	4.40211	7.07953	33.2501	22.7504	18.104	16.4228	3.96726	3.18713	3.86372	12.4198	7.59152	18.0309	23.0341	3.82845	4.292	3.70894
3.85164	3.64236	4.44521	1.77584	5.98765	8.31181	6.48972	3.64984	10.647	6.11421	4.03277	3.73009	11.8983	11.5176	4.81014	4.40538	7.1537	34.0732	23.4511	18.3642	16.2908	3.99617	3.21836	3.84434	12.5293	7.69906	18.0959	23.202	3.82517	4.30559	3.73985
4.11883	3.65155	4.47043	1.78312	5.98777	8.45269	6.50584	3.64436	10.4999	6.11172	4.0807	3.72269	12.479	11.4774	4.80923	4.39737	7.17605	34.6101	23.9357	18.8325	16.1409	4.01833	3.28481	3.82584	12.6368	7.89484	18.1197	23.4277	3.8296	4.30048	3.75769
4.35394	3.66719	4.50122	1.79619	5.97698	8.59	6.52195	3.6439	10.3947	6.16158	4.16962	3.72467	13.0557	11.4238	4.78767	4.40124	7.19417	34.9796	24.131	19.6828	15.825	4.06152	3.33131	3.80489	12.7489	8.04016	18.2198	23.5973	3.83285	4.25224	3.77037
4.47832	3.65092	4.52573	1.8023	6.00636	8.65065	6.53687	3.63401	10.3186	6.22961	4.17025	3.70865	13.5714	11.3864	4.75651	4.38874	7.2695	35.4535	24.2532	20.0272	15.5831	4.07309	3.36937	3.80444	12.9004	8.21986	18.3289	23.7041	3.85383	4.21382	3.79228
4.56819	3.6412	4.50194	1.79814	6.0618	8.69969	6.55363	3.63463	10.2312	6.31578	4.1976	3.70158	14.1346	11.5804	4.75957	4.37164	7.39585	35.6757	24.4263	20.3085	15.466	4.11716	3.40313	3.80242	13.0038	8.49669	18.4495	23.7863	3.88994	4.2141	3.82052
4.74534	3.64595	4.48836	1.80912	6.11343	8.81227	6.62376	3.63763	10.171	6.38218	4.24244	3.70611	14.505	11.6908	4.7788	4.35077	7.4494	35.8672	24.8758	20.5093	15.4513	4.2103	3.43158	3.81246	13.0414	8.74028	18.6569	23.838	3.94922	4.2396	3.8311
5.03108	3.66818	4.4998	1.80525	6.11313	8.93478	6.55418	3.63392	10.0678	6.43885	4.32565	3.71229	14.6134	11.7399	4.78379	4.3417	7.46443	36.4506	25.5559	20.7275	15.4341	4.32844	3.44702	3.84776	13.148	8.84758	18.8415	23.8901	4.00129	4.2486	3.85865
5.26524	3.64423	4.53523	1.80839	6.15834	8.97305	6.50366	3.62103	9.98205	6.52209	4.37289	3.67036	14.7681	11.7073	4.77832	4.3396	7.50037	37.1397	26.2037	20.8774	15.3828	4.37177	3.45373	3.87104	13.3623	8.95147	19.1804	24.0291	4.04011	4.25037	3.87302
5.36946	3.58764	4.55485	1.81323	6.2337	8.84447	6.59162	3.61118	9.80104	6.61762	4.41825	3.60607	14.9841	11.6407	4.75154	4.34432	7.52569	37.4433	26.816	20.9335	15.3371	4.41381	3.45748	3.86927	13.5208	9.13012	19.3578	24.1381	4.1398	4.23991	3.87623
5.42307	3.57182	4.56021	1.80641	6.27269	8.85463	6.7704	3.58715	9.67626	6.67366	4.44214	3.58829	15.1412	11.6543	4.71338	4.36364	7.55271	37.5903	27.4671	21.0379	15.2446	4.47969	3.46655	3.87265	13.5615	9.31703	19.5659	24.3714	4.236	4.25092	3.88068
5.47844	3.58998	4.58686	1.79889	6.30544	8.88723	6.90882	3.55392	9.6115	6.68461	4.46083	3.57782	15.3572	11.7983	4.69171	4.4059	7.5745	38.0335	28.1085	21.4007	15.2013	4.5269	3.47639	3.92438	13.6767	9.46383	19.7836	24.4586	4.30732	4.26672	3.88474
5.5839	3.59415	4.61898	1.7992	6.41298	8.85804	6.78942	3.52521	9.51907	6.68739	4.49731	3.51632	15.5841	11.9153	4.67255	4.43216	7.56888	38.3083	28.5051	21.7123	15.139	4.61546	3.49652	3.95142	13.8068	9.66265	20.2177	24.4229	4.37746	4.28032	3.8854
5.72454	3.55842	4.62559	1.81469	6.5419	8.80237	6.45627	3.52304	9.53304	6.69262	4.53981	3.37792	15.8717	11.8359	4.63502	4.43139	7.56458	38.6414	28.6513	21.8651	15.0504	4.66216	3.5089	3.92204	13.8021	9.83137	20.6413	24.3433	4.45667	4.29903	3.8972
5.90424	3.5447	4.60904	1.81803	6.60738	8.79927	6.63313	3.50414	9.55947	6.69122	4.59858	3.24879	16.2374	11.8949	4.59152	4.43772	7.58361	39.2513	28.9357	21.9764	15.0412	4.68693	3.54667	3.89882	13.7004	9.94327	20.7518	24.3306	4.65031	4.30481	3.91544
6.05818	3.55302	4.61934	1.81499	6.62668	8.83509	6.6661	3.49709	9.57994	6.70205	4.6384	3.13548	16.6129	11.9595	4.56583	4.44817	7.59546	40.1243	29.6502	22.2172	14.9996	4.75425	3.60321	3.91985	13.6919	10.0679	20.9723	24.3891	4.85734	4.31785	3.93028
6.26186	3.57161	4.6391	1.8286	6.62734	8.95953	6.74203	3.49546	9.51805	6.69377	4.66506	3.09043	16.8844	12.0394	4.52249	4.45627	7.64589	40.5002	30.7135	22.4129	14.8727	4.82673	3.62838	3.92847	13.7557	10.269	21.1212	24.4844	4.95008	4.33207	3.94275
6.51454	3.59143	4.65233	1.84282	6.67187	9.00085	6.73334	3.48926	9.47867	6.70091	4.76506	3.09176	17.1221	12.1809	4.48867	4.46507	7.68141	40.9289	31.3027	22.5744	14.8171	4.86569	3.64962	3.93862	13.7804	10.4758	21.1423	24.648	5.09151	4.33739	3.9699
6.79769	3.61771	4.63648	1.84692	6.74668	9.06258	6.73805	3.46934	9.43849	6.73206	4.86477	3.06978	17.4165	12.4454	4.49118	4.4659	7.70774	41.2047	31.8906	22.7416	14.7794	4.9019	3.64779	3.93738	13.7515	10.7573	21.1641	24.7142	5.22343	4.34339	4.0222
7.15811	3.66612	4.66792	1.84638	6.83654	9.12258	6.74416	3.43627	9.36847	6.76801	4.94138	3.05674	17.8064	12.6144	4.50477	4.45416	7.66974	41.2693	32.2564	23.0135	14.7414	4.96305	3.6484	3.91125	13.6233	10.936	21.1485	24.6694	5.33588	4.37216	4.09731
7.50524	3.7252	4.69344	1.84468	6.91381	9.17749	6.75925	3.40575	9.30637	6.83734	5.01607	3.02009	18.1168	12.713	4.50801	4.46216	7.69608	41.503	32.4453	23.3597	14.6951	5.04304	3.69729	3.88423	13.4598	11.0596	21.223	24.7913	5.39552	4.38466	4.13064
7.73196	3.80743	4.71129	1.83557	6.98923	9.29449	6.78756	3.37523	9.31859	6.87891	5.08334	2.99614	18.4152	12.9746	4.49534	4.47571	7.76624	41.6903	32.5445	23.5763	14.5275	5.08265	3.7326	3.86642	13.3929	11.4407	21.4456	25.155	5.45217	4.39226	4.15694
7.85621	3.84871	4.71457	1.83758	7.05772	9.47664	6.85193	3.35058	9.31343	6.92736	5.11386	2.96546	18.6762	13.3008	4.49919	4.44206	7.90179	41.9278	32.8407	23.7625	14.4475	5.10508	3.73765	3.86712	13.3274	12.1004	21.5321	25.3397	5.54438	4.40878	4.17615
7.9935	3.87976	4.70658	1.84012	7.07449	9.56706	6.92923	3.34715	9.30836	6.9699	5.15089	2.95446	18.8288	13.565	4.5029	4.35176	8.04416	42.127	33.3727	23.8101	14.5223	5.14432	3.74623	3.86792	13.0726	12.6041	21.6749	25.4407	5.59508	4.45198	4.18706
8.18628	3.92611	4.70621	1.86034	7.13554	9.60465	7.02057	3.32788	9.30225	6.98407	5.26893	2.94838	19.0021	13.7624	4.5168	4.28943	8.19029	42.3408	33.853	23.8742	14.2862	5.19165	3.75827	3.86554	12.7666	12.8441	21.9486	25.4272	5.67025	4.48891	4.20369
8.40254	3.92493	4.72706	1.87007	7.22934	9.69335	7.10362	3.29118	9.28796	7.01483	5.37962	2.94456	19.6203	13.9292	4.54102	4.2704	8.27181	42.5958	33.9769	23.8838	13.894	5.23692	3.77809	3.84554	12.548	13.0796	22.2788	25.3973	5.8182	4.51351	4.21454
8.54934	3.87587	4.72552	1.86975	7.26964	9.89369	7.1856	3.25633	9.25241	7.05544	5.42967	2.91233	20.3989	14.2525	4.56817	4.2529	8.25497	43.3023	33.98	23.8942	13.6153	5.31552	3.79618	3.84439	12.5267	13.2637	22.633	25.4459	6.0457	4.52595	4.23084
8.67771	3.90069	4.74626	1.8743	7.31338	10.0064	7.22376	3.25526	9.23456	7.10649	5.62241	2.87437	20.6586	14.532	4.59198	4.19324	8.23584	43.7748	34.1204	23.9487	13.4752	5.35389	3.8008	3.88132	12.5455	13.3847	22.7165	25.2625	6.29737	4.53797	4.24581
8.74949	3.94394	4.77742	1.87407	7.38665	10.0823	7.27535	3.27303	9.23032	7.11379	5.69383	2.86776	20.7601	14.6001	4.5987	4.16834	8.26611	44.0512	34.3065	23.985	13.2446	5.36155	3.80567	3.91782	12.503	13.5259	22.806	24.8389	6.44714	4.60112	4.2692
8.80096	3.98807	4.75296	1.87018	7.41634	10.1463	7.33435	3.27944	9.16492	7.10939	5.75547	2.86877	20.8832	14.8114	4.58127	4.14883	8.40813	44.6588	34.5081	23.9663	13.0429	5.36763	3.79645	3.9159	12.4804	13.764	23.1904	24.3948	6.55452	4.73329	4.28901
8.85787	4.01584	4.72405	1.86782	7.39914	10.4087	7.40011	3.27749	9.1233	7.09126	5.81933	2.87253	21.2056	15.0471	4.61885	4.1309	8.54691	45.6614	34.4486	23.9485	12.6274	5.41839	3.79618	3.92684	12.3966	14.1318	24.0597	24.1957	6.72601	4.8237	4.31811
8.9889	4.05361	4.70818	1.87271	7.43914	10.7372	7.44787	3.28284	9.12076	7.06477	5.81799	2.86517	21.6294	15.0318	4.69964	4.08429	8.62125	46.7955	34.2462	23.9662	12.4106	5.46288	3.79719	3.96702	12.3111	14.4559	24.7853	24.3257	6.9363	4.90101	4.3265
9.19277	4.12266	4.707	1.87208	7.51376	10.8759	7.58068	3.30328	9.08945	7.03871	5.88015	2.8338	21.8627	15.1937	4.79083	4.03425	8.63105	47.5189	34.2593	24.0888	12.3961	5.49588	3.79386	4.02712	12.3007	14.828	25.2657	24.3214	7.12282	4.94396	4.33832
9.36006	4.17821	4.71532	1.86451	7.55037	10.9374	7.72681	3.28266	9.08148	7.02545	5.96264	2.82022	21.9994	15.4467	4.92447	3.99108	8.64439	47.8938	34.2457	24.1369	12.3781	5.55014	3.79745	4.04581	12.2879	15.0511	25.314	24.3616	7.37728	4.98446	4.3385
9.47248	4.19798	4.73211	1.86749	7.56091	11.1142	7.90018	3.24484	9.08012	7.01579	5.99188	2.8227	22.1574	15.5788	5.06565	3.98199	8.82281	47.9306	34.3572	24.2638	12.2899	5.56818	3.79678	4.05762	12.3429	15.1271	25.447	24.7282	7.60024	5.04963	4.34117
9.59739	4.20873	4.704	1.86766	7.59722	11.4879	8.12505	3.24753	9.07953	6.99997	6.05443	2.80099	22.3595	15.6819	5.16172	3.94386	9.1766	48.2218	34.7676	24.3231	12.1053	5.61178	3.79993	4.04754	12.3686	15.1608	25.6745	25.0899	7.78993	5.10829	4.3448
9.75996	4.26581	4.68766	1.87599	7.65893	11.7904	8.14707	3.22658	9.07281	6.97742	6.22879	2.78316	22.5087	15.786	5.16379	3.94577	9.56726	49.2999	35.5488	24.3551	11.9287	5.63982	3.81135	4.03064	12.3641	15.3146	25.8628	25.0964	7.99178	5.13499	4.35389
9.94906	4.26688	4.68955	1.88713	7.75682	11.9366	8.18701	3.24149	9.0453	6.94669	6.30921	2.75313	22.5688	16.14	5.16236	3.95646	9.85924	50.3738	36.3212	24.4156	11.7882	5.64719	3.81379	4.04128	12.3468	15.7347	26.2655	25.0823	8.28154	5.15746	4.37918
10.0884	4.2404	4.70289	1.88685	7.83453	12.0147	8.2726	3.24895	9.03003	6.90212	6.35474	2.75956	22.603	16.8822	5.24739	3.95186	10.1151	51.1283	36.7745	24.4909	11.7517	5.65486	3.8126	4.05116	12.3455	16.0632	26.8259	25.342	8.6432	5.20914	4.41272
10.2094	4.20054	4.70241	1.90635	7.92943	12.0873	8.32238	3.27357	8.94618	6.85792	6.48985	2.77225	22.6605	17.3893	5.35242	3.93845	10.3161	51.6254	37.4676	24.4114	11.7271	5.70649	3.82039	4.04899	12.402	16.1185	27.2484	26.0018	8.93551	5.26924	4.4555
10.2768	4.17937	4.68842	1.90418	8.01052	12.1962	8.3623	3.28584	8.87293	6.83263	6.55074	2.77799	22.7627	17.7421	5.43516	3.92274	10.4868	53.1473	38.4463	24.1947	11.6984	5.77351	3.82337	4.02051	12.4527	16.2404	27.5112	26.6029	9.1175	5.32314	4.48145
10.3257	4.20249	4.68514	1.91307	8.11057	12.2821	8.4956	3.26886	8.76605	6.84231	6.5663	2.76296	22.791	18.1423	5.5308	3.90701	10.57	54.6188	39.6576	24.227	11.5595	5.78809	3.8216	4.01359	12.427	16.4715	28.0895	26.9515	9.20498	5.37556	4.47818
10.4245	4.28759	4.685	1.91931	8.19694	12.3932	8.64683	3.25547	8.70233	6.83957	6.63261	2.79181	22.679	18.8646	5.58816	3.8962	10.7808	55.2511	40.3878	24.2873	11.3954	5.7767	3.82086	3.99984	12.3681	16.7202	28.6541	27.3594	9.30271	5.49362	4.48747
10.5379	4.38312	4.68004	1.92302	8.29934	12.6198	9.03189	3.23673	8.54052	6.8924	6.74743	2.8249	22.5631	20.0299	5.65371	3.86909	11.1208	55.2798	40.7879	24.2948	11.2849	5.79406	3.81471	3.99711	12.3447	16.9124	28.7758	27.7334	9.60015	5.65051	4.50942
10.6752	4.40877	4.66843	1.91495	8.42952	12.8713	9.30649	3.2206	8.42221	6.92734	6.81844	2.83732	22.5714	21.4034	5.76632	3.87826	11.2593	55.4374	41.0493	24.3152	11.1544	5.88304	3.80916	3.95971	12.3225	17.1426	28.7793	27.9795	10.1653	5.77848	4.54084
10.8216	4.43465	4.67917	1.91086	8.60022	13.0918	9.58955	3.2362	8.38914	6.96171	6.90569	2.85805	22.641	22.2923	5.85863	3.88378	11.3694	55.8622	41.3899	24.3351	10.9801	5.94596	3.80436	3.94046	12.3656	17.4946	28.9544	28.1512	10.5621	5.83828	4.55342
10.9872	4.4649	4.6997	1.90919	8.71479	13.2638	9.72318	3.25008	8.00965	6.97258	7.17818	2.88152	22.6554	23.6842	5.90311	3.90271	11.5212	56.4921	41.7623	24.3916	10.7392	5.99315	3.8165	3.92916	12.4432	17.8655	29.2777	28.351	10.8344	5.86859	4.567
11.1133	4.53725	4.69137	1.89857	8.88743	13.3651	9.75769	3.25931	7.44926	7.02859	7.26303	2.90683	22.6682	25.3224	5.92386	3.90273	11.7016	57.3581	41.9937	24.4841	10.6634	5.99881	3.82656	3.91017	12.484	18.0721	29.6661	28.6176	11.351	6.01781	4.6172
11.1879	4.73354	4.69372	1.89945	9.03589	13.4806	9.72454	3.25439	7.28194	7.27096	7.32667	2.9416	22.6643	26.3118	5.92185	3.92204	11.9271	57.7119	42.1785	24.9351	10.5789	6.06007	3.82309	3.89374	12.5047	18.2151	30.2557	28.7938	12.1263	6.19106	4.65702
11.3153	4.89275	4.70291	1.90534	9.15872	13.6117	9.66612	3.25598	7.18902	7.52189	7.3559	2.95758	22.7264	26.8547	5.9301	3.9345	12.2024	57.8906	42.3753	25.5144	10.6673	6.12034	3.84328	3.88293	12.5381	18.4283	30.6712	29.2555	12.8673	6.32587	4.73553
11.4711	4.93173	4.7264	1.90691	9.23317	13.7366	9.69	3.26823	7.13654	7.61294	7.37528	3.01257	22.7784	28.0074	5.98971	3.94894	12.5314	58.0202	42.9495	25.8492	10.7397	6.18363	3.85458	3.81472	12.6057	18.5724	31.0802	29.8503	13.4642	6.39822	4.8149
11.6482	5.00699	4.76141	1.91763	9.28935	13.9059	9.67939	3.27151	7.10745	7.61335	7.39464	3.07159	22.8046	29.0027	6.0846	3.9622	12.857	57.9722	44.0294	26.1136	10.759	6.20609	3.87453	3.75813	12.7049	18.8831	31.6845	30.1664	13.8475	6.525	4.87793
11.8758	5.01232	4.80007	1.91481	9.34674	14.0335	9.84042	3.25823	7.03432	7.60215	7.46172	3.10194	22.7976	29.4879	6.17748	3.96557	13.1588	58.2482	44.7199	27.161	10.9218	6.28152	3.88935	3.74004	12.8434	19.3397	32.4743	30.4104	14.1787	6.64997	4.92368
11.9886	5.02903	4.84631	1.91814	9.52155	14.3605	9.92183	3.26028	6.97327	7.61218	7.56032	3.11779	22.7977	30.8716	6.27054	3.95694	13.423	59.1157	44.8134	27.822	11.0033	6.49766	3.89873	3.70897	12.8997	20.0006	32.98	30.5184	14.5481	6.76241	4.9636
12.03	5.11599	4.91752	1.91846	9.70361	14.4421	9.97005	3.25487	6.90279	7.59867	7.57832	3.13324	22.84	31.9506	6.31695	3.94759	13.6982	59.7787	44.852	27.8372	10.9344	6.75744	3.92011	3.70752	12.9474	20.4084	33.4637	30.6419	15.0813	6.95772	5.04954
12.0614	5.25521	4.96626	1.91002	9.79487	14.5068	10.0535	3.26652	6.79756	7.59309	7.71439	3.145	22.9307	32.5509	6.299	3.93891	13.9056	59.7516	45.0196	27.8847	10.8549	6.94214	3.93744	3.69541	13.0387	20.7573	34.7819	30.8613	15.4044	7.2249	5.12474
12.2017	5.36951	5.01017	1.92814	9.83225	14.7297	10.1581	3.27533	6.75428	7.64247	7.80301	3.14662	22.9426	33.6671	6.26055	3.92394	14.0291	60.3913	45.2996	28.3305	10.792	7.17851	3.9183	3.68954	13.0829	21.1973	36.4239	31.1774	15.5333	7.29314	5.18003
12.5229	5.40544	5.01915	1.95986	9.88017	14.8623	10.081	3.28227	6.77195	7.67013	7.89385	3.16658	22.8713	34.5013	6.20823	3.92447	14.1174	61.576	45.5966	28.7176	10.8269	7.3787	3.88174	3.69033	13.115	21.5516	37.6972	31.6108	15.7584	7.31799	5.22205
12.8226	5.43316	5.04506	1.96155	9.99629	15.0218	9.97289	3.24739	6.76771	7.66822	8.14328	3.25598	22.9699	34.7848	6.20067	3.92969	14.2928	62.4063	45.7981	28.9645	10.9427	7.48562	3.86544	3.66892	13.1318	21.8759	38.96	31.8966	16.2292	7.39447	5.3076
13.0426	5.46204	5.07862	1.96381	10.0869	15.1118	10.1323	3.22038	6.77978	7.66863	8.30621	3.28451	22.9926	34.9835	6.23742	3.95947	14.5017	62.9469	45.9212	28.9586	10.7811	7.71042	3.87886	3.63977	13.2987	22.2552	39.8219	32.129	16.5655	7.47144	5.36278
13.2357	5.50185	5.14158	1.97296	10.1223	15.1788	10.285	3.22641	6.81778	7.76906	8.49584	3.30832	22.9628	35.7295	6.36077	3.97571	14.6907	64.1207	46.0026	28.9167	10.6786	8.30156	3.89005	3.63556	13.3468	22.4369	40.7371	32.6932	16.8743	7.56365	5.37569
13.3813	5.55247	5.24509	1.97339	10.221	15.1762	10.3308	3.23776	6.79351	7.8738	8.56353	3.34543	22.8738	36.7541	6.50948	3.99722	14.7564	65.2244	45.9747	29.0235	10.7581	8.66911	3.85825	3.62398	13.3972	22.5259	41.7206	33.5179	17.107	7.69253	5.38978
13.474	5.59994	5.31167	1.99337	10.4039	15.2979	10.4571	3.26427	6.79185	7.91828	8.65809	3.37282	22.7954	37.3611	6.61013	3.99286	14.7877	66.4222	45.9979	29.5672	10.8373	8.7821	3.83723	3.59739	13.5772	22.6913	43.3139	33.9398	17.2739	7.89683	5.41772
13.6462	5.67499	5.35602	1.99381	10.6027	15.5066	10.5387	3.27149	6.88108	7.89994	8.70619	3.4181	22.6547	37.7227	6.6873	4.02024	14.8483	67.4941	46.1634	29.7069	10.8367	8.83227	3.84321	3.57807	13.7536	22.9963	44.8373	34.3499	17.5792	8.11256	5.53021
13.7696	5.70524	5.40626	1.99688	10.7285	15.7098	10.5739	3.26725	6.95635	7.88294	8.79899	3.45683	22.4342	37.9189	6.75918	4.10084	14.9783	68.0825	46.4195	29.6064	10.8265	8.87016	3.87567	3.57449	13.8768	23.268	45.4601	34.8495	18.0345	8.27702	5.68662
13.8367	5.73921	5.55967	1.99348	10.8237	15.9303	10.6586	3.26435	6.98925	7.90377	8.91674	3.48413	22.1974	38.744	6.81804	4.21083	15.1825	68.2382	46.593	29.7986	10.9084	8.88733	3.88477	3.58337	13.7967	23.8271	45.9042	35.1974	18.469	8.41177	5.77

## Sheet: Control
ID01	ID02	ID03	ID04	ID05	ID06	ID07	ID08	ID09	ID10	ID11	ID12	ID13	ID14	ID15	ID16	ID17	ID18	ID19	ID20	ID21	ID22	ID23	ID24	ID25	ID26	ID27	ID28	ID29	ID30	ID31
10.2706	6.35555	6.81006	1.9331	26.1904	13.1769	15.4852	3.18243	7.65844	12.4925	11.087	6.33512	15.3487	51.4926	4.22691	5.15626	11.0017	71.6335	40.8011	16.9618	14.2914	4.95156	4.47876	3.87791	6.33677	20.9426	21.0827	34.5846	15.3001	11.7192	23.8733
10.3376	6.395	6.92068	1.93041	26.4741	13.3311	15.6296	3.27716	7.59086	12.8022	11.2676	6.47514	15.3562	53.2236	4.28765	5.31489	11.1834	74.5813	40.9234	17.012	14.2312	4.96696	4.48732	3.89559	6.46743	21.2291	21.4799	34.7811	15.6734	11.803	24.5438
10.4208	6.43414	6.94865	1.93118	26.9295	13.4327	15.9267	3.36409	7.48153	13.2059	11.3578	6.7287	15.3901	55.1134	4.35972	5.42855	11.2177	76.1111	40.714	17.2322	14.1565	5.03122	4.48141	3.97731	6.65734	21.3456	21.625	35.128	15.9362	11.938	24.9863
10.5807	6.43596	7.08106	1.94142	27.245	13.4746	16.0425	3.4077	7.44957	13.5564	11.4707	6.83785	15.4115	56.555	4.43367	5.4645	11.3504	76.4421	40.6487	17.3641	13.8089	5.08092	4.47752	4.01316	6.8449	21.558	21.9724	35.6459	16.1508	12.2301	25.7756
10.803	6.46342	7.39153	1.95387	27.549	13.7241	16.1118	3.44923	7.38511	13.8336	11.5231	6.87977	15.4466	57.5351	4.45846	5.66375	11.5465	77.5072	40.8881	17.1411	13.3991	5.09206	4.51238	4.09106	6.9808	21.921	22.3087	35.8852	16.4383	12.6534	26.6349
11.0429	6.51711	7.62694	1.95849	27.8073	14.0782	16.198	3.52014	7.33736	14.5422	11.438	6.99208	15.4987	58.9424	4.4497	5.9743	11.7868	79.3421	40.9644	16.8224	13.2645	5.10722	4.57719	4.24676	7.03837	22.3516	22.4486	36.2001	16.8527	13.0065	27.146
11.2065	6.57159	7.69699	1.96512	28.0237	14.1507	16.2964	3.59205	7.29075	15.4139	11.442	7.18597	15.5986	60.1747	4.45106	6.20299	11.9376	80.5382	40.6556	16.688	13.0874	5.13809	4.62588	4.30801	7.06976	22.6114	22.9015	37.3096	17.1726	13.2724	27.3699
11.3185	6.62943	7.75169	1.96687	28.1234	14.248	16.5162	3.69089	7.23563	16.0678	11.5026	7.38882	15.748	61.0197	4.50927	6.30035	12.0165	81.3102	39.9095	16.7845	13.0488	5.1847	4.65284	4.36121	7.11	22.7452	23.1879	38.8365	17.4657	13.5268	27.7047
11.3757	6.71732	7.87791	1.96736	28.2697	14.5117	16.7628	3.80557	7.19913	16.2886	11.7251	7.52088	15.7895	62.0038	4.68323	6.48331	12.1012	82.2079	40.1959	16.9247	13.0765	5.20704	4.71219	4.44138	7.2382	22.9588	23.3269	39.6691	17.7742	13.642	28.0629
11.3955	6.82036	7.97595	1.97982	28.4408	14.6201	16.9035	3.93619	7.10262	16.6373	11.8445	7.58799	15.8296	63.7889	4.88616	6.8064	12.3481	84.2832	40.8788	17.0987	13.0989	5.24915	4.74557	4.57399	7.32534	23.2461	23.3412	39.7785	18.187	13.7356	28.4842
11.436	6.79935	8.07013	1.98733	28.5934	14.7927	17.0431	3.99663	7.00526	17.1381	11.8811	7.72524	15.8739	65.3238	5.08464	7.08031	12.5365	85.5058	41.1278	17.2086	12.894	5.28023	4.78242	4.63608	7.35902	23.5071	23.4743	39.672	18.5335	13.8443	29.2157
11.5916	6.75378	8.12846	1.99074	28.7621	14.9773	17.1562	4.01987	6.96791	18.0354	11.895	7.86284	15.9161	65.8748	5.29557	7.36619	12.6858	85.8428	41.1847	17.2059	12.7958	5.30822	4.84558	4.73957	7.37946	23.7948	23.6408	39.8335	18.7295	13.8964	29.9549
11.8166	6.78271	8.24735	2.01905	28.8743	15.0317	17.2091	4.05063	6.96762	18.9676	12.1097	7.97592	15.8634	66.1582	5.4982	7.58611	12.978	85.7826	41.3848	17.1468	12.7313	5.32765	4.94331	4.80778	7.40449	24.0074	23.9196	40.0094	18.805	13.9163	30.5484
11.9315	6.8685	8.45816	2.05006	28.8818	15.1453	17.2923	4.12967	6.98677	19.4729	12.2389	8.07416	15.8167	66.7154	5.65423	7.83993	13.2284	85.8166	41.5738	17.1295	12.6352	5.3317	4.98527	4.83936	7.46786	24.1913	24.3683	40.2674	19.0309	13.9822	30.8976
11.9239	6.87818	8.63831	2.05513	28.848	15.4566	17.4012	4.19276	6.98134	19.9056	12.2504	8.17273	15.9146	67.4767	5.77337	8.18669	13.4036	85.9848	41.6566	17.1015	12.4578	5.34103	5.07093	4.885	7.57481	24.8544	24.6245	40.7087	19.3193	14.1687	31.2618
11.9048	6.92598	8.76709	2.05446	28.8371	15.8866	17.498	4.22019	6.95828	20.5883	12.2142	8.30003	16.068	68.1797	5.85361	8.44228	13.6753	86.1756	41.7072	17.0255	11.6621	5.34566	5.143	4.93325	7.69512	25.1871	24.8406	40.9947	19.5702	14.3822	31.5192
11.9404	6.99385	9.06388	2.06469	28.8456	16.0589	17.5934	4.2648	6.87162	21.6888	12.2511	8.48512	16.2617	68.7551	5.94482	8.64263	14.0819	87.2088	42.0363	17.0793	11.588	5.35	5.15892	5.01443	7.81877	25.2287	25.0549	41.1894	19.8497	14.5561	31.8943
12.1064	7.03435	9.24977	2.06747	28.8602	16.1215	17.7118	4.30172	6.83193	22.974	12.2537	8.64377	16.1961	69.1919	6.01183	8.81687	14.4149	87.8332	42.2176	17.4009	11.6322	5.37403	5.19565	5.13169	7.99346	25.6999	25.2683	41.6122	20.0807	14.7616	32.4407
12.3842	7.03987	9.34518	2.07908	28.8991	16.3144	17.8914	4.33432	6.81398	23.6066	12.2507	8.74776	16.0903	69.4736	6.06931	8.98449	14.5658	88.2588	42.4671	17.6015	11.8872	5.41189	5.24796	5.32134	8.17626	26.4232	25.4976	42.2506	20.276	14.974	33.095
12.5029	7.07067	9.40474	2.08469	28.9542	16.5058	17.9068	4.35198	6.85683	24.2244	12.2479	8.83259	16.0988	69.668	6.13648	9.11322	14.7135	89.0911	42.7543	17.8134	12.1643	5.43308	5.27455	5.39118	8.28703	26.6395	25.657	42.4671	20.385	15.203	33.534
12.5323	7.07947	9.46285	2.08634	28.9914	16.6753	17.8839	4.38802	6.93889	25.5685	12.2696	8.92776	16.1208	70.2398	6.24563	9.29943	14.8316	90.327	43.0286	17.9094	12.0835	5.45835	5.2971	5.70179	8.55262	26.6651	25.8685	42.5791	20.4717	15.362	33.7938
12.5727	7.05962	9.55716	2.11197	29.034	16.8653	18.0065	4.45441	6.98299	26.7227	12.3368	8.98042	16.1465	71.1083	6.37956	9.46263	14.9105	91.5133	43.2692	18.356	12.02	5.47321	5.37319	5.95812	8.74752	26.7318	26.1003	42.6799	20.5411	15.4245	34.0629
12.738	7.10025	9.67206	2.12111	29.0627	16.9885	18.0545	4.49851	7.17111	27.3499	12.3873	9.03042	16.0945	71.7849	6.50001	9.58637	15.0213	91.9593	43.2273	19.15	12.0016	5.48531	5.4417	6.04728	8.8311	26.986	26.1534	42.8191	20.5768	15.4669	34.3484
12.9413	7.20564	9.73244	2.1278	29.0692	17.0626	18.0859	4.52975	7.34252	27.9518	12.506	9.08118	16.0346	72.4257	6.5564	9.68069	15.1393	92.1932	43.1244	19.5816	12.0568	5.4898	5.52064	6.20024	8.92356	27.2221	26.2378	43.1879	20.6317	15.547	34.4752
12.9977	7.2505	9.7757	2.1281	29.0946	17.07	18.2442	4.53219	7.46496	28.6269	12.481	9.09979	16.0396	73.3125	6.60385	10.0076	15.3434	92.5244	43.5177	19.8034	12.0254	5.48266	5.64263	6.37217	9.07401	27.6449	26.4124	43.5528	20.7022	15.6316	34.5411
13.0346	7.23746	9.93002	2.12838	28.971	17.0419	18.3452	4.56267	7.46518	29.2183	12.4973	9.14986	16.0112	74.3379	6.64686	10.5124	15.523	93.2652	43.8759	19.8849	12.1789	5.47791	5.70966	6.44776	9.18012	29.0344	26.6575	44.0162	20.7722	15.8519	34.6518
13.0464	7.25239	10.036	2.12663	28.8853	17.0891	18.4202	4.62881	7.51268	29.6652	12.5492	9.25087	15.9392	75.0295	6.74367	10.8761	15.6303	93.5811	44.5411	19.9873	12.0976	5.48951	5.75097	6.56644	9.33917	29.9241	26.9355	44.3324	20.8207	16.0284	34.7786
13.127	7.36417	10.1508	2.13209	28.8819	17.168	18.5007	4.68967	7.62324	30.3239	12.552	9.31457	15.8788	75.8549	6.87276	10.9528	15.795	95.4253	45.5067	20.0393	12.089	5.47987	5.77007	6.94617	9.53186	30.551	27.113	44.585	20.8782	16.214	34.8667
13.3073	7.37188	10.3334	2.15804	28.9822	17.3841	18.5712	4.72758	7.76431	30.839	12.4925	9.33814	15.7918	77.0868	6.93526	11.0335	16.0154	97.3314	46.2477	19.9906	12.1347	5.47113	5.87599	7.21016	9.68597	31.1644	27.1347	44.6537	20.916	16.3427	34.9005
13.5575	7.40354	10.5437	2.17176	28.877	17.6404	18.6212	4.74553	7.84837	31.4004	12.4578	9.43284	15.7273	78.3679	6.9845	11.31	16.1069	98.1526	46.6204	20.0957	11.9554	5.49111	6.0166	7.30851	9.82449	32.4193	27.3681	44.6244	20.9321	16.4666	34.9337
13.6936	7.45259	10.7659	2.18161	28.4637	17.8238	18.7579	4.79276	7.91324	31.8357	12.4891	9.53949	15.6847	79.341	7.07741	11.72	16.2706	98.6647	47.2175	20.1236	11.7176	5.53115	6.061	7.46615	9.94573	33.1679	27.4456	44.7454	20.8637	16.5708	34.9864
13.7259	7.62209	10.9304	2.19078	27.982	17.9194	18.7721	4.82457	7.99941	32.154	12.4922	9.59437	15.6747	80.0731	7.15739	11.852	16.4962	99.0353	48.3345	20.0446	11.7228	5.51488	6.08082	7.58156	10.1371	33.8188	27.6043	45.1352	20.7938	16.6463	35.0637
13.7154	7.6489	11.0126	2.20701	27.7729	17.9338	18.8515	4.84836	8.05981	32.3753	12.4067	9.62679	15.653	80.801	7.17958	11.9505	16.7105	99.1513	49.4138	19.6658	11.7869	5.48158	6.12235	7.66615	10.242	34.0759	27.6217	45.4427	20.7705	16.6954	35.1771
13.7316	7.72269	11.0602	2.22786	27.7106	18.3448	18.8935	4.88552	8.21803	32.6233	12.4702	9.66798	15.6196	81.6849	7.22878	12.2093	16.8436	99.0556	50.1444	19.6315	11.757	5.45712	6.15869	7.87966	10.2866	34.2967	27.7482	45.4906	20.7777	16.7216	35.3509
13.7928	7.88563	11.1154	2.24869	27.8273	18.5414	18.8644	4.92088	8.29207	32.9568	12.6038	9.73062	15.6309	82.3919	7.3309	12.5397	16.9045	99.5397	51.1209	19.662	11.706	5.49186	6.18158	8.21041	10.3412	34.927	27.9497	45.5458	20.83	16.7555	35.4965
13.7694	7.95015	11.2106	2.24954	28.1681	18.5827	18.8709	4.97531	8.27047	33.4423	12.5351	9.73019	15.6118	82.7597	7.45371	12.7855	17.0112	100.879	52.0696	19.9165	11.7701	5.43191	6.20565	8.36504	10.5206	36.1836	28.0132	45.7975	20.8859	16.7979	35.693
13.7585	7.97751	11.2692	2.27368	28.1963	18.6532	18.9019	5.03949	8.32461	33.812	12.5594	9.80001	15.61	83.2887	7.54001	13.1518	17.18	101.875	53.4733	20.5507	11.7592	5.27264	6.25875	8.53079	10.7384	36.9879	27.899	46.158	20.9119	16.9162	35.7502
13.7823	7.98862	11.313	2.28488	28.2536	18.6712	18.9422	5.1008	8.34049	34.0838	12.596	9.97827	15.576	83.8625	7.65649	13.5952	17.4225	102.646	54.6039	21.0288	11.686	5.2899	6.30465	8.63674	11.0409	37.3996	27.8988	46.33	20.8984	17.0228	35.7648
13.8063	8.10568	11.352	2.29039	28.3264	18.9204	18.9959	5.17736	8.36865	34.2679	12.576	10.1186	15.4962	84.2509	7.74434	13.888	17.7759	103.097	55.4219	21.2024	11.8064	5.38565	6.3986	8.71099	11.2552	37.8438	28.0023	46.5147	20.9523	17.064	35.9397
13.7971	8.14602	11.3643	2.28918	28.2848	19.1685	19.1325	5.21536	8.4786	34.4757	12.4957	10.1359	15.3371	84.6926	7.80679	14.0149	18.2279	103.868	56.1205	21.563	11.9536	5.49147	6.60093	8.8594	11.4295	38.2403	28.0783	46.9423	21.1745	17.0616	36.1398
13.7984	8.13229	11.389	2.29901	28.217	19.4047	19.1202	5.27129	8.59687	35.1176	12.45	10.1314	15.166	85.3038	7.90148	14.2692	18.5241	104.317	56.4561	22.2061	12.3058	5.58906	6.64998	8.98293	11.5685	38.6585	28.1682	47.1447	21.6357	17.0745	36.1884
13.8029	8.17883	11.4502	2.31406	28.1389	19.5089	19.1023	5.38105	8.68291	35.9022	12.3899	10.1724	15.0928	85.6949	8.11294	14.8277	18.7751	104.52	56.8917	22.675	12.6191	5.74569	6.68059	9.31211	11.6842	39.2808	28.2052	47.4385	21.7957	17.0695	36.1128
13.7825	8.28583	11.4936	2.3028	28.0266	19.5019	19.1409	5.41164	8.73152	36.3801	12.381	10.2234	14.9873	85.7289	8.43657	15.6821	19.01	104.965	57.5831	22.8921	12.8163	5.83635	6.77015	9.61202	11.7868	39.8858	28.4764	47.9024	21.6714	17.0664	36.0353
13.8013	8.42976	11.5482	2.3405	27.9127	19.5537	19.2049	5.43435	8.91624	36.8218	12.3532	10.2584	14.845	85.9866	8.6509	16.0988	19.3102	105.596	57.8957	22.9986	12.8741	5.85542	6.85978	9.7109	11.9353	40.5313	28.7957	47.7655	21.7097	17.0621	35.9863
13.7848	8.46438	11.5743	2.3932	27.8809	19.5638	19.1998	5.45756	9.11372	37.1035	12.3536	10.2467	14.7384	86.314	8.84804	16.3546	19.5116	106.212	59.1684	23.1759	12.9795	5.89841	6.97625	9.81123	12.1347	40.9166	29.1021	47.6304	21.9627	17.0672	36.061
13.7648	8.50095	11.6511	2.40935	27.8901	19.6069	19.2625	5.47052	9.26772	37.3251	12.355	10.2812	14.603	86.2658	9.00149	17.1507	19.7855	106.662	60.6174	23.2897	13.1956	5.94293	7.10951	9.93446	12.3388	41.1024	29.2157	47.7984	22.0832	17.07	36.2139
13.7676	8.54271	11.77	2.40527	27.7635	19.7776	19.2006	5.49059	9.40635	37.539	12.351	10.4129	14.3617	86.1961	9.09135	18.0388	19.9142	106.637	61.3572	23.5153	13.4403	6.03623	7.20014	10.1066	12.5013	41.2045	29.1802	47.9515	22.0202	17.0249	36.3775
13.8245	8.60861	11.8861	2.40951	27.6196	19.9974	19.0739	5.51564	9.44731	37.8581	12.4331	10.4421	14.1628	86.5071	9.13631	18.6044	19.9836	107.067	62.1218	23.6758	13.6778	6.05873	7.25467	10.2994	12.6229	41.5474	28.9912	48.1366	22.0699	16.9715	36.3745
13.8665	8.66516	11.9634	2.42866	27.5267	20.3374	18.9749	5.54406	9.45961	38.3366	12.4663	10.4581	14.1136	86.8469	9.16735	18.9542	20.1932	107.946	62.9778	24.0776	13.8465	6.10266	7.31044	10.4421	12.858	41.7518	28.8607	48.2182	22.0896	16.9012	36.5425
13.8905	8.72686	12.0288	2.43982	27.4017	20.4279	18.8141	5.58421	9.48807	38.8123	12.4543	10.5613	14.0471	86.7636	9.27006	19.1107	20.429	108.565	63.412	24.4067	14.2601	6.25437	7.41019	10.6447	13.0586	42.1455	28.8291	48.2926	22.0523	16.846	36.9732
13.8949	8.7691	12.056	2.44191	27.3192	20.376	18.7038	5.60935	9.53761	39.14	12.5619	10.6556	13.9351	86.841	9.33217	19.2704	20.5419	109.823	63.8151	24.6381	14.5045	6.42113	7.49085	10.7172	13.2908	42.891	28.8786	48.3872	22.0355	16.7783	37.1836
13.8034	8.83391	12.1162	2.45583	27.1403	20.3104	18.7152	5.62882	9.60151	39.462	12.6226	10.6679	13.7942	86.8564	9.45598	19.6503	20.7618	111.36	64.6085	24.7539	14.632	6.33865	7.53577	10.8201	13.7018	43.3955	28.9954	48.4232	21.98	16.7386	37.1985
13.7336	8.84589	12.2039	2.49736	26.8347	20.4068	18.4928	5.64996	9.65214	39.6981	12.8025	10.6193	13.6423	86.5918	9.57378	20.1919	20.944	112.723	65.2736	24.9318	14.6119	6.36189	7.64031	10.8967	14.1199	43.6244	29.132	48.4598	21.8644	16.7388	37.2101
13.7895	8.91117	12.415	2.49776	26.5134	20.5251	18.359	5.68673	9.7413	39.8183	12.8927	10.5811	13.2969	86.3264	9.64668	20.5089	21.0204	114.82	65.6489	25.0947	14.8477	6.53099	7.78103	11.0118	14.4263	43.7772	28.9623	48.8147	21.7543	16.6904	37.0141
13.7799	9.03193	12.5859	2.51318	26.2967	20.629	18.0872	5.76067	9.8406	39.8395	12.8583	10.5497	12.9113	86.1955	9.67063	20.6575	21.0913	116.928	65.9181	25.2401	15.0499	6.66168	7.93403	11.1553	14.5495	44.2246	28.6149	49.0524	21.7485	16.5625	36.8441
13.7681	8.98496	12.7074	2.508	26.1748	20.581	17.9645	5.81776	9.89654	39.8139	12.7638	10.5793	12.7447	86.0125	9.70683	20.8221	21.1713	117.076	66.4177	25.3934	15.1902	6.86641	8.06115	11.3119	14.6565	44.8365	28.4607	49.1161	21.7632	16.5447	36.7189
13.7919	9.01232	12.6852	2.50859	26.1476	20.4467	17.871	5.83386	9.94713	39.8607	12.6674	10.5623	12.6381	86.0474	9.75435	21.1086	21.2299	117.214	66.7875	25.505	15.3649	7.12	8.25365	11.4619	14.7998	45.2187	28.3894	49.4493	21.6508	16.5818	36.6752
13.7778	9.1156	12.8745	2.51224	26.0677	20.4069	17.7777	5.82534	9.98812	40.0369	12.6006	10.5573	12.4406	86.2173	9.79245	21.3565	21.2886	117.52	67.1726	25.7388	15.7155	7.25028	8.44231	11.615	14.9708	45.2598	28.3575	49.6958	21.4363	16.5005	36.5027
13.7376	9.20042	13.1298	2.52956	25.9586	20.4985	17.4817	5.82867	10.0721	40.308	12.5162	10.52	12.2031	85.6885	9.8442	21.5529	21.3591	117.868	67.6956	25.9328	16.0406	7.34319	8.5677	11.7262	15.0755	45.6168	28.4113	49.8252	21.3431	16.4141	36.2347
13.6892	9.22883	13.1459	2.54084	25.8492	20.4942	17.4075	5.85927	10.1223	40.5865	12.4764	10.5051	11.9796	85.019	9.94396	21.7058	21.4445	118.165	67.428	26.1186	16.135	7.42328	8.60784	11.8095	15.2932	45.9994	28.4254	49.5855	21.2757	16.4037	36.0945
13.6852	9.26316	13.1254	2.54833	25.6384	20.5046	17.3786	5.84748	10.1149	40.6986	12.4376	10.5699	11.8174	84.4285	10.0402	21.8071	21.5742	119.101	66.0531	26.4603	16.3044	7.59407	8.64283	11.976	15.5584	46.1603	28.4154	49.4771	21.1481	16.3504	36.0568
13.611	9.29799	13.0991	2.54637	25.1355	20.3562	17.2576	5.90234	10.1611	40.8793	12.4324	10.6593	11.6168	84.5717	10.115	21.9997	21.7032	119.93	65.8993	26.6448	16.5032	7.83528	8.75472	12.2875	15.7913	46.2856	28.5335	49.4715	21.1235	16.3125	35.891
13.5656	9.28055	13.0402	2.54711	24.5665	20.1604	16.988	5.96884	10.224	41.1457	12.3923	10.7085	11.3525	84.6446	10.1728	22.2287	21.8965	119.903	66.2182	26.7577	16.6414	7.96396	8.86777	12.4935	16.0981	46.9777	28.4791	49.4209	21.0986	16.2908	35.7249
13.5674	9.27764	13.0427	2.55273	23.97	19.8931	16.9169	6.00377	10.2381	41.3425	12.3765	10.7288	11.1005	84.4283	10.1827	22.4446	22.0295	119.689	66.2815	26.8414	16.6334	8.09978	8.93809	12.5702	16.3454	47.5928	28.0988	49.2584	21.0433	16.2146	35.587
13.5735	9.3083	13.0236	2.55166	23.4374	19.7101	16.9022	5.99623	10.2303	41.4681	12.402	11.0017	10.9532	83.4372	10.2035	22.7312	22.1441	119.321	66.4544	26.784	17.0208	8.21111	8.99686	12.733	16.4855	47.9606	27.969	49.2176	20.9215	16.1115	35.4786
13.5334	9.3535	12.9488	2.54738	23.0933	19.6598	16.9167	5.98966	10.2552	41.5634	12.4568	11.1012	10.7992	81.9277	10.242	22.9068	22.2362	118.532	66.4389	26.5672	17.372	8.2686	9.14736	12.8528	16.5486	47.9971	27.9938	49.183	20.8081	16.056	35.2409
13.4759	9.40801	12.9139	2.55447	22.7648	19.6529	16.9248	5.97726	10.3226	41.5756	12.5376	11.1207	10.6776	81.2987	10.2788	22.9507	22.325	118.084	66.4247	26.4623	17.5682	8.31018	9.32324	12.894	16.6538	48.3675	27.8402	49.1952	20.6102	16.0265	35.0423
13.4962	9.42971	12.8978	2.56836	22.4802	19.5724	16.8978	5.96166	10.3475	41.4818	12.5939	11.1554	10.6149	81.1098	10.2933	23.0011	22.4515	118.332	66.9171	26.3947	18.0711	8.37442	9.44432	12.9891	16.7675	48.6441	27.6902	48.9938	20.441	16.0033	34.7596
13.5052	9.43334	12.8824	2.5786	22.0059	19.5996	16.8565	5.96403	10.3702	41.4108	12.4255	11.1209	10.5962	80.2549	10.2773	23.222	22.5988	118.384	67.4721	26.403	18.5568	8.39754	9.51434	13.1068	16.9463	48.7274	27.5885	48.6529	20.3137	15.9777	34.0086
13.3969	9.44487	12.867	2.58877	21.6661	19.6183	16.7997	5.9524	10.4479	41.3308	12.3718	11.0781	10.5322	79.3784	10.284	23.4154	22.6461	118.739	68.1697	26.4488	18.7704	8.48092	9.57847	13.2244	17.1328	48.8393	27.5458	48.1179	20.2691	15.9205	33.395
13.3517	9.39348	12.7993	2.5961	21.358	19.6087	16.7786	5.89697	10.5468	41.2987	12.5048	11.0535	10.3276	78.7565	10.3587	23.4493	22.7419	119.137	68.631	26.4465	19.1167	8.56147	9.5688	13.2809	17.2838	49.173	27.3851	47.6834	20.1139	15.8831	33.1792
13.3307	9.38837	12.7091	2.59065	21.0759	19.4693	16.7872	5.80336	10.5668	41.1834	12.6856	10.9656	10.0177	77.9486	10.4645	23.6258	22.8979	118.527	69.8825	26.3317	19.566	8.73302	9.58535	13.3808	17.4109	49.7224	27.3148	47.5023	19.9397	15.8289	32.9536
13.3511	9.407	12.6542	2.56005	20.7532	19.5174	16.7804	5.78366	10.5435	41.0382	12.6223	10.9008	9.81972	76.952	10.5015	23.7799	22.9104	117.768	71.3047	26.3536	19.7842	9.04825	9.62238	13.497	17.4857	50.2277	27.2886	47.1994	19.7862	15.765	32.2944
13.3288	9.41097	12.6213	2.54996	20.479	19.6001	16.6818	5.77438	10.547	41.034	12.6219	10.8785	9.60476	76.2146	10.5071	23.7883	23.0677	116.575	71.6504	26.4178	20.194	9.34442	9.72086	13.5288	17.534	50.3915	27.2456	46.0624	19.6148	15.7062	31.4338
13.2234	9.44076	12.6043	2.54721	20.2607	19.667	16.5796	5.76725	10.5614	41.0781	12.7179	10.8568	9.49303	75.6162	10.4787	23.801	23.2823	115.898	71.5007	26.4185	21.1845	9.65487	9.82599	13.5567	17.555	50.6103	27.2447	45.5252	19.2482	15.6207	31.0456
13.0945	9.47845	12.6036	2.55489	20.0304	19.7504	16.5088	5.73874	10.5711	41.0721	12.8565	10.804	9.32858	75.3063	10.4549	23.8986	23.3343	114.718	71.7587	26.5367	21.8182	9.83528	9.85205	13.6379	17.6102	50.5551	27.2924	45.216	18.9655	15.5791	30.8914
12.9795	9.45816	12.6055	2.59807	19.7155	19.7784	16.4993	5.7375	10.5929	40.9911	13.0611	10.7814	9.02509	75.0343	10.4679	24.0518	23.3296	113.978	72.0922	26.5901	21.8725	9.95204	9.83029	13.7011	17.6398	50.3987	27.3044	44.737	18.8372	15.5491	30.8324
12.8511	9.41193	12.5597	2.65066	19.4748	19.6941	16.4474	5.70676	10.6628	40.8992	13.2311	10.7648	8.72668	74.5209	10.4358	24.0752	23.2791	113.962	72.2701	26.5237	22.1258	10.075	9.84178	13.734	17.7116	50.6597	27.0013	44.5119	18.7511	15.4245	30.834
12.7682	9.4254	12.5534	2.66408	19.3697	19.6725	16.3692	5.68133	10.764	40.9651	13.3433	10.7403	8.33028	73.53	10.3666	23.9912	23.2257	114.325	72.6201	26.4336	22.434	10.2779	9.9104	13.8864	17.8483	50.9381	26.7343	44.3799	18.5808	15.1017	30.5128
12.6617	9.42246	12.6241	2.6587	19.3279	19.674	16.3303	5.67634	10.7414	40.964	13.5161	10.653	8.20223	72.8743	10.3067	24.0557	23.3076	114.731	72.8895	26.4253	22.9135	10.5784	10.0215	14.0366	17.993	50.6809	26.6686	44.1795	18.3581	14.7291	29.8004
12.532	9.45607	12.6973	2.65624	19.2024	19.6558	16.2926	5.67625	10.7837	40.7441	13.5504	10.591	8.09842	72.4533	10.2649	24.2889	23.4536	114.444	73.165	26.5646	23.3774	10.8546	10.1064	14.1707	18.1413	50.7158	26.6234	43.794	18.2255	14.4457	28.7148
12.4047	9.4358	12.6854	2.67443	19.1013	19.5662	16.1402	5.67923	10.8789	40.38	13.4416	10.5622	7.87932	71.7532	10.2237	24.4431	23.4447	114.304	73.5622	26.5981	23.8067	11.0104	10.0872	14.2443	18.2171	51.4775	26.5481	43.3358	18.1354	14.3479	28.0484
12.2549	9.3927	12.6374	2.6733	19.0219	19.5964	16.0169	5.65681	10.909	40.0938	13.3881	10.4892	7.68338	71.0457	10.1737	24.4382	23.4102	114.079	73.9218	26.6245	23.9541	11.1102	10.136	14.3254	18.2458	52.1394	26.4987	43.2554	18.0204	14.2458	27.8426
12.1248	9.38299	12.5914	2.68375	18.8618	19.596	16.0067	5.62136	10.966	39.9916	13.3552	10.3876	7.49015	70.8331	10.1598	24.4453	23.4681	113.251	74.013	26.8571	24.1555	11.2958	10.1573	14.3568	18.2596	52.4589	26.458	43.0152	17.8735	14.2008	27.7659
12.0387	9.45979	12.5452	2.70279	18.7717	19.5989	16.0306	5.61494	11.0521	39.8899	13.321	10.3488	7.3467	70.5023	10.1388	24.4725	23.4391	111.934	74.3761	27.3821	24.3318	11.5691	10.228	14.4168	18.3578	52.6846	26.281	42.6516	17.7465	14.0761	27.7017
11.9913	9.37143	12.4867	2.70416	18.723	19.5457	15.9573	5.61297	11.0413	39.7502	13.3313	10.3319	7.22323	69.9903	10.0951	24.5031	23.276	111.008	74.4838	27.4764	24.5053	11.696	10.2639	14.4748	18.5178	52.7897	26.1218	42.4229	17.6993	13.9124	27.6081
11.9547	9.36444	12.4703	2.72412	18.727	19.4874	15.9932	5.60169	11.0026	39.4163	13.3011	10.2724	7.17554	69.9049	10.0423	24.4619	23.1915	110.228	74.8833	27.3031	24.6695	11.7443	10.2699	14.5946	18.5469	53.0918	26.1174	42.1519	17.67	13.8034	27.4067
11.8639	9.34257	12.515	2.73437	18.7255	19.4685	15.9321	5.56179	10.9816	39.1857	13.2849	10.2466	7.14067	70.1092	9.974	24.3525	23.1918	109.197	75.3522	27.2681	24.6413	11.8177	10.3161	14.6933	18.603	53.4849	26.2512	42.1142	17.6182	13.7169	27.0861
11.5874	9.32362	12.6039	2.73253	18.5622	19.4787	15.7512	5.52754	10.9584	39.0119	13.3564	10.2885	7.01541	70.1156	9.9872	24.2922	23.146	109.926	75.2395	27.287	24.6837	12.2153	10.3777	14.7569	18.8592	55.0945	26.0917	41.9992	17.629	13.5372	26.8793
11.3384	9.31571	12.6518	2.72666	18.3554	19.5199	15.6703	5.47787	10.9352	38.5969	13.4948	10.2933	6.85561	70.0592	10.0704	24.1564	23.1426	110.261	74.8695	27.236	24.8193	12.4171	10.4298	14.8663	19.0131	55.7353	25.7703	41.8736	17.6812	13.2291	26.4814
11.1949	9.29356	12.6418	2.7245	18.1852	19.5865	15.6218	5.44293	10.9877	38.0197	13.5137	10.1955	6.80842	69.9441	10.1293	24.0511	23.2021	110.036	74.915	26.7833	24.9862	12.5372	10.4831	15.1618	19.2031	56.1258	25.5371	41.9162	17.6934	12.783	26.1037
11.0988	9.28382	12.6031	2.71888	18.0621	19.5645	15.5189	5.44229	11.0095	37.5462	13.4023	10.1516	6.71692	69.5345	10.1123	24.015	23.2986	109.792	75.326	26.0898	25.0236	12.6375	10.521	15.4885	19.3387	56.237	25.5546	41.6786	17.6518	12.3557	25.891
10.9342	9.24602	12.6167	2.7255	18.0356	19.4112	15.4538	5.45541	11.021	37.2783	13.3897	10.1389	6.6231	68.4496	10.0716	23.9701	23.3159	108.862	75.2223	25.7641	25.0811	12.738	10.5589	15.5675	19.365	55.8972	25.5326	41.2941	17.5941	12.107	25.6444
10.7808	9.23034	12.6059	2.72501	18.0006	19.2853	15.415	5.43615	11.0792	37.0662	13.531	10.106	6.59813	67.544	10.0233	23.8749	23.2866	108.438	74.7438	25.7879	25.2045	12.8002	10.5953	15.5727	19.3974	54.9487	24.944	40.8893	17.5218	11.9651	25.5027
10.736	9.18878	12.583	2.73194	17.7896	19.0481	15.3233	5.47721	11.0404	36.382	13.6661	10.1352	6.56587	67.2297	9.96189	23.8105	23.2447	108.218	74.3931	25.8033	25.311	12.8146	10.6097	15.6135	19.4644	54.5946	24.68	40.7332	17.4637	11.8185	25.4703
10.7295	9.14514	12.5355	2.75297	17.4202	18.731	15.2935	5.49911	10.9559	34.9819	13.7023	10.116	6.49378	66.7982	9.93216	23.892	23.1412	107.873	74.2939	25.7619	25.3198	12.8256	10.6538	15.6081	19.4595	54.6417	24.5523	40.184	17.433	11.7116	25.3478
10.7247	9.08	12.5354	2.75411	17.1205	18.7427	15.1439	5.4853	11.0235	34.1602	13.7004	10.0282	6.41568	65.8508	9.88596	23.8986	23.0373	106.778	73.9996	25.6778	25.3693	12.8923	10.705	15.6054	19.4345	55.1619	24.4851	39.8266	17.4407	11.5986	25.2069
10.7105	9.00029	12.4859	2.78663	17.0827	18.8814	15.0786	5.45959	11.0728	33.5722	13.6719	9.96675	6.34231	64.7805	9.87862	23.751	22.9622	105.923	73.4863	25.6258	25.4215	13.0446	10.7119	15.6266	19.3782	55.1707	24.5779	39.7533	17.4534	11.5272	25.1353
10.6366	8.98588	12.3847	2.81347	16.9862	18.9215	15.0798	5.39952	11.1066	32.9819	13.6789	9.93905	6.27398	64.017	9.88795	23.5986	22.9351	105.148	73.8179	25.5835	25.5871	13.1566	10.7294	15.6416	19.3476	54.9208	24.488	39.7224	17.4417	11.428	25.0881
10.4908	9.11347	12.3495	2.84868	16.7696	18.783	15.1302	5.32765	11.1069	32.2823	13.6218	9.94448	6.17849	63.4489	9.90138	23.5513	22.8786	103.827	74.0619	25.5693	25.7296	13.2468	10.7353	15.614	19.4442	54.2471	24.2416	39.5099	17.4132	11.3713	25.0138
10.2707	9.12385	12.3169	2.87422	16.6549	18.4765	15.2487	5.23078	11.03	31.8939	13.6381	9.95081	6.01806	62.8401	9.93386	23.4069	22.8837	102.883	74.0122	25.5284	25.702	13.3328	10.6696	15.6627	19.5273	53.9789	24.368	39.2806	17.3713	11.3124	24.9506
10.0194	9.10744	12.2401	2.90386	15.9573	18.2496	15.3244	5.20021	11.017	31.443	13.663	10.0157	5.87323	62.0451	9.94666	23.0828	22.9473	102.133	73.9161	25.4071	25.6812	13.4613	10.6872	15.7109	19.5087	54.1347	24.6827	39.1362	17.2756	11.1887	24.8514
9.8111	9.18023	12.2162	2.91	15.286	18.0804	15.3072	5.20121	10.9845	31.0328	13.6817	9.96427	5.7734	61.1811	9.97198	22.8227	22.8925	101.018	73.7461	25.3022	25.7996	13.6768	10.7555	15.7048	19.4679	54.8327	24.7271	38.5669	17.2252	11.0557	24.7629
9.64074	9.18494	12.2498	2.88601	14.6755	18.018	15.144	5.19511	10.9754	30.632	13.6413	9.90581	5.74936	60.4337	9.97217	22.6494	22.8096	100.426	73.89	25.2601	25.8746	13.7825	10.7633	15.6874	19.459	54.9433	24.6091	37.9039	17.0287	10.972	24.6002
9.49053	9.1527	12.2282	2.88327	13.9791	17.8463	15.1198	5.17923	11.0229	30.3255	13.5442	9.84593	5.7354	59.9004	9.92149	22.3773	22.7105	100.019	74.0178	25.0254	25.8709	13.8195	10.78	15.7224	19.4277	54.2959	24.3546	37.6551	16.81	10.9545	24.3236
9.35483	9.10275	12.1227	2.91198	13.8356	17.6066	15.0659	5.11704	10.9821	30.1599	13.4825	9.73634	5.67719	59.1136	9.89001	22.2012	22.59	99.5688	73.7834	24.4915	25.8177	13.8349	10.7473	15.7236	19.412	53.7535	24.1715	36.6745	16.6022	10.9264	24.1759
9.2466	9.09449	12.0374	2.9364	13.932	17.5811	15.0195	5.09199	10.9191	29.9324	13.4588	9.68306	5.59245	58.2049	9.89766	21.7775	22.4288	99.2984	72.7715	24.093	25.8728	13.8717	10.7457	15.7457	19.3126	53.4641	23.9929	35.9013	16.5354	10.97	24.0803
9.18899	9.05739	12.0121	2.93428	13.8394	17.5488	14.9256	5.0847	10.8581	29.6081	13.4409	9.66754	5.53507	57.5451	9.81829	21.1443	22.2793	98.4698	72.5664	23.9025	25.9379	13.9237	10.7524	15.8214	19.2207	53.2127	23.9703	35.2745	16.3854	10.9336	23.8899
9.10635	8.9709	12.034	2.95555	13.6858	17.5253	14.8177	5.05136	10.8449	29.2622	13.4639	9.61849	5.43925	57.0885	9.59081	20.3356	22.1221	97.4689	72.7973	23.4238	25.9467	14.0243	10.7237	16.1097	19.2218	53.3831	23.7868	34.6978	16.2955	10.7788	23.8043
9.01658	8.95822	12.0207	2.98193	13.8991	17.5395	14.6762	4.98372	10.8395	28.891	13.4264	9.58572	5.33195	56.4035	9.41049	19.812	22.0178	97.4191	72.1945	22.7953	26.0115	14.2071	10.708	16.2661	19.236	53.5824	23.3511	34.5081	16.0479	10.753	23.706
8.92956	8.95403	11.9798	2.98488	14.0077	17.4613	14.6707	4.95167	10.7972	28.5395	13.3575	9.47114	5.29849	55.8106	9.37657	19.6125	21.8106	97.1247	72.3617	22.2984	25.9684	14.3108	10.7119	16.344	19.2189	53.5449	22.9875	34.3742	15.8301	10.831	23.5907
8.82956	9.00839	11.949	2.98251	13.9151	17.4436	14.6389	4.94459	10.7873	28.2217	13.4138	9.44576	5.26461	55.6446	9.35749	19.386	21.5751	96.7996	72.5201	22.058	25.9004	14.3614	10.67	16.6111	19.1828	53.7454	22.9569	34.2219	15.7364	10.9729	23.4262
8.73608	8.95862	11.9085	2.96315	13.6616	17.3928	14.5211	4.92214	10.8128	27.7094	13.3483	9.43812	5.19751	55.1888	9.37188	19.211	21.3047	96.4592	72.1631	21.8701	26.0022	14.561	10.6719	16.9488	19.1827	54.3075	23.0349	33.7025	15.5445	11.0116	23.2899
8.66199	8.92073	11.8325	2.96665	13.4557	17.2459	14.3243	4.89238	10.8354	27.5048	13.3551	9.42268	5.21302	54.6896	9.34856	19.1092	21.1069	95.5605	71.5396	21.686	26.0692	14.7896	10.73	16.9056	19.2053	54.2186	23.0532	33.2338	15.0994	10.9969	23.2612
8.60153	8.87465	11.7503	3.02442	13.2928	17.0609	14.2424	4.84544	10.8095	27.3938	13.4335	9.36741	5.15031	54.4205	9.31476	18.8588	20.9772	93.8497	71.0921	21.4764	26.0876	14.9288	10.7248	16.9232	19.1677	54.0548	23.0213	32.9691	14.6758	10.9338	22.953
8.53499	8.87021	11.6803	3.05635	13.2387	16.9131	14.2095	4.80723	10.8475	26.884	13.4458	9.26575	5.15134	54.2584	9.25699	18.3111	20.8741	91.6534	70.8359	21.21	26.1398	14.9994	10.6595	17.0503	19.0758	54.2279	23.0368	32.473	14.503	10.8786	22.5594
8.50719	8.8395	11.6352	3.06553	13.2338	16.862	14.0958	4.78237	10.9667	26.2906	13.4969	9.22067	5.17786	53.6961	9.18359	17.9533	20.6613	89.114	70.8384	20.8482	26.3916	15.1542	10.6215	17.0653	18.9776	54.4413	22.9794	32.1054	14.4488	10.8679	22.4665
8.46268	8.8479	11.6166	3.04973	13.1859	16.8078	13.9137	4.75677	11.0162	25.8036	13.5354	9.21458	5.16137	53.1631	9.09558	17.9573	20.3706	86.5264	70.5832	20.1909	26.5391	15.2951	10.5796	17.0654	18.806	55.13	23.0211	32.0046	14.3107	10.8415	22.0064
8.34375	8.86332	11.5546	3.03756	13.1372	16.8579	13.7495	4.69676	11.0754	25.5534	13.6313	9.13496	5.14511	53.1106	9.00561	17.9477	20.3544	84.6482	69.962	19.7359	26.616	15.4215	10.4683	17.0425	18.6812	55.3199	22.9653	31.8398	14.1094	10.7993	21.2128
8.24409	8.88003	11.3801	3.05403	13.1366	16.9093	13.6254	4.64224	11.1224	25.4528	13.7115	9.05731	5.14187	53.3349	8.94432	17.7967	20.3672	84.0855	69.4988	19.3814	26.6364	15.5952	10.3426	17.1036	18.563	55.1168	22.7454	31.5344	13.9632	10.7621	20.8851
8.20288	8.83989	11.1628	3.06699	13.1207	16.8616	13.6731	4.61884	11.068	25.2405	13.6491	9.02937	5.16926	53.3964	8.90769	17.5416	20.1792	83.3264	69.343	19.2539	26.6778	15.7496	10.2465	17.1732	18.5559	54.6599	22.5584	31.1551	13.943	10.8158	20.7458
8.16933	8.77052	11.0172	3.09745	13.0315	16.7513	13.7829	4.61603	11.0286	24.7986	13.5971	8.98008	5.16788	53.2213	8.85983	17.2834	19.983	82.3441	69.0933	18.9497	26.7411	15.768	10.1833	17.3314	18.4734	54.3852	22.5027	30.307	13.8932	10.9227	20.6301
7.94839	8.78258	10.9757	3.10547	12.8035	16.6251	13.8287	4.60403	10.976	24.0045	13.5014	8.92427	5.15317	52.8453	8.80591	17.2215	19.8826	81.1658	68.7466	18.797	26.8246	15.8783	10.1291	17.4929	18.334	53.8849	22.5427	29.2948	13.8375	11.0247	20.5665
7.63184	8.85334	10.8006	3.14963	12.6391	16.7147	13.8405	4.52914	10.9625	23.0629	13.4573	8.89296	5.12319	52.5652	8.76676	17.1064	19.7266	79.539	68.3266	18.5739	27.0162	16.0852	10.0786	17.5972	18.2231	53.658	22.5112	28.5112	13.7214	11.0726	20.5209
7.52798	8.86124	10.3724	3.17545	12.5166	16.5968	13.7715	4.43612	10.9697	22.1188	13.4831	8.89885	5.11576	52.4348	8.73002	17.0033	19.5995	77.0805	68.2316	18.3528	27.1169	16.2531	10.0626	17.6836	18.3272	53.5397	22.7236	27.5358	13.5867	11.0678	20.34
7.50816	8.79522	10.2497	3.21989	12.2783	16.6276	13.6844	4.40236	10.9911	21.4741	13.4447	8.90239	5.10344	52.212	8.67698	16.9019	19.5517	75.1689	68.3971	18.1643	27.2972	16.2415	10.0444	17.6628	18.4341	53.2665	22.9627	26.8099	13.459	11.0887	20.1619
7.47733	8.75072	10.1822	3.22566	12.1529	16.5757	13.6639	4.40933	10.9977	20.8288	13.4591	8.83088	5.09716	51.4705	8.59632	16.7557	19.5882	74.2626	68.1142	17.8023	27.2724	16.2922	9.98538	17.5986	18.2607	53.0254	23.0128	26.6538	13.2584	11.1711	20.1016
7.43534	8.74164	10.1212	3.22873	12.0573	16.5296	13.6022	4.35666	10.9901	20.4999	13.441	8.68424	5.11336	50.8654	8.5138	16.7194	19.7132	73.3301	68.4262	17.5039	26.9984	16.259	9.85211	17.6187	18.2522	52.8244	22.8771	26.5241	13.0161	11.2383	20.0271
7.36282	8.6982	10.1111	3.23436	11.9592	16.4638	13.4325	4.33857	10.9881	20.4314	13.3693	8.49455	5.18055	50.5051	8.46129	16.7116	19.7953	72.1366	68.642	17.0875	26.9875	16.3002	9.75751	17.7241	18.4516	52.4091	22.9512	26.3657	12.7925	11.1875	19.8177
7.27126	8.7114	10.0872	3.24017	11.7669	16.4375	13.1384	4.34262	10.9761	20.3558	13.4576	8.39638	5.222	49.9772	8.4102	16.6586	19.7681	70.9648	68.3806	16.5558	26.7752	16.3645	9.68024	17.6813	18.4505	52.0773	23.0101	26.2576	12.7378	11.0685	19.6383
7.21007	8.73915	10.0815	3.24999	11.572	16.4459	12.8762	4.31019	10.9124	20.1689	13.4516	8.15394	5.23281	48.3433	8.39569	16.7274	19.6978	69.8241	67.6583	16.3083	26.3183	16.4957	9.75034	17.5956	18.3524	51.7692	22.8944	26.2657	12.7222	10.9979	19.5018
7.17884	8.7372	9.99791	3.2404	11.4953	16.4062	12.873	4.29769	10.8714	19.9321	13.368	7.95019	5.23789	47.3952	8.36637	16.793	19.6961	69.045	67.2102	16.1843	26.121	16.6043	9.78524	17.6885	18.3174	51.7332	22.7685	26.1156	12.5195	10.9744	19.3033
7.14641	8.74984	9.90471	3.25575	11.446	16.3393	12.7877	4.27375	10.8621	19.5719	13.2801	7.87247	5.24008	46.9646	8.36331	16.7141	19.735	68.1924	66.9173	16.0502	25.9805	16.6795	9.83208	17.8147	18.2483	51.3952	22.6019	25.9508	12.2173	10.9764	18.9626
7.0748	8.77598	9.83302	3.25453	11.2759	16.3357	12.7546	4.24453	10.8576	18.8882	13.3879	7.83523	5.23244	46.4008	8.32971	16.5802	19.7806	66.9217	65.41	15.9432	25.8101	16.8811	9.83067	17.7197	18.0585	50.5923	22.597	25.8676	12.0179	10.9442	18.7252
6.99524	8.76128	9.82455	3.2523	11.0277	16.3724	12.6368	4.24342	10.8532	18.3447	13.5556	7.7714	5.22597	45.6908	8.34403	16.5757	19.7201	66.1885	63.9822	15.6547	25.2937	17.2274	9.82387	17.6229	17.9705	50.3935	22.5717	25.6363	11.9482	10.8849	18.4922
6.91675	8.77651	9.8161	3.24483	10.8623	16.4117	12.6221	4.26038	10.833	18.1929	13.6335	7.75216	5.23254	45.4293	8.33102	16.5269	19.6023	65.5975	63.7054	15.4186	24.8152	17.5341	9.78756	17.5779	17.9636	50.2951	22.6767	25.399	11.8655	10.8434	18.3081
6.77763	8.8533	9.79507	3.22077	10.6984	16.1915	12.5238	4.28833	10.8596	17.8709	13.7412	7.70071	5.2361	45.2502	8.30406	16.3202	19.4141	63.904	63.6667	15.2974	24.5469	17.6211	9.73323	17.5322	17.9906	49.8308	22.7577	25.2543	11.7652	10.7956	18.1242
6.6705	8.87427	9.78218	3.21189	10.5667	15.9562	12.4752	4.2921	10.9241	17.3976	13.794	7.62147	5.2373	45.1199	8.25478	16.1324	19.1522	61.389	63.2902	15.2188	24.3659	17.591	9.65332	17.6214	17.9282	49.6654	22.6837	24.9229	11.6944	10.7491	17.9981
6.58763	8.85782	9.75036	3.20597	10.5399	15.7479	12.5134	4.25628	10.942	17.0862	13.802	7.56164	5.18512	45.0348	8.23727	15.9868	18.9861	60.5596	63.0022	15.0646	24.185	17.5098	9.58916	17.8073	17.9126	49.3657	22.3827	24.6788	11.5725	10.6697	17.9199
6.44705	8.92391	9.71583	3.20172	10.5288	15.7339	12.556	4.26161	11.0504	16.9081	13.846	7.5469	5.12562	44.7583	8.23351	15.7341	18.8933	59.9931	62.7761	14.9379	23.916	17.4544	9.56019	17.9715	17.8756	49.4248	22.2892	24.3967	11.2085	10.6291	17.6377
6.24158	8.89553	9.6714	3.1879	10.5035	15.8443	12.5545	4.26173	11.1054	16.8323	14.0061	7.45231	5.11762	44.444	8.1821	15.3898	18.8516	59.5878	62.3518	14.8048	23.6839	17.3354	9.52028	18.0578	17.8972	49.5851	22.3275	24.1489	10.7477	10.5955	17.3544
6.15612	8.84024	9.57737	3.16807	10.4592	15.8636	12.5244	4.24675	11.054	16.877	14.1301	7.39537	5.1297	44.0897	8.13628	15.2324	18.7871	59.2221	62.1806	14.3921	23.3371	17.2234	9.46903	18.1159	18.0192	49.476	22.3556	23.9458	10.4742	10.5309	17.2272
6.13575	8.78752	9.54538	3.17324	10.3438	15.7281	12.4263	4.24967	10.9997	16.7868	14.1782	7.36993	5.11921	43.7887	8.10909	15.1917	18.6402	58.4151	62.0127	14.2124	22.8422	17.1814	9.42463	18.2354	18.1845	48.9507	22.2615	23.3052	10.3318	10.4511	17.1132
6.06764	8.77079	9.5941	3.16644	10.2243	15.4428	12.4592	4.25954	11.0123	16.6658	14.1862	7.35291	5.09876	43.5872	8.06381	15.2498	18.4337	57.3792	61.9599	14.1988	22.5921	17.1563	9.42648	18.2477	18.1567	48.4219	22.0939	22.8087	10.1981	10.4083	17.0301
5.83877	8.73038	9.57255	3.15824	10.2659	15.287	12.4233	4.28242	10.9886	16.7524	14.2208	7.32677	5.08499	43.4434	8.03472	15.2148	18.289	56.8694	61.6261	14.0369	22.6193	17.1036	9.37219	18.3022	18.0654	47.9161	21.9103	22.7096	10.0012	10.4002	16.9192
5.60657	8.67471	9.43242	3.15098	10.2334	15.3502	12.3994	4.31859	10.9189	17.2762	14.2728	7.29908	5.0757	43.2177	8.03758	15.1584	18.0757	56.3953	61.6067	13.9324	22.5218	16.9907	9.35976	18.3485	18.0614	47.662	21.8194	22.6367	9.77975	10.4238	16.6808
5.51862	8.70192	9.25292	3.14686	10.2248	15.3645	12.3585	4.34612	10.8707	17.6084	14.3116	7.27591	5.07678	42.5445	8.03582	15.1743	17.8489	55.4549	62.0861	13.8923	22.4741	16.8581	9.27755	18.4038	18.119	47.2869	21.7741	22.379	9.57653	10.4671	16.4809
5.49929	8.74771	9.24013	3.14165	10.2118	15.3254	12.4526	4.35745	10.8898	17.6132	14.3152	7.29356	5.05672	41.9618	8.06997	15.2341	17.6862	54.7667	62.2936	13.8809	22.6525	16.8662	9.21731	18.5229	18.0909	46.911	21.7077	22.2403	9.38543	10.4775	16.3548
5.46849	8.83426	9.15376	3.12652	10.1766	15.1602	12.4863	4.40308	10.8869	17.4539	14.2279	7.24062	5.01553	41.7766	8.09715	15.2295	17.5669	54.3302	61.8633	13.6763	22.8032	16.8261	9.19249	18.6193	18.0879	46.6501	21.6758	22.0091	9.26454	10.474	16.2416
5.39584	8.87234	9.01102	3.12663	10.1251	15.0701	12.4508	4.46273	10.9466	17.3024	14.1608	7.21025	5.0198	41.5754	8.12872	15.2144	17.4664	53.6249	61.2743	13.319	22.8381	16.8182	9.14366	18.7149	18.1792	46.0516	21.6443	21.6476	9.12274	10.464	16.0756
5.28608	8.92158	8.95109	3.12513	10.081	15.0443	12.4164	4.50448	10.9696	17.3765	14.2396	7.18097	5.01487	41.353	8.14998	15.4006	17.4107	53.3528	61.281	13.1238	22.9096	16.9641	9.09802	18.776	18.3108	44.5143	21.6194	21.3892	8.97135	10.4802	15.878
5.21103	8.86723	8.93207	3.11621	10.0229	15.0583	12.3066	4.52513	10.9368	17.4912	14.2803	7.08726	5.00018	41.2646	8.18468	15.5686	17.334	51.8076	60.9956	12.9021	23.0866	17.1347	9.11588	18.7964	18.4021	43.9855	21.5843	21.1433	8.88712	10.497	15.7517
5.18534	8.8631	8.88184	3.10418	9.91095	15.0667	12.2355	4.51161	10.8082	17.4311	14.2483	7.02241	4.96883	40.8828	8.2151	15.5928	17.2058	49.1161	60.3567	12.2935	23.2241	17.0414	9.08474	18.8768	18.5981	43.8136	21.4697	20.6619	8.75551	10.4906	15.5714
5.1647	8.80025	8.81537	3.10054	9.82854	15.0306	12.2552	4.5263	10.7993	17.1609	14.1296	6.99084	4.90671	40.3828	8.21241	15.5293	17.1434	47.4396	59.7074	11.3994	23.1889	17.0193	9.13819	18.978	18.7667	43.7365	21.3186	20.4291	8.52574	10.4843	15.1106
5.11574	8.77719	8.7761	3.0881	9.83018	14.9572	12.2484	4.51645	10.8069	17.0535	14.0665	6.96472	4.85811	40.2009	8.13606	15.4297	17.0635	46.8392	59.791	11.0613	23.2987	17.1018	9.12167	18.9522	18.8357	43.5069	21.1658	20.1921	8.32432	10.4939	14.4735
5.03849	8.79992	8.62001	3.06744	9.80376	14.9075	12.2544	4.48524	10.7606	17.0736	14.1446	6.89783	4.83951	39.8845	8.04053	15.3555	16.8163	46.436	60.148	10.9548	23.6575	17.1302	9.06339	18.8868	18.814	43.0558	21.051	19.8148	8.25643	10.4877	13.9769
4.97409	8.72244	8.33274	3.04723	9.69081	14.7834	12.1453	4.45912	10.7033	17.115	14.2544	6.88618	4.8074	39.5552	7.96955	15.3585	16.6781	45.8418	59.8768	10.6315	24.0117	17.1356	9.05951	18.9358	18.8288	42.6443	20.8809	19.6289	8.20098	10.5162	13.5073
4.9209	8.72202	8.01991	3.02258	9.64496	14.6452	11.9997	4.4873	10.7034	17.0714	14.3479	6.92001	4.76226	39.2583	7.94613	15.3349	16.6846	44.3887	59.4603	10.3484	24.2977	17.1075	9.01241	18.9206	18.6586	42.3273	20.7028	19.2285	8.09364	10.5891	13.3725
4.81378	8.68814	7.85524	3.0053	9.60527	14.6181	11.9409	4.48441	10.7271	16.9454	14.3639	6.94509	4.76161	38.282	7.99034	15.3195	16.645	43.4745	59.324	10.3557	24.4805	17.1129	8.94426	18.8629	18.6152	41.835	20.7458	18.7665	8.0185	10.6256	13.26
4.741	8.65891	7.80918	2.96418	9.56741	14.635	11.8723	4.47701	10.6844	16.8319	14.3793	6.93977	4.74197	37.494	8.03925	15.2688	16.609	42.4253	58.7617	10.3314	24.5326	17.0609	8.89963	18.8534	18.62	41.5531	20.749	18.562	7.96232	10.592	12.5652
4.70969	8.64489	7.79225	2.93499	9.53832	14.6853	11.8618	4.45548	10.6608	16.8138	14.4383	6.99476	4.71387	37.1816	8.07129	15.2475	16.473	40.8177	57.5357	10.3293	24.5172	17.0179	8.85582	18.8566	18.8395	40.9598	20.6867	18.3004	7.91871	10.5587	11.4797
4.6625	8.59648	7.76899	2.92149	9.49791	14.6913	11.7306	4.44417	10.6648	16.824	14.514	7.12981	4.69001	37.0201	8.1937	15.2472	16.375	39.1679	57.1575	10.2913	24.4359	17.0165	8.8618	18.8776	18.9569	40.5797	20.5954	17.9528	7.87939	10.4816	10.9056
4.61711	8.61801	7.68819	2.90539	9.2109	14.6879	11.6526	4.45791	10.6788	16.7956	14.5077	7.16046	4.67203	36.2113	8.28659	15.2009	16.3049	38.2226	56.864	10.1166	24.5298	17.074	8.96154	18.9617	18.9813	40.4138	20.4253	17.5297	7.7897	10.4589	10.6561
4.59937	8.60721	7.61202	2.89638	9.03428	14.6139	11.3576	4.43553	10.6451	16.7965	14.5529	7.18009	4.66916	35.0394	8.33584	15.1525	16.2476	37.6545	56.8469	10.1328	24.5725	17.1218	8.91436	19.0197	18.9833	40.1725	20.2187	17.3056	7.70676	10.4455	10.5381
4.57679	8.56858	7.59743	2.85494	9.01282	14.7456	11.1185	4.42118	10.5929	16.7716	14.5722	7.34765	4.68079	34.2342	8.4199	15.1844	16.2131	37.2232	56.7116	10.1039	24.5371	17.1505	8.85369	19.1017	19.0195	39.5674	19.9138	17.2798	7.62867	10.4638	10.3865
4.55123	8.55017	7.52649	2.82173	8.93039	15.0104	11.0881	4.42238	10.4879	16.8475	14.5615	7.3864	4.65435	33.6306	8.55143	15.2371	16.1872	36.5845	55.7097	10.3368	24.6691	17.0734	8.78566	19.2566	19.0346	39.4361	19.4446	17.2588	7.55619	10.4921	10.2205
4.53407	8.53519	7.44175	2.81448	8.74055	15.1664	11.1266	4.44538	10.3161	16.9381	14.5237	7.29927	4.66519	33.2195	8.61114	15.1642	16.2006	35.9511	54.9409	10.5581	24.6922	16.9648	8.75132	19.4035	19.0847	39.511	19.2255	17.2119	7.47502	10.5392	10.0265
4.50836	8.47037	7.36927	2.80393	8.64506	15.2442	11.173	4.44977	10.2083	16.9603	14.5185	7.16382	4.67584	32.8884	8.55369	15.0316	16.2388	35.1731	54.5968	10.7017	24.839	16.9538	8.75753	19.4278	19.1127	39.6656	19.1587	17.0313	7.34374	10.5507	9.90686
4.43725	8.46002	7.30993	2.77718	8.55504	15.3189	11.1526	4.45339	10.1801	17.0265	14.509	7.0774	4.68911	32.1319	8.4924	14.9852	16.3218	34.1507	54.1599	10.7471	25.0176	16.8248	8.72468	19.472	19.0877	39.5533	19.1976	16.7992	7.20122	10.5166	9.75335
4.33038	8.5151	7.30454	2.76898	8.48326	15.4597	11.2228	4.47816	10.1406	17.5105	14.4311	7.0472	4.68488	31.1936	8.45657	14.9313	16.4135	33.2603	53.2488	10.8154	25.1413	16.7037	8.65314	19.434	19.1272	39.3798	19.2221	16.3361	7.09993	10.4503	9.58405
4.22935	8.57848	7.24143	2.76995	8.44288	15.4683	11.3472	4.47851	10.0428	17.8726	14.441	7.00106	4.69238	30.8501	8.46016	14.8442	16.4711	32.8699	52.6712	10.9891	25.1829	16.6598	8.60696	19.4101	19.1866	39.1384	19.2105	15.9107	7.00098	10.353	9.36337
4.19897	8.60217	7.149	2.76742	8.26265	15.5373	11.3599	4.45409	9.99812	17.9148	14.4085	6.97962	4.71184	30.7473	8.45824	14.6544	16.5066	32.1551	52.1591	11.2151	25.0711	16.6216	8.55294	19.4525	19.228	38.7448	19.1598	15.7826	6.88137	10.2641	9.10204
4.16613	8.6523	7.05162	2.76566	7.94991	15.5531	11.31	4.44244	9.91951	17.9062	14.417	6.94136	4.7304	30.5201	8.43113	14.5101	16.5187	31.4016	51.5074	11.4023	24.992	16.5599	8.48409	19.4445	19.2658	38.1663	19.0934	15.6316	6.76825	10.2101	8.80234
4.07654	8.66322	7.01088	2.72484	7.79551	15.5824	11.2828	4.43172	9.90521	17.8993	14.4176	6.93813	4.73264	30.2528	8.35523	14.4856	16.5551	30.636	50.9283	11.6244	24.8805	16.4926	8.42051	19.4691	19.3498	37.6878	19.0301	15.5955	6.669	10.1683	8.5265
4.02459	8.69671	6.95551	2.67388	7.6591	15.5923	11.3198	4.42828	9.87216	17.8309	14.4482	6.95101	4.72682	30.0437	8.31911	14.4595	16.6342	29.386	50.5978	11.6905	24.7723	16.4719	8.35298	19.5218	19.454	37.4719	18.96	15.5685	6.59186	10.2328	8.36819
3.9797	8.74868	6.90151	2.67124	7.20725	15.5408	11.3215	4.45386	9.82804	17.7275	14.4231	6.90635	4.71199	29.5311	8.29397	14.427	16.7084	27.2798	50.7202	11.732	24.6269	16.4324	8.26553	19.5574	19.5178	36.5074	18.8161	15.4509	6.53497	10.2516	8.20958
3.94271	8.72344	6.90137	2.67524	6.7496	15.4034	11.3263	4.46291	9.81362	17.5354	14.3156	6.85579	4.69296	29.1113	8.30857	14.3744	16.7475	25.4647	50.6271	11.7468	24.4502	16.3779	8.21167	19.5075	19.6173	35.2271	18.7097	15.1265	6.39759	10.2793	7.97604
3.91887	8.69389	6.94355	2.68451	6.5572	15.5495	11.4841	4.46232	9.75896	17.467	14.2639	6.8215	4.67456	28.7533	8.30291	14.2998	16.7452	24.7715	50.4161	11.7737	24.2371	16.2972	8.15437	19.3448	19.6009	34.9848	18.6807	14.9513	6.29905	10.287	7.68839
3.90409	8.6832	7.00283	2.67349	6.5791	15.9195	11.4351	4.48009	9.7424	17.5121	14.3084	6.8116	4.66714	28.4804	8.28535	14.1846	16.744	24.522	50.3976	11.7817	23.9842	16.1464	8.087	19.3355	19.5423	33.9922	18.6144	14.9009	6.24928	10.1926	7.56549
3.88098	8.66268	7.02285	2.65778	6.6137	15.9841	11.3953	4.48267	9.69422	17.5136	14.3466	6.77397	4.63283	28.3022	8.28167	14.0228	16.847	24.3508	50.6051	11.8522	23.8357	16.0295	8.00055	19.2473	19.5178	31.6971	18.4985	14.8754	6.16539	10.0283	7.47022
3.873	8.66616	6.96507	2.63325	6.62627	16.0049	11.4658	4.48682	9.57976	17.4481	14.397	6.67807	4.57899	27.9892	8.26017	13.8471	17.0261	24.15	51.005	11.9991	23.6856	15.9397	7.92009	18.8386	19.4928	30.8181	18.4282	14.6218	6.01595	10.0111	7.37146
3.85776	8.69675	6.92629	2.63368	6.61686	16.0348	11.4269	4.50539	9.46503	17.3902	14.4592	6.66434	4.52958	27.5694	8.22702	13.5769	17.0496	23.8406	51.1202	12.0848	23.5914	15.8055	7.88664	18.5407	19.5374	30.6668	18.2507	14.2817	5.91302	10.038	7.18046
3.84062	8.74029	6.91849	2.6055	6.55628	16.0074	11.4978	4.53043	9.32528	17.2777	14.589	6.61455	4.50032	27.3171	8.22349	13.3597	17.0133	23.319	50.9029	12.2939	23.3728	15.5992	7.89919	18.5567	19.612	30.7636	17.9683	14.1156	5.85557	10.0986	7.00157
3.81645	8.72364	6.84167	2.57583	6.47237	15.9174	11.618	4.55483	9.26539	17.1348	14.5997	6.55791	4.44865	27.0923	8.16227	13.2064	17.0177	22.6701	50.9168	12.4597	23.0725	15.4587	7.86767	18.7243	19.671	30.9699	17.8223	13.8728	5.75522	10.09	6.88598
3.78837	8.7095	6.75794	2.53646	6.37796	15.7516	11.6896	4.55666	9.22899	17.0409	14.5495	6.53414	4.40136	26.7281	8.15897	13.153	17.0309	22.4843	51.0694	12.7646	22.9013	15.3863	7.8684	18.7805	19.7415	30.9973	17.7823	13.6883	5.55714	10.0733	6.72337
3.77893	8.69403	6.7115	2.50093	6.29314	15.6135	11.7767	4.53907	9.20313	16.9895	14.4677	6.5147	4.3612	26.1915	8.19962	13.0624	17.0093	22.1031	51.1383	13.0521	22.7478	15.2761	7.87281	18.7195	19.7853	30.8595	17.7688	13.6029	5.35375	10.0746	6.47049
3.76124	8.68766	6.6696	2.49145	6.28027	15.5651	11.8083	4.54783	9.20264	16.8118	14.4611	6.47513	4.32807	25.9012	8.23308	12.9193	16.8796	22.0046	50.7	13.2963	22.6674	15.0562	7.82381	18.7036	19.945	31.0113	17.7223	13.498	5.18029	10.0713	6.13168
3.73992	8.63787	6.67388	2.47702	6.24337	15.573	11.7499	4.55515	9.17765	16.7339	14.5978	6.42979	4.30853	25.1268	8.34137	12.7362	16.727	21.9945	50.4257	13.4482	22.721	14.7696	7.76496	18.6881	20.1473	31.0903	17.6225	13.3995	5.09726	10.0636	5.93788
3.70634	8.6525	6.67552	2.4648	6.156	15.774	11.5759	4.58131	9.14847	16.7056	14.7483	6.39017	4.28687	24.221	8.398	12.4341	16.6998	21.3738	50.4371	13.5384	22.8468	14.4821	7.6537	18.7259	20.1766	31.0337	17.4328	13.2575	4.98161	10.0912	5.85768
3.68661	8.6775	6.65792	2.46137	6.09663	15.8412	11.5199	4.6082	9.12502	16.6921	14.8038	6.3484	4.22794	23.6019	8.41661	12.1713	16.6789	21.0005	49.909	13.6173	22.9038	14.3479	7.64526	18.7301	20.0519	30.9551	17.2041	13.2364	4.77434	10.1054	5.72175
3.69751	8.60607	6.6545	2.46711	6.04659	15.8274	11.4589	4.60217	9.08369	16.6399	14.7948	6.35298	4.18599	23.2488	8.41884	11.952	16.616	21.0067	49.6093	13.7089	22.8939	14.2435	7.60826	18.7955	20.0514	30.7197	17.1036	13.2072	4.60263	10.1174	5.53464
3.68955	8.51006	6.6441	2.469	6.0874	15.8369	11.4033	4.59819	9.03775	16.6056	14.7989	6.32546	4.13496	23.0679	8.45069	11.8438	16.5136	21.0674	49.3424	13.7945	22.9208	14.2146	7.5663	18.941	19.9579	30.5921	17.1127	13.0896	4.44325	10.0298	5.40973
3.68296	8.47049	6.6251	2.46805	6.15435	15.8625	11.3259	4.6009	9.03062	16.5553	14.7408	6.29712	3.9648	23.0181	8.50436	11.7829	16.5234	20.8498	49.0463	13.9417	22.9769	14.1073	7.48351	19.1178	19.6845	30.5047	17.035	12.9692	4.31335	9.89927	5.13367
3.67908	8.37547	6.59496	2.48299	6.19456	15.9585	11.33	4.59252	9.00479	16.5282	14.6033	6.24069	3.8707	22.9678	8.52977	11.6089	16.5702	20.637	48.4178	14.2743	23.1417	13.926	7.41735	19.2461	19.4535	30.2472	16.7682	12.9187	4.15392	9.79739	4.70236
3.6826	8.36854	6.49055	2.49212	6.24575	16.0382	11.3048	4.58316	9.04005	16.5645	14.4762	6.20089	3.85073	22.6278	8.5704	11.3418	16.5002	20.198	48.1132	14.4889	23.3063	13.7318	7.31956	19.2715	19.3346	30.0871	16.6953	12.8175	4.03064	9.77562	4.41916
3.68073	8.38653	6.43742	2.4924	6.26918	16.0761	11.3215	4.56676	9.0245	16.5866	14.4161	6.17069	3.84599	22.6748	8.59721	11.2008	16.4113	19.667	48.0154	14.545	23.283	13.5632	7.26165	19.2307	19.3741	29.9413	16.6638	12.7734	3.9244	9.77877	4.35992
3.67801	8.38851	6.37472	2.45656	6.25394	16.2378	11.2627	4.56169	9.00318	16.5272	14.4257	6.14537	3.79847	22.6896	8.60957	11.1286	16.2995	19.624	47.883	14.6741	23.3871	13.3108	7.19885	19.2724	19.4129	29.9188	16.5844	12.7608	3.86911	9.80541	4.31643
3.6717	8.32734	6.36182	2.44997	6.31656	16.3877	11.2013	4.57418	8.96865	16.4565	14.3464	6.08734	3.7388	22.7502	8.61758	11.0178	16.1785	19.6208	47.523	14.8707	23.5015	13.1629	7.18233	19.2856	19.363	29.9775	16.4547	12.6517	3.82479	9.82933	4.26666
3.61659	8.29087	6.33821	2.4479	6.39201	16.4521	11.218	4.56697	8.95702	16.4351	14.1965	6.08852	3.708	22.8337	8.62223	10.9036	16.0942	19.7009	47.3055	15.2003	23.538	13.1929	7.12608	19.2936	19.2885	29.7483	16.3098	12.4927	3.80286	9.80617	4.17186
3.5624	8.30365	6.3181	2.44597	6.41905	16.4927	11.2153	4.54779	8.83594	16.5332	14.1222	6.08139	3.70298	22.7417	8.63198	10.9119	15.9096	19.9083	47.2625	15.4831	23.5765	13.0742	7.09635	19.3719	19.2032	29.1005	16.2915	12.4454	3.79277	9.81766	4.07773
3.56957	8.24804	6.28983	2.44685	6.441	16.5158	11.2663	4.5453	8.73579	16.5785	14.1277	6.05701	3.68922	22.5644	8.62656	10.8729	15.7796	19.9575	47.0912	15.5626	23.5192	12.6909	7.075	19.4006	19.1884	28.6045	16.2631	12.4078	3.7614	9.81062	3.9921
3.56546	8.19944	6.26208	2.44718	6.49179	16.5803	11.2442	4.5608	8.64302	16.5542	14.0653	6.05246	3.68247	22.5701	8.63169	10.8142	15.7862	20.0277	46.6261	15.6766	23.4594	12.4837	6.99823	19.5191	19.2732	28.3168	16.1738	12.3247	3.70689	9.8214	3.92086
3.55327	8.15084	6.2543	2.43052	6.54721	16.6948	11.3572	4.57743	8.59498	16.531	14.0315	6.04073	3.6758	22.5601	8.6094	10.7368	15.8113	20.0619	46.3325	15.8166	23.3949	12.4524	6.95756	19.7819	19.2833	28.3021	16.0026	12.1743	3.63865	9.85115	3.76794
3.55623	8.12642	6.218	2.41862	6.56	16.803	11.3727	4.59351	8.58386	16.5513	14.0607	6.02434	3.6535	22.4462	8.61165	10.5886	15.8199	20.0272	46.0861	15.8922	23.3593	12.3835	6.92769	19.8096	19.2934	28.1247	15.7545	12.0803	3.58933	9.92813	3.42258
3.56246	8.04257	6.19356	2.41351	6.57721	16.8595	11.3548	4.62651	8.62716	16.5632	14.1568	6.01608	3.60933	22.1163	8.642	10.3362	15.7707	19.8514	45.5061	16.0347	23.391	12.1208	6.93342	19.8747	19.3516	27.8292	15.619	12.0029	3.55579	10.0162	3.18601
3.56978	7.98429	6.19339	2.41797	6.58458	16.9207	11.2716	4.60289	8.64173	16.5781	14.229	5.99491	3.57076	22.0488	8.66857	10.1785	15.5974	19.6561	44.9937	16.2313	23.4871	11.969	6.93962	20.0687	19.3608	27.6178	15.5127	11.9295	3.4999	10.0235	3.0856
3.56344	7.94975	6.1537	2.43538	6.58533	17.1132	11.2425	4.60831	8.61376	16.55	14.2381	5.96702	3.56234	22.1517	8.70417	10.1207	15.4617	19.5034	44.8989	16.4789	23.3831	11.9477	6.94143	20.1812	19.3076	27.6383	15.4999	11.8721	3.46004	9.98986	3.07607
3.53998	7.89052	6.09105	2.42793	6.5897	17.2929	11.2718	4.5711	8.5688	16.5932	14.168	5.94126	3.56543	22.2653	8.73299	9.98989	15.4417	19.3777	44.0286	16.6769	23.4434	11.9623	6.96245	20.1792	19.2574	27.8484	15.5194	11.8829	3.40335	9.91118	3.03841
3.53794	7.86547	5.98988	2.41174	6.57185	17.4246	11.2505	4.52066	8.55474	16.6617	14.1249	5.89299	3.55384	22.3473	8.72971	10.0182	15.4629	19.1184	42.391	16.8772	23.5627	11.9811	6.97573	20.1884	19.2558	27.808	15.5421	11.8717	3.35244	9.87854	2.89559
3.50524	7.84081	5.86012	2.40373	6.58625	17.5003	11.1935	4.49666	8.5479	16.6506	14.1183	5.88773	3.54928	22.2829	8.71084	9.99987	15.4803	18.8435	41.0941	17.0466	23.5334	12.0208	6.9973	20.3352	19.2714	27.6107	15.4722	11.8197	3.33324	9.89378	2.80453
3.49539	7.78557	5.80303	2.39969	6.53059	17.546	11.1451	4.43569	8.51462	16.6783	14.0869	5.81821	3.53639	22.2608	8.67343	9.85388	15.4387	18.8156	40.7473	17.2005	23.4178	12.0118	6.99993	20.7614	19.157	27.6152	15.3593	11.7185	3.2965	9.95378	2.73337
3.51733	7.75018	5.7837	2.39445	6.51538	17.5143	10.993	4.43708	8.41906	16.8215	14.2091	5.72876	3.53393	22.3732	8.61902	9.71616	15.3435	18.7076	40.4603	17.3427	23.1826	11.9808	6.9601	21.0496	18.96	27.8177	15.2622	11.649	3.28005	10.0261	2.6561
3.52028	7.76829	5.77478	2.39288	6.59691	17.511	10.9164	4.45236	8.40439	16.9335	14.3046	5.70058	3.53612	22.6215	8.57721	9.35399	15.2372	18.5538	39.8177	17.4692	23.0169	12.0414	6.885	21.015	18.8046	27.9378	15.0877	11.6409	3.27857	10.0213	2.59507
3.50408	7.72614	5.73906	2.38155	6.65878	17.5409	10.9217	4.45018	8.38702	16.9869	14.322	5.69841	3.53813	23.1393	8.56406	9.0333	15.1432	18.533	39.5024	17.565	22.8916	12.0347	6.76337	21.0038	18.8152	27.9511	15.0204	11.5979	3.26657	10.0087	2.5753
3.50512	7.67774	5.69172	2.36304	6.71016	17.5668	10.8609	4.38219	8.33649	17.2333	14.3323	5.69431	3.53143	23.3458	8.5477	9.01783	15.0756	18.6025	39.1048	17.6305	22.8834	11.9913	6.61202	20.9414	18.7902	28.0132	14.9654	11.5591	3.21164	10.0611	2.55372
3.50533	7.67353	5.63655	2.35657	6.72761	17.5112	10.9266	4.33137	8.25499	17.5815	14.3987	5.67557	3.50997	23.2943	8.49896	8.99828	15.0614	18.6521	38.6128	17.668	22.77	11.8406	6.42474	20.9754	18.6996	28.1418	14.9004	11.5241	3.13889	10.0842	2.55936
3.48376	7.62142	5.55592	2.34591	6.64841	17.4337	11.0705	4.30435	8.22587	17.6906	14.5069	5.64266	3.49128	23.5534	8.45469	8.95456	15.0425	18.6809	37.873	17.7293	22.4084	11.6686	6.37095	21.0854	18.4737	28.2909	14.803	11.5173	3.06831	10.0817	2.54983
3.46434	7.60758	5.49282	2.33024	6.6157	17.4572	11.1486	4.27598	8.22707	17.7852	14.4978	5.62342	3.47422	23.8802	8.42862	8.99943	15.0151	18.7045	36.9048	17.8674	22.0404	11.5388	6.37818	21.1178	18.083	28.0593	14.6929	11.6053	3.02209	10.099	2.53401
3.51515	7.60737	5.44593	2.3134	6.62667	17.4696	11.3372	4.21839	8.25323	17.8474	14.4775	5.59386	3.46144	23.9284	8.40495	9.00629	15.0506	18.7021	36.6664	17.9949	21.973	11.2834	6.35552	21.1419	17.7437	27.7732	14.7755	11.6338	2.964	10.1875	2.48011
3.57914	7.55761	5.38658	2.3053	6.67086	17.4643	11.572	4.21199	8.24737	17.8796	14.5418	5.58567	3.47257	23.8409	8.379	8.98752	15.0934	18.52	36.5889	18.1242	21.9564	11.1388	6.31142	21.2501	17.6004	27.7584	14.6858	11.5583	2.96381	10.2663	2.45861
3.61083	7.4789	5.24432	2.29976	6.77792	17.4369	11.5955	4.22003	8.24274	17.762	14.5917	5.57315	3.45915	24.0351	8.36138	8.98293	15.0843	18.4717	36.4367	18.2927	21.9068	11.0786	6.27924	21.2979	17.5372	27.4322	14.6254	11.4995	2.95116	10.3177	2.4494
3.63713	7.36893	5.0631	2.28024	6.87471	17.4637	11.7642	4.22685	8.26573	17.7472	14.6241	5.52138	3.43911	24.5025	8.35421	8.99281	15.0988	18.3697	36.1486	18.4345	21.8636	11.1529	6.26418	21.2934	17.4562	27.0456	14.4955	11.5516	2.93287	10.3452	2.45004
3.58271	7.31819	4.98222	2.27321	6.94004	17.4358	11.8952	4.23803	8.27367	17.8301	14.6552	5.43318	3.43403	25.2007	8.36008	8.88142	15.1087	18.3076	35.835	18.606	21.8467	11.3961	6.23781	21.407	17.2782	27.1594	14.2894	11.5513	2.88159	10.3326	2.45248
3.53313	7.23106	4.9585	2.27788	7.17815	17.3803	11.9133	4.25674	8.24007	17.8499	14.6949	5.41443	3.4416	25.6884	8.35597	8.80909	15.1405	18.2888	35.6505	18.9989	21.8199	11.4851	6.21171	21.5288	17.0324	27.3591	14.2271	11.4795	2.84583	10.3785	2.43901
3.51584	7.15347	4.89831	2.2842	7.41062	17.4021	11.8835	4.26067	8.16887	17.8208	14.793	5.33706	3.43294	26.7598	8.33992	8.7954	15.1713	18.2589	35.1818	19.2677	21.5998	11.525	6.10883	21.4791	16.8031	27.4369	14.324	11.4245	2.81546	10.5133	2.42058
3.51695	7.07457	4.85174	2.27751	7.58126	17.4616	11.9403	4.27778	8.16206	18.2411	15.1328	5.18382	3.44027	27.4456	8.2998	8.7674	15.1792	18.2208	34.426	19.4148	21.3646	11.705	6.03853	21.3989	16.586	27.517	14.3433	11.3517	2.78744	10.6505	2.41221
3.53887	6.96535	4.82553	2.26722	7.63715	17.3872	11.9396	4.25988	8.17025	19.3799	15.3508	5.12517	3.43205	27.5357	8.261	8.70759	15.2517	18.0202	34.1382	19.8342	21.2729	12.1722	6.00396	21.6074	16.2592	27.5016	14.3324	11.2512	2.78188	10.7028	2.40313
3.55788	6.8657	4.79049	2.2591	7.6685	17.3286	11.9601	4.2245	8.1914	20.1492	15.4694	5.06705	3.42239	27.2335	8.17559	8.65283	15.2672	17.9741	33.968	20.4244	21.0977	12.6484	5.94134	21.7745	16.0581	27.346	14.2936	11.1711	2.78694	10.7585	2.39874
3.56829	6.77938	4.71666	2.24601	7.65162	17.2443	11.9403	4.20979	8.18242	20.4014	15.5875	5.01022	3.41016	27.1445	8.03212	8.57818	15.2278	17.9369	33.9128	20.9554	21.0264	12.9714	5.87096	21.8159	15.9241	27.3679	14.4028	11.161	2.79222	10.798	2.39636
3.57391	6.72324	4.65526	2.22094	7.58203	17.1709	12.0108	4.20778	8.18162	20.5444	15.6792	4.97201	3.36463	27.1815	7.96005	8.5151	15.2539	17.9008	33.9021	21.1991	20.9209	13.113	5.84684	22.0983	15.7688	27.1372	14.4428	11.1641	2.80409	10.888	2.41056
3.56943	6.66916	4.63592	2.20892	7.57225	17.0297	12.0381	4.16662	8.18563	20.7998	15.6655	4.83763	3.31312	27.3424	7.90055	8.52622	15.3137	17.9395	33.8648	21.5691	20.745	13.1642	5.86669	22.2607	15.5857	26.7389	14.3615	11.0863	2.82301	10.9762	2.4382
3.55908	6.54705	4.65014	2.20613	7.69234	16.82	12.103	4.16318	8.14367	21.3472	15.7139	4.68489	3.29141	27.5787	7.77875	8.54609	15.3133	17.902	33.7963	22.0606	20.5323	13.1919	5.92137	22.1867	15.3532	26.5334	14.2946	11.0032	2.83704	11.0818	2.44585
3.54328	6.46041	4.64445	2.18442	7.75133	16.7353	12.2785	4.17389	8.15537	21.8243	15.867	4.71507	3.26851	28.0043	7.68112	8.5632	15.3274	17.826	33.6184	22.3957	20.3739	13.231	5.91498	22.3846	15.1179	26.2236	14.2862	10.8703	2.86496	11.1418	2.44942
3.54171	6.42559	4.62068	2.17196	7.7147	16.7209	12.3945	4.16009	8.17596	22.3616	15.9403	4.71138	3.23162	28.2776	7.67993	8.6395	15.3307	18.0326	33.3765	22.5255	20.3527	13.4338	5.86398	22.6372	14.9765	25.8726	14.2121	10.7646	2.86904	11.1622	2.45559
3.54021	6.41074	4.57136	2.16442	7.70948	16.7229	12.3418	4.14836	8.17751	23.3296	16.0158	4.68642	3.22196	28.7149	7.69019	8.6425	15.3045	18.1205	33.0763	22.4072	20.3115	13.634	5.85942	22.6937	14.8936	25.8367	14.151	10.6974	2.88256	11.1962	2.45643
3.50932	6.3602	4.51418	2.14728	7.74853	16.6145	12.6676	4.15852	8.1405	24.2045	16.1102	4.68638	3.18303	29.2534	7.66139	8.55686	15.2925	18.029	32.9258	22.4406	20.3256	13.6099	5.87185	22.7142	14.8189	25.8901	14.1781	10.5723	2.88833	11.2242	2.45991
3.48511	6.29248	4.42403	2.1193	7.86583	16.5986	12.8535	4.1437	8.08811	24.7687	16.2406	4.6574	3.16228	29.6912	7.67449	8.51247	15.2889	18.1307	32.6718	22.562	20.3612	13.5594	5.8494	22.7338	14.7831	25.9424	14.1864	10.5045	2.86298	11.2712	2.4729
3.47345	6.20672	4.34527	2.10195	7.98196	16.7025	12.9194	4.12904	8.07144	25.2748	16.3734	4.63677	3.15406	29.9705	7.68823	8.46874	15.2417	18.5446	32.3177	22.6944	20.3502	13.8878	5.84531	22.6885	14.6971	26.2105	14.1512	10.4172	2.82906	11.3626	2.46543
3.47847	6.06956	4.29804	2.10203	8.02261	16.6875	12.8786	4.14486	8.05663	26.2496	16.4903	4.64991	3.14212	30.4057	7.66978	8.40802	15.2061	18.6584	32.364	22.8812	20.3089	14.1848	5.83259	22.7093	14.445	26.2973	14.1617	10.3912	2.8102	11.4854	2.46496
3.48458	5.99464	4.25624	2.10512	8.08805	16.626	12.9266	4.1505	8.0301	26.7957	16.5838	4.63857	3.13228	30.776	7.66545	8.38724	15.2322	18.5588	32.5083	23.3633	20.2562	14.3237	5.80757	22.7804	14.2254	26.3553	14.2394	10.3593	2.81441	11.542	2.47336
3.49187	5.92794	4.22597	2.0959	8.21	16.6584	12.9695	4.16773	8.00206	26.8779	16.6215	4.6134	3.13234	30.8248	7.66216	8.36686	15.2259	18.5983	31.9113	23.8544	20.2705	14.3834	5.77971	22.9341	14.0892	26.2741	14.2895	10.3725	2.81481	11.493	2.47651
3.49247	5.89834	4.20079	2.08931	8.24693	16.6811	12.9473	4.22701	8.03644	27.0612	16.615	4.62439	3.10953	30.8873	7.67726	8.36546	15.2191	18.6959	31.0929	24.009	20.2805	14.4909	5.7789	23.0197	13.9527	26.2455	14.2678	10.3891	2.80979	11.4221	2.47645
3.49657	5.77427	4.14553	2.063	8.26244	16.6135	12.919	4.26117	8.03826	27.579	16.6153	4.64966	3.08641	31.1508	7.63923	8.39911	15.2272	18.7714	30.1378	24.1878	20.2641	14.7511	5.76766	23.1537	13.7531	26.28	14.3274	10.3344	2.80763	11.3781	2.46959
3.50237	5.6515	4.09539	2.05515	8.26717	16.5351	12.8848	4.28344	8.05503	28.7508	16.6719	4.70255	3.06859	31.4019	7.59991	8.41415	15.2474	18.9381	29.5225	24.3798	20.2319	14.9503	5.77546	23.498	13.6791	26.4057	14.4292	10.3007	2.82623	11.4444	2.46393
3.49799	5.57268	3.99036	2.04909	8.26843	16.2175	13.0053	4.27393	8.15191	29.4823	16.6743	4.77737	3.06606	31.5706	7.58947	8.46757	15.1361	19.1083	29.3046	24.572	20.2265	14.9932	5.76305	23.9859	13.5968	26.5641	14.5324	10.333	2.83616	11.5337	2.458
3.48661	5.50299	3.92193	2.03957	8.26766	16.0353	13.363	4.26989	8.12937	29.8911	16.6473	4.81194	3.06838	31.7288	7.56605	8.54018	15.028	19.1181	29.2002	24.7308	20.1867	14.9951	5.74179	24.1751	13.2986	26.8524	14.6262	10.3723	2.84239	11.5962	2.45585
3.46333	5.44172	3.86881	2.03558	8.25364	16.2265	13.5791	4.40489	8.20411	30.446	16.627	4.82246	3.05056	31.8174	7.47514	8.5853	14.9981	19.1582	28.6585	24.9297	20.0899	15.0546	5.69375	24.1662	13.0213	26.9387	14.6775	10.4059	2.84892	11.5609	2.45246
3.4378	5.38732	3.84583	2.01781	8.26777	16.4364	13.6706	4.52908	8.34526	31.5668	16.5903	4.82858	3.05029	31.9154	7.40723	8.63315	14.9343	19.4826	28.1516	25.3879	19.9032	15.1068	5.71174	24.3416	12.7753	27.1519	14.5504	10.4101	2.86425	11.5451	2.46564
3.43586	5.32976	3.83502	2.00031	8.31257	16.6026	13.7057	4.57466	8.36006	32.7211	16.4728	4.83489	3.05038	32.0218	7.40926	8.68737	14.8471	19.99	27.5886	25.9498	19.625	15.1412	5.69054	25.1289	12.5231	27.8471	14.6843	10.4163	2.88187	11.5629	2.4611
3.42971	5.26871	3.80835	1.99037	8.3337	16.7303	13.6057	4.58621	8.31964	34.1262	16.3704	4.83607	3.07638	32.1404	7.42134	8.69742	14.7903	20.6359	27.2418	26.6811	19.3865	15.1617	5.6999	25.514	12.3859	28.0366	14.9975	10.3889	2.90382	11.6142	2.46543
3.43894	5.18838	3.76715	1.97905	8.34186	16.6531	13.555	4.60268	8.32926	35.8223	16.2666	4.86881	3.06898	32.5404	7.44709	8.68013	14.726	20.4953	26.5408	27.4965	19.2222	15.3671	5.73129	25.6358	12.2758	27.8009	15.2334	10.373	2.92031	11.6459	2.46437
3.44046	5.15895	3.72514	1.96749	8.41545	16.5697	13.4703	4.60854	8.36812	37.1804	16.2981	4.88195	3.07252	32.899	7.44242	8.62656	14.6358	20.1419	26.3347	27.7726	19.1144	15.4469	5.80878	25.7641	12.1439	27.5654	15.3257	10.3335	2.94859	11.6499	2.46783
3.43996	5.14274	3.69407	1.93662	8.48827	16.464	13.53	4.60156	8.40692	38.3625	16.3348	4.93747	3.07449	33.3205	7.43784	8.59009	14.5871	20.163	26.0784	27.8337	18.9797	15.4467	5.84457	25.7909	12.0667	27.5216	15.3961	10.2434	2.96531	11.6755	2.46649
3.43654	5.08193	3.64682	1.92872	8.54744	16.3924	13.7453	4.60839	8.43234	39.8651	16.3343	4.9727	3.09936	34.0677	7.43804	8.60164	14.6326	20.2212	25.9132	27.8207	18.7939	15.6102	5.82835	25.7477	11.8492	27.5023	15.3965	10.1625	2.97402	11.7545	2.46918
3.43169	5.04407	3.60541	1.91886	8.61657	16.3486	13.8139	4.63363	8.41315	40.8274	16.3459	4.98816	3.09899	34.9467	7.37914	8.61081	14.6182	20.1783	25.8073	27.8416	18.6171	15.8253	5.8063	25.7575	11.5453	27.4692	15.574	10.1116	2.99112	11.8526	2.47856
3.41926	5.00577	3.59092	1.91287	8.65233	16.3729	13.8592	4.64589	8.37672	41.5022	16.3491	4.9947	3.09752	35.1341	7.33742	8.62986	14.6128	20.04	25.8686	27.9736	18.4868	15.9201	5.71668	25.7715	11.3576	27.5991	15.837	10.1115	3.05646	11.9026	2.48059
3.40789	4.96129	3.59191	1.90038	8.68388	16.4214	14.0047	4.6707	8.35374	41.8828	16.3965	4.99931	3.07431	35.2905	7.29329	8.61999	14.6378	19.9955	26.0391	28.2122	18.372	16.0318	5.70658	25.9171	11.2025	27.9623	15.8675	10.0665	3.11961	11.8955	2.49008
3.41833	4.89695	3.56259	1.89029	8.73939	16.3524	14.2217	4.68983	8.28075	42.3115	16.4638	5.05939	3.04849	35.749	7.30039	8.6499	14.6871	19.9875	26.2371	28.4818	18.3668	16.1907	5.73241	26.2747	10.951	28.102	15.7994	9.98579	3.16113	11.9232	2.50117
3.41278	4.84075	3.54545	1.87954	8.79521	16.2584	14.3711	4.73877	8.22111	43.2282	16.432	5.0793	3.02235	36.1573	7.314	8.72228	14.6733	19.6571	26.4587	28.751	18.2281	16.5476	5.72173	26.5844	10.9665	28.1687	15.7478	9.96438	3.19235	11.9458	2.51578
3.41607	4.76139	3.53212	1.88737	8.81691	16.1894	14.4448	4.76503	8.18534	44.2036	16.2896	5.09969	3.00568	36.3151	7.32435	8.76597	14.5807	19.4615	26.6385	28.968	18.1233	16.8728	5.76046	26.7325	11.1506	28.4073	15.6799	9.94394	3.21543	11.9792	2.51722
3.42234	4.70456	3.51452	1.87631	8.8639	16.0189	14.5236	4.77862	8.06721	45.1405	16.2562	5.12148	3.00869	36.5675	7.38736	8.74373	14.5035	19.4964	26.6115	29.1335	18.0072	17.1494	5.81406	27.1274	11.2748	28.4968	15.6499	9.77496	3.24811	11.9936	2.5063
3.41392	4.65768	3.50692	1.87266	9.05872	15.808	14.5526	4.77359	8.05163	46.3371	16.3114	5.15915	2.99002	36.8738	7.52668	8.71979	14.4632	19.1663	26.6834	29.2033	17.9083	17.2672	5.87848	27.347	11.2851	28.4449	15.6409	9.62147	3.27613	12.07	2.50239
3.39217	4.57425	3.48653	1.873	9.28152	15.6544	14.6818	4.78337	8.03868	48.2052	16.3729	5.27103	2.98946	36.9814	7.63388	8.74286	14.4396	18.3857	26.7172	29.308	17.9067	17.4858	5.90651	27.1982	11.2741	28.4545	15.8351	9.53258	3.29856	12.1401	2.51484
3.38244	4.49128	3.46599	1.86772	9.44809	15.4602	14.6848	4.77958	8.03219	49.4703	16.3029	5.30283	2.96234	36.987	7.7011	8.6845	14.4357	17.6687	26.7356	29.7006	17.8174	17.751	5.95129	27.1097	11.2253	28.501	15.983	9.49365	3.31135	12.1521	2.5234
3.38323	4.45637	3.43711	1.86414	9.59253	15.4042	14.7574	4.77967	8.04917	49.8205	16.1453	5.3146	2.9365	36.878	7.73333	8.59282	14.3809	17.225	26.7297	29.8936	17.5665	17.9635	6.02893	27.3048	11.1677	28.5451	16.0494	9.49597	3.31613	12.1609	2.52997
3.38475	4.41784	3.40421	1.85054	9.63547	15.3745	14.8558	4.7578	8.05589	49.9032	16.0577	5.3283	2.92973	37.1231	7.74215	8.49514	14.3424	16.8648	26.5124	29.9177	17.284	17.9499	6.05937	27.4631	11.1235	28.6613	16.3163	9.46804	3.32974	12.1924	2.53131
3.37573	4.3239	3.35941	1.83214	9.67217	15.2827	14.8286	4.74375	7.97098	50.0392	16.0351	5.40061	2.92222	37.3764	7.75065	8.322	14.236	17.2499	26.4051	29.8856	17.1792	17.9354	6.05585	27.6178	11.1307	28.6927	16.4398	9.43803	3.36233	12.1974	2.54056
3.36319	4.23677	3.33891	1.83824	9.72908	15.2111	15.0147	4.70098	7.92812	50.2595	16.0657	5.46846	2.9431	37.5706	7.75026	8.24495	14.0624	17.4727	26.3424	29.807	17.1243	17.9157	6.05076	27.6524	11.1057	28.7784	16.5147	9.40329	3.40535	12.2183	2.54342
3.36606	4.20663	3.31575	1.84066	9.78646	15.1253	15.1203	4.68953	7.96983	50.7128	16.0536	5.49433	2.95111	37.7955	7.7246	8.18171	13.9392	17.409	26.1838	29.7644	17.0747	18.0172	6.01109	27.6679	11.0471	29.062	16.5404	9.3543	3.44187	12.2318	2.54874
3.39462	4.11969	3.2849	1.84476	9.87395	14.9998	15.1071	4.70094	7.98373	51.4211	15.9716	5.49829	2.94601	37.9693	7.70811	8.29646	13.9002	17.3227	26.0703	29.7869	16.7757	18.0005	5.99958	27.7621	10.9268	29.3792	16.6411	9.27823	3.44639	12.1815	2.55635
3.37682	4.11372	3.27443	1.8372	9.97982	14.9412	15.2386	4.74077	7.97748	51.8921	15.8911	5.52402	2.93627	38.2604	7.70456	8.48578	13.9126	17.206	26.122	29.8004	16.4607	18.0409	6.00117	27.9322	10.8214	29.5126	16.8192	9.21773	3.44975	12.2155	2.55557
3.35773	4.14226	3.25729	1.83233	10.1068	14.8097	15.2346	4.77845	7.93975	52.1401	15.7636	5.59714	2.91123	38.8185	7.68103	8.56604	13.9627	17.0662	26.196	29.8413	16.3432	18.1592	5.97737	28.1051	10.7804	29.5179	16.9561	9.22275	3.4558	12.3015	2.55466
3.34201	4.05432	3.24816	1.83224	10.2062	14.5104	15.3052	4.82481	7.94154	52.4196	15.7094	5.65588	2.89119	39.0119	7.65381	8.60914	14.0225	17.0436	26.3143	29.8784	16.3935	18.223	5.93247	28.2649	10.7536	29.5921	17.0487	9.26625	3.45846	12.3557	2.55266
3.33157	3.9826	3.19216	1.84393	10.2842	14.2336	15.3755	4.85063	7.93375	52.7269	15.7002	5.70022	2.8789	39.0261	7.61432	8.78307	14.0831	16.7629	26.3038	29.8493	16.4083	18.2512	5.92133	28.1533	10.7463	29.7209	17.0515	9.21576	3.4531	12.3966	2.57937
3.32189	3.98219	3.15115	1.84597	10.3839	13.9192	15.5217	4.85374	7.90695	53.2464	15.5968	5.75771	2.84786	39.0507	7.58324	8.97346	14.2931	16.5315	26.1058	29.7881	16.3938	18.3911	5.97992	28.024	10.7168	29.7519	17.1442	9.15001	3.46266	12.463	2.64659
3.33145	3.96179	3.16438	1.8493	10.4967	13.7089	15.5542	4.85471	7.83006	54.1083	15.4617	5.79152	2.83647	39.1451	7.63213	9.08552	14.4127	16.5865	25.8865	29.7196	16.4471	18.7307	6.04409	28.0955	10.6231	29.6428	17.323	9.08301	3.4746	12.5564	2.67141
3.32097	3.93602	3.1805	1.85961	10.6365	13.5832	15.6276	4.86656	7.77641	54.8458	15.3983	5.80346	2.84737	39.1313	7.76989	9.0353	14.4232	16.8475	25.8861	29.6475	16.4028	18.8574	6.06186	28.03	10.5091	29.571	17.5281	9.05291	3.45779	12.6667	2.76836
3.32486	3.89069	3.20095	1.85712	10.8825	13.41	15.6749	4.85064	7.83589	55.1548	15.498	5.89085	2.84362	39.1753	7.91104	8.92246	14.3927	17.1114	25.8443	29.582	16.4345	18.8815	6.0666	27.8769	10.3713	29.7632	17.6361	9.05353	3.42947	12.8889	2.88689
3.32938	3.87669	3.18843	1.85952	11.0542	13.3493	15.7205	4.8677	7.90965	56.2265	15.5284	6.03415	2.84548	39.222	7.97664	8.92157	14.2654	18.1553	25.6149	29.5193	16.5085	18.9213	6.06324	27.7173	10.3913	29.7537	17.8341	9.08609	3.41237	13.0099	2.92643
3.33708	3.85723	3.19677	1.8562	11.1317	13.3629	15.793	4.91568	7.91826	58.178	15.6649	6.32404	2.84968	39.2413	7.98296	8.95263	14.1612	18.8837	25.4974	29.4594	16.5997	18.9366	6.12721	27.5333	10.4049	29.8088	18.0364	9.08426	3.39968	13.0782	2.92484
3.34955	3.76922	3.19571	1.86494	11.1801	13.3541	15.6213	4.98932	7.90624	59.2309	15.9133	6.54959	2.85285	39.2825	7.99035	8.94656	14.1194	19.3391	25.4027	29.4323	16.6228	18.9504	6.12647	27.5428	10.2896	29.6728	18.115	9.0284	3.41689	13.204	2.92446
3.34292	3.68245	3.18879	1.86787	11.2083	13.3264	15.6094	4.99716	7.87276	59.5603	16.1761	6.88771	2.84333	39.5352	8.00714	8.90832	14.1232	20.7461	25.0562	29.4046	16.5234	19.1469	6.11332	27.4769	10.1612	29.8963	18.2253	8.86129	3.43391	13.3234	2.93
3.33303	3.62423	3.19337	1.87072	11.2854	13.3521	15.5905	5.01845	7.85491	59.6608	16.3221	7.30688	2.84257	39.8656	8.01514	8.914	14.1275	21.9438	25.0014	29.4442	16.4531	19.3264	6.11811	27.2812	10.1519	30.827	18.3122	8.74624	3.44666	13.358	2.93504
3.33725	3.59902	3.18315	1.87032	11.339	13.3173	15.5964	5.03959	7.86401	59.975	16.0858	7.5106	2.85616	40.0987	8.03719	8.91858	14.1022	23.1206	25.0121	29.6262	16.4192	19.4434	6.19154	27.2267	10.278	31.3203	18.3384	8.66853	3.46174	13.38	2.93918
3.32903	3.53689	3.17146	1.85889	11.3866	13.3747	15.63	5.03535	7.84775	60.7156	16.01	7.66841	2.8616	40.3607	8.07289	8.86534	14.0846	23.3817	25.134	29.7912	16.3462	19.5472	6.26281	27.1939	10.3468	31.4167	18.3717	8.61939	3.47354	13.408	2.96731
3.32973	3.50663	3.16338	1.84638	11.4231	13.364	15.5779	5.03433	7.79765	61.4804	16.1094	7.84108	2.86827	41.0759	8.09099	8.7956	14.0535	23.7995	25.305	29.8535	16.2239	19.6727	6.21124	27.1211	10.3055	31.5895	18.3509	8.60345	3.47602	13.4864	2.9932
3.33042	3.49061	3.15229	1.83376	11.406	13.3617	15.6129	5.03899	7.77528	61.8149	16.1905	8.13347	2.87806	42.0256	8.11111	8.80291	14.0289	24.6982	25.4385	29.7903	16.099	19.7154	6.20452	27.1734	10.3466	31.65	18.3575	8.53632	3.47636	13.6186	2.9976
3.32108	3.45536	3.1736	1.83811	11.3812	13.3308	15.697	5.06314	7.80781	62.4066	16.1256	8.36706	2.87837	42.4012	8.12297	8.77039	13.9697	25.4359	25.6162	29.7338	16.039	19.7685	6.21726	27.1737	10.3797	31.7587	18.3364	8.53175	3.47306	13.7151	3.00019
3.30003	3.42964	3.18638	1.83263	11.3693	13.2933	15.7394	5.08988	7.85446	63.6138	15.994	8.56784	2.87387	42.374	8.15443	8.71117	13.9232	25.8652	25.7243	29.688	15.9505	19.7819	6.22663	27.0974	10.3884	31.7594	18.1981	8.42152	3.47398	13.7464	2.99908
3.2439	3.47885	3.20986	1.82818	11.2184	13.2896	15.7369	5.10289	7.86458	64.448	15.8963	8.71882	2.86884	42.4666	8.17894	8.64035	13.9043	27.0681	25.776	29.6373	15.9803	19.8609	6.205	27.1005	10.4134	31.5788	18.1116	8.35507	3.49231	13.707	2.99643
3.18146	3.49894	3.22313	1.82941	11.0436	13.4006	15.8075	5.10899	7.88383	64.7145	15.8778	8.76277	2.87026	42.5588	8.18042	8.59415	13.8455	27.9379	25.8148	29.5581	16.014	19.8301	6.19524	27.2287	10.4749	31.3942	18.1143	8.29964	3.50296	13.6283	3.00417
3.13653	3.45393	3.2193	1.81867	10.9087	13.6348	15.829	5.12942	7.90861	64.9888	15.843	8.83896	2.86828	42.4917	8.19771	8.4668	13.7491	28.0975	25.8218	29.4676	15.9905	19.7414	6.22753	27.2572	10.545	31.4181	18.1217	8.27908	3.50736	13.5881	3.01416
3.07374	3.43725	3.23506	1.81276	10.9041	13.6681	15.8387	5.19758	7.89868	65.2805	15.8392	9.04683	2.87468	42.5311	8.23276	8.3216	13.7119	28.2575	25.9834	29.2455	15.961	19.7343	6.25163	27.229	10.5776	31.5724	18.1231	8.28483	3.51393	13.6541	3.0061
3.04787	3.43729	3.25068	1.81079	10.9361	13.6622	15.9519	5.26208	7.90151	65.647	15.797	9.13307	2.88546	42.142	8.29553	8.21828	13.6717	28.5142	26.2431	29.1246	16.0166	19.6964	6.23507	27.2158	10.5753	31.4882	18.1913	8.28215	3.52244	13.7734	2.99559
3.04501	3.40708	3.25367	1.81757	11.0045	13.6758	16.053	5.27668	7.91187	66.2067	15.7391	9.17588	2.88268	41.7196	8.33031	8.17742	13.6136	28.962	26.288	29.0013	16.1348	19.6177	6.20421	27.1773	10.6544	31.4493	18.2496	8.27712	3.52437	13.9205	2.99151
3.0496	3.33903	3.24278	1.83162	11.11	13.6767	16.0547	5.27864	7.94208	66.7221	15.6592	9.29881	2.86958	41.7425	8.36492	8.14967	13.5375	29.2714	26.357	28.6375	16.1972	19.4621	6.17117	27.1618	10.7354	31.3448	18.2919	8.19428	3.52107	14.0762	2.98509
3.03733	3.30873	3.24323	1.84019	11.206	13.6403	15.9723	5.30345	7.91921	67.1108	15.5555	9.49799	2.87431	42.0573	8.3633	8.15029	13.4316	29.6921	26.3987	28.1333	16.2976	19.3755	6.16068	27.3937	10.7409	31.3399	18.3771	8.14532	3.51491	14.2458	2.98592
3.01211	3.26802	3.21614	1.84385	11.1631	13.6356	15.9918	5.36334	7.86115	67.4278	15.4221	9.79278	2.88352	42.4748	8.36333	8.18277	13.2961	30.3142	26.3538	27.7696	16.2119	19.3116	6.19007	27.5601	10.7367	31.3365	18.5425	8.10305	3.50883	14.3227	2.99298
2.9821	3.25607	3.20399	1.83951	11.2751	13.6273	15.9882	5.45544	7.80408	67.6776	15.374	10.2067	2.89241	42.5838	8.36392	8.13333	13.1985	30.6185	26.2209	27.471	16.2052	19.279	6.17813	27.4497	10.7612	31.1154	18.7642	8.07226	3.47689	14.381	2.99339
2.9436	3.26777	3.19655	1.82027	11.3561	13.5726	15.8157	5.51635	7.78893	68.1274	15.3481	10.5087	2.91152	42.4347	8.36661	8.06094	13.126	30.8038	26.201	27.0782	16.257	19.2278	6.18251	27.5091	10.8531	30.9613	19.0484	8.08116	3.44561	14.4714	2.98105
2.87809	3.28239	3.16895	1.80855	11.3951	13.4882	15.804	5.57899	7.81646	69.0176	15.2907	10.6388	2.93229	42.472	8.37425	8.02757	13.0668	30.7324	25.9537	26.6928	16.4586	19.068	6.23745	27.3559	10.9568	31.0227	19.1382	8.04881	3.44056	14.6285	2.9927
2.83452	3.32479	3.13506	1.80326	11.4597	13.4452	15.8034	5.61273	7.80953	70.5021	15.2494	10.7536	2.93375	42.7137	8.37686	7.98115	12.9881	30.5828	25.7406	26.4865	16.7804	19.0192	6.32928	26.8741	10.9823	31.0825	19.4674	7.94953	3.43731	14.7483	3.00183
2.80428	3.33339	3.14194	1.79073	11.5125	13.4292	15.7823	5.66482	7.77384	71.8307	15.2027	11.0045	2.94544	42.442	8.35182	7.9498	12.934	30.665	25.7649	26.35	16.8438	19.0103	6.38074	26.8077	10.9966	31.2855	19.8037	7.88627	3.42974	14.7913	3.00082
2.77664	3.34141	3.14296	1.79518	11.5086	13.373	15.7025	5.73736	7.79907	72.7916	15.1731	11.1573	2.95567	41.9588	8.30742	7.91033	12.8548	30.7254	26.0195	26.1445	16.892	18.8631	6.41887	26.9122	11.0211	31.419	19.9137	7.86034	3.41275	14.7706	3.01484
2.77675	3.39918	3.14967	1.79627	11.5156	13.2684	15.8788	5.72083	7.82799	73.4182	15.3988	11.2482	2.9602	41.723	8.27533	7.90385	12.7958	30.761	26.6862	25.9942	16.995	18.608	6.47674	26.8201	11.0433	31.4201	20.0305	7.85708	3.38968	14.7602	3.01869
2.76884	3.4712	3.17225	1.78397	11.7123	13.181	16.1918	5.74079	7.8064	74.4482	15.4638	11.3992	2.99489	41.7366	8.24104	7.89114	12.6841	31.1177	27.1338	25.853	17.07	18.5359	6.62328	26.7779	10.9994	31.6117	20.1916	7.86339	3.36815	14.7967	3.0394
2.75386	3.48271	3.17677	1.77774	12.0532	13.11	16.2607	5.83102	7.76711	75.4696	15.4654	11.4829	2.9769	41.9537	8.22164	7.74876	12.5452	31.389	27.2701	25.7537	17.1172	18.5334	6.89525	26.8628	10.98	31.8263	20.3363	7.80747	3.36261	14.8742	3.05078
2.74452	3.49209	3.16137	1.77886	12.5241	12.9736	16.4086	5.85813	7.71699	76.3596	15.6515	11.4989	2.97014	42.1552	8.18378	7.51009	12.5007	31.3746	28.2089	25.4754	17.1333	18.4943	7.15322	26.8316	10.9886	31.7112	20.4104	7.7375	3.34976	14.9466	3.06536
2.72906	3.48381	3.1468	1.78356	12.8261	12.775	16.4833	5.7201	7.60782	77.4488	16.0017	11.5171	2.9767	42.3371	8.13241	7.41309	12.5141	31.4067	29.1079	24.9423	17.1237	18.4166	7.32316	26.8203	11.0185	31.7163	20.4431	7.73598	3.34392	15.0882	3.07382
2.72132	3.46105	3.14955	1.78855	12.8366	12.6158	16.3559	5.548	7.598	77.5797	16.3265	11.5599	2.98084	42.6125	8.10737	7.35473	12.5167	31.6042	29.8405	24.4003	17.1586	18.4155	7.36662	26.8822	11.0459	31.506	20.5048	7.71836	3.34317	15.1868	3.0854
2.72717	3.45231	3.14093	1.78936	12.885	12.5486	16.3723	5.51317	7.49133	78.0027	16.5275	11.5822	3.01741	43.0599	8.11067	7.33281	12.517	31.6884	30.3729	24.0662	17.2215	18.5037	7.35987	27.0022	11.0636	30.7246	20.5427	7.71179	3.34011	15.2673	3.09832
2.71969	3.44031	3.14048	1.80035	13.0392	12.4654	16.3293	5.52448	7.35792	78.3559	16.6997	11.6339	3.06184	43.2579	8.1082	7.30594	12.566	31.7059	30.8893	23.7301	17.2034	18.6528	7.33261	26.9714	11.0669	30.0894	20.6001	7.67401	3.33004	15.4192	3.10183
2.7156	3.44368	3.12954	1.79846	13.2069	12.2545	16.2257	5.49909	7.41168	78.4546	16.732	11.7127	3.12567	43.4101	8.1079	7.323	12.603	31.541	31.6044	23.567	17.1314	18.821	7.27932	26.7326	11.0833	29.7337	20.7319	7.64224	3.31338	15.5877	3.1075
2.71499	3.4509	3.15608	1.7879	13.2693	12.0913	16.2131	5.48477	7.49128	79.6404	16.7856	11.8033	3.20092	43.7935	8.12507	7.38481	12.5963	31.5206	32.0231	23.3781	17.1097	18.8939	7.23526	26.6394	11.0609	29.9648	20.7472	7.58781	3.29366	15.7048	3.11912
2.70623	3.47903	3.18408	1.79975	13.3304	12.0759	16.2678	5.49037	7.53001	81.5613	16.9419	11.8423	3.24531	44.0967	8.13091	7.35614	12.4312	31.5654	32.3734	23.3686	17.12	18.8755	7.23793	26.7102	11.0038	30.0712	20.8662	7.55014	3.27854	15.7681	3.12778
2.69712	3.48944	3.21059	1.7998	13.4124	12.0744	16.3214	5.47327	7.50074	82.0875	17.0676	11.9124	3.31618	44.3289	8.10838	7.22468	12.2534	31.8166	32.5651	23.1593	17.1262	18.8861	7.24668	26.7122	10.9897	30.0698	20.896	7.52357	3.26192	15.9877	3.14816
2.69567	3.50615	3.22168	1.80253	13.4489	12.0495	16.4642	5.47215	7.49376	83.0289	17.1026	11.9386	3.4054	44.3656	8.09131	6.98688	12.224	32.6302	32.7842	22.3547	17.1228	18.7678	7.26392	26.6681	10.95	30.0778	20.8488	7.52954	3.25594	16.464	3.15667
2.68939	3.57822	3.23445	1.79637	13.5151	12.0524	16.4837	5.46807	7.56446	85.6528	17.0984	11.9569	3.48361	44.4092	8.06279	6.86504	12.2527	33.4286	33.2646	21.586	17.1297	18.7383	7.30741	26.5517	10.9486	30.2751	20.8212	7.53799	3.2458	16.9585	3.1525
2.6719	3.63596	3.24113	1.78241	13.7341	12.0269	16.7191	5.45381	7.60673	86.6207	17.1248	11.9918	3.5392	44.4873	8.00583	6.86589	12.2246	33.6875	33.6734	21.1522	17.126	18.7979	7.36667	26.4429	10.9534	30.5328	20.6713	7.55047	3.2254	17.2062	3.13878
2.65453	3.63533	3.24716	1.7855	13.8917	11.9953	16.7323	5.45843	7.61619	87.0576	17.1857	12.0703	3.58259	44.5299	7.95531	6.85291	12.1957	33.9825	34.9016	20.9653	17.0583	18.761	7.50769	26.3125	10.9249	30.5568	20.5795	7.55512	3.18488	17.318	3.13225
2.64761	3.62947	3.23969	1.78755	13.9732	11.8739	16.8174	5.42444	7.59821	87.1297	17.155	12.1246	3.67856	44.4866	7.88044	6.81744	12.1321	34.2801	36.6981	20.8414	17.0919	18.5691	7.54402	26.2344	10.8553	30.504	20.5656	7.55642	3.14002	17.511	3.13315
2.65653	3.63698	3.24115	1.80919	14.2491	11.8012	17.0004	5.45097	7.59878	87.7233	17.0898	12.1986	3.7998	44.1798	7.81289	6.82178	12.1239	34.373	38.3574	20.8276	17.0344	18.4784	7.5563	26.2039	10.8184	30.3922	20.5572	7.47077	3.12267	17.7501	3.14829
2.66955	3.66018	3.23773	1.84863	14.3782	11.8064	16.9407	5.48493	7.60222	88.5657	17.068	12.3639	3.89561	43.765	7.78194	6.84045	12.2123	34.5073	39.9959	21.237	16.9154	18.3814	7.56063	25.8446	10.7609	30.09	20.5452	7.4132	3.10218	17.9172	3.18044
2.68842	3.69299	3.25199	1.85377	14.416	11.79	16.9452	5.47129	7.63596	88.858	17.1092	12.4447	3.99866	43.5528	7.7824	6.82379	12.2882	34.6715	41.3269	21.6032	16.8739	18.3163	7.5593	25.1842	10.7617	29.8337	20.444	7.41101	3.06709	18.0203	3.23593
2.70583	3.63682	3.25297	1.85314	14.4115	11.7954	17.2959	5.47526	7.66401	88.7967	17.1807	12.4868	4.07286	43.4819	7.72576	6.84388	12.2877	34.9596	42.6547	21.6652	16.9372	18.1331	7.64214	24.8574	10.7341	29.865	20.367	7.40917	3.03907	18.081	3.27121
2.70015	3.5856	3.2393	1.85394	14.4836	11.854	17.3798	5.51461	7.73956	88.8457	17.1853	12.5213	4.14166	42.9553	7.60103	6.88068	12.2639	35.3115	43.4508	21.3423	17.0435	17.8222	7.66248	24.7696	10.6236	29.9215	20.4341	7.3551	2.9952	18.1644	3.28855
2.69172	3.61814	3.22029	1.85938	14.6017	11.8915	17.4432	5.57259	7.76949	88.6888	17.1072	12.5776	4.20413	42.2953	7.46375	6.85481	12.2023	35.5424	44.5391	20.8569	16.9214	17.5197	7.62768	24.7512	10.5054	29.9518	20.4201	7.3264	2.94296	18.2625	3.30171
2.68236	3.62903	3.21664	1.86179	14.6299	11.9303	17.6646	5.58644	7.76637	88.0181	17.115	12.6168	4.27448	42.0398	7.33462	6.84095	12.286	35.8595	45.5677	20.461	16.8706	17.4319	7.6291	24.8084	10.4726	29.9394	20.3891	7.31742	2.92691	18.3498	3.30873
2.67788	3.6032	3.22	1.86295	14.5334	11.9713	17.7607	5.59561	7.7634	87.9897	17.2163	12.5861	4.32056	42.0549	7.25566	6.86637	12.4114	36.3443	46.6918	20.2798	16.7669	17.4279	7.64422	24.7052	10.5286	29.9215	20.3854	7.28374	2.91027	18.4291	3.29912
2.68082	3.60344	3.20738	1.86486	14.5249	12.0475	17.9284	5.64726	7.73093	88.3443	17.268	12.584	4.43262	42.038	7.16397	6.93505	12.3932	36.6764	48.0699	20.1681	16.7016	17.2082	7.66947	24.5137	10.5843	29.8234	20.3529	7.26327	2.88586	18.5627	3.29386
2.6704	3.60864	3.20503	1.87559	14.5775	12.1222	18.0953	5.6518	7.73779	88.5546	17.2611	12.5909	4.5266	41.7691	7.10019	6.97034	12.3307	37.0409	49.7674	20.19	16.7138	16.8036	7.82211	24.3995	10.5656	29.7782	20.373	7.2493	2.85678	18.8166	3.28498
2.67633	3.66245	3.21066	1.8874	14.6611	12.2143	18.2811	5.67235	7.70585	88.9002	17.2551	12.5986	4.59125	41.6516	7.02339	6.97497	12.3131	38.0713	50.7961	20.0228	16.848	16.6028	7.97401	24.3783	10.4845	29.6335	20.5101	7.24726	2.83322	19.1137	3.29881
2.66406	3.6766	3.20669	1.89254	14.7401	12.2889	18.3996	5.71874	7.70701	89.083	17.2947	12.6219	4.65147	41.5344	6.88625	6.8741	12.332	38.5949	51.741	19.6971	16.8541	16.5754	7.97754	24.2289	10.3624	29.3164	20.7513	7.2183	2.81005	19.3189	3.3171
2.6399	3.69656	3.20827	1.88617	14.7732	12.6374	18.5241	5.73948	7.69554	89.0159	17.4876	12.6341	4.70362	41.3358	6.73438	6.69823	12.3187	39.1109	52.6154	19.6353	16.7719	16.5629	8.0188	23.8417	10.3532	28.9191	20.8612	7.18629	2.76164	19.3937	3.32065
2.63438	3.71496	3.21308	1.89234	14.7865	12.7437	18.6692	5.80703	7.66061	89.4208	17.6471	12.653	4.73735	41.1335	6.59785	6.59264	12.3608	40.8573	53.1911	19.6264	16.6557	16.4251	8.02489	23.7074	10.3606	28.814	20.974	7.18735	2.71516	19.5186	3.32302
2.63634	3.75424	3.2058	1.88068	14.7026	12.6472	18.9797	5.89066	7.57807	90.0486	17.6019	12.7085	4.76308	40.9571	6.54208	6.48667	12.3838	42.1893	53.5558	19.5899	16.5686	16.273	7.98914	23.5895	10.4606	28.8651	21.1216	7.15113	2.6829	19.7045	3.31485
2.62884	3.76671	3.1874	1.8815	14.603	12.5136	19.1441	5.88421	7.55161	90.8176	17.608	12.8549	4.77454	40.7097	6.53316	6.21701	12.3757	43.1906	53.8379	19.5439	16.5154	16.2122	7.9694	23.5929	10.5924	28.8962	21.2086	7.12924	2.64933	19.8413	3.32697
2.61214	3.79841	3.19022	1.88521	14.5174	12.45	19.3745	5.89222	7.57473	91.2642	17.7183	12.9141	4.79433	40.4062	6.50297	5.93606	12.3981	45.2589	54.3758	19.5456	16.5103	16.1587	7.99674	23.468	10.773	28.8811	21.383	7.12717	2.61507	19.9255	3.37392
2.59655	3.80495	3.18852	1.88667	14.4757	12.4767	19.5151	5.93527	7.57238	91.6295	17.8181	12.9169	4.81471	40.1778	6.4528	5.78109	12.4378	45.9263	54.8861	19.4934	16.4807	16.0885	8.01352	23.2188	10.9281	29.1197	21.5604	7.09771	2.60427	19.9795	3.39615
2.59458	3.80167	3.20204	1.87633	14.5099	12.5632	19.9582	6.02911	7.48941	92.4876	17.7795	12.9667	4.81398	39.8545	6.44002	5.65761	12.4682	46.2403	55.4457	19.416	16.3356	15.9926	8.02245	23.0888	10.9695	29.1994	21.6636	7.05865	2.60854	20.0118	3.39066
2.58737	3.79861	3.21552	1.86947	14.5695	12.6762	20.1833	6.05414	7.44212	93.1115	17.5481	13.0896	4.82891	39.6426	6.41592	5.58546	12.4517	46.6325	56.433	19.4452	16.2301	15.8206	8.00894	23.0412	11.1087	29.1831	21.7054	7.04217	2.60785	20.0528	3.38687
2.57369	3.78501	3.19217	1.86201	14.5163	12.6636	20.2402	6.07224	7.35073	93.5017	17.3112	13.1716	4.85341	39.6999	6.34496	5.54474	12.3842	47.1851	57.044	19.6379	16.1035	15.4332	7.99473	22.972	11.2483	29.1599	21.9346	7.0661	2.61211	20.0665	3.38437
2.55143	3.78239	3.16165	1.85734	14.4541	12.633	20.509	6.0856	7.23197	94.3832	17.2513	13.1932	4.87351	39.6305	6.20292	5.50784	12.3235	47.4455	57.3366	19.6706	15.8303	15.1526	8.00739	23.0438	11.3802	29.2671	21.965	7.10761	2.60611	20.0785	3.36224
2.53442	3.78015	3.13518	1.85794	14.3846	12.6542	20.903	6.14946	7.22734	95.3058	17.2879	13.2322	4.91297	39.5145	6.02834	5.48975	12.2343	47.3453	57.4904	19.6084	15.8085	15.1267	8.01579	22.9855	11.5072	29.1378	21.8497	7.1178	2.59151	20.071	3.3464
2.52935	3.7038	3.12989	1.86173	14.2933	12.7994	21.0784	6.25675	7.22624	95.4893	17.2801	13.1905	4.95079	39.4094	5.92583	5.47527	12.269	47.735	57.5674	19.4922	15.8403	15.0305	7.98912	22.7515	11.8478	29.0921	22.0296	7.16452	2.57625	20.0592	3.32531
2.52968	3.68179	3.12034	1.87284	14.267	12.9152	21.2145	6.35258	7.21189	96.0286	17.147	13.0933	4.97434	39.1591	5.88918	5.45235	12.2375	47.8311	57.6922	19.4032	15.8818	14.9542	7.94917	22.7013	12.2005	28.8861	22.7543	7.1635	2.55221	19.9715	3.21383
2.52585	3.72095	3.11967	1.8698	14.2075	12.9339	21.3637	6.44079	7.18037	97.4203	16.9565	13.1033	4.98578	38.9783	5.86464	5.39814	12.1797	47.7914	57.6863	19.3226	15.8482	14.9577	7.94344	22.6753	12.3535	27.9711	23.3991	7.10363	2.54549	19.8694	3.11859
2.52397	3.73202	3.10531	1.88045	14.2607	12.9546	21.3801	6.47165	7.15001	98.0325	16.8798	13.1363	4.9966	38.8592	5.83608	5.36856	12.0733	48.5494	57.7368	19.2651	15.7905	14.8808	7.95861	22.534	12.4363	27.368	23.5352	7.02808	2.54115	19.8052	3.11537
2.53528	3.75359	3.09985	1.89003	14.2957	12.9839	21.4823	6.47041	7.19063	98.5834	16.8958	12.9939	4.994	38.6922	5.79739	5.36708	11.9981	49.9358	57.7767	19.231	15.718	14.7581	7.91658	22.6167	12.4873	27.3056	23.5369	7.00276	2.54098	19.7216	3.12605
2.52092	3.81606	3.09219	1.89583	14.3811	13.0233	21.6495	6.48034	7.23827	98.7356	16.8611	12.9745	4.98552	38.3907	5.75477	5.35411	11.9314	50.2329	57.9587	19.2046	15.7343	14.5719	7.89965	22.6309	12.55	27.1529	23.6994	6.9808	2.52182	19.5871	3.1113
2.49665	3.90411	3.09589	1.90215	14.4751	12.9149	21.8872	6.51763	7.24504	98.9264	16.8176	12.8706	4.97897	38.0109	5.70528	5.30908	11.9699	50.2974	58.0005	19.394	15.8572	14.5384	7.94563	22.5322	12.6406	26.8667	23.9028	6.95218	2.50882	19.4763	3.09599
2.49621	3.92719	3.11543	1.91106	14.4901	12.8287	22.1176	6.56508	7.24856	100.312	16.7528	12.7594	4.98968	37.7473	5.67516	5.27498	12.0053	50.231	58.0087	19.5246	15.9094	14.4929	7.95731	22.498	12.7491	26.3593	23.9963	6.92504	2.50034	19.4352	3.06533
2.49475	3.94944	3.13144	1.9061	14.4858	12.8253	22.2525	6.5977	7.20801	102.206	16.6508	12.6069	4.9974	37.5	5.6256	5.25286	11.9901	50.5702	58.1612	19.4099	15.8813	14.4786	7.92123	22.5945	12.9249	26.2255	24.0636	6.90661	2.4698	19.3633	3.04861
2.49381	4.11137	3.12115	1.90675	14.5317	12.8443	22.2987	6.64563	7.16627	101.639	16.6643	12.4891	5.00597	36.9555	5.61381	5.23042	11.9735	50.6891	58.1654	19.1986	15.7165	14.3786	7.95054	22.9066	13.3244	26.0921	24.1517	6.88857	2.46308	19.2644	3.02537
2.49381	4.24415	3.11984	1.90221	14.6044	12.7875	22.4253	6.67375	7.22504	101.169	16.6445	12.4327	5.01058	35.9463	5.57727	5.15017	11.9939	51.0887	58.0325	19.0285	15.6279	14.2395	7.98449	23.0809	13.8925	25.8577	24.2311	6.88328	2.45499	19.1475	3.00489
2.49033	4.3015	3.10516	1.90202	14.6683	12.5978	22.5238	6.69049	7.3109	102.236	16.5343	12.3737	5.01575	34.8314	5.46648	5.00226	12.061	51.5817	57.9596	18.9272	15.709	14.0953	7.98643	23.0662	14.2233	25.7018	24.3299	6.89803	2.44743	19.0895	2.99733
2.47939	4.39041	3.07964	1.88451	14.7534	12.4994	22.5742	6.70596	7.34099	102.908	16.4768	12.3982	5.02033	34.2129	5.36856	4.93978	12.062	51.738	57.9757	18.901	15.7727	13.9456	7.97253	23.2228	14.5385	25.7032	24.5681	6.90244	2.43341	19.0896	2.99486
2.47435	4.42755	3.079	1.88145	14.8352	12.3796	22.5608	6.67644	7.24001	103.835	16.4926	12.4364	5.01565	34.0067	5.30327	4.89698	12.0792	52.1032	58.0311	18.8891	15.8022	13.8295	7.95801	23.2522	14.9321	25.9099	24.7388	6.8943	2.4243	19.0605	2.99451
2.45777	4.44875	3.05339	1.88215	15.0317	12.3275	22.6725	6.65831	7.19343	104.848	16.5921	12.3703	5.02281	33.5783	5.26108	4.84147	12.0809	52.4042	58.0123	18.8986	15.8609	13.6494	7.9913	23.2323	15.3203	26.3839	24.7791	6.89373	2.41369	19.0153	2.98104
2.46316	4.4933	3.01003	1.89667	15.1214	12.3071	22.7068	6.64235	7.19551	105.016	16.6343	12.375	5.02773	32.8099	5.21174	4.78321	12.1358	52.5473	57.9421	18.9698	15.9097	13.4837	8.0259	23.0904	15.539	26.473	24.8223	6.86997	2.39768	18.9609	2.96136
2.45733	4.58176	2.99126	1.90766	15.1524	12.4042	22.8483	6.63581	7.16956	105.682	16.6109	12.5023	5.04056	32.4006	5.13333	4.71429	12.155	52.2833	57.9103	18.9888	15.6849	13.3197	8.03188	23.051	15.7765	26.3258	24.9388	6.82352	2.38457	18.8906	2.95415
2.44435	4.64399	2.99132	1.90337	15.1958	12.5645	22.9623	6.62564	7.14459	106.623	16.5448	12.477	5.04047	32.2282	5.08162	4.66783	12.1553	52.0298	57.9074	18.9306	15.6298	13.2362	8.06482	23.0068	15.9304	26.2469	25.0691	6.78597	2.38148	18.8238	2.94874
2.43302	4.68896	2.99386	1.9093	15.2131	12.6009	23.3144	6.58423	7.11469	106.752	16.4877	12.3092	5.02231	32.0436	5.03836	4.60898	12.1708	52.1476	57.9611	18.9239	15.6156	13.1754	8.09511	23.1179	16.12	26.286	25.1642	6.75419	2.36909	18.7491	2.95204
2.42763	4.7393	2.98763	1.90395	15.3678	12.6084	23.411	6.54869	7.07368	107.313	16.5705	12.1269	4.99482	31.7874	5.00009	4.55128	12.2129	52.2235	58.0073	18.9338	15.3172	13.1296	8.06762	23.2125	16.4521	26.1465	25.1302	6.66778	2.36483	18.6718	2.95615
2.40196	4.73918	2.98645	1.9074	15.5151	12.6002	23.6887	6.54707	7.07219	109.269	16.544	11.9471	4.98889	31.5195	4.96087	4.53183	12.2624	53.0112	58.0192	18.922	15.321	13.091	8.05613	23.0983	16.8044	25.7741	24.9773	6.58729	2.34321	18.579	2.9451
2.39117	4.76713	2.97376	1.90861	15.5097	12.6182	24.3762	6.52818	7.10055	110.679	16.3794	11.8119	4.99431	31.1996	4.93639	4.49535	12.3305	54.9425	57.6418	18.9245	15.3743	12.953	8.01562	22.9309	16.9364	25.5768	24.9983	6.54992	2.34669	18.5103	2.94178
2.39459	4.80258	2.96816	1.90572	15.5188	12.6965	24.6297	6.44355	7.14086	111.477	16.1094	11.6879	4.99945	30.6806	4.90287	4.46748	12.3587	55.347	57.4412	18.9443	15.4338	12.8932	7.9035	22.8499	17.1083	25.4976	24.9994	6.5395	2.33249	18.4443	2.94972
2.3707	4.84323	2.95436	1.89775	15.5824	12.6831	24.8114	6.35594	7.12155	113.783	15.7628	11.617	5.00451	30.153	4.83873	4.45107	12.4211	55.9772	57.209	18.9243	15.6153	12.8093	7.80173	22.7279	17.2133	24.8949	24.898	6.52558	2.31416	18.4256	2.94528
2.36733	4.87018	2.94021	1.89015	15.6434	12.6798	24.8531	6.43971	7.10937	116.753	15.5273	11.5071	5.0094	29.4804	4.77163	4.42578	12.4546	57.6273	56.7364	18.8579	15.7664	12.7295	7.75177	22.5054	17.2529	24.4014	24.8067	6.44456	2.30041	18.4006	2.93595
2.36778	4.88545	2.9346	1.87582	15.586	12.6513	25.0829	6.45191	7.09982	118.872	15.4162	11.3593	5.01034	29.0524	4.73173	4.37607	12.4451	57.6042	55.9056	18.7981	16.1132	12.6531	7.54344	22.5207	17.3387	24.5098	24.8836	6.41514	2.29429	18.3595	2.92243
2.37385	4.87837	2.93986	1.87633	15.6561	12.6197	25.1854	6.42171	7.07846	120.507	15.4061	11.2955	5.00869	28.7283	4.72904	4.36632	12.4479	57.3647	55.2052	18.8309	16.3001	12.5988	7.3427	22.6265	17.6066	24.5175	24.8779	6.38698	2.29238	18.2172	2.90726
2.38046	4.9185	2.95384	1.86934	15.7272	12.6629	25.0457	6.41675	7.09074	123.027	15.2942	11.2212	5.00514	28.5608	4.71869	4.34738	12.4866	57.5388	54.7447	18.9044	16.2515	12.4948	7.29101	22.5671	17.837	24.4987	24.9657	6.33423	2.29678	17.9611	2.90693
2.38202	4.93612	2.97298	1.86884	15.5617	12.6875	25.0199	6.44774	7.04231	124.545	15.0564	11.1469	5.00861	28.2636	4.71757	4.23978	12.4919	57.5699	54.3533	18.9501	16.2475	12.3399	7.29707	22.5139	17.9844	24.3039	24.9098	6.25699	2.29811	17.7276	2.89967
2.3892	4.90282	2.94701	1.8682	15.3464	12.7065	25.0079	6.45674	7.00573	125.164	14.7477	11.1022	5.00597	27.8096	4.7142	4.16915	12.5242	57.3898	53.9289	18.9401	16.2681	12.1949	7.30277	22.5322	18.3106	24.394	24.9346	6.18289	2.28752	17.545	2.88658
2.40846	4.92852	2.91073	1.85249	15.063	12.6645	25.1218	6.44785	7.00145	125.274	14.5429	11.0734	4.99795	27.401	4.70555	4.16413	12.5731	57.3263	53.3009	18.9304	16.4037	12.0678	7.33982	22.3701	18.675	24.5037	24.8692	6.12629	2.27588	17.4099	2.86227
2.42138	5.01378	2.88477	1.85452	15.0069	12.644	25.2123	6.45688	6.94269	125.317	14.4259	11.006	4.98744	26.7761	4.68506	4.13869	12.5441	57.2987	52.772	19.0388	16.4594	11.923	7.34684	22.1325	18.9065	24.5086	24.7927	6.09238	2.26688	17.3198	2.86442
2.42741	5.14406	2.86742	1.84312	14.9961	12.6428	25.2655	6.47967	6.84004	125.581	14.3747	10.9597	4.98671	26.1762	4.60726	4.08548	12.5208	57.2977	52.1643	19.1009	16.4059	11.5673	7.32796	22.0236	19.2361	24.3613	24.647	6.03776	2.24695	17.2326	2.86905
2.4252	5.27247	2.84163	1.84517	14.9828	12.6245	25.4921	6.49132	6.79993	126.065	14.2852	10.913	4.97199	25.3432	4.56039	4.04396	12.6125	57.3473	51.8141	19.1512	16.4582	11.023	7.33663	21.9139	19.7635	24.0604	24.5055	5.96849	2.22721	17.1568	2.87033
2.42874	5.36907	2.83663	1.84653	14.8939	12.626	25.5514	6.51531	6.74993	125.95	14.1042	10.8255	4.92421	24.2975	4.51407	3.99931	12.6646	57.6621	51.3609	19.3262	16.5623	10.4816	7.50412	21.9107	20.2871	23.9697	24.4197	5.93292	2.22164	17.0472	2.87585
2.43524	5.47164	2.83707	1.83598	14.8126	12.5731	25.7067	6.53805	6.71242	126.595	13.9535	10.6619	4.86086	23.0778	4.45732	3.97577	12.7219	57.791	50.847	19.4582	16.5651	10.2833	7.54994	21.8521	20.6947	23.9458	24.2924	5.8457	2.21512	16.9219	2.88877
2.44634	5.58874	2.81468	1.83431	14.8137	12.5426	25.7927	6.56797	6.65166	128.361	13.857	10.5987	4.81265	22.1668	4.39786	3.95486	12.7538	57.6215	49.8833	19.5701	16.6769	10.2525	7.50698	21.6247	21.0002	24.0738	24.2462	5.73801	2.20584	16.7979	2.87561
2.45267	5.65306	2.81037	1.81683	14.8053	12.5413	25.8179	6.58532	6.64239	129.808	13.8213	10.5465	4.7309	20.8728	4.34605	3.94436	12.8799	57.497	48.3838	19.6784	16.7461	10.1449	7.44304	21.4944	21.2419	24.1085	24.18	5.70802	2.20627	16.632	2.88398
2.44343	5.65938	2.79379	1.80672	14.7023	12.5592	25.9602	6.57605	6.70656	130.67	13.775	10.501	4.64542	19.4621	4.31526	3.9203	12.944	57.3915	46.3532	19.6726	16.8161	9.96157	7.40555	21.3648	21.4582	24.2088	24.2373	5.66144	2.19605	16.3356	2.90866
2.45139	5.70542	2.73675	1.81648	14.5099	12.5614	26.0909	6.57625	6.69319	132.367	13.7508	10.4665	4.5696	18.7094	4.30027	3.90137	12.9173	56.8904	44.9144	19.5077	17.0465	9.84068	7.25319	21.2006	21.5362	24.4279	24.5054	5.60082	2.1973	16.0211	2.89188
2.47677	5.92149	2.68596	1.81296	14.4312	12.5516	26.1496	6.61332	6.59008	133.136	13.7807	10.4282	4.51822	18.4588	4.29647	3.83638	12.8801	56.8188	42.8095	19.2876	17.2119	9.66413	7.1445	21.1344	21.605	24.4153	24.7932	5.51171	2.20326	15.6906	2.87313
2.49199	6.04663	2.65329	1.81478	14.2376	12.5742	26.2387	6.58616	6.6408	133.126	13.8496	10.3104	4.49445	18.0987	4.28261	3.74993	12.8911	56.7847	41.2746	19.1526	17.2331	9.33357	7.06269	20.9314	21.9537	24.3399	24.9294	5.45055	2.16298	15.4173	2.86527
2.50935	6.06236	2.65697	1.80333	13.881	12.5528	26.8081	6.54963	6.68317	135.323	13.8439	10.2019	4.45881	17.7115	4.27007	3.61026	12.9589	56.6033	39.8842	19.0994	17.3594	9.03501	6.95675	20.7842	22.297	24.3335	24.9707	5.33954	2.15596	15.2813	2.86477
2.51285	6.09053	2.64834	1.7933	13.7199	12.5781	26.7629	6.57745	6.76427	138.079	13.8205	10.1113	4.37696	17.2785	4.26153	3.49936	13.0183	56.3451	38.7207	19.1865	17.2988	8.89322	6.88279	20.7254	22.5609	24.3445	25.0626	5.31455	2.14885	15.0974	2.86115
2.50515	6.21638	2.63962	1.78401	13.681	12.5741	26.6532	6.64609	6.84708	139.518	13.8035	9.92485	4.28265	16.8945	4.24859	3.16692	12.9723	55.9803	37.1844	19.2806	17.3511	8.79638	6.8576	20.7221	22.9314	24.35	25.0865	5.2945	2.15558	14.7359	2.86178
2.50272	6.36355	2.6395	1.78153	13.5854	12.5631	26.7367	6.77948	6.79044	139.847	13.7594	9.84131	4.157	16.6159	4.17382	2.90056	12.8803	55.6822	35.9408	19.2966	17.4251	8.71028	6.84128	20.6372	23.1444	24.3397	25.0535	5.2693	2.15432	14.3602	2.85961
2.50943	6.43236	2.65418	1.76806	13.5032	12.5034	26.7449	6.90643	6.75753	139.929	13.6136	9.83065	4.05854	16.3431	4.11795	2.85485	12.8165	55.462	34.5352	19.1172	17.5736	8.57753	6.80725	20.538	23.2398	24.1686	25.2322	5.24604	2.14805	14.1087	2.84855
2.51985	6.47581	2.66487	1.75054	13.3925	12.4301	26.7328	6.94665	6.72896	139.072	13.429	9.7978	3.9684	16.0171	4.0793	2.82254	12.8058	55.5433	33.5203	18.7066	17.8507	8.45553	6.77002	20.4313	23.3367	24.1014	25.5785	5.21327	2.14313	13.9552	2.8116
2.52382	6.56789	2.6572	1.7516	13.2213	12.4096	26.7766	7.00766	6.75667	137.72	13.2977	9.69431	3.90314	15.5892	4.08181	2.80325	12.7979	55.5717	32.047	18.4262	17.9266	8.39668	6.74163	20.3649	23.3779	23.9897	25.8496	5.14155	2.12427	13.7559	2.76706
2.50935	6.63565	2.64401	1.74626	13.0771	12.3924	26.761	7.06669	6.92739	137.598	13.2511	9.66168	3.79607	15.2923	4.07552	2.78568	12.6902	55.3961	30.9491	18.2381	17.9328	8.34633	6.72051	20.3308	23.434	23.688	25.9351	5.06332	2.1233	13.595	2.74629
2.50037	6.65993	2.64668	1.74736	13.0139	12.4175	26.6867	7.08785	6.97968	137.723	13.179	9.72219	3.707	15.1246	4.06268	2.78451	12.5136	55.6594	29.5512	18.1758	18.2223	8.27551	6.51972	20.2344	23.5189	23.4026	25.9302	5.0123	2.1291	13.4063	2.7077
2.50117	6.71004	2.65615	1.75058	12.9487	12.2763	26.635	7.09642	6.97975	137.919	12.8765	9.73028	3.65489	14.9651	4.05243	2.77241	12.3865	55.525	28.2294	18.204	18.4167	8.12823	6.29418	20.1229	23.5872	23.3175	25.9023	4.99853	2.13097	13.1476	2.6663
2.50793	6.78519	2.65854	1.74822	12.8198	12.0546	26.6918	7.07355	7.0086	137.238	12.3531	9.72035	3.59984	14.6633	4.06943	2.74952	12.2759	54.1582	27.3512	18.1489	18.4674	8.00766	6.26814	20.09	23.5912	23.0314	26.4389	4.98671	2.13525	12.8873	2.65631
2.50548	6.82981	2.6481	1.74476	12.712	11.6389	26.7231	7.08226	7.01309	136.677	12.0401	9.66175	3.56595	14.2323	4.06973	2.72829	12.3077	52.1694	26.7711	18.1035	18.7414	7.86115	6.20333	20.0441	23.7265	22.9222	27.2302	4.97144	2.13646	12.6536	2.65182
2.50509	6.87725	2.64424	1.74679	12.5805	11.5259	26.6293	7.15377	7.03586	136.679	11.9643	9.57969	3.52569	13.6857	4.04752	2.69989	12.3691	51.2376	25.9066	18.1648	18.8769	7.73946	6.15373	19.9913	23.9047	22.8872	27.9634	4.92854	2.13862	12.4381	2.64778
2.51787	6.94397	2.67017	1.76119	12.4989	11.5005	26.5003	7.20149	7.03641	136.856	11.8905	9.48702	3.46015	13.4281	4.01936	2.68662	12.3929	50.4665	24.9445	18.0991	18.9518	7.63997	6.05561	19.9867	23.9156	22.7677	28.0291	4.89453	2.14646	12.2133	2.63621
2.51197	7.09627	2.66445	1.76015	12.3874	11.4378	26.3545	7.25072	7.03107	136.639	11.8849	9.30162	3.42017	12.9897	3.99638	2.68013	12.4982	49.8936	24.3551	17.8882	19.0866	7.54183	6.02282	19.9134	23.9358	22.6153	27.7454	4.86882	2.14408	11.9656	2.60956
2.50159	7.19034	2.67393	1.76871	12.3204	11.3651	26.0698	7.23685	7.04699	136.617	11.8523	9.16965	3.34754	12.4098	3.9851	2.68017	12.5272	49.1619	23.5918	17.9357	19.3361	7.45437	6.01172	19.8387	23.9976	22.4615	27.6272	4.8648	2.1398	11.796	2.60097
2.48732	7.22387	2.66699	1.78273	12.3204	11.266	25.7961	7.21889	7.06019	136.793	11.7443	9.07117	3.30292	12.1826	3.96646	2.65631	12.5107	48.5485	22.6984	18.0638	19.4525	7.27952	5.96774	19.6421	23.9182	22.1257	27.7765	4.8725	2.12744	11.5128	2.58098
2.49291	7.19989	2.65287	1.7814	12.2672	11.241	25.4443	7.18116	7.07111	136.877	11.6284	8.8628	3.27667	12.0209	3.93963	2.6536	12.449	47.8919	21.7656	17.938	19.6487	7.0332	5.8725	19.5439	23.899	21.9312	27.8785	4.89721	2.12042	11.0335	2.58416
2.50629	7.14426	2.66863	1.77927	12.241	11.253	25.2588	7.17254	7.08023	136.912	11.5101	8.57842	3.26288	11.6922	3.92473	2.6345	12.4681	47.2577	20.5976	17.7801	19.8587	6.93252	5.86887	19.4144	23.9545	21.7942	27.8115	4.85907	2.12665	10.501	2.58232
2.50607	7.16157	2.66464	1.77328	12.3142	11.2241	25.209	7.18165	7.07797	136.884	11.3451	8.30057	3.22947	11.2795	3.91545	2.62278	12.5195	46.409	20.0097	17.6757	20.0103	6.83577	5.89634	19.2696	24.057	21.645	27.7789	4.7722	2.11441	10.2107	2.57263
2.51066	7.22383	2.65612	1.77731	12.3203	11.1555	25.4338	7.16829	7.07935	137.333	11.1717	8.21135	3.18966	10.7166	3.91052	2.62746	12.5343	45.4246	19.6242	17.5794	20.1306	6.7654	5.87939	19.211	24.0058	21.5318	27.7948	4.71799	2.08949	10.0595	2.56755
2.5203	7.16448	2.65791	1.76051	12.2677	11.1174	25.5026	7.10316	7.07329	137.812	11.1008	8.138	3.17325	10.1534	3.91301	2.64189	12.472	44.9925	19.1297	17.5623	20.1455	6.69223	5.83576	19.2489	24.0023	21.5217	27.8429	4.69881	2.08269	9.89577	2.56234
2.52973	7.10882	2.667	1.75299	12.1827	11.0951	25.7553	7.01531	7.07487	137.86	11.0821	8.05827	3.19511	9.7941	3.86296	2.6626	12.4273	44.6557	18.5551	17.5568	20.1416	6.64984	5.81019	19.2897	24.1248	21.2692	27.768	4.69505	2.08153	9.71399	2.56184
2.53114	7.24154	2.6553	1.74576	12.0535	11.1021	25.8944	6.94607	7.04988	137.698	11.0345	7.9237	3.18001	9.18204	3.80003	2.70246	12.3923	44.1712	18.1534	17.433	20.0973	6.67004	5.77547	19.3856	24.2366	20.8497	27.8303	4.70196	2.08333	9.4722	2.54919
2.53383	7.33645	2.62987	1.72841	12.0308	11.0107	25.9744	6.89399	6.92312	138.105	11.0393	7.85988	3.16248	8.55658	3.76471	2.71032	12.4036	43.3533	17.8275	17.2609	20.1454	6.68092	5.72795	19.3627	24.2595	20.622	27.734	4.67873	2.09	9.36578	2.50973
2.53053	7.33462	2.67061	1.7247	11.913	10.8086	26.5413	6.90896	6.86261	138.064	11.0571	7.79824	3.17248	8.28648	3.769	2.69545	12.4363	42.5907	17.3344	17.1803	20.1843	6.64829	5.67057	19.3101	24.2015	20.5883	27.5804	4.61032	2.09151	9.27271	2.49657
2.54803	7.37579	2.69046	1.7358	11.7294	10.5565	26.9474	6.94084	6.86142	139.066	10.9672	7.69199	3.18593	8.03531	3.77264	2.70291	12.49	42.3683	17.1712	17.2321	20.2397	6.56886	5.58957	19.2301	24.2126	20.4104	27.4506	4.51876	2.08941	9.15137	2.50522
2.55904	7.43507	2.69622	1.73965	11.6088	10.3826	27.0913	6.93424	6.86209	141.746	10.71	7.50462	3.18427	7.71317	3.79676	2.73942	12.4741	41.5121	16.7866	17.385	20.3342	6.41369	5.57084	19.179	24.2973	20.2447	27.669	4.48808	2.07953	9.09368	2.51522
2.55909	7.40435	2.67159	1.74681	11.5448	10.3086	27.2473	6.89016	6.86112	142.426	10.6115	7.35399	3.19124	7.60156	3.80757	2.77892	12.476	39.6403	16.3765	17.4614	20.4911	6.17861	5.54001	19.227	24.4748	20.2138	27.7267	4.45098	2.07412	9.07304	2.51552
2.555	7.38433	2.67314	1.7497	11.4298	10.2903	27.3307	6.80181	6.81541	142.599	10.6308	7.18333	3.19092	7.2928	3.81749	2.80509	12.4888	38.2611	16.1155	17.4961	20.6031	6.10282	5.5053	19.1813	24.6654	20.0873	27.5885	4.39773	2.07249	9.01879	2.52141
2.55188	7.35905	2.66099	1.74937	11.2971	10.2757	27.3121	6.77247	6.76186	142.714	10.5697	7.05397	3.1884	6.97539	3.82732	2.82073	12.419	37.6737	15.7619	17.5229	20.7556	5.94655	5.4792	19.0117	24.8076	19.8619	27.2708	4.34297	2.08184	8.90408	2.51859
2.5649	7.29983	2.63723	1.74909	11.1673	10.2633	27.344	6.74441	6.70598	142.422	10.3723	6.98068	3.18273	6.90135	3.81896	2.85392	12.4062	36.8669	15.5339	17.5206	20.7667	5.55117	5.43161	18.6895	25.0773	19.7495	27.0242	4.30964	2.08513	8.8013	2.49635
2.59509	7.31361	2.60351	1.75005	11.1018	10.1689	27.3796	6.73094	6.55458	142.458	10.0374	6.94985	3.1772	6.796	3.81033	2.8998	12.4501	35.8666	15.2634	17.4306	20.6207	5.26484	5.37524	18.4759	25.2174	19.5983	26.9255	4.26054	2.07768	8.70685	2.48977
2.61225	7.32505	2.58658	1.73396	11.0334	10.0207	27.3741	6.73259	6.50664	142.603	9.74579	6.916	3.16413	6.65502	3.83082	2.91612	12.4236	35.2934	14.7679	17.2328	20.6753	5.08462	5.42156	18.4355	25.3496	19.3946	26.8553	4.21484	2.06293	8.6573	2.50715
2.63621	7.31264	2.58224	1.7303	10.8556	9.88878	27.4665	6.70659	6.57246	141.726	9.40737	6.79985	3.15385	6.40096	3.81153	2.91624	12.3793	34.9282	14.6516	17.1884	20.9495	5.01974	5.38485	18.433	25.3167	19.0559	26.6232	4.14702	2.03925	8.67449	2.51084
2.63932	7.29491	2.58054	1.73635	10.6718	9.85193	27.4997	6.73002	6.62152	141.068	9.18646	6.7192	3.15419	6.26717	3.81069	2.92404	12.3746	34.1423	14.5099	17.2871	21.1015	4.99852	5.33838	18.4051	25.1315	18.3795	26.3131	4.04103	2.02802	8.63701	2.50427
2.64558	7.28607	2.5994	1.72624	10.5199	9.81459	27.4993	6.73458	6.63573	141.139	9.06205	6.64884	3.15103	6.1661	3.81768	2.94	12.3565	33.2943	14.3339	17.3677	21.2436	4.98327	5.29166	18.1946	24.9621	17.4083	26.0847	3.95079	2.01892	8.53925	2.50674
2.66285	7.28307	2.60948	1.71881	10.3512	9.7515	27.658	6.72163	6.61848	140.982	8.94775	6.446	3.13018	6.12184	3.81629	2.96592	12.3151	32.8331	13.9807	17.4229	21.2458	4.93253	5.22168	17.9826	25.0436	17.0894	26.041	3.8664	2.01242	8.56143	2.50046
2.69651	7.27054	2.61057	1.71873	9.93882	9.64627	27.6551	6.72313	6.61668	141.583	8.74947	6.27762	3.12742	6.07083	3.80458	2.98161	12.327	32.526	13.5333	17.4675	21.2855	4.87876	5.13908	17.7785	25.3167	16.9568	26.0181	3.81065	2.01835	8.72195	2.50472
2.71586	7.27188	2.61094	1.72126	9.6212	9.5427	27.5208	6.7267	6.60712	143.907	8.45316	6.16707	3.12734	6.0097	3.78653	3.00378	12.3453	32.1035	13.1071	17.4815	21.3925	4.78928	5.07264	17.4244	25.3494	16.7294	25.8784	3.80708	2.01101	8.84831	2.49891
2.72331	7.2583	2.60735	1.72233	9.43377	9.43327	27.4495	6.71168	6.58959	143.483	8.23504	5.98983	3.13256	5.98448	3.76035	3.00872	12.3106	31.6133	12.8145	17.5393	21.3738	4.67105	5.05851	17.0974	25.2891	16.4035	25.6396	3.78979	1.99901	8.85394	2.49528
2.7331	7.23848	2.63217	1.7325	9.15005	9.17695	27.7295	6.69272	6.53589	142.532	8.16228	5.82788	3.1363	5.94477	3.71732	3.02199	12.2518	31.213	12.5446	17.6236	21.3346	4.51666	5.07533	16.6874	25.329	16.0589	25.4489	3.77416	1.99883	8.86613	2.48173
2.74698	7.2144	2.64221	1.74602	8.99777	9.01962	27.7954	6.66555	6.50903	142.713	8.12482	5.53146	3.12327	5.86261	3.65387	3.04004	12.2422	29.928	12.3166	17.6196	21.2518	4.44379	5.06398	16.4185	25.3843	15.7172	25.2844	3.74827	2.00091	8.97888	2.47695
2.7715	7.18542	2.65603	1.74491	8.83631	8.97913	27.7583	6.61727	6.51582	142.432	8.09156	5.26216	3.10893	5.7325	3.62831	3.06589	12.1838	26.6779	12.1245	17.6076	21.1002	4.35832	5.02971	16.3985	25.2919	15.4334	25.0769	3.7372	2.00982	9.07966	2.48312
2.78024	7.12411	2.65129	1.74562	8.51925	8.86731	27.7213	6.55514	6.54227	142.295	8.00304	5.14976	3.09707	5.52497	3.63209	3.09907	12.1008	25.7321	11.9276	17.8447	21.1473	4.11529	5.00518	16.3787	25.1148	14.9705	24.802	3.74531	2.01074	9.09278	2.49141
2.78726	7.0443	2.66025	1.7431	8.17628	8.8023	27.2426	6.55229	6.55287	142.074	7.89897	5.10931	3.0822	5.1169	3.63626	3.14111	12.0573	24.5767	11.7029	18.0134	21.1263	4.01522	4.96745	16.2544	25.0821	14.6133	24.5307	3.75007	2.00684	9.10933	2.492
2.8088	6.98167	2.67947	1.73649	8.02892	8.64508	27.2928	6.51473	6.50181	140.964	7.77741	5.07881	3.08093	4.82265	3.61257	3.13435	12.052	21.528	11.4943	18.1353	21.2534	4.02607	4.97108	16.171	25.179	14.4636	24.2722	3.73479	1.99946	9.16237	2.48371
2.83552	6.90845	2.69251	1.73882	7.94143	8.55922	27.0675	6.4561	6.44151	139.546	7.70805	5.04341	3.05983	4.4617	3.61587	3.13255	12.0752	20.5908	11.3027	18.162	21.2594	4.03523	4.9494	16.1155	25.2952	14.3477	23.9983	3.73996	2.01693	9.20964	2.48049
2.88298	6.82754	2.69972	1.74609	7.80356	8.45394	26.9023	6.41832	6.46177	138.895	7.68426	5.00421	3.02943	4.28729	3.63521	3.1292	11.9957	20.4053	11.0819	18.1672	21.3587	3.97146	4.86572	16.0331	25.3801	14.2487	23.7512	3.74346	2.01893	9.23238	2.48038
2.91272	6.77204	2.70159	1.74243	7.68379	8.37336	26.8964	6.39688	6.47153	137.4	7.76193	4.95459	2.99763	4.20033	3.62915	3.14716	11.8704	19.6439	10.6957	18.1377	21.7022	3.8297	4.74364	16.0598	25.2462	13.9438	23.4876	3.7667	2.00606	9.21144	2.47873
2.92732	6.74865	2.72601	1.75979	7.56758	8.29083	26.8739	6.36689	6.52783	136.361	7.83683	4.90475	2.99148	4.08672	3.6059	3.15585	11.7256	19.4233	10.4875	18.1557	21.9258	3.76667	4.68122	16.106	25.1868	13.6539	23.4208	3.78026	2.02358	9.17276	2.48409
2.93347	6.71204	2.73391	1.76574	7.42237	8.19917	26.7967	6.35148	6.58924	135.85	7.81933	4.83033	2.98576	4.00535	3.58326	3.14752	11.6279	19.3397	10.3847	18.2378	22.0592	3.74726	4.74917	16.2088	25.1914	13.5499	23.3969	3.7915	2.04749	9.08473	2.48703
2.93358	6.6582	2.74146	1.76724	7.24474	8.15813	26.6994	6.32714	6.64219	134.566	7.74201	4.77472	2.96706	3.94814	3.54009	3.13657	11.5704	19.1084	10.2019	18.3191	22.1689	3.71802	4.83424	16.1011	25.1872	13.3552	23.3381	3.79949	2.06427	9.02525	2.4807
2.93978	6.60232	2.78998	1.77256	6.78748	8.0852	26.7359	6.27819	6.66666	133.179	7.70431	4.74709	2.95696	3.87579	3.51489	3.14601	11.529	18.6239	9.98977	18.3192	22.1767	3.71082	4.77571	15.7887	24.8926	12.968	23.095	3.79281	2.07283	8.96612	2.48478
2.95119	6.5502	2.82803	1.76696	6.61593	7.98232	26.6887	6.21379	6.6844	132.321	7.73825	4.71174	2.94137	3.8477	3.48719	3.17288	11.4943	18.1527	9.92905	18.395	22.1569	3.70756	4.63719	15.5369	24.58	12.6168	22.9164	3.78565	2.07668	8.95118	2.48965
2.95205	6.48143	2.83146	1.75277	6.58876	7.9322	26.4043	6.14705	6.69374	131.072	7.72246	4.6356	2.9304	3.83285	3.45912	3.16347	11.5031	17.8213	9.8332	18.4592	22.3708	3.71556	4.61573	15.4854	24.5078	12.4297	22.8831	3.81213	2.07065	8.92522	2.49293
2.96245	6.37796	2.82533	1.75243	6.49	7.8921	26.2176	6.10026	6.70045	128.614	7.6486	4.57278	2.91409	3.84123	3.43898	3.16137	11.4375	17.4962	9.71969	18.4635	22.3629	3.71024	4.58846	15.4393	24.4268	12.3614	22.8454	3.82896	2.08346	8.85042	2.50496
2.97949	6.25368	2.82128	1.74781	6.27408	7.83193	26.0371	6.06816	6.65116	126.725	7.50442	4.55928	2.88668	3.83527	3.4308	3.16874	11.3569	17.074	9.68821	18.4226	22.3285	3.68908	4.55742	15.424	24.4024	12.1739	22.8148	3.82193	2.11124	8.78132	2.50452
3.00794	6.15731	2.8094	1.74858	6.08771	7.76428	26.1877	6.04105	6.62328	125.043	7.29094	4.5435	2.89707	3.84122	3.42832	3.17468	11.2859	16.1857	9.63887	18.3077	22.3205	3.67754	4.53964	15.3209	24.3806	11.7944	22.7677	3.81189	2.13061	8.74343	2.50914
3.01233	6.11071	2.82757	1.75311	6.00072	7.6974	26.1533	6.0161	6.6158	123.723	7.15945	4.53621	2.92051	3.86648	3.42803	3.18724	11.1627	15.6906	9.57051	18.2135	22.4269	3.67188	4.57794	15.1759	24.0923	11.5336	22.7092	3.81507	2.14001	8.74783	2.51023
3.04574	5.99504	2.83541	1.7424	5.85559	7.60371	25.894	5.9896	6.58987	121.642	7.12261	4.51221	2.93134	3.88347	3.42981	3.21406	11.0045	15.5539	9.54714	18.0696	22.5291	3.65113	4.63976	15.0862	23.8177	10.9676	22.6609	3.83061	2.1585	8.75877	2.51277
3.08436	5.9113	2.82623	1.7477	5.67739	7.52894	25.732	5.93033	6.3873	120.639	7.05081	4.48658	2.95038	3.90459	3.41277	3.24647	10.9352	15.3441	9.57311	17.7033	22.5747	3.64304	4.68331	15.0811	23.5683	10.0397	22.6209	3.84863	2.1609	8.8057	2.52176
3.1329	5.88937	2.83257	1.75192	5.65598	7.43623	25.5723	5.85832	6.31261	120.284	6.9659	4.46032	2.97596	3.91419	3.40444	3.27775	10.858	14.7238	9.41989	17.383	22.905	3.64017	4.7118	14.9391	23.2567	9.39288	22.6054	3.84858	2.16064	8.87313	2.52576
3.14875	5.84358	2.84636	1.7476	5.65711	7.31569	25.2892	5.80403	6.19777	119.957	6.86247	4.4301	3.00015	3.92793	3.40083	3.29795	10.705	14.4951	9.02383	17.1383	23.1998	3.64715	4.84202	14.8616	23.0594	9.22676	22.5912	3.85535	2.17303	8.87817	2.52141
3.16429	5.78498	2.86251	1.75169	5.64108	7.24898	24.2854	5.71408	6.18009	119.196	6.75756	4.40053	3.01304	3.93989	3.38475	3.31621	10.572	14.3381	8.94922	17.0024	23.3654	3.65915	5.1143	14.8094	23.1592	8.9584	22.5546	3.87317	2.17811	8.85548	2.51704
3.18559	5.69497	2.86266	1.75191	5.64408	7.20613	24.2096	5.5596	6.24154	117.938	6.66722	4.36774	3.02583	3.94714	3.37778	3.36297	10.5341	14.193	9.16381	16.9336	23.4851	3.65173	5.18193	14.8075	23.1329	8.66844	22.3995	3.89206	2.17089	8.85603	2.49091
3.19388	5.6121	2.86643	1.74504	5.68402	7.06315	24.1545	5.44627	6.22444	116.758	6.5814	4.31074	3.03835	3.95971	3.40903	3.39199	10.4901	14.05	9.17344	16.9164	23.3994	3.65318	5.1774	14.691	22.8678	8.33401	22.1913	3.90348	2.16934	8.85723	2.48917
3.20287	5.53313	2.8712	1.73981	5.7179	6.96899	24.0733	5.32661	6.19787	116.484	6.56696	4.22652	3.05128	3.97548	3.43481	3.40397	10.3896	13.7615	9.11784	16.9296	23.2301	3.63741	5.17921	14.5825	22.6886	7.88689	22.0153	3.92303	2.16993	8.84708	2.48819
3.21116	5.40769	2.86792	1.72878	5.72412	6.90468	23.9748	5.19101	6.15657	115.32	6.52999	4.18417	3.09052	3.98921	3.42739	3.42139	10.2705	13.2846	9.01667	16.9323	23.1362	3.64625	5.20288	14.5419	22.4149	7.70029	21.888	3.93132	2.18415	8.79981	2.45694
3.21763	5.33286	2.86387	1.73005	5.73665	6.86522	23.8703	5.10322	6.14752	113.925	6.42526	4.14607	3.11998	3.98649	3.4078	3.43865	10.1515	12.6289	8.82704	16.7512	23.0138	3.6468	5.22832	14.4387	22.1537	7.55916	21.5811	3.9497	2.19642	8.73418	2.43731
3.24878	5.15024	2.8517	1.7315	5.74757	6.80305	23.6886	5.0227	6.16321	112.816	6.24664	4.08443	3.13408	3.9864	3.39662	3.44455	10.0891	12.155	8.57695	16.4026	22.7945	3.57851	5.24861	14.5913	22.0955	7.33176	21.3227	3.96113	2.20248	8.67976	2.44051
3.25972	5.05353	2.84536	1.73385	5.80393	6.65777	23.4969	4.88551	6.105	110.838	6.10905	3.97471	3.14854	3.99419	3.39154	3.45362	9.99188	11.6719	8.44768	16.1714	22.8274	3.54852	5.24361	14.8061	22.0572	7.11152	21.1289	3.97212	2.21816	8.63117	2.44516
3.2668	5.03779	2.86175	1.72802	5.84321	6.3684	23.3766	4.75839	6.10572	109.12	5.99253	3.87408	3.15918	3.99498	3.3807	3.45344	9.89387	9.83148	8.43622	16.0657	22.8032	3.54935	5.33177	14.8175	22.1522	6.96393	20.9856	3.97608	2.21948	8.64902	2.46089
3.28857	5.00431	2.85536	1.7299	5.88006	6.20965	23.0988	4.65143	6.12308	107.755	5.91524	3.74581	3.16543	3.99994	3.37079	3.47861	9.79383	8.94824	8.3655	15.9575	22.5813	3.54015	5.34947	14.7774	22.4562	6.77927	20.6647	3.97606	2.2241	8.67564	2.51238
3.31218	4.85372	2.84704	1.73199	5.91232	6.07453	22.835	4.5285	6.12996	106.581	5.83862	3.43725	3.18479	4.00679	3.37752	3.53186	9.66391	8.75096	8.24531	15.9751	22.5281	3.53478	5.3067	14.6906	22.7355	6.66049	20.1226	3.99779	2.22448	8.69457	2.53652
3.32825	4.72933	2.84498	1.72974	5.94085	5.99132	22.6631	4.36065	6.09941	103.145	5.76881	3.37989	3.18047	3.99209	3.39906	3.57516	9.60523	8.52342	8.12005	15.9036	22.4929	3.5272	5.28687	14.5989	22.7308	6.5973	19.4513	4.00433	2.22221	8.68224	2.56894
3.33936	4.66568	2.84251	1.71532	5.92896	5.93833	22.5807	4.20754	6.1115	101.478	5.69225	3.3666	3.18101	3.9892	3.41641	3.59916	9.57705	8.3705	8.0283	15.7474	22.4035	3.51271	5.2865	14.5061	22.7133	6.54661	19.0399	4.00092	2.23054	8.63149	2.56368
3.34399	4.47198	2.8474	1.71577	5.90945	5.7989	22.5161	4.11264	6.23844	100.361	5.65352	3.34225	3.19125	4.00104	3.41749	3.62377	9.55629	8.31227	7.97718	15.6243	22.0421	3.51072	5.27585	14.4647	22.7948	6.42478	18.8765	4.03533	2.24553	8.58566	2.55371
3.37093	4.13484	2.8542	1.71941	5.92271	5.58629	22.4469	3.99842	6.2935	100.013	5.6127	3.31548	3.19988	4.01764	3.42154	3.6698	9.53612	7.98955	7.8792	15.4978	21.9878	3.51344	5.29274	14.5304	22.6652	6.2092	18.5691	4.04819	2.26312	8.55649	2.54638
3.41334	4.01425	2.8685	1.71509	5.97076	5.46644	22.3491	3.95539	6.31248	99.8883	5.56017	3.2853	3.20721	4.04191	3.4257	3.70888	9.48134	7.64826	7.64519	15.3642	21.9472	3.50989	5.27852	14.576	22.7033	6.0189	17.8088	4.02349	2.27426	8.54907	2.56143
3.43383	3.84086	2.87677	1.69733	5.94855	5.40641	22.2122	3.9235	6.31021	100.17	5.49037	3.23331	3.19284	4.05777	3.42617	3.73227	9.40066	7.44745	7.32812	15.2072	21.8973	3.5098	5.23848	14.5999	22.717	5.79012	16.7958	3.99581	2.2935	8.56081	2.57639
3.44834	3.6558	2.8973	1.7015	5.95541	5.34136	22.0993	3.86775	6.37253	100.719	5.41925	3.18522	3.18816	4.04873	3.42261	3.77009	9.32557	7.19845	7.16436	14.9284	21.8308	3.48915	5.17959	14.7095	22.6073	5.62742	16.0211	3.98787	2.29501	8.52457	2.5811
3.47919	3.50196	2.88295	1.7074	5.99624	5.28874	21.7392	3.81521	6.38899	100.763	5.35537	3.14031	3.16967	4.04554	3.41015	3.80888	9.21814	6.96614	7.07181	14.8052	21.7988	3.48361	5.15148	14.803	22.5851	5.57846	15.6485	4.01034	2.29727	8.51815	2.59303
3.51645	3.39459	2.89387	1.71644	6.02003	5.24407	21.5301	3.78347	6.4367	100.869	5.1924	3.09502	3.17521	4.06091	3.41769	3.85368	8.98977	6.7872	6.91411	14.8332	21.7848	3.4725	5.15488	14.8716	22.5793	5.50584	15.1526	4.03698	2.29977	8.54613	2.58733
3.55906	3.35302	2.9025	1.7207	6.01075	5.15732	21.2952	3.77657	6.52706	100.936	4.97705	3.08954	3.19854	4.06257	3.45013	3.90251	8.84034	6.6118	6.82526	14.6469	21.7247	3.45465	5.15983	14.8133	22.4827	5.38084	14.3462	4.02535	2.32469	8.56784	2.58001
3.56956	3.33454	2.93059	1.72026	6.05179	5.0571	21.1571	3.77287	6.55986	100.924	4.80271	3.07485	3.24122	4.06881	3.44505	3.94554	8.69598	6.48937	6.73214	14.4166	21.7565	3.4043	5.17727	14.7923	22.4488	5.23661	13.6731	4.00797	2.34915	8.54864	2.58619
3.5981	3.29953	2.94829	1.71435	6.08988	4.88955	20.778	3.75236	6.60353	100.792	4.67181	3.04334	3.27457	4.0935	3.45481	3.94811	8.6142	6.37802	6.53384	14.3994	21.6871	3.38427	5.17838	14.7041	22.3687	4.99543	13.2079	4.00863	2.36913	8.50176	2.60765
3.62786	3.23491	2.95917	1.722	5.98378	4.79659	19.797	3.71247	6.70981	100.179	4.61015	3.04152	3.29215	4.13272	3.44146	3.93123	8.58663	6.18673	6.42852	14.4321	21.6449	3.39552	5.16506	14.5654	22.2397	4.7579	12.7526	4.01932	2.40583	8.48248	2.6193
3.65144	3.14504	2.97591	1.7254	5.74891	4.68484	19.2705	3.65706	6.74431	99.2453	4.59974	3.02878	3.30385	4.20691	3.4632	3.95051	8.53318	6.14793	6.34847	14.4541	21.5307	3.37886	5.16251	14.5254	22.1275	4.63339	12.3637	4.04087	2.45675	8.4841	2.62737
3.67429	3.08229	3.00794	1.72518	5.81074	4.54886	18.7954	3.5986	6.82053	99.0716	4.59208	3.02651	3.32665	4.25504	3.4805	3.97558	8.49516	6.13835	6.25788	14.518	21.4167	3.20048	5.15286	14.5076	22.0998	4.30884	12.1445	4.03244	2.47808	8.45449	2.62778
3.6818	3.05715	3.02202	1.71697	5.96311	4.48138	18.4316	3.56527	6.90709	98.9253	4.58075	3.00825	3.35293	4.29572	3.46863	3.97127	8.3897	6.14146	6.20792	14.521	21.3521	2.94547	5.16253	14.3756	22.0307	4.14201	12.0785	4.01106	2.47964	8.41163	2.64084
3.71235	3.02015	3.0185	1.71905	6.04425	4.4425	17.9858	3.5604	6.92401	98.506	4.51808	2.99577	3.34794	4.31124	3.49392	3.98924	8.17579	6.12946	6.15397	14.4846	21.3094	2.83974	5.14086	14.2112	22.0119	4.0719	11.4646	4.00602	2.5226	8.44648	2.65154
3.73389	2.99765	3.02703	1.7225	6.19251	4.42013	17.4345	3.54947	6.95091	98.1355	4.51947	2.99671	3.35469	4.31797	3.50403	3.99957	7.93775	6.09824	6.10729	14.3766	21.2234	2.86168	5.1176	14.1638	21.9517	3.89004	10.8123	4.04512	2.5426	8.43411	2.67386
3.76781	2.97229	3.01492	1.71734	6.70923	4.40489	17.04	3.51132	7.02935	98.5651	4.56539	2.98053	3.37021	4.31803	3.53469	3.98146	7.78221	6.0659	6.01398	14.2816	21.0476	2.86975	5.10048	14.1055	21.8323	3.74001	10.6614	4.07879	2.56413	8.35627	2.69065
3.76901	2.93385	2.99931	1.72421	6.99925	4.35226	16.8434	3.43141	7.1033	98.7287	4.564	2.96005	3.3777	4.31221	3.59054	3.98227	7.65753	6.04431	5.86092	14.2201	20.9028	2.85286	5.08311	14.0143	21.7853	3.67605	10.4994	4.09511	2.56793	8.3418	2.70807
3.79441	2.94465	3.01289	1.72186	7.16057	4.18717	16.5892	3.38329	7.12306	98.3552	4.54536	2.93246	3.402	4.29789	3.63193	4.01636	7.51401	6.00222	5.73166	14.0458	20.6189	2.83296	5.00309	13.9921	21.4695	3.63842	9.69133	4.10811	2.57505	8.37432	2.72335
3.82175	2.96758	3.0317	1.72939	7.24775	4.0879	16.3645	3.37064	7.13737	97.833	4.52562	2.89077	3.43134	4.29744	3.65021	4.02358	7.45055	5.88941	5.66168	13.9083	20.5006	2.83094	4.98466	14.0019	21.1485	3.57099	8.59425	4.11217	2.57708	8.4279	2.7157
3.8539	2.94158	3.06222	1.73316	7.51905	4.01192	16.175	3.35289	7.15252	97.1171	4.52017	2.81875	3.47103	4.30868	3.64343	4.04717	7.40206	5.79425	5.53618	13.81	20.3233	2.83175	4.97175	13.9526	20.7217	3.46837	7.86142	4.10414	2.59681	8.47029	2.71916
3.87028	2.91906	3.0689	1.73518	8.10239	3.95537	15.7215	3.33137	7.17587	95.9552	4.52526	2.81564	3.49984	4.28694	3.62471	4.0882	7.32812	5.74996	5.41492	13.7075	19.9913	2.82833	4.97156	13.8554	20.4017	3.39633	7.61297	4.10343	2.61357	8.48152	2.74616
3.89544	2.92497	3.09767	1.73914	8.42384	3.898	15.4957	3.29248	7.21389	95.4876	4.53189	2.79956	3.52229	4.25155	3.62622	4.15215	7.19712	5.68956	5.39693	13.5897	19.8523	2.80828	4.95989	13.6126	20.2139	3.37179	7.51607	4.10862	2.64045	8.44613	2.7721
3.94036	2.89805	3.14953	1.73983	8.51948	3.86495	15.2546	3.24765	7.23204	95.1548	4.51559	2.71744	3.54573	4.22514	3.63786	4.19619	7.04987	5.60981	5.36125	13.5648	19.7741	2.79776	4.93161	13.3865	20.0661	3.34055	7.35848	4.10722	2.67418	8.42462	2.78717
3.96704	2.85879	3.17645	1.7184	8.61717	3.84073	14.7649	3.22358	7.27737	92.3994	4.50989	2.63605	3.55601	4.21971	3.66759	4.31408	6.96401	5.6186	5.34497	13.5565	19.7212	2.7977	4.93693	13.3093	19.9498	3.3133	7.15319	4.12506	2.71753	8.43573	2.83104
4.00885	2.83397	3.17448	1.71319	8.76932	3.81946	14.4055	3.19638	7.35407	87.6827	4.48404	2.60835	3.58304	4.23093	3.6924	4.43757	6.90136	5.61366	5.29145	13.4706	19.6487	2.80223	4.93399	13.2905	19.8401	3.26148	7.0181	4.11205	2.74738	8.48799	2.84425
4.08313	2.82868	3.2657	1.70471	9.04853	3.80823	14.1049	3.21114	7.50289	86.3229	4.44424	2.60984	3.61975	4.26528	3.71207	4.52923	6.80878	5.59131	5.24944	13.2566	19.559	2.78914	4.91271	13.2386	19.7734	3.22035	6.95269	4.10627	2.76812	8.57561	2.86547
4.14871	2.83145	3.34728	1.70213	9.61859	3.81253	13.1755	3.21654	7.70336	85.7489	4.40938	2.61552	3.65586	4.30507	3.73055	4.60436	6.66372	5.60179	5.17102	13.0294	19.4666	2.78244	4.91297	13.1131	19.5755	3.20768	6.85769	4.09451	2.81352	8.67	2.88737
4.19694	2.82251	3.356	1.71393	9.87059	3.81141	12.3502	3.22855	7.80116	85.4974	4.40195	2.60672	3.68938	4.34184	3.72782	4.65264	6.46838	5.60331	5.10762	12.9261	19.2302	2.77678	4.88231	13.0088	19.3436	3.20899	6.56733	4.11265	2.84988	8.72675	2.91217
4.25214	2.75157	3.37268	1.72345	10.0059	3.78132	11.8829	3.23401	7.84484	84.8066	4.38205	2.5929	3.7112	4.34702	3.73239	4.69866	6.38631	5.60973	5.1113	12.8744	18.945	2.78945	4.82727	12.9452	19.1383	3.20415	6.33551	4.1173	2.86878	8.72362	2.95976
4.31439	2.63259	3.40208	1.72809	10.2705	3.74743	11.6655	3.24153	7.95566	83.6267	4.32595	2.57677	3.71085	4.36118	3.74303	4.74884	6.26082	5.63272	5.16975	12.7918	18.8363	2.77382	4.77655	12.8493	18.9424	3.19621	6.24964	4.10882	2.88269	8.66312	3.01842
4.37839	2.56455	3.40907	1.72188	10.9549	3.71964	11.4933	3.23512	8.10904	82.641	4.2825	2.56259	3.71459	4.3799	3.76051	4.83597	6.19225	5.58125	5.1806	12.7185	18.6913	2.77219	4.75007	12.9072	18.771	3.17414	6.22474	4.11413	2.88682	8.67952	3.05008
4.46053	2.57666	3.44571	1.72705	11.7204	3.64084	11.1454	3.20883	8.16741	82.2909	4.27849	2.55397	3.74229	4.38682	3.76777	4.96113	6.13312	5.5553	5.13359	12.5793	18.6914	2.79177	4.74217	12.9695	18.5943	3.1405	6.09977	4.14249	2.90885	8.81944	3.09438
4.56821	2.5775	3.52427	1.7299	12.1418	3.54621	10.6185	3.21566	8.19658	81.3902	4.30438	2.54971	3.77994	4.39034	3.7834	5.13595	6.05835	5.53979	5.09292	12.3995	18.4935	2.76706	4.73859	13.2587	18.454	3.12381	5.95522	4.17422	2.93201	8.97361	3.11943
4.72897	2.56157	3.6033	1.73315	12.3097	3.47796	10.2239	3.21871	8.20341	80.2884	4.31749	2.54431	3.82537	4.40171	3.81679	5.30418	6.02971	5.5234	4.99677	12.2636	18.1832	2.61729	4.72883	13.4976	18.3237	3.1225	5.87795	4.20353	2.9545	8.86364	3.1323
4.90053	2.55653	3.69131	1.73993	12.5335	3.46142	9.84659	3.21697	8.20715	79.5615	4.30787	2.53881	3.87154	4.40578	3.86818	5.4214	5.98861	5.54311	4.92822	12.1571	18.2439	2.50282	4.68855	13.4996	18.2033	3.10693	5.81297	4.19501	2.9658	8.75508	3.16717
5.05096	2.53932	3.73458	1.74733	12.7467	3.4438	9.69293	3.22615	8.2152	77.1222	4.3154	2.53612	3.90854	4.39807	3.88174	5.5054	5.94785	5.47919	4.87336	11.8602	18.1754	2.44645	4.54023	13.5585	18.1073	3.03443	5.78208	4.20503	2.98385	8.73675	3.1973
5.15119	2.5154	3.74171	1.75224	12.9372	3.42846	9.44731	3.22731	8.19834	71.5145	4.33878	2.54088	3.95196	4.39346	3.88333	5.56508	5.9096	5.32817	4.87151	11.6029	17.9011	2.39906	4.38846	14.1197	17.9108	3.00859	5.75816	4.23287	3.00257	8.91893	3.23337
5.22655	2.49946	3.7734	1.75691	13.1839	3.42982	9.04897	3.26249	8.15948	69.3651	4.33683	2.5315	3.99363	4.36839	3.87631	5.60982	5.89195	5.35989	4.84438	11.4059	17.637	2.40734	4.34348	14.6096	17.7798	2.97519	5.73727	4.26346	3.02976	9.1877	3.27956
5.27828	2.49196	3.85594	1.75989	13.3426	3.42137	8.79806	3.28946	8.15241	67.5302	4.31713	2.54154	4.02464	4.3675	3.91144	5.67177	5.86232	5.58834	4.82106	11.3377	17.1883	2.40835	4.33926	14.6888	17.6286	2.90593	5.6519	4.26627	3.03899	9.45742	3.33491
5.31469	2.46221	3.94081	1.75806	13.6193	3.4218	8.51752	3.3229	8.133	66.2305	4.31629	2.55989	4.04874	4.38805	3.93042	5.79371	5.80058	5.29672	4.82941	11.3173	16.9672	2.41536	4.3473	14.5616	17.4044	2.775	5.5212	4.26703	3.05	9.79193	3.39554
5.33963	2.46457	3.99076	1.7564	13.851	3.40847	8.27124	3.35274	8.12373	65.6728	4.29393	2.57647	4.04911	4.38855	3.96133	5.95028	5.71842	5.16618	4.83015	11.2755	16.8997	2.40715	4.30716	14.4051	17.2307	2.59458	5.36125	4.28542	3.05957	10.067	3.47795
5.35927	2.45674	4.00658	1.76794	14.0359	3.4096	7.73886	3.37125	8.13795	65.6876	4.29882	2.57425	4.07256	4.40265	3.97933	6.13242	5.63136	5.22627	4.79922	11.1566	16.701	2.37994	4.22846	14.2938	17.2691	2.60274	5.2645	4.31851	3.0524	10.1744	3.54759
5.44721	2.45112	4.05524	1.77902	14.4299	3.42834	7.13107	3.3909	8.17372	65.708	4.32807	2.61151	4.12796	4.41509	4.02088	6.2755	5.59728	5.28383	4.72671	10.9556	16.4533	2.36487	4.21467	14.2164	17.2303	2.58569	5.18202	4.31787	3.05819	10.3224	3.5877
5.56981	2.44922	4.17807	1.77417	14.9047	3.47777	6.81934	3.41658	8.19222	65.2847	4.37748	2.65122	4.1607	4.43187	4.04966	6.38443	5.59825	5.36276	4.68145	10.8396	16.1878	2.31571	4.17897	14.1624	17.0755	2.54566	5.12259	4.318	3.0703	10.6751	3.62712
5.6984	2.4451	4.23819	1.78669	15.6618	3.50676	6.44779	3.45265	8.15344	64.6455	4.41544	2.73406	4.16702	4.46262	4.09369	6.47294	5.60491	5.38865	4.58096	10.741	15.7967	2.29546	4.16947	14.0914	16.981	2.52158	5.11821	4.29399	3.10205	10.9982	3.67139
5.85733	2.44793	4.24003	1.79369	15.8191	3.56541	6.28457	3.5075	8.12509	64.2637	4.44056	2.7875	4.16329	4.47621	4.12307	6.62291	5.59204	5.49724	4.56606	10.5309	15.5525	2.30266	4.15871	14.1124	16.9604	2.5124	5.15616	4.26068	3.12278	11.2695	3.70888
6.00042	2.44405	4.28717	1.81565	16.0038	3.61103	6.0854	3.55466	8.10773	64.0152	4.45276	2.80344	4.19835	4.49676	4.12656	6.78214	5.56236	5.55966	4.55857	10.4505	14.9202	2.31364	4.09882	14.1625	16.8387	2.50817	5.19233	4.25726	3.12801	11.596	3.75152
6.10672	2.43575	4.35657	1.82218	16.1581	3.60376	5.96256	3.59935	8.06798	63.7544	4.43901	2.80333	4.22773	4.51883	4.167	6.8808	5.50921	5.42584	4.43505	10.397	14.5609	2.31936	4.0146	14.1103	16.6461	2.50446	5.17716	4.26952	3.11903	11.9699	3.80604
6.1834	2.42428	4.46421	1.83032	16.2804	3.55609	5.75327	3.62689	8.09384	63.4169	4.45599	2.81608	4.2506	4.53436	4.19515	6.93952	5.47322	5.3348	3.90248	10.3129	14.3255	2.33616	3.92856	14.0285	16.3983	2.48444	5.16026	4.2788	3.12186	12.3689	3.87388
6.23315	2.4037	4.56232	1.84034	16.4903	3.49654	5.40097	3.6818	8.09342	63.0147	4.54864	2.85923	4.27622	4.52738	4.23181	6.99401	5.41685	5.34419	3.59816	10.2535	14.186	2.34253	3.83975	14.0026	16.2449	2.46295	5.15044	4.28616	3.16756	12.6705	3.93816
6.26029	2.40382	4.68978	1.86022	16.8837	3.46761	5.1491	3.76984	8.0808	62.7329	4.60412	2.90413	4.27931	4.52954	4.2494	7.0457	5.35413	5.31937	3.54135	10.1931	14.246	2.35415	3.61552	14.0496	16.0971	2.44357	5.15838	4.3067	3.23261	12.9279	4.01391
6.28546	2.39602	4.86829	1.87343	17.6361	3.49285	4.9928	3.84029	8.07548	62.5745	4.62853	2.95358	4.25499	4.56284	4.28545	7.13596	5.34512	5.3159	3.49562	10.1237	14.2106	2.37134	3.53734	14.1347	15.9328	2.3557	5.23583	4.32356	3.24373	13.0938	4.12837
6.34031	2.38157	5.08052	1.87319	18.1207	3.52309	4.78431	3.92988	8.07947	62.3986	4.68635	2.99971	4.21981	4.58616	4.31645	7.30853	5.35178	5.37317	3.42578	10.0739	14.1312	2.37501	3.52568	14.1322	15.8352	2.30229	5.26937	4.30651	3.27159	13.3747	4.36577
6.45164	2.38367	5.30616	1.87625	18.4814	3.56588	4.66177	4.07239	8.09071	61.8626	4.79592	3.01333	4.21243	4.6158	4.3565	7.49843	5.3712	5.48585	3.37105	10.0185	14.0635	2.36516	3.50821	14.0746	15.7297	2.3042	5.24717	4.308	3.28031	13.794	4.57161
6.55873	2.38506	5.46876	1.87554	19.0731	3.58479	4.58256	4.17934	8.04526	61.3296	4.87272	3.02956	4.22208	4.62223	4.38022	7.6481	5.37846	5.56318	3.34315	9.97339	13.8661	2.36208	3.49079	13.9846	15.5947	2.3102	5.3993	4.301	3.28217	14.2273	4.61326
6.63148	2.36668	5.73483	1.87552	19.5197	3.58552	4.45196	4.21005	7.99419	60.9541	4.91965	3.05064	4.23432	4.63028	4.39718	7.75511	5.3836	5.62232	3.30065	9.98511	13.4158	2.36547	3.47648	13.9348	15.3251	2.31553	5.65491	4.30508	3.3026	14.6191	4.6463
6.6847	2.36152	6.0516	1.87761	19.8297	3.59246	4.32742	4.24528	7.97627	60.7765	4.94785	3.07779	4.24168	4.63827	4.42507	7.87565	5.40751	5.66772	3.22273	9.95506	13.0595	2.36189	3.35446	13.9332	14.9099	2.3263	5.75055	4.29612	3.31919	14.9495	4.72367
6.76187	2.34035	6.27833	1.87806	20.0187	3.59113	4.25989	4.2921	8.00822	60.6037	4.96619	3.12365	4.23241	4.63881	4.45083	7.98907	5.42911	5.73252	3.15583	9.89749	12.9486	2.36412	3.34716	13.8765	14.661	2.33392	5.73151	4.29462	3.34569	15.2458	4.78719
6.84834	2.31074	6.57961	1.89649	20.2212	3.59328	4.21996	4.3755	8.02144	60.2306	4.98073	3.15544	4.24234	4.64226	4.50314	8.08244	5.38797	5.78965	3.08855	9.80878	12.8025	2.39001	3.3223	13.8513	14.5288	2.33089	5.73089	4.3462	3.3496	15.6641	4.86073
6.91999	2.27482	6.91838	1.9085	20.6721	3.6018	4.16312	4.52004	8.00787	59.9528	5.00329	3.18172	4.29025	4.66649	4.53929	8.17785	5.33328	5.84347	3.00715	9.77278	12.4506	2.42182	3.3109	13.82	14.1816	2.31363	5.7926	4.38737	3.38321	16.1889	4.93011
7.00547	2.27544	7.35652	1.90296	21.4661	3.61809	4.14174	4.61516	7.91488	59.9592	5.01798	3.20529	4.31611	4.67916	4.55155	8.31404	5.31398	5.91499	2.97127	9.76095	12.1448	2.43065	3.32786	13.8107	13.7174	2.31754	5.84876	4.39741	3.41111	16.6837	5.04987
7.05277	2.25308	7.69178	1.91403	21.6737	3.62997	4.12657	4.65197	7.82999	60.0088	5.03116	3.20231	4.33821	4.69223	4.57519	8.44617	5.2851	6.00082	2.95852	9.7111	12.0675	2.43764	3.33371	13.8288	13.4514	2.32475	5.84916	4.43007	3.44127	16.9629	5.20317
7.10476	2.25583	7.92256	1.92033	21.9683	3.63687	4.076	4.70721	7.85499	59.776	5.05728	3.20381	4.33082	4.71163	4.60993	8.55087	5.31277	6.11188	2.95355	9.63499	11.92	2.46075	3.31941	13.8268	13.182	2.32693	5.87173	4.45788	3.46933	17.1272	5.36176
7.14847	2.25251	8.16486	1.92325	22.3639	3.63664	4.07167	4.8309	7.908	59.2062	5.10924	3.21658	4.32521	4.72328	4.66986	8.64585	5.37184	6.1703	2.96356	9.60518	11.8005	2.49227	3.33486	13.7838	12.9227	2.32919	6.12201	4.47709	3.4893	17.6405	5.51767
7.1803	2.25061	8.43396	1.91568	22.6241	3.65058	4.07047	4.9979	7.93686	58.5827	5.15109	3.23766	4.33944	4.72101	4.79699	8.7133	5.43469	6.19818	2.96628	9.60433	11.5966	2.51522	3.42789	13.6942	12.7298	2.32983	6.38087	4.49866	3.51794	18.4292	5.65179
7.24328	2.24131	8.61165	1.91081	22.8586	3.66274	4.05569	5.08749	7.91858	58.0315	5.16733	3.24066	4.39092	4.71702	4.90624	8.86896	5.49301	6.24753	2.96395	9.2316	11.3053	2.52189	3.46989	13.6827	12.3533	2.33548	6.41699	4.50047	3.55877	19.1528	5.74466
7.31717	2.22979	8.76371	1.92136	23.1124	3.67592	4.07976	5.13865	7.88052	57.6625	5.16865	3.26123	4.43817	4.72367	4.98671	9.0467	5.51633	6.32055	2.94777	8.89212	11.084	2.54423	3.47993	13.6687	11.9995	2.34635	6.44127	4.51222	3.59279	19.6279	5.87793
7.39978	2.22952	8.90253	1.92672	23.3633	3.69729	4.10415	5.20009	7.84874	57.3162	5.1486	3.3144	4.51791	4.73015	5.04229	9.12913	5.51108	6.41234	2.94244	8.75794	10.9086	2.57877	3.48943	13.5282	11.797	2.35482	6.47987	4.48101	3.6166	19.8893	6.07379
7.48129	2.21869	9.00309	1.91634	23.5359	3.73379	4.12088	5.27122	7.82649	56.9651	5.1569	3.35949	4.59782	4.72986	5.05367	9.17649	5.52985	6.51879	2.93241	8.6468	10.7604	2.60957	3.48329	13.4666	11.6012	2.35524	6.58601	4.48699	3.6587	20.3848	6.29407
7.57175	2.20229	9.12695	1.91291	23.7873	3.73649	4.16549	5.3224	7.78922	56.5271	5.1857	3.38857	4.63309	4.73042	5.06192	9.25366	5.56621	6.63837	2.90548	8.66364	10.645	2.63898	3.47588	13.5153	11.4773	2.36474	6.62645	4.49021	3.704	20.8052	6.4501
7.65059	2.20061	9.23635	1.90735	24.0299	3.7444	4.22473	5.39529	7.72615	55.3955	5.25218	3.42403	4.67263	4.7152	5.10516	9.41136	5.56625	6.79046	2.87971	8.74736	10.5602	2.65733	3.44636	13.5964	11.3818	2.38045	6.63731	4.47677	3.72873	21.2919	6.62197
7.72232	2.17825	9.34644	1.90375	24.4492	3.74796	4.2495	5.46394	7.67403	54.0444	5.33798	3.44123	4.71021	4.70698	5.15959	9.58653	5.55341	6.90348	2.87801	8.89131	10.2739	2.6597	3.46434	13.5904	11.3133	2.39157	6.65128	4.47995	3.75536	21.8351	6.78502
7.78868	2.14748	9.4366	1.90924	25.107	3.7464	4.25649	5.49219	7.62645	53.3125	5.31815	3.46521	4.75103	4.70625	5.201	9.69423	5.53859	6.98946	2.87592	8.98274	9.96001	2.66171	3.47648	13.4868	11.1787	2.39591	6.67321	4.47798	3.76904	22.4281	6.90099
7.83068	2.12513	9.52896	1.90335	25.4448	3.75536	4.25579	5.50059	7.56723	52.6429	5.27774	3.49191	4.76727	4.74052	5.23224	9.77804	5.52012	7.09228	2.88383	8.96235	9.91327	2.67304	3.51485	13.4094	10.8897	2.4119	6.6779	4.48574	3.7675	23.0714	7.00616
7.87388	2.13047	9.6397	1.91023	25.6372	3.76481	4.31309	5.55683	7.50848	52.1531	5.28485	3.58838	4.79239	4.75737	5.29565	9.85303	5.50329	7.21348	2.88912	8.8474	9.83606	2.70964	3.53355	13.2746	10.6023	2.43368	6.67424	4.51225	3.78153	23.665	7.13189
7.91799	2.1277	9.78931	1.91119	25.8582	3.76648	4.40125	5.64605	7.45237	51.5057	5.3377	3.6994	4.79681	4.75059	5.36259	9.98844	5.48462	7.40058	2.87708	8.73279	9.769	2.7315	3.53631	13.2324	10.4908	2.43802	6.66703	4.52422	3.79775	24.0099	7.21983
7.94122	2.1291	9.91758	1.90091	26.0827	3.78406	4.49731	5.72552	7.3901	50.6327	5.40312	3.79666	4.78913	4.75939	5.41535	10.1318	5.46464	7.58944	2.87762	8.65312	9.77642	2.74728	3.52851	13.1286	10.3931	2.42175	6.66231	4.54978	3.80677	24.3916	7.29273
7.98995	2.11418	10.0818	1.8985	26.2556	3.79197	4.51903	5.79804	7.27482	49.1549	5.48658	3.86605	4.82124	4.78253	5.43907	10.2309	5.44359	7.78058	2.86921	8.55562	9.72614	2.7731	3.53358	12.9542	10.0382	2.36869	6.66432	4.54253	3.80981	24.73	7.34161
8.00454	2.10762	10.2256	1.89641	26.5027	3.787	4.48404	5.85664	7.17837	48.1385	5.56004	3.89437	4.88264	4.76444	5.47105	10.3343	5.41744	7.90491	2.87822	8.53645	9.60548	2.77908	3.53103	12.8853	9.71669	2.34706	6.63525	4.53525	3.85535	25.0064	7.40212
8.01856	2.10634	10.3214	1.88964	26.7291	3.77841	4.47482	5.93013	7.13198	47.4934	5.61583	3.91362	4.92001	4.71763	5.51975	10.4635	5.35671	7.96155	2.87247	8.64462	9.52982	2.82964	3.54393	12.9103	9.38184	2.36234	6.59705	4.54396	3.92475	25.3543	7.47811
8.02746	2.10624	10.3525	1.88473	26.8074	3.79268	4.46555	5.99964	7.10762	46.8441	5.624	3.93876	4.9482	4.67048	5.5562	10.6643	5.3163	8.03033	2.85888	8.81003	9.41845	2.90215	3.55254	12.9575	9.14421	2.36428	6.56535	4.53687	3.97973	25.6984	7.51617
8.05001	2.09761	10.4612	1.88103	26.8225	3.79276	4.45485	6.0314	7.06406	46.6479	5.64739	3.99259	4.99491	4.64695	5.62333	10.8354	5.31275	8.11556	2.85682	9.08502	9.35238	2.99487	3.57054	13.0855	9.04335	2.38624	6.56082	4.50853	4.03596	26.0171	7.57631
8.06788	2.09395	10.5331	1.8773	26.8654	3.78599	4.45699	6.0555	7.01194	46.4988	5.68556	4.02916	5.03689	4.65431	5.6993	10.9326	5.33369	8.21017	2.86393	9.37354	9.21458	3.05773	3.58962	13.2188	8.70314	2.41688	6.53055	4.47177	4.06936	26.2731	7.68037
8.09347	2.09906	10.6156	1.87929	27.019	3.76834	4.4932	6.12115	6.90952	46.2333	5.7624	4.07016	5.11312	4.65919	5.78436	10.9855	5.37411	8.34612	2.86939	9.62916	9.09333	3.0799	3.60089	13.2991	8.44746	2.41886	6.54509	4.43878	4.07383	26.499	7.80742
8.1501	2.11596	10.7063	1.8871	27.1882	3.74778	4.4989	6.17913	6.79721	45.8757	5.8959	4.12658	5.18791	4.66292	5.83015	11.0407	5.4035	8.44512	2.87667	9.72311	9.03522	3.11933	3.59882	13.2998	8.34408	2.42161	6.53873	4.42825	4.10552	26.7118	7.909
8.21267	2.09408	10.7912	1.88267	27.2919	3.7334	4.51071	6.24213	6.74244	45.2385	6.10398	4.15083	5.29933	4.67919	5.91143	11.1216	5.41897	8.49249	2.87407	9.80903	8.97806	3.14449	3.6208	13.2899	8.13385	2.4316	6.52231	4.42519	4.15809	27.0298	7.99837
8.24365	2.07904	10.879	1.88272	27.142	3.71769	4.55132	6.32978	6.70338	44.5511	6.24403	4.15886	5.38849	4.6851	6.0039	11.2091	5.43049	8.54794	2.87305	9.93665	8.91037	3.1528	3.61412	13.3694	7.95913	2.46446	6.49668	4.42822	4.18958	27.4036	8.06514
8.3044	2.07756	11.0579	1.86804	27.0401	3.70484	4.59968	6.37663	6.67555	44.0537	6.29737	4.17365	5.42153	4.68359	6.06565	11.2972	5.42058	8.61372	2.88078	10.048	8.81241	3.17401	3.63993	13.5953	7.83144	2.48985	6.47864	4.42911	4.19605	27.7393	8.21174
8.35498	2.07808	11.2591	1.85553	27.0377	3.7014	4.64901	6.41226	6.62383	43.3368	6.33548	4.20443	5.47573	4.67497	6.10358	11.436	5.43339	8.66869	2.8798	10.2218	8.68424	3.19811	3.68896	13.84	7.42	2.49631	6.47701	4.41779	4.20417	28.0518	8.34182
8.39916	2.07629	11.466	1.8554	27.1354	3.71114	4.71237	6.4272	6.4618	42.0369	6.39736	4.27193	5.54881	4.67404	6.13526	11.6046	5.45323	8.71134	2.86359	10.4788	8.6156	3.21731	3.69291	14.0329	6.95621	2.51381	6.47464	4.4031	4.23	28.5403	8.40556
8.44413	2.08998	11.6647	1.84997	27.2361	3.70126	4.7488	6.43668	6.20601	40.6789	6.56993	4.32931	5.6117	4.66773	6.2253	11.7531	5.48361	8.74621	2.8708	10.875	8.57955	3.24101	3.70759	14.1113	6.80112	2.5345	6.46909	4.41566	4.25387	28.8508	8.47006
8.49447	2.08978	11.7955	1.84319	27.3149	3.67186	4.77727	6.46178	6.07613	39.8714	6.73065	4.36832	5.68922	4.69448	6.33683	11.8245	5.55399	8.77573	2.87533	11.1989	8.45281	3.26757	3.72494	14.1275	6.58962	2.53898	6.46892	4.44564	4.26319	29.0268	8.55918
8.56093	2.0761	11.9165	1.8364	27.3596	3.62546	4.81835	6.49548	6.02565	39.5743	6.86843	4.39611	5.77729	4.73182	6.48421	11.8481	5.60346	8.8435	2.85039	11.4719	8.26036	3.28422	3.75445	14.3041	6.21377	2.55476	6.45954	4.49599	4.26293	29.3375	8.66186
8.63064	2.06047	12.1864	1.82119	27.4164	3.60054	4.88658	6.50985	5.9036	39.4027	6.94725	4.40964	5.85479	4.75202	6.663	11.8458	5.58583	9.0784	2.75177	11.7674	7.90282	3.30115	3.76893	14.5236	6.01303	2.56616	6.43047	4.52891	4.24611	29.608	8.72497
8.68329	2.04653	12.4615	1.8217	27.4698	3.59449	4.968	6.52283	5.75097	39.4277	7.03502	4.4643	5.91124	4.73308	6.81	11.8839	5.57732	9.36992	2.66863	12.1852	7.70014	3.3568	3.79159	14.6434	5.90148	2.58526	6.39698	4.51331	4.21859	29.9472	8.76962
8.7414	2.04322	12.6719	1.83317	27.4848	3.58447	5.00985	6.54142	5.71302	39.2786	7.11177	4.53279	5.93988	4.70177	6.90322	11.9234	5.59866	9.45305	2.67205	12.5606	7.45997	3.45396	3.83836	14.7386	5.76816	2.63031	6.3794	4.48568	4.19633	30.3674	8.81364
8.79808	2.03599	12.7496	1.83298	27.3454	3.58611	5.08189	6.58232	5.69335	38.9527	7.11315	4.59463	5.96933	4.67521	6.93049	11.9256	5.6279	9.63213	2.66764	12.8148	7.02068	3.5308	3.86769	14.8841	5.66537	2.68015	6.36894	4.46876	4.18715	30.9408	8.85
8.80478	2.03035	12.8158	1.82469	27.0169	3.59393	5.18124	6.63518	5.64325	38.7809	7.06606	4.64226	6.03311	4.64673	7.0181	11.9378	5.65747	10.0147	2.66639	13.0254	6.85845	3.61801	3.91323	15.0013	5.62275	2.69784	6.36884	4.4842	4.19061	31.4939	8.88944
8.8059	2.02049	12.9143	1.82483	26.7246	3.59241	5.22215	6.69184	5.59238	38.7141	7.05511	4.69337	6.09104	4.65023	7.05715	11.9277	5.69128	10.4558	2.63776	13.2525	6.66795	3.69546	4.00296	15.169	5.57779	2.70994	6.38492	4.4591	4.20812	32.0397	8.88065
8.82694	2.0137	13.1115	1.81777	26.6861	3.57832	5.25604	6.70002	5.56154	38.6079	7.15214	4.73524	6.1237	4.63338	7.08313	11.9196	5.72869	10.7448	2.61985	13.4918	6.56897	3.74264	4.03661	15.2819	5.54315	2.72562	6.37833	4.44834	4.25106	32.5032	8.88446
8.86489	2.01137	13.3271	1.81732	26.6253	3.56995	5.29037	6.70182	5.51764	38.4532	7.28434	4.75726	6.24662	4.61906	7.18057	11.921	5.75013	10.8778	2.59257	13.7353	6.41497	3.80051	4.00808	15.4936	5.53156	2.75132	6.3896	4.45293	4.27878	32.9416	8.91382
8.88275	1.99463	13.5128	1.80951	26.5474	3.56086	5.34494	6.71651	5.48431	38.3298	7.40135	4.80955	6.38022	4.63567	7.40152	11.9192	5.77073	10.8915	2.58562	14.0402	6.20515	3.8169	4.02303	15.5928	5.47943	2.75852	6.35961	4.46483	4.31032	33.2028	8.94697
8.88657	1.99782	13.6292	1.81072	26.4858	3.56562	5.44511	6.73691	5.45703	38.1545	7.45785	4.86487	6.47426	4.68722	7.58569	11.8901	5.78496	10.928	2.59066	14.451	6.00995	3.83118	4.06133	15.622	5.42944	2.78591	6.3266	4.48535	4.36401	33.4194	8.94499
8.91653	2.00058	13.7337	1.80219	26.4058	3.57722	5.52667	6.76548	5.45965	38.0066	7.46953	4.88839	6.54269	4.73894	7.75018	11.8087	5.80295	10.9795	2.61351	14.933	5.57803	3.86569	4.0591	15.6229	5.33424	2.80416	6.30809	4.49186	4.40012	33.7734	8.94012
8.91224	2.00433	13.8649	1.79272	26.3551	3.58023	5.65632	6.78048	5.37719	37.9342	7.50899	4.91219	6.64027	4.77116	7.91502	11.7007	5.82368	10.8303	2.6375	15.5275	5.39357	3.91454	4.03959	15.722	5.20713	2.83053	6.32398	4.45932	4.42111	34.2571	8.93781
8.87236	2.00434	14.0569	1.7909	26.3389	3.5704	5.80639	6.80135	5.32011	37.829	7.63074	4.91779	6.72863	4.78305	8.09525	11.6172	5.85237	10.5919	2.65761	16.1652	5.33569	3.96126	4.05843	15.9717	5.0974	2.82841	6.38807	4.43068	4.43247	34.6122	8.92893
8.80271	2.00283	14.2277	1.76335	26.2818	3.55793	5.89967	6.82011	5.27865	37.538	7.76709	4.93176	6.76293	4.79343	8.29915	11.5866	5.87834	10.6535	2.65254	16.5668	5.30052	4.02392	4.05256	16.2353	5.03576	2.83307	6.40397	4.4289	4.42532	35.0034	8.93143
8.77244	2.01108	14.408	1.7704	26.3014	3.5345	5.96971	6.82305	5.24177	37.2878	7.90737	4.95861	6.79349	4.78815	8.51178	11.574	5.90207	10.8138	2.64285	16.8707	5.23473	4.11459	4.04028	16.3855	4.78402	2.84857	6.41221	4.40763	4.44748	35.5499	8.94706
8.7769	2.00696	14.5999	1.76866	26.2157	3.48417	6.11844	6.80502	5.22531	37.1356	8.01639	4.97422	6.81844	4.82197	8.72027	11.5329	5.93913	10.9768	2.63523	17.0921	5.10666	4.17806	4.05179	16.5902	4.59448	2.87529	6.38627	4.43417	4.48904	36.1859	8.96768
8.80247	2.0058	14.7496	1.75428	26.0636	3.47118	6.27486	6.78853	5.23206	36.9873	8.02122	4.99523	6.82126	4.84785	8.91165	11.454	5.95895	11.1402	2.66327	17.2284	5.06792	4.19847	4.08927	16.7171	4.52868	2.90498	6.33899	4.4608	4.51279	36.719	9.00028
8.85348	2.01243	14.9166	1.73394	25.6919	3.45964	6.37145	6.78597	5.24398	36.8435	7.99809	5.02699	6.87194	4.85854	9.18797	11.3554	5.95706	11.2671	2.68018	17.3629	5.03385	4.21886	4.10265	16.5106	4.43037	2.94519	6.27283	4.45531	4.51989	37.0755	9.00661
8.87927	2.00589	15.0859	1.74109	25.5395	3.42834	6.47795	6.74675	5.25069	36.6866	7.99626	5.08614	6.92839	4.89869	9.44917	11.2925	5.95253	11.2969	2.68235	17.5116	4.92079	4.25262	4.09786	15.8425	4.34914	2.97321	6.20292	4.47117	4.54435	37.2604	8.99044
8.89481	1.98891	15.1715	1.75677	25.4876	3.39204	6.5369	6.71383	5.23705	36.533	8.02628	5.12743	6.99046	4.94622	9.70587	11.2181	5.94956	11.3023	2.69189	17.7687	4.5733	4.29736	4.09529	15.65	4.26109	3.00675	6.12544	4.52295	4.58628	37.4492	8.99029
8.8715	1.98734	15.2528	1.76503	25.4478	3.32466	6.6221	6.69807	5.22905	36.2752	8.05578	5.1414	7.13595	4.97183	9.88194	11.1723	5.92852	11.3191	2.69705	18.1684	4.39467	4.36589	4.08514	15.9977	4.26051	3.02507	6.04591	4.55141	4.59906	37.6237	8.99507
8.84645	1.99538	15.3743	1.77387	25.3705	3.23573	6.68302	6.69282	5.24376	35.9604	8.07804	5.16291	7.28465	4.98756	10.0131	11.1083	5.89003	11.3557	2.69562	18.3167	4.31165	4.4631	4.08414	16.2822	4.22503	3.05172	5.99358	4.55771	4.58393	37.8363	8.99127
8.78967	1.99687	15.527	1.78758	25.1951	3.17702	6.73211	6.67631	5.25783	35.4871	8.08248	5.14716	7.43194	4.99542	10.1802	11.0115	5.86088	11.449	2.72705	18.538	4.3474	4.5382	4.08744	16.4267	4.19585	3.07029	5.94737	4.58497	4.59916	38.1709	8.99511
8.77349	1.99401	15.6166	1.795	24.9644	3.16627	6.82359	6.65631	5.20979	35.0578	8.07042	5.14501	7.50228	4.99645	10.3595	10.8803	5.87399	11.5668	2.73627	19.1302	4.47777	4.58591	4.09106	16.6012	4.1539	3.08695	5.91359	4.61842	4.60879	38.8531	8.99751
8.72822	1.98674	15.5929	1.8293	24.5421	3.17481	7.02051	6.62365	5.14163	34.5741	8.06129	5.16184	7.61164	4.98576	10.4921	10.7712	5.88318	11.6857	2.7597	19.6208	4.55568	4.59511	4.0813	16.7757	4.11217	3.09546	5.92369	4.60745	4.63097	39.4926	9.00426
8.66268	1.97561	15.5679	1.83029	24.1494	3.18133	7.1974	6.60503	5.11341	34.3059	8.08647	5.19337	7.88358	5.00293	10.621	10.7202	5.89747	11.8044	2.77622	19.923	4.56385	4.6215	4.08596	16.8709	4.09357	3.11625	5.94067	4.59608	4.68461	39.831	9.02612
8.64865	1.97774	15.5627	1.85611	23.9697	3.17237	7.27596	6.58984	5.09002	33.9199	8.13956	5.21041	8.07196	5.0019	10.7268	10.6646	5.93296	11.8668	2.78799	20.3128	4.55911	4.66205	4.09579	16.9896	4.08987	3.13408	5.91555	4.59751	4.72549	39.9658	9.02621
8.64514	1.97577	15.6267	1.87049	23.6593	3.15524	7.31973	6.58144	5.09091	33.534	8.15428	5.22526	8.20578	5.01779	10.8711	10.5669	5.95639	11.91	2.81958	20.7923	4.57943	4.74612	4.11648	17.087	4.07718	3.14682	5.88301	4.59557	4.75147	40.2555	9.01262
8.65684	1.96445	15.6407	1.87574	23.2208	3.1244	7.34654	6.57932	5.12362	33.2283	8.141	5.21735	8.2955	5.04691	11.0446	10.4338	5.94962	11.9639	2.83118	21.2246	4.63582	4.7963	4.1182	17.1777	4.04804	3.1763	5.84197	4.60064	4.7521	40.6793	8.99282
8.69162	1.96768	15.6484	1.88202	22.8372	3.09222	7.36153	6.54597	5.11095	32.7981	8.1516	5.21076	8.39776	5.07524	11.1819	10.3441	5.91669	11.9921	2.8207	21.5266	4.70086	4.84474	4.11202	17.3214	4.03133	3.20443	5.80774	4.62975	4.7511	41.1022	8.94122
8.72135	1.95746	15.6934	1.94113	22.6146	3.08651	7.37542	6.4664	5.10401	32.2205	8.22712	5.19791	8.51328	5.08541	11.3033	10.3264	5.88051	12.0481	2.8423	21.7679	4.76442	4.88297	4.11147	17.5403	4.02738	3.22544	5.7141	4.63059	4.74558	41.6389	8.89114
8.71478	1.94792	15.7104	1.97672	22.3249	3.08593	7.38418	6.43629	5.11273	31.6191	8.28732	5.20578	8.61936	5.08117	11.4649	10.3314	5.85243	12.0984	2.85297	21.9597	4.76282	4.9057	4.1258	17.7819	4.00596	3.24482	5.61031	4.6193	4.73898	42.0687	8.88913
8.71266	1.94909	15.7194	2.02154	22.0983	3.08852	7.4012	6.44519	5.13155	31.1426	8.30532	5.20953	8.77767	5.06905	11.6272	10.3037	5.84898	12.1511	2.8804	22.1375	4.76577	4.92406	4.12408	17.9145	3.93902	3.27987	5.58385	4.59239	4.72874	42.2155	8.89407
8.69642	1.94537	15.6889	2.06421	21.5042	3.08095	7.46895	6.44403	5.16887	30.9057	8.32565	5.20357	8.95423	5.0565	11.8053	10.2595	5.84822	12.2201	2.93214	22.3232	4.77293	4.94442	4.05728	18.0571	3.83872	3.30652	5.55943	4.56307	4.72196	42.2478	8.88385
8.70433	1.93499	15.6483	2.10035	21.1764	3.06704	7.62002	6.40008	5.1635	30.718	8.35174	5.20557	9.10676	5.05334	11.9441	10.1331	5.85629	12.3378	2.99772	22.5432	4.77805	5.02223	4.09538	18.2626	3.81557	3.32774	5.49473	4.53215	4.72714	42.307	8.87108
8.73198	1.93249	15.6361	2.18378	20.8601	3.04729	7.72159	6.30722	5.16894	30.545	8.33729	5.22665	9.16322	5.06148	12.0882	10.0107	5.85703	12.4802	3.0515	22.7473	4.81598	5.12549	4.11705	18.437	3.7327	3.34436	5.39468	4.49553	4.70516	42.4789	8.85142
8.7977	1.92411	15.685	2.26019	20.3737	3.0281	7.77236	6.27482	5.13817	30.3538	8.32813	5.24135	9.20315	5.09152	12.263	9.91941	5.86289	12.5905	3.09325	22.867	4.85699	5.21633	4.12209	18.5277	3.4783	3.35601	5.2654	4.46288	4.69265	42.7178	8.8428
9.01467	1.91817	15.729	2.32524	19.8469	3.01646	7.81601	6.23756	5.13808	30.0611	8.33303	5.25123	9.33628	5.13196	12.4504	9.83089	5.8882	12.6465	3.14097	22.9444	4.89766	5.25392	4.13602	18.6113	3.26925	3.37804	5.24502	4.45305	4.69554	42.7335	8.80644
9.10273	1.91169	15.7673	2.36674	19.4824	3.00837	7.82309	6.21577	5.1365	29.6455	8.31416	5.24866	9.44497	5.16349	12.5879	9.76767	5.90102	12.6446	3.19179	22.9894	4.92068	5.27529	4.1371	18.7737	3.23991	3.38048	5.15394	4.46324	4.6944	42.7006	8.77332
9.11432	1.90826	15.7761	2.46891	19.2602	3.02846	7.82986	6.19932	5.15393	29.2325	8.32329	5.25	9.55083	5.17948	12.6924	9.73532	5.90551	12.632	3.23181	23.0036	4.93602	5.30221	4.12587	19.072	3.21521	3.39816	4.83369	4.48859	4.68945	42.7242	8.78078
9.23876	1.90043	15.8101	2.54667	18.9142	3.02183	7.82634	6.21655	5.19772	28.8505	8.32492	5.24037	9.65397	5.20463	12.7583	9.71068	5.91301	12.6328	3.25212	23.004	4.96639	5.33531	4.11143	19.4914	3.20492	3.39943	4.66972	4.4773	4.68428	42.8353	8.74582
9.48595	1.87876	15.9236	2.57553	18.6897	2.99776	7.82571	6.22988	5.21523	28.3809	8.28495	5.21166	9.73199	5.20144	12.8414	9.68855	5.89238	12.6076	3.28018	23.0286	4.98466	5.37062	4.07995	19.9489	3.17673	3.40282	4.65633	4.48047	4.67297	43.0094	8.69206
9.78846	1.87965	16.0463	2.60397	18.4749	3.01808	7.83929	6.20333	5.23895	27.7904	8.24716	5.20145	9.7621	5.19149	12.9602	9.54736	5.83898	12.6026	3.29887	23.0664	4.98981	5.38728	4.05573	20.1887	3.14678	3.41073	4.62287	4.51065	4.64774	43.1997	8.54971
9.90486	1.88502	16.0918	2.68573	18.3293	3.0266	7.84812	6.18806	5.24892	27.4686	8.22292	5.19072	9.76442	5.20514	13.0376	9.47125	5.80575	12.6275	3.34474	23.0863	4.99129	5.39723	4.07409	20.23	3.11645	3.41468	4.56294	4.54462	4.65804	43.3148	8.41431
10.0145	1.88454	16.1566	2.78093	17.977	3.04681	7.84329	6.14979	5.27343	26.8389	8.16827	5.19692	9.80609	5.23549	13.1737	9.36102	5.76509	12.7274	3.37427	23.1334	4.98177	5.41702	4.08911	20.2593	3.07791	3.40927	4.30709	4.58166	4.67373	43.5806	8.32883
10.1212	1.87626	16.195	2.83387	17.4472	3.05201	7.83909	6.08337	5.2684	26.2957	8.12098	5.20297	10.0115	5.28557	13.2967	9.26556	5.74944	12.799	3.41727	23.1748	4.97694	5.43707	4.09577	20.3219	3.06337	3.38615	4.18249	4.57518	4.68275	43.798	8.29487
10.2586	1.85922	16.2114	2.94311	16.8054	3.08068	7.8316	6.00273	5.27612	25.794	8.08395	5.17677	10.2814	5.33074	13.4377	9.20591	5.75502	12.8397	3.42685	23.1782	4.99063	5.47934	4.09876	20.3599	3.0535	3.37559	4.16394	4.56351	4.6983	44.1292	8.18725
10.4011	1.84964	16.2277	3.02413	16.5376	3.10425	7.80072	5.93371	5.33571	25.3369	8.07102	5.1372	10.447	5.35225	13.5989	9.11108	5.7366	12.8564	3.4363	23.1489	5.03122	5.51343	4.08831	20.421	3.01341	3.37462	4.10085	4.56184	4.72675	44.2012	8.05862
10.5667	1.85105	16.3235	3.07634	16.2438	3.18909	7.75105	5.8645	5.37498	24.9761	8.04331	5.08097	10.5684	5.37217	13.714	9.01849	5.7119	12.8359	3.45248	23.1198	5.09226	5.53594	4.1138	20.5449	2.99303	3.37488	3.99909	4.56815	4.71945	44.2677	7.98983
10.7346	1.84727	16.4303	3.1376	15.8104	3.20584	7.68648	5.78723	5.41094	24.712	8.02802	5.04585	10.7137	5.39535	13.8162	8.9755	5.71015	12.755	3.4639	23.1004	5.14041	5.54729	4.13283	20.6202	3.00729	3.36872	3.96253	4.55992	4.73548	44.8332	7.95951
10.8721	1.84054	16.4001	3.21008	15.3415	3.29273	7.64428	5.72053	5.43182	24.4979	8.00222	5.01789	10.8476	5.39961	13.9074	8.92019	5.72605	12.7319	3.49068	23.0857	5.14955	5.54298	4.14396	20.7677	2.99489	3.371	3.97604	4.56225	4.74002	45.6627	7.92789
10.9984	1.84323	16.3224	3.23531	15.0421	3.47134	7.64612	5.70252	5.45377	24.3515	7.90581	5.00158	10.9643	5.4121	13.9614	8.83776	5.74364	12.7968	3.53001	23.096	5.16348	5.54615	4.14545	20.9285	2.98921	3.37994	3.94895	4.5448	4.73017	46.2461	7.90073
11.1289	1.82391	16.2839	3.25922	14.8267	3.65879	7.66657	5.6724	5.4703	24.2081	7.78489	4.99977	11.0556	5.43521	13.9841	8.7252	5.77877	12.8718	3.56189	23.1005	5.16992	5.56129	4.14177	21.059	2.97794	3.39822	3.87897	4.55893	4.72042	46.5033	7.82522
11.3498	1.80249	16.3483	3.30112	14.5684	3.76837	7.68377	5.63435	5.49429	24.0328	7.69747	4.99853	11.053	5.46072	14.0077	8.57998	5.84013	12.9453	3.58371	23.069	5.15261	5.55856	4.13677	21.1448	2.97366	3.41178	3.7793	4.5612	4.7014	46.6743	7.74896
11.6468	1.79535	16.5237	3.34791	14.202	3.81513	7.68896	5.55151	5.50443	23.663	7.67866	4.99722	11.1299	5.48719	14.0353	8.42499	5.90118	13.0301	3.60083	23.055	5.10985	5.53981	4.12434	21.2018	2.97348	3.40637	3.69745	4.54886	4.67397	46.7645	7.72627
12.0078	1.79196	16.7155	3.39513	13.9822	3.83985	7.72655	5.46811	5.50572	23.1307	7.66075	4.97486	11.3324	5.50264	14.0605	8.32499	5.94393	13.1232	3.60237	23.0173	5.06563	5.52318	4.12743	21.2736	2.97481	3.40539	3.6699	4.54875	4.66017	46.6816	7.72283
12.3245	1.79016	16.8802	3.48862	13.8653	3.88494	7.79177	5.41057	5.52045	22.5351	7.66196	4.9615	11.6328	5.53444	14.0843	8.25292	5.98987	13.239	3.59878	22.9333	5.07165	5.50732	4.12167	21.3704	2.97051	3.40744	3.69586	4.55594	4.64973	46.745	7.68593
12.582	1.79938	16.9819	3.67764	13.6183	3.9202	7.86072	5.36251	5.53819	22.0013	7.68027	4.94482	11.8917	5.59216	14.0875	8.14808	6.02796	13.3539	3.60746	22.761	5.05492	5.54289	4.1205	21.4854	2.97982	3.42056	3.75885	4.54566	4.62254	46.9802	7.67387
12.7661	1.80778	17.0416	3.78527	13.2118	3.96033	7.89996	5.32428	5.54951	21.607	7.65323	4.91026	12.0183	5.64032	14.1016	8.01948	6.04987	13.4674	3.63771	22.5337	5.03749	5.60947	4.10342	21.5865	2.98807	3.42947	3.79712	4.53665	4.62368	47.2903	7.71344
12.9427	1.81379	17.0494	3.8256	12.7835	3.98784	7.87944	5.28702	5.59079	21.3238	7.58124	4.88729	12.1109	5.67413	14.1559	7.8528	6.04763	13.5871	3.66172	22.3586	5.06141	5.68859	4.07943	21.6943	3.00616	3.42912	3.80205	4.54461	4.63556	47.5699	7.69902
[truncated: 383 more rows]

## Sheet: Treadmill
ID01	ID02	ID03	ID04	ID05	ID06	ID07	ID08	ID09	ID10	ID11	ID12	ID13	ID14	ID15	ID16	ID17	ID18	ID19	ID20	ID21	ID22	ID23	ID24	ID25	ID26	ID27	ID28	ID29	ID30	ID31
[truncated: 1,000 more rows]

[truncated: 1 more sheets: Overground]
