# Supplementary material for: The FreeD module for the Lokomat facilitates a physiological movement pattern in healthy people – a proof of concept study
Source: J Neuroeng Rehabil. 2019 Feb 6;16:26. doi: 10.1186/s12984-019-0496-x (PMC6366098; doi:10.1186/s12984-019-0496-x)
Supplement: Supplementary file 3 — Source data. (ZIP 16134 kb) [file 12984_2019_496_MOESM3_ESM.zip › 5_Adductors_JNER.xlsx]

## Sheet: FreeD
ID01	ID02	ID03	ID04	ID05	ID06	ID07	ID08	ID09	ID10	ID11	ID12	ID13	ID14	ID15	ID16	ID17	ID18	ID19	ID20	ID21	ID22	ID23	ID24	ID25	ID26	ID27	ID28	ID29	ID30	ID31
7.57247	5.40449	10.7283	7.93428	11.9115	21.2286	7.42069	9.57461	18.0982	19.1266	8.13353	5.52389	8.39039	10.3735	16.754	13.9983	10.1092	15.7213	5.89169	5.53348	9.2239	5.94236	7.78677	8.03319	7.83388	6.54638	9.16366	8.70369	5.61233	9.79384	10.9941
7.58449	5.45183	10.9164	8.02265	11.994	21.0771	7.41043	9.59306	17.9261	19.1445	8.1143	5.66195	8.44976	10.3337	16.7697	13.9033	10.2483	14.7659	5.92257	5.54888	9.17903	5.94001	7.99276	8.0293	7.73524	6.61825	9.2156	8.65038	5.6095	9.81099	11.105
7.56734	5.4975	11.0212	8.03927	12.0546	20.9479	7.41414	9.64937	17.8226	19.1099	8.21024	5.80888	8.50021	10.3311	16.7211	13.7209	10.3719	14.4157	5.96135	5.53128	9.18521	5.98888	8.12626	8.04906	7.67258	6.63315	9.377	8.66176	5.62788	9.85651	11.2896
7.50238	5.5699	11.1262	7.98705	12.088	20.819	7.46639	9.81361	17.5704	19.0292	8.38368	5.99625	8.52576	10.2716	16.5796	13.5783	10.4634	14.215	5.9794	5.51289	9.15374	6.03323	8.21577	8.04896	7.6126	6.65384	9.5809	8.68429	5.63866	9.93145	11.4642
7.43838	5.62667	11.2638	7.9827	12.1205	20.6646	7.51156	10.0054	17.3477	18.97	8.40975	6.16147	8.53171	10.1502	16.394	13.5156	10.5009	14.0179	5.98308	5.50322	9.13074	6.07087	8.41504	8.04588	7.5476	6.65052	9.74022	8.6847	5.63518	9.97874	11.6847
7.36278	5.65254	11.4222	8.07704	12.1829	20.5375	7.4906	10.1653	17.1764	18.9731	8.43672	6.27216	8.55422	10.1201	16.2489	13.3814	10.5228	13.9171	6.00242	5.49732	9.03597	6.09764	8.80078	8.05221	7.45762	6.65206	9.90206	8.67851	5.62531	9.97872	11.7786
7.34815	5.71937	11.5993	8.14481	12.2544	20.3598	7.47242	10.3183	16.9867	19.0075	8.45107	6.39836	8.62544	10.0768	16.1359	13.1625	10.5615	13.8362	6.03869	5.50423	9.03815	6.15331	8.89071	8.04536	7.34409	6.65008	9.99081	8.68442	5.58901	9.95396	11.8888
7.39016	5.74519	11.8011	8.15745	12.3356	20.2454	7.44835	10.4362	16.7727	19.0405	8.46455	6.50302	8.7056	9.92765	16.011	13.0828	10.5549	13.7556	6.06783	5.52923	9.0347	6.18616	9.08707	8.04062	7.23621	6.65814	10.0177	8.69537	5.54793	9.91788	12.0555
7.4115	5.85632	11.9691	8.14286	12.4113	20.1528	7.46467	10.6327	16.5313	19.1099	8.50875	6.68971	8.7418	9.77898	15.8966	13.0157	10.5744	13.6329	6.09278	5.55264	9.00083	6.18917	9.22786	8.02287	7.16275	6.65504	10.0884	8.72122	5.55935	9.88846	12.2577
7.37527	5.89945	12.1346	8.14806	12.4267	20.0897	7.47143	10.9642	16.4204	19.2181	8.52103	6.80425	8.7282	9.63593	15.8115	12.869	10.6213	13.4837	6.15554	5.54735	8.96466	6.17524	9.40826	7.98343	7.0468	6.6746	10.1459	8.7352	5.58092	10.0035	12.3809
7.35506	5.97519	12.4136	8.16041	12.4449	19.9962	7.47769	11.25	16.3853	19.3837	8.56849	6.92281	8.73029	9.62496	15.6963	12.6115	10.7082	13.3337	6.23545	5.55763	8.89563	6.16891	9.52783	7.96781	6.97608	6.66002	10.1987	8.77011	5.60346	10.0633	12.4102
7.35761	6.05805	12.7948	8.18802	12.5187	19.9249	7.47639	11.4103	16.2896	19.5474	8.61138	7.00367	8.72715	9.67318	15.7471	12.3193	10.7332	13.2177	6.27736	5.52979	8.803	6.18054	9.58303	7.96265	6.9243	6.64336	10.2212	8.75216	5.60143	10.0582	12.4425
7.3607	6.08145	13.2202	8.29016	12.703	19.9126	7.49862	11.4861	16.1617	19.702	8.63621	7.10151	8.7173	9.58362	15.937	12.2209	10.7221	13.1508	6.33935	5.50942	8.76629	6.19252	9.62857	7.95781	6.86128	6.6738	10.1971	8.70704	5.55436	10.0945	12.505
7.36324	6.08986	13.5254	8.43217	12.8569	19.8912	7.53354	11.4745	16.0641	19.8711	8.63351	7.32112	8.72198	9.50046	16.1429	12.1993	10.718	13.1295	6.41361	5.50447	8.77155	6.17575	9.64951	7.96148	6.72563	6.77074	10.1966	8.7652	5.53077	10.1062	12.623
7.36626	6.12782	13.7912	8.4356	12.9746	19.6614	7.54064	11.4915	16.0673	20.0027	8.61132	7.54506	8.70466	9.43239	16.2765	12.1111	10.729	13.1582	6.47689	5.47794	8.81098	6.14692	9.6399	7.96809	6.5174	6.80118	10.2875	8.83835	5.54537	10.0815	12.8055
7.3513	6.14786	14.1817	8.42635	13.0423	19.3295	7.57308	11.5681	16.0878	20.1011	8.61793	7.76932	8.65042	9.38729	16.5153	11.9892	10.7063	13.1049	6.50719	5.45776	8.85788	6.13794	9.63865	7.96458	6.35953	6.8269	10.3791	8.86894	5.55778	10.119	13.0078
7.35201	6.20868	14.6313	8.44611	13.0911	19.1709	7.57361	11.6531	16.0616	20.1242	8.66314	7.90005	8.6205	9.34399	16.849	11.9208	10.6821	12.7547	6.53689	5.44348	8.89397	6.16254	9.69523	7.93027	6.20765	6.88893	10.4239	8.84549	5.55936	10.2567	13.1494
7.29567	6.30343	14.9246	8.59715	13.077	19.0688	7.55574	11.7692	16.0008	20.0767	8.65695	8.0387	8.57904	9.29602	17.1003	11.8	10.6832	12.3475	6.54731	5.41491	8.99442	6.14625	9.93384	7.8785	6.13187	6.9198	10.4887	8.89086	5.56835	10.3466	13.2475
7.20359	6.34823	15.2328	8.72527	13.0183	18.916	7.56928	11.8541	15.9854	20.0552	8.69249	8.11827	8.55079	9.23004	17.2404	11.6843	10.7054	12.2936	6.59902	5.40374	9.05181	6.0979	10.3039	7.83484	6.07209	6.91906	10.5771	8.95337	5.53333	10.3699	13.3105
7.13914	6.41374	15.5664	8.85756	12.9918	18.7204	7.59087	11.9901	15.8811	20.1104	8.66761	8.22684	8.54234	9.17517	17.3695	11.5888	10.7042	12.2132	6.67063	5.41155	8.99601	6.08337	10.6467	7.79915	5.97621	6.93477	10.6351	9.03956	5.49887	10.3642	13.3655
7.10799	6.41507	15.8619	8.93754	13.0311	18.5431	7.58387	12.1648	15.6676	20.2329	8.65289	8.35478	8.54878	9.053	17.4942	11.5869	10.6634	12.1491	6.78957	5.4012	8.9536	6.10388	11.0008	7.84894	5.87388	6.97554	10.6689	9.12552	5.50514	10.3928	13.4748
7.08655	6.46631	16.2593	8.99734	13.1054	18.4334	7.58519	12.2889	15.5069	20.4391	8.69741	8.56792	8.54107	8.96186	17.6253	11.5089	10.6469	12.1682	6.86531	5.4009	8.96601	6.11503	11.1531	7.8599	5.84455	6.95359	10.7048	9.1377	5.50512	10.463	13.5662
7.07996	6.5299	16.7682	9.09276	13.14	18.3802	7.57517	12.3896	15.2465	20.6475	8.78917	8.74664	8.49852	8.89771	17.7077	11.2857	10.6751	12.2014	6.88	5.40897	8.96123	6.13826	11.2702	7.84175	5.78303	6.88989	10.7745	9.13133	5.50166	10.5257	13.6492
7.06025	6.57429	17.2813	9.14667	13.1392	18.2742	7.57746	12.4366	14.9985	20.878	8.88318	8.86592	8.44076	8.81132	17.8203	10.8585	10.6915	12.2555	6.89081	5.44167	8.8748	6.18877	11.4359	7.84664	5.67908	6.82492	10.8092	9.17701	5.49592	10.5601	13.7223
7.01325	6.64454	17.8158	9.2022	13.1078	18.1437	7.58832	12.4697	14.814	21.0845	8.95098	8.93931	8.43761	8.72528	17.9847	10.6406	10.6874	12.264	6.91004	5.49493	8.80922	6.17739	11.5838	7.80564	5.55389	6.81711	10.8615	9.13647	5.50614	10.6113	13.8072
6.99815	6.65101	18.3419	9.22079	13.0433	18.0351	7.59373	12.5048	14.5822	21.2717	9.05885	8.97681	8.43897	8.67995	18.1507	10.789	10.6678	12.1996	6.93034	5.5147	8.73399	6.18034	11.6592	7.84523	5.36634	6.83881	10.9288	9.02836	5.49516	10.7558	13.8924
6.95561	6.76407	18.7549	9.24746	13.0171	18.0197	7.59489	12.5718	14.4078	21.3005	9.08403	9.00845	8.45674	8.63205	18.3898	10.7824	10.6178	12.1793	6.99193	5.51308	8.68151	6.19322	11.6837	7.85043	5.23579	6.82761	11.0259	8.95555	5.51067	11.1345	13.9127
6.90548	6.79388	19.0516	9.22767	13.0076	17.9662	7.60495	12.6506	14.2436	21.2231	9.08901	9.03256	8.44479	8.61807	18.65	10.5275	10.5301	12.2191	7.04562	5.49686	8.66399	6.18972	11.672	7.76235	5.19049	6.80465	11.0443	8.92625	5.52871	11.3204	13.9393
6.91752	6.81517	19.377	9.19625	12.9989	17.7399	7.57659	12.7138	14.0293	21.204	9.08403	9.08594	8.42801	8.61565	18.9157	10.433	10.5021	12.2975	7.10187	5.50869	8.68023	6.20597	11.6452	7.72621	5.14645	6.78163	11.0055	8.9316	5.5185	11.4137	13.9822
6.9057	6.86313	19.7778	9.28706	13.0035	17.3875	7.52986	12.8147	13.7532	21.244	9.09635	9.12287	8.40794	8.59373	19.2432	10.3781	10.5053	12.2898	7.16361	5.53334	8.6341	6.21258	11.7338	7.65263	5.102	6.77475	10.9893	8.87794	5.48545	11.4586	14.0639
6.88038	6.89666	20.2143	9.30623	12.9939	17.1118	7.52587	12.8691	13.5345	21.378	9.14338	9.14646	8.40997	8.58987	19.5405	10.1975	10.4941	12.1336	7.24363	5.56878	8.55698	6.19345	11.7288	7.62931	5.05596	6.77733	10.9679	8.81041	5.46939	11.5483	14.1768
6.88926	6.91966	20.5874	9.29458	12.956	17.0398	7.52472	12.8531	13.3641	21.4958	9.21748	9.16556	8.40073	8.56908	19.6256	10.213	10.5207	11.9809	7.28938	5.59217	8.50525	6.18482	11.82	7.63288	4.99428	6.78972	10.966	8.75358	5.44627	11.6644	14.261
6.93133	6.92841	20.9552	9.25383	12.9099	16.9753	7.51168	12.8042	13.2343	21.5965	9.21469	9.18861	8.41509	8.53502	19.6045	10.1972	10.5549	11.8981	7.32638	5.56554	8.46221	6.19953	11.9255	7.62346	4.91178	6.72193	10.8684	8.70362	5.42776	11.755	14.2572
6.94904	7.02416	21.3508	9.18914	12.8278	16.8529	7.48913	12.7718	13.1668	21.7149	9.21328	9.20367	8.45315	8.56448	19.6218	10.1061	10.5746	11.8539	7.45287	5.47782	8.42077	6.23717	11.9239	7.62196	4.84649	6.70171	10.8505	8.73109	5.40387	11.8115	14.2339
6.90236	7.06304	21.6924	9.18287	12.7673	16.6984	7.47838	12.7615	13.1065	21.7623	9.20748	9.23109	8.44324	8.5936	19.6096	10.0498	10.5998	11.9649	7.52105	5.43214	8.45262	6.24629	11.9677	7.66221	4.80561	6.75909	10.8254	8.97216	5.41838	11.8441	14.2227
6.88704	7.08567	21.9662	9.20175	12.7195	16.584	7.48587	12.7399	12.9434	21.8926	9.11121	9.26275	8.42384	8.58215	19.5924	10.0138	10.6047	12.0643	7.57288	5.38177	8.48283	6.28685	12.0506	7.66251	4.74517	6.74726	10.6672	9.10435	5.42811	11.867	14.2379
6.87635	7.17004	22.1618	9.2135	12.7005	16.464	7.49455	12.7843	12.6887	22.0316	9.0765	9.30578	8.44138	8.5577	19.6283	10.0018	10.6076	12.1436	7.71551	5.38527	8.47537	6.35468	12.1246	7.66059	4.67546	6.73448	10.6317	9.2322	5.45628	11.8522	14.2315
6.84987	7.25424	22.3357	9.2027	12.6889	16.3274	7.47508	12.8283	12.4804	22.1806	9.09592	9.32144	8.44985	8.50187	19.75	10.0253	10.5588	12.2018	7.84312	5.3741	8.42774	6.3934	12.1607	7.68127	4.60582	6.78975	10.6943	9.50397	5.48176	11.8141	14.218
6.86097	7.28961	22.5999	9.24955	12.6883	16.2137	7.45455	12.8634	12.3119	22.3758	9.13665	9.34766	8.48141	8.43773	20.0558	9.98953	10.5095	12.2305	7.94041	5.3569	8.42949	6.42344	12.2034	7.79657	4.5646	6.75304	10.7366	10.0674	5.48982	11.7762	14.2249
6.89701	7.34192	22.8588	9.32861	12.6971	16.1279	7.42664	12.8928	12.1495	22.5572	9.19497	9.36686	8.50162	8.39533	20.4754	9.93327	10.4612	12.2018	8.018	5.35176	8.39816	6.43909	12.2303	7.85314	4.50887	6.72409	10.7533	10.4922	5.48456	11.7767	14.239
6.91684	7.34889	23.1006	9.30829	12.6937	15.9724	7.34454	12.8707	12.0131	22.6841	9.0912	9.40199	8.47294	8.38799	20.9244	9.86323	10.4086	12.1218	8.02173	5.37511	8.40132	6.4844	12.2338	7.85308	4.47914	6.69308	10.7862	10.6302	5.47405	11.8058	14.2949
6.9228	7.36389	23.2502	9.32834	12.6893	15.7455	7.28059	12.807	11.8967	22.8009	8.95061	9.44233	8.40674	8.46592	21.2251	9.80008	10.3748	11.9887	7.99906	5.41526	8.3709	6.53252	12.2487	7.84175	4.4698	6.68505	10.7689	10.644	5.45915	11.8691	14.3788
6.90899	7.3908	23.3717	9.35592	12.6284	15.5575	7.25307	12.7238	11.7714	22.8937	8.9844	9.46243	8.33127	8.50182	21.3917	9.77897	10.364	11.8821	8.00124	5.44411	8.30916	6.50697	12.2579	7.80519	4.47037	6.67534	10.7514	10.7224	5.44222	11.9492	14.4987
6.88422	7.43022	23.47	9.35529	12.5076	15.4415	7.24919	12.6598	11.6411	22.99	9.10425	9.50448	8.24099	8.46538	21.3503	9.7364	10.3467	11.8237	8.01025	5.41972	8.27577	6.46786	12.2695	7.82743	4.48655	6.68475	10.8291	10.7369	5.43099	11.946	14.5292
6.85819	7.47908	23.5686	9.3571	12.3477	15.2612	7.18382	12.6699	11.5176	23.0607	9.13955	9.55392	8.1659	8.45798	21.316	9.67276	10.3575	11.7832	8.06749	5.36038	8.26741	6.4372	12.2984	7.8432	4.47315	6.7119	10.8694	10.9064	5.41743	11.9581	14.5448
6.83136	7.50786	23.7352	9.32612	12.2328	15.1111	7.15304	12.6603	11.4274	23.0723	9.12426	9.57242	8.16524	8.44171	21.3464	9.67482	10.3298	11.7551	8.09105	5.34243	8.27655	6.42597	12.3442	7.8193	4.42294	6.73113	10.98	11.0099	5.43455	11.9632	14.5661
6.80259	7.46489	24.0201	9.24631	12.1503	14.9977	7.14928	12.5804	11.2337	23.038	9.08755	9.57419	8.18129	8.46494	21.431	9.71437	10.2688	11.6766	8.11922	5.3285	8.29883	6.42912	12.3708	7.77993	4.37437	6.78146	11.0468	11.1373	5.42947	11.9559	14.5872
6.81326	7.4608	24.2783	9.1957	12.0787	15.0068	7.11885	12.5089	10.9722	23.0404	9.05066	9.58689	8.17598	8.54656	21.6054	9.7382	10.2104	11.5865	8.1724	5.27833	8.31108	6.45703	12.37	7.71941	4.35108	6.83723	11.0674	11.18	5.41786	12.0002	14.6674
6.82023	7.46308	24.3921	9.24185	12.0117	14.9667	7.01244	12.4156	10.7161	23.0794	8.99435	9.57249	8.16687	8.58557	21.7374	9.71441	10.2756	11.5545	8.23797	5.24105	8.29329	6.43021	12.3922	7.70915	4.36063	6.84587	11.1158	11.1987	5.38842	12.0312	14.7346
6.81873	7.42793	24.411	9.25387	11.9317	14.8885	6.9091	12.3217	10.5956	23.1548	8.92639	9.52672	8.19907	8.61936	21.8259	9.66267	10.2898	11.5863	8.30688	5.23647	8.28189	6.37895	12.4281	7.71455	4.37213	6.83211	11.1743	11.2934	5.3214	12.004	14.777
6.78315	7.38135	24.4087	9.23032	11.8166	14.8496	6.82546	12.2868	10.5285	23.1895	8.86976	9.49806	8.18841	8.64861	21.8939	9.63632	10.2274	11.6589	8.36488	5.24592	8.26536	6.32766	12.4373	7.75334	4.37683	6.78186	11.25	11.3688	5.30647	11.9694	14.7895
6.75913	7.39035	24.4096	9.21256	11.6574	14.7558	6.79721	12.2672	10.362	23.188	8.86461	9.50948	8.14438	8.65509	22.0477	9.62552	10.1102	11.747	8.38931	5.25357	8.20567	6.3309	12.4872	7.75115	4.35819	6.75027	11.2277	11.4304	5.38103	11.9698	14.8409
6.76062	7.34931	24.4108	9.19797	11.4727	14.5747	6.80601	12.2237	10.0767	23.1961	8.85302	9.51881	8.1099	8.66156	22.203	9.64274	10.0526	11.8496	8.39131	5.24975	8.1108	6.32685	12.5228	7.71606	4.34776	6.75481	11.2105	11.5453	5.45511	12.0031	14.8561
6.76401	7.32282	24.3928	9.24634	11.3071	14.3283	6.78287	12.1274	9.79125	23.2062	8.78808	9.53667	8.06247	8.64565	22.3064	9.64771	10.0622	11.974	8.40733	5.23529	8.03487	6.30501	12.5727	7.69582	4.34274	6.75076	11.2407	11.8102	5.46454	12.0087	14.8367
6.75361	7.27656	24.4425	9.27379	11.1821	14.1037	6.74487	12.0502	9.61163	23.2249	8.73347	9.55587	7.9898	8.62101	22.4066	9.63638	10.0924	12.0822	8.43912	5.20001	7.97328	6.26758	12.6065	7.72716	4.32635	6.75485	11.2634	12.1902	5.47027	11.9829	14.8833
6.71386	7.23894	24.5178	9.22691	11.0634	13.9553	6.69164	11.9851	9.4605	23.2793	8.68406	9.57063	7.94261	8.66092	22.538	9.63887	10.0495	12.1084	8.49419	5.17319	7.93611	6.22773	12.6396	7.74964	4.27732	6.75606	11.2345	12.6481	5.44245	11.9366	14.9929
6.66365	7.26215	24.5744	9.32566	10.901	13.8333	6.68307	11.9371	9.36806	23.2605	8.68045	9.58317	7.93779	8.72901	22.5588	9.61689	10.0306	12.1165	8.51894	5.15872	7.95597	6.18131	12.6709	7.71382	4.25806	6.72769	11.1324	12.8724	5.42504	11.859	15.0776
6.62842	7.27538	24.6631	9.45944	10.735	13.7591	6.65636	11.8694	9.23678	23.2228	8.679	9.54824	7.95503	8.74372	22.5098	9.56179	9.93088	12.1506	8.57934	5.15015	7.9356	6.16764	12.7444	7.66965	4.23337	6.72586	11.1088	12.9599	5.40721	11.8127	15.2634
6.61439	7.31161	24.6967	9.41783	10.6	13.682	6.55567	11.7698	9.11962	23.2021	8.66228	9.51395	7.99294	8.75112	22.4703	9.50656	9.83977	12.1503	8.62575	5.14649	7.9276	6.13943	12.8284	7.68036	4.23348	6.7144	11.1311	13.1308	5.39673	11.7565	15.412
6.58262	7.31358	24.6464	9.42148	10.5055	13.5377	6.46388	11.6561	8.98173	23.1866	8.68588	9.51638	7.98134	8.6875	22.4268	9.51329	9.8027	12.1186	8.62942	5.16616	7.9012	6.08623	12.8697	7.69238	4.24747	6.71877	11.0103	13.4049	5.40968	11.7147	15.463
6.56192	7.26845	24.5768	9.57696	10.4256	13.5277	6.4464	11.5739	8.80408	23.1985	8.70856	9.52549	7.93933	8.60851	22.4353	9.58144	9.76558	12.061	8.63987	5.17412	7.84328	6.00256	12.8742	7.70268	4.25539	6.71986	10.9172	13.6153	5.39708	11.6882	15.5365
6.54909	7.25833	24.5302	9.76556	10.3665	13.4902	6.46297	11.5422	8.67642	23.1624	8.66575	9.51211	7.8842	8.59682	22.5381	9.59898	9.74623	12.0104	8.6673	5.18616	7.77314	5.98639	12.8493	7.7031	4.26813	6.67921	10.9194	13.6994	5.3844	11.6311	15.5207
6.51554	7.23544	24.5189	9.84467	10.3009	13.5256	6.46803	11.5365	8.55832	23.1093	8.54396	9.51032	7.87084	8.65353	22.5892	9.53213	9.69519	11.9521	8.68229	5.19029	7.74079	5.94859	12.931	7.68325	4.27956	6.67262	10.9751	13.7756	5.39612	11.5984	15.4907
6.45674	7.21296	24.5722	9.86443	10.2027	13.3831	6.46448	11.4953	8.41444	23.0385	8.49373	9.49443	7.88604	8.72382	22.5733	9.47578	9.59708	11.9639	8.67497	5.18502	7.7396	5.92886	13.0054	7.68927	4.28912	6.69705	11.0999	13.8557	5.43266	11.5732	15.475
6.41672	7.18177	24.6427	9.87308	10.0504	13.1576	6.43289	11.437	8.26594	22.9692	8.48337	9.47415	7.86337	8.755	22.5151	9.44876	9.52731	11.9373	8.66636	5.18899	7.75546	5.91945	13.0162	7.64897	4.29857	6.68576	11.1864	13.9677	5.45514	11.5778	15.447
6.39897	7.15875	24.7157	9.93057	9.87155	12.9935	6.38111	11.3708	8.15291	22.907	8.46183	9.43609	7.78977	8.79432	22.4515	9.42813	9.48574	11.9209	8.71724	5.20103	7.72742	5.91675	12.9509	7.60476	4.30353	6.65472	11.1784	14.1506	5.45811	11.5709	15.4023
6.37799	7.08262	24.7303	9.92429	9.69354	12.9228	6.33132	11.2469	8.08761	22.8754	8.43873	9.4027	7.76906	8.84666	22.3547	9.43602	9.45977	11.9204	8.82968	5.22118	7.71758	5.88379	12.8785	7.59415	4.30107	6.64031	11.1857	14.5288	5.47846	11.5235	15.4601
6.32445	7.0446	24.6902	9.92544	9.53256	12.9417	6.2867	11.0985	7.99117	22.919	8.40513	9.35102	7.79562	8.85011	22.2648	9.4819	9.44193	11.907	8.90219	5.24733	7.71774	5.86728	12.7919	7.59348	4.3163	6.61469	11.1989	14.9426	5.50531	11.432	15.5605
6.25535	7.03959	24.6325	9.99577	9.44088	12.9175	6.26434	10.9018	7.91879	23.0456	8.40431	9.31735	7.86486	8.82066	22.2432	9.4756	9.40773	11.8946	8.922	5.31754	7.67114	5.87916	12.7103	7.53237	4.31328	6.6589	11.123	15.3133	5.55027	11.3994	15.6356
6.19605	7.07663	24.598	10.1103	9.38601	12.9179	6.19841	10.6764	7.85682	23.1693	8.38947	9.25138	7.97909	8.80109	22.2743	9.43571	9.36011	11.8181	8.91783	5.3858	7.67359	5.88243	12.6152	7.49802	4.31949	6.72181	10.9872	15.5467	5.59284	11.3663	15.7153
6.14604	7.0875	24.5826	10.1308	9.353	12.8148	6.14698	10.4134	7.82142	23.1615	8.40075	9.1743	8.06173	8.76894	22.3287	9.38961	9.28375	11.7303	8.89803	5.38692	7.70186	5.83694	12.5792	7.49883	4.31877	6.71852	10.8537	16.2142	5.62599	11.3076	15.7574
6.12071	7.04902	24.5714	10.1069	9.30237	12.6599	6.10832	10.165	7.76799	23.0537	8.38913	9.14175	8.07751	8.78702	22.3618	9.31966	9.24835	11.6576	8.86676	5.39166	7.67912	5.81003	12.5099	7.48737	4.30301	6.70154	10.7706	17.0234	5.64736	11.2871	15.735
6.09337	7.00863	24.5652	10.175	9.19995	12.5906	6.06943	10.0064	7.71396	22.993	8.40061	9.07482	8.0445	8.87063	22.395	9.23702	9.21467	11.644	8.85305	5.375	7.65888	5.80212	12.4791	7.47474	4.27464	6.71512	10.7033	17.6636	5.66311	11.3052	15.7323
6.06654	6.98156	24.5491	10.2096	9.05455	12.419	6.06539	9.79891	7.70977	23.0166	8.40234	9.06454	7.98884	8.92142	22.4594	9.18751	9.11737	11.5922	8.83013	5.42028	7.64054	5.80435	12.5013	7.46536	4.26154	6.71333	10.6602	17.9696	5.6569	11.2891	15.6021
6.03591	7.0045	24.5546	10.1725	8.90642	12.2079	6.11248	9.56834	7.68761	23.0574	8.35427	8.98698	7.94555	8.92327	22.5096	9.14525	9.09138	11.5073	8.78433	5.5016	7.62069	5.81313	12.6121	7.4712	4.25774	6.70305	10.6294	18.1485	5.63999	11.2895	15.4537
6.01182	6.90653	24.6144	10.2018	8.77791	12.1015	6.12358	9.42445	7.62402	23.1227	8.29547	8.93263	7.92396	8.94049	22.5207	9.07586	9.06049	11.4318	8.7182	5.52098	7.64542	5.80762	12.6627	7.48863	4.27504	6.70766	10.6332	18.4267	5.66758	11.3004	15.3526
5.95514	6.86323	24.6414	10.2312	8.64662	12.0546	6.08902	9.32121	7.4965	23.1334	8.25135	8.87025	7.86358	8.99747	22.5369	9.00911	9.05642	11.3845	8.68934	5.5147	7.56066	5.82981	12.6899	7.5015	4.28437	6.65789	10.6036	19.1416	5.71368	11.323	15.2456
5.88631	6.83741	24.5658	10.2111	8.49922	12.0681	6.03945	9.21137	7.38991	23.1165	8.19323	8.7894	7.81696	9.005	22.5615	8.98225	9.09509	11.3334	8.67044	5.51233	7.48418	5.86165	12.7516	7.49502	4.27555	6.56472	10.5582	19.7218	5.73204	11.2789	15.1938
5.83847	6.85818	24.389	10.1507	8.31391	12.1384	6.01403	9.12513	7.27669	23.0991	8.19611	8.72253	7.78086	8.98297	22.558	8.97528	9.12859	11.2454	8.67156	5.51629	7.42719	5.8672	12.7528	7.52175	4.26284	6.51933	10.5072	20.055	5.75571	11.2184	15.1696
5.80072	6.85987	24.0996	10.1775	8.10551	12.0636	5.95661	9.02477	7.12602	23.0343	8.21656	8.53826	7.76189	9.0129	22.4408	8.92246	9.11574	11.1334	8.71587	5.53482	7.41633	5.8205	12.4388	7.56507	4.26198	6.48331	10.4788	20.2357	5.81401	11.1883	15.1194
5.74517	6.75504	23.7521	10.1202	7.91321	11.8512	5.9112	8.8575	7.00058	22.988	8.14738	8.36595	7.76313	9.09581	22.2577	8.83497	9.12459	11.1034	8.75329	5.55056	7.47071	5.80133	12.3695	7.60192	4.25275	6.41313	10.4869	20.364	5.89991	11.2067	15.0931
5.70153	6.74741	23.5554	10.0669	7.72354	11.6198	5.88735	8.60451	6.91265	22.9715	8.01294	8.19925	7.80304	9.22023	22.0877	8.68213	9.14229	11.0989	8.74193	5.5615	7.46992	5.80886	12.2767	7.62442	4.2436	6.36168	10.4984	20.5339	5.98467	11.1382	14.9767
5.66185	6.71492	23.4531	10.0133	7.55418	11.3861	5.85362	8.37148	6.78896	22.9612	7.82291	8.18721	7.8322	9.25334	21.9255	8.54171	9.17582	11.0747	8.67098	5.59601	7.41983	5.78038	12.0943	7.63535	4.24787	6.35549	10.4949	20.6864	6.08872	11.1167	14.8766
5.62857	6.71863	23.4276	9.99934	7.38133	11.2729	5.80588	8.15537	6.6279	22.9204	7.66116	8.10903	7.90894	9.28025	21.7973	8.42836	9.24026	11.0725	8.65248	5.61297	7.40548	5.8066	11.9898	7.65705	4.2663	6.31666	10.4534	20.7939	6.18921	11.0764	14.7728
5.60067	6.71428	23.4915	10.0595	7.26762	11.2386	5.81482	7.95224	6.53943	22.8311	7.54901	8.04784	7.96181	9.30196	21.7701	8.24748	9.30323	11.0075	8.66425	5.63849	7.46927	5.79856	11.9138	7.70345	4.25214	6.27264	10.3992	21.0709	6.28415	11.019	14.6876
5.57657	6.71194	23.4709	10.0628	7.20976	11.226	5.79341	7.77816	6.53864	22.7345	7.48273	7.94754	7.98174	9.36009	21.7957	8.08264	9.34945	10.8667	8.65934	5.70338	7.48174	5.75017	11.854	7.73304	4.26799	6.25839	10.3594	21.3145	6.37798	10.9419	14.6298
5.56099	6.76875	23.3787	10.0344	7.13936	11.1665	5.77022	7.57843	6.49575	22.6117	7.42273	7.75709	7.98698	9.47145	21.8064	7.94863	9.42877	10.7517	8.63636	5.75782	7.51984	5.71077	11.8079	7.72174	4.28013	6.22852	10.3209	21.4018	6.46651	10.9053	14.5982
5.56149	6.7416	23.24	9.90455	7.03572	11.131	5.71982	7.42713	6.47614	22.4535	7.35944	7.56423	7.94568	9.55721	21.7857	7.91613	9.48452	10.7244	8.58978	5.81565	7.60358	5.72793	11.7713	7.73735	4.29502	6.24164	10.2038	21.4157	6.52808	10.8614	14.5493
5.55996	6.71209	22.9478	9.86518	6.8448	11.1578	5.6904	7.30965	6.48063	22.3669	7.32561	7.42361	7.9296	9.60495	21.7302	7.95139	9.64562	10.721	8.5261	5.87745	7.63914	5.75776	11.7542	7.74395	4.3182	6.22905	10.1289	21.5331	6.5273	10.7945	14.5027
5.54705	6.6636	22.5077	9.84298	6.60652	11.102	5.68966	7.19518	6.45895	22.3392	7.30136	7.39499	7.9595	9.62732	21.6529	7.91737	9.85735	10.7351	8.51573	5.94131	7.63337	5.75274	11.8495	7.70442	4.31017	6.21616	10.0823	21.8032	6.53315	10.7552	14.5098
5.53189	6.53328	22.0691	9.88158	6.41321	10.9807	5.71964	7.05298	6.41704	22.2894	7.21313	7.32932	7.95045	9.62547	21.5497	7.74032	9.96005	10.6533	8.50021	6.05883	7.67223	5.73154	11.9285	7.676	4.28939	6.20269	10.0226	22.2404	6.51341	10.691	14.5341
5.51013	6.50543	21.7761	9.92598	6.35313	10.8861	5.71437	6.87168	6.35028	22.2483	7.16523	7.30756	7.9346	9.59756	21.3948	7.61867	9.92517	10.5819	8.45793	6.1534	7.72785	5.72835	11.9139	7.66284	4.30291	6.17315	9.98404	22.576	6.48162	10.5922	14.4823
5.47723	6.52909	21.6402	9.9433	6.25394	10.7897	5.6956	6.72358	6.27035	22.1649	7.14091	7.30147	7.95223	9.56946	21.2265	7.56864	10.0139	10.4707	8.40102	6.20292	7.7664	5.70187	11.8235	7.69085	4.30521	6.1593	9.97104	22.7281	6.45569	10.5607	14.4522
5.44967	6.49665	21.6542	9.95205	6.16815	10.7254	5.68098	6.61045	6.22717	22.0308	7.07047	7.29704	7.95114	9.53061	21.023	7.4994	10.0902	10.3997	8.36151	6.29155	7.81172	5.70822	11.7551	7.72576	4.29952	6.16573	9.947	22.7766	6.48103	10.5621	14.4027
5.4543	6.4279	21.6607	9.98925	6.08943	10.7285	5.66367	6.5465	6.21719	21.8914	7.03225	7.25685	8.00545	9.51804	20.8461	7.46163	10.1981	10.3848	8.30211	6.36696	7.88817	5.71704	11.6592	7.81233	4.28817	6.13274	9.95764	22.8064	6.5412	10.3016	14.3507
5.46584	6.3676	21.6603	9.97925	5.95873	10.5698	5.63105	6.55253	6.21893	21.6772	7.02526	7.23414	8.03943	9.51183	20.7297	7.42599	10.3416	10.3547	8.1972	6.42703	8.00866	5.68835	11.6214	7.89465	4.25627	6.07909	9.94989	23.0128	6.65868	9.91088	14.3149
5.48141	6.30193	21.6211	9.96976	5.7999	10.4187	5.58783	6.54813	6.1831	21.4472	6.9786	7.24912	8.06483	9.50843	20.6529	7.37514	10.4711	10.3577	8.13764	6.46808	8.04805	5.68777	11.6309	7.88568	4.27305	6.06125	9.92281	23.1738	6.78413	9.82965	14.263
5.48355	6.27532	21.4845	10.0957	5.64854	10.3478	5.57926	6.48492	6.14288	21.2273	6.94209	7.26834	8.08702	9.51924	20.6214	7.31546	10.5492	10.3567	8.05956	6.48997	8.04347	5.68678	11.6889	7.86627	4.28327	6.0036	9.87206	23.2543	6.90078	9.7641	14.2148
5.50474	6.27187	21.1182	10.1055	5.48562	10.2809	5.58814	6.40349	6.06716	20.9881	6.89814	7.28472	8.11031	9.53076	20.6489	7.2979	10.5651	10.2456	7.95527	6.556	7.98987	5.70248	11.7991	7.87709	4.30147	5.9715	9.82473	23.3168	7.06993	9.64716	14.1806
5.51672	6.24484	20.6585	10.0978	5.32609	10.2138	5.57374	6.27026	6.02106	20.7251	6.8208	7.36191	8.11096	9.50765	20.69	7.31299	10.6127	10.1236	7.89226	6.63589	7.96373	5.69744	11.8909	7.90951	4.31814	5.97018	9.7816	23.3693	7.21584	9.42117	14.116
5.50344	6.16839	20.3538	10.0651	5.20816	10.1422	5.53143	6.18733	6.00484	20.4709	6.8039	7.41911	8.09116	9.49218	20.6772	7.32824	10.6746	10.0037	7.81646	6.64994	7.92615	5.6668	11.9122	7.96226	4.32035	5.9264	9.72846	23.5269	7.30612	9.25523	14.0964
5.45667	6.116	20.2278	10.038	5.11201	10.0487	5.51104	6.05972	5.99513	20.2638	6.75754	7.41287	8.09466	9.44094	20.63	7.36355	10.6993	9.88381	7.70804	6.7708	7.93128	5.73701	11.9192	8.11076	4.34904	5.8471	9.72475	23.6397	7.34279	9.19061	14.0993
5.42548	6.13188	20.1833	10.0632	5.05588	10.0048	5.50464	5.87919	6.02847	20.0875	6.58182	7.39756	8.14806	9.37343	20.531	7.38495	10.7343	9.80852	7.65446	6.85947	7.92778	5.79076	11.9539	8.20661	4.36458	5.8289	9.7249	23.7598	7.36307	9.14225	14.0461
5.41061	6.15435	20.127	10.1095	4.98169	9.99166	5.51721	5.76651	6.05836	19.9639	6.50288	7.38013	8.20903	9.3425	20.4218	7.41383	10.7997	9.72383	7.60121	6.91652	7.95342	5.82799	12.0132	8.13972	4.3779	5.82808	9.68825	23.9102	7.39917	9.08551	13.9923
5.36463	6.15661	19.96	10.1479	4.90969	9.95162	5.53271	5.69389	6.07265	19.8358	6.46589	7.34627	8.27733	9.32821	20.2686	7.41951	10.7864	9.6295	7.52642	6.98018	8.00831	5.86729	12.0474	8.09989	4.3994	5.81872	9.57611	24.0395	7.48576	9.03705	13.9416
5.25697	6.14995	19.7685	10.2494	4.74173	9.99034	5.49829	5.63944	6.0675	19.7271	6.41922	7.33604	8.30465	9.3275	20.33	7.37257	10.7519	9.56197	7.4619	7.02062	8.11165	5.86607	12.0536	8.04112	4.40035	5.77818	9.52633	23.8978	7.60021	8.98259	13.8771
5.11802	6.1449	19.5869	10.3546	4.58074	10.0478	5.48348	5.60618	6.08497	19.6491	6.38789	7.32847	8.30592	9.33213	20.4427	7.33739	10.7601	9.52441	7.3847	7.04249	8.25932	5.84748	12.0692	7.99356	4.38952	5.74831	9.48755	23.7425	7.72313	8.9667	13.8261
5.00362	6.09101	19.44	10.357	4.43414	10.0759	5.4414	5.52565	6.04999	19.5222	6.38135	7.3273	8.2697	9.30676	20.4765	7.31955	10.7703	9.51245	7.28101	7.08605	8.43088	5.85873	12.0757	7.91876	4.35892	5.68853	9.46099	23.9372	7.84698	8.95549	13.7852
4.9481	6.00138	19.3833	10.3941	4.37491	10.0406	5.42207	5.48584	6.06187	19.3954	6.39709	7.28875	8.2276	9.31871	20.3129	7.34719	10.7331	9.51366	7.18032	7.17716	8.5812	5.87098	12.122	7.9121	4.34491	5.62615	9.41305	24.2801	7.96482	8.97272	13.7808
4.93274	6.02156	19.3674	10.4128	4.32688	9.99424	5.36608	5.49778	6.06489	19.1619	6.3698	7.29592	8.24536	9.33039	20.1196	7.372	10.7337	9.53252	7.08019	7.26439	8.64763	5.91475	12.1204	7.97185	4.34249	5.575	9.38631	24.4703	8.04928	8.98841	13.8182
4.9097	6.02935	19.355	10.407	4.25963	9.99227	5.33169	5.49868	6.09871	18.8898	6.39122	7.28908	8.27837	9.28002	20.0591	7.36524	10.7696	9.59512	7.00803	7.3604	8.73433	5.92414	12.0901	8.03192	4.34252	5.55811	9.34147	24.4538	8.13336	8.94154	13.8012
4.88752	6.03118	19.2285	10.4037	4.17838	10.0124	5.31361	5.48993	6.1216	18.6248	6.36107	7.38433	8.30217	9.24261	20.2063	7.31604	10.8586	9.59212	6.91666	7.4432	8.87472	5.93173	12.0708	8.06443	4.33864	5.54391	9.36846	24.5487	8.21134	8.8578	13.682
4.83887	5.99411	19.0401	10.4261	4.13905	10.026	5.31206	5.4999	6.0913	18.3924	6.39066	7.48335	8.31972	9.24263	20.3835	7.26971	10.8881	9.51252	6.84005	7.53361	8.95911	5.9623	12.1044	8.10744	4.3346	5.54655	9.34029	24.7056	8.29585	8.88774	13.5031
4.78643	5.95169	18.942	10.4725	4.13416	10.0304	5.32106	5.48206	6.05444	18.2064	6.40554	7.51169	8.35941	9.25456	20.5178	7.24692	10.9236	9.40516	6.78123	7.60516	9.00614	5.97753	12.1331	8.15335	4.29673	5.5036	9.33235	24.7884	8.36661	8.87423	13.4109
4.75617	5.91711	19.095	10.4501	4.12262	9.99412	5.31565	5.46208	6.02265	18.0508	6.38526	7.55994	8.38068	9.22744	20.7616	7.23664	11.0593	9.35992	6.71085	7.69866	9.12403	6.01141	12.1469	8.26987	4.26888	5.48043	9.28199	24.9064	8.43937	8.81226	13.2879
4.72899	5.90523	19.5541	10.4432	4.10059	9.95586	5.29525	5.47504	5.97488	17.8265	6.4142	7.60252	8.37884	9.18227	20.8171	7.23648	11.1606	9.26568	6.64194	7.81123	9.25407	6.01595	12.129	8.36943	4.24927	5.46853	9.20949	25.0308	8.52538	8.75708	13.118
4.6973	5.89134	20.0607	10.4508	4.06442	9.86922	5.29061	5.46759	5.95644	17.6923	6.41943	7.62477	8.3563	9.16487	20.8384	7.24402	11.2328	9.10911	6.59463	7.96147	9.33204	5.98889	12.1589	8.40191	4.24078	5.45039	9.14812	25.0524	8.64124	8.74312	12.9397
4.71286	5.8826	20.4139	10.4401	4.0131	9.785	5.28334	5.45558	5.94566	17.6145	6.3928	7.61474	8.38172	9.1646	20.8913	7.24554	11.1776	8.99929	6.52553	8.02874	9.33235	5.96262	12.1729	8.40712	4.22493	5.44257	8.99815	25.0769	8.73575	8.78015	12.8408
4.74504	5.86274	20.4635	10.372	3.94937	9.74405	5.22855	5.45229	5.92701	17.4862	6.34865	7.63463	8.41899	9.11545	20.8344	7.23238	11.2126	8.92328	6.4596	8.11246	9.33732	6.00118	12.1903	8.40025	4.22524	5.39523	8.92423	25.1406	8.81825	8.79802	12.754
4.75073	5.82318	20.3427	10.3188	3.88207	9.72852	5.23304	5.44358	5.89897	17.4154	6.25462	7.71932	8.42474	9.07465	20.8221	7.18219	11.2735	8.82729	6.35518	8.26715	9.41365	6.06025	12.2798	8.3392	4.1994	5.3363	8.93893	25.2398	8.87586	8.80013	12.676
4.68545	5.81817	20.2935	10.3366	3.81522	9.72239	5.25331	5.47068	5.88769	17.3987	6.2116	7.79156	8.40462	9.08464	21.1039	7.0864	11.2787	8.7459	6.26134	8.39329	9.48637	6.09309	12.2549	8.36616	4.16223	5.30931	8.95614	25.2916	8.88208	8.8002	12.5001
4.62357	5.82233	20.3409	10.3132	3.77867	9.64399	5.26482	5.4836	5.87966	17.3908	6.19851	7.8672	8.42362	9.05375	21.4496	7.04576	11.2868	8.66377	6.22283	8.47859	9.50982	6.08387	12.3779	8.39402	4.14561	5.28183	8.99404	25.2305	8.91683	8.846	12.3607
4.58631	5.8549	20.5296	10.1459	3.75226	9.56393	5.24014	5.49127	5.87624	17.3113	6.12839	7.89871	8.44677	9.06111	21.7809	7.02542	11.3424	8.58486	6.17861	8.5524	9.5195	6.07073	12.5465	8.41002	4.14019	5.28462	9.00294	25.1446	8.98307	8.87852	12.3049
4.54956	5.83242	20.8348	9.93551	3.73362	9.47821	5.21377	5.47724	5.8439	17.2094	6.0866	7.89702	8.46778	9.0763	21.9352	7.04941	11.3907	8.5504	6.17459	8.5973	9.5634	6.07231	12.6711	8.4767	4.14248	5.2688	8.99076	25.0845	9.0669	8.77071	12.2275
4.5171	5.80626	21.0553	9.85002	3.71808	9.36362	5.22911	5.45937	5.84953	17.0941	6.07138	7.9401	8.49453	9.04628	22.1314	7.09681	11.4469	8.52504	6.17133	8.67686	9.67315	6.0829	12.6438	8.53574	4.12695	5.2365	9.00666	25.0324	9.15117	8.74347	12.1504
4.53378	5.79862	21.1672	9.83495	3.69463	9.27854	5.27525	5.44266	5.8604	17.0588	6.09544	8.00656	8.50344	9.01558	22.3301	7.13121	11.4746	8.46811	6.14401	8.77572	9.79873	6.10386	12.5798	8.64115	4.10625	5.23428	8.99455	25.0246	9.22012	8.75803	12.0323
4.52737	5.79803	21.2332	9.77271	3.64769	9.16812	5.33566	5.45185	5.84446	17.012	6.09842	8.09015	8.51977	9.01805	22.6006	7.12366	11.6513	8.38574	6.0702	8.86302	9.87283	6.11919	12.5335	8.74181	4.09205	5.21381	8.95791	25.0991	9.29203	8.732	11.9577
4.52391	5.88257	21.2477	9.69178	3.59459	9.14191	5.33042	5.45376	5.79958	16.9109	6.07493	8.17525	8.5027	9.00796	23.1211	7.10727	11.8215	8.3195	5.95122	8.89377	9.89943	6.11375	12.532	8.78561	4.06781	5.15818	8.89786	25.1913	9.35692	8.75561	11.8166
4.50882	5.9017	21.2246	9.68667	3.53876	9.18193	5.30591	5.50735	5.79789	16.8221	6.07307	8.26778	8.50104	9.00799	23.7834	7.09361	11.8886	8.33729	5.75202	8.90611	9.91911	6.12179	12.5233	8.80093	4.02337	5.12664	8.87088	25.3034	9.42533	8.78598	11.7078
4.47453	5.94323	21.1751	9.64905	3.49307	9.23105	5.30436	5.51185	5.86261	16.7417	6.06224	8.28484	8.49589	9.0103	24.379	7.14712	11.9478	8.35716	5.595	8.96686	9.94843	6.13725	12.5169	8.80446	3.99012	5.10685	8.83481	25.4225	9.50631	8.74446	11.5815
4.45276	5.96003	21.1699	9.6381	3.44501	9.24293	5.33682	5.51507	5.87425	16.6793	6.08064	8.27533	8.48076	9.01465	24.773	7.17354	11.9571	8.3307	5.53045	9.12468	10.0177	6.16063	12.5497	8.819	3.96503	5.08607	8.82782	25.3419	9.60024	8.74048	11.5049
4.42754	5.96175	21.1713	9.65535	3.4171	9.24021	5.35144	5.51649	5.86842	16.5854	6.00407	8.27252	8.50851	8.96781	25.0385	7.15321	11.9601	8.28608	5.48796	9.15985	10.0679	6.16401	12.4575	8.83715	3.96277	5.04785	8.80054	25.3194	9.72124	8.74506	11.4063
4.39729	5.95381	21.1728	9.6186	3.37317	9.27626	5.30911	5.52366	5.85797	16.4484	5.89932	8.26115	8.50339	8.9305	25.2966	7.16184	11.982	8.27723	5.4331	9.17557	10.0831	6.15131	12.419	8.9465	3.96115	4.94062	8.79424	25.2895	9.82319	8.77376	11.3513
4.37825	5.94539	21.1739	9.53775	3.33173	9.16801	5.25339	5.5201	5.85603	16.3701	5.91148	8.32277	8.4921	8.94057	25.6191	7.11469	11.9851	8.27056	5.38352	9.24105	10.0875	6.19263	12.4081	9.08076	3.93824	4.81651	8.77633	25.1878	9.87294	8.73081	11.274
4.39087	5.94851	21.1643	9.45008	3.32262	9.11731	5.18452	5.5338	5.82591	16.4273	5.91335	8.38964	8.51314	8.93441	25.99	7.0991	11.9875	8.24257	5.3514	9.32585	10.1308	6.32927	12.3873	9.24358	3.92648	4.7968	8.73331	24.83	9.90901	8.65387	11.154
4.37181	5.9481	21.1652	9.39461	3.30227	9.1386	5.16278	5.53314	5.79133	16.5328	5.90443	8.49118	8.51811	8.9044	26.2212	7.10753	12.0106	8.21013	5.30159	9.42371	10.2233	6.39787	12.383	9.38033	3.93182	4.77626	8.6712	24.4329	9.92715	8.62674	11.0182
4.36395	5.98034	21.1677	9.44272	3.27719	9.10629	5.18829	5.5222	5.76761	16.6397	5.90304	8.57726	8.51732	8.90612	26.4123	7.07142	12.0036	8.17477	5.24141	9.55974	10.2883	6.39939	12.3641	9.43856	3.94917	4.73489	8.68844	24.2731	9.93985	8.66459	10.9181
4.33111	5.98266	21.1598	9.66049	3.25716	9.05934	5.21948	5.50043	5.71658	16.7354	5.90119	8.65441	8.54367	8.9335	26.624	7.01911	11.9719	8.11667	5.20999	9.7336	10.3348	6.38421	12.336	9.51692	3.97864	4.71002	8.6807	24.1864	9.9519	8.70511	10.766
4.32031	5.95289	21.1425	9.63356	3.22245	8.98913	5.24069	5.48784	5.66501	16.8422	5.8466	8.77331	8.54636	8.94569	26.8987	6.97133	12.0144	8.0866	5.14669	9.91393	10.4141	6.38565	12.2376	9.60772	4.00942	4.69012	8.68137	24.0242	9.96058	8.71537	10.5891
4.30021	5.93791	21.1332	9.61985	3.21173	8.94489	5.24869	5.44904	5.61956	16.9334	5.84566	8.78676	8.48675	8.94263	27.1104	6.95519	12.0169	8.05599	5.06361	10.0708	10.5088	6.38305	12.1949	9.67397	4.01194	4.64766	8.728	23.7316	9.9621	8.6844	10.3815
4.26549	5.87507	21.1434	9.58307	3.20349	8.90579	5.2154	5.38948	5.61243	16.9349	5.77254	8.8003	8.45583	8.93501	27.3108	6.95382	12.0581	8.02874	4.94871	10.2473	10.608	6.38364	12.1594	9.7411	4.02721	4.63966	8.74707	23.4138	9.95588	8.63205	10.2733
4.23501	5.83493	21.1284	9.45346	3.18428	8.88734	5.15923	5.34782	5.61833	16.8689	5.74327	8.83078	8.44607	8.86761	27.5631	6.98149	12.1208	7.98854	4.80107	10.4171	10.6843	6.35944	12.1127	9.83935	4.05095	4.6379	8.71994	23.2281	9.96435	8.59266	10.2099
4.20207	5.82026	21.1219	9.32404	3.1708	8.85984	5.13841	5.30578	5.62412	16.7783	5.74141	8.85122	8.45971	8.76348	27.8009	7.0037	12.1485	7.94968	4.71028	10.6123	10.7946	6.3325	12.1023	9.88954	4.06698	4.61645	8.63218	22.9293	9.97745	8.57947	10.1376
4.20435	5.83295	21.1807	9.21076	3.15435	8.87149	5.11011	5.24098	5.60879	16.6723	5.72764	8.90525	8.46995	8.62851	28.1064	7.03293	12.1332	7.91743	4.68516	10.9027	10.8729	6.32384	12.0905	9.91844	4.07165	4.56452	8.57563	22.745	9.99494	8.56977	10.0661
4.1973	5.80093	21.2357	9.17904	3.12173	8.87526	5.09751	5.22136	5.584	16.5991	5.73171	8.91185	8.48967	8.52821	28.5429	7.0449	12.0845	7.86971	4.63668	11.2359	10.8924	6.30817	12.0287	9.96705	4.03381	4.5614	8.52812	22.6323	10.0071	8.55346	9.99775
4.16578	5.82197	21.2034	9.12892	3.10076	8.82703	5.04983	5.22479	5.54596	16.5439	5.73586	8.96116	8.50495	8.46548	28.8504	7.00192	12.0966	7.84136	4.61451	11.518	10.8974	6.28196	11.9545	10.0307	4.00658	4.5713	8.4735	22.4763	9.99501	8.55006	9.96853
4.11478	5.84448	21.1486	9.11567	3.09859	8.77251	5.01563	5.25029	5.49017	16.431	5.70598	8.96216	8.52838	8.46456	28.9884	6.92781	12.1406	7.79894	4.56513	11.6839	10.8981	6.29369	11.9847	10.1679	4.00648	4.55858	8.40207	22.4593	9.98083	8.50493	9.99431
4.10097	5.89975	21.0684	9.15777	3.09339	8.77879	5.00432	5.26515	5.43174	16.3099	5.71416	8.99234	8.52396	8.49239	29.1446	6.88735	12.2145	7.75437	4.52459	11.7906	10.9038	6.2599	11.9817	10.3163	3.99741	4.51831	8.34964	22.4517	9.94246	8.45841	10.0311
4.07606	5.88392	20.8771	9.18659	3.05249	8.80586	5.00442	5.26156	5.42403	16.1884	5.71048	8.98636	8.53833	8.4541	29.3384	6.80169	12.284	7.66814	4.51278	11.889	10.8957	6.26311	12.0167	10.4149	3.97549	4.46914	8.35948	22.3926	9.89171	8.44781	10.0901
4.04743	5.91238	20.7398	9.19022	3.04094	8.78024	5.01532	5.24053	5.40662	16.1419	5.67836	9.01433	8.60592	8.40353	29.5058	6.73435	12.2986	7.5592	4.48337	12.0064	10.9239	6.25012	12.0078	10.5441	3.95567	4.44769	8.34637	22.2674	9.85061	8.4008	10.0878
4.03763	5.93007	20.7004	9.18742	3.02021	8.80861	5.00346	5.24456	5.38231	16.1654	5.62734	9.06136	8.66806	8.32859	29.5743	6.70899	12.2809	7.48492	4.44869	12.1489	10.9738	6.22118	11.9759	10.6155	3.96037	4.4403	8.31991	22.1358	9.80302	8.31653	10.0257
4.03494	5.88976	20.7176	9.11071	3.00108	8.83771	5.00345	5.23377	5.35775	16.2862	5.60277	9.13056	8.67625	8.29521	29.5713	6.70735	12.2285	7.42351	4.40393	12.2876	10.9894	6.18208	11.963	10.6525	3.94007	4.4095	8.31568	22.0189	9.74052	8.31664	10.0053
4.01141	5.87476	20.8012	9.03215	2.99578	8.8189	5.01781	5.24089	5.35933	16.3854	5.5627	9.2141	8.65315	8.27791	29.5784	6.69479	12.1586	7.35829	4.37173	12.4246	10.9771	6.15736	11.9414	10.6886	3.92051	4.42304	8.32312	21.972	9.67533	8.29821	10.0156
3.97836	5.89398	20.8158	8.97111	2.96902	8.79839	5.0078	5.24762	5.36135	16.4207	5.52959	9.26721	8.64768	8.25316	29.5688	6.69092	12.1366	7.3162	4.34197	12.5139	10.979	6.16014	11.8724	10.7642	3.91196	4.38646	8.30129	21.8744	9.61534	8.18773	10.0826
3.96825	5.88949	20.8076	8.90268	2.95738	8.72931	4.99291	5.23344	5.35972	16.3741	5.52498	9.2984	8.69714	8.20534	29.5994	6.67743	12.1757	7.25621	4.32429	12.6757	10.9619	6.14619	11.8673	10.8161	3.89001	4.36904	8.26893	21.6498	9.56027	8.14185	10.1426
3.96806	5.82768	20.7254	8.95225	2.95253	8.63644	4.99292	5.20088	5.32827	16.318	5.52627	9.30613	8.73506	8.10823	29.6647	6.70604	12.1294	7.12801	4.31486	12.9127	10.9495	6.1316	11.8202	10.8723	3.89727	4.41523	8.20633	21.4255	9.52766	8.13676	10.1835
3.96452	5.79561	20.56	8.98407	2.93893	8.57456	4.97703	5.18451	5.30934	16.2751	5.53861	9.33311	8.78361	8.064	29.7549	6.73864	12.1025	7.0646	4.26103	13.0796	10.9425	6.10572	11.7523	10.9415	3.90097	4.41229	8.16377	21.2664	9.52541	8.13113	10.1934
3.97849	5.79004	20.3433	8.98891	2.89773	8.58258	4.97684	5.1607	5.2764	16.228	5.45496	9.45312	8.78968	8.00934	29.965	6.68917	12.0301	7.02061	4.2333	13.2096	10.9599	6.09376	11.7661	11.0098	3.87686	4.36401	8.10544	21.2055	9.53625	8.20305	10.1918
3.94842	5.75779	20.203	8.92024	2.88517	8.59551	4.98057	5.13466	5.24497	16.2	5.39869	9.51327	8.77356	7.98027	30.1209	6.63364	11.9681	6.9168	4.21703	13.3478	10.9353	6.09393	11.7978	11.0588	3.8591	4.32947	8.02498	21.099	9.53707	8.32452	10.1523
3.9267	5.72815	20.0998	8.83999	2.8713	8.56869	5.00114	5.105	5.22704	16.0962	5.39273	9.58064	8.75128	7.98111	30.1993	6.65684	11.9529	6.84249	4.19158	13.4609	10.866	6.11615	11.7684	11.0944	3.86456	4.31683	7.97879	20.996	9.53012	8.36956	10.0683
3.91699	5.70754	20.0401	8.81509	2.85644	8.46355	5.02487	5.07237	5.22031	15.9829	5.3466	9.62797	8.73872	7.97579	30.2211	6.73889	11.9136	6.76675	4.14821	13.592	10.8353	6.12703	11.6838	11.1194	3.88143	4.30596	7.95471	20.9192	9.49373	8.36004	10.1097
3.91344	5.71394	20.0457	8.82915	2.84453	8.40752	5.03398	5.05888	5.20293	15.9897	5.3501	9.66645	8.73301	7.99306	30.2527	6.79734	11.9016	6.66145	4.0944	13.7183	10.8014	6.12196	11.6234	11.1331	3.89863	4.26613	7.9159	20.7851	9.42281	8.3114	10.149
3.898	5.69839	20.0064	8.80477	2.82285	8.33283	5.01628	5.03041	5.20303	16.0581	5.34669	9.69402	8.74862	8.0118	30.2696	6.78621	11.8656	6.57603	4.07459	13.78	10.7972	6.10567	11.5876	11.1677	3.87992	4.25177	7.91517	20.5896	9.3298	8.26992	10.1621
3.87818	5.69529	19.9119	8.74937	2.80275	8.30839	5.00444	5.02598	5.19645	16.1972	5.36342	9.67923	8.74884	8.01711	30.2943	6.70476	11.8201	6.5235	4.0399	13.8665	10.8511	6.09358	11.6251	11.1155	3.85598	4.19864	7.8422	20.4371	9.19951	8.25523	10.165
3.84368	5.69387	19.9132	8.72136	2.78204	8.28744	4.99431	5.00511	5.20016	16.3181	5.37114	9.69036	8.75226	8.04399	30.2816	6.65969	11.7519	6.49016	4.0149	13.936	10.8896	6.08576	11.6703	11.0796	3.86088	4.14367	7.79391	20.3166	9.06276	8.25789	10.1665
3.82176	5.66933	20.0094	8.69213	2.79199	8.27166	5.01687	4.98981	5.16714	16.4347	5.35356	9.73468	8.75689	8.06945	30.3793	6.62326	11.6348	6.45501	3.97026	14.0423	10.9225	6.05209	11.607	11.1465	3.85014	4.11931	7.77691	20.2339	8.94832	8.2347	10.134
3.78911	5.62527	20.0452	8.67593	2.79989	8.28825	5.03451	4.99767	5.06859	16.4698	5.35571	9.82588	8.72369	8.10829	30.4665	6.59721	11.5173	6.40068	3.91773	14.1698	10.9978	6.02099	11.5554	11.1793	3.84961	4.07803	7.75631	20.1494	8.87015	8.28289	10.1104
3.75451	5.63497	20.0031	8.52072	2.7693	8.31181	5.03061	4.98789	5.01215	16.4889	5.32621	9.89811	8.69121	8.17993	30.5562	6.60529	11.4047	6.34815	3.89607	14.3009	11.055	5.96224	11.5241	11.1932	3.83331	4.05129	7.77001	20.0681	8.81565	8.3439	10.0463
3.72434	5.6207	19.983	8.46292	2.74854	8.29022	5.01846	4.9771	4.96338	16.5221	5.32872	9.96246	8.65311	8.27442	30.6162	6.59861	11.3839	6.31718	3.90875	14.4801	11.0662	5.87825	11.4629	11.2027	3.81002	4.03134	7.78231	19.9362	8.76781	8.32386	10.0355
3.69015	5.59403	19.9841	8.46264	2.7448	8.23597	5.0082	4.94279	4.96988	16.5453	5.28684	10.0173	8.60133	8.35605	30.6011	6.57317	11.3615	6.28968	3.90488	14.7486	10.9852	5.81084	11.399	11.2279	3.79794	4.00317	7.74877	19.9896	8.71059	8.28858	10.0699
3.66587	5.57083	20.0086	8.40406	2.73453	8.13843	5.01198	4.93884	4.91643	16.5255	5.30456	10.111	8.5368	8.37957	30.5118	6.59408	11.3894	6.25544	3.87598	14.9642	10.8603	5.724	11.3951	11.312	3.79508	3.97133	7.7505	20.0232	8.63481	8.28538	10.0981
3.65914	5.5694	20.0456	8.34169	2.68985	7.98925	5.02072	4.93873	4.88083	16.5147	5.27154	10.1099	8.44699	8.38315	30.3278	6.62412	11.4147	6.21039	3.84512	15.1709	10.7588	5.61657	11.3477	11.4174	3.78591	3.9526	7.80215	19.6818	8.52504	8.30106	10.0821
3.65513	5.55042	20.0527	8.33314	2.66233	7.87317	4.97697	4.92827	4.84094	16.5254	5.23665	10.0911	8.37805	8.37413	30.2004	6.65051	11.4536	6.14773	3.82448	15.4577	10.6558	5.56372	11.3778	11.4935	3.76985	3.90876	7.7961	19.0667	8.40154	8.36193	10.0446
3.6342	5.55178	20.0551	8.35563	2.65535	7.82015	4.97287	4.85439	4.82163	16.5486	5.20407	10.1314	8.31652	8.36469	30.1757	6.64945	11.5151	6.06878	3.81416	15.6441	10.5989	5.51323	11.4242	11.5949	3.73311	3.89592	7.78093	18.7502	8.26016	8.37934	10.0601
3.6054	5.5774	19.9875	8.32155	2.66528	7.75954	4.9817	4.82304	4.80753	16.5545	5.14872	10.1868	8.29089	8.36659	30.0935	6.67748	11.5295	5.96184	3.76264	15.7479	10.6087	5.49743	11.4234	11.7204	3.71547	3.86401	7.71664	18.6078	8.11885	8.39331	10.0684
3.58045	5.5826	19.9247	8.28824	2.65682	7.70855	4.97079	4.81676	4.77257	16.5395	5.10021	10.3748	8.32527	8.38799	29.9574	6.7045	11.518	5.91212	3.73862	15.8029	10.6789	5.49754	11.4504	11.8118	3.68565	3.82473	7.63463	18.1856	7.97952	8.37473	10.1224
3.5722	5.52392	19.8439	8.29098	2.62941	7.65707	4.96743	4.837	4.72641	16.5711	5.08736	10.4894	8.40865	8.41282	29.8475	6.7387	11.5165	5.8844	3.72173	15.9151	10.7476	5.47603	11.3962	11.886	3.68094	3.79622	7.58383	17.9511	7.81984	8.34588	10.1112
3.5741	5.50332	19.7546	8.28623	2.61145	7.61028	4.94483	4.84548	4.72263	16.75	5.06212	10.4705	8.46192	8.41308	29.7326	6.76443	11.5475	5.84526	3.70836	16.0313	10.749	5.47252	11.3348	11.9192	3.67871	3.77612	7.55179	17.867	7.70633	8.31501	10.0699
3.57001	5.47738	19.6752	8.27641	2.59277	7.56252	4.94241	4.82942	4.7098	17.0696	5.0512	10.4306	8.46196	8.38347	29.6615	6.77452	11.5521	5.73339	3.67837	16.1433	10.8051	5.42564	11.3203	11.97	3.68032	3.75859	7.5577	17.9416	7.62591	8.28381	9.97942
3.56966	5.46432	19.4567	8.33741	2.58053	7.52326	4.94386	4.7821	4.68302	17.2116	5.00828	10.4144	8.45884	8.36798	29.6274	6.78647	11.5165	5.64563	3.65558	16.1896	10.8285	5.37944	11.3377	12.0761	3.69114	3.73165	7.51778	18.0187	7.52995	8.25832	9.85611
3.57541	5.44029	19.1473	8.23356	2.58669	7.47313	4.92661	4.77392	4.65185	17.3213	4.9702	10.4211	8.46979	8.38142	29.5255	6.83608	11.5024	5.61178	3.63119	16.1765	10.8208	5.3442	11.2674	12.1791	3.68342	3.67988	7.47471	17.8831	7.44795	8.2109	9.81212
3.58784	5.32987	18.794	8.12207	2.57475	7.41359	4.91033	4.75407	4.6178	17.6586	4.96641	10.5052	8.45922	8.40049	29.5363	6.86811	11.4893	5.56924	3.63294	16.184	10.7916	5.32277	11.1948	12.2381	3.67206	3.67594	7.46192	17.8174	7.3766	8.17583	9.79808
3.61403	5.26987	18.6318	8.11961	2.56409	7.37211	4.89465	4.74252	4.58569	18.2492	4.93304	10.6053	8.43051	8.40069	29.6569	6.84016	11.3571	5.50693	3.62454	16.2356	10.8477	5.31962	11.119	12.2938	3.65566	3.64275	7.42128	17.9728	7.32288	8.16664	9.8033
3.63219	5.2249	18.5788	8.06362	2.55686	7.35839	4.87656	4.74547	4.60575	18.7629	4.88575	10.6815	8.40592	8.39168	29.7148	6.80812	11.2609	5.48236	3.60175	16.3171	10.9339	5.31235	10.9885	12.3434	3.65393	3.60619	7.40987	18.0066	7.23966	8.1594	9.7845
3.62524	5.16004	18.5035	7.94474	2.54738	7.36917	4.85956	4.72199	4.61547	19.1903	4.85545	10.7972	8.39255	8.34826	29.7196	6.79248	11.3108	5.46095	3.58237	16.4132	10.9288	5.31546	10.9168	12.3854	3.65104	3.57912	7.37844	17.7652	7.14122	8.07851	9.73736
3.60704	5.08383	18.3002	7.83412	2.56323	7.36973	4.8314	4.72499	4.6143	19.565	4.83147	10.8384	8.44777	8.30021	29.8476	6.80415	11.3397	5.42692	3.56775	16.5049	10.9448	5.28962	10.7844	12.451	3.65329	3.55269	7.35242	17.5004	7.05954	7.9836	9.74671
3.60155	5.01946	18.0187	7.80179	2.56418	7.37517	4.79786	4.72394	4.57892	19.8104	4.78331	10.8703	8.45935	8.26573	30.0379	6.80707	11.3732	5.40722	3.56326	16.5666	10.9015	5.28078	10.6729	12.4752	3.64964	3.50333	7.29099	17.2764	7.01147	7.962	9.72419
3.61471	5.00113	17.7748	7.76779	2.56062	7.35509	4.77067	4.70466	4.55662	19.8645	4.75227	10.924	8.5072	8.22716	29.998	6.79477	11.4867	5.4002	3.54884	16.615	10.8537	5.28057	10.6229	12.5003	3.6434	3.47782	7.1551	17.2398	6.95667	7.94559	9.74035
3.61925	4.97863	17.6885	7.72977	2.56176	7.34947	4.72216	4.6897	4.49628	19.8516	4.70906	10.963	8.51649	8.17106	29.7874	6.77305	11.5377	5.38422	3.53761	16.7275	10.8478	5.31602	10.6425	12.5273	3.65094	3.44995	7.01274	17.3242	6.837	7.9142	9.76214
3.58789	4.93888	17.729	7.6819	2.56421	7.29898	4.71369	4.66991	4.43941	19.9695	4.67181	11.0545	8.55135	8.1074	29.7148	6.69678	11.4945	5.38443	3.51745	16.8909	10.9259	5.34105	10.6801	12.6404	3.64797	3.41812	6.97526	17.403	6.70699	7.89507	9.80309
3.50841	4.89271	17.7554	7.6462	2.55253	7.25381	4.69511	4.66458	4.37383	20.0656	4.61858	11.0902	8.57727	8.08527	29.4807	6.63566	11.4015	5.40318	3.4933	17.1351	10.9456	5.3537	10.6544	12.8224	3.6566	3.39589	6.92849	17.4548	6.54412	7.89053	9.75206
3.45116	4.85207	17.7017	7.62144	2.5457	7.22807	4.63834	4.62213	4.32508	20.1657	4.60512	11.1377	8.59861	8.05041	29.112	6.64644	11.4023	5.37734	3.48819	17.3597	10.9518	5.39828	10.6106	12.8649	3.65635	3.36518	6.82446	17.4355	6.36499	7.82899	9.66871
3.41714	4.75677	17.5922	7.56166	2.5384	7.20688	4.5566	4.56422	4.28728	20.419	4.5561	11.1168	8.62268	8.04106	28.7005	6.66997	11.3849	5.32523	3.48712	17.5509	11.02	5.42112	10.5718	12.8479	3.65951	3.32593	6.72921	17.2624	6.18985	7.8089	9.64814
3.38931	4.71633	17.4751	7.46002	2.54161	7.1566	4.50591	4.55477	4.26727	20.8107	4.51815	11.1854	8.5145	8.04597	28.2667	6.68641	11.373	5.22931	3.47547	17.6757	11.12	5.42382	10.5133	12.8895	3.6527	3.28493	6.63283	17.11	6.02316	7.74329	9.64154
3.36643	4.66223	17.4015	7.44119	2.54693	7.07423	4.49404	4.55028	4.25071	21.1628	4.51573	11.2638	8.44141	8.02663	28.0704	6.69548	11.4187	5.15575	3.44861	17.7104	11.1617	5.40534	10.4543	12.967	3.64029	3.25242	6.59495	17.0668	5.85488	7.69623	9.64543
3.33155	4.63444	17.3563	7.46704	2.5339	6.9081	4.45505	4.54196	4.20818	21.7402	4.49325	11.5859	8.43608	8.02108	27.9552	6.67416	11.4556	5.11981	3.4348	17.7242	11.2151	5.37839	10.5209	12.975	3.63139	3.24544	6.57422	17.0558	5.68142	7.62328	9.67342
3.28322	4.61738	17.3092	7.49612	2.52285	6.73798	4.37347	4.54211	4.17212	22.5484	4.4504	11.85	8.51885	8.01301	27.8609	6.66012	11.4852	5.09844	3.42926	17.7411	11.2413	5.2891	10.5645	13.0127	3.61947	3.22848	6.55082	17.1398	5.54132	7.67424	9.7032
3.24628	4.60526	17.2477	7.48113	2.50757	6.64483	4.34308	4.52192	4.15699	23.2978	4.41834	11.9731	8.54167	7.97454	27.8478	6.65611	11.3628	5.07904	3.43426	17.7654	11.2553	5.18789	10.5366	13.1048	3.61529	3.22259	6.51555	17.106	5.41317	7.75705	9.75009
3.17078	4.56082	17.2022	7.30183	2.49188	6.52359	4.33459	4.48283	4.15041	23.9353	4.41533	12.0879	8.63216	7.9402	27.8503	6.61965	11.1363	5.03849	3.43115	17.7885	11.2998	5.15953	10.5294	13.1126	3.59776	3.1897	6.48363	16.9275	5.3172	7.77401	9.78165
3.13658	4.50243	17.181	6.94777	2.47789	6.45677	4.32036	4.4631	4.1513	24.6578	4.37022	12.112	8.70875	7.90168	27.8565	6.58596	11.0411	5.02591	3.40896	17.8301	11.3119	5.14292	10.4453	13.0999	3.58466	3.16492	6.46291	16.8097	5.2734	7.76026	9.77877
3.12519	4.4238	17.185	7.01015	2.47131	6.41733	4.31463	4.47659	4.16669	25.4503	4.35894	12.149	8.7107	7.88844	27.8458	6.57376	11.0669	5.02488	3.39959	17.9013	11.2843	5.10509	10.4327	13.0927	3.57283	3.14375	6.3859	17.029	5.27376	7.73543	9.77117
3.14929	4.32565	17.1818	7.09721	2.47298	6.35563	4.3104	4.51037	4.17779	25.8597	4.29569	12.3625	8.67552	7.84977	27.7413	6.57113	11.0422	5.02576	3.39233	17.9416	11.2339	5.09942	10.4602	13.0188	3.56687	3.09993	6.30804	17.3397	5.28983	7.71463	9.80166
3.153	4.32293	17.1577	7.11549	2.46779	6.24691	4.25816	4.5285	4.16389	26.1841	4.27059	12.4577	8.67695	7.80852	27.4921	6.57117	11.0248	5.00485	3.35704	17.9187	11.2403	5.11914	10.4677	12.903	3.54045	3.06534	6.24756	17.5403	5.32749	7.66143	9.84171
3.10847	4.2881	17.0966	7.16992	2.45349	6.14305	4.14988	4.55154	4.15307	26.4339	4.25937	12.5997	8.65746	7.78551	27.22	6.56561	11.0108	4.97216	3.34844	17.9369	11.2377	5.1573	10.4861	12.8259	3.48647	3.04651	6.20105	17.7389	5.36124	7.59727	9.87436
3.0734	4.29647	16.945	7.19266	2.45078	6.05267	4.07726	4.56599	4.13633	26.6512	4.18504	12.8587	8.61885	7.74658	26.9996	6.5406	11.0447	4.93691	3.30384	17.948	11.1629	5.18278	10.5037	12.8189	3.42028	3.01136	6.1318	17.818	5.3844	7.6705	9.83632
3.08373	4.24623	16.7577	7.05016	2.43151	6.00412	4.05151	4.58535	4.1278	27.1401	4.1513	13.1546	8.60121	7.67497	26.6717	6.52546	11.0965	4.92273	3.25292	17.9295	11.1751	5.2351	10.4886	12.8254	3.38192	2.97723	6.0797	17.7982	5.42398	7.7494	9.80793
3.08159	4.20294	16.582	6.99887	2.42903	5.9828	3.97646	4.59352	4.12992	28.2902	4.14376	13.7682	8.60086	7.58893	26.2642	6.51143	11.1113	4.90604	3.23837	17.8827	11.1792	5.25488	10.4863	12.7736	3.33626	2.94442	6.02075	17.8889	5.47446	7.76264	9.76149
3.07179	4.16677	16.4791	6.92542	2.42536	5.91938	3.95013	4.61225	4.11608	29.3292	4.12271	14.1209	8.61165	7.54916	25.8083	6.52024	11.0866	4.88176	3.22455	17.8572	11.1596	5.27614	10.5816	12.6982	3.30147	2.91642	5.98393	18.0815	5.4739	7.7449	9.77581
3.05274	4.10538	16.3783	6.86487	2.41457	5.75944	3.91371	4.6377	4.10986	30.0636	4.10946	14.3322	8.65113	7.4861	25.4114	6.57007	11.0713	4.84599	3.23857	17.8249	11.1154	5.28463	10.6859	12.6709	3.27263	2.90133	5.99018	18.1402	5.47318	7.76936	9.76983
3.05131	4.06735	16.2403	6.85084	2.41478	5.62868	3.8914	4.62382	4.11041	30.6639	4.07808	14.4115	8.70782	7.41444	25.2157	6.59305	11.0044	4.8213	3.24616	17.7197	11.0355	5.31485	10.7214	12.6486	3.26367	2.86931	5.95871	18.1385	5.49129	7.84106	9.76505
3.02979	4.07152	16.0572	6.85391	2.41198	5.55726	3.85214	4.63222	4.10986	31.0391	4.06362	14.6797	8.83107	7.36625	25.0917	6.60337	10.9473	4.81615	3.22808	17.6581	11.0044	5.35543	10.7146	12.6245	3.25859	2.84059	5.94459	18.2204	5.50523	7.816	9.77338
3.03176	4.04718	15.8959	6.81792	2.4112	5.50018	3.83033	4.61876	4.09971	31.2565	4.04347	14.904	8.9566	7.34886	24.9533	6.5948	10.9067	4.79956	3.20858	17.6054	10.9618	5.38157	10.7245	12.659	3.25092	2.81266	5.95362	18.1765	5.54136	7.74954	9.78793
3.02475	4.01226	15.8422	6.84337	2.40171	5.43152	3.79513	4.60586	4.07205	31.4785	4.02295	15.0024	9.03166	7.35057	24.8101	6.59276	10.8839	4.76954	3.19075	17.5684	10.9498	5.44578	10.6906	12.6785	3.22008	2.8029	5.95256	18.1709	5.57882	7.75245	9.81455
2.98788	3.99375	15.8711	6.80992	2.38151	5.30236	3.76592	4.5985	4.02733	31.7338	4.00957	15.1401	9.15702	7.34763	24.7041	6.63268	10.9008	4.73838	3.15993	17.5532	10.9611	5.50373	10.6797	12.6387	3.2017	2.77136	5.89368	18.1979	5.60651	7.78738	9.83247
2.94483	3.96534	15.8745	6.76468	2.3732	5.0652	3.72179	4.5919	4.037	32.2213	4.01523	15.2582	9.26423	7.31808	24.603	6.62598	10.9134	4.67513	3.13092	17.4853	10.9901	5.51004	10.6736	12.6328	3.19053	2.71304	5.76552	18.2806	5.68587	7.78463	9.83712
2.91778	3.88246	15.8919	6.70209	2.36654	4.89579	3.66297	4.55737	4.00796	32.811	4.0068	15.3248	9.42584	7.25838	24.4811	6.59516	10.8618	4.59495	3.10236	17.3532	11.0019	5.52135	10.6946	12.563	3.20485	2.68449	5.75536	18.3167	5.77742	7.74597	9.78798
2.91872	3.83645	15.842	6.63235	2.35378	4.83605	3.63109	4.55663	3.9934	33.4041	3.99971	15.3987	9.58139	7.19759	24.3982	6.59375	10.7373	4.55977	3.09583	17.1993	10.9961	5.53044	10.7057	12.4687	3.2053	2.66003	5.74304	18.314	5.85623	7.70683	9.78266
2.91099	3.77115	15.7292	6.5459	2.33555	4.83809	3.60455	4.58719	3.98243	33.9451	4.0119	15.4821	9.65318	7.14725	24.3554	6.60877	10.5599	4.52704	3.10637	17.0654	10.9211	5.5283	10.7662	12.4039	3.2202	2.64401	5.71959	18.2425	5.96868	7.6836	9.7677
2.91479	3.72794	15.5438	6.43853	2.31138	4.82997	3.60246	4.62018	3.9623	34.2528	3.99598	15.5752	9.67788	7.09013	24.3217	6.62017	10.4327	4.49639	3.09869	17.0098	10.9003	5.53642	10.864	12.3218	3.20759	2.60198	5.77242	18.2365	6.07024	7.66966	9.74533
2.90909	3.66572	15.4283	6.38054	2.3033	4.81716	3.59729	4.62766	3.93901	34.3674	3.98665	15.7074	9.66156	7.06469	24.2326	6.58986	10.3826	4.476	3.08856	16.9842	10.8839	5.49227	10.8283	12.266	3.20777	2.51723	5.78071	18.2799	6.16217	7.64152	9.74768
2.92725	3.62168	15.3421	6.36128	2.28847	4.83557	3.5788	4.65875	3.92716	34.4099	3.98397	15.8068	9.67083	7.02595	24.0449	6.5725	10.3951	4.44865	3.08372	16.938	10.9295	5.47483	10.8014	12.2372	3.2029	2.47786	5.7646	18.2606	6.24862	7.57515	9.7611
2.97056	3.57767	15.2869	6.3465	2.27991	4.81842	3.54018	4.68175	3.90961	34.4447	3.94923	15.9553	9.7359	6.96222	23.8617	6.59822	10.4265	4.3987	3.08098	16.848	10.9844	5.47667	10.7902	12.1822	3.19064	2.46293	5.82271	18.1716	6.32282	7.54762	9.68785
3.02635	3.55479	15.259	6.31103	2.24558	4.82017	3.4859	4.68787	3.88631	34.54	3.92502	16.0246	9.92019	6.88658	23.7108	6.66566	10.3939	4.37235	3.08634	16.7434	11.0385	5.47197	10.7682	12.1054	3.1791	2.44239	5.81515	18.1255	6.37	7.5313	9.57392
3.02344	3.52269	15.1906	6.24316	2.21026	4.80368	3.43253	4.71304	3.86222	34.6915	3.92976	16.0667	10.1313	6.81363	23.4325	6.70936	10.3616	4.37893	3.09343	16.611	11.0832	5.45516	10.7046	12.082	3.17247	2.42058	5.8053	18.0945	6.38173	7.5108	9.53679
3.00593	3.47688	15.0849	6.2107	2.19313	4.73463	3.39676	4.75531	3.85086	34.8301	3.93004	16.0576	10.1599	6.75734	23.2691	6.7325	10.3435	4.394	3.10782	16.521	11.1302	5.43483	10.5671	12.0596	3.13495	2.39223	5.78877	18.0709	6.40057	7.49558	9.5106
2.99382	3.43875	14.9693	6.15476	2.16097	4.70287	3.38391	4.7823	3.835	34.9486	3.94523	16.0558	10.1346	6.67258	23.127	6.75748	10.3303	4.36754	3.11336	16.4978	11.1363	5.42742	10.4296	12.0309	3.12703	2.38086	5.78773	18.0813	6.4353	7.41856	9.491
2.97364	3.39835	14.8882	6.10555	2.13859	4.67829	3.3849	4.80694	3.81246	35.043	3.96014	16.0697	10.1531	6.59258	23.028	6.75641	10.3187	4.36077	3.09925	16.4483	11.1317	5.42389	10.3791	12.0154	3.11503	2.3545	5.77253	18.1121	6.49363	7.37452	9.44051
2.97533	3.37532	14.7735	6.04187	2.12079	4.67131	3.36501	4.83737	3.81496	35.1172	3.97424	16.0691	10.2321	6.55081	22.9637	6.72754	10.3342	4.40829	3.09995	16.4096	11.1071	5.41207	10.4185	12.0281	3.10075	2.3379	5.74216	18.0924	6.55792	7.36324	9.32065
2.99518	3.33503	14.6012	5.95901	2.10705	4.6522	3.33511	4.88178	3.81482	35.2094	3.9559	16.0471	10.3018	6.51571	22.8825	6.66145	10.3502	4.46286	3.09991	16.3904	11.1047	5.41636	10.3963	11.9979	3.10776	2.31243	5.68156	18.0123	6.63243	7.35149	9.22186
3.03214	3.27703	14.3245	5.91851	2.10175	4.6984	3.31181	4.94233	3.81383	35.3105	3.94736	16.0871	10.3434	6.49331	22.5789	6.64437	10.3401	4.53098	3.08045	16.4297	11.1746	5.41457	10.3967	11.9439	3.12277	2.29034	5.65826	18.0311	6.77449	7.29048	9.15698
3.06689	3.22275	14.0934	5.91026	2.09991	4.72955	3.30144	4.9901	3.82566	35.4189	3.9127	16.1327	10.3871	6.46714	22.4023	6.63455	10.2669	4.57739	3.07134	16.4967	11.2431	5.44273	10.4721	11.854	3.11463	2.28037	5.62214	18.1128	6.93613	7.21026	9.16995
3.07672	3.19198	14.0077	5.85107	2.10439	4.71219	3.26563	5.02925	3.82579	35.4755	3.90846	16.1678	10.4085	6.44778	22.2132	6.64481	10.1007	4.56034	3.09422	16.4918	11.2607	5.47617	10.4654	11.7618	3.11254	2.26894	5.57442	18.0766	7.02944	7.17266	9.20416
3.07383	3.16198	14.0034	5.80223	2.09033	4.62656	3.25224	5.03879	3.78856	35.4481	3.89073	16.2048	10.4704	6.4174	22.0696	6.68822	10.0216	4.53877	3.10672	16.3951	11.296	5.49309	10.4122	11.7728	3.11225	2.25893	5.57469	17.9153	7.1316	7.17594	9.17944
3.1141	3.15117	13.9851	5.77918	2.06886	4.54435	3.25155	5.04766	3.73105	35.3358	3.83966	16.3135	10.5392	6.3478	21.9036	6.69168	10.0195	4.52281	3.13083	16.3142	11.3275	5.50575	10.362	11.8008	3.09209	2.24836	5.56007	17.8917	7.2421	7.22419	9.12008
3.17371	3.12927	13.9521	5.70677	2.04766	4.5081	3.24742	5.0829	3.67633	35.1754	3.83461	16.309	10.649	6.28486	21.844	6.71103	10.0319	4.53609	3.13238	16.2775	11.356	5.53692	10.2545	11.8188	3.09626	2.23368	5.49684	17.8871	7.35079	7.21108	9.02737
3.18206	3.06332	13.8954	5.66281	2.02838	4.50377	3.20479	5.11955	3.64672	34.9658	3.82991	16.328	10.7286	6.18194	21.8012	6.70293	9.9858	4.56081	3.11986	16.2206	11.393	5.52693	10.2158	11.8436	3.08144	2.22744	5.4872	17.9027	7.44833	7.2159	8.94252
3.18117	3.03706	13.8313	5.65162	2.01631	4.51402	3.15945	5.10652	3.64308	34.828	3.83945	16.3225	10.8306	6.06679	21.6785	6.65787	9.97759	4.54971	3.13285	16.1571	11.4133	5.51463	10.2306	11.8855	3.0831	2.21435	5.44367	17.915	7.51418	7.18213	8.88271
3.18181	3.02796	13.7321	5.6614	1.99943	4.5238	3.12145	5.08879	3.6556	34.7677	3.80501	16.2653	10.9021	5.94098	21.5756	6.61377	9.9487	4.55573	3.13206	16.0335	11.4069	5.5059	10.2161	11.9787	3.07691	2.1928	5.3487	18.1924	7.56589	7.15445	8.83431
3.18151	3.00475	13.6519	5.63717	1.98865	4.55048	3.10289	5.09843	3.64711	34.7545	3.80798	16.3101	11.0243	5.83001	21.4837	6.59067	9.90047	4.56552	3.12076	15.8315	11.3345	5.48861	10.232	12.0488	3.06781	2.18116	5.2595	18.2561	7.62395	7.14305	8.78749
3.20414	2.95742	13.5394	5.60008	1.98179	4.58402	3.09002	5.14699	3.62936	34.7548	3.82171	16.3451	11.201	5.76752	21.3222	6.58831	9.88112	4.58572	3.11134	15.6341	11.2205	5.47843	10.2427	11.8941	3.05758	2.1775	5.24086	18.256	7.70059	7.10145	8.70634
3.21326	2.90039	13.4892	5.55368	1.96539	4.62651	3.0762	5.24464	3.645	34.7198	3.83122	16.4161	11.4061	5.76517	21.2265	6.62616	9.87174	4.58894	3.102	15.4127	11.145	5.50825	10.2126	11.791	3.03999	2.163	5.17548	18.2522	7.78509	7.06254	8.60347
3.20833	2.79445	13.452	5.40513	1.95019	4.66784	3.06966	5.28924	3.66125	34.6672	3.86144	16.4654	11.5982	5.77004	21.1573	6.65791	9.95202	4.5937	3.08532	15.2081	11.1417	5.53256	10.1579	11.7429	3.04207	2.15166	5.13123	18.3054	7.88824	7.00076	8.61884
3.18954	2.74229	13.4509	5.42558	1.94075	4.72603	3.07311	5.33555	3.66252	34.5914	3.86093	16.3739	11.7962	5.79301	21.0318	6.6861	10.0122	4.58627	3.08072	15.1379	11.0923	5.57738	10.1096	11.6762	3.05236	2.15335	5.06528	18.2131	7.93578	6.96785	8.60729
3.17819	2.71947	13.4425	5.48446	1.93676	4.77871	3.0683	5.41816	3.65827	34.4987	3.86067	16.3723	11.9684	5.82625	20.8408	6.70793	10.0305	4.54236	3.05804	15.0722	11.035	5.59727	10.0387	11.6027	3.04473	2.13883	5.03043	18.0706	7.97065	6.9455	8.68931
3.17983	2.68284	13.3482	5.48201	1.93218	4.82289	3.0699	5.51061	3.66083	34.4411	3.86081	16.412	12.0896	5.84389	20.4989	6.69142	10.0168	4.5373	3.04573	14.9776	10.9477	5.59713	9.96494	11.5344	3.04356	2.13552	5.01054	18.1111	7.99501	6.96989	8.59692
3.17831	2.65921	13.1768	5.50003	1.93004	4.89621	3.05113	5.59149	3.65517	34.3964	3.86157	16.4193	12.2331	5.86421	20.1655	6.65842	9.9417	4.53676	3.0271	14.9198	10.955	5.60744	9.90912	11.4967	3.03701	2.09334	4.97386	18.1901	8.02277	6.99993	8.55991
3.17495	2.60731	13.0531	5.59382	1.9252	4.96486	3.06208	5.6321	3.64073	34.3626	3.85025	16.4046	12.3822	5.85273	19.8467	6.62953	9.95958	4.53039	3.01629	14.8638	10.9925	5.66708	9.85788	11.4765	3.02291	2.08456	4.9237	18.0384	8.06173	7.01076	8.57919
3.16782	2.53922	12.9711	5.64377	1.9174	4.98577	3.05939	5.65319	3.58331	34.3303	3.8442	16.4431	12.4706	5.84878	19.6842	6.59997	9.99781	4.51973	3.00379	14.7957	10.961	5.7334	9.769	11.4258	3.01111	2.07785	4.86455	17.9054	8.08646	7.00662	8.59377
3.16873	2.47538	12.8745	5.72536	1.89956	5.02492	3.05509	5.67348	3.5561	34.2766	3.83601	16.5451	12.544	5.88069	19.6323	6.56022	9.98759	4.5162	3.01934	14.6979	10.8929	5.76816	9.72192	11.3675	2.991	2.05732	4.87596	17.9174	8.09808	6.99259	8.65633
3.17537	2.45073	12.7622	5.73139	1.88702	5.11403	3.02904	5.69642	3.55073	34.1922	3.80611	16.5907	12.7006	5.91235	19.5967	6.53404	9.98615	4.4958	3.02687	14.6034	10.8694	5.8035	9.72597	11.2479	2.9738	2.03073	4.83384	17.8762	8.09923	6.97969	8.71214
3.18399	2.41891	12.6167	5.73433	1.87441	5.1675	3.02603	5.734	3.55857	34.0721	3.80124	16.5868	12.7315	5.90838	19.4744	6.52513	10.0141	4.46702	3.03448	14.4941	10.9039	5.82165	9.684	11.1049	2.97865	1.98883	4.77998	17.8488	8.09074	6.96345	8.74393
3.20385	2.3681	12.4728	5.73152	1.86464	5.21439	2.99677	5.81992	3.55402	33.889	3.81417	16.5507	12.8408	5.91438	19.3137	6.5212	10.0851	4.42954	3.02847	14.4399	10.905	5.82469	9.64129	11.0048	2.99209	1.97218	4.72782	17.8209	8.05212	6.96335	8.73728
3.21134	2.33742	12.3272	5.73324	1.86322	5.26599	2.98492	5.85816	3.55449	33.6908	3.80867	16.5607	13.3158	5.94369	19.1338	6.51935	10.0308	4.4131	3.0265	14.3695	10.9133	5.80988	9.67512	10.9306	2.99974	1.95415	4.71011	17.7743	8.00024	6.9461	8.74477
3.21107	2.30005	12.1193	5.72043	1.86982	5.30641	2.93564	5.93501	3.53815	33.5387	3.77231	16.6071	13.9501	6.00449	18.9454	6.49887	9.94801	4.35813	3.03158	14.2615	10.9221	5.77633	9.77803	10.9264	3.00006	1.93719	4.69937	17.7116	7.97729	6.98691	8.76766
3.2162	2.27832	11.8892	5.69319	1.87303	5.35399	2.89234	6.00838	3.52797	33.466	3.75905	16.5999	14.6764	6.06742	18.8875	6.47524	9.91497	4.30607	3.01326	14.2154	10.9276	5.73719	9.84374	10.8896	3.01467	1.93081	4.65352	17.6194	7.96465	7.01467	8.80032
3.23078	2.2482	11.7218	5.72444	1.87261	5.35851	2.87753	6.0949	3.52015	33.3314	3.75021	16.53	15.0461	6.08645	18.7586	6.47978	9.90177	4.2748	3.01407	14.1734	10.8353	5.66823	9.87356	10.8302	3.02499	1.9147	4.59383	17.5706	7.96341	7.04997	8.89774
3.21184	2.21061	11.5242	5.80733	1.87285	5.37167	2.86747	6.19369	3.49823	33.1213	3.78143	16.534	15.3317	6.09496	18.5743	6.50873	9.88537	4.26918	3.01045	14.0912	10.7265	5.63309	9.84849	10.8751	3.02801	1.8878	4.58831	17.5825	7.96418	7.06619	8.97179
3.2073	2.17414	11.2525	5.88487	1.85766	5.38688	2.86277	6.27289	3.48137	32.898	3.8476	16.5731	15.7228	6.07549	18.4876	6.52601	9.83539	4.27245	3.01961	13.9595	10.6426	5.62823	9.75422	10.9356	3.01521	1.87846	4.57339	17.6784	7.97178	7.03443	9.00812
3.1995	2.11024	11.0013	5.87667	1.85675	5.37284	2.84943	6.31349	3.48196	32.6337	3.87857	16.5671	15.9931	6.10468	18.0392	6.52856	9.83014	4.28229	3.0186	13.8882	10.6261	5.63299	9.66431	10.8521	3.00024	1.87497	4.51302	17.7373	7.97879	7.02315	9.07791
3.19039	2.06549	10.8731	5.86106	1.85188	5.38379	2.83367	6.36008	3.46755	32.3072	3.87139	16.3471	16.0726	6.1498	17.6751	6.50331	9.88394	4.28749	3.03358	13.7837	10.629	5.63797	9.61649	10.6409	3.00888	1.86618	4.46503	17.6101	7.98346	7.00309	9.09326
3.19194	2.00543	10.829	5.73043	1.83636	5.38657	2.79863	6.41073	3.46169	31.9232	3.86654	16.2415	16.2475	6.18977	17.4062	6.45455	9.92491	4.32221	3.04475	13.67	10.5913	5.65078	9.5667	10.5524	3.04351	1.84392	4.45578	17.4779	7.98281	6.97939	9.10066
3.21648	1.95026	10.7515	5.51446	1.82625	5.40261	2.77602	6.50855	3.41622	31.5896	3.88966	16.2197	16.4408	6.20539	17.2354	6.42251	9.95674	4.33161	3.02527	13.5784	10.4308	5.66393	9.58062	10.4982	3.05982	1.83537	4.42682	17.427	7.99531	6.95199	9.09851
3.25602	1.93438	10.6743	5.4624	1.82504	5.40076	2.77019	6.57334	3.38755	31.3506	3.89723	16.1076	16.8396	6.17143	17.2493	6.40627	9.96244	4.32278	3.00639	13.5324	10.2999	5.66439	9.60144	10.4354	3.08034	1.83127	4.39084	17.4287	7.9943	6.91033	9.07665
3.31614	1.89439	10.6325	5.43078	1.8282	5.4192	2.76469	6.62275	3.3508	31.1016	3.91163	16.0115	17.1402	6.13351	17.3459	6.38474	9.92849	4.2953	3.03229	13.4646	10.28	5.68113	9.59238	10.3563	3.0962	1.7998	4.34051	17.4329	7.99302	6.87356	9.04838
3.34446	1.87035	10.631	5.40217	1.82338	5.44239	2.75532	6.70359	3.34053	30.9477	3.97042	15.8906	17.364	6.10213	17.4234	6.37328	9.90134	4.22803	3.01876	13.351	10.2351	5.70078	9.56396	10.3538	3.11009	1.79494	4.31315	17.3492	7.99241	6.82421	9.00175
3.34066	1.84812	10.5858	5.3511	1.82467	5.46102	2.75473	6.80682	3.33391	30.8229	4.04298	15.7825	17.668	6.04218	17.4088	6.36801	9.90995	4.17933	3.01121	13.2251	10.2009	5.67859	9.47671	10.391	3.10131	1.78725	4.28433	17.2506	7.9873	6.71841	8.9775
3.34218	1.8308	10.4654	5.3211	1.82817	5.46756	2.76475	6.88607	3.32656	30.6671	4.05812	15.7487	17.9493	6.0318	17.4276	6.33496	9.90537	4.14446	3.01658	13.0906	10.2024	5.66911	9.37768	10.3476	3.12196	1.78636	4.26757	17.0367	7.96803	6.66442	8.96228
3.35528	1.79711	10.3284	5.31109	1.83151	5.44911	2.75645	6.93091	3.3119	30.3753	4.08746	15.6976	18.2953	6.03297	17.4784	6.29881	9.89979	4.11199	3.00896	12.9063	10.2039	5.70308	9.38089	10.3679	3.12494	1.77807	4.24756	16.782	7.93631	6.65562	8.92918
3.39327	1.77394	10.1973	5.45003	1.83168	5.46405	2.73917	6.94937	3.29644	30.0391	4.212	15.6564	18.6124	6.02781	17.5539	6.23928	9.87378	4.09597	3.03064	12.7667	10.1631	5.74631	9.29559	10.402	3.13737	1.77377	4.23912	16.4885	7.93882	6.63643	8.88444
3.41953	1.76626	10.1182	5.49503	1.83096	5.50988	2.72418	6.95447	3.30496	29.6347	4.27462	15.5738	18.9837	6.00538	17.679	6.17706	9.88705	4.08812	3.07593	12.7126	10.1106	5.78589	9.11612	10.4523	3.16464	1.77204	4.22114	16.2766	7.91929	6.63536	8.8643
3.42444	1.76215	10.0778	5.51903	1.83003	5.54671	2.71644	6.98597	3.2966	29.1429	4.36912	15.2877	19.6014	5.98052	17.7742	6.12999	9.87804	4.09243	3.09201	12.7042	10.0728	5.80571	9.06394	10.5515	3.18901	1.77091	4.18947	15.9971	7.8644	6.62736	8.86347
3.42253	1.73805	10.0091	5.51286	1.82667	5.56704	2.72759	7.00187	3.2658	28.4066	4.43746	15.0579	19.8026	5.95909	17.9379	6.08136	9.8812	4.083	3.09513	12.7637	10.0044	5.84375	9.07196	10.5549	3.21421	1.77125	4.17552	15.7345	7.77828	6.60751	8.84811
3.40829	1.71232	9.90361	5.5204	1.83082	5.59271	2.73199	7.02766	3.2539	27.6352	4.43933	14.4445	19.9053	5.98309	18.2977	6.02775	9.88296	4.0723	3.10761	12.7457	9.96097	5.86227	9.07626	10.4643	3.24122	1.76153	4.10177	15.6381	7.68793	6.52203	8.81444
3.39107	1.7145	9.77473	5.55233	1.82953	5.62148	2.71965	7.09368	3.22787	26.8813	4.45093	14.1216	19.933	6.04717	18.7036	5.95738	9.84896	4.05085	3.13629	12.6971	9.95628	5.87272	8.97121	10.4336	3.27007	1.75932	4.07318	15.6193	7.59291	6.41601	8.7818
3.38991	1.72613	9.64902	5.47795	1.82802	5.65736	2.7184	7.20478	3.22096	26.3288	4.46422	14.0205	20.2091	6.06379	18.9843	5.90118	9.81773	4.02627	3.14769	12.6527	9.85755	5.87006	8.87346	10.4604	3.29842	1.74687	4.03534	15.5478	7.50709	6.33539	8.76598
3.38064	1.73371	9.56351	5.47296	1.82863	5.70413	2.71844	7.2908	3.21388	26.0798	4.49403	13.9257	20.4862	6.06529	19.2213	5.84497	9.79554	4.02358	3.14627	12.5874	9.79554	5.87227	8.83746	10.5197	3.31019	1.71842	4.02099	15.5392	7.4844	6.22932	8.75626
3.38064	1.73852	9.51014	5.47235	1.83474	5.7788	2.71327	7.33939	3.17594	25.8863	4.52017	13.7121	20.8306	6.06037	19.5351	5.81068	9.78808	4.02937	3.13037	12.5181	9.82437	5.8254	8.85845	10.5574	3.30645	1.69496	4.01958	15.5358	7.48702	6.13738	8.73797
3.37808	1.74636	9.47445	5.46036	1.83468	5.85995	2.72413	7.37638	3.16549	25.4883	4.56453	13.4845	21.277	6.08334	19.9566	5.76153	9.7326	4.01243	3.11775	12.523	9.86003	5.81433	8.80966	10.5253	3.31569	1.68747	4.03748	15.4842	7.50862	6.0212	8.73669
3.35094	1.75682	9.41603	5.43427	1.82876	5.94129	2.72511	7.41161	3.15971	25.0155	4.57881	13.443	21.629	6.12137	20.4108	5.66667	9.73386	3.98192	3.10846	12.5203	9.87941	5.81926	8.71816	10.4829	3.33016	1.67945	4.08345	15.3468	7.43563	5.8905	8.7378
3.31607	1.78149	9.28765	5.45748	1.83034	6.00929	2.70654	7.4454	3.13362	24.5794	4.66001	13.3745	22.0342	6.18789	20.7851	5.57359	9.73219	3.95043	3.1113	12.5089	9.90399	5.80744	8.64745	10.4505	3.34359	1.67243	4.16361	15.2	7.28903	5.87535	8.69639
3.30505	1.82047	9.16437	5.47347	1.83231	6.13524	2.70658	7.44645	3.122	23.8005	4.72201	13.2653	22.5487	6.23557	21.0759	5.48857	9.76583	3.93944	3.11685	12.5487	9.91409	5.79019	8.60674	10.3707	3.34254	1.65878	4.21525	15.1422	7.13286	5.86574	8.63475
3.32628	1.84992	9.11967	5.45726	1.83666	6.22876	2.70672	7.45393	3.1006	22.7359	4.75385	13.1051	23.1691	6.23841	21.3257	5.36718	9.81364	3.94253	3.11901	12.5461	9.87913	5.8063	8.56599	10.3222	3.33189	1.65958	4.21451	15.1434	7.00416	5.84488	8.5654
3.3456	1.85268	9.086	5.45919	1.83647	6.26494	2.69273	7.47455	3.05688	21.8109	4.78549	12.9102	23.8755	6.22087	21.5827	5.24988	9.86795	3.94701	3.12931	12.565	9.82043	5.81928	8.50194	10.2812	3.3424	1.66272	4.24914	15.0306	6.87422	5.80564	8.50988
3.3482	1.83599	9.01816	5.45475	1.83463	6.28115	2.67407	7.52725	3.03543	21.0137	4.80735	12.7835	24.3145	6.20092	21.7186	5.10883	9.88174	3.93263	3.10891	12.5807	9.79772	5.87661	8.48689	10.2181	3.33686	1.66384	4.24819	15.1458	6.7625	5.73741	8.47029
3.35191	1.83144	8.93856	5.46781	1.84017	6.29679	2.66522	7.60197	3.0614	20.3387	4.77842	12.6835	24.5101	6.17469	21.7961	5.05757	9.90144	3.92812	3.09471	12.5729	9.7655	5.9836	8.46361	10.1872	3.34115	1.65227	4.21605	15.1794	6.67567	5.67357	8.4524
3.3581	1.85027	8.8551	5.46748	1.83737	6.30558	2.65958	7.66275	3.0998	19.7132	4.76776	12.5638	24.6665	6.1464	22.0681	5.01861	9.89828	3.91555	3.08288	12.4971	9.70438	6.08891	8.41855	10.1545	3.35798	1.65331	4.24667	15.181	6.56589	5.63575	8.47271
3.36778	1.87167	8.80145	5.43926	1.8294	6.25579	2.66592	7.71482	3.11037	19.0289	4.77462	12.4792	24.9329	6.14389	22.8117	4.96986	9.91575	3.89113	3.0694	12.4909	9.6333	6.14012	8.37351	10.1269	3.35634	1.66557	4.27208	15.2219	6.44502	5.63442	8.44636
3.36993	1.8854	8.75489	5.41692	1.82628	6.24555	2.66002	7.7435	3.12958	18.338	4.7483	12.3842	25.0483	6.13592	23.7131	4.92413	9.93679	3.86482	3.05301	12.4714	9.52504	6.13816	8.3408	10.0516	3.35232	1.66138	4.21427	15.384	6.36253	5.64732	8.43637
3.36851	1.90628	8.72484	5.43626	1.82161	6.24216	2.6556	7.79404	3.1446	17.684	4.73816	12.2882	25.1292	6.12534	24.4969	4.88484	9.93463	3.83282	3.05339	12.4378	9.43976	6.12224	8.28556	10.027	3.34063	1.66195	4.17969	15.49	6.32833	5.65009	8.41456
3.36977	1.9252	8.70336	5.42995	1.80777	6.22733	2.65192	7.85254	3.1614	16.9561	4.75202	12.1949	25.2022	6.10626	25.0823	4.84317	9.90835	3.8178	3.04963	12.4096	9.34705	6.12987	8.19495	10.0372	3.33715	1.6649	4.15914	15.4711	6.3013	5.65872	8.38953
3.36641	1.94101	8.64265	5.41201	1.80946	6.22991	2.64556	7.87981	3.19042	16.2204	4.76915	12.1257	25.5037	6.09825	25.4349	4.80783	9.9052	3.8053	3.03907	12.383	9.26093	6.16037	8.14438	10.0664	3.33839	1.66532	4.18245	15.4115	6.27872	5.64124	8.43617
3.35895	1.96211	8.58133	5.40389	1.81083	6.2257	2.64095	7.87663	3.19403	15.4011	4.76792	12.1848	25.7386	6.10728	25.732	4.70347	9.88806	3.77232	3.03449	12.3496	9.18238	6.18886	8.08035	10.0748	3.32291	1.67198	4.22455	15.3604	6.27401	5.65044	8.50603
3.36064	1.96405	8.52501	5.39575	1.81278	6.22063	2.62155	7.88073	3.20566	14.6907	4.77852	12.1649	25.7858	6.11605	25.9669	4.55653	9.87757	3.71984	3.00712	12.3298	9.08898	6.18885	8.02176	10.0919	3.30892	1.67682	4.25695	15.3668	6.24011	5.65457	8.56046
3.37327	1.95872	8.46361	5.40059	1.81333	6.19474	2.60482	7.88761	3.2012	14.1786	4.76196	12.2003	25.9383	6.12252	26.106	4.49626	9.82349	3.61928	2.96921	12.2827	9.03242	6.18278	8.01968	10.1075	3.30211	1.68059	4.28467	15.3493	6.15775	5.64232	8.58657
3.36466	1.95123	8.3749	5.40462	1.80974	6.17358	2.59273	7.9187	3.19757	13.84	4.72529	12.1499	26.4559	6.12238	26.135	4.39819	9.68889	3.5516	2.95931	12.2869	9.00207	6.16125	8.00685	10.0879	3.2753	1.67257	4.31448	15.2781	6.11625	5.63372	8.56204
3.34061	1.96894	8.31279	5.415	1.81141	6.14283	2.58333	7.973	3.2028	13.5085	4.7184	12.606	26.6466	6.11276	26.1459	4.28723	9.61376	3.55028	2.95756	12.2485	8.98648	6.1602	7.96837	10.0187	3.26801	1.68416	4.40048	15.0963	6.04938	5.63723	8.53152
3.33931	1.98786	8.24836	5.40838	1.80927	6.10316	2.5581	8.02696	3.20195	13.2425	4.7124	12.7823	26.9268	6.10515	26.2466	4.213	9.6297	3.54119	2.95818	12.1712	8.92412	6.16303	7.84559	9.97569	3.25567	1.6831	4.46963	14.9798	6.05234	5.66477	8.54042
3.34413	1.98101	8.13464	5.42128	1.80682	6.08421	2.55467	8.05296	3.21256	12.9172	4.70131	12.718	27.2267	6.08589	26.4858	4.16327	9.6366	3.49793	2.95504	12.0835	8.85369	6.16735	7.73661	9.95753	3.24839	1.69386	4.5222	14.9323	6.08601	5.65456	8.5609
3.3593	1.98621	8.01495	5.41662	1.80132	6.07314	2.55727	8.08212	3.23675	12.5176	4.68661	12.728	27.39	6.07012	26.8052	4.10829	9.6037	3.44117	2.95142	11.9957	8.81382	6.18212	7.67486	9.94698	3.24639	1.7019	4.54697	14.9106	6.07712	5.59814	8.62121
3.3646	1.99138	7.92547	5.34819	1.79633	6.06805	2.59273	8.22275	3.26052	12.1159	4.66856	12.7381	27.4524	6.06344	27.1547	4.04342	9.61703	3.39831	2.95911	11.9248	8.73499	6.20146	7.64961	9.91732	3.24687	1.70049	4.57399	14.9354	6.01925	5.5498	8.63877
3.37461	1.99475	7.7836	5.33591	1.78837	6.06784	2.60592	8.40818	3.27568	11.7366	4.64864	12.7093	27.5187	6.05006	27.4506	3.9638	9.63537	3.39806	2.96512	11.8663	8.68123	6.23436	7.59952	9.85412	3.23863	1.69778	4.60515	14.9797	6.01037	5.50149	8.5695
3.37444	1.99853	7.65226	5.32437	1.78602	6.07254	2.62707	8.55123	3.2818	11.4361	4.62766	12.7508	27.5846	6.04412	27.732	3.87413	9.62609	3.4157	2.96843	11.8278	8.62328	6.24956	7.51191	9.79792	3.23649	1.68289	4.63431	14.9461	5.99332	5.48844	8.51541
3.34799	2.00159	7.53205	5.30748	1.78543	6.11134	2.63301	8.58048	3.26974	11.1472	4.63077	12.8364	27.6361	6.04173	27.9191	3.77747	9.59964	3.43795	2.96228	11.7567	8.5954	6.29366	7.42665	9.76672	3.25207	1.67626	4.64318	14.9188	5.95298	5.41713	8.54139
3.33431	2.01087	7.41191	5.27121	1.78235	6.15829	2.61759	8.54986	3.28865	10.7684	4.63654	12.8644	27.7213	6.03339	28.0286	3.69162	9.58608	3.42661	2.95495	11.7321	8.54435	6.32191	7.37561	9.72736	3.24689	1.67546	4.66087	14.9285	5.8513	5.29621	8.54707
3.31773	2.02414	7.25019	5.20497	1.78009	6.16103	2.63721	8.50925	3.31466	10.3076	4.63419	12.8262	27.7918	6.03277	28.139	3.63182	9.53389	3.42814	2.94609	11.6981	8.51469	6.34396	7.34129	9.68925	3.24899	1.67703	4.67346	14.8649	5.72285	5.228	8.55456
3.32493	2.04461	7.11627	5.11516	1.78116	6.15051	2.66575	8.53025	3.29925	9.81057	4.6429	12.8054	27.826	6.01626	28.2758	3.59768	9.50427	3.41962	2.94727	11.6419	8.52131	6.37185	7.31186	9.63317	3.24666	1.67554	4.66787	14.4828	5.6497	5.21923	8.53989
3.28019	2.04745	6.93396	5.10858	1.78417	6.14397	2.67618	8.55153	3.27675	9.47109	4.63926	12.7841	27.8421	6.00714	28.4145	3.56055	9.51231	3.42566	2.94415	11.5345	8.47749	6.42163	7.27677	9.51409	3.24461	1.66796	4.69776	14.366	5.62324	5.15927	8.53703
3.22394	2.05985	6.75903	5.08331	1.78114	6.13305	2.69125	8.58357	3.29544	9.29695	4.63091	12.7313	27.9493	5.98992	28.5593	3.55021	9.48726	3.46644	2.92985	11.4285	8.38562	6.52943	7.24243	9.41977	3.23764	1.66771	4.71016	14.4491	5.6697	5.09562	8.52513
3.23033	2.09505	6.52725	5.03802	1.78065	6.12849	2.69639	8.61937	3.31707	9.1628	4.62095	12.6157	28.0474	5.97341	28.7748	3.54232	9.4733	3.4614	2.91924	11.3188	8.3355	6.57741	7.20219	9.3994	3.23202	1.66177	4.71655	14.3957	5.79334	5.04686	8.54161
3.24358	2.14991	6.26041	5.00712	1.77899	6.08583	2.70127	8.65695	3.31703	9.07941	4.6276	12.6004	28.0531	5.9477	28.9262	3.52992	9.46251	3.43708	2.90342	11.2308	8.31167	6.55904	7.12255	9.3295	3.23731	1.65611	4.7329	14.1558	5.88388	5.00307	8.56107
3.24076	2.17558	6.03925	4.98025	1.77744	6.03079	2.72048	8.70374	3.31988	9.03707	4.62791	12.5945	28.0588	5.9137	29.0605	3.496	9.42696	3.44515	2.88299	11.2199	8.23642	6.51073	7.04654	9.31224	3.23977	1.65839	4.73376	13.971	5.95792	5.00887	8.54704
3.24277	2.19086	5.92407	4.94753	1.7715	5.99243	2.72908	8.77109	3.32736	9.02302	4.62857	12.5218	28.0404	5.87318	29.1495	3.42357	9.37058	3.50932	2.86568	11.1718	8.19988	6.49302	6.93763	9.34226	3.23627	1.6613	4.74192	13.8733	6.09918	5.01491	8.49383
3.25002	2.1932	5.81252	4.89827	1.76522	5.97092	2.70354	8.80788	3.37731	8.97339	4.63846	12.4595	28.0542	5.8288	29.1816	3.33787	9.24896	3.58493	2.86358	11.1109	8.1831	6.50467	6.84021	9.3454	3.2446	1.6635	4.75624	13.7219	6.24296	4.97902	8.43119
3.25664	2.20086	5.70855	4.88619	1.7523	5.95158	2.73363	8.82629	3.40075	8.87427	4.63307	12.4198	28.0434	5.76411	29.124	3.29032	9.13525	3.64082	2.86685	11.0901	8.08079	6.53413	6.80173	9.31479	3.24986	1.67014	4.78035	13.6479	6.34231	4.91308	8.37148
3.25328	2.2095	5.61128	4.89905	1.74508	5.87388	2.76299	8.82684	3.43325	8.79785	4.60483	12.3906	28.0335	5.71037	29.0658	3.25074	9.12196	3.6509	2.8605	11.0514	7.99419	6.59712	6.63851	9.25478	3.24813	1.68333	4.78712	13.5401	6.39098	4.87612	8.3197
3.25645	2.23535	5.51455	4.91444	1.74291	5.76537	2.78127	8.77228	3.45054	8.7371	4.59405	12.2582	28.1294	5.66326	29.0278	3.19082	9.03947	3.65905	2.84938	11.0891	7.90999	6.64575	6.42537	9.25273	3.257	1.6946	4.80748	13.4594	6.43915	4.8331	8.28698
3.28069	2.26216	5.3829	4.92802	1.74368	5.68279	2.79675	8.72681	3.45351	8.72503	4.58785	12.1501	28.2481	5.60031	29.0057	3.08742	8.97032	3.71256	2.83137	11.1025	7.81056	6.64159	6.22623	9.21554	3.26569	1.71805	4.86325	13.3831	6.57774	4.75826	8.24821
3.30594	2.28768	5.25808	4.85854	1.74571	5.63854	2.83405	8.68653	3.45814	8.72401	4.58478	12.1195	28.2773	5.51827	28.9872	3.01962	8.92485	3.80322	2.83379	11.0542	7.77154	6.63782	6.08693	9.15648	3.27996	1.7275	4.90959	13.4812	6.77158	4.689	8.21722
3.34726	2.29427	5.16627	4.74386	1.75335	5.6011	2.87694	8.66705	3.47137	8.68731	4.58261	12.2129	28.3059	5.47459	28.9677	2.96429	8.85241	3.86019	2.84614	10.949	7.74388	6.632	5.98093	9.14491	3.27741	1.72974	4.93847	13.5437	6.96474	4.6748	8.19727
3.40114	2.3004	5.10587	4.74444	1.75151	5.55066	2.89744	8.64521	3.49883	8.68999	4.53559	12.2812	28.3158	5.4479	28.9204	2.91926	8.79676	3.89442	2.88173	10.8245	7.75526	6.63189	5.92036	9.17327	3.27539	1.73012	4.99293	13.5535	7.13698	4.64637	8.14771
3.47221	2.30099	5.05744	4.71037	1.74448	5.51607	2.93079	8.65773	3.51173	8.61874	4.50683	12.2478	28.291	5.38738	28.8327	2.88003	8.74271	3.88541	2.88425	10.7024	7.7458	6.6307	5.83071	9.1377	3.29019	1.73563	5.04142	13.5109	7.26718	4.62706	8.11735
3.51027	2.2936	4.98474	4.64598	1.74522	5.48961	2.93567	8.70191	3.51236	8.55439	4.49512	12.2831	28.103	5.30569	28.7346	2.84808	8.70658	3.88553	2.87978	10.6132	7.75293	6.62618	5.65765	9.08511	3.31167	1.73085	5.06901	13.4493	7.36862	4.62658	8.12678
3.51925	2.29763	4.86832	4.60666	1.74037	5.47222	2.93918	8.72986	3.50714	8.52958	4.48188	12.2618	27.7839	5.20233	28.6675	2.78712	8.64557	3.88642	2.8583	10.5743	7.74929	6.62392	5.54863	9.0804	3.3374	1.73627	5.07246	13.4365	7.46648	4.6068	8.09474
3.52465	2.29723	4.75128	4.59625	1.74562	5.41976	2.9464	8.74193	3.52141	8.54743	4.43156	12.2552	27.4325	5.13576	28.6151	2.76385	8.56354	3.86245	2.8539	10.6059	7.68664	6.66012	5.49959	9.06346	3.32665	1.75122	5.0778	13.4715	7.56211	4.57271	8.08475
3.51579	2.29743	4.61882	4.60786	1.74922	5.39713	2.97456	8.73982	3.52987	8.54447	4.37341	12.2311	27.1775	5.10417	28.4973	2.72096	8.51416	3.79555	2.85377	10.6052	7.68004	6.68427	5.45979	9.02861	3.3266	1.76453	5.08316	13.453	7.64083	4.54473	7.99624
3.49909	2.29654	4.51507	4.51636	1.75604	5.39528	3.00056	8.68918	3.52798	8.58326	4.33166	12.155	26.9279	5.07258	28.2586	2.68458	8.47633	3.74218	2.83054	10.5974	7.70408	6.68988	5.42123	8.87241	3.31908	1.77066	5.08386	13.4377	7.73946	4.52874	7.81448
3.49256	2.30073	4.45749	4.46712	1.76078	5.39703	3.0204	8.66242	3.51772	8.63341	4.29395	12.0865	26.893	5.05606	28.0831	2.66583	8.47653	3.72929	2.83685	10.5917	7.69696	6.69671	5.38733	8.80745	3.32593	1.78022	5.07827	13.3959	7.84149	4.51538	7.69614
3.47108	2.31166	4.37281	4.45432	1.76427	5.34862	3.03042	8.65113	3.51363	8.65592	4.18493	11.9796	26.8547	5.03534	27.9574	2.65667	8.43279	3.73904	2.82851	10.5909	7.63939	6.73135	5.33992	8.78782	3.34403	1.77522	5.09511	13.3649	7.92356	4.48192	7.56465
3.46176	2.31373	4.27943	4.43089	1.76457	5.3127	3.0549	8.60292	3.5334	8.67943	4.06901	11.9873	26.9099	4.99325	27.8151	2.64445	8.40639	3.8298	2.82623	10.6344	7.59417	6.76062	5.2595	8.83409	3.34921	1.77026	5.11164	13.2905	7.98389	4.4413	7.50859
3.48975	2.31128	4.25596	4.42873	1.75968	5.31231	3.06585	8.52411	3.55627	8.73584	4.04438	12.0133	26.8557	4.92308	27.6973	2.63163	8.37195	3.89796	2.82182	10.7054	7.5548	6.78887	5.17289	8.86256	3.37407	1.77769	5.12068	13.1211	8.04703	4.43677	7.45506
3.53608	2.30448	4.26997	4.31223	1.75511	5.30815	3.08217	8.48044	3.55588	8.74571	4.00977	12.0193	26.8213	4.87018	27.6308	2.63084	8.26272	3.9216	2.80256	10.6857	7.55747	6.80609	5.08736	8.81647	3.41053	1.78725	5.1393	13.0899	8.12012	4.43964	7.43598
3.56718	2.31264	4.28051	4.32267	1.75424	5.28817	3.09566	8.47708	3.54467	8.65898	3.94304	11.9879	26.547	4.86309	27.5744	2.6289	8.00472	3.92224	2.78352	10.6545	7.52443	6.77593	5.03637	8.76294	3.44167	1.79463	5.16597	13.1517	8.22572	4.44053	7.4314
3.62138	2.30639	4.26978	4.3275	1.75848	5.27956	3.10199	8.51329	3.54602	8.57705	3.80914	11.9144	26.3255	4.83451	27.4969	2.60495	7.80059	3.96915	2.76335	10.6213	7.46143	6.73238	4.9608	8.69404	3.46536	1.80281	5.17801	13.1109	8.33706	4.45116	7.42739
3.66511	2.29372	4.26215	4.31301	1.77291	5.29039	3.10837	8.57047	3.5556	8.52082	3.73397	11.8142	25.9445	4.80864	27.3693	2.58157	7.75925	4.01366	2.76363	10.625	7.41083	6.73321	4.90285	8.60845	3.48235	1.80543	5.1969	13.1242	8.41653	4.46055	7.41155
3.67307	2.30746	4.23719	4.27769	1.76926	5.27126	3.12909	8.5806	3.57802	8.45771	3.70981	11.6921	25.5835	4.80261	27.1798	2.5421	7.7938	4.04509	2.7514	10.6066	7.36115	6.75557	4.80628	8.4808	3.48998	1.79751	5.21819	13.2381	8.47574	4.47938	7.41489
3.69519	2.28924	4.18814	4.29304	1.76132	5.21148	3.14557	8.56244	3.58236	8.40511	3.66263	11.6301	25.3955	4.76821	26.9559	2.53576	7.77284	4.06294	2.72214	10.5728	7.34344	6.77789	4.72297	8.43104	3.50099	1.79611	5.24682	13.4194	8.51888	4.47032	7.4096
3.72857	2.26234	4.15685	4.30914	1.76503	5.14506	3.17258	8.55351	3.61341	8.39267	3.59771	11.6371	25.2377	4.72796	26.6627	2.52301	7.74185	4.08965	2.72495	10.5031	7.33527	6.81889	4.63949	8.38067	3.52192	1.79206	5.26513	13.4971	8.55427	4.46138	7.34871
3.8363	2.2646	4.13959	4.30181	1.76491	5.10957	3.19306	8.56865	3.63089	8.38363	3.52963	11.5548	25.2097	4.69908	26.3634	2.50461	7.72501	4.15822	2.7246	10.4206	7.32594	6.8848	4.56994	8.35179	3.53602	1.79772	5.29044	13.4695	8.61747	4.44069	7.26713
3.95407	2.26067	4.12441	4.30385	1.7743	5.07554	3.20569	8.5299	3.65985	8.31793	3.45476	11.5302	25.0479	4.6813	26.1254	2.48528	7.61237	4.27455	2.75062	10.3367	7.29819	6.94425	4.46452	8.27753	3.50997	1.79866	5.37367	13.3937	8.72953	4.42064	7.19294
4.0593	2.26367	4.10627	4.3164	1.77379	5.04361	3.19913	8.52081	3.67868	8.29365	3.37422	11.4585	24.8283	4.64824	25.9114	2.47928	7.53485	4.37264	2.73723	10.2775	7.27651	6.99255	4.36809	8.2078	3.51903	1.79732	5.42631	13.3002	8.86647	4.41166	7.18081
4.11187	2.26291	4.07713	4.30946	1.77256	4.98167	3.19369	8.52874	3.70158	8.27106	3.26343	11.4024	24.6676	4.61322	25.6885	2.48804	7.51478	4.49115	2.73759	10.2095	7.22059	7.04281	4.30146	8.21615	3.54655	1.79148	5.43428	13.2232	9.0204	4.41233	7.18012
4.10215	2.24676	4.02883	4.24722	1.76564	4.90715	3.19335	8.53586	3.71993	8.26312	3.21105	11.3396	24.528	4.57274	25.4303	2.47586	7.49509	4.62776	2.71748	10.1334	7.20935	7.07282	4.26081	8.16832	3.57713	1.795	5.44618	13.1475	9.17375	4.41949	7.18447
4.08915	2.23458	4.00292	4.19786	1.76322	4.83886	3.19734	8.58625	3.75399	8.20899	3.15656	11.3111	24.3668	4.51467	25.0231	2.4746	7.41826	4.85629	2.70256	10.0578	7.19176	7.0811	4.19108	8.05832	3.63236	1.80237	5.44131	13.0188	9.35776	4.43802	7.15272
4.12894	2.21059	3.98376	4.18356	1.7633	4.79561	3.20083	8.62303	3.77143	8.1447	3.12445	11.2754	23.9951	4.47538	24.5083	2.47134	7.37727	5.31099	2.69412	10.0178	7.1468	7.06793	4.09259	7.99196	3.67359	1.80346	5.44817	12.9902	9.57702	4.44318	7.1471
4.30975	2.17334	3.96477	4.19005	1.75923	4.72839	3.20551	8.67897	3.79238	8.07838	3.10217	11.1574	23.9165	4.43644	24.0809	2.45184	7.32189	5.64105	2.69698	10.0274	7.11936	7.10133	4.00258	7.96641	3.73995	1.80656	5.4568	12.9776	9.81113	4.45725	7.123
4.47596	2.11679	3.93047	4.22448	1.76037	4.62949	3.21239	8.69964	3.8119	8.0398	3.05949	11.0281	23.8136	4.393	23.7645	2.44477	7.27345	5.78241	2.70078	10.059	7.11418	7.21171	3.95168	7.8995	3.77396	1.82067	5.44613	13.0101	10.0199	4.47275	7.10657
4.63831	2.0985	3.89155	4.20184	1.74979	4.48268	3.21589	8.68708	3.82193	7.94325	3.01918	10.989	23.5652	4.35284	23.4969	2.43134	7.21992	5.89183	2.6969	10.0397	7.12554	7.26194	3.90743	7.85915	3.79103	1.83029	5.41864	12.9402	10.129	4.46805	7.09906
4.75602	2.10259	3.86539	4.19448	1.75535	4.34628	3.21933	8.65038	3.79551	7.80392	2.98237	10.9729	23.4308	4.34236	23.2664	2.42326	7.15564	6.02871	2.69666	9.99782	7.1561	7.24786	3.86229	7.84279	3.79734	1.83626	5.40683	12.9069	10.2522	4.45638	7.08308
4.83096	2.10887	3.84108	4.26359	1.76053	4.29087	3.22238	8.63794	3.75773	7.72426	2.97674	10.9867	22.9355	4.29807	23.0961	2.40025	7.07963	6.12017	2.699	9.92255	7.1707	7.19222	3.8	7.81859	3.7972	1.83903	5.39666	12.8633	10.4131	4.44255	7.09731
4.88396	2.08631	3.83675	4.30244	1.76185	4.24381	3.23724	8.72793	3.72753	7.67261	2.97382	10.9703	22.3818	4.25509	22.8918	2.39452	6.99876	6.26169	2.70369	9.80165	7.14942	7.1501	3.75528	7.82107	3.82063	1.83167	5.38585	12.836	10.5664	4.45713	7.0715
4.95048	2.07164	3.83211	4.30454	1.75731	4.19661	3.24184	8.81252	3.71487	7.64725	2.97548	10.9837	21.8239	4.23471	22.5798	2.35984	6.894	6.43899	2.70216	9.75729	7.09795	7.14505	3.72504	7.8659	3.85339	1.82699	5.38053	12.808	10.6967	4.47071	7.01947
5.0611	2.07509	3.81535	4.30727	1.75789	4.18761	3.26453	8.81838	3.73529	7.63213	2.93857	10.983	21.5568	4.19779	22.1573	2.35389	6.84759	6.66224	2.69308	9.67773	7.08165	7.16478	3.70333	7.94648	3.86976	1.8347	5.36633	12.579	10.8249	4.47673	6.9582
5.11566	2.07326	3.80002	4.28477	1.74742	4.17946	3.26724	8.83043	3.7358	7.59701	2.95712	11.0183	21.2906	4.1615	21.5522	2.35006	6.80059	6.84739	2.69151	9.54139	7.05945	7.1958	3.69155	8.0227	3.91555	1.83308	5.35372	12.3626	10.8994	4.46928	6.90341
5.14947	2.06088	3.76634	4.25625	1.73993	4.16147	3.27193	8.87583	3.72607	7.52487	3.05877	10.9905	20.7896	4.12814	20.6653	2.33678	6.75675	6.99761	2.68807	9.42748	7.04186	7.26354	3.67201	8.0586	3.96247	1.82124	5.38861	12.29	10.9952	4.47026	6.85066
5.19359	2.05021	3.7215	4.25472	1.74384	4.16936	3.27855	8.94833	3.70655	7.44935	3.05312	10.9653	20.5025	4.09724	19.6784	2.33419	6.75194	7.11763	2.6872	9.35275	7.00197	7.36403	3.61086	8.07858	4.02897	1.8134	5.38047	12.2248	11.1211	4.47565	6.83173
5.23073	2.06729	3.68855	4.24919	1.74483	4.19757	3.27066	8.99944	3.70958	7.3418	3.03533	10.9536	20.5056	4.05186	18.6902	2.33631	6.74148	7.26435	2.68094	9.32271	6.94749	7.40786	3.54082	8.12363	4.09448	1.81313	5.34153	12.1278	11.2215	4.46611	6.80085
5.28228	2.07193	3.67694	4.24813	1.737	4.20376	3.27384	9.02141	3.71535	7.21197	3.04567	10.9347	20.5008	4.03977	17.904	2.34313	6.71685	7.41979	2.67446	9.31927	6.92837	7.41995	3.46375	8.16033	4.13022	1.80971	5.30951	12.1099	11.2842	4.43007	6.74421
5.33842	2.07266	3.668	4.20939	1.74421	4.18722	3.27061	8.98953	3.71781	7.11341	3.07718	10.7562	20.3029	4.01406	17.4733	2.34232	6.65567	7.66727	2.67471	9.29522	6.88181	7.4177	3.35142	8.18504	4.15855	1.80575	5.32986	12.1435	11.3436	4.42871	6.67081
5.39622	2.11306	3.62233	4.15934	1.74601	4.16876	3.28735	8.97969	3.72479	7.1343	3.09281	10.7109	19.9909	4.00295	17.3521	2.34804	6.6092	7.87016	2.66364	9.25798	6.85693	7.41011	3.26949	8.15845	4.17918	1.81459	5.32925	12.0918	11.3656	4.43939	6.59584
5.45518	2.13912	3.50982	4.13843	1.74096	4.17523	3.2872	9.02815	3.73125	7.14069	3.08808	10.6251	19.7246	3.99245	17.3261	2.34451	6.59966	8.05249	2.66219	9.23335	6.84442	7.37497	3.2385	8.16537	4.22072	1.79724	5.33399	12.0282	11.3984	4.4542	6.50558
5.50599	2.16719	3.42456	4.09711	1.74067	4.19407	3.29844	9.04663	3.72758	7.11556	3.11834	10.5256	19.5892	3.97366	17.2287	2.33743	6.609	8.39228	2.66662	9.22426	6.79854	7.34875	3.21069	8.15985	4.2564	1.79633	5.34546	12.1245	11.4262	4.45575	6.40798
5.58819	2.1747	3.36899	4.04474	1.73386	4.23205	3.31239	9.0276	3.71002	7.05968	3.15311	10.224	19.3957	3.96102	16.9488	2.32627	6.58276	8.83388	2.65721	9.21538	6.81439	7.34152	3.17141	8.11339	4.27906	1.78757	5.29416	12.1809	11.4551	4.4336	6.30473
5.73496	2.1694	3.34785	4.03556	1.7358	4.24084	3.31432	8.94421	3.705	7.02217	3.1503	9.76024	18.941	3.93342	16.5883	2.31523	6.53936	9.25061	2.65135	9.21127	6.81964	7.37594	3.1379	8.07563	4.29766	1.78319	5.22715	12.2165	11.4697	4.42542	6.18991
5.84807	2.14962	3.32501	4.02049	1.73398	4.24653	3.29739	8.847	3.70019	6.99681	3.12528	9.68968	18.3927	3.90443	16.198	2.29649	6.47753	9.6318	2.64586	9.21734	6.80574	7.41644	3.09544	8.07195	4.31731	1.78311	5.18982	12.2235	11.4939	4.42929	6.10105
5.91775	2.15045	3.28377	3.97792	1.73524	4.26823	3.30949	8.76545	3.69353	6.94136	3.11661	9.64007	18.1833	3.89166	15.8791	2.29975	6.40854	9.89126	2.62901	9.19001	6.8229	7.42764	3.04927	8.12247	4.3352	1.78056	5.15161	12.1876	11.5332	4.42121	6.04671
5.94994	2.14875	3.2309	3.9556	1.73852	4.26877	3.28044	8.71076	3.68409	6.87943	3.13127	9.53585	18.007	3.91512	15.5017	2.29807	6.30308	10.1234	2.63116	9.13637	6.84595	7.45092	3.00583	8.17199	4.3567	1.77538	5.14682	12.1409	11.6144	4.40622	5.97273
5.98301	2.14493	3.1464	3.93146	1.73851	4.24297	3.26106	8.71257	3.66929	6.85225	3.15685	9.40399	17.5813	3.93069	15.1387	2.29212	6.17898	10.4157	2.63275	9.04465	6.82839	7.46652	2.97574	8.24099	4.37499	1.78552	5.15285	12.095	11.6486	4.39482	5.85904
6.03621	2.14314	3.10106	3.89924	1.7378	4.2126	3.28887	8.72559	3.66787	6.92733	3.16083	9.3638	17.5255	3.90566	14.8287	2.2847	6.1349	10.8333	2.62586	8.93175	6.8358	7.49447	2.95916	8.28062	4.3916	1.79048	5.165	11.9849	11.6611	4.36749	5.6927
6.08536	2.15033	3.08559	3.86553	1.74534	4.17095	3.30136	8.71935	3.68695	6.91742	3.17455	9.32609	17.5117	3.89322	14.547	2.29294	6.09096	11.2791	2.62556	8.78704	6.80613	7.48152	2.89039	8.37493	4.39475	1.80056	5.16515	11.9245	11.682	4.31481	5.56453
6.13888	2.14365	3.02985	3.8569	1.74396	4.12921	3.30374	8.67805	3.68384	6.88391	3.18002	9.27417	17.3993	3.89285	14.3639	2.30594	6.0529	11.6244	2.63167	8.64423	6.70805	7.43054	2.81773	8.46365	4.40336	1.80499	5.15645	12.0039	11.6935	4.27579	5.50012
6.16958	2.14121	2.98213	3.81058	1.74791	4.06846	3.3113	8.61553	3.68193	6.80622	3.18688	9.25316	17.327	3.88851	14.2456	2.29078	6.01741	12.0551	2.6362	8.55694	6.63815	7.35947	2.76876	8.50373	4.42395	1.7937	5.12034	11.9492	11.7174	4.27566	5.45865
6.20442	2.12305	2.93562	3.79721	1.73671	4.05017	3.30382	8.54937	3.6829	6.74207	3.18905	9.1902	17.2336	3.89131	14.089	2.28554	5.99911	12.5429	2.63903	8.5137	6.60995	7.29007	2.75197	8.48889	4.45869	1.78564	5.11003	11.8848	11.8287	4.27823	5.41628
6.25093	2.12202	2.90179	3.80595	1.74191	4.0338	3.2917	8.50587	3.67899	6.66956	3.17679	9.14587	17.2877	3.90062	13.8329	2.28224	5.97858	13.0317	2.64509	8.44105	6.61669	7.23356	2.72885	8.48337	4.49437	1.78177	5.10927	11.8313	11.9382	4.26534	5.38637
6.29774	2.13366	2.84427	3.8108	1.74107	4.0084	3.27526	8.53261	3.65774	6.54361	3.15638	9.07303	17.2948	3.90766	13.566	2.26515	5.95867	13.5439	2.63263	8.33557	6.59241	7.2068	2.69759	8.50187	4.5344	1.78414	5.09634	11.9594	12.0409	4.24227	5.33792
6.33396	2.13846	2.81552	3.81197	1.73072	3.98822	3.25911	8.56027	3.63026	6.39449	3.12899	9.04943	17.3555	3.91787	13.2024	2.25643	5.92312	14.2418	2.61366	8.24991	6.56578	7.24146	2.6843	8.53138	4.56012	1.7925	5.10552	12.1913	12.1055	4.20939	5.25298
6.37861	2.14365	2.76984	3.78768	1.72486	3.96688	3.29453	8.54483	3.59423	6.30428	3.10792	9.01636	17.3467	3.92068	12.8247	2.24084	5.90061	14.9079	2.60978	8.21705	6.53472	7.27168	2.62719	8.58339	4.55948	1.78528	5.18787	12.4057	12.146	4.17499	5.16268
6.43613	2.15225	2.76047	3.72363	1.72606	3.93804	3.3572	8.5124	3.56483	6.25681	3.08969	9.00395	17.2725	3.90564	12.4425	2.22267	5.88046	15.3572	2.60523	8.1956	6.53435	7.29838	2.57631	8.61634	4.56577	1.77717	5.25087	12.4804	12.1803	4.15692	5.13075
6.49171	2.15478	2.72283	3.6762	1.73069	3.89552	3.36338	8.48815	3.59088	6.24095	3.0879	9.04982	17.2739	3.88064	12.2464	2.22382	5.82352	15.6057	2.59611	8.18115	6.53012	7.34076	2.56996	8.64588	4.57089	1.76947	5.26531	12.4834	12.226	4.14929	5.09056
6.52083	2.16574	2.66125	3.57778	1.73418	3.86881	3.3889	8.50138	3.59354	6.22264	3.09549	9.03102	17.2249	3.89928	12.2206	2.24344	5.76839	15.8748	2.57425	8.16518	6.55229	7.37421	2.5713	8.72316	4.5833	1.75451	5.26997	12.5527	12.2608	4.12765	5.02284
6.54576	2.16417	2.63199	3.53989	1.73911	3.841	3.46106	8.58391	3.59096	6.19229	3.09256	8.96929	17.0046	3.94156	12.2253	2.24187	5.71647	16.3617	2.55157	8.15356	6.55012	7.37517	2.55685	8.74837	4.59746	1.74508	5.26434	12.7394	12.278	4.10019	4.94591
6.59058	2.15544	2.62407	3.50947	1.73895	3.79594	3.55403	8.62693	3.56278	6.13965	3.07732	8.8648	16.9488	3.97235	12.2644	2.23485	5.69922	17.0472	2.5055	8.12539	6.60995	7.36779	2.53811	8.77399	4.62112	1.74	5.23979	12.8631	12.2377	4.07934	4.88783
6.68267	2.15006	2.62352	3.49051	1.74018	3.73128	3.6079	8.63567	3.52457	6.02338	3.06664	8.85709	16.9199	3.99385	12.3427	2.23298	5.69467	17.7222	2.47801	8.09393	6.62144	7.36369	2.5179	8.81307	4.63492	1.74749	5.18073	12.8579	12.227	4.06609	4.8801
6.792	2.15014	2.61835	3.45276	1.74454	3.67779	3.64037	8.64028	3.50436	5.93502	3.04898	8.68905	16.8258	4.01287	12.4213	2.23653	5.67484	18.4169	2.46664	8.04646	6.63171	7.37424	2.50662	8.81531	4.66201	1.74364	5.16278	12.7958	12.2655	4.09272	4.86965
6.92537	2.13946	2.62081	3.43537	1.74728	3.63137	3.63855	8.62504	3.51179	5.86224	3.04367	8.55227	16.7271	4.01637	12.4702	2.23252	5.65083	19.2328	2.4346	8.02853	6.59247	7.37089	2.50862	8.79267	4.70757	1.74458	5.13342	12.8426	12.3178	4.08975	4.86892
7.06819	2.12958	2.62278	3.41064	1.73231	3.59375	3.61439	8.61527	3.4978	5.81958	3.03816	8.47181	16.5337	4.03568	12.5362	2.22974	5.59741	19.7901	2.40909	7.9774	6.56733	7.38976	2.51159	8.7262	4.73235	1.7244	5.09239	12.8544	12.3904	4.09273	4.82613
7.16821	2.12813	2.61911	3.39235	1.71978	3.56173	3.61818	8.64791	3.49549	5.75517	3.03003	8.28243	16.3754	4.04432	12.6212	2.23662	5.54448	20.1539	2.39034	7.88283	6.57696	7.48141	2.51205	8.71421	4.7368	1.72261	5.06087	12.9645	12.5099	4.08997	4.77111
7.25494	2.13711	2.58913	3.36336	1.72024	3.51115	3.6224	8.73629	3.49299	5.68427	3.03153	8.17141	16.4255	4.03178	12.7036	2.25252	5.50239	20.5804	2.38301	7.76667	6.5668	7.62038	2.49414	8.7101	4.73424	1.7172	5.0602	13.1047	12.557	4.09296	4.71968
7.32155	2.1267	2.55545	3.32615	1.72017	3.46719	3.63914	8.80554	3.48877	5.64896	3.04525	8.0769	16.4372	4.0346	12.7964	2.2364	5.46984	21.1096	2.3805	7.67322	6.53247	7.74588	2.49126	8.68298	4.72993	1.71559	5.09729	13.2314	12.5177	4.06255	4.68696
7.35955	2.11971	2.5687	3.28804	1.71977	3.45949	3.66039	8.80596	3.48212	5.63075	3.04728	8.05505	16.4302	4.06322	12.9247	2.22565	5.43168	21.7088	2.36839	7.6324	6.5188	7.83483	2.48184	8.6333	4.75118	1.711	5.13612	13.2994	12.5349	4.07104	4.65942
7.38991	2.13173	2.56403	3.32768	1.71194	3.41935	3.6734	8.85649	3.47076	5.61232	3.05437	8.00339	16.4264	4.07014	13.1138	2.2336	5.40867	22.1527	2.35729	7.62882	6.48144	7.88222	2.48131	8.62609	4.84117	1.70912	5.16535	13.34	12.6106	4.05789	4.61904
7.43933	2.11235	2.55998	3.29754	1.69546	3.37878	3.67506	8.88904	3.43921	5.54162	3.05809	7.91351	16.43	4.04867	13.5188	2.27238	5.39278	22.3969	2.33447	7.62683	6.50053	7.86713	2.47699	8.60505	4.92751	1.71596	5.1986	13.6432	12.7199	4.04734	4.54963
7.49379	2.09806	2.56086	3.27455	1.69545	3.35939	3.65409	8.89236	3.42815	5.42876	3.06191	7.84826	16.449	4.04627	13.7662	2.31379	5.37399	22.5369	2.30714	7.59452	6.57395	7.80718	2.46322	8.48843	4.95156	1.7242	5.25469	13.835	12.9103	4.04256	4.50279
7.56064	2.08891	2.5687	3.28373	1.6952	3.35558	3.64237	8.88638	3.44761	5.36434	3.09226	7.7689	16.5644	4.06821	13.8655	2.37021	5.33894	22.8037	2.29989	7.55351	6.63612	7.77819	2.46355	8.42574	4.9631	1.73074	5.31576	14.0651	13.1841	4.03308	4.46419
7.61702	2.09266	2.57738	3.28288	1.69908	3.368	3.66298	8.87038	3.46214	5.25609	3.12133	7.68477	16.5659	4.13548	13.892	2.39134	5.30797	23.2292	2.28605	7.53283	6.65677	7.73685	2.4515	8.39119	4.96172	1.73269	5.40054	14.3914	13.4331	4.028	4.43384
7.69328	2.08261	2.56398	3.26509	1.70392	3.3497	3.6613	8.85389	3.46674	5.08799	3.16204	7.60126	16.4731	4.2708	13.9422	2.38324	5.26556	23.6882	2.25118	7.44234	6.62357	7.7019	2.44555	8.35785	4.98041	1.72554	5.45455	14.7054	13.5346	4.0168	4.43288
7.77926	2.07214	2.55661	3.23529	1.69803	3.32282	3.66803	8.82305	3.46308	5.04866	3.202	7.55993	16.3726	4.43456	14.0115	2.39676	5.17887	24.0489	2.2324	7.32788	6.60358	7.71631	2.43037	8.29003	4.97688	1.71805	5.49983	14.9491	13.5486	3.98479	4.43724
7.90157	2.08065	2.52523	3.21909	1.68756	3.29468	3.67874	8.77722	3.46049	5.03668	3.22836	7.54377	16.3227	4.58233	14.0354	2.41455	5.14496	24.3238	2.2356	7.2376	6.59978	7.75911	2.42748	8.23847	4.98067	1.72716	5.53001	15.0294	13.5929	3.96193	4.41783
8.02221	2.0708	2.4867	3.20755	1.68485	3.27785	3.67769	8.76319	3.50177	5.01722	3.23723	7.53995	16.2543	4.71847	14.0436	2.44817	5.08681	24.5828	2.22275	7.2017	6.62092	7.81784	2.42523	8.163	5.0101	1.72688	5.55974	15.0217	13.6659	3.95604	4.4061
8.19502	2.06495	2.44283	3.16549	1.68441	3.29262	3.67663	8.79694	3.49139	4.93744	3.24513	7.49091	16.1551	4.82778	14.0785	2.47703	5.08571	25.0174	2.20479	7.20299	6.63621	7.89626	2.41363	8.11265	5.03557	1.7246	5.58209	15.0007	13.7614	3.93908	4.38061
8.33811	2.07219	2.40229	3.15702	1.67813	3.30076	3.67645	8.76969	3.53478	4.87654	3.2737	7.44647	16.1265	4.95959	14.1178	2.48875	5.05593	25.7615	2.17045	7.12405	6.62249	7.93914	2.40538	8.10533	5.04873	1.70631	5.58904	15.0076	13.8667	3.9356	4.36921
8.42693	2.08773	2.38826	3.15714	1.66883	3.29984	3.67218	8.6876	3.52335	4.77643	3.28779	7.3179	15.9907	5.12424	14.1476	2.50636	4.97271	26.3409	2.14911	6.97287	6.606	7.91559	2.39664	8.10174	5.04762	1.71307	5.58466	15.1116	13.9651	3.94448	4.35911
8.48983	2.0999	2.3758	3.15786	1.65963	3.30452	3.66473	8.65337	3.48692	4.64532	3.29902	7.26297	16.0356	5.27777	14.1837	2.52681	4.88418	26.748	2.14386	6.82881	6.57912	7.88325	2.39178	8.07217	5.04844	1.72998	5.54547	15.1904	14.0477	3.9369	4.31314
8.53916	2.11126	2.35727	3.11542	1.64597	3.30619	3.67543	8.65899	3.44045	4.53744	3.31522	7.21978	16.1842	5.41464	14.1998	2.59473	4.8242	27.2856	2.1382	6.7114	6.53802	7.80852	2.39851	8.01914	5.07897	1.73703	5.53559	15.1616	14.1163	3.92026	4.2418
8.58276	2.11404	2.36528	3.10605	1.64749	3.28649	3.68861	8.61463	3.4117	4.35021	3.35558	7.18335	16.252	5.65544	14.2064	2.67838	4.76794	27.787	2.13855	6.69545	6.54547	7.73887	2.40248	7.9771	5.10307	1.73778	5.53067	15.0876	14.1901	3.90055	4.15668
8.65215	2.12781	2.37574	3.10257	1.64067	3.29444	3.68253	8.55924	3.40505	4.15683	3.38874	7.07959	16.2041	5.87967	14.2109	2.78197	4.7064	28.2948	2.11656	6.70268	6.53885	7.68834	2.39426	7.9541	5.12791	1.74189	5.58867	15.1272	14.3461	3.89164	4.10005
8.71536	2.14552	2.38618	3.08584	1.62863	3.29835	3.68656	8.51626	3.42543	4.03129	3.46677	6.99279	16.1616	6.16204	14.165	2.99069	4.65349	28.971	2.11298	6.6694	6.49896	7.62204	2.37264	7.91048	5.15756	1.7338	5.67627	15.2765	14.4245	3.88801	4.06007
8.79812	2.15988	2.3945	3.07206	1.62395	3.29458	3.69891	8.45451	3.43617	4.00284	3.56888	6.9483	16.0839	6.32275	14.101	3.13317	4.60333	30.0327	2.06791	6.57519	6.46173	7.57317	2.36785	7.83659	5.20718	1.72785	5.73018	15.6092	14.4658	3.88704	4.05121
8.90482	2.18733	2.38946	3.06687	1.61656	3.29145	3.72946	8.43036	3.44999	3.98376	3.6328	6.90655	16.1067	6.40317	14.0216	3.19457	4.53485	30.8118	2.05421	6.54151	6.40998	7.5437	2.36271	7.77988	5.30401	1.72848	5.71559	16.024	14.4874	3.83477	4.04615
8.91303	2.19669	2.37582	3.04218	1.61535	3.279	3.75022	8.43464	3.47365	3.96683	3.67657	6.87041	16.1136	6.50083	13.9791	3.20974	4.4611	31.3867	2.04067	6.55968	6.37084	7.48795	2.36494	7.74451	5.38942	1.72959	5.69031	16.2334	14.5131	3.79165	4.03652
8.89573	2.18968	2.38794	2.97867	1.61685	3.26965	3.77519	8.47819	3.47465	3.95083	3.68737	6.85655	16.0695	6.62785	13.9619	3.24973	4.41094	32.0533	2.02709	6.57374	6.3408	7.38239	2.35483	7.72111	5.46511	1.72748	5.67764	16.3394	14.534	3.77324	3.98347
8.85066	2.18284	2.43365	2.92133	1.61077	3.26036	3.79918	8.44169	3.47933	3.92979	3.69758	6.8383	16.0672	6.69237	13.9477	3.37143	4.36909	32.7178	2.01516	6.5626	6.32053	7.30049	2.35659	7.72528	5.49991	1.72154	5.6513	16.6539	14.6247	3.77023	3.92792
8.84865	2.18072	2.46541	2.90773	1.59497	3.27517	3.8043	8.35243	3.49063	3.89766	3.7614	6.85163	16.1168	6.81328	13.8933	3.55591	4.28982	33.2212	2.00859	6.51961	6.32737	7.25361	2.3709	7.71032	5.56257	1.71005	5.64313	17.1005	14.7581	3.77174	3.90103
8.89923	2.17646	2.49424	2.95754	1.58882	3.29843	3.80992	8.2416	3.46334	3.85225	3.84804	6.86415	16.1864	6.96214	13.8112	3.85206	4.2094	33.4743	2.01133	6.46204	6.31264	7.224	2.36711	7.70661	5.63332	1.71447	5.64838	17.6819	14.8262	3.77532	3.89053
9.02344	2.18163	2.53943	3.03222	1.58892	3.28678	3.81201	8.09739	3.42045	3.83949	3.92517	6.85639	16.1614	7.05782	13.7408	4.11081	4.14499	33.8362	2.00917	6.42358	6.30188	7.20314	2.359	7.7032	5.7499	1.71472	5.65916	18.0769	14.812	3.77348	3.8839
9.13819	2.17613	2.55694	3.07096	1.59123	3.25307	3.82291	8.04088	3.45398	3.8237	3.9271	6.79987	16.0949	7.19164	13.7247	4.2873	4.05138	34.3314	1.99696	6.34864	6.30508	7.18962	2.35136	7.6905	5.83878	1.7024	5.68389	18.3954	14.8295	3.74511	3.86986
9.13665	2.16948	2.55509	3.09392	1.59794	3.15098	3.82135	8.05614	3.49137	3.82136	3.8914	6.72544	16.0095	7.32661	13.7156	4.49296	4.01477	35.0272	1.98649	6.31396	6.2703	7.16427	2.35174	7.68958	5.86476	1.69314	5.70253	18.8136	14.8692	3.7109	3.8427
9.08835	2.16496	2.55568	3.12894	1.60761	3.09813	3.81296	7.99676	3.50369	3.80066	3.8707	6.60632	15.869	7.42785	13.6815	4.61459	3.96305	35.6474	1.98005	6.28997	6.24356	7.10088	2.36926	7.67069	5.86833	1.68974	5.71744	19.1245	14.8707	3.67668	3.80924
9.06656	2.17178	2.5657	3.14839	1.60845	3.1204	3.79862	7.90449	3.50868	3.78085	3.91609	6.52893	15.7965	7.56388	13.5911	4.78042	3.91721	36.1607	1.96807	6.26277	6.21556	6.99668	2.3634	7.63783	5.9274	1.70845	5.75093	19.4166	14.8344	3.63971	3.73977
9.13861	2.18576	2.57135	3.23067	1.61643	3.12098	3.79858	7.79105	3.49444	3.76109	3.9916	6.49989	15.7375	7.74633	13.479	5.07905	3.90266	36.631	1.96113	6.24993	6.18016	6.89194	2.35759	7.55121	6.05017	1.71323	5.82765	19.6807	14.8546	3.60137	3.6913
9.19276	2.20888	2.64821	3.24927	1.63421	3.1013	3.81272	7.74416	3.48027	3.76531	4.03732	6.47287	15.6863	7.94219	13.3294	5.36389	3.87601	36.9296	1.93454	6.22113	6.19715	6.82856	2.33322	7.4556	6.14765	1.71189	5.86385	19.9353	14.8916	3.57867	3.63602
9.22949	2.20933	2.70704	3.29739	1.65189	3.06591	3.81094	7.73084	3.48398	3.77667	4.06085	6.41042	15.6353	8.15882	13.1965	5.55793	3.85643	37.212	1.93699	6.18532	6.2412	6.78403	2.33198	7.34872	6.2343	1.71102	5.91027	20.1455	14.9045	3.5659	3.58616
9.29971	2.22395	2.73024	3.3148	1.68121	3.02181	3.8075	7.77914	3.491	3.79377	4.07981	6.3486	15.5159	8.31836	13.0835	5.62524	3.83071	37.5922	1.93113	6.17761	6.26945	6.76464	2.32198	7.23696	6.31304	1.71492	5.99243	20.3174	14.9119	3.56381	3.52309
9.41107	2.24827	2.77717	3.37191	1.70841	3.00066	3.80479	7.76403	3.48106	3.78284	4.08887	6.27748	15.4892	8.45525	12.9723	5.75338	3.79053	38.3612	1.91855	6.17582	6.29841	6.75387	2.33314	7.12415	6.37369	1.71211	6.08049	20.4366	14.9698	3.55494	3.46684
9.58531	2.27641	2.90239	3.41894	1.75866	2.99932	3.7941	7.69381	3.50231	3.77911	4.11571	6.23912	15.4096	8.54614	12.8205	6.07317	3.73427	39.252	1.91001	6.17042	6.27157	6.80112	2.33855	7.04295	6.42492	1.71433	6.09966	20.4974	15.0037	3.56511	3.42303
9.69633	2.29605	3.11158	3.50341	1.76817	2.98611	3.79079	7.61617	3.50433	3.76515	4.23802	6.25883	15.1369	8.61965	12.6379	6.44058	3.68571	40.0459	1.91375	6.15446	6.21571	6.88443	2.34408	6.98877	6.46707	1.71258	6.08734	20.4815	15.0138	3.54183	3.37309
9.75792	2.29968	3.36391	3.5956	1.78573	2.95679	3.79355	7.56483	3.52478	3.73048	4.36033	6.26381	15.0305	8.73121	12.5098	6.80872	3.6319	40.6928	1.92535	6.13797	6.11749	6.93311	2.3368	6.96701	6.49816	1.7138	6.03253	20.5341	15.0481	3.50673	3.33214
9.81554	2.30233	3.48559	3.63464	1.82748	2.93086	3.79294	7.55468	3.52959	3.71427	4.40947	6.27258	14.8989	8.84115	12.4261	7.10023	3.6494	41.3224	1.9285	6.11665	6.04162	6.94322	2.33072	6.96705	6.52597	1.71971	5.99685	20.6334	15.0616	3.47978	3.31241
9.93808	2.30905	3.51896	3.69809	1.88861	2.92494	3.7894	7.53796	3.56233	3.73033	4.41799	6.2049	14.8784	8.95851	12.3861	7.474	3.6812	41.8836	1.92943	6.10755	6.01649	6.9315	2.3284	6.9514	6.58881	1.71977	6.04866	20.8343	15.117	3.50273	3.29533
10.1232	2.30857	3.54833	3.82672	1.95136	2.9253	3.78061	7.49411	3.5744	3.74379	4.42643	6.11482	14.803	9.0855	12.3564	7.87446	3.63972	42.41	1.93633	6.09344	6.01396	6.89423	2.32395	6.89785	6.68295	1.72777	6.11824	20.9889	15.2007	3.55708	3.25131
10.3692	2.33666	3.6034	3.97453	1.99455	2.91636	3.77348	7.44357	3.58552	3.74703	4.43441	6.08481	14.7513	9.22538	12.3062	8.19901	3.59926	42.865	1.93456	6.07111	6.0134	6.85734	2.32964	6.84208	6.79896	1.73179	6.206	21.002	15.2824	3.60502	3.20018
10.504	2.35621	3.66141	4.07927	2.03471	2.89612	3.74398	7.43094	3.61697	3.7454	4.46376	6.077	14.6845	9.33278	12.1974	8.46863	3.59173	43.135	1.93193	6.04152	5.97442	6.81636	2.32823	6.80517	6.89891	1.71905	6.31735	21.0457	15.3398	3.63042	3.1876
10.5252	2.37628	3.72285	4.21606	2.09174	2.90226	3.68158	7.42203	3.66598	3.74286	4.47495	5.98862	14.6181	9.4628	12.0584	8.69211	3.57212	43.2751	1.90805	5.98563	5.98719	6.83563	2.33634	6.77625	6.92946	1.71553	6.34075	21.2013	15.4428	3.67635	3.18135
10.6136	2.38699	3.793	4.37909	2.14562	2.91364	3.66386	7.42003	3.73725	3.74373	4.48713	5.91323	14.5612	9.66535	11.9321	8.9651	3.57785	43.4169	1.89304	5.92466	5.98734	6.89704	2.32888	6.72888	6.95559	1.70031	6.36055	21.346	15.5609	3.73616	3.18468
10.7787	2.42926	3.85532	4.48431	2.2275	2.91602	3.66006	7.42869	3.74602	3.73883	4.50673	5.88629	14.5497	9.85935	11.842	9.30046	3.5925	43.8289	1.88845	5.87235	6.01469	6.93266	2.3277	6.63993	7.01171	1.70407	6.46965	21.4561	15.6251	3.81567	3.18089
10.8787	2.48791	3.90785	4.52016	2.3769	2.93091	3.65043	7.4267	3.75731	3.66877	4.53804	5.78984	14.5707	10.009	11.8538	9.55082	3.59853	44.2425	1.90428	5.78339	6.02088	6.96093	2.33585	6.52754	7.11065	1.7078	6.57768	21.5148	15.6599	3.94162	3.16208
10.9547	2.5334	3.92956	4.5774	2.49226	2.93537	3.63664	7.45105	3.80041	3.59587	4.58899	5.72577	14.6585	10.1705	11.8855	9.79981	3.61346	44.2791	1.91023	5.73341	6.04898	7.00438	2.35373	6.39015	7.2801	1.71244	6.62201	21.5302	15.6111	4.04793	3.15723
11.0746	2.57652	3.98389	4.7238	2.58543	2.97704	3.622	7.50708	3.90232	3.48294	4.64691	5.70982	14.5191	10.3941	11.8554	10.0681	3.62515	44.0617	1.91149	5.72624	6.04543	7.10224	2.35678	6.26273	7.44311	1.72154	6.68671	21.5502	15.5326	4.14883	3.16319
11.2566	2.61436	4.06802	4.93606	2.64052	3.0076	3.61253	7.50969	4.0288	3.4316	4.68946	5.73356	14.3858	10.558	11.7404	10.3274	3.6502	43.8834	1.92081	5.71697	6.01861	7.23467	2.35661	6.09707	7.54284	1.72775	6.78819	21.5893	15.4693	4.21279	3.12884
11.3826	2.67784	4.10779	5.07687	2.69906	3.03195	3.6063	7.47732	4.14548	3.41069	4.71733	5.69986	14.3297	10.6666	11.6184	10.6232	3.67191	44.1238	1.9253	5.69886	6.04514	7.28937	2.36684	5.97746	7.63011	1.72475	6.8653	21.6494	15.388	4.2183	3.07568
11.4913	2.73817	4.14612	5.33804	2.76399	3.04969	3.59287	7.44239	4.20004	3.41731	4.78232	5.66782	14.3449	10.7934	11.5288	10.9567	3.66443	44.7917	1.91953	5.6829	6.08131	7.28849	2.37679	5.88718	7.69043	1.73392	6.94745	21.6458	15.3393	4.25101	3.06448
11.6839	2.7879	4.22654	5.80804	2.85951	3.08974	3.5805	7.41634	4.24999	3.41939	4.82011	5.64071	14.3299	10.9032	11.451	11.3009	3.66742	45.733	1.93043	5.66588	6.06755	7.27382	2.39052	5.82433	7.76169	1.73969	7.04747	21.6999	15.3019	4.35198	3.05201
12.1151	2.81844	4.31385	6.10775	2.99606	3.12012	3.56517	7.42029	4.29628	3.30627	4.84748	5.61792	14.2979	11.0199	11.3886	11.7298	3.66472	46.5996	1.92464	5.61344	6.07182	7.28294	2.38993	5.75127	7.8872	1.74139	7.22491	21.9887	15.2057	4.55069	3.04113
12.5554	2.84739	4.36607	6.2818	3.10313	3.16981	3.52275	7.409	4.40141	3.15516	4.87806	5.56981	14.2341	11.2726	11.3594	12.4525	3.67192	46.9001	1.92804	5.56936	6.03414	7.27162	2.38438	5.64911	8.03986	1.7709	7.29042	22.2628	15.1434	4.73329	3.02282
12.9177	2.90983	4.43427	6.35333	3.17588	3.21015	3.51269	7.35576	4.47001	3.13009	4.90856	5.48022	14.0558	11.4885	11.3666	13.1287	3.68548	46.9218	1.91553	5.5436	6.01604	7.25897	2.38148	5.54436	8.2865	1.77636	7.31094	22.3277	15.1515	4.94712	2.99846
13.1705	2.95479	4.50101	6.46594	3.24858	3.22806	3.49691	7.37144	4.55646	3.14776	4.92679	5.44622	13.8919	11.6473	11.3815	13.6526	3.7151	47.1573	1.9034	5.53014	5.93547	7.24863	2.39017	5.4225	8.54578	1.79373	7.34019	22.3636	15.1776	5.17652	2.99698
13.3652	3.00756	4.5754	6.70529	3.29328	3.24134	3.43503	7.43658	4.63974	3.16607	4.94035	5.42399	13.8743	11.7598	11.3665	13.9586	3.7312	47.6161	1.89518	5.51531	5.92881	7.30863	2.39087	5.30764	8.64289	1.79748	7.40216	22.7156	15.2414	5.39849	3.00303
13.5861	3.03394	4.63319	6.79228	3.34053	3.24346	3.35369	7.49473	4.72848	3.18828	4.97612	5.31748	13.9094	11.89	11.3121	14.1704	3.75797	47.9005	1.88238	5.47667	5.92495	7.44004	2.39183	5.20398	8.69069	1.79249	7.50126	23.2454	15.33	5.65955	3.02146
13.7993	3.07692	4.67172	6.88316	3.36163	3.24427	3.2688	7.55645	4.91584	3.19575	5.01343	5.22888	13.8736	11.9973	11.2458	14.4321	3.76502	47.9182	1.87415	5.41846	5.88975	7.6433	2.37346	5.08681	8.73677	1.79691	7.60273	23.5857	15.4043	5.86547	3.07959
13.9971	3.12428	4.74301	7.04212	3.37696	3.24916	3.18688	7.58658	5.14489	3.18635	5.02074	5.17584	13.8061	12.1308	11.1399	14.6237	3.77621	47.9859	1.86678	5.3729	5.84925	7.83253	2.38208	4.99974	8.80719	1.85601	7.68366	23.6366	15.4513	6.13772	3.10661
14.1028	3.18762	4.83992	7.21728	3.40592	3.26709	3.14608	7.62865	5.27009	3.18996	5.0113	5.0451	13.7115	12.27	10.9817	14.871	3.76945	48.087	1.86197	5.3621	5.85913	7.95149	2.37435	4.89057	8.89167	1.91702	7.76101	23.7178	15.4962	6.32906	3.08456
14.2035	3.23494	4.98577	7.29231	3.44064	3.31144	3.14629	7.62583	5.33655	3.19982	4.99262	4.93541	13.6467	12.4787	10.805	15.0683	3.77683	48.1288	1.86389	5.34141	5.88992	8.02256	2.38581	4.77177	8.99573	1.97551	7.83662	23.9986	15.5	6.521	3.04509
14.3683	3.28407	5.08265	7.45288	3.50188	3.42429	3.14685	7.61645	5.40925	3.2369	4.97935	4.9073	13.5698	12.626	10.5894	15.2832	3.80005	48.3291	1.86889	5.31691	5.87287	8.0213	2.38683	4.68785	9.13984	2.02109	7.95401	24.1835	15.5038	6.70026	3.03582
14.5959	3.36511	5.2038	7.70246	3.56765	3.50091	3.13513	7.65401	5.47612	3.28201	4.97466	4.88816	13.4843	12.7197	10.4369	15.6783	3.82759	48.7387	1.87454	5.2966	5.88686	7.98708	2.38459	4.60948	9.26024	2.05209	8.15376	24.231	15.5273	6.80226	3.03308
14.7649	3.43785	5.41074	7.93507	3.70422	3.54153	3.09799	7.65168	5.57243	3.33565	4.96378	4.84689	13.4495	12.799	10.2214	16.0612	3.84566	48.9548	1.87385	5.28193	5.90042	7.94499	2.3931	4.56715	9.28835	2.115	8.3532	24.2973	15.5356	6.94574	3.03893
14.8857	3.49674	5.66253	8.08352	3.83578	3.55864	3.08673	7.63517	5.67898	3.37841	4.95342	4.84794	13.5013	12.9253	9.78919	16.2887	3.8754	49.0153	1.86682	5.27926	5.93025	7.95142	2.39475	4.49842	9.32537	2.1647	8.48998	24.3822	15.5107	7.25338	3.04299
14.9467	3.56833	5.86148	8.16859	3.91794	3.56689	3.07932	7.67277	5.77717	3.38302	4.92367	4.82798	13.4866	13.0881	9.51172	16.4098	3.90435	49.2138	1.85344	5.281	5.92543	8.00072	2.41002	4.41441	9.43528	2.18206	8.50379	24.4788	15.5187	7.69422	3.04545
15.081	3.60065	5.96799	8.26361	3.99918	3.57988	3.05147	7.68904	5.91031	3.3791	4.90312	4.82327	13.4545	13.2929	9.42801	16.564	3.93583	49.4897	1.84335	5.27519	5.90809	8.10351	2.42151	4.34083	9.53569	2.20829	8.50756	24.587	15.5732	8.08111	3.02635
15.2647	3.62629	6.09942	8.45975	4.15008	3.60859	3.03275	7.72046	6.04547	3.38298	4.92234	4.83219	13.4125	13.4971	9.41193	16.8822	3.94865	49.8166	1.84094	5.2703	5.87592	8.24449	2.46622	4.28794	9.61534	2.2307	8.51099	24.6175	15.5764	8.38874	3.01965
15.391	3.67581	6.53656	8.67422	4.39134	3.64271	3.00879	7.82129	6.1688	3.40014	4.94034	4.85859	13.4995	13.6997	9.3373	17.2551	3.94818	50.0931	1.8415	5.26269	5.89554	8.35273	2.48953	4.22927	9.70621	2.25472	8.52475	24.7016	15.5238	8.50851	2.97463
15.5818	3.73157	7.10965	8.92859	4.67127	3.67917	2.97648	7.92096	6.26242	3.42919	4.9563	4.8837	13.705	13.8907	9.32453	17.6463	3.93542	50.1205	1.84039	5.24021	5.90318	8.39328	2.50927	4.16696	9.78231	2.30165	8.58483	24.8155	15.4586	8.59804	2.95619
15.8197	3.78318	7.61782	9.18612	4.79116	3.71313	2.96449	7.96236	6.29644	3.48078	4.95683	4.91001	13.8425	14.0743	9.37343	18.0502	3.95703	49.9523	1.84658	5.20896	5.89728	8.40948	2.51981	4.13469	9.83455	2.29417	8.64464	24.8484	15.4581	8.78415	2.93774
16.0644	3.83473	8.04354	9.53584	4.86907	3.74613	2.95707	7.95619	6.32243	3.55244	4.96266	4.90701	13.7204	14.3019	9.43567	18.3942	3.99517	49.7414	1.83741	5.18966	5.92036	8.404	2.53318	4.09408	9.9042	2.30983	8.7076	24.8791	15.5046	9.02215	2.90865
16.2594	3.85754	8.28966	9.85317	4.99204	3.82621	2.95229	7.93357	6.37442	3.62056	5.02348	4.91091	13.7968	14.4965	9.44276	18.7842	3.9893	49.6971	1.83749	5.16253	5.94683	8.38638	2.55918	4.07216	9.92386	2.35976	8.72414	24.9683	15.6068	9.25801	2.9201
16.3858	3.89185	8.44923	10.0983	5.16532	3.87724	2.95968	7.96939	6.43129	3.69317	5.09249	4.904	13.8313	14.6239	9.45049	19.0644	4.01768	49.861	1.84777	5.10699	5.9517	8.36417	2.56755	4.06118	9.95329	2.42212	8.77042	25.092	15.7933	9.64224	2.91701
16.4973	3.96344	8.62886	10.2812	5.31855	3.94925	2.96658	8.07675	6.5266	3.76927	5.12131	4.95504	13.8073	14.7478	9.46156	19.2667	4.04548	49.9974	1.85608	5.05984	5.97305	8.3538	2.57877	4.06523	10.038	2.4777	8.80081	25.2087	15.9626	9.96228	2.90763
16.6169	4.04695	8.78048	10.3914	5.42103	4.00752	2.97793	8.15894	6.58639	3.87228	5.10246	4.98379	13.7685	14.821	9.43851	19.7946	4.0535	49.8707	1.86497	5.00049	5.9794	8.3904	2.58781	4.02323	10.0872	2.50122	8.85804	25.25	16.0328	10.2148	2.92634
16.7593	4.11464	8.92184	10.5676	5.4966	4.10185	3.00707	8.20778	6.64223	3.96523	5.06006	4.99382	13.8222	14.8911	9.39734	20.4606	4.04037	49.5743	1.86999	4.96907	5.9883	8.43094	2.58725	3.97446	10.1354	2.53112	8.93957	25.2768	16.039	10.4352	2.93773
16.8559	4.145	9.09759	10.7344	5.61417	4.18995	3.06926	8.25959	6.71429	4.04771	5.06216	4.98435	13.8567	14.9609	9.33207	20.9714	4.05668	49.3461	1.88471	4.92998	5.96286	8.50771	2.59255	3.94913	10.2126	2.56674	9.0286	25.3728	15.9812	10.719	2.95221
16.9819	4.17715	9.24028	10.8903	5.87313	4.28132	3.11881	8.3113	6.7493	4.14517	5.11235	4.96211	13.8337	15.0279	9.29503	21.5264	4.06962	49.3181	1.98972	4.91189	6.03712	8.62744	2.61414	3.97794	10.282	2.67204	9.11177	25.4761	15.9462	10.9466	3.01262
17.1436	4.23168	9.42899	11.051	6.28789	4.33221	3.14743	8.32279	6.76303	4.19816	5.15188	4.9496	13.8589	15.0768	9.28985	22.0709	4.07627	49.2324	2.05095	4.83847	6.09999	8.74472	2.62734	3.95637	10.33	2.79983	9.13359	25.5038	16.0444	11.0572	3.08747
17.2869	4.30286	9.70825	11.1243	6.66076	4.33564	3.18696	8.30209	6.80789	4.26617	5.14341	4.97314	13.8585	15.1186	9.3102	22.4446	4.10048	48.8927	2.09462	4.75127	6.13652	8.87814	2.62824	3.92844	10.3504	2.89458	9.10331	25.4889	16.2389	11.2746	3.1234
17.4232	4.36401	9.95388	11.1968	6.90877	4.36667	3.21675	8.31109	6.92285	4.36029	5.11761	4.98853	13.8044	15.1792	9.36437	22.8102	4.10661	48.534	2.11736	4.69733	6.18784	9.02671	2.63716	3.90233	10.3594	2.91762	9.08589	25.5803	16.407	11.7022	3.15001
17.5883	4.50545	10.1929	11.2805	7.11694	4.40892	3.22741	8.29644	7.09707	4.45307	5.0803	5.01134	13.7877	15.2828	9.48822	23.118	4.1587	48.3103	2.13443	4.64844	6.20392	9.18973	2.6447	3.86608	10.3724	2.92183	9.11692	25.7722	16.5751	12.1088	3.14467
17.7982	4.59871	10.5097	11.411	7.41839	4.45399	3.19699	8.26749	7.23829	4.50797	5.06255	5.03248	13.7052	15.393	9.71862	23.2842	4.1916	48.2976	2.17462	4.59659	6.2539	9.29923	2.66709	3.8253	10.401	2.93843	9.13833	25.8286	16.8208	12.3787	3.17018
18.06	4.65435	10.82	11.4905	7.85485	4.52762	3.17054	8.32476	7.33144	4.55319	5.04824	5.0648	13.7275	15.4766	9.89454	23.4268	4.21305	48.3726	2.19434	4.52271	6.3882	9.39818	2.68561	3.80743	10.4258	2.98854	9.16048	25.5957	17.0015	12.5432	3.22957
18.1945	4.70639	11.1409	11.5797	8.11984	4.61588	3.166	8.4695	7.3828	4.58837	5.06273	5.0897	13.6941	15.5957	9.97822	23.5875	4.21702	48.2145	2.22434	4.42436	6.4768	9.5386	2.69722	3.80239	10.4253	3.04486	9.21057	25.1804	17.1106	12.6907	3.24452
18.2885	4.8171	11.6999	11.6787	8.32002	4.77438	3.19054	8.57982	7.40132	4.62945	5.08363	5.10283	13.6897	15.6995	9.98939	23.7655	4.2207	48.0579	2.31653	4.32988	6.53179	9.71173	2.71161	3.78889	10.3761	3.09039	9.27038	24.8923	17.1815	13.1072	3.27217
18.3608	5.01847	12.2309	11.7149	8.51135	4.96004	3.30019	8.61782	7.43108	4.69483	5.1123	5.14975	13.6747	15.7938	9.98787	23.9909	4.21087	48.0225	2.41747	4.28581	6.62082	9.84374	2.7448	3.77457	10.2949	3.10984	9.28469	24.8224	17.2991	13.7263	3.33728
18.3685	5.14754	12.5302	11.6935	8.76367	5.03929	3.42093	8.58052	7.49251	4.7299	5.12359	5.15869	13.6631	15.9442	10.0315	24.2239	4.22973	48.103	2.622	4.23306	6.68776	9.98094	2.80334	3.74307	10.2632	3.15396	9.28879	24.7825	17.4117	14.3463	3.38244
18.3714	5.32351	12.8281	11.7276	9.12649	5.09725	3.49264	8.53669	7.58049	4.79265	5.12524	5.18631	13.5748	16.074	10.1403	24.4715	4.24663	47.9649	2.74202	4.196	6.71588	10.1262	2.84264	3.65516	10.3441	3.22674	9.33956	24.6143	17.5171	14.9344	3.39646
18.3895	5.42308	13.1212	11.9019	9.49633	5.14933	3.5419	8.57979	7.73013	4.94616	5.07765	5.22736	13.5086	16.1454	10.2698	24.8646	4.24594	47.7415	2.78257	4.14931	6.73835	10.268	2.88171	3.62217	10.4268	3.26791	9.43244	24.4791	17.6516	15.6042	3.43464
18.4322	5.55975	13.403	11.9723	9.7737	5.23296	3.57221	8.61887	7.84784	5.09257	5.01316	5.23952	13.5041	16.2574	10.3765	25.4509	4.2467	47.4559	2.86309	4.11596	6.75098	10.338	2.9008	3.57777	10.4719	3.27402	9.50263	24.3913	17.8256	15.9354	3.48838
18.5593	5.88741	13.6711	12.0175	10.1195	5.35875	3.59097	8.65281	7.92442	5.1727	4.96941	5.25902	13.5474	16.6082	10.4903	25.96	4.26151	47.4308	3.01493	4.07128	6.88905	10.3903	2.92575	3.55327	10.4644	3.28522	9.50394	24.5347	17.9731	16.2616	3.5283
18.7455	6.24551	13.9342	12.1379	10.497	5.49071	3.62218	8.68784	7.96366	5.25274	4.95685	5.37793	13.4936	16.9044	10.5356	26.2328	4.28337	47.7355	3.19921	4.05972	7.00412	10.419	2.94356	3.52704	10.424	3.29666	9.4926	24.9497	18.2173	16.8958	3.54833
19.0115	6.46607	14.2612	12.1909	10.8212	5.59755	3.68812	8.75789	8.00055	5.32665	4.94866	5.46076	13.4093	17.0197	10.5918	26.2652	4.30579	47.8983	3.3223	4.04038	7.09812	10.4464	2.94733	3.48601	10.5015	3.3173	9.47306	25.2469	18.4597	17.4014	3.56721
19.2819	6.57939	14.6776	12.2038	11.0467	5.68521	3.74286	8.81331	8.03791	5.41432	4.92613	5.5332	13.3315	17.1224	10.678	26.2884	4.33643	47.9043	3.43575	4.02806	7.13075	10.4869	2.96748	3.44235	10.6177	3.32649	9.49279	25.2485	18.6549	17.6345	3.58831
19.4475	6.65317	15.1218	12.2548	11.3093	5.74365	3.77953	8.89567	8.07157	5.47024	4.86514	5.57683	13.3095	17.2646	10.7603	26.548	4.34266	47.603	3.4824	4.05967	7.12698	10.5698	2.98022	3.41812	10.636	3.36851	9.5285	25.2403	18.7256	17.9183	3.61093
19.5681	6.69269	15.5395	12.2972	11.6344	5.81648	3.84351	8.93645	8.12198	5.50636	4.78765	5.64364	13.4258	17.4526	10.8469	27.021	4.37426	46.9164	3.52728	4.08981	7.16795	10.5944	2.99187	3.37357	10.6205	3.43527	9.58046	25.371	18.7269	18.2882	3.62678
19.6504	6.74625	15.7868	12.3985	12.1653	5.92239	3.88455	8.98201	8.12998	5.55497	4.76323	5.67603	13.5593	17.7328	10.9805	27.4188	4.38377	46.3487	3.57687	4.09768	7.25086	10.575	3.01681	3.35822	10.6178	3.48824	9.67077	25.5937	18.8569	18.5039	3.63423
19.7231	6.82979	15.9096	12.4669	12.6483	6.07318	3.94577	9.00708	8.15322	5.65487	4.76642	5.68189	13.7164	18.0448	11.1388	27.7867	4.38759	46.0879	3.62691	4.09709	7.39922	10.5685	3.08826	3.34511	10.6406	3.56596	9.75375	25.7327	19.1166	18.6996	3.62339
19.7567	6.87438	16.1828	12.484	13.017	6.32619	4.01317	9.01735	8.21906	5.75044	4.77339	5.70851	13.7964	18.2686	11.3113	28.2313	4.40746	45.9264	3.72049	4.07619	7.47549	10.6059	3.21582	3.33178	10.6656	3.60248	9.76617	25.9137	19.3919	19.0568	3.63367
19.7916	6.89147	16.4978	12.527	13.4993	6.55623	4.07573	9.02202	8.27235	5.80704	4.80073	5.74362	13.8301	18.3735	11.385	28.4522	4.41975	45.7607	3.78943	4.04438	7.52909	10.674	3.34675	3.30832	10.6432	3.635	9.77069	26.062	19.5655	19.4068	3.65429
19.8486	6.94098	16.8058	12.6226	14.0026	6.84286	4.16176	9.10144	8.30434	5.88285	4.82026	5.773	13.838	18.4195	11.4265	28.7253	4.42233	45.6525	3.87826	4.03566	7.58082	10.7699	3.44028	3.28026	10.6192	3.65633	9.76477	26.1862	19.6234	19.617	3.67811
19.8772	7.13317	17.0446	12.6664	14.28	7.34751	4.27306	9.18642	8.37225	5.94202	4.82361	5.77964	13.9153	18.4543	11.4388	29.481	4.40826	45.3112	3.93857	4.03083	7.61455	10.9336	3.48132	3.2541	10.6335	3.72687	9.80585	26.2632	19.6779	19.7838	3.72499
19.912	7.25966	17.3507	12.6857	14.4798	7.9427	4.39265	9.21974	8.44289	6.03223	4.83752	5.78495	13.9907	18.5753	11.4566	30.1899	4.39162	45.14	4.04231	4.05829	7.63843	11.0935	3.50082	3.21309	10.6667	3.80041	9.92128	26.245	19.7252	19.947	3.75232
19.9471	7.37178	17.7625	12.7424	14.9436	8.28787	4.57136	9.24642	8.52078	6.107	4.84835	5.78656	14.1019	18.8074	11.4907	30.5646	4.38013	45.1427	4.18285	4.09195	7.65303	11.1779	3.53192	3.19692	10.6748	3.84105	9.97333	26.1235	19.7108	20.2404	3.78476
20.0188	7.46834	18.2847	12.8478	15.5586	8.60375	4.82515	9.2816	8.59071	6.19691	4.82779	5.77268	14.2612	19.025	11.535	30.8556	4.38499	45.1643	4.23077	4.08733	7.66043	11.2366	3.56911	3.19176	10.6794	3.86735	9.94072	26.0439	19.712	20.5756	3.83375
20.1051	7.5181	18.6626	13.0012	16.1165	9.03177	5.06224	9.28956	8.60921	6.26454	4.8312	5.72214	14.5227	19.1893	11.5773	31.184	4.39006	45.0972	4.30401	4.10005	7.65711	11.3239	3.6358	3.19549	10.7158	3.88429	9.90794	26.0654	19.8435	20.8827	3.93201
20.1713	7.54626	19.0501	13.0777	16.5329	9.5264	5.26514	9.35037	8.62505	6.30548	4.81802	5.76893	14.6793	19.3943	11.5546	31.7826	4.38152	45.2455	4.42577	4.11652	7.71877	11.4091	3.74727	3.20275	10.7404	3.90522	9.89117	26.0387	20.0432	21.2534	4.07721
20.1782	7.58374	19.3481	13.0356	17.023	9.96016	5.49182	9.43318	8.69386	6.36215	4.77089	5.81946	14.7616	19.5508	11.5322	32.3364	4.39199	45.4806	4.54436	4.12367	7.8239	11.4957	3.86085	3.21585	10.7285	3.95499	9.84916	25.9883	20.2435	21.5634	4.15941
20.1257	7.74492	19.6571	13.0948	17.4556	10.279	5.73839	9.52175	8.8279	6.44696	4.76687	5.85984	14.7635	19.5904	11.5607	32.7415	4.40795	45.4261	4.66067	4.13421	7.87753	11.4984	3.90407	3.21261	10.7535	4.03561	9.78669	26.0201	20.3456	21.8475	4.20697
20.0951	7.91468	19.9514	13.2174	17.7449	10.5541	6.02355	9.67464	9.02908	6.61349	4.77483	5.86196	14.826	19.5161	11.6112	32.9591	4.40914	45.3364	4.71418	4.16598	7.92283	11.449	3.94207	3.22094	10.757	4.10368	9.75908	26.1022	20.3726	22.0368	4.2437
20.1829	8.02672	20.1601	13.3659	17.9739	10.7636	6.21686	9.76842	9.20505	6.77543	4.78096	5.87316	15.0907	19.4163	11.6482	32.938	4.43782	44.859	4.75683	4.23404	7.93568	11.4515	3.99578	3.22688	10.7201	4.12319	9.73143	26.1774	20.4119	22.2917	4.27963
20.2185	8.10021	20.3099	13.4724	18.1707	10.8832	6.38744	9.8395	9.35097	6.79477	4.75555	5.87853	15.449	19.4365	11.7895	32.831	4.46205	44.1474	4.82992	4.27128	7.94041	11.4608	4.01807	3.20916	10.7089	4.13318	9.68711	26.2377	20.5348	22.644	4.33854
20.2028	8.14127	20.3919	13.4302	18.439	11.0067	6.60859	9.9309	9.48563	6.86615	4.75376	5.87381	15.7084	19.6071	11.9916	32.8654	4.47697	44.2069	4.94567	4.34244	7.96765	11.4995	4.01918	3.18209	10.6682	4.15981	9.66568	26.3761	20.71	22.9131	4.43308
20.2422	8.18444	20.4917	13.4292	18.8775	11.1566	6.8928	9.97208	9.77216	7.00334	4.75467	5.88154	15.7939	19.8414	12.2156	33.0412	4.48317	44.8988	5.06942	4.44571	8.06737	11.5361	4.05066	3.16102	10.6231	4.20397	9.67524	26.3571	20.82	23.1056	4.51023
20.3566	8.25071	20.6672	13.4838	19.2892	11.2888	7.19995	9.93652	10.0484	7.15211	4.75095	5.89139	15.7992	20.1454	12.415	33.3513	4.4821	44.9357	5.1682	4.58009	8.17517	11.5627	4.07922	3.13793	10.5766	4.24999	9.70102	26.122	20.9525	23.38	4.57027
20.4358	8.31879	20.8244	13.5301	19.7102	11.4302	7.45744	9.89978	10.2768	7.3297	4.73502	5.89238	15.9066	20.3583	12.5368	33.7434	4.47167	45.4353	5.29574	4.6164	8.21266	11.5925	4.11888	3.1028	10.4859	4.30794	9.67862	26.0287	21.2953	23.8944	4.62397
20.4557	8.40996	21.05	13.4252	20.1084	11.608	7.67704	9.90849	10.3918	7.50093	4.72882	5.88329	16.0048	20.4746	12.5718	33.9793	4.46899	47.0108	5.42889	4.64465	8.22392	11.634	4.14557	3.05189	10.3884	4.34697	9.60206	26.0854	21.675	24.4935	4.69526
20.3947	8.45598	21.4047	13.3421	20.446	11.8327	7.8772	9.91245	10.5454	7.6919	4.74989	5.9053	16.0367	20.5081	12.5608	33.9941	4.46819	48.3769	5.58752	4.73412	8.25105	11.6559	4.19636	3.0079	10.3699	4.37882	9.59886	26.0867	21.8416	24.9046	4.78742
20.2245	8.46598	21.7606	13.3431	20.8683	12.0396	8.07372	9.94333	10.9666	7.82159	4.7968	5.92505	16.0457	20.4957	12.592	33.991	4.48212	49.6622	5.74116	4.87883	8.33996	11.651	4.24333	2.97545	10.3603	4.44167	9.58177	25.9509	21.8268	25.1784	4.85722
20.0115	8.52541	22.0604	13.2976	21.4088	12.2576	8.27557	10.0831	11.5412	7.95325	4.8276	5.95476	16.0386	20.5005	12.5981	34.1627	4.48118	50.2501	5.94726	4.97003	8.34582	11.6318	4.31711	2.97182	10.2815	4.49775	9.57391	25.7781	21.8401	25.4271	4.91672
19.8198	8.61645	22.2883	13.263	21.7631	12.4842	8.48071	10.2206	11.9707	8.06908	4.83166	5.97062	16.0928	20.5854	12.649	34.3269	4.47234	50.3555	6.20366	5.02206	8.3707	11.6041	4.39495	2.97686	10.0762	4.48069	9.60186	25.7173	21.9899	25.5973	4.97314
19.8284	8.69421	22.522	13.2986	22.251	12.5789	8.64656	10.3122	12.1506	8.21863	4.85194	5.97019	16.2027	20.6616	12.7766	34.4525	4.44922	50.9668	6.44963	5.06176	8.48919	11.5509	4.48142	2.97591	9.85763	4.49135	9.61808	25.7492	22.1659	25.7618	5.0652
19.9096	8.73131	22.8645	13.3074	23.2031	12.7242	8.79017	10.3143	12.1931	8.42717	4.86767	5.98653	16.3357	20.6425	12.954	34.4566	4.42593	51.8481	6.59229	5.117	8.57946	11.4873	4.50615	2.97565	9.7726	4.55262	9.66603	25.7213	22.3805	26.1617	5.19991
19.9641	8.74905	23.2288	13.1709	24.1195	13.0462	8.94136	10.2988	12.238	8.68197	4.88223	6.01015	16.424	20.6354	13.0757	34.6383	4.40774	52.6487	6.85341	5.16389	8.64542	11.4779	4.52278	2.95028	9.75454	4.63026	9.76947	25.7595	22.5754	26.917	5.27323
19.8927	8.75615	23.3939	12.9705	24.6791	13.4122	9.11462	10.4116	12.3568	8.88528	4.88942	6.02886	16.498	20.6846	13.2345	35.1668	4.38467	53.034	7.21486	5.21902	8.6877	11.5073	4.55932	2.93382	9.7515	4.68746	9.85771	25.8031	22.7161	27.6896	5.29982
19.6786	8.79696	23.5545	12.7951	25.0599	13.6521	9.32201	10.5489	12.4181	9.02034	4.90439	6.01087	16.6328	20.7381	13.4224	35.5736	4.36195	53.2806	7.64881	5.28388	8.74428	11.5244	4.63927	2.93591	9.67786	4.74314	9.83803	25.7543	22.8728	28.1724	5.35852
19.4563	8.8362	23.7262	12.7522	25.4553	13.7878	9.51253	10.621	12.4524	9.18171	4.97119	6.01977	16.7795	20.7843	13.5646	35.6512	4.334	53.761	7.83113	5.32576	8.80263	11.5098	4.73961	2.92544	9.50703	4.76973	9.78449	25.6374	22.9953	28.3832	5.41143
19.3406	8.84474	23.8573	12.6598	25.9597	13.8973	9.66627	10.7177	12.6233	9.3537	5.0228	6.03805	16.9873	20.8319	13.613	35.7165	4.30412	54.1142	7.92395	5.3468	8.94065	11.5	4.85321	2.90283	9.40439	4.82992	9.8043	25.5415	23.1042	28.6158	5.48801
19.3353	8.85318	23.9504	12.5214	26.4484	14.0113	9.76527	10.7828	12.8372	9.5161	5.09204	6.0226	17.1145	20.8862	13.6127	35.9254	4.27773	54.0822	7.99944	5.3415	9.03929	11.4878	4.99909	2.87757	9.38223	4.93327	9.83174	25.4721	23.1672	29.1655	5.56485
19.3903	8.85518	24.0575	12.3928	26.8723	14.1369	9.84764	10.8064	13.0568	9.71793	5.07499	6.02875	17.2091	20.9044	13.7055	36.3242	4.23744	53.8627	8.16357	5.34406	9.11695	11.4507	5.15511	2.8487	9.34755	5.04075	9.95069	25.4084	23.1942	29.7943	5.63758
19.4206	8.85959	24.1779	12.2985	27.2175	14.2232	9.95709	10.8108	13.3092	9.95241	4.99864	6.03765	17.3367	20.9104	13.8454	36.502	4.22154	54.1769	8.29757	5.35353	9.13247	11.4719	5.25137	2.80987	9.33415	5.1717	10.1918	25.2679	23.2271	30.4263	5.72969
19.5105	8.86375	24.3567	12.1729	27.585	14.3238	10.0479	10.8505	13.5252	10.1492	4.95657	6.08116	17.4632	20.8939	13.9453	36.5498	4.20442	55.2624	8.43057	5.37624	9.18225	11.5389	5.34949	2.78905	9.29214	5.25653	10.4692	25.1324	23.3202	30.8403	5.83647
19.5963	8.85345	24.601	11.9638	28.0656	14.4901	10.1131	10.8918	13.7596	10.3668	4.94699	6.1899	17.4985	20.8575	14.0456	36.4726	4.19227	56.3338	8.5093	5.39239	9.23523	11.6278	5.45008	2.79351	9.22852	5.30259	10.711	25.0315	23.4214	30.9716	5.91554
19.5076	8.83497	24.8295	11.8074	28.5855	14.6737	10.1924	10.9263	14.0031	10.6013	4.92301	6.40637	17.5021	20.8228	14.0867	36.2499	4.19385	56.7409	8.64233	5.40693	9.34924	11.6713	5.48453	2.7864	9.17494	5.33987	10.8592	24.9385	23.4866	30.9886	5.97399
19.4808	8.81442	25.0511	11.7545	29.301	14.8378	10.2825	10.9173	14.3644	10.7229	4.91254	6.5472	17.5016	20.8132	14.122	36.1715	4.2124	56.7422	8.84167	5.42955	9.46026	11.7005	5.55377	2.77199	9.11081	5.37809	10.9104	24.7825	23.4727	31.0416	6.0113
19.5408	8.84649	25.1135	11.7297	29.8505	14.9406	10.342	10.9	14.6413	10.8039	4.87951	6.61918	17.4581	20.7819	14.1391	36.4418	4.20543	56.7361	9.0028	5.4545	9.54182	11.7076	5.78534	2.76504	9.00469	5.44162	10.902	24.6082	23.4228	31.1959	6.07896
19.577	8.8789	25.123	11.7249	30.1712	15.0135	10.4096	10.8618	15.0199	10.8446	4.85456	6.62526	17.4112	20.7352	14.238	36.8417	4.20064	56.9953	9.12564	5.48313	9.66969	11.6982	6.21825	2.76053	8.94896	5.53082	10.8788	24.4014	23.3726	31.4446	6.26388
19.5861	8.89983	25.2621	11.7153	30.4999	15.1695	10.4672	10.8492	15.5073	10.899	4.84637	6.67774	17.4888	20.6868	14.3677	37.164	4.1864	57.5376	9.21837	5.51477	9.81403	11.6768	6.57608	2.75819	8.92543	5.61506	10.9355	24.2886	23.3101	31.6024	6.44959
19.5754	8.88244	25.4201	11.5945	30.8293	15.377	10.5025	10.8273	15.9753	11.0424	4.84353	6.75839	17.7694	20.6161	14.4895	37.3333	4.17142	58.1543	9.40772	5.54685	9.84458	11.6392	6.76444	2.77089	8.84742	5.65621	11.0345	24.3023	23.3528	31.653	6.59844
19.4699	8.81911	25.5875	11.5036	31.4211	15.6642	10.5293	10.8177	16.3619	11.1889	4.8574	6.87249	18.1581	20.5467	14.666	37.3126	4.16063	58.424	9.66441	5.59808	9.89421	11.6193	6.90806	2.75215	8.76332	5.71093	11.0652	24.3368	23.3739	31.6757	6.7286
19.3656	8.77332	25.7139	11.3993	32.1919	15.9816	10.5454	10.8233	16.7982	11.3475	4.8465	7.02737	18.4154	20.4819	14.8212	37.3865	4.15223	58.4326	9.8269	5.61041	9.95623	11.6026	7.03557	2.72889	8.71073	5.7333	11.1216	24.3099	23.3786	31.7912	6.86612
19.2488	8.69924	25.8212	11.2998	32.6856	16.1732	10.5514	10.8196	17.1728	11.4716	4.85558	7.19945	18.5963	20.4208	14.9706	37.6583	4.16098	58.5106	9.92373	5.63138	10.0217	11.7008	7.21658	2.70117	8.66336	5.75259	11.2106	24.2246	23.3474	31.9834	6.96439
19.0602	8.70969	26.0785	11.2248	33.0317	16.3704	10.5737	10.804	17.4648	11.5907	4.91091	7.32414	18.721	20.4093	15.0747	37.9851	4.13654	58.787	9.98258	5.65647	10.0579	11.8079	7.4782	2.6781	8.62624	5.79027	11.2084	24.2028	23.274	32.1083	7.05499
18.9203	8.67554	26.2718	11.1916	33.3061	16.6206	10.5948	10.7841	17.7035	11.683	4.97841	7.41804	18.7874	20.4199	15.2004	38.198	4.09384	59.2562	10.0894	5.69853	10.0587	11.8569	7.70176	2.6553	8.59568	5.82977	11.2215	24.0624	23.1939	32.3577	7.11469
18.7954	8.58706	26.4138	11.1345	33.5605	16.8702	10.6207	10.7849	17.9992	11.7438	4.97807	7.43364	18.8608	20.4271	15.343	38.2376	4.06573	59.5112	10.2495	5.7551	10.0409	11.8635	7.89918	2.61811	8.5627	5.84568	11.3269	23.8409	23.1471	32.5287	7.17137
18.7358	8.40804	26.5711	11.0802	33.869	17.0713	10.6695	10.7864	18.5377	11.8126	4.98331	7.45593	19.1505	20.4119	15.4416	38.2941	4.07107	59.4142	10.372	5.80136	10.068	11.8835	8.01577	2.53466	8.53135	5.8874	11.4105	23.6942	23.1102	32.6697	7.22706
18.6434	8.25091	26.8071	11.0945	34.1723	17.1946	10.6988	10.7298	18.9503	11.8494	4.98037	7.48146	19.5834	20.3779	15.5536	38.2156	4.0822	59.3093	10.458	5.83146	10.119	11.9156	8.19271	2.49233	8.51224	5.95813	11.4638	23.5876	23.0546	32.7969	7.30122
18.4968	8.17516	26.9949	11.0932	34.3285	17.2773	10.7176	10.6535	19.2409	11.9265	4.96726	7.56377	20.0419	20.3126	15.6957	38.1113	4.11596	59.7974	10.5799	5.87944	10.1731	11.9496	8.32568	2.46662	8.49046	6.03959	11.5233	23.5447	22.9723	32.8823	7.42309
18.3456	8.13458	27.1083	11.0727	34.4195	17.3344	10.7403	10.625	19.5068	12.0231	4.99127	7.62908	20.4724	20.2622	15.8363	37.9388	4.1344	60.3864	10.6541	5.93993	10.2218	12.0384	8.42731	2.45229	8.45552	6.09633	11.5167	23.5616	22.9004	32.9424	7.55615
18.2454	8.10418	27.0536	11.1744	34.5458	17.464	10.755	10.6255	19.6591	12.1778	5.00167	7.61562	20.7386	20.2123	15.9705	37.8209	4.118	60.6201	10.6942	5.99537	10.2395	12.1231	8.52167	2.43416	8.36651	6.15642	11.4972	23.7223	22.8981	33.1097	7.63636
18.253	8.09397	26.9684	11.2538	34.7643	17.7284	10.7632	10.6473	19.7521	12.3563	5.01837	7.68746	20.8463	20.1566	15.9922	37.7379	4.09033	60.5551	10.7649	6.0524	10.2953	12.1969	8.68132	2.43669	8.28888	6.18505	11.519	24.0434	22.8508	33.3095	7.68994
18.3731	8.05931	26.9477	11.2665	35.1196	17.9546	10.7911	10.6611	19.9635	12.505	5.04995	7.72718	20.9225	20.0746	15.986	37.6862	4.09221	60.5163	10.8351	6.12402	10.3602	12.3043	8.8855	2.43734	8.22405	6.1843	11.5846	24.1484	22.8124	33.4072	7.72513
18.2982	8.05013	27.0277	11.2994	35.5625	18.2478	10.8211	10.6193	20.217	12.5834	5.0609	7.70568	21.0223	19.9743	15.9354	37.7622	4.10396	60.8989	10.9262	6.19514	10.3696	12.5328	9.08248	2.42311	8.17108	6.21101	11.6516	24.099	22.8193	33.436	7.75028
18.0548	8.09825	27.0971	11.3289	35.946	18.6602	10.8378	10.6047	20.4942	12.5881	5.06449	7.73151	21.2242	19.9388	15.9053	37.8546	4.10465	61.3761	11.018	6.22197	10.4091	12.8811	9.20139	2.41666	8.09806	6.25025	11.7627	23.9614	22.8894	33.482	7.80135
17.8673	8.10363	27.0626	11.3549	36.1998	18.8856	10.8445	10.6283	20.7437	12.5765	5.1241	7.76393	21.5403	19.9816	15.8567	37.8102	4.11794	61.5765	11.0816	6.25145	10.4308	13.0721	9.29143	2.41266	8.01114	6.27868	11.8471	23.841	22.9022	33.5067	7.97109
17.8433	8.02381	27.0964	11.3532	36.5032	18.9665	10.8317	10.6169	21.0238	12.589	5.22485	7.86872	21.8365	19.9299	15.8677	37.5466	4.12635	61.5554	11.1121	6.28624	10.4633	13.164	9.31893	2.41537	7.93469	6.28542	11.8548	23.7726	22.7793	33.5627	8.12887
17.8996	7.91932	27.1811	11.3293	36.9035	19.1121	10.8099	10.5991	21.3939	12.6788	5.26353	7.9724	22.226	19.844	15.9056	37.2856	4.1555	61.5639	11.1784	6.29843	10.4814	13.2107	9.36189	2.41318	7.85344	6.2917	11.867	23.7951	22.5677	33.5484	8.20117
17.9419	7.89073	27.1336	11.3254	37.2277	19.3536	10.807	10.6126	21.7759	12.8114	5.26834	7.97173	22.6249	19.8042	15.981	37.1866	4.18625	61.6639	11.2118	6.3353	10.5323	13.3475	9.40835	2.40774	7.79807	6.31046	11.9902	23.7881	22.27	33.401	8.22095
17.9144	7.87984	27.0008	11.2891	37.5544	19.6442	10.8095	10.635	22.0413	12.9771	5.27448	7.98594	22.8766	19.7294	16.0253	37.1693	4.21128	61.7145	11.2967	6.38099	10.6595	13.7083	9.5243	2.40425	7.75804	6.33095	12.0979	23.7487	22.1091	33.2413	8.25927
17.8583	7.85401	26.8588	11.2788	37.7493	20.0176	10.8163	10.6643	22.1817	13.0981	5.26031	8.05485	23.0612	19.5068	16.0856	37.11	4.23252	61.8516	11.3283	6.43018	10.7488	14.1456	9.71217	2.43449	7.72143	6.32943	12.1357	23.6482	22.0356	33.1322	8.36233
17.8381	7.85319	26.8153	11.2805	38.0463	20.4564	10.8254	10.685	22.3714	13.1593	5.29843	8.13169	23.2241	19.4566	16.1949	37.0157	4.27561	62.0461	11.3445	6.49496	10.7567	14.4085	9.85184	2.47315	7.69736	6.32939	12.1913	23.5277	22.0108	33.0694	8.47052
17.7832	7.92316	26.827	11.3474	38.3586	20.8159	10.8199	10.7213	22.8006	13.1996	5.30981	8.35246	23.3765	19.5433	16.3853	36.508	4.29602	62.2119	11.391	6.5306	10.8155	14.5579	9.94201	2.47362	7.60603	6.32076	12.1655	23.4959	21.9492	33.0002	8.55871
17.6645	7.93414	26.8823	11.3669	38.6266	20.9742	10.8198	10.7577	23.4346	13.2432	5.31861	8.71713	23.7576	19.5434	16.4978	36.0499	4.3117	62.4049	11.4532	6.54156	10.9723	14.7244	10.0377	2.47112	7.45411	6.34023	12.117	23.3876	21.8643	32.9656	8.65404
17.5602	7.91012	26.8826	11.3702	38.7951	21.0842	10.7977	10.7588	24.1425	13.3007	5.3203	8.98815	24.2439	19.4452	16.6122	35.8128	4.31562	62.5487	11.5303	6.54959	11.2127	14.8451	10.1645	2.46664	7.35582	6.35939	12.1279	23.24	21.7322	32.971	8.75468
17.4871	7.82962	26.7689	11.3451	39.0779	21.1401	10.7644	10.7132	24.5113	13.4313	5.30658	9.17762	24.6726	19.2579	16.805	35.5123	4.30415	62.8172	11.5943	6.55506	11.2527	14.8641	10.3638	2.46028	7.27416	6.38364	12.1943	23.0869	21.5784	32.9655	8.9062
17.4578	7.70062	26.673	11.291	39.5346	21.1622	10.7364	10.6831	24.6686	13.5722	5.29208	9.34917	24.9389	18.9366	17.1958	35.3177	4.32598	63.2563	11.6564	6.57366	11.2513	14.8411	10.6184	2.45717	7.23144	6.40622	12.2941	22.926	21.5056	32.9236	9.0173
17.4263	7.62922	26.6834	11.2119	40.1256	21.2643	10.7259	10.7048	24.791	13.6401	5.2883	9.45189	25.1876	18.6816	17.4948	35.094	4.3535	63.5542	11.6906	6.59655	11.2974	14.8178	10.8189	2.45514	7.17285	6.41389	12.3071	22.8912	21.5472	32.8655	9.09347
17.3916	7.6057	26.6489	10.9979	40.698	21.4512	10.6902	10.7581	25.0385	13.667	5.29991	9.595	25.4315	18.6161	17.7387	34.618	4.36348	63.5306	11.7128	6.62674	11.3144	14.7611	10.9256	2.46501	7.0882	6.41799	12.3334	22.9552	21.5877	32.8978	9.15676
17.329	7.56435	26.6256	10.7962	41.0406	21.6256	10.5831	10.8079	25.4759	13.7641	5.35749	9.80079	25.7113	18.6042	17.9321	34.1769	4.3779	63.5403	11.7727	6.68208	11.3	14.6343	11.1109	2.46188	6.97773	6.429	12.4089	23.0116	21.5572	33.0086	9.17689
17.2486	7.45091	26.7962	10.6354	41.1072	21.7348	10.4233	10.8971	25.8283	14.05	5.37465	9.94011	26.136	18.6472	18.2844	33.8409	4.41549	63.7215	11.8181	6.73813	11.268	14.6179	11.2732	2.44404	6.85274	6.43305	12.5468	23.0595	21.4646	33.1	9.20307
17.2211	7.32926	26.7776	10.5312	41.0084	21.6665	10.2687	10.9526	26.067	14.5332	5.4004	10.1384	26.5156	18.6738	18.7768	33.5623	4.44247	63.6325	11.851	6.78299	11.3356	14.7757	11.3401	2.43697	6.74515	6.44813	12.6661	23.0119	21.4027	33.1151	9.28562
17.2224	7.27394	26.7495	10.4287	40.9353	21.5811	10.1507	10.9183	26.2674	14.9282	5.40468	10.3659	26.6627	18.5499	19.035	33.4641	4.45922	63.498	11.9278	6.83084	11.5069	14.9467	11.3869	2.43668	6.6449	6.44426	12.7535	22.9809	21.4291	33.1866	9.44805
17.2214	7.28694	26.8657	10.3439	41.1859	21.5402	10.0378	10.8519	26.4743	15.2861	5.42408	10.4338	26.8255	18.3739	19.1928	33.4909	4.46068	63.2927	12.0101	6.89872	11.6023	15.0726	11.5074	2.426	6.56563	6.42778	12.7904	22.9624	21.3807	33.2289	9.6098
17.1845	7.30034	27.2876	10.3666	41.7567	21.5275	9.91138	10.6996	26.5949	15.4254	5.45238	10.5078	27.014	18.2536	19.2645	33.3306	4.46898	63.0273	12.0863	6.95267	11.671	15.1115	11.7629	2.42749	6.49271	6.44037	12.8448	22.8896	21.2637	33.2198	9.7462
17.1098	7.2622	27.3864	10.4847	42.1997	21.5952	9.80974	10.5879	26.71	15.6005	5.47527	10.7857	27.1999	18.1203	19.3748	32.9168	4.47373	62.7742	12.1349	7.00048	11.6948	15.182	12.0497	2.40794	6.38432	6.46321	12.9447	22.7222	21.2004	33.1425	9.9721
17.1293	7.1748	27.3031	10.5811	42.5227	21.6748	9.69141	10.5264	26.7911	15.8517	5.5411	10.9923	27.4453	17.9436	19.6306	32.4741	4.48081	62.7011	12.1803	7.02801	11.6802	15.2483	12.2746	2.39628	6.24309	6.48683	13.0449	22.5487	21.1592	33.0128	10.1029
17.1962	7.09448	27.2475	10.531	42.9057	21.721	9.54372	10.483	26.946	16.0874	5.60187	11.1389	27.6321	17.825	19.8368	32.2805	4.44344	62.6382	12.2378	7.08517	11.6712	15.2787	12.4061	2.39665	6.09937	6.48819	13.1117	22.4537	21.2002	32.9466	10.1757
17.2681	7.04132	27.278	10.4685	43.2369	21.8459	9.34766	10.4845	27.2053	16.2989	5.63062	11.3095	27.7104	17.7531	19.9037	32.1548	4.41885	62.3863	12.2246	7.11639	11.7134	15.3288	12.4547	2.41849	5.93304	6.47804	13.1371	22.5281	21.1615	32.9573	10.3669
17.2982	7.01817	27.372	10.5034	43.524	21.9694	9.15149	10.4987	27.4245	16.5043	5.59474	11.6088	27.7615	17.7568	19.9659	32.0034	4.42581	62.4031	12.1844	7.12348	11.7788	15.4015	12.5386	2.43617	5.76953	6.46528	13.137	22.628	20.961	32.8935	10.5838
17.3118	7.01648	27.4803	10.5427	43.6153	21.9911	8.96453	10.4849	27.5176	16.7352	5.60833	11.7747	27.8294	17.791	20.0259	31.8581	4.41024	61.9703	12.2247	7.1177	11.8044	15.5022	12.6778	2.44325	5.61803	6.48507	13.1473	22.7507	20.7538	32.8111	10.8282
17.3185	7.02816	27.5146	10.7195	43.6354	21.973	8.75107	10.4627	27.4453	16.9791	5.65758	11.8996	27.9208	17.7448	20.1775	31.6651	4.40704	60.608	12.2973	7.15389	11.8112	15.5567	12.8642	2.48882	5.51426	6.51858	13.2602	22.8573	20.63	32.7125	11.0848
17.2517	6.9821	27.4602	10.9031	43.6242	22.0183	8.52102	10.4056	27.3235	17.1476	5.70285	11.9736	27.8768	17.6412	20.2954	31.4781	4.4164	59.5032	12.3068	7.16897	11.8591	15.5536	13.0471	2.5302	5.42232	6.54879	13.3906	22.812	20.521	32.6673	11.2428
17.1241	6.94093	27.2891	11.0159	43.6825	22.0816	8.32971	10.3042	27.3187	17.2408	5.76799	12.053	27.8237	17.5179	20.4647	31.2539	4.41791	58.264	12.2891	7.17019	11.8309	15.5623	13.2272	2.58796	5.33305	6.55334	13.4641	22.5586	20.3717	32.5717	11.2723
17.1097	6.92778	26.9983	11.1244	43.8199	22.0915	8.20989	10.1416	27.4175	17.3379	5.82759	12.1597	27.8823	17.3012	20.7362	30.8282	4.41896	57.5186	12.26	7.1785	11.728	15.5604	13.3135	2.64075	5.26664	6.56137	13.5442	22.3699	20.2716	32.4277	11.3298
17.0636	6.89999	26.8358	11.2774	43.9473	22.1003	8.09194	9.9921	27.5466	17.382	5.85174	12.3444	28.045	17.0603	20.839	30.3316	4.4218	57.4938	12.1922	7.21943	11.7404	15.5433	13.373	2.67726	5.20221	6.59251	13.5675	22.3759	20.1555	32.3078	11.3753
16.8797	6.87052	26.8872	11.4319	44.1225	22.1325	7.95902	9.90006	27.6611	17.4113	5.84862	12.4511	28.1873	16.8155	20.8664	29.8988	4.42627	57.2751	12.0943	7.28812	11.8267	15.5372	13.4309	2.75139	5.13829	6.64311	13.55	22.4897	19.9423	32.0869	11.4017
16.7092	6.83321	26.8079	11.6897	44.2961	22.0847	7.82322	9.8985	27.7052	17.4843	5.81554	12.5161	28.2542	16.7342	20.8874	29.5733	4.43293	56.4673	12.0005	7.38729	11.9017	15.547	13.5204	2.87208	5.10019	6.70484	13.5572	22.4164	19.754	31.7549	11.4808
16.58	6.82674	26.5419	11.9878	44.3861	22.0353	7.69473	9.85327	27.7074	17.5949	5.80412	12.6275	28.237	16.8514	20.9976	29.1548	4.4476	55.0277	11.9191	7.4746	11.9459	15.5625	13.5749	3.05556	5.03135	6.74624	13.5515	22.1455	19.656	31.5439	11.6209
16.5126	6.82632	26.3934	12.1408	44.28	22.008	7.5452	9.74046	27.7069	17.7063	5.79707	12.77	28.2378	17.0139	21.2503	28.6411	4.47525	53.9322	11.895	7.5352	11.9643	15.5447	13.6744	3.1346	4.95232	6.72025	13.4833	21.8204	19.5679	31.4163	11.7061
16.4378	6.81191	26.3106	12.2175	44.1326	21.9831	7.41106	9.63134	27.7296	17.7937	5.81727	12.9354	28.2792	17.0497	21.5434	27.9636	4.48457	53.5249	11.7969	7.5916	12.0238	15.5379	13.7467	3.23823	4.85918	6.67972	13.4167	21.8017	19.5006	31.1565	11.7534
16.3667	6.77725	26.2634	12.2972	44.0423	21.9163	7.26337	9.53768	27.878	17.8899	5.81867	13.0932	28.3368	16.9935	21.8206	27.4406	4.47695	53.2357	11.7069	7.67783	12.1796	15.5439	13.7435	3.31218	4.77302	6.68723	13.3992	21.7906	19.3353	30.7321	11.8623
16.2838	6.69905	26.2052	12.4311	43.832	21.8601	7.10352	9.43409	27.9205	17.9903	5.82054	13.2839	28.3436	16.9941	21.9125	27.4232	4.46298	52.8436	11.6239	7.75726	12.3476	15.5756	13.698	3.38148	4.68684	6.747	13.3589	21.6396	19.162	30.1239	11.957
16.1994	6.61241	26.2588	12.6846	43.5402	21.8435	6.93871	9.37724	27.9403	18.0756	5.84009	13.6382	28.3683	17.1221	21.9753	27.449	4.45783	52.7446	11.6072	7.82227	12.4426	15.5761	13.7383	3.45389	4.60427	6.76075	13.3575	21.5746	19.0707	29.5131	12.0892
16.1061	6.55055	26.4023	12.9779	43.2535	21.8301	6.7792	9.35755	27.9533	18.1401	5.85508	13.8424	28.4626	17.3066	22.0784	27.3017	4.45128	52.8782	11.6232	7.9037	12.4885	15.5848	13.9152	3.54187	4.47497	6.74514	13.4041	21.5992	19.0592	29.1097	12.1608
16.0675	6.50474	26.4577	13.1864	43.1558	21.8566	6.61643	9.28797	28.0234	18.2118	5.85239	13.9174	28.6007	17.4216	22.1597	26.9015	4.45277	52.6251	11.5831	7.99281	12.6608	15.564	14.0533	3.63529	4.39072	6.70737	13.387	21.6622	19.0154	28.8621	12.1592
16.0827	6.49944	26.3058	13.4135	43.1636	21.8963	6.5088	9.16473	28.2201	18.3319	5.86337	13.9808	28.7524	17.3523	22.2019	26.5207	4.45876	51.8984	11.4367	8.14666	12.7732	15.5119	14.1085	3.75794	4.338	6.66446	13.2201	21.6568	18.7775	28.5463	12.1957
16.127	6.45596	25.9817	13.6857	43.1623	21.9154	6.42082	9.06659	28.4515	18.4286	5.85879	13.9826	28.8186	17.1852	22.192	26.1345	4.4455	51.2159	11.273	8.33742	12.8439	15.4736	14.2134	3.84726	4.25103	6.6044	13.0096	21.6539	18.5381	27.9753	12.3125
16.1263	6.4235	25.6946	13.7859	43.1073	21.9083	6.33839	9.00688	28.5719	18.3826	5.87955	14.0032	28.8325	17.0678	22.2487	25.6902	4.43792	51.1657	11.2086	8.5124	12.9	15.5031	14.1855	3.99805	4.18288	6.54265	12.7494	21.6088	18.5061	27.3481	12.4592
16.1154	6.35402	25.4234	13.9491	42.9416	21.9463	6.32515	8.98503	28.5352	18.3764	5.89049	14.1436	28.9721	17.0239	22.3044	25.243	4.43297	51.3578	11.2301	8.68429	12.913	15.6299	14.0856	4.33219	4.11905	6.53049	12.5539	21.593	18.5798	26.6826	12.6937
16.0693	6.28417	25.3238	14.1745	42.8097	22.0813	6.33231	9.00579	28.3839	18.5653	5.90307	14.4382	29.1674	16.9907	22.475	24.9274	4.43475	51.3741	11.2411	8.82229	12.9076	15.8244	14.1402	4.67542	4.04971	6.55682	12.5491	21.6083	18.6378	26.2781	12.9445
15.9708	6.18025	25.2579	14.3562	42.5657	22.2865	6.28756	9.02278	28.3479	18.8551	5.91524	14.7627	29.4656	16.9771	22.5144	24.6581	4.45227	51.2552	11.1335	8.92082	13.0041	16.0174	14.1464	4.96516	4.01924	6.52273	12.5755	21.7044	18.7335	26.213	13.1098
15.8406	6.1074	25.1775	14.5694	42.2435	22.5335	6.2013	9.04647	28.4254	19.0942	5.91238	14.9122	29.85	16.9864	22.5386	24.4159	4.48898	50.8234	10.999	9.04885	12.999	16.1628	14.1859	5.15313	3.98231	6.44965	12.5614	21.8179	18.8235	26.1202	13.1561
15.7323	6.08239	25.1812	14.8621	42.0963	22.6981	6.11208	9.08123	28.5355	19.2019	5.89982	14.9594	30.1848	16.9058	22.7449	24.1075	4.5419	50.1508	11.031	9.18633	13.0318	16.2348	14.2628	5.26236	3.94739	6.42633	12.5018	21.8108	18.8457	26.0153	13.2286
15.7575	6.09139	25.1031	15.238	42.1154	22.7092	6.01031	9.09702	28.6684	19.2271	5.87749	14.9945	30.4751	16.7914	23.0819	23.7566	4.57163	49.8296	11.1762	9.34103	13.1567	16.2562	14.2549	5.44041	3.94697	6.42345	12.456	21.664	18.8061	25.9419	13.328
15.815	6.08173	25.0982	15.6534	42.3377	22.6302	5.95572	9.11608	28.7246	19.3047	5.84267	15.0644	30.7381	16.7065	23.4015	23.4101	4.5811	49.721	11.294	9.54227	13.2748	16.2407	14.1943	5.75349	3.94238	6.44332	12.4348	21.648	18.6668	25.7386	13.4416
15.8626	6.05166	25.0751	15.977	42.3596	22.5472	5.93442	9.13692	28.67	19.5151	5.87277	15.1235	30.858	16.6433	23.5848	23.1411	4.58083	49.6179	11.347	9.75129	13.3367	16.1289	14.2341	6.04944	3.90385	6.4128	12.4369	21.7359	18.4073	25.5669	13.5613
15.9758	6.01677	24.9989	16.1806	42.2068	22.4928	5.9684	9.14158	28.5578	19.8067	5.90023	15.2266	30.8221	16.6	23.6506	22.9244	4.57577	49.2629	11.3638	9.96129	13.4153	15.9522	14.2351	6.20063	3.81294	6.35014	12.4309	21.7084	18.3123	25.4474	13.6028
16.0715	5.99116	24.8431	16.3903	42.249	22.5215	5.98591	9.13476	28.4433	20.0919	5.84926	15.3099	30.6935	16.5913	23.5842	22.8718	4.56965	48.7052	11.4793	10.1543	13.4293	15.8251	14.3002	6.24218	3.73195	6.27472	12.3619	21.5926	18.3057	25.3288	13.5807
16.138	5.98026	24.7634	16.5363	42.2349	22.5491	5.97928	9.12806	28.4392	20.1946	5.82651	15.3549	30.687	16.5866	23.5635	22.8605	4.55985	48.4504	11.4859	10.244	13.419	15.7967	14.3617	6.28764	3.71027	6.2174	12.3363	21.5696	18.1978	25.2288	13.569
16.3225	5.93914	24.6581	16.7756	42.0654	22.5122	5.92354	9.12895	28.6387	20.3279	5.8109	15.4245	31.0748	16.5521	23.5955	22.7156	4.54046	48.1955	11.4337	10.3523	13.5552	15.7764	14.4315	6.42664	3.70361	6.13701	12.3169	21.6269	18.13	25.0125	13.6202
16.4141	5.90973	24.579	17.2312	42.0138	22.4186	5.86171	9.15192	28.9129	20.3594	5.82469	15.5494	31.563	16.4771	23.6596	22.4713	4.54376	48.0445	11.4494	10.4211	13.6441	15.7429	14.4593	6.58904	3.68779	6.07781	12.2792	21.6788	18.1326	24.9607	13.8584
16.449	5.88305	24.3588	17.6442	42.1536	22.3234	5.83146	9.15103	29.1589	20.429	5.84069	15.6212	32.0824	16.4506	23.7186	22.3141	4.57171	47.6585	11.5375	10.4987	13.7187	15.6838	14.4891	6.80688	3.64411	6.07094	12.2767	21.7255	18.191	24.9799	14.0515
16.4549	5.83686	24.1274	17.9662	42.332	22.2807	5.80702	9.13583	29.2311	20.5086	5.8609	15.6759	32.4658	16.4401	23.7738	22.1854	4.59312	47.1914	11.6284	10.5773	13.8944	15.5881	14.4761	7.02244	3.60676	6.06726	12.2634	21.7502	18.2595	24.8376	14.1046
16.441	5.7972	23.9008	18.2721	42.4167	22.2727	5.78958	9.10581	29.1946	20.5785	5.9184	15.7532	32.6955	16.3781	23.8257	21.9464	4.60722	46.7807	11.7273	10.6417	14.0313	15.4464	14.4943	7.18297	3.56577	6.04614	12.2239	21.6665	18.2926	24.4738	14.1425
16.4181	5.76153	23.7324	18.6457	42.521	22.1941	5.76019	9.05412	29.2475	20.757	5.92728	15.8365	32.7156	16.3772	23.8507	21.7508	4.61266	46.447	11.7602	10.797	14.1069	15.3429	14.5663	7.31692	3.52551	6.00694	12.1575	21.4567	18.2652	23.9685	14.1545
16.4243	5.72217	23.5646	18.9067	42.6123	22.1034	5.71996	8.99132	29.4743	20.9994	5.8602	15.957	32.7541	16.4205	23.8907	21.3995	4.61951	46.2172	11.6796	10.9842	14.2362	15.2528	14.6178	7.44258	3.49784	5.99719	12.1334	21.2312	18.2075	23.6422	14.1929
16.4634	5.66743	23.5321	19.1262	42.5992	22.0859	5.66727	8.94175	29.8198	21.2475	5.81904	16.1489	32.6762	16.4549	23.969	21.0602	4.61158	45.9744	11.6227	11.211	14.2964	15.0943	14.5897	7.53638	3.47191	5.98334	12.1473	21.0601	18.1823	23.6662	14.2765
16.5467	5.60651	23.5942	19.3382	42.6078	22.06	5.61807	8.91159	30.096	21.353	5.78563	16.2831	32.7145	16.4056	24.1626	20.9029	4.59586	45.5462	11.5856	11.4502	14.3723	14.8996	14.6717	7.68939	3.46951	5.97482	12.1721	20.9167	18.1466	23.8044	14.3305
16.6569	5.49379	23.6161	19.5407	42.569	21.9939	5.56944	8.93463	30.2618	21.4901	5.75049	16.3708	32.9321	16.3532	24.5039	20.8429	4.58279	45.0422	11.6014	11.7294	14.4754	14.7029	14.8139	7.85109	3.4846	5.9858	12.2157	20.8697	18.0752	23.7122	14.3376
16.6895	5.4027	23.6577	19.6534	42.4652	21.787	5.49387	8.95523	30.1964	21.6762	5.7384	16.4595	33.2681	16.3093	24.9825	20.8634	4.55673	44.6444	11.6075	11.9823	14.5438	14.5206	14.9536	8.0379	3.50147	6.00409	12.2368	20.8674	17.9759	23.5689	14.3513
16.6637	5.35198	23.6648	19.649	42.2753	21.5788	5.47417	8.95781	30.0286	21.9401	5.72506	16.5406	33.5185	16.2951	25.4025	20.7821	4.54302	44.2494	11.6213	12.1489	14.6971	14.4275	14.9978	8.2094	3.50526	6.02611	12.2003	20.8809	17.8515	23.3772	14.4196
16.6186	5.32028	23.62	19.6278	42.1917	21.5187	5.46639	8.91448	30.0151	22.2269	5.69521	16.6049	33.9407	16.2888	25.7245	20.6444	4.52025	43.9863	11.6174	12.2651	15.0775	14.3663	14.9928	8.36881	3.49543	6.05511	12.1416	20.8215	17.739	23.1508	14.5432
16.6182	5.30171	23.5316	19.7462	42.054	21.5817	5.48232	8.86423	30.3405	22.5986	5.66017	16.6915	34.4699	16.2883	25.9429	20.3932	4.49672	43.7396	11.6294	12.304	15.2397	14.2874	14.9622	8.4932	3.49121	6.0996	12.2249	20.6848	17.6389	23.0839	14.6888
16.6562	5.27956	23.508	19.8644	41.8297	21.5118	5.49595	8.83433	30.8548	22.9772	5.61656	16.7848	34.5893	16.2442	26.5422	20.2058	4.47315	43.3395	11.7399	12.3664	15.3034	14.0969	14.9281	8.56641	3.53896	6.11917	12.3216	20.5068	17.5691	22.986	14.7704
16.6719	5.25772	23.5064	20.028	41.5016	21.3665	5.51199	8.82172	31.3339	23.2212	5.59287	16.9442	34.5722	16.1408	27.5678	20.1533	4.46696	43.2964	11.8167	12.4848	15.3671	13.8327	14.9836	8.61587	3.619	6.14298	12.3444	20.358	17.527	22.8309	14.7793
16.6718	5.22378	23.6462	20.3811	41.3606	21.2703	5.52029	8.82363	31.4876	23.4247	5.58907	17.016	34.6905	16.0569	28.6814	20.0709	4.46298	43.2904	11.8943	12.7095	15.5264	13.5406	15.0084	8.7121	3.7097	6.18535	12.3269	20.3131	17.4612	22.6571	14.8089
16.6563	5.15872	23.751	20.6616	41.345	21.1905	5.51284	8.88411	31.345	23.595	5.62604	17.0115	34.8067	15.9995	29.5998	19.8327	4.45616	43.0696	12.0188	13.0142	15.6238	13.2944	15.0074	8.92386	3.81114	6.22634	12.4244	20.3427	17.3802	22.5667	14.8817
16.703	5.11161	23.888	20.7735	41.3205	20.9889	5.53242	8.98176	31.1072	23.792	5.64154	17.0157	34.9474	15.9476	30.3712	19.6673	4.45226	42.5419	12.1417	13.3479	15.6654	13.1246	15.0549	9.09754	3.90814	6.26375	12.5997	20.3552	17.3535	22.3999	14.9826
16.7154	5.05366	23.9002	20.8768	41.2699	20.6275	5.55742	9.04569	30.9498	23.9534	5.6321	16.998	35.0307	15.8111	30.9656	19.6038	4.4525	41.8128	12.149	13.657	15.6837	12.9658	15.0947	9.19902	3.97918	6.29916	12.7494	20.2833	17.454	22.2052	15.1952
16.6893	5.00591	23.851	21.0753	41.0782	20.281	5.58838	9.06047	30.9603	24.0532	5.61422	16.9243	35.1992	15.6583	31.8972	19.5208	4.44078	41.5022	12.119	13.8784	15.8012	12.8722	15.0227	9.29182	4.00958	6.32463	12.9409	20.2106	17.6578	21.9903	15.6534
16.6773	4.9522	23.7926	21.4393	40.877	20.1113	5.62734	9.03327	31.092	24.1632	5.57507	16.8317	35.3718	15.4917	33.4024	19.379	4.41854	41.2826	12.114	14.0983	15.8411	12.8291	14.9379	9.39044	4.03947	6.31309	13.0851	20.1233	17.8538	21.7552	16.0393
16.7004	4.9136	23.8707	21.7371	40.6154	20.0708	5.64133	9.01148	31.1909	24.2998	5.55126	16.8056	35.1951	15.3321	34.8968	19.226	4.40135	40.6039	12.219	14.33	15.923	12.8391	14.8237	9.5707	4.07053	6.30409	13.2045	20.0338	17.944	21.6197	16.2645
16.7196	4.87245	23.9016	21.9512	40.2732	20.151	5.65055	8.96768	31.2342	24.4437	5.53705	16.7877	34.8653	15.2865	35.6415	19.152	4.40033	39.7374	12.4257	14.4813	16.0469	12.8086	14.7612	9.78683	4.08885	6.3085	13.2368	19.9664	17.915	21.4374	16.3946
16.7121	4.80752	23.8712	22.2449	39.9839	20.1996	5.6764	8.8946	31.2131	24.5681	5.50479	16.7882	34.7181	15.2273	36.1162	19.1091	4.40012	38.994	12.61	14.6341	16.2187	12.7717	14.7622	10.0439	4.10035	6.32419	13.1855	19.8911	17.8812	21.2207	16.6344
16.7268	4.76335	23.7407	22.5127	39.7928	20.148	5.68099	8.78556	31.1986	24.6437	5.49402	16.7849	34.5605	15.0885	36.7005	19.1111	4.38925	38.6776	12.7576	14.8041	16.2748	12.6948	14.711	10.1747	4.10719	6.37689	13.1545	19.8486	17.8507	21.0529	16.9603
16.7032	4.73968	23.5037	22.7085	39.487	20.0077	5.65616	8.63751	31.1328	24.6897	5.48086	16.7862	34.4144	14.9938	37.4333	19.1091	4.37276	38.4843	12.7369	14.9619	16.3332	12.5985	14.6364	10.2948	4.08112	6.39826	13.1711	19.8799	17.837	20.9499	17.2128
16.6422	4.73441	23.309	22.9122	38.9786	19.7972	5.63871	8.57396	31.1414	24.7295	5.47731	16.71	34.363	14.9328	38.0181	19.0711	4.35644	38.0432	12.7407	15.1011	16.4038	12.4622	14.6348	10.4323	4.03815	6.41371	13.1107	19.9652	17.8688	20.9113	17.427
16.5946	4.73311	23.1353	23.1001	38.4358	19.5802	5.67312	8.54994	31.137	24.7698	5.43396	16.6321	34.3418	14.8742	38.475	19.0293	4.33418	37.5515	12.7977	15.1987	16.4927	12.3099	14.6448	10.5637	4.04737	6.4347	13.0024	19.9723	17.881	20.7088	17.563
16.604	4.71168	23.0617	23.1969	38.1704	19.4658	5.70141	8.56769	31.0551	24.7895	5.36663	16.5688	34.2359	14.76	38.8316	19.0045	4.29187	37.3164	12.862	15.2391	16.6226	12.1462	14.6027	10.6851	4.04756	6.4139	12.9477	19.8917	17.8485	20.4529	17.6452
16.6267	4.64577	22.9629	23.203	38.0869	19.3189	5.76901	8.57897	30.9171	24.7405	5.30808	16.4882	34.0992	14.6124	39.0823	19.012	4.2653	37.0347	12.8626	15.3228	16.7629	11.9091	14.5399	10.7911	4.09317	6.42072	12.9408	19.8203	17.9074	20.2667	17.7786
16.6141	4.5748	22.7338	23.1907	37.9887	19.1689	5.84181	8.59281	30.7302	24.6534	5.29093	16.3992	34.0502	14.5565	39.2714	18.9155	4.25047	36.6793	12.8584	15.4446	16.913	11.6526	14.4678	10.9421	4.14357	6.45585	12.9216	19.7058	17.9417	20.0737	17.9509
16.5801	4.54079	22.4954	23.2145	37.6934	19.1209	5.86939	8.64424	30.4977	24.6267	5.25817	16.3781	34.1276	14.5516	39.5069	18.8099	4.23961	36.5181	12.8116	15.5736	17.0682	11.4113	14.4568	11.0223	4.18148	6.46196	12.9057	19.6154	17.8863	19.83	18.0637
16.5441	4.51855	22.2667	23.6132	37.3305	19.1009	5.86186	8.69917	30.3344	24.6114	5.21158	16.3453	34.3746	14.5346	39.8807	18.8504	4.21956	36.4915	12.8042	15.6791	17.2306	11.2967	14.5442	11.1196	4.21126	6.43423	12.8436	19.5759	17.8685	19.5489	18.1068
16.5385	4.49809	22.0782	24.1498	36.8808	19.0165	5.84974	8.70125	30.3171	24.584	5.15616	16.2971	34.6764	14.561	40.2831	18.9182	4.19711	36.4504	12.9095	15.779	17.4279	11.2809	14.6076	11.2415	4.24293	6.41968	12.7148	19.5657	17.9679	19.3199	18.2168
16.5704	4.47653	21.9697	24.3607	36.3601	18.9674	5.85129	8.66995	30.2267	24.5047	5.07997	16.2424	34.7905	14.5385	40.6174	18.8793	4.16883	36.2711	13.0664	15.8875	17.6182	11.2719	14.6184	11.4025	4.26629	6.39294	12.5836	19.5016	18.1118	19.3195	18.4613
16.597	4.47821	21.9817	24.4089	35.8567	18.9523	5.89995	8.68324	30.138	24.3189	4.99614	16.1071	34.8194	14.5231	40.7474	18.819	4.1533	35.7623	13.1514	15.9658	17.7928	11.2247	14.62	11.5183	4.34149	6.41349	12.5535	19.3904	18.1933	19.2931	18.7451
16.612	4.47398	22.0128	24.5808	35.4828	18.9742	5.92946	8.73934	29.9888	24.0221	4.94715	15.9565	34.8032	14.4817	40.7639	18.9197	4.1559	35.0457	13.2149	16.0293	18.0112	11.1635	14.5807	11.6287	4.39406	6.48431	12.5635	19.2681	18.1874	19.1938	19.0057
16.6027	4.45033	22.091	24.7126	35.2655	19.0027	5.93643	8.81066	29.8285	23.6768	4.96287	15.8573	34.8391	14.4385	40.7688	19.1331	4.16253	34.4722	13.2572	16.0741	18.1776	11.0589	14.5185	11.7896	4.44517	6.57506	12.5552	19.1691	18.2366	19.0069	19.1254
16.5172	4.43986	22.2672	24.8496	35.0865	18.9992	5.94109	8.80492	29.7709	23.6302	4.98518	15.7869	35.141	14.4063	40.7763	19.316	4.16575	33.7095	13.2916	16.0958	18.3555	10.9214	14.482	11.9576	4.51738	6.67235	12.5153	19.1297	18.39	18.8284	19.4437
16.454	4.39051	22.3991	25.0257	34.9842	18.9492	5.97459	8.76448	29.8966	23.7099	4.96946	15.7203	35.5983	14.3788	40.7569	19.4246	4.17673	33.0458	13.3362	16.1354	18.614	10.7006	14.4252	12.1278	4.5733	6.76809	12.4132	19.1369	18.72	18.761	19.7472
16.4931	4.33832	22.3607	25.2805	34.8594	18.8905	6.01468	8.73389	30.0925	23.7935	4.93745	15.6464	35.9577	14.3384	40.6978	19.5467	4.20456	32.8758	13.3678	16.1967	18.8621	10.4584	14.3046	12.3204	4.61251	6.84092	12.2164	19.0911	19.2961	18.6117	19.9168
16.4795	4.30366	22.2865	25.7763	34.5468	18.8127	6.0714	8.77268	30.2321	23.7423	4.90752	15.642	36.1925	14.2901	40.683	19.7171	4.22257	32.6208	13.4171	16.237	19.0331	10.33	14.1772	12.509	4.65908	6.87346	12.0797	18.941	19.7095	18.5324	20.0632
16.4569	4.27358	22.2488	26.3513	34.2605	18.7366	6.15438	8.77706	30.297	23.624	4.90021	15.5892	36.5153	14.2516	40.6072	19.9419	4.24889	32.2241	13.4519	16.2657	19.234	10.3305	14.1509	12.5821	4.7076	6.86286	12.0667	18.7487	19.823	18.5288	20.0787
16.4785	4.26372	22.308	26.8012	33.9367	18.7407	6.18373	8.79955	30.2918	23.4382	4.88529	15.5222	36.8081	14.2125	40.4509	20.1418	4.26255	31.8902	13.4799	16.2955	19.3583	10.3393	14.19	12.6463	4.74411	6.82908	12.0494	18.6094	19.8815	18.5698	20.126
16.4936	4.25305	22.4036	26.9229	33.3948	18.7637	6.18094	8.85417	30.237	23.2811	4.8948	15.4782	36.9903	14.2515	40.3443	20.2838	4.26708	31.4471	13.4624	16.356	19.477	10.3795	14.215	12.7421	4.75429	6.8443	12.004	18.5065	19.9809	18.4692	20.2866
16.4673	4.21859	22.3851	26.934	32.8988	18.7979	6.19145	8.88427	30.235	23.1916	4.90049	15.4761	37.0328	14.2771	40.3267	20.4762	4.24723	31.3744	13.4591	16.3965	19.6325	10.389	14.2323	12.8638	4.77441	6.88966	11.9802	18.3875	20.1914	18.4048	20.4579
16.397	4.15464	22.3614	26.9887	32.5784	18.835	6.26272	8.90267	30.4898	23.128	4.88724	15.5129	37.2225	14.1929	40.2744	20.7207	4.22334	31.4503	13.5469	16.4107	19.6917	10.3675	14.2023	12.9926	4.81203	6.9167	11.9329	18.2692	20.4886	18.4762	20.5426
16.3751	4.13083	22.4592	27.2326	32.4274	18.8161	6.36405	8.90654	30.8361	23.0577	4.91835	15.5338	37.3278	14.0819	40.2312	21.0297	4.21293	31.4531	13.6092	16.3809	19.7368	10.306	14.2077	13.093	4.87518	6.93306	11.9276	18.1242	20.8308	18.5718	20.534
16.382	4.13818	22.5289	27.6775	32.3579	18.7669	6.40641	8.92035	31.1105	23.0228	4.9118	15.4224	37.5175	13.9142	40.1948	21.2385	4.19755	31.1478	13.6708	16.342	19.8416	10.2529	14.2351	13.1982	4.9567	6.95089	11.9524	17.9815	21.1044	18.5688	20.624
16.3788	4.15597	22.482	27.9826	32.2558	18.7547	6.45928	8.9367	31.2611	23.0177	4.91352	15.3157	37.6779	13.7852	40.1449	21.5361	4.17292	30.7509	13.7002	16.2764	19.9951	10.2279	14.2512	13.2891	5.01707	6.97782	11.9778	17.8761	21.1879	18.5646	20.7979
16.405	4.13361	22.3649	28.0244	32.1797	18.7743	6.52958	8.93883	31.1848	23.0019	4.87	15.2508	37.6255	13.7142	40.0642	21.666	4.15278	30.3513	13.6903	16.2001	20.0968	10.2054	14.2386	13.3694	5.07092	6.98295	11.9952	17.7846	21.1769	18.5561	20.875
16.4918	4.10857	22.3273	28.0805	32.1545	18.7551	6.56903	8.93271	30.9519	22.998	4.95207	15.1173	37.6231	13.6638	39.9722	21.6208	4.12815	29.967	13.7088	16.1409	20.1867	10.1662	14.2367	13.44	5.13555	6.94399	11.9506	17.6551	21.1628	18.5446	20.899
16.571	4.07658	22.2937	28.1766	32.1205	18.7094	6.58174	8.90909	30.7927	23.105	5.02714	14.9636	37.7089	13.5935	39.8287	21.6005	4.08728	29.6646	13.8758	16.0945	20.304	10.1387	14.2118	13.4681	5.19794	6.93039	11.8563	17.567	21.096	18.6395	20.8818
16.6362	4.05245	22.1547	28.4527	32.0042	18.6899	6.57243	8.87981	30.8262	23.2449	5.05029	14.9191	37.9009	13.4447	39.7281	21.602	4.04982	29.2509	14.0093	16.0463	20.2814	10.1078	14.1756	13.4856	5.26781	6.91494	11.7566	17.5622	21.0902	18.8141	20.8987
16.6958	4.00549	22.0083	28.7123	31.6668	18.6694	6.56557	8.93116	30.992	23.287	5.15431	14.9509	37.9236	13.2755	39.6809	21.702	4.05017	29.095	14.064	15.9932	20.4452	10.1002	14.1369	13.5624	5.30875	6.91039	11.6707	17.5438	21.1201	18.9706	20.9767
16.75	3.96264	21.9801	28.6702	31.3166	18.5791	6.54187	8.99163	31.168	23.3097	5.2571	14.9642	37.8445	13.1328	39.6211	21.8298	4.08675	29.0397	14.0824	15.9469	20.5602	10.0965	14.0147	13.6858	5.32907	6.96012	11.5915	17.4995	21.0644	19.126	21.0396
16.7253	3.91059	21.9884	28.6336	31.0712	18.4327	6.48759	9.03252	31.1492	23.2885	5.29296	14.9799	37.703	13.0865	39.5985	21.8594	4.13642	28.8682	14.12	15.8974	20.5989	10.0718	13.9846	13.8	5.35392	6.98266	11.4875	17.4384	21.0982	19.1754	21.1109
16.705	3.86899	22.1041	28.7201	30.8198	18.2414	6.48548	9.01139	31.0442	23.1953	5.28347	15.0267	37.6421	12.9746	39.5397	21.9417	4.18084	28.5908	14.166	15.8389	20.6986	10.0363	14.0075	13.8679	5.37539	6.93948	11.4319	17.3536	21.2483	19.1427	21.2934
16.7547	3.8524	22.138	28.7529	30.5238	17.9453	6.49068	8.99548	30.9968	23.1224	5.23477	14.9737	37.6213	12.8986	39.4919	22.0252	4.22866	28.4866	14.1947	15.7553	20.965	10.0013	14.0015	13.9559	5.40891	6.89776	11.4389	17.3173	21.3425	19.0795	21.5732
16.8135	3.84508	22.0453	28.7744	30.137	17.6248	6.51032	8.99196	31.0045	23.087	5.19321	14.819	37.6707	12.9013	39.4902	22.0888	4.27856	28.5273	14.2111	15.6146	21.3029	9.93052	14.024	14.143	5.47859	6.87467	11.4755	17.2978	21.4452	19.0116	21.8891
16.8639	3.82301	21.9005	28.7948	29.7147	17.3338	6.49624	8.96692	30.9564	23.0292	5.21875	14.6546	37.5929	12.9208	39.5313	22.2482	4.29516	28.4527	14.2235	15.4517	21.5072	9.81852	14.0815	14.1924	5.54502	6.87908	11.4946	17.2253	21.5389	19.0106	22.2428
16.869	3.77755	21.8365	28.8233	29.4952	16.9991	6.47654	8.92482	30.847	22.9888	5.23895	14.5669	37.5409	12.9005	39.5595	22.5278	4.31287	28.2865	14.2415	15.2775	21.6045	9.74556	14.0344	14.2041	5.58366	6.89269	11.4667	17.0963	21.5034	19.1665	22.4764
16.8504	3.75286	21.8727	28.7528	29.3546	16.7353	6.47264	8.89219	30.7338	22.9864	5.22539	14.5378	37.6912	12.8471	39.5091	22.7246	4.32588	28.1438	14.3182	15.0853	21.6986	9.72837	14.0035	14.1813	5.58431	6.87084	11.4414	16.9308	21.5158	19.3771	22.6124
16.753	3.70326	21.8964	28.6419	29.0464	16.5607	6.44919	8.90908	30.7399	22.9568	5.22244	14.4838	37.9018	12.7971	39.4536	22.783	4.34914	28.0122	14.4065	14.9388	21.811	9.74736	14.0259	14.1571	5.58162	6.83531	11.3927	16.7749	21.6689	19.5547	22.7395
16.713	3.62662	21.8299	28.5306	28.4585	16.4359	6.44551	8.92395	30.8803	22.8829	5.21248	14.3902	38.1807	12.7964	39.3985	22.7981	4.37203	27.6847	14.4663	14.7808	21.8191	9.76613	14.0257	14.1816	5.56743	6.84842	11.2975	16.7059	21.8865	19.6083	22.872
16.7777	3.54468	21.6297	28.5225	27.8158	16.3547	6.41925	8.92607	30.9565	22.7775	5.15136	14.3374	38.2053	12.7696	39.2631	22.8122	4.4002	27.4254	14.5049	14.6273	21.7902	9.73018	13.9617	14.1749	5.55478	6.89762	11.194	16.6716	22.0848	19.7119	22.9971
16.7831	3.46747	21.3335	28.5469	27.4555	16.305	6.42622	8.93495	30.9378	22.7171	5.0998	14.2311	38.2427	12.7991	39.1466	22.9231	4.42107	27.2803	14.508	14.5191	21.8742	9.60907	13.9065	14.1802	5.54707	6.89255	11.1011	16.6709	22.1389	19.7576	23.2119
16.6088	3.42672	21.2204	28.5688	27.29	16.1899	6.45177	8.97471	30.8809	22.7206	5.08114	14.1751	38.0074	12.8204	38.9798	23.0376	4.42723	27.2559	14.5062	14.3967	21.9418	9.46681	13.8967	14.1896	5.54267	6.92139	11.0407	16.6828	22.1033	19.8147	23.3738
16.3758	3.41206	21.2632	28.6526	27.1704	16.0718	6.45521	9.00113	30.8042	22.7624	5.07003	14.0686	37.831	12.7715	38.7517	23.039	4.44852	27.0985	14.5205	14.253	22.0912	9.31891	13.854	14.1775	5.55012	6.96866	11.0438	16.6019	22.0884	19.8021	23.5155
16.2915	3.38532	21.3332	28.7084	26.9117	15.9669	6.44564	9.02815	30.6655	22.7111	5.04757	13.9563	37.7588	12.7265	38.5234	23.0643	4.49836	26.8368	14.4957	14.1189	22.2024	9.23376	13.7531	14.1092	5.5627	7.00585	11.0672	16.4912	22.1594	19.8441	23.6308
16.2714	3.35293	21.3335	28.7219	26.5554	15.8197	6.47622	9.05904	30.5341	22.5959	5.06642	13.7908	37.5979	12.7208	38.3769	23.2544	4.55993	26.5882	14.4495	13.9899	22.321	9.21905	13.719	14.01	5.57509	7.02891	11.0188	16.3228	22.2124	19.934	23.8268
16.2899	3.30765	21.3384	28.7304	25.9717	15.6215	6.50752	9.0814	30.4307	22.4693	5.09852	13.6771	37.4768	12.6636	38.2622	23.4074	4.58618	26.3877	14.3802	13.8435	22.4546	9.27028	13.73	13.9644	5.577	7.03074	10.9342	16.1502	22.1846	20.022	24.1112
16.3246	3.27656	21.2923	28.6519	25.1821	15.5777	6.57103	9.09776	30.3914	22.285	5.12262	13.6977	37.8674	12.5624	38.1776	23.4673	4.61266	26.3162	14.3634	13.7104	22.4627	9.33899	13.6532	13.9721	5.58145	7.04846	10.8356	16.0717	22.1004	20.1161	24.2235
16.286	3.23043	21.2366	28.5717	24.6699	15.6857	6.61962	9.06527	30.458	22.1376	5.12142	13.6717	38.7745	12.5537	38.1689	23.5188	4.63515	26.2975	14.4235	13.5746	22.4251	9.44399	13.5224	14.0052	5.59995	7.08912	10.7496	15.9847	21.9984	20.1976	24.2701
16.195	3.16693	21.2412	28.4321	24.5223	15.7705	6.64824	9.02632	30.5448	22.1094	5.12983	13.7522	38.8126	12.4883	38.1469	23.6769	4.68198	26.1858	14.537	13.4244	22.403	9.52676	13.4192	14.0565	5.62158	7.13024	10.6368	15.8558	21.9704	20.2703	24.3532
16.1814	3.14292	21.2619	28.2789	24.3183	15.7214	6.64712	9.06036	30.6395	22.1019	5.13498	13.7025	38.7651	12.3534	38.0721	23.9045	4.72889	26.022	14.7383	13.2608	22.4412	9.57288	13.3392	14.0941	5.65943	7.15612	10.5615	15.7134	22.0158	20.3131	24.4995
16.1601	3.10388	21.2033	28.2119	23.8215	15.6463	6.64273	9.13056	30.6854	22.1511	5.1441	13.5751	38.7518	12.284	38.0142	24.109	4.77471	25.946	14.8391	13.099	22.5117	9.61354	13.3301	14.0811	5.69366	7.18997	10.5127	15.6221	22.0543	20.1496	24.6676
16.0792	3.09448	21.1352	28.1122	23.0515	15.4881	6.64734	9.20478	30.573	22.2537	5.17215	13.4601	38.8779	12.3118	37.9938	24.2044	4.84366	25.9038	14.8678	12.908	22.6529	9.6955	13.3076	14.034	5.70793	7.20889	10.4847	15.5559	22.1054	20.0824	24.7235
16.022	3.10958	21.1463	28.0048	22.1381	15.3299	6.62429	9.2332	30.4059	22.1664	5.17859	13.4763	38.9305	12.3421	38.0334	24.2319	4.90063	26.0734	15.0776	12.6635	22.6744	9.75276	13.248	14.0111	5.74376	7.22163	10.4119	15.5795	22.1967	20.1579	24.8053
16.0147	3.13293	21.1778	27.8119	21.278	15.2952	6.62215	9.29154	30.3166	22.0081	5.17093	13.655	39.0721	12.344	38.033	24.2822	4.94964	26.1264	15.2712	12.4419	22.6828	9.7938	13.1475	14.0259	5.76185	7.23218	10.3712	15.6858	22.2867	20.1608	24.8564
16.0256	3.1409	21.1661	27.5852	20.6431	15.2114	6.62346	9.33711	30.295	21.7912	5.18553	13.5555	38.9079	12.3234	37.9416	24.3191	4.94988	26.0871	15.401	12.2646	22.6896	9.8331	13.0487	14.096	5.75136	7.24282	10.234	15.7023	22.3129	20.1557	24.9765
16.0306	3.11779	21.121	27.4392	20.0626	15.0571	6.65144	9.32822	30.2208	21.5863	5.23191	13.4303	38.459	12.3385	37.7947	24.4468	4.96716	26.0559	15.4993	12.1408	22.6638	9.8729	12.921	14.1593	5.73238	7.24875	10.0489	15.6201	22.2902	20.1994	25.0768
15.9748	3.09125	21.0581	27.2853	19.5458	14.9039	6.68522	9.29303	30.0461	21.4651	5.27112	13.2352	38.2217	12.3941	37.6418	24.4833	4.99783	25.9969	15.4816	12.0681	22.7213	9.9028	12.7663	14.1913	5.6971	7.28122	9.87818	15.5353	22.2899	20.2626	25.0754
15.7955	3.06709	20.9791	26.9819	19.1247	14.8208	6.68521	9.2552	29.726	21.4778	5.2544	13.0146	38.3369	12.4154	37.4639	24.482	5.02931	25.9525	15.4451	11.9719	22.7624	9.94145	12.6136	14.1947	5.6503	7.3902	9.72971	15.4458	22.3217	20.3478	25.06
15.6581	3.06434	20.8697	26.7192	18.9146	14.8035	6.72022	9.26335	29.3289	21.5578	5.23602	12.8356	38.5572	12.3465	37.209	24.6092	5.06291	25.8592	15.4838	11.8584	22.9149	9.99305	12.5531	14.173	5.60552	7.50472	9.54402	15.3585	22.3327	20.3368	25.0555
15.5842	3.06104	20.749	26.5451	18.6076	14.7916	6.7697	9.31767	28.9158	21.4832	5.23783	12.8537	38.8727	12.3199	36.85	24.8826	5.09423	25.6906	15.5441	11.6752	22.9737	10.0092	12.505	14.1066	5.57562	7.54869	9.35454	15.2625	22.2561	20.3354	25.0814
15.5804	3.05026	20.6119	26.382	18.2386	14.7546	6.81312	9.32878	28.566	21.2964	5.28575	12.8975	39.1	12.3208	36.3619	25.2109	5.1717	25.4125	15.556	11.3951	23.0279	9.99109	12.4778	14.0408	5.55579	7.53132	9.27081	15.1176	22.1185	20.5693	25.0944
15.642	3.04028	20.4655	26.2778	17.7927	14.7321	6.92375	9.31468	28.4084	21.0465	5.29543	12.9086	39.2809	12.304	35.818	25.3603	5.30095	25.3591	15.5971	11.0863	23.0746	10.0119	12.4548	14.0311	5.5224	7.49943	9.1907	14.934	22.0434	20.8469	25.1425
15.6502	3.02438	20.2932	26.1907	17.3718	14.699	7.01079	9.3242	28.4289	20.8378	5.31643	12.8693	39.5004	12.3393	35.2725	25.3441	5.56004	25.4135	15.8017	10.7737	23.1065	10.0578	12.4327	14.0264	5.49108	7.46502	8.99359	14.7673	22.0358	20.9284	25.1941
15.5637	3.02526	20.2088	26.0899	17.1512	14.6648	7.05582	9.33693	28.5865	20.7203	5.32527	12.7697	39.6464	12.3198	34.4363	25.3961	5.83781	25.4	16.0212	10.5264	23.1083	10.1077	12.4086	14.0867	5.44862	7.42289	8.72151	14.5948	22.0357	20.9603	25.2026
15.4233	3.03078	20.0987	25.9926	16.9452	14.584	7.06996	9.41846	28.5002	20.6862	5.33486	12.5892	39.7237	12.2726	33.7366	25.7758	6.09497	25.2554	16.1249	10.2637	23.1112	10.1222	12.4006	14.1861	5.4079	7.40031	8.54306	14.4599	22.0387	20.8757	25.2687
15.2856	3.03523	19.9361	25.7864	16.75	14.4384	7.09227	9.52641	28.2271	20.6984	5.32948	12.4441	39.7465	12.2579	32.9369	26.2839	6.26825	25.194	16.1277	10.0049	23.0075	10.0586	12.3573	14.3039	5.39318	7.37411	8.4425	14.3269	22.0153	20.8809	25.379
15.2293	3.04159	19.6563	25.4055	16.4519	14.2863	7.09014	9.65257	27.9809	20.8144	5.33342	12.3595	39.7182	12.1963	31.8865	26.5273	6.43936	25.1438	16.1099	9.79633	22.9806	10.0003	12.242	14.5472	5.38375	7.3346	8.29556	14.193	22.0197	20.9052	25.4853
15.1683	3.03505	19.4775	25.061	15.9508	14.1699	7.07269	9.72093	27.8569	20.9684	5.31907	12.2949	39.5631	12.1339	30.382	26.5352	6.62993	25.0326	16.1875	9.64898	22.9706	9.97252	12.1588	14.8112	5.36049	7.33277	8.16218	14.0141	22.0325	20.8996	25.4182
15.078	3.02173	19.3724	24.9063	15.4415	14.1158	7.05314	9.79823	27.9158	21.1123	5.32046	12.203	39.5	12.1238	28.7604	26.7911	6.84361	25.0381	16.3295	9.5263	22.9496	9.90649	12.1082	15.0739	5.36149	7.31233	8.05944	13.9522	22.0142	20.9732	25.188
14.9893	3.02836	19.2749	24.7446	15.0887	14.1131	7.00467	9.92313	28.0846	21.1947	5.32578	12.1403	39.6681	12.1134	27.5344	27.325	6.99522	25.1252	16.4413	9.38452	22.9381	9.8417	12.0614	15.3303	5.36719	7.28947	7.96701	13.9028	21.9492	21.0085	25.0361
14.9114	3.02444	19.1408	24.65	14.8688	14.0561	6.96822	10.0214	28.1032	21.2045	5.34213	12.1075	39.6153	12.1073	26.6458	27.5826	7.20569	25.1827	16.4084	9.24841	22.9715	9.82418	12.0084	15.6507	5.37168	7.28712	7.8284	13.8156	21.864	21.014	25.0599
14.869	3.02628	19.0743	24.5811	14.6599	14.0273	6.98553	10.1092	28.0085	21.1853	5.34805	12.02	39.9908	12.1011	25.7455	27.6556	7.61452	25.0637	16.4121	9.10242	23.0135	9.80945	11.9122	15.8779	5.36685	7.31398	7.67252	13.759	21.7983	21.0344	25.1253
14.8734	3.01798	19.0454	24.3622	14.5133	13.9387	7.02704	10.2074	27.9232	21.2165	5.34245	11.9918	40.1131	12.0949	24.6878	27.6922	8.18542	24.6879	16.5514	8.93218	23.1141	9.80426	11.845	16.1489	5.36077	7.34679	7.58151	13.7249	21.7783	21.0727	25.1295
14.9227	3.02757	18.9816	23.9179	14.3668	13.8176	7.07047	10.2549	27.9202	21.1905	5.34243	11.9641	40.2905	12.0931	23.5583	27.8721	8.82101	24.3218	16.7417	8.79374	23.2251	9.82132	11.8452	16.6633	5.35591	7.35935	7.54206	13.6335	21.7655	21.1221	25.0526
14.9993	3.02448	18.9344	23.4333	14.1133	13.8344	7.1084	10.2468	28.0032	21.1235	5.31464	11.9518	40.489	12.0883	22.2545	28.1337	9.35318	24.117	16.8979	8.66741	23.2921	9.83996	11.8143	17.1035	5.35991	7.34504	7.43965	13.5213	21.7178	21.1196	25.0364
14.9994	3.01691	18.8768	22.9223	13.8419	13.864	7.10806	10.1885	28.0502	21.0905	5.2887	11.959	40.6116	12.0489	20.8534	28.2546	9.72956	24.0792	16.915	8.64983	23.3389	9.86513	11.7315	17.4871	5.33783	7.32254	7.36706	13.4055	21.6792	21.1086	25.1151
14.9335	2.99852	18.8021	22.1739	13.5858	13.8553	7.09046	10.1365	28.0494	21.0418	5.29977	11.9676	40.555	12.0598	19.5377	28.3598	10.0878	24.0506	16.874	8.62808	23.2934	9.85924	11.6969	17.8794	5.3368	7.33857	7.32168	13.3611	21.6715	21.0468	25.3547
14.8844	2.97161	18.7318	21.692	13.3658	13.913	7.08387	10.1342	28.1121	21.0375	5.29784	11.9253	40.2723	12.069	18.4786	28.4685	10.526	23.9112	16.8233	8.65404	23.1516	9.85739	11.6428	18.4386	5.3261	7.34007	7.29786	13.3428	21.7176	20.9208	25.5273
14.8306	2.99512	18.7048	21.4195	13.1503	13.9467	7.08057	10.1458	28.2116	21.1912	5.28484	11.8166	40.2032	12.1237	17.6253	28.5737	10.9675	23.7359	16.7785	8.63901	22.9473	9.9015	11.574	19.1601	5.27961	7.33027	7.25686	13.2913	21.7978	20.8854	25.5353
14.7724	3.01588	18.6409	21.0972	12.8222	13.8612	7.0844	10.246	28.2663	21.3447	5.27734	11.7643	40.1404	12.1645	16.9234	28.5858	11.4252	23.6427	16.815	8.61573	22.7609	9.94202	11.4438	19.7338	5.21678	7.3245	7.17743	13.1953	21.9744	20.9672	25.5026
14.7305	3.02613	18.4578	20.7906	12.3808	13.7318	7.16531	10.3155	28.2082	21.5411	5.29884	11.7483	40.0807	12.2198	16.3815	28.4772	11.9831	23.8097	16.942	8.60451	22.6678	9.99322	11.1967	20.0373	5.17923	7.30169	7.14036	13.1646	22.1592	21.0503	25.6052
14.6861	3.01693	18.1962	20.192	11.8925	13.6288	7.218	10.3434	28.0878	21.8015	5.32728	11.7194	39.9632	12.2539	15.8685	28.4361	12.5167	23.9784	17.0335	8.58995	22.5445	10.0387	10.9559	20.2372	5.17305	7.28369	7.13234	13.1709	22.1124	21.1604	25.7346
14.6833	2.9952	17.9828	19.4003	11.5894	13.5672	7.22803	10.3701	28.1218	22.0432	5.32316	11.7089	39.7923	12.2605	15.4036	28.4342	13.0677	24.0632	17.0206	8.55821	22.3928	10.0932	10.8585	20.5439	5.16626	7.28125	7.09799	13.2241	21.8688	21.2005	25.8203
14.6646	2.97714	17.8606	18.8784	11.4599	13.5264	7.22823	10.4144	28.2199	22.2024	5.3042	11.7043	39.6881	12.2653	14.9663	28.5582	13.5593	24.144	17.0106	8.49449	22.3171	10.1872	10.8315	20.926	5.14465	7.30578	7.02196	13.3135	21.5967	21.076	25.7277
14.629	2.96097	17.7581	18.6708	11.4315	13.4655	7.22625	10.4605	28.4112	22.3284	5.22168	11.7013	39.5845	12.2976	14.5074	28.7584	14.0488	24.302	17.0522	8.3796	22.2324	10.2548	10.8077	21.126	5.14101	7.30748	6.90891	13.344	21.4384	21.0217	25.6627
14.5565	2.96898	17.5768	18.6334	11.4087	13.3886	7.23016	10.4598	28.7331	22.4941	5.19439	11.7126	39.5058	12.3245	14.181	28.8859	14.4668	24.4617	17.1171	8.29201	22.0594	10.3187	10.7799	21.1514	5.12121	7.31212	6.83673	13.3417	21.3289	20.9637	25.4954
14.5661	2.99911	17.2531	18.5146	11.3127	13.4654	7.1886	10.4658	28.8679	22.6566	5.16914	11.6968	39.4658	12.3245	14.0019	28.9541	14.8573	24.4571	17.1152	8.25159	21.8812	10.3299	10.7354	21.1538	5.09518	7.30322	6.78865	13.362	21.1671	20.8522	25.4194
14.638	2.99847	16.7367	17.9722	11.2677	13.5394	7.09528	10.4802	28.8975	22.8049	5.06034	11.6596	39.3675	12.3089	13.915	28.9034	15.3207	24.3162	17.1218	8.24004	21.7753	10.3366	10.6501	21.2551	5.05841	7.31733	6.78872	13.3886	20.8752	20.7761	25.0876
14.6524	2.96552	16.4809	17.5181	11.2072	13.5927	7.05757	10.4731	28.947	22.9397	4.96814	11.6518	39.1746	12.2374	13.8093	28.8369	15.7154	24.2017	17.1317	8.22545	21.7824	10.34	10.5961	21.3569	4.98883	7.38013	6.77241	13.3611	20.5827	20.7698	24.8836
14.6056	2.90435	16.3503	17.3599	11.0592	13.5767	7.06855	10.4139	29.1285	23.0241	4.9321	11.6209	38.9673	12.1587	13.6756	28.9313	16.0199	24.247	17.2641	8.21743	21.6839	10.3015	10.5514	21.3939	4.93285	7.40472	6.69945	13.298	20.4675	20.7462	24.9541
14.5404	2.86396	16.2391	17.1521	10.8631	13.4851	7.06413	10.345	29.5441	23.0833	4.92136	11.5762	38.6469	12.1199	13.6035	28.9771	16.3314	24.3592	17.4481	8.2386	21.6018	10.2429	10.4798	21.4317	4.88675	7.40469	6.59072	13.2799	20.3612	20.6504	25.0445
14.5491	2.84699	15.9887	16.9253	10.6908	13.4042	7.05176	10.3351	30.0816	23.1734	4.91055	11.6212	38.4701	12.0671	13.6015	28.9238	16.8053	24.4371	17.5833	8.27578	21.5153	10.221	10.378	21.4909	4.82822	7.41032	6.54905	13.2938	20.181	20.5498	25.1273
14.6431	2.85431	15.6871	16.6328	10.5293	13.4306	7.04097	10.4188	30.5048	23.2554	4.89659	11.6149	38.2116	12.0424	13.6364	28.92	17.3783	24.3976	17.5679	8.29089	21.5227	10.2429	10.2713	21.5493	4.80357	7.38267	6.49132	13.3114	19.9422	20.5284	25.1164
14.8328	2.89174	15.3992	16.3382	10.4141	13.3913	7.01672	10.4841	30.6642	23.2597	4.90151	11.6901	38.0912	11.9614	13.6029	29.0403	18.1615	24.2393	17.55	8.33091	21.4745	10.2905	10.1014	21.6084	4.74769	7.32786	6.43414	13.294	19.8335	20.4951	25.0498
15.0661	2.91126	15.3395	16.0366	10.3897	13.3456	6.9729	10.5938	30.6289	23.2319	4.89035	11.6731	38.0173	11.784	13.5612	29.2729	19.0957	24.1889	17.574	8.37205	21.4367	10.3503	9.8826	21.7044	4.67123	7.30061	6.33274	13.2509	19.8419	20.448	25.1178
15.1927	2.90638	15.2924	15.7138	10.3512	13.3442	6.969	10.6402	30.6062	23.1962	4.86481	11.66	37.8155	11.592	13.5494	29.3946	20.0516	24.1232	17.5751	8.36718	21.3641	10.4657	9.7321	21.8075	4.64754	7.28485	6.32793	13.1849	19.7813	20.2964	25.1896
15.2195	2.90019	15.1202	15.5806	10.3067	13.3479	7.01117	10.6735	30.7954	23.1725	4.81909	11.5965	37.6214	11.456	13.5744	29.3437	21.1361	24.1194	17.6166	8.36955	21.2438	10.5629	9.66726	21.8743	4.64665	7.29765	6.33383	13.1264	19.6558	19.9564	25.2367
15.1778	2.89288	14.9353	15.5894	10.2714	13.3365	7.01339	10.723	31.1054	23.1373	4.82738	11.6048	37.4027	11.3674	13.5928	29.1705	21.9775	24.2748	17.6574	8.36975	21.1871	10.6668	9.59456	21.9097	4.64405	7.29596	6.37541	13.166	19.5517	19.8087	25.3782
15.0897	2.89522	14.8402	15.5587	10.2328	13.3448	7.02119	10.7702	31.2944	23.0635	4.81896	11.5543	37.2251	11.237	13.5646	29.0129	22.5377	24.2148	17.7064	8.37341	20.9701	10.7936	9.47842	21.9074	4.63724	7.26594	6.41401	13.2422	19.3868	19.821	25.566
14.9832	2.91945	14.8475	15.3419	10.1869	13.359	6.99615	10.7878	31.3094	22.9782	4.82808	11.5225	37.0077	11.1904	13.5352	28.9314	23.0609	24.015	17.7217	8.4079	20.7375	10.8266	9.34314	21.8064	4.5961	7.21573	6.40548	13.2526	19.0615	19.7854	25.6154
14.9161	2.95535	14.8481	15.0918	10.138	13.3962	7.01296	10.7852	31.3488	22.8714	4.82828	11.4681	36.9065	11.2268	13.5097	28.9633	23.5763	23.6969	17.8378	8.47693	20.5081	10.8613	9.21248	21.7677	4.5646	7.18814	6.34536	13.2702	18.6859	19.689	25.5941
14.9005	2.97263	14.7425	14.8499	10.0764	13.4299	7.03803	10.8443	31.3906	22.8011	4.82282	11.4416	36.7679	11.2832	13.4904	29.0774	24.1624	23.4845	17.9068	8.54196	20.3577	10.9569	9.09355	21.781	4.56217	7.17844	6.31956	13.3118	18.3563	19.6051	25.5489
14.8463	2.99545	14.5884	14.6355	9.99064	13.4589	7.04938	10.9102	31.3833	22.8305	4.82702	11.4441	36.5257	11.3289	13.4766	29.1939	24.7904	23.3123	17.9803	8.6041	20.1935	11.1549	8.99361	21.7618	4.58409	7.16783	6.32245	13.303	18.094	19.5487	25.5444
14.7843	3.02707	14.3833	14.3708	9.93544	13.4727	7.01996	10.932	31.3287	22.8602	4.83917	11.4873	36.2768	11.274	13.3895	29.1916	25.4891	23.0091	18.0965	8.62937	19.9792	11.3326	8.94047	21.7383	4.63096	7.14647	6.24909	13.2911	17.9023	19.469	25.56
14.7838	3.04243	14.2908	14.0968	9.88516	13.4382	7.02898	10.9609	31.2518	22.8486	4.86591	11.4748	36.0166	11.1226	13.293	29.3143	26.265	22.936	18.3565	8.64536	19.8318	11.4424	8.89378	21.7292	4.66181	7.13011	6.1597	13.3215	17.7539	19.2332	25.5858
14.7805	3.05966	14.2254	13.8423	9.88052	13.391	7.04545	11.0317	31.2222	22.8131	4.88273	11.4797	35.5564	10.9566	13.2537	29.6519	27.008	23.0798	18.5488	8.70282	19.8097	11.5105	8.8293	21.7367	4.70554	7.13134	6.15328	13.3751	17.6232	18.8414	25.6244
14.7193	3.08955	14.1233	13.7761	9.83455	13.3766	7.08002	11.0745	31.2606	22.768	4.89579	11.4586	34.7628	10.8998	13.1907	30.2072	27.678	23.2342	18.6076	8.79909	19.6389	11.5536	8.76269	21.7745	4.73847	7.16735	6.17288	13.4673	17.4849	18.5014	25.5617
14.6152	3.12066	13.9694	13.7716	9.78463	13.3966	7.12061	11.0711	31.3702	22.6923	4.86695	11.4649	34.3044	10.9079	13.0893	30.46	28.3032	23.2858	18.62	8.83206	19.4669	11.5766	8.69185	21.8027	4.74307	7.16974	6.17526	13.5165	17.4288	18.264	25.3358
14.513	3.14577	13.8174	13.6959	9.74341	13.416	7.14261	11.1245	31.3989	22.6617	4.82046	11.4183	33.7973	10.9207	13.022	30.3955	28.8563	23.2417	18.677	8.84982	19.294	11.6301	8.60758	21.788	4.75341	7.14034	6.15853	13.496	17.403	18.2382	25.1471
14.3965	3.16626	13.6691	13.6413	9.71942	13.439	7.12573	11.2019	31.4462	22.6195	4.75514	11.3461	33.3572	11.0002	12.9725	30.3932	29.3807	23.1227	18.7136	8.84911	19.1194	11.7192	8.50306	21.772	4.77139	7.10878	6.13931	13.4309	17.428	18.1802	25.0906
14.3206	3.20238	13.4986	13.558	9.72793	13.4485	7.08625	11.2618	31.5673	22.544	4.75586	11.3347	32.668	10.9675	12.9232	30.4235	29.9226	22.9939	18.7421	8.83225	18.9997	11.8285	8.3973	21.7652	4.79844	7.11501	6.11027	13.3235	17.3335	18.0146	25.0184
14.3132	3.21045	13.3838	13.4074	9.75391	13.4432	7.07811	11.2862	31.7012	22.4344	4.76361	11.3499	32.5778	10.9647	12.8403	30.5419	30.3989	22.9679	18.7666	8.81344	18.9274	11.8803	8.31341	21.7707	4.79979	7.14725	6.07576	13.2543	17.2203	17.8093	24.9544
14.3571	3.22913	13.3425	13.1921	9.7311	13.4121	7.09982	11.3299	31.8028	22.3416	4.76438	11.375	32.3444	10.9755	12.7526	30.6943	30.8149	23.0218	18.7976	8.78724	18.8743	11.9392	8.1833	21.774	4.81602	7.15036	6.04148	13.27	17.1563	17.6061	24.8883
14.3969	3.24235	13.319	13.0207	9.6775	13.2326	7.10984	11.463	31.8151	22.3281	4.74889	11.3152	32.0244	10.9792	12.7011	30.7751	31.2241	23.0867	18.8131	8.73778	18.7848	11.9759	8.02768	21.7764	4.83161	7.17395	6.00927	13.2854	17.1172	17.3518	24.7893
14.4086	3.25496	13.3194	12.8802	9.65573	13.0662	7.13151	11.5798	31.8267	22.2576	4.67168	11.3315	31.7501	10.9774	12.7014	30.8071	31.6136	23.1644	18.816	8.69728	18.6385	12.0086	7.90986	21.8087	4.8357	7.21301	5.96205	13.209	17.0421	17.1375	24.7401
14.4563	3.26186	13.2762	12.758	9.65322	13.0341	7.16935	11.6373	31.8554	22.1609	4.58976	11.3639	31.3687	11.0144	12.6878	30.68	31.9495	23.1799	18.8795	8.68038	18.5285	12.029	7.79298	21.8408	4.84303	7.27216	5.93056	13.1409	16.8898	16.8808	24.7266
14.5202	3.29785	13.2107	12.7387	9.62487	12.9472	7.20151	11.66	31.9143	22.1226	4.5627	11.3051	30.9372	11.0952	12.5937	30.5039	32.2169	23.1798	18.9404	8.67821	18.4403	12.0408	7.69959	21.8732	4.84744	7.29712	5.93613	13.1688	16.738	16.6391	24.623
14.5419	3.32198	13.0711	12.7407	9.60307	12.6916	7.26899	11.681	32.0467	22.0929	4.53492	11.2691	30.2867	11.2717	12.4411	30.445	32.4423	23.3413	18.9865	8.68103	18.3748	12.0122	7.65059	21.8917	4.81726	7.28373	5.96026	13.2051	16.6595	16.4941	24.3257
14.5483	3.37051	12.867	12.7961	9.58746	12.4244	7.28811	11.664	32.284	22.036	4.53266	11.0566	29.8486	11.4104	12.1801	30.3801	32.6174	23.3164	18.9648	8.67687	18.3229	11.968	7.57803	21.8748	4.78199	7.2568	5.94926	13.2045	16.6741	16.2376	23.9611
14.5376	3.40135	12.8445	12.7871	9.55755	12.2593	7.28088	11.6154	32.4643	21.9283	4.55339	11.0094	28.7575	11.4904	12.0996	30.2781	32.7991	23.272	18.887	8.71692	18.0185	11.9323	7.42975	21.8364	4.73749	7.23727	5.96803	13.172	16.6419	15.9198	23.7348
14.5056	3.41981	12.7883	12.608	9.51849	12.1853	7.30555	11.5461	32.5267	21.8317	4.55014	10.9858	27.8343	11.5118	12.1127	30.0815	32.9561	23.4019	18.8587	8.75668	17.7756	11.9381	7.31252	21.8178	4.72804	7.20516	5.95508	13.1514	16.5754	15.7629	23.6638
14.4494	3.4356	12.6584	12.5539	9.50506	12.2478	7.34473	11.4605	32.5496	21.7584	4.51582	10.9645	27.4096	11.479	12.0544	29.977	33.0849	23.4531	18.8372	8.77098	17.5721	11.933	7.28676	21.7864	4.73441	7.12948	5.93928	13.1644	16.5419	15.5406	23.583
14.3955	3.44519	12.5013	12.6361	9.55988	12.3053	7.44246	11.3858	32.501	21.7111	4.49911	10.9779	26.9726	11.5184	11.957	30.0218	33.223	23.3934	18.7881	8.79578	17.4747	11.9276	7.2669	21.7376	4.7129	7.06663	5.93663	13.1431	16.4652	15.2638	23.4672
14.3367	3.46197	12.3706	12.7517	9.58857	12.296	7.54864	11.3438	32.5001	21.6462	4.50228	11.023	26.3363	11.6507	11.922	30.0615	33.3716	23.3717	18.7131	8.83951	17.3657	11.9299	7.21741	21.6768	4.6832	7.0237	5.93004	13.1465	16.3917	14.9181	23.3321
14.2411	3.48506	12.2579	12.8514	9.58541	12.2349	7.53253	11.3371	32.4981	21.5616	4.49039	11.0721	25.9277	11.7494	11.8947	30.0013	33.5011	23.3739	18.6646	8.90646	17.2377	11.9337	7.16766	21.5996	4.67512	7.01816	5.95996	13.2359	16.3599	14.6985	23.241
14.162	3.50933	12.2213	12.9932	9.50683	12.171	7.4785	11.3244	32.5721	21.4861	4.48883	11.1668	25.6608	11.8023	11.7736	29.8443	33.5749	23.4149	18.6519	9.10865	17.1133	11.9389	7.12891	21.5654	4.69144	7.01442	5.97179	13.2499	16.358	14.5937	23.0419
14.0908	3.5378	12.276	13.0372	9.42615	12.1995	7.44842	11.2591	32.8175	21.3406	4.48825	11.1999	25.2572	11.8946	11.7282	29.7885	33.629	23.7389	18.5637	9.32971	16.9771	11.9804	7.04908	21.5518	4.67523	7.01401	5.97457	13.176	16.3404	14.5073	22.8825
14.032	3.57414	12.2696	13.0086	9.3592	12.1815	7.4666	11.2153	33.0425	21.0409	4.50965	11.0144	24.8372	11.9726	11.7292	29.8606	33.67	23.8297	18.4308	9.34285	16.7963	12.0485	6.94613	21.5559	4.65105	6.99974	5.97443	13.1171	16.3315	14.235	22.7781
14.0025	3.60666	12.2895	13.0953	9.29733	12.0274	7.48439	11.2618	33.2056	20.7029	4.53296	10.9899	24.4683	12.0207	11.6646	29.992	33.7348	23.8688	18.3109	9.32043	16.4987	12.1203	6.9001	21.5576	4.63349	6.94052	5.98711	13.1345	16.2438	13.9148	22.6542
14.0186	3.66099	12.2756	13.1365	9.33508	11.8809	7.46293	11.3019	33.2446	20.4697	4.53649	11.0133	24.1873	12.0405	11.612	29.9535	33.8093	24.0126	18.1917	9.35808	16.3028	12.1179	6.83627	21.5381	4.61641	6.87117	6.00122	13.1642	16.2009	13.5844	22.4943
14.0582	3.7019	12.2307	13.0917	9.33495	11.7169	7.4872	11.2885	33.396	20.3507	4.55474	11.1383	23.8787	12.0496	11.6099	29.6839	33.8779	24.0745	18.125	9.40456	16.25	12.0841	6.74466	21.5258	4.60425	6.84017	6.04398	13.1464	16.1437	13.4917	22.3756
14.0904	3.73051	12.1352	13.0196	9.28217	11.6461	7.50148	11.2919	33.5669	20.2345	4.56419	11.1702	23.4855	12.1124	11.6463	29.4934	33.9673	24.0452	18.0941	9.39624	16.2495	12.0491	6.65733	21.4956	4.63045	6.83685	6.10983	13.0875	16.0767	13.3272	22.3025
14.1008	3.74401	12.0622	12.9943	9.21676	11.6078	7.50063	11.2956	33.7378	20.109	4.56736	11.2115	23.0068	12.1964	11.7084	29.4289	34.0502	24.1505	18.0438	9.45469	16.1645	12.0182	6.58631	21.4954	4.67434	6.82071	6.14195	13.0614	16.052	13.1273	22.3062
14.1089	3.77034	12.0573	13.0185	9.14496	11.5897	7.46943	11.3167	33.7455	19.9735	4.63355	11.2068	22.5845	12.2888	11.7548	29.3274	34.1472	24.3071	17.9966	9.69016	16.0271	12.0364	6.55052	21.4962	4.69137	6.78668	6.19594	13.0424	15.9984	12.9639	22.2511
14.1618	3.80256	12.085	13.1122	9.08987	11.5341	7.45774	11.3377	33.5376	19.8487	4.67371	11.169	21.7144	12.3756	11.7191	29.1159	34.2465	24.3152	18.02	9.95395	15.9124	12.1204	6.55837	21.4747	4.69557	6.78157	6.28127	13.0136	15.8754	12.7011	22.2059
14.1981	3.83739	12.1084	13.1703	9.01924	11.5135	7.45161	11.2363	33.2827	19.6486	4.66104	11.0848	21.1403	12.43	11.6506	28.903	34.3219	24.2824	18.0516	9.99316	15.7184	12.2001	6.52261	21.4475	4.65532	6.78748	6.36094	12.9876	15.6889	12.5405	22.2398
14.2202	3.85627	12.0162	13.1242	8.9776	11.5282	7.42787	11.0856	33.2042	19.4229	4.644	10.9941	20.4006	12.4592	11.5531	28.8205	34.36	24.4921	17.9559	10.0112	15.6169	12.3031	6.4648	21.3986	4.62211	6.74023	6.37449	12.8561	15.5515	12.4132	22.28
14.2471	3.88745	11.9762	13.0402	8.91652	11.4301	7.40703	10.9464	33.2944	19.2969	4.63821	10.956	19.6726	12.463	11.4706	28.7454	34.361	24.7978	17.7779	10.1392	15.4858	12.3331	6.45005	21.3185	4.59955	6.70677	6.40305	12.7691	15.5011	12.2389	22.3166
14.2852	3.8997	11.9583	13.0615	8.82855	11.3745	7.4069	10.8402	33.5214	19.2185	4.63622	10.9572	18.7054	12.4831	11.3993	28.4979	34.3464	24.9969	17.7656	10.2847	15.3738	12.3088	6.44579	21.1424	4.58439	6.67614	6.45451	12.7722	15.5101	12.003	22.4005
14.3297	3.93625	11.898	13.0447	8.7785	11.3501	7.41491	10.7647	33.774	19.0693	4.6255	10.9693	18.1661	12.5876	11.3468	28.2029	34.342	25.0944	17.7787	10.281	15.3387	12.3298	6.42781	20.9295	4.55886	6.67085	6.51139	12.7278	15.4794	11.7971	22.3839
14.3587	3.98051	11.8274	12.9913	8.7507	11.3163	7.39989	10.6995	33.9381	18.7831	4.63086	10.9494	17.836	12.7065	11.3343	28.0052	34.3369	25.2024	17.825	10.2286	15.3052	12.3396	6.38914	20.6601	4.53612	6.66963	6.59539	12.7435	15.4526	11.6022	22.2041
14.4025	3.98199	11.819	12.8542	8.77853	11.2694	7.40309	10.6733	34.0161	18.4401	4.6667	10.9283	17.5809	12.7672	11.3193	27.7064	34.3254	25.2788	17.8781	10.2234	15.292	12.3531	6.35755	20.3637	4.54919	6.6778	6.64836	12.9205	15.3753	11.4688	22.0185
14.5061	3.99344	11.8939	12.7484	8.77132	11.3009	7.37472	10.6838	34.0547	18.0264	4.69801	10.9186	17.3009	12.8131	11.3235	27.5778	34.2896	25.3912	17.9361	10.2513	15.1236	12.3735	6.32937	20.159	4.54965	6.67078	6.66797	13.02	15.2955	11.2886	21.8983
14.5422	4.00362	11.883	12.8472	8.76326	11.3377	7.33099	10.658	34.0425	17.6463	4.69299	10.9059	17.2402	12.8657	11.3321	27.6005	34.2094	25.457	17.9671	10.2256	14.7827	12.3885	6.32061	19.8281	4.54621	6.69891	6.68216	13.0026	15.2539	11.2028	21.7703
14.5041	4.02818	11.9543	12.927	8.80773	11.3685	7.2752	10.6922	33.9601	17.4614	4.65923	10.8437	17.2081	12.9332	11.2702	27.5319	34.1006	25.551	17.9701	10.2156	14.5377	12.4498	6.31612	19.2499	4.54746	6.72641	6.70096	13.0442	15.1279	11.0746	21.6217
14.4558	4.06108	12.1658	12.8069	8.77344	11.3382	7.24339	10.7524	33.8729	17.3801	4.66655	10.8361	17.2696	12.9815	11.1833	27.3641	33.9665	25.5125	18.0482	10.2548	14.4857	12.4902	6.29971	18.5601	4.54856	6.70389	6.73316	13.116	14.9589	10.6971	21.4137
14.4226	4.07703	12.3479	12.6806	8.73709	11.298	7.17891	10.7296	33.743	17.2472	4.67475	10.836	17.0963	12.9331	11.1088	27.1467	33.8291	25.4604	18.0624	10.2782	14.4188	12.5003	6.31374	17.927	4.5594	6.64676	6.75796	13.1574	14.8783	10.1415	21.2223
14.3446	4.08353	12.4916	12.4833	8.75817	11.2595	7.15019	10.6465	33.6761	17.0388	4.69028	10.8279	16.8651	12.8554	11.0473	27.01	33.6976	25.4056	17.9382	10.2384	14.3393	12.527	6.32086	17.4174	4.5929	6.60128	6.75866	13.1666	14.9718	9.931	21.0423
14.2777	4.08428	12.5987	12.3122	8.82061	11.2683	7.21061	10.5684	33.6049	16.8536	4.70914	10.7776	16.6686	12.7987	11.0094	26.9319	33.5741	25.4048	17.8288	10.2087	14.2836	12.5774	6.32102	16.9986	4.62352	6.6019	6.75405	13.2064	15.0604	9.84826	20.9354
14.2561	4.08501	12.6461	12.3727	8.88317	11.2803	7.22078	10.4747	33.6488	16.6531	4.72031	10.7854	16.1745	12.7451	10.9874	26.7546	33.4871	25.4738	17.8209	10.2126	14.2236	12.6193	6.32241	16.5036	4.64714	6.63755	6.75641	13.2802	15.0204	9.70407	20.901
14.3021	4.09932	12.6938	12.4189	8.94896	11.3043	7.22002	10.4423	33.6892	16.3936	4.72514	10.7876	15.7629	12.7098	10.9794	26.5341	33.3715	25.4506	17.8483	10.2782	14.0652	12.6701	6.31395	15.9932	4.66038	6.62336	6.7257	13.3427	14.9254	9.56102	20.7517
14.3755	4.11681	12.7682	12.4059	8.97393	11.3971	7.21404	10.4187	33.4887	16.1133	4.74933	10.78	15.6439	12.6668	10.9678	26.3532	33.1399	25.4269	17.8997	10.352	13.9121	12.7476	6.31451	15.5199	4.65181	6.59262	6.719	13.3454	14.7202	9.27694	20.5902
14.4589	4.15879	12.8548	12.3822	8.89938	11.3119	7.22401	10.4338	33.275	15.7653	4.7717	10.7392	15.7708	12.6716	10.9694	26.3294	32.7557	25.5673	17.9824	10.4248	13.8744	12.7504	6.31496	14.6635	4.63134	6.57212	6.74342	13.3332	14.4446	9.07477	20.5195
14.4809	4.20287	12.9412	12.3589	8.79029	11.1906	7.22663	10.4626	33.0085	15.4153	4.78009	10.7122	15.8376	12.6612	10.9283	26.3534	32.2892	25.9367	18.0027	10.4512	13.8645	12.7731	6.30362	13.9009	4.62295	6.55761	6.87621	13.2479	14.1348	8.97658	20.4366
14.4567	4.23687	13.0017	12.3802	8.75705	11.1208	7.20405	10.4689	32.6378	15.1238	4.79556	10.7259	15.8759	12.6556	10.8885	26.4013	31.792	26.2208	17.9597	10.4584	13.8356	12.7904	6.33888	13.3377	4.61056	6.57272	6.97159	13.1697	13.9267	8.78767	20.3335
14.4365	4.2409	13.0166	12.3947	8.76066	11.169	7.19025	10.4679	32.2095	14.7786	4.80207	10.7374	15.8589	12.6554	10.8749	26.394	31.2939	26.418	17.8703	10.4871	13.8512	12.7615	6.32996	12.9824	4.62663	6.59471	7.03696	13.0479	13.8864	8.58098	20.1307
14.392	4.24733	13.1178	12.409	8.7556	11.2697	7.19688	10.4984	31.7335	14.3535	4.83779	10.7231	15.6698	12.6872	10.8909	26.3009	30.7508	26.6609	17.854	10.5388	13.8677	12.7578	6.3087	12.7229	4.6338	6.60077	7.08836	13.0134	13.968	8.48708	19.8078
14.3179	4.26578	13.2262	12.4591	8.70726	11.2373	7.22687	10.517	31.29	13.9697	4.87335	10.6577	15.5891	12.7251	10.8988	26.2172	30.2609	26.866	17.8431	10.5559	13.8095	12.7452	6.32506	12.3167	4.64736	6.58338	7.13558	12.9953	14.1186	8.37244	19.4678
14.1992	4.31394	13.3255	12.5427	8.69327	11.0741	7.2423	10.5035	31.1331	13.6959	4.88997	10.6013	15.65	12.8311	10.918	26.108	29.8368	27.24	17.8522	10.5943	13.65	12.7253	6.32924	11.9918	4.66896	6.58334	7.14504	12.9847	14.1396	8.25084	19.2568
14.133	4.32717	13.4469	12.6178	8.73818	11.0693	7.23598	10.4937	31.0469	13.4865	4.89723	10.5765	15.6867	12.9672	10.9441	25.8643	29.4808	27.5043	17.8165	10.6434	13.5708	12.7187	6.31647	11.7819	4.70263	6.5715	7.14262	12.9932	14.0929	8.03374	18.9567
14.0867	4.34769	13.5285	12.6514	8.74112	11.1665	7.25424	10.5053	30.7507	13.3341	4.89093	10.6353	15.6532	13.0661	11.0153	25.7184	29.1707	27.6449	17.7819	10.6437	13.5325	12.7013	6.29212	11.5926	4.73469	6.56975	7.16438	12.981	14.1221	7.6003	18.6861
14.0449	4.34958	13.5778	12.5379	8.73616	11.2296	7.26135	10.5023	30.3416	13.2066	4.91272	10.5665	15.5664	13.0951	11.1204	25.6615	28.8631	27.8929	17.7414	10.6235	13.4699	12.6252	6.2969	11.454	4.75491	6.60029	7.22769	12.9282	14.1488	7.19259	18.487
13.9556	4.35166	13.6446	12.4883	8.73303	11.2683	7.21746	10.4025	30.0138	13.0392	4.89804	10.5584	15.425	13.1189	11.1574	25.5999	28.5853	28.1962	17.7059	10.6327	13.3861	12.5892	6.29161	11.3743	4.75738	6.55638	7.30253	12.8629	13.9818	7.0212	18.3288
13.8403	4.35543	13.7148	12.4276	8.73046	11.2854	7.18374	10.3393	29.9028	12.899	4.87996	10.4369	15.2396	13.1579	11.1436	25.5528	28.3598	28.9957	17.6798	10.6768	13.2069	12.5814	6.28547	11.2922	4.7779	6.48572	7.36212	12.8325	13.8055	6.7949	18.1145
13.7093	4.36888	13.7804	12.39	8.72823	11.2519	7.1318	10.2976	29.9825	12.7353	4.8888	10.4105	15.1867	13.2687	11.094	25.5286	28.2015	29.7131	17.5935	10.7297	13.0765	12.5582	6.25565	11.1709	4.77736	6.45013	7.41163	12.893	13.7237	6.5359	17.7598
13.6166	4.38458	13.8153	12.3635	8.72675	11.1265	7.11655	10.3029	30.0731	12.5519	4.91075	10.327	15.1749	13.3709	11.0177	25.4572	27.9941	30.014	17.592	10.7769	12.8726	12.5222	6.21704	11.0574	4.75109	6.43038	7.41919	12.9673	13.6656	6.39733	17.4453
13.5724	4.39138	13.8224	12.2603	8.76868	10.9469	7.14083	10.3182	30.1182	12.4029	4.90616	10.2765	15.1308	13.4518	10.9865	25.2501	27.7398	30.249	17.7276	10.8195	12.8312	12.4813	6.19219	10.9376	4.72042	6.37612	7.42064	13.0125	13.6556	6.28393	17.2684
13.4759	4.40739	13.8709	12.1815	8.68693	10.8575	7.1935	10.3028	30.0622	12.2294	4.88672	10.2072	15.0412	13.4571	10.9734	25.0246	27.4856	30.3474	17.7651	10.8567	12.8727	12.4543	6.1783	10.7929	4.69742	6.28496	7.45135	13.0179	13.6934	6.00159	17.1132
13.3741	4.4156	13.9365	12.131	8.57705	10.7994	7.21774	10.297	30.0622	11.9879	4.85677	10.1572	15.0085	13.406	10.946	24.9563	27.2074	30.5629	17.7612	10.9396	12.9719	12.43	6.14353	10.6316	4.65587	6.17483	7.48279	12.9971	13.7332	5.67958	16.981
13.3542	4.42152	13.9229	12.0619	8.56692	10.7934	7.24626	10.2866	30.2347	11.7052	4.82697	10.1109	14.9738	13.35	10.922	24.9254	26.9553	30.7078	17.6927	10.9909	12.9305	12.3835	6.11496	10.439	4.638	6.12867	7.48888	12.955	13.7445	5.38312	16.8
13.3187	4.42919	13.9163	12.0461	8.6357	10.8307	7.24247	10.2914	30.4569	11.449	4.82783	10.1008	14.8496	13.3005	10.9058	24.9088	26.6377	30.9551	17.6905	10.9837	12.8972	12.3209	6.09834	10.2825	4.60002	6.10003	7.47428	12.8972	13.7534	5.14761	16.4278
13.2639	4.41492	13.9167	12.0107	8.71493	10.8714	7.25751	10.2655	30.5176	11.2565	4.83454	10.0432	14.7322	13.2718	10.9119	24.8412	26.2878	31.1316	17.7899	10.9829	12.8856	12.2936	6.08227	10.1087	4.56986	6.06199	7.45827	12.8737	13.7252	5.01849	16.0497
13.2037	4.40275	13.9328	11.9813	8.73557	10.9151	7.24939	10.222	30.448	11.1421	4.8173	9.98384	14.7346	13.2696	10.89	24.6635	26.0363	31.3731	17.8538	11.0106	12.8357	12.2853	6.06504	9.98641	4.55412	6.02849	7.44257	12.861	13.628	4.91415	15.729
13.2279	4.4121	13.9556	11.9011	8.71946	10.8767	7.24667	10.1908	30.3597	11.0805	4.78917	9.91817	14.7091	13.2982	10.7831	24.2994	25.7075	31.6232	17.891	11.0739	12.776	12.291	6.02424	9.90423	4.5356	6.01696	7.4408	12.8001	13.4724	4.84237	15.539
13.2597	4.4309	13.9493	11.8778	8.6743	10.905	7.2636	10.1517	30.297	11.0494	4.76316	9.91275	14.7049	13.3106	10.6608	23.8599	25.2034	32.006	17.7608	11.233	12.7581	12.3465	5.97106	9.76136	4.51656	5.99615	7.44469	12.7156	13.3954	4.71314	15.3161
13.2934	4.43437	13.9619	11.8682	8.63815	10.9507	7.35739	10.1131	30.2754	11.0122	4.75512	9.87192	14.7497	13.3074	10.5718	23.6446	24.6237	32.4122	17.4802	11.3527	12.6253	12.3785	5.93119	9.61886	4.49882	5.99121	7.44822	12.6976	13.3615	4.59408	15.0081
13.3133	4.42931	14.0114	11.9069	8.61033	10.9723	7.43258	10.0262	30.2564	10.9117	4.73467	9.827	14.7464	13.326	10.5556	23.4746	23.9561	32.6669	17.248	11.4484	12.6096	12.3259	5.92243	9.53365	4.4491	5.98015	7.42631	12.7567	13.3245	4.47527	14.7648
13.264	4.41745	14.0845	11.9223	8.61101	10.9662	7.45804	9.94868	30.23	10.7533	4.73491	9.79826	14.6984	13.3552	10.5907	23.1989	23.2239	32.8327	17.1158	11.5083	12.576	12.2999	5.9439	9.49368	4.43514	5.98113	7.40169	12.7438	13.3276	4.41711	14.5678
13.1839	4.41102	14.1798	11.8262	8.61834	10.9507	7.40914	9.87546	30.2034	10.595	4.7279	9.74948	14.6732	13.3978	10.5699	23.0228	22.4836	33.3121	16.8065	11.5364	12.5104	12.2515	5.96424	9.52004	4.43814	6.00431	7.38925	12.6726	13.3935	4.36459	14.3839
13.2244	4.39275	14.2464	11.7414	8.64553	10.9894	7.36664	9.76627	30.2967	10.4792	4.68403	9.66369	14.6744	13.4102	10.5139	23.005	21.7471	33.7406	16.3784	11.5788	12.4537	12.1992	5.96992	9.54766	4.4249	6.03809	7.38604	12.5801	13.4324	4.30936	14.3224
13.338	4.37858	14.2445	11.7027	8.65548	11.026	7.39147	9.65527	30.56	10.3701	4.66624	9.56016	14.6666	13.3586	10.4731	23.0596	21.0914	34.0251	16.1441	11.6232	12.4347	12.1525	5.94022	9.54706	4.41359	6.02927	7.38735	12.6034	13.477	4.26541	14.161
13.4295	4.36311	14.238	11.6795	8.63963	11.0567	7.46419	9.60069	30.8515	10.1995	4.65653	9.49809	14.6486	13.2858	10.4673	23.1053	20.4041	34.2514	16.1002	11.6688	12.4907	12.1243	5.92776	9.56197	4.38362	6.02551	7.37492	12.658	13.4918	4.11962	14.0171
13.4448	4.34114	14.2453	11.6835	8.63038	11.1115	7.55303	9.53974	30.9402	10.0421	4.63295	9.40287	14.5956	13.2555	10.4828	23.2556	19.7647	34.8234	16.0865	11.703	12.4088	12.1021	5.93399	9.56906	4.36589	6.04826	7.37489	12.6539	13.4516	3.97122	13.9225
13.4598	4.36559	14.2685	11.6271	8.61236	11.2517	7.60165	9.43	30.9371	9.93936	4.59722	9.28766	14.5695	13.228	10.5137	23.375	19.2442	35.6478	16.0321	11.7273	12.3341	12.1292	5.93247	9.56845	4.37752	6.07643	7.40066	12.6029	13.5261	3.89565	13.8679
13.4532	4.40828	14.3102	11.5814	8.57906	11.374	7.58674	9.31814	30.9196	9.88833	4.5497	9.16976	14.6291	13.2662	10.5473	23.4547	18.6295	36.7772	15.9308	11.7445	12.2876	12.204	5.94288	9.55039	4.38724	6.07291	7.42403	12.6958	13.7006	3.80732	13.8189
13.4354	4.45059	14.3596	11.4488	8.52044	11.4322	7.57105	9.24526	30.9387	9.80574	4.53039	9.07568	14.6932	13.3158	10.5758	23.6133	18.0413	37.4187	15.7634	11.7664	12.2198	12.2452	5.93502	9.51042	4.39475	6.04914	7.44142	12.6817	13.9482	3.71498	13.6782
13.3634	4.46344	14.3706	11.2974	8.5085	11.525	7.47277	9.19062	30.9422	9.70603	4.52036	9.04663	14.6663	13.2907	10.5697	23.6851	17.5189	37.8476	15.5799	11.7954	12.1174	12.2582	5.93022	9.45756	4.4178	6.02444	7.46143	12.7299	14.0881	3.64271	13.4932
13.3511	4.47313	14.4011	11.1855	8.49597	11.6796	7.3645	9.13731	30.8731	9.59007	4.53255	9.04096	14.6719	13.2326	10.5615	23.7195	17.0549	38.3307	15.4794	11.8344	11.9258	12.2941	5.95368	9.39991	4.40265	6.04158	7.49047	12.8448	14.0798	3.6044	13.3775
13.516	4.45824	14.3805	11.1041	8.47504	11.7405	7.33357	9.11487	30.8817	9.4666	4.52532	9.02814	14.6996	13.1989	10.5419	23.8037	16.6082	38.9036	15.4354	11.8564	11.8094	12.3783	5.95316	9.40177	4.39055	6.11121	7.49931	12.9159	14.0436	3.57625	13.3175
13.7352	4.45133	14.3624	11.136	8.43833	11.7506	7.37091	9.12047	30.9816	9.35635	4.47683	8.98109	14.699	13.1631	10.5658	23.8829	16.1953	39.2667	15.3864	11.8344	11.8756	12.4833	5.95102	9.49476	4.40023	6.13593	7.51164	12.9684	14.0942	3.53903	13.2099
13.9088	4.46315	14.3476	11.1368	8.41579	11.8106	7.41176	9.06996	31.0435	9.2056	4.43831	8.95921	14.6278	13.1482	10.6304	23.8632	15.9316	39.4847	15.2926	11.7913	11.9099	12.5777	5.93612	9.61521	4.42548	6.13563	7.52754	12.9635	14.2263	3.50854	13.0621
14.0211	4.46787	14.3425	11.1192	8.39751	11.8967	7.42815	9.01842	30.9801	9.0291	4.3948	8.93986	14.4274	13.1804	10.6825	23.724	15.7011	39.7001	15.2053	11.7327	11.9321	12.6764	5.91134	9.76903	4.42265	6.15003	7.55045	13.0391	14.3936	3.49609	12.8424
14.1122	4.44856	14.3655	11.1123	8.36061	11.9977	7.42532	8.99929	30.8063	8.89144	4.37244	8.9314	14.2777	13.2587	10.708	23.58	15.5545	39.807	15.1535	11.636	11.9479	12.7161	5.90684	9.8486	4.41404	6.12076	7.52714	13.026	14.4636	3.48841	12.6371
14.2404	4.45326	14.419	11.0691	8.37807	12.1416	7.44391	8.97548	30.581	8.78448	4.38639	8.84489	14.1528	13.2204	10.6699	23.4926	15.3713	40.0037	15.1876	11.6263	11.9672	12.7207	5.88889	9.90609	4.42715	6.05672	7.50636	12.9908	14.5139	3.46736	12.4735
14.3355	4.44053	14.4627	11.0683	8.37283	12.2478	7.41746	8.96132	30.3947	8.71887	4.39466	8.73822	14.1802	13.1873	10.6181	23.3449	15.1743	40.336	15.1639	11.6245	12.0477	12.7213	5.86451	9.94493	4.42063	5.98649	7.49788	13.0157	14.5656	3.43579	12.3585
14.4369	4.42354	14.4918	11.0259	8.33864	12.2984	7.42259	8.99453	30.2541	8.71934	4.39731	8.568	14.2919	13.2316	10.6411	23.2824	15.0427	40.5066	15.0526	11.5575	12.1828	12.6917	5.8769	9.94328	4.42302	5.95642	7.49408	13.0529	14.6199	3.39216	12.2124
14.5074	4.43127	14.5017	10.9877	8.28254	12.3734	7.42799	9.01776	30.0367	8.72646	4.34285	8.41719	14.3435	13.298	10.6974	23.2397	14.9117	40.4205	14.9056	11.4749	12.2634	12.71	5.87457	9.94944	4.44029	5.97395	7.47709	13.068	14.635	3.3549	12.0236
14.6071	4.41912	14.4847	10.9472	8.19709	12.459	7.4487	8.9378	29.8204	8.72789	4.28659	8.25542	14.3457	13.3476	10.7729	23.2979	14.8071	40.4706	14.7968	11.4456	12.3676	12.8218	5.86478	9.94903	4.46279	5.98545	7.46386	13.0986	14.6548	3.35471	11.9006
14.8102	4.40385	14.434	10.8576	8.11249	12.5338	7.52875	8.87795	29.558	8.73645	4.29669	8.16027	14.3409	13.3729	10.8487	23.2069	14.6901	40.536	14.6945	11.4618	12.3866	12.8991	5.85487	9.90673	4.50611	5.96887	7.46082	13.1915	14.6571	3.3329	11.8255
15.1285	4.39203	14.3572	10.7932	8.01835	12.6173	7.60029	8.86738	29.2727	8.68952	4.32754	8.01172	14.3289	13.4167	10.8873	23.0947	14.577	40.5113	14.6596	11.3627	12.4446	12.9832	5.85625	9.89332	4.5465	5.96243	7.4236	13.2721	14.6526	3.20339	11.6621
15.3439	4.37517	14.2567	10.7831	7.96434	12.7355	7.61195	8.89453	29.0846	8.63975	4.32721	7.6458	14.3695	13.4462	10.91	23.0748	14.4951	40.4809	14.6086	11.2077	12.4977	13.0338	5.87863	9.96695	4.56385	5.93771	7.40239	13.2639	14.6902	3.02933	11.4826
15.4057	4.36541	14.2093	10.82	7.92752	12.8421	7.61242	8.89112	28.9855	8.61542	4.31341	7.49958	14.3545	13.4307	10.8895	23.0146	14.4144	40.5347	14.5976	11.1992	12.5618	13.0026	5.91026	10.0784	4.57291	5.93516	7.35866	13.2686	14.7099	2.96774	11.3921
15.4314	4.34234	14.2142	10.7672	7.88815	12.9315	7.67679	8.87209	28.9384	8.59089	4.30311	7.40877	14.3381	13.3924	10.854	22.9708	14.2191	40.4694	14.6788	11.2047	12.5651	12.9079	5.95593	10.1204	4.56505	5.92396	7.27713	13.2333	14.7039	2.94822	11.2621
15.5018	4.32783	14.2494	10.6016	7.86586	13.0257	7.72913	8.81668	28.8039	8.50518	4.28153	7.35995	14.2794	13.402	10.7814	22.9513	13.9808	40.3603	14.7463	11.1604	12.4593	12.8415	5.9836	10.0873	4.57149	5.91898	7.20029	13.1969	14.6884	2.9359	11.1425
15.6254	4.34333	14.269	10.4919	7.86217	13.0704	7.80454	8.73045	28.4554	8.45035	4.20988	7.2621	14.1853	13.4957	10.7009	22.9734	13.8498	40.3115	14.7789	11.0284	12.4133	12.844	5.99744	10.0739	4.57807	5.91269	7.15166	13.283	14.6702	2.91216	11.0634
15.7965	4.36393	14.2592	10.4693	7.84612	13.0888	7.82624	8.65159	28.1394	8.42621	4.17754	7.14707	14.1941	13.6474	10.6759	23.0456	13.8086	40.3863	14.7613	10.9814	12.5146	12.8219	5.9678	10.0221	4.61643	5.91967	7.10135	13.3342	14.6456	2.89098	10.873
15.9748	4.34725	14.2331	10.4251	7.81742	13.0847	7.91307	8.56877	28.0053	8.39777	4.17041	7.09082	14.2423	13.7011	10.7167	23.0668	13.7663	40.6296	14.8019	10.9862	12.5564	12.7541	5.95789	10.0256	4.65187	5.92594	7.02598	13.4259	14.6913	2.86688	10.7042
16.1031	4.31288	14.201	10.3611	7.81825	13.1253	7.95527	8.55611	27.8187	8.39916	4.15757	7.09697	14.1865	13.6954	10.7525	23.1558	13.6653	40.8903	14.8287	10.9283	12.5299	12.7109	5.9686	10.0458	4.67462	5.92397	6.94213	13.5213	14.773	2.85735	10.5624
16.1221	4.30325	14.1859	10.3138	7.78315	13.201	7.94327	8.5579	27.6707	8.40943	4.14248	7.08055	14.0474	13.698	10.7546	23.2986	13.4852	40.9855	14.6869	10.8907	12.5438	12.64	5.97009	10.0583	4.68392	5.8968	6.85153	13.5249	14.7942	2.83101	10.4073
16.0454	4.33643	14.1949	10.2686	7.71463	13.293	7.93613	8.54179	27.6284	8.37871	4.1387	7.06156	13.9818	13.7194	10.7741	23.3988	13.3103	41.0773	14.5381	10.9576	12.5671	12.5634	5.95031	10.0605	4.66836	5.87469	6.79137	13.4112	14.8104	2.81808	10.3058
15.9559	4.38468	14.1973	10.2708	7.68011	13.3333	7.97119	8.5639	27.8757	8.32241	4.13911	7.006	13.9303	13.6921	10.8528	23.3585	13.1686	41.6907	14.4361	11.0262	12.5686	12.5088	5.94386	10.038	4.67011	5.87764	6.74789	13.2731	14.7611	2.76951	10.1973
15.8832	4.45941	14.1892	10.2778	7.64007	13.3306	8.02986	8.56407	28.3109	8.26685	4.12762	6.96495	13.9834	13.7186	10.9658	23.3087	13.0424	42.4494	14.3467	11.0873	12.5349	12.4096	5.92197	10.0498	4.67721	5.87845	6.68652	13.3359	14.7032	2.73334	10.0314
15.8306	4.50019	14.1518	10.2293	7.62229	13.3564	8.10492	8.52186	28.7081	8.18685	4.13605	6.90171	14.1459	13.8116	11.0082	23.3881	12.9286	43.1817	14.149	11.0787	12.5553	12.3311	5.87605	10.0706	4.6977	5.88066	6.69684	13.4759	14.7258	2.70408	9.85857
15.793	4.53504	14.105	10.2014	7.58226	13.396	8.17968	8.46674	28.8785	8.07607	4.1099	6.82939	14.1805	14.0125	11.0123	23.4518	12.861	43.4632	13.9506	11.1	12.5887	12.2941	5.8275	10.1	4.72097	5.84244	6.67258	13.5046	14.7403	2.67026	9.70305
15.7468	4.53416	14.0224	10.1226	7.51933	13.3844	8.18311	8.41153	28.8397	7.95835	4.0846	6.79266	14.0542	14.2607	11.0057	23.5133	12.7879	43.5435	13.8132	11.1208	12.5876	12.2628	5.79269	10.1249	4.70912	5.78368	6.68273	13.6537	14.6985	2.6549	9.4974
15.7116	4.55103	13.9014	10.0315	7.48402	13.4749	8.16877	8.33043	28.6551	7.80254	4.08067	6.78211	13.8795	14.3449	10.9664	23.4958	12.7535	43.7249	13.6802	11.1758	12.6014	12.2696	5.78414	10.155	4.70739	5.76233	6.68074	13.8848	14.6014	2.63768	9.40835
15.8145	4.57899	13.7994	9.87555	7.46548	13.5713	8.16951	8.30587	28.3886	7.67077	4.06468	6.7742	13.6768	14.3895	10.9416	23.5249	12.7768	43.9286	13.5637	11.1896	12.6749	12.2805	5.80272	10.2039	4.76791	5.76853	6.667	13.9752	14.4464	2.61399	9.28436
15.8978	4.59315	13.6828	9.76132	7.39617	13.5843	8.18012	8.31497	28.3798	7.62848	4.04832	6.72085	13.5253	14.5159	10.9691	23.6522	12.809	44.0785	13.4462	11.1298	12.7545	12.2639	5.81776	10.2332	4.81076	5.76593	6.68013	13.9561	14.389	2.59071	9.17838
15.9718	4.59329	13.5991	9.68437	7.26762	13.5789	8.17694	8.33908	28.4275	7.63582	4.01212	6.68327	13.4041	14.6508	10.989	23.8801	12.8786	44.1294	13.3461	11.0271	12.816	12.1571	5.80585	10.2383	4.86737	5.76341	6.6784	13.9562	14.3458	2.58854	9.01377
16.0416	4.5871	13.5518	9.63375	7.14182	13.538	8.18087	8.37149	28.3864	7.62442	3.99478	6.6027	13.2934	14.8398	11.0104	23.9726	12.9273	44.2488	13.1943	10.9784	12.7932	12.0255	5.80182	10.2613	4.89971	5.75549	6.64992	14.0274	14.2781	2.59404	8.9781
16.1354	4.58423	13.4883	9.59869	7.06824	13.5593	8.22228	8.38742	28.3135	7.61634	4.00778	6.5798	13.1076	15.0537	11.0591	24.0152	12.9351	44.3699	12.9485	10.9534	12.733	11.9279	5.78601	10.2604	4.9238	5.73901	6.56526	14.0565	14.1982	2.59087	8.94201
16.2286	4.58068	13.3605	9.55276	7.01348	13.5967	8.26747	8.38826	28.2867	7.61026	4.02006	6.55925	13.0254	15.2557	11.1074	24.126	12.9291	44.3682	12.7327	10.9596	12.7228	11.9024	5.75974	10.2586	5.01336	5.73511	6.46898	14.0981	14.0065	2.56451	8.83635
16.3157	4.57143	13.1937	9.52253	6.97918	13.6147	8.27447	8.37987	28.3235	7.64592	4.01575	6.48592	12.987	15.4472	11.1703	24.2845	12.9156	44.32	12.5801	11.0065	12.7043	11.9007	5.77196	10.2417	5.11651	5.72016	6.42465	14.1028	13.8171	2.57389	8.72591
16.3904	4.55535	13.1042	9.48313	6.92802	13.6832	8.28163	8.36798	28.3288	7.68649	4.03582	6.4581	13.0308	15.6348	11.2303	24.4639	12.9157	44.4158	12.474	10.9979	12.7119	11.9303	5.77547	10.2829	5.17998	5.71088	6.41839	14.1198	13.6907	2.57098	8.6708
16.4199	4.57084	13.0748	9.46402	6.80305	13.7884	8.25748	8.39029	28.1954	7.75086	4.03752	6.40978	13.0221	15.642	11.2913	24.6599	12.9409	44.5726	12.3731	10.9439	12.7125	11.9363	5.7883	10.3311	5.22262	5.70485	6.41116	14.1515	13.5739	2.57196	8.54303
16.3538	4.57133	13.0487	9.4143	6.7104	13.8862	8.26468	8.35729	27.9016	7.78971	4.02089	6.36162	13.0514	15.593	11.3857	24.7971	12.9424	44.7887	12.1578	10.8657	12.7485	11.9036	5.76187	10.3653	5.23942	5.69208	6.39376	14.2191	13.4699	2.53167	8.39075
16.2569	4.56766	13.0203	9.35917	6.69266	13.8989	8.32252	8.30515	27.7106	7.84918	4.00047	6.33769	13.048	15.595	11.488	24.9415	12.9839	44.8097	11.9602	10.8366	12.77	11.8846	5.74527	10.3787	5.26836	5.68002	6.33541	14.2475	13.3924	2.48285	8.27975
16.1889	4.5452	12.9108	9.37114	6.68456	13.9171	8.37961	8.25333	27.5723	7.88659	3.96506	6.27728	13.0063	15.6729	11.5379	25.0881	13.0122	44.9071	11.7742	10.9103	12.7683	11.8849	5.7183	10.3741	5.34761	5.66719	6.25993	14.2174	13.3651	2.44748	8.23979
16.2209	4.50399	12.7403	9.39999	6.63234	13.9551	8.45083	8.17852	27.4673	7.8933	3.94208	6.2404	12.9156	15.7363	11.5692	25.1881	12.9618	44.9563	11.6489	11.041	12.8561	11.8784	5.66707	10.3619	5.43669	5.64741	6.14461	14.1737	13.3717	2.44583	8.17847
16.2395	4.49937	12.6054	9.36575	6.52671	13.9784	8.50878	8.12526	27.3593	7.96871	3.9605	6.21757	12.9005	15.7283	11.6106	25.2035	12.9768	45.1787	11.5474	11.0707	12.925	11.8448	5.60801	10.3828	5.51497	5.6525	6.04312	14.1933	13.3174	2.44127	8.11621
16.2366	4.4924	12.4525	9.33363	6.50453	13.9631	8.55234	8.1397	27.2559	8.09776	3.97733	6.13214	12.9148	15.7526	11.6338	25.284	12.9731	45.378	11.436	11.0928	12.9616	11.8098	5.5942	10.4079	5.55105	5.66257	5.96962	14.2284	13.2376	2.43819	7.93817
16.2891	4.49436	12.2789	9.3023	6.49461	13.9634	8.55216	8.14964	27.2146	8.21138	3.98952	6.09271	12.9345	15.8719	11.6579	25.5745	12.9554	45.4469	11.33	11.1813	13.0093	11.7888	5.58723	10.4289	5.57785	5.66409	5.94537	14.257	13.2385	2.44077	7.83633
16.3819	4.49118	12.0832	9.25623	6.44267	14.0367	8.5165	8.10997	27.189	8.32985	4.01328	6.00098	12.9647	16.004	11.6829	25.7699	12.941	45.4152	11.2226	11.3016	13.0813	11.7439	5.59467	10.4292	5.65659	5.65626	5.88176	14.2742	13.2347	2.45116	7.81466
16.4216	4.52535	11.8731	9.23267	6.36138	14.1439	8.45799	8.05484	27.173	8.35307	4.02344	5.95793	13.0492	16.0348	11.7215	25.7615	12.9501	45.1667	11.0106	11.383	13.0588	11.6937	5.59945	10.4637	5.69928	5.65562	5.80784	14.2889	13.2405	2.44114	7.65536
16.3986	4.58077	11.7295	9.19746	6.27945	14.2423	8.42891	7.95841	27.018	8.32505	4.03005	5.90809	13.133	16.037	11.7254	25.8078	12.9189	45.062	10.8607	11.3997	13.0292	11.6365	5.60366	10.5611	5.71789	5.64417	5.74777	14.3562	13.2426	2.43053	7.335
16.3654	4.6106	11.681	9.19591	6.15548	14.3037	8.43272	7.89799	26.6938	8.30446	4.05295	5.85672	13.1428	16.0408	11.7243	25.9059	12.9104	45.1886	10.7508	11.3673	13.0136	11.6085	5.60998	10.6339	5.73141	5.60918	5.66781	14.4116	13.2195	2.40064	7.05648
16.3435	4.57908	11.6919	9.22667	5.93725	14.2802	8.47433	7.87878	26.3732	8.28135	4.08748	5.79874	13.2294	16.1483	11.7566	25.912	12.9268	45.1931	10.6258	11.3579	12.9933	11.5816	5.63262	10.6475	5.74261	5.57135	5.63217	14.4674	13.1914	2.38997	6.93893
16.323	4.56103	11.6742	9.26417	5.81627	14.3093	8.51815	7.89442	26.2134	8.2652	4.1335	5.75229	13.3101	16.3178	11.8571	25.8956	12.9212	45.0849	10.5149	11.3334	12.9528	11.5159	5.62533	10.6562	5.80985	5.55289	5.61248	14.5067	13.1648	2.40503	6.89665
16.3381	4.55567	11.626	9.2815	5.74707	14.4453	8.5428	7.91498	26.1276	8.22174	4.15975	5.66998	13.374	16.418	11.9365	25.9255	12.8997	44.8307	10.41	11.3069	12.9531	11.4153	5.60403	10.6536	5.86399	5.56269	5.62365	14.5431	13.1182	2.41514	6.86357
16.3683	4.56158	11.571	9.27617	5.60035	14.6462	8.50503	7.89683	26.1535	8.16782	4.16661	5.64252	13.3871	16.4734	12.0468	26.0096	12.8609	44.7017	10.3109	11.2905	12.9876	11.2855	5.60103	10.6531	5.90438	5.5659	5.6427	14.5491	13.0882	2.41845	6.81614
16.4381	4.56253	11.5554	9.26273	5.4243	14.7543	8.44023	7.87346	26.178	8.10807	4.20087	5.6292	13.3703	16.5605	12.1637	25.9709	12.8534	44.4747	9.9841	11.2157	12.9625	11.1531	5.58336	10.6504	5.97425	5.51183	5.65415	14.634	13.0673	2.42048	6.70188
16.5758	4.55433	11.594	9.17131	5.2921	14.8021	8.42558	7.88306	26.0364	8.12037	4.26221	5.60227	13.3882	16.6211	12.263	25.9142	12.7858	44.1013	9.55907	11.1176	12.893	11.0769	5.56873	10.6339	6.02806	5.46796	5.63196	14.7061	13.0636	2.42787	6.52705
16.7417	4.55948	11.6383	9.11722	5.23293	14.8633	8.53042	7.91747	25.6665	8.18019	4.3101	5.55688	13.4502	16.6633	12.3363	25.9193	12.7223	43.8349	9.2415	11.0414	12.8914	11.0419	5.54788	10.651	6.11126	5.44357	5.61663	14.722	13.0555	2.41798	6.36438
16.7552	4.55407	11.6232	9.10922	5.19625	14.9708	8.59304	7.96584	25.1702	8.21911	4.35591	5.52462	13.4834	16.7613	12.4282	25.9081	12.6934	43.7679	8.93863	10.9409	12.9305	10.9949	5.51678	10.7318	6.16838	5.43145	5.62015	14.7811	13.0428	2.43277	6.14279
16.7408	4.53899	11.5688	9.07525	5.15325	15.1138	8.57411	8.02838	24.8607	8.23546	4.36246	5.42627	13.4597	16.9939	12.5864	25.9301	12.6732	43.6609	8.66223	10.8965	12.9145	10.9326	5.51319	10.7435	6.22352	5.4205	5.62654	14.8478	13.0544	2.47485	5.93231
16.7776	4.53314	11.4745	9.02972	5.10281	15.2797	8.51566	8.08754	24.8515	8.22872	4.39289	5.3307	13.3799	17.2291	12.72	25.9224	12.7198	43.4143	8.49174	10.8708	12.8335	10.8727	5.53219	10.8946	6.31304	5.42086	5.59713	14.8896	13.0742	2.49763	5.88146
16.8017	4.52736	11.3472	8.96668	5.06233	15.4448	8.4506	8.12367	24.9506	8.22829	4.40548	5.29683	13.3555	17.4331	12.8209	25.8297	12.8321	43.2492	8.43667	10.7982	12.814	10.7994	5.55247	11.0223	6.40369	5.41174	5.56507	14.9189	13.0725	2.49987	5.85525
16.7167	4.49197	11.2068	8.92357	5.01984	15.5731	8.4224	8.17215	24.8917	8.26671	4.41859	5.25369	13.2747	17.6735	12.8874	25.7042	12.871	43.0794	8.33622	10.7301	12.7477	10.7799	5.52813	10.9884	6.5097	5.39715	5.5696	14.885	13.0518	2.50378	5.81285
16.691	4.44358	11.0692	8.9211	4.9542	15.6059	8.42875	8.24554	24.6719	8.33411	4.43384	5.2083	13.2759	17.7571	13.0112	25.6172	12.8591	42.9983	8.24822	10.6706	12.6894	10.7673	5.50752	10.8513	6.59504	5.36726	5.57772	14.8225	13.0127	2.50935	5.75673
16.6763	4.38512	10.978	8.95933	4.87371	15.5848	8.42341	8.2934	24.5041	8.40764	4.44543	5.19313	13.2939	17.7864	13.2024	25.5234	12.8999	42.9861	8.19706	10.6542	12.6909	10.7486	5.52752	10.8644	6.63611	5.36383	5.6016	14.7467	12.9878	2.53798	5.71887
16.6319	4.34178	10.9098	9.05699	4.85111	15.6444	8.47246	8.32068	24.3108	8.44619	4.46186	5.14748	13.4155	17.9195	13.4107	25.4419	12.8658	42.7194	8.15195	10.632	12.6596	10.7055	5.54961	11.0139	6.67683	5.3754	5.60347	14.7075	12.9561	2.56497	5.71968
16.5988	4.32645	10.8488	9.03796	4.86799	15.8168	8.51306	8.3289	24.0756	8.44225	4.47593	5.05784	13.5088	18.0693	13.5566	25.4747	12.8233	42.3852	8.04668	10.5989	12.5979	10.6508	5.56774	11.0966	6.69088	5.37202	5.5964	14.7285	12.9152	2.56639	5.70037
16.5886	4.30631	10.7823	8.97443	4.86023	15.9149	8.47458	8.37317	23.9952	8.44183	4.50101	5.00114	13.5026	18.1775	13.6539	25.5275	12.8313	42.0763	7.86616	10.532	12.5683	10.6214	5.5507	11.1001	6.74924	5.34656	5.5942	14.7343	12.8574	2.56343	5.67358
16.6144	4.27405	10.6773	8.89148	4.83642	15.8453	8.43286	8.38812	23.9329	8.45787	4.51007	4.99058	13.4705	18.2501	13.7255	25.4419	12.7927	41.7839	7.73128	10.4295	12.5917	10.5477	5.55238	11.0468	6.81137	5.31834	5.56891	14.764	12.7608	2.57567	5.61677
16.6434	4.25317	10.5368	8.79122	4.80978	15.8563	8.3867	8.40748	23.8093	8.45022	4.521	4.98594	13.5181	18.2875	13.8027	25.2348	12.7684	40.9817	7.65681	10.3341	12.6251	10.4229	5.57818	10.9886	6.85334	5.3007	5.54664	14.7366	12.582	2.59532	5.59702
16.635	4.24251	10.4078	8.77314	4.77041	16.0352	8.3275	8.47153	23.7134	8.48874	4.57003	4.96128	13.6297	18.3046	13.8408	25.0752	12.7953	40.3071	7.57699	10.2648	12.6725	10.3014	5.58836	10.9113	6.93933	5.29683	5.5294	14.7565	12.4229	2.60816	5.64342
16.6367	4.2017	10.2815	8.79326	4.72704	16.332	8.25377	8.60104	23.591	8.5427	4.6652	4.96479	13.6767	18.3229	13.8432	25.0905	12.7925	39.6516	7.5021	10.2577	12.8102	10.2072	5.57298	10.7804	6.99311	5.25529	5.52925	14.791	12.334	2.63608	5.72667
16.6513	4.1869	10.1367	8.82086	4.74008	16.5281	8.21674	8.70427	23.3916	8.6221	4.76701	4.94946	13.685	18.3522	13.9385	25.3304	12.7694	38.9828	7.41953	10.2789	12.9106	10.1176	5.53721	10.6832	7.03249	5.16983	5.54105	14.8765	12.2157	2.66385	5.74964
16.6349	4.1873	9.9671	8.79311	4.7485	16.5843	8.22184	8.71482	23.1759	8.66183	4.76952	4.90569	13.5766	18.3679	14.1346	25.5056	12.7697	38.4958	7.34265	10.3284	12.8991	10.0167	5.55179	10.6009	7.08001	5.11052	5.5399	15.0375	11.9747	2.68991	5.75165
16.5425	4.18081	9.81805	8.72161	4.74033	16.6376	8.22695	8.6693	23.0962	8.68038	4.80499	4.87155	13.5281	18.3773	14.3374	25.4978	12.7708	38.2395	7.2517	10.3774	12.7571	9.85888	5.57859	10.5976	7.11119	5.09708	5.51794	14.9906	11.6957	2.69926	5.73627
16.4872	4.16325	9.78059	8.67231	4.73233	16.8346	8.24452	8.63133	23.1362	8.69574	4.93066	4.84969	13.5445	18.4322	14.6124	25.6259	12.7433	38.0802	7.19715	10.4137	12.6287	9.76786	5.58391	10.6419	7.15788	5.08177	5.5088	14.8802	11.5324	2.71535	5.69625
16.4357	4.1461	9.76579	8.65698	4.70181	17.1263	8.26376	8.62138	23.2585	8.73458	5.13007	4.82389	13.5549	18.4231	14.868	25.9964	12.6535	37.86	7.17325	10.4434	12.5608	9.65619	5.58789	10.6725	7.24284	5.04618	5.4907	14.8144	11.4359	2.72544	5.69003
16.3928	4.12135	9.726	8.64686	4.71614	17.3111	8.2024	8.65934	23.318	8.78352	5.18686	4.73336	13.5481	18.4007	14.9916	26.2335	12.5315	37.7254	7.10893	10.4592	12.5023	9.47106	5.58982	10.6963	7.31377	4.93724	5.44589	14.6927	11.3254	2.73978	5.75279
16.3172	4.09142	9.64965	8.66802	4.65752	17.4313	8.15147	8.68321	23.3427	8.85867	5.21201	4.68652	13.4955	18.4656	15.0372	26.197	12.4288	37.7614	6.97177	10.4516	12.4074	9.37994	5.60928	10.6742	7.35091	4.81104	5.42537	14.5624	11.2101	2.76289	5.78583
16.3087	4.06726	9.57388	8.65619	4.62648	17.4917	8.14762	8.69575	23.2854	8.97872	5.21989	4.63545	13.4265	18.5843	15.0142	26.1766	12.3901	37.7275	6.83581	10.4441	12.3925	9.2864	5.6538	10.59	7.34635	4.74529	5.47172	14.4477	11.0839	2.82238	5.77788
16.2502	4.04345	9.54725	8.59324	4.6495	17.6096	8.08917	8.72393	23.2043	9.04619	5.29788	4.58002	13.3589	18.6517	14.9955	26.2708	12.3421	37.5523	6.78942	10.4201	12.4316	9.15394	5.66915	10.5447	7.37248	4.68877	5.50553	14.322	10.9759	2.84884	5.75564
16.2012	4.03007	9.44535	8.50976	4.66646	17.6998	7.96904	8.82377	23.2163	9.06552	5.38743	4.5594	13.3358	18.7187	15.1251	26.5147	12.3002	37.5789	6.78795	10.4055	12.4142	8.99436	5.67596	10.4918	7.46785	4.65631	5.4566	14.2128	10.8449	2.89251	5.74862
16.1447	4.01771	9.33574	8.4173	4.671	17.804	7.8319	8.8649	23.2012	9.10188	5.45489	4.51996	13.3627	18.941	15.2716	26.8501	12.2048	37.6978	6.79445	10.4135	12.3938	8.87516	5.68116	10.4359	7.50572	4.62635	5.39917	14.0833	10.7454	2.92339	5.73391
15.9994	3.99994	9.21466	8.35791	4.65162	17.9658	7.76072	8.90293	23.1182	9.16223	5.49891	4.48898	13.4043	19.0214	15.4076	27.1323	12.194	37.7778	6.76125	10.4074	12.2878	8.80938	5.72044	10.4088	7.57554	4.59409	5.38308	13.9901	10.6269	2.95089	5.66268
15.788	3.99228	9.10759	8.30336	4.65761	18.0584	7.69694	8.91091	23.089	9.20778	5.55478	4.45112	13.4104	19.0642	15.4995	27.3543	12.1988	37.8215	6.7086	10.3589	12.0976	8.78325	5.74959	10.4238	7.68729	4.53992	5.36898	13.911	10.5471	2.97139	5.61613
15.5976	3.98594	9.0575	8.22831	4.66667	18.0867	7.631	8.94326	23.0741	9.25753	5.60412	4.3893	13.3901	19.1296	15.5197	27.5446	12.14	37.7574	6.65449	10.2635	11.9999	8.71351	5.81984	10.4245	7.85075	4.45081	5.37136	13.8215	10.4942	3.0114	5.62969
15.4551	3.94879	9.04326	8.16176	4.66725	18.0975	7.62666	9.0313	22.9983	9.36001	5.62397	4.32178	13.4384	19.2755	15.5432	27.8066	12.1035	37.7645	6.61835	10.1723	12.0148	8.57544	5.86976	10.3613	7.98163	4.32648	5.37683	13.8262	10.4529	3.05105	5.60316
15.3983	3.90654	9.01599	8.11057	4.67044	18.5059	7.62663	9.10967	22.8533	9.49965	5.63238	4.27839	13.4656	19.5001	15.5529	28.1142	12.1501	37.802	6.54647	10.1303	11.9951	8.43393	5.89251	10.2995	8.06791	4.20443	5.37549	13.8136	10.4143	3.08107	5.56938
15.3716	3.84821	8.99162	8.07819	4.66443	19.1295	7.61539	9.15256	22.7768	9.61743	5.67748	4.23328	13.477	19.7465	15.6714	28.1824	12.1275	37.843	6.43902	10.0769	12.0062	8.24527	5.91805	10.2531	8.18814	4.15976	5.37985	13.8225	10.3654	3.09048	5.56916
15.2687	3.78476	8.99442	8.04023	4.68768	19.5676	7.55342	9.16974	22.7721	9.72201	5.69685	4.22028	13.5123	19.9014	15.8001	28.1656	12.0869	38.1003	6.34256	10.0599	11.9729	8.07473	5.96918	10.186	8.37587	4.13958	5.37594	13.8567	10.2941	3.12039	5.56611
15.1155	3.75588	8.99739	8.00938	4.72232	19.776	7.495	9.17665	22.7972	9.8018	5.69566	4.20567	13.4984	19.965	15.8476	28.0713	12.0295	38.5264	6.31024	10.0268	11.899	7.93337	5.96762	10.0857	8.55739	4.09956	5.35809	13.7743	10.241	3.17706	5.5467
15.0156	3.70819	8.9762	7.95091	4.7554	19.8679	7.43574	9.19524	22.5569	9.89442	5.74055	4.19562	13.481	20.0888	15.8381	27.9668	11.957	38.5502	6.17159	9.99693	11.8506	7.86691	5.95565	10.0474	8.66609	4.03619	5.33986	13.6744	10.1575	3.26309	5.52014
14.9118	3.67552	8.94241	7.91224	4.74034	19.9198	7.42731	9.23715	21.9591	9.99729	5.79557	4.16983	13.4627	20.3041	15.8213	27.8823	11.9023	38.3046	5.94127	9.95604	11.8198	7.79739	5.92899	10.0775	8.71119	3.99154	5.39961	13.6342	10.0024	3.33724	5.51927
14.7985	3.61021	8.9366	7.94345	4.74252	19.9752	7.374	9.25993	21.2903	10.1338	5.84072	4.13474	13.3668	20.4322	15.7932	27.8448	11.8635	38.3233	5.78321	9.89394	11.7768	7.76183	5.92986	10.0742	8.78565	3.98135	5.42771	13.5827	9.89094	3.406	5.52866
14.6926	3.56405	8.89802	8.01496	4.77652	20.0398	7.3235	9.28075	20.9288	10.3013	5.92434	4.10366	13.2555	20.4876	15.8172	27.7752	11.7878	38.4758	5.76107	9.83565	11.7766	7.70075	5.95197	10.0616	8.85327	3.97696	5.46515	13.4745	9.85828	3.4554	5.54295
14.5992	3.56058	8.8679	8.04053	4.76513	20.0944	7.29267	9.2164	20.8743	10.423	5.96567	4.09036	13.1643	20.6477	15.9125	27.6703	11.6578	38.6063	5.70164	9.75231	11.7814	7.67448	6.00875	10.0526	8.91982	3.97059	5.50993	13.3501	9.82864	3.50708	5.5983
14.5036	3.55194	8.83035	8.06415	4.76631	20.1706	7.31865	9.20915	20.9785	10.5316	5.99379	4.08356	13.0913	20.8672	16.0066	27.5218	11.5952	38.3668	5.46983	9.63114	11.7897	7.63985	6.07348	10.0347	8.97	3.96067	5.52659	13.3252	9.74671	3.54764	5.65427
14.4693	3.53202	8.74381	8.05353	4.80114	20.3723	7.33163	9.22506	21.0185	10.6839	6.04554	4.10349	13.0712	20.9225	16.0739	27.3436	11.5553	37.8052	5.22085	9.5799	11.6942	7.61421	6.06856	9.98238	9.02154	3.95495	5.51571	13.2587	9.60988	3.59793	5.72129
14.4033	3.54693	8.6705	8.03754	4.86371	20.6203	7.29927	9.23617	20.916	10.8029	6.1266	4.07143	13.0456	20.7874	16.0903	27.1312	11.5184	37.4382	5.05796	9.52572	11.6073	7.58303	6.05842	9.9511	9.06022	3.9306	5.55345	13.185	9.43452	3.63658	5.77813
14.2189	3.56329	8.61923	8.00856	4.94448	20.7906	7.27865	9.22256	20.7017	10.9543	6.16124	4.06321	12.9969	20.6541	16.1415	26.9499	11.452	37.0805	4.97517	9.45226	11.539	7.53956	6.125	9.9155	9.06987	3.91895	5.57463	13.1245	9.34193	3.67505	5.85849
13.9692	3.55539	8.58942	7.97418	4.99056	20.9478	7.26318	9.22434	20.4152	11.2189	6.16304	4.06779	12.9378	20.6931	16.286	26.8276	11.3854	36.2887	4.92893	9.36694	11.5004	7.47564	6.13828	9.90615	9.05843	3.89584	5.57999	13.1008	9.27412	3.73814	5.9153
13.8055	3.53492	8.53067	7.9521	5.01173	21.2164	7.25788	9.24181	20.1802	11.4502	6.18824	4.05562	12.8761	20.7417	16.4936	26.7988	11.3364	35.5014	4.85265	9.28076	11.4668	7.4061	6.16877	9.90062	9.08131	3.87451	5.60332	13.0812	9.19654	3.76277	5.9695
13.7076	3.48706	8.4836	7.9869	5.03202	21.4996	7.26651	9.31799	20.0137	11.6048	6.24063	4.03924	12.7644	20.8296	16.6962	26.7747	11.2845	34.9568	4.77883	9.1828	11.4153	7.3344	6.20919	9.86589	9.1132	3.83634	5.61356	12.9009	9.12402	3.79215	6.0387
13.5538	3.431	8.47411	8.06273	5.05361	21.6868	7.29543	9.37007	19.9411	11.7685	6.33333	4.04272	12.6766	20.9629	16.8296	26.6681	11.1706	34.723	4.73903	9.10068	11.4258	7.26051	6.24635	9.87007	9.17108	3.80319	5.61032	12.6701	9.06241	3.84974	6.07024
13.5457	3.39452	8.45532	8.17596	5.03614	21.7758	7.26453	9.36248	19.891	11.9135	6.37776	4.01545	12.5938	21.0872	16.951	26.4072	11.037	34.5735	4.70482	9.0452	11.4579	7.17133	6.27806	9.91608	9.25131	3.77653	5.59981	12.598	8.96984	3.90953	6.09747
13.5728	3.3695	8.39617	8.22275	5.03431	21.7675	7.2325	9.32854	19.8931	12.0579	6.4125	3.90666	12.5712	21.0948	16.9708	26.0925	10.8467	34.3384	4.62592	8.97255	11.4619	7.16968	6.30231	10.0145	9.31427	3.74316	5.61745	12.529	8.81373	3.95898	6.12649
13.5454	3.38786	8.36292	8.20316	5.08835	21.7535	7.21274	9.30818	19.8647	12.1766	6.50307	3.82854	12.4682	21.0825	17.0047	25.8551	10.7495	34.0734	4.53111	8.88138	11.37	7.18962	6.27259	10.0919	9.34409	3.70972	5.63021	12.4604	8.70925	4.01368	6.13824
13.4867	3.40284	8.36394	8.16606	5.12274	21.7715	7.15422	9.31782	19.8248	12.2384	6.62967	3.79871	12.2967	21.016	17.0697	25.8135	10.7487	33.8006	4.45487	8.83442	11.2585	7.16984	6.25152	10.1343	9.38014	3.6514	5.63016	12.3317	8.646	4.0557	6.14778
13.3529	3.418	8.30119	8.11795	5.18377	21.9945	7.11147	9.35435	19.8017	12.2822	6.67959	3.77419	12.176	20.8699	17.0996	25.7558	10.749	33.6281	4.39557	8.79684	11.2073	7.11732	6.2493	10.1267	9.38217	3.59987	5.67211	12.0298	8.54372	4.15379	6.17288
13.1747	3.46266	8.23477	8.07792	5.23884	22.309	7.04222	9.39247	19.7439	12.3868	6.73851	3.78189	12.076	20.8764	17.1221	25.646	10.7173	33.4494	4.40108	8.78288	11.2147	7.03358	6.25346	10.0881	9.33251	3.57405	5.71645	11.8739	8.41519	4.24829	6.1625
13.0737	3.49047	8.1463	8.05126	5.32318	22.518	7.0156	9.44768	19.7279	12.5125	6.80234	3.77884	11.9244	21.0172	17.1405	25.5686	10.6694	33.3272	4.41636	8.7509	11.2845	6.96325	6.28139	10.0969	9.27222	3.55776	5.76506	11.8178	8.36297	4.35913	6.14898
13.0027	3.50611	8.02201	8.03115	5.3995	22.6845	7.00332	9.49908	19.8665	12.5934	6.82717	3.76213	11.7827	21.2271	17.1575	25.4748	10.592	33.2102	4.42741	8.70732	11.3437	6.90615	6.30245	10.0742	9.25479	3.52634	5.79483	11.7342	8.30024	4.46679	6.15176
12.9192	3.54716	7.9237	8.03314	5.44212	22.7994	6.99299	9.49275	20.1202	12.6572	6.84277	3.7364	11.7288	21.2672	17.2108	25.3502	10.5006	33.1815	4.4345	8.62533	11.3916	6.84838	6.34083	10.013	9.29984	3.52071	5.78472	11.6471	8.20675	4.5965	6.18026
12.8609	3.58472	7.85945	8.0955	5.45937	22.8481	7.03806	9.50161	20.2187	12.7699	6.92747	3.72142	11.6606	21.2162	17.3391	25.2553	10.4056	33.1526	4.44536	8.56486	11.3426	6.81761	6.36896	9.96022	9.41209	3.51527	5.77784	11.5577	8.12254	4.67169	6.24
12.8058	3.59163	7.81865	8.15718	5.46957	22.8697	7.03135	9.55042	20.1821	12.9461	6.98135	3.68858	11.5844	21.2313	17.5875	25.2405	10.3672	32.7647	4.4467	8.57669	11.2961	6.81621	6.39353	9.93776	9.51391	3.48716	5.78572	11.4405	7.97483	4.70666	6.29552
12.7498	3.58727	7.77438	8.14817	5.45789	22.8913	7.03309	9.61694	20.2523	13.1241	7.06508	3.65984	11.4579	21.264	17.8349	25.1595	10.323	32.1679	4.44868	8.54077	11.3483	6.78877	6.42804	9.90934	9.57205	3.45495	5.82845	11.4083	7.85778	4.74074	6.29976
12.6983	3.57638	7.75816	8.15623	5.51549	22.9408	7.04486	9.63828	20.4693	13.2486	7.11967	3.61547	11.379	21.2217	18.0389	24.9411	10.2239	31.7376	4.44035	8.37263	11.3415	6.75322	6.42775	9.8993	9.62642	3.3998	5.82504	11.2836	7.80893	4.78013	6.2525
12.6284	3.58333	7.77845	8.20165	5.5767	23.0578	7.05042	9.64091	20.6217	13.3366	7.14092	3.57486	11.3304	21.1721	18.1341	24.7233	10.167	31.6642	4.45089	8.13903	11.2237	6.71618	6.45934	9.88449	9.64973	3.3728	5.82688	11.0369	7.70751	4.84198	6.23589
12.5871	3.65903	7.77764	8.20215	5.63283	23.1594	7.02187	9.66096	20.6954	13.3898	7.18849	3.52577	11.2522	21.1671	18.1708	24.4421	9.97443	31.4725	4.47761	7.86831	11.1215	6.66943	6.48893	9.87231	9.63442	3.34593	5.80916	10.9646	7.59947	4.90417	6.31043
12.5646	3.70142	7.74127	8.19597	5.66326	23.2396	6.96594	9.69002	20.7235	13.491	7.23717	3.53872	11.2203	21.0934	18.2328	24.1966	9.79497	30.9406	4.49452	7.69466	11.1044	6.6365	6.54172	9.85293	9.64296	3.36942	5.83705	10.9073	7.4821	4.94996	6.35816
12.5286	3.71149	7.69571	8.20393	5.72612	23.3396	6.92059	9.72945	20.7771	13.715	7.22153	3.55523	11.2066	20.9958	18.3089	24.0697	9.70867	30.2911	4.52948	7.61137	11.1271	6.59357	6.57037	9.80905	9.68912	3.40093	5.87386	10.8696	7.34021	5.02668	6.41657
12.4753	3.74549	7.59178	8.23288	5.78664	23.459	6.99256	9.80712	20.8792	13.9364	7.21959	3.5642	11.162	20.9119	18.3722	24.0576	9.62609	29.8354	4.53809	7.55907	11.1687	6.5707	6.57684	9.78203	9.68553	3.39668	5.88928	10.8259	7.25962	5.07739	6.47658
12.477	3.77825	7.51647	8.2388	5.82064	23.5466	7.00995	9.8298	20.9295	14.0341	7.2627	3.58802	11.0135	20.863	18.4013	23.9957	9.5606	29.5919	4.5253	7.50805	11.1607	6.55545	6.63027	9.74518	9.70307	3.36418	5.90103	10.7379	7.19774	5.14723	6.54944
12.5125	3.78501	7.46307	8.20297	5.84635	23.5292	6.95122	9.83576	21.0012	14.0387	7.35038	3.6108	10.793	20.8802	18.4511	23.9547	9.54108	29.3889	4.51428	7.47553	11.157	6.54769	6.67415	9.60933	9.73998	3.3178	5.93111	10.6846	7.125	5.21804	6.57569
12.493	3.7928	7.45458	8.13674	5.90876	23.5134	6.83107	9.84029	21.1952	14.1066	7.46523	3.64763	10.6807	20.9134	18.5371	23.7944	9.52529	29.2333	4.48683	7.39407	11.1003	6.52524	6.67728	9.47265	9.81769	3.28657	5.9987	10.6281	7.06839	5.27574	6.57216
12.4115	3.78756	7.47032	8.06261	5.9821	23.5187	6.79632	9.85246	21.3508	14.2386	7.5477	3.66849	10.5857	20.9109	18.5837	23.5895	9.51343	28.9994	4.4621	7.31212	11.0897	6.49026	6.69249	9.38507	9.85238	3.28413	6.06029	10.598	7.04233	5.33233	6.57261
12.2497	3.79175	7.51139	8.01629	6.07575	23.5941	6.84805	9.82823	21.3337	14.4215	7.57549	3.67975	10.5206	20.9001	18.5785	23.5792	9.46936	28.8418	4.43694	7.20206	11.1133	6.44353	6.676	9.37768	9.85821	3.32659	6.09965	10.5331	7.02999	5.38754	6.60284
12.1153	3.78775	7.55816	7.99935	6.16254	23.6996	6.92528	9.78623	21.2439	14.6534	7.61348	3.69496	10.3808	20.8401	18.5628	23.7055	9.42135	28.7944	4.43578	7.13197	11.0818	6.43359	6.67922	9.36706	9.85875	3.39079	6.12638	10.4616	6.93734	5.46368	6.63972
12.0147	3.76383	7.58812	7.99516	6.24988	23.8376	6.9796	9.75664	21.2056	14.9203	7.64787	3.73234	10.1947	20.7861	18.5307	23.7872	9.3918	28.7785	4.44275	7.08368	11.0742	6.38893	6.68879	9.30982	9.83062	3.42599	6.1547	10.4209	6.8042	5.53082	6.6719
11.8943	3.78238	7.55154	7.97982	6.33423	23.9668	6.97837	9.71014	21.3105	15.1718	7.68601	3.74481	10.0753	20.7065	18.4923	23.7504	9.371	28.7208	4.43704	7.07116	11.0545	6.36474	6.72765	9.29891	9.75762	3.44291	6.21899	10.3821	6.71195	5.59829	6.74847
11.7497	3.83347	7.48004	7.94864	6.43291	24.092	6.95081	9.67835	21.3638	15.3482	7.73749	3.75238	9.93776	20.5562	18.4094	23.6766	9.30955	28.6426	4.43337	7.05978	11.0783	6.37054	6.77848	9.25409	9.78658	3.46056	6.2625	10.3503	6.61235	5.6909	6.81862
11.627	3.87339	7.35627	7.90413	6.54746	24.2604	6.89308	9.70887	21.3561	15.4715	7.76395	3.76342	9.75003	20.4232	18.2806	23.6504	9.28676	28.4472	4.45106	7.03937	11.101	6.37231	6.80773	9.19397	9.87687	3.49955	6.28822	10.2617	6.5004	5.8636	6.85439
11.5575	3.87143	7.27431	7.85443	6.75299	24.4077	6.83208	9.71859	21.3684	15.5972	7.77129	3.76611	9.42349	20.2539	18.1395	23.6454	9.26471	28.3049	4.48576	7.04077	11.1324	6.3638	6.83595	9.1924	9.95249	3.57362	6.33373	10.1876	6.39889	5.98791	6.87982
11.4783	3.85772	7.27144	7.81704	6.94569	24.4133	6.87622	9.73228	21.4093	15.7536	7.75153	3.78703	9.27259	20.0999	18.0532	23.631	9.25134	28.0768	4.50319	7.03238	11.0383	6.32621	6.85803	9.19821	9.98733	3.64108	6.36617	10.0772	6.24622	6.10808	6.91991
11.3179	3.8519	7.28569	7.78798	7.12158	24.3897	6.98486	9.74853	21.3723	15.9613	7.72835	3.79253	9.19641	20.0046	18.0263	23.6517	9.24018	27.8516	4.50558	7.00089	10.8266	6.26504	6.85654	9.07466	10.0102	3.68323	6.37429	9.89476	6.11351	6.24606	6.97747
11.1135	3.88708	7.31569	7.77257	7.23974	24.544	7.06517	9.7991	21.2727	16.1599	7.71535	3.78466	9.08477	19.8323	17.9963	23.7242	9.17396	27.7052	4.52388	7.00522	10.7699	6.21282	6.85216	8.74318	10.0394	3.75402	6.37195	9.75137	6.00898	6.36727	7.02049
10.9831	3.93443	7.34362	7.77342	7.33209	24.7008	7.10471	9.88773	21.1237	16.2978	7.73639	3.77762	9.02169	19.6633	18.022	23.7455	9.10415	27.6765	4.55123	7.00262	10.7366	6.20388	6.85119	8.51818	10.0897	3.81676	6.38392	9.73017	5.90801	6.46459	7.06343
10.9424	3.96738	7.32532	7.74155	7.41363	24.7593	7.09041	10.0122	21.0428	16.4503	7.77271	3.7911	8.96206	19.61	18.0494	23.6849	9.0973	27.5529	4.57254	6.95302	10.7264	6.22123	6.84786	8.39062	10.153	3.85098	6.37767	9.69535	5.85164	6.49495	7.10382
10.9014	4.00577	7.28642	7.68784	7.5408	24.8507	7.06185	10.0906	21.0001	16.5943	7.71215	3.80606	8.97729	19.6341	18.0476	23.6063	9.03456	27.0625	4.56968	6.87971	10.713	6.24118	6.84672	8.36704	10.1788	3.93247	6.40729	9.69698	5.84452	6.53508	7.11021
10.7843	4.01927	7.27195	7.69261	7.68197	24.8935	7.03355	10.1123	20.895	16.8408	7.58475	3.84564	9.00882	19.651	17.9865	23.5449	8.95001	26.5901	4.56016	6.79358	10.7478	6.24922	6.84952	8.37291	10.2132	4.03087	6.4552	9.69722	5.85205	6.58879	7.11226
10.6045	4.04346	7.25582	7.71627	7.82374	24.8885	7.02086	10.0801	20.7528	17.0327	7.63321	3.84299	8.9808	19.6317	17.9197	23.5718	8.85822	26.4949	4.54306	6.71664	10.8341	6.23765	6.86144	8.36897	10.2598	4.09891	6.49009	9.57159	5.83809	6.64887	7.13133
10.5164	4.05758	7.29856	7.76207	7.96818	24.8623	7.04219	10.0015	20.6959	17.2645	7.69379	3.87291	8.95366	19.5778	17.8859	23.6774	8.79695	26.2632	4.54	6.65499	10.8045	6.18519	6.9063	8.34042	10.2799	4.1283	6.53343	9.4771	5.81139	6.68478	7.16071
10.4619	4.11173	7.3424	7.77403	8.11496	24.9431	7.01626	9.99536	20.6979	17.5012	7.70672	3.89446	8.93184	19.4965	17.8886	23.5603	8.82123	26.0397	4.57833	6.65847	10.7056	6.17499	6.93713	8.38724	10.2801	4.1582	6.55215	9.47053	5.78895	6.76141	7.19574
10.4167	4.13141	7.3673	7.79263	8.25547	25.1016	6.98845	10.0184	20.6494	17.7292	7.74541	3.89808	8.93514	19.4485	17.8607	23.1108	8.82578	25.8553	4.67581	6.70254	10.6749	6.15546	6.93092	8.33866	10.3351	4.22835	6.57869	9.53194	5.74805	6.83403	7.2474
10.3729	4.15011	7.41273	7.80951	8.36762	25.2646	6.97401	10.073	20.583	17.8935	7.74273	3.91952	8.94581	19.3889	17.8175	22.5904	8.8377	25.6557	4.75337	6.74009	10.6356	6.16882	6.98217	8.25499	10.3489	4.29379	6.61417	9.56552	5.67482	6.91657	7.32504
10.343	4.22557	7.464	7.8376	8.43945	25.3755	6.94135	10.1162	20.5895	17.996	7.74934	3.91908	8.90928	19.3214	17.7461	22.1327	8.8375	25.442	4.80115	6.75116	10.626	6.18809	7.05791	8.22388	10.3753	4.33623	6.67131	9.52943	5.61446	6.97869	7.4446
10.3106	4.26636	7.50578	7.86436	8.54822	25.3962	6.90851	10.0972	20.596	18.046	7.78308	3.92145	8.86187	19.3099	17.6966	21.7063	8.7667	25.3032	4.82009	6.75427	10.6451	6.19329	7.06496	8.2029	10.388	4.39534	6.72496	9.55762	5.60823	7.03686	7.50086
10.2555	4.29391	7.54188	7.8618	8.67838	25.3637	6.95129	10.0423	20.6475	18.0621	7.84368	3.96634	8.86165	19.3031	17.696	21.4595	8.68967	25.1311	4.82427	6.73114	10.6828	6.19517	7.08609	8.16769	10.352	4.47938	6.72797	9.54968	5.59153	7.08262	7.54096
10.1703	4.32886	7.58015	7.83708	8.85712	25.3657	6.97066	9.96342	20.6454	18.1669	7.89551	4.04383	8.83426	19.232	17.7195	21.2668	8.64028	24.8273	4.83691	6.7227	10.6813	6.17885	7.12223	8.15054	10.3312	4.56312	6.74172	9.47821	5.5593	7.156	7.57738
10.0933	4.33362	7.62757	7.80751	9.0329	25.4051	6.99382	9.89512	20.5184	18.2619	7.97343	4.18154	8.80665	19.0426	17.8185	21.0847	8.58206	24.366	4.85227	6.67527	10.6414	6.17547	7.13471	8.11567	10.3021	4.61548	6.84477	9.49584	5.52683	7.23797	7.64653
10.0295	4.35786	7.62532	7.79503	9.15838	25.473	7.03098	9.89048	20.3204	18.3184	8.00541	4.26789	8.74523	18.869	17.952	20.9143	8.54841	24.1044	4.85963	6.66833	10.6061	6.17476	7.14725	8.07609	10.2349	4.65598	6.9263	9.48667	5.50157	7.3478	7.75946
9.94397	4.41003	7.61746	7.79081	9.26858	25.5398	7.05681	9.89512	20.2588	18.3922	8.0076	4.29416	8.67681	18.6818	18.0328	20.6935	8.57409	23.8691	4.88298	6.66773	10.5939	6.15617	7.16672	8.00275	10.1355	4.69938	6.99424	9.36629	5.47499	7.4195	7.89975
9.82446	4.44265	7.62136	7.80458	9.39546	25.7454	7.08362	9.9293	20.3257	18.4361	7.99479	4.31648	8.64619	18.3046	17.9508	20.3098	8.56784	23.404	4.88989	6.6651	10.6258	6.11966	7.16812	7.96534	10.0886	4.72786	7.17999	9.27898	5.4505	7.46272	7.99199
9.72047	4.48359	7.67157	7.82727	9.48465	25.7984	7.0819	9.95349	20.4074	18.4304	8.04262	4.33984	8.62394	18.1816	17.85	19.9997	8.5483	23.0327	4.89439	6.65054	10.6095	6.07454	7.15358	7.92912	10.1133	4.7591	7.37439	9.28235	5.4537	7.48708	8.02827
9.67457	4.51658	7.70049	7.83785	9.56433	25.5921	7.09451	9.93119	20.4469	18.413	8.05968	4.37713	8.58272	18.1478	17.7124	19.7533	8.61339	22.7952	4.90895	6.66145	10.5912	6.07875	7.14366	7.91606	10.0631	4.81694	7.47228	9.26599	5.42792	7.51583	8.10488
9.64723	4.53171	7.74342	7.83874	9.61773	25.4957	7.11714	9.88797	20.4857	18.4593	8.0642	4.39641	8.50929	18.07	17.5639	19.4294	8.68823	22.53	4.91252	6.70461	10.5712	6.0965	7.11788	7.95376	9.9331	4.90097	7.58498	9.18445	5.36388	7.59986	8.30963
9.61293	4.53166	7.83764	7.86214	9.68657	25.5007	7.12328	9.83619	20.4103	18.5047	8.06587	4.408	8.41491	17.8574	17.4652	18.9114	8.77763	21.9902	4.89919	6.72148	10.5559	6.08266	7.15518	7.95195	9.77396	4.98886	7.68205	9.20159	5.31579	7.6859	8.56097
9.5553	4.52608	7.88312	7.89874	9.77139	25.5072	7.08533	9.82094	20.3141	18.5453	8.04738	4.41647	8.33753	17.5802	17.3925	18.3693	8.86856	21.303	4.87266	6.68103	10.4827	6.03733	7.17724	7.9123	9.69129	5.05906	7.72821	9.2775	5.25005	7.72861	8.74343
9.48114	4.51537	7.91414	7.95487	9.82321	25.4454	7.03467	9.77644	20.379	18.5686	8.0812	4.43863	8.3122	17.3701	17.3453	18.0962	8.86577	21.1008	4.8922	6.60678	10.4109	6.01241	7.19338	7.90697	9.67267	5.10477	7.74367	9.29321	5.21284	7.74104	8.81828
9.34326	4.5424	7.93458	8.02976	9.88595	25.2951	7.01992	9.72605	20.5521	18.5785	8.21128	4.46229	8.29533	17.2636	17.3409	17.9985	8.79812	20.9198	4.94119	6.53917	10.3932	5.99532	7.20313	7.8911	9.63396	5.1521	7.77683	9.29792	5.2048	7.74346	8.85739
9.18531	4.57822	7.93709	8.04842	9.99686	25.1994	7.06687	9.72623	20.6226	18.6022	8.25841	4.48971	8.27444	17.113	17.3628	17.9217	8.77493	20.4828	4.99662	6.50802	10.3223	5.97768	7.19701	7.86835	9.56669	5.19828	7.86537	9.30663	5.18682	7.79873	8.88846
9.08074	4.59178	7.97355	8.00721	10.1493	25.2152	7.17057	9.77554	20.5468	18.6563	8.22499	4.50114	8.22657	16.8104	17.4263	17.817	8.72364	19.9738	5.05976	6.52043	10.3122	5.93029	7.21895	7.82615	9.51612	5.22469	7.97337	9.31802	5.17415	7.90424	8.95907
9.02441	4.63938	8.02234	7.9649	10.3383	25.262	7.23756	9.83343	20.4553	18.7784	8.26013	4.51449	8.16613	16.5237	17.4631	17.726	8.72246	19.8309	5.15277	6.5474	10.3304	5.91697	7.22424	7.79169	9.45719	5.27005	8.01183	9.32781	5.17031	7.99104	9.06092
8.97649	4.70018	8.04956	7.89617	10.483	25.23	7.28262	9.9021	20.3695	18.8703	8.30654	4.52611	8.17033	16.2693	17.5132	17.6219	8.78349	19.7847	5.24767	6.54564	10.3679	5.91895	7.20406	7.84477	9.39102	5.29084	7.97606	9.3206	5.18284	8.06659	9.15771
8.87314	4.74736	8.07293	7.83427	10.5695	25.1252	7.31337	9.93973	20.3118	18.9328	8.30151	4.52908	8.21878	16.0708	17.5748	17.5347	8.84674	19.688	5.32604	6.57208	10.3876	5.92933	7.16709	7.92129	9.32224	5.32881	7.95652	9.34008	5.18989	8.11587	9.25527
8.67593	4.75105	8.13215	7.80529	10.6386	25.1148	7.30617	9.94855	20.3254	18.977	8.35258	4.5309	8.23755	15.7327	17.6241	17.4416	8.81397	19.3371	5.35133	6.59424	10.3587	5.91841	7.11644	7.95239	9.28674	5.34353	7.96876	9.35191	5.19236	8.20486	9.35318
8.55527	4.7556	8.16696	7.82034	10.7021	25.1124	7.30806	9.91841	20.3693	18.9912	8.41937	4.55113	8.24869	15.2585	17.6476	17.3722	8.75447	19.0694	5.3806	6.59489	10.3053	5.89564	7.11271	7.95566	9.28887	5.34205	8.00966	9.36085	5.17577	8.28102	9.44712
8.46695	4.77517	8.21921	7.85429	10.7824	24.8989	7.34067	9.90944	20.4286	18.9835	8.54419	4.6033	8.26927	14.9653	17.6646	17.318	8.79966	18.8696	5.40214	6.59246	10.2198	5.88985	7.12826	7.94708	9.2589	5.35147	8.04342	9.40416	5.158	8.33036	9.50974
8.36716	4.79349	8.27389	7.83082	10.905	24.5182	7.3795	9.92081	20.4864	18.9926	8.58213	4.69837	8.29718	14.8413	17.6506	17.2958	8.86182	18.6693	5.42209	6.56907	10.1698	5.86959	7.16512	7.96824	9.23608	5.36756	8.09639	9.37325	5.1602	8.39981	9.55962
8.31885	4.81201	8.3989	7.85238	11.0646	24.2598	7.43621	9.93914	20.4743	19.0694	8.50175	4.74655	8.30015	14.6171	17.6518	17.2363	8.90741	18.3807	5.44691	6.5381	10.1236	5.86616	7.16832	7.98451	9.21666	5.40784	8.16461	9.31022	5.21556	8.45569	9.58733
8.31179	4.91357	8.63857	7.85502	11.258	24.0808	7.50809	9.98251	20.4245	19.1187	8.40801	4.75727	8.28551	14.4246	17.6395	17.0919	9.00222	18.2023	5.45628	6.50412	10.0804	5.88698	7.15952	8.02645	9.21205	5.47256	8.2399	9.27247	5.31381	8.48522	9.60513
8.29131	4.98376	8.89556	7.92705	11.4443	23.8762	7.57734	9.96972	20.3434	19.1758	8.35706	4.76852	8.30385	14.1852	17.5904	17.0081	9.0674	17.9744	5.47046	6.52052	10.0643	5.88669	7.16235	8.11168	9.16477	5.5246	8.29639	9.23552	5.39901	8.53991	9.69851
8.26703	5.01246	9.08187	7.96113	11.6288	23.6427	7.58129	9.93248	20.3021	19.188	8.37219	4.77714	8.34959	13.9818	17.512	16.9194	9.17896	17.5644	5.51398	6.50018	10.0906	5.89002	7.18827	8.15318	9.13161	5.55367	8.34297	9.23812	5.4506	8.61531	9.801
8.2136	5.04064	9.2352	8.00927	11.7347	23.5775	7.58267	9.85574	20.2721	19.16	8.39526	4.81324	8.39307	13.8962	17.4197	16.806	9.29258	17.3816	5.53881	6.50117	10.0725	5.89463	7.16631	8.20121	9.03133	5.58587	8.43101	9.2	5.47358	8.72074	9.90682
8.16947	5.04204	9.30662	7.99116	11.8262	23.5421	7.58675	9.79514	20.2357	19.1829	8.45144	4.85703	8.40308	13.7271	17.3487	16.5976	9.29194	17.2355	5.56332	6.48721	10.0197	5.97612	7.13614	8.23897	8.93856	5.61619	8.49565	9.10318	5.49925	8.85213	10.0243
8.10931	5.04366	9.37438	7.98177	11.9058	23.5303	7.60168	9.80497	20.1911	19.2852	8.47367	4.90691	8.4475	13.4784	17.2668	16.4179	9.29214	17.1385	5.58991	6.44437	10.0175	6.05681	7.10341	8.23283	8.89865	5.67918	8.51047	8.98705	5.52313	8.97042	10.1213
7.99848	5.1063	9.48269	7.93466	12.0224	23.584	7.63555	9.80287	20.1337	19.3727	8.46709	4.98463	8.50024	13.121	17.1625	16.3476	9.33683	17.0789	5.64472	6.41349	10.0499	6.06979	7.09808	8.22042	8.85989	5.72573	8.51564	8.93559	5.55062	9.02786	10.2141
7.96118	5.14603	9.5926	7.90577	12.1448	23.5352	7.63831	9.84199	19.9432	19.3853	8.46298	5.07671	8.51275	12.8511	17.0774	16.258	9.42758	17.1137	5.68665	6.38128	10.0905	6.08477	7.17014	8.21137	8.84118	5.7713	8.63817	8.96824	5.54209	9.09552	10.2521
7.93273	5.16637	9.75362	7.89494	12.2792	23.3989	7.63318	9.91772	19.7526	19.3819	8.49569	5.20455	8.52287	12.604	16.9681	16.0671	9.49372	17.1147	5.71722	6.36429	10.0653	6.05955	7.20042	8.20269	8.79005	5.83808	8.79637	8.97796	5.53509	9.15096	10.2883
7.92781	5.19256	10.0124	7.86469	12.382	23.2932	7.5766	10.0036	19.6265	19.376	8.53565	5.2653	8.52212	12.4566	16.9049	15.8949	9.55367	17.0832	5.73713	6.35468	9.97377	6.02205	7.16751	8.15503	8.7242	5.87631	8.93093	8.90265	5.54182	9.20614	10.4316
7.90111	5.24233	10.2439	7.89743	12.4266	23.1466	7.5246	10.0803	19.5605	19.4154	8.55775	5.31099	8.52016	12.2686	16.8006	15.7906	9.60117	16.9956	5.80162	6.34872	9.85939	5.99421	7.17532	8.10774	8.63469	5.89248	9.017	8.84601	5.53314	9.25598	10.6018
7.88503	5.23954	10.4539	7.9324	12.4347	23.0692	7.54269	10.1331	19.4705	19.4708	8.53575	5.34004	8.51041	11.7733	16.7683	15.6701	9.62888	16.877	5.87244	6.32198	9.68444	6.00227	7.18352	8.04888	8.57709	5.91597	9.07533	8.81336	5.45962	9.30297	10.7367
7.81084	5.26173	10.6093	7.93258	12.4223	23.0144	7.57293	10.231	19.3155	19.4796	8.54283	5.3382	8.5243	11.362	16.8135	15.4586	9.66643	16.6784	5.92047	6.29185	9.61111	6.01889	7.18295	8.07437	8.49018	5.9651	9.10495	8.792	5.40421	9.33674	10.9217
7.71174	5.26381	10.7155	8.0199	12.4473	22.8642	7.59241	10.3151	19.1435	19.5107	8.55439	5.35712	8.55029	11.156	16.8934	15.2641	9.76461	16.5209	5.92133	6.23622	9.5596	6.02149	7.37268	8.06929	8.35659	5.9998	9.10227	8.78551	5.36927	9.37481	11.0821
7.65665	5.40101	10.8103	8.15461	12.5095	22.7825	7.60835	10.3256	19.0429	19.5562	8.53574	5.44374	8.5028	10.9786	17.0182	15.1578	9.82255	16.508	5.91481	6.19894	9.55618	5.96926	7.43453	8.03467	8.21018	6.02574	9.09508	8.80128	5.34676	9.37689	11.1273
7.61326	5.54332	10.9034	8.29156	12.5748	22.7478	7.64297	10.2681	18.9524	19.57	8.50612	5.52272	8.4973	10.9015	17.1808	15.1141	9.86633	16.5347	5.91573	6.1899	9.58584	5.94686	7.45525	7.99388	8.10975	6.05231	9.10821	8.78778	5.33263	9.45387	11.152
7.61735	5.62521	11.034	8.30357	12.6342	22.793	7.65608	10.2371	18.818	19.6063	8.54211	5.58628	8.52309	10.8712	17.3647	15.0417	9.88799	16.3387	5.95125	6.14709	9.59904	5.91734	7.54015	8.02303	7.98388	6.08658	9.14342	8.7759	5.33059	9.63666	11.1835

## Sheet: Control
ID01	ID02	ID03	ID04	ID05	ID06	ID07	ID08	ID09	ID10	ID11	ID12	ID13	ID14	ID15	ID16	ID17	ID18	ID19	ID20	ID21	ID22	ID23	ID24	ID25	ID26	ID27	ID28	ID29	ID30	ID31
7.5466	6.63498	10.3596	8.29006	13.356	19.5699	7.74095	10.8368	24.2452	21.2663	10.0209	7.69539	10.2809	16.4328	17.7969	12.1453	18.9274	21.6949	6.42966	4.88832	15.3923	9.79238	9.43412	8.91385	13.4271	5.49811	9.62171	11.4865	5.65435	13.4456	12.6698
7.57639	6.63717	10.7293	8.37513	13.1936	19.5426	7.76281	10.9071	24.0391	21.4385	10.0524	7.72417	10.2188	15.7067	17.7795	12.2548	18.8768	21.6103	6.5151	4.90116	15.3774	9.79363	9.47878	8.97788	13.3478	5.52982	9.6078	11.3266	5.66336	13.4085	12.6986
7.57303	6.6451	11.1506	8.35958	13.0161	19.4482	7.77553	10.9282	23.6841	21.692	10.1056	7.76444	10.1389	15.1965	17.7103	12.3202	18.9316	21.5042	6.54046	4.9062	15.2731	9.804	9.5001	9.00228	13.3778	5.57986	9.58589	11.2415	5.69439	13.4023	12.7423
7.57608	6.682	11.4658	8.35165	12.9143	19.2966	7.78627	10.9429	23.3965	21.9431	10.1992	7.82111	10.0834	15.0953	17.6427	12.3684	19.0645	21.3954	6.48693	4.92733	15.2438	9.82177	9.51279	9.03153	13.3448	5.63076	9.58928	11.1918	5.73174	13.3886	12.7326
7.63576	6.71323	11.7274	8.35984	12.8831	19.1877	7.78512	11.0639	23.1845	22.1748	10.2123	7.89142	10.1281	14.7395	17.6152	12.3597	19.1085	21.2521	6.50846	4.92603	15.2233	9.82306	9.54605	9.08044	13.2382	5.68929	9.58344	11.1645	5.76372	13.4467	12.6704
7.69637	6.68974	11.8423	8.36883	12.846	19.0503	7.81345	11.2324	23.0022	22.3285	10.1882	7.90796	10.0045	14.2078	17.5131	12.2987	19.12	20.9269	6.5572	4.90522	15.0475	9.81472	9.60632	9.21438	13.1099	5.72874	9.57569	11.1129	5.79276	13.582	12.5941
7.73191	6.6468	11.9452	8.36376	12.7657	18.9135	7.85981	11.393	22.9097	22.3646	10.1577	7.94265	9.80593	13.8007	17.3295	12.2224	19.135	20.34	6.59606	4.90523	14.8369	9.80851	9.67297	9.40859	12.9777	5.75533	9.54586	10.9633	5.80779	13.7307	12.5117
7.753	6.59748	12.0943	8.37743	12.6694	18.5908	7.87435	11.5183	22.792	22.3671	10.1258	8.02632	9.62338	13.4952	17.2413	11.9907	19.1777	19.7073	6.692	4.93584	14.7256	9.82834	9.64822	9.56507	12.872	5.80856	9.49675	10.8653	5.81325	13.8001	12.3919
7.74616	6.60518	12.2478	8.36389	12.5667	18.1916	7.88567	11.5155	22.6401	22.4188	10.1231	8.08632	9.63605	13.419	17.1468	11.7686	19.194	19.2999	6.79454	4.97985	14.6703	9.86369	9.64834	9.62928	12.7414	5.83604	9.4586	10.8494	5.82588	13.7979	12.2093
7.72002	6.59765	12.4299	8.33923	12.4384	18.0895	7.9069	11.466	22.5069	22.4282	10.1518	8.14212	9.63021	13.3811	16.9783	11.6332	19.1525	18.7923	6.89081	5.0286	14.5755	9.86152	9.62781	9.64031	12.6705	5.85492	9.45567	10.8059	5.83658	13.7606	12.0731
7.66899	6.58686	12.592	8.34462	12.3479	18.1224	7.88808	11.4772	22.3609	22.5196	10.1652	8.20974	9.48776	13.2229	16.8664	11.6119	19.0707	17.9465	7.03724	5.0699	14.3683	9.86003	9.64252	9.68514	12.6461	5.89345	9.49517	10.708	5.83445	13.749	12.0294
7.63061	6.59292	12.7757	8.48161	12.2265	18.1176	7.84169	11.5703	22.094	22.6929	10.2241	8.26542	9.34802	13.0302	16.8943	11.5738	19.0635	16.6351	7.17937	5.08285	14.2168	9.8496	9.71583	9.78295	12.6185	5.87109	9.56584	10.5517	5.83456	13.7355	11.9939
7.62408	6.66043	12.9608	8.71024	12.0967	18.0645	7.8529	11.5492	21.9925	22.879	10.2829	8.36029	9.30196	12.894	16.9173	11.4622	18.9957	15.3094	7.27168	5.09408	14.1275	9.83872	9.75843	9.85944	12.5624	5.81882	9.61937	10.3755	5.8337	13.7283	11.9454
7.61047	6.75849	13.0321	8.78367	11.8872	17.8687	7.87978	11.6454	21.9083	23.0568	10.2951	8.42013	9.33412	12.8589	16.8915	11.4063	18.9286	14.9436	7.25535	5.10137	13.9867	9.78942	9.79767	9.88444	12.5186	5.84007	9.6887	10.3785	5.82814	13.734	11.8458
7.63484	6.75079	13.1511	8.87095	11.6447	17.615	7.89143	11.6912	21.8158	23.1167	10.2702	8.46072	9.40286	12.6309	16.8535	11.3393	18.9454	14.8424	7.23555	5.10568	13.914	9.6815	9.84688	9.9545	12.5056	5.85868	9.72022	10.375	5.82803	13.746	11.7373
7.64876	6.73868	13.3779	8.90116	11.4439	17.4825	7.87193	11.7688	21.5068	23.0632	10.2351	8.45955	9.37799	12.4907	16.8325	11.2403	19.0873	14.686	7.26568	5.12939	13.8303	9.55554	9.85617	10.0427	12.4887	5.83501	9.6921	10.3956	5.82491	13.7686	11.5753
7.65643	6.70218	13.5773	8.94002	11.3496	17.4168	7.86629	11.7829	21.1308	23.0448	10.2364	8.44718	9.3098	12.2997	16.7795	11.1407	19.1156	14.5072	7.44916	5.14533	13.7831	9.51341	9.87265	10.1751	12.451	5.78048	9.68967	10.539	5.82677	13.7011	11.4131
7.63966	6.75614	13.763	8.98673	11.3387	17.3152	7.8705	11.7917	21.0868	23.0953	10.3444	8.43728	9.24521	12.2756	16.6175	11.0144	19.0521	14.3447	7.80532	5.16542	13.5978	9.48608	9.95941	10.2186	12.434	5.78625	9.65566	10.5625	5.83374	13.6426	11.2692
7.59298	6.76163	13.8846	9.07043	11.3442	17.1683	7.8744	11.908	21.1529	23.295	10.4537	8.49178	9.15374	12.2879	16.2511	10.9041	19.1086	14.1522	8.07264	5.16644	13.3184	9.49088	10.034	10.2507	12.4191	5.83107	9.66038	10.5228	5.8314	13.5873	11.1475
7.56875	6.76412	13.9558	9.1178	11.3436	16.9548	7.87556	12.0222	21.0934	23.4517	10.5226	8.53965	9.06224	12.1856	15.9101	10.8488	19.1697	13.9935	8.21644	5.17011	13.3173	9.50831	10.0421	10.2926	12.3718	5.85127	9.70543	10.6068	5.82826	13.539	11.0359
7.55371	6.77342	14.0196	9.14608	11.3038	16.6842	7.87414	12.0726	20.8437	23.4115	10.4056	8.56001	8.95451	11.9717	15.7284	10.8265	19.1788	13.8157	8.31439	5.1604	13.4045	9.46504	9.99595	10.3456	12.2186	5.9244	9.71496	10.8005	5.81178	13.493	10.9471
7.54901	6.78144	14.1029	9.1683	11.174	16.3853	7.86176	12.1144	20.5776	23.1775	10.3835	8.59502	8.91751	11.8443	15.6454	10.8191	19.1188	13.7472	8.43202	5.14427	13.2502	9.43023	9.988	10.3604	12.0972	5.98551	9.76426	10.9926	5.7966	13.4546	10.8806
7.54124	6.77294	14.1811	9.17157	11.0009	16.0254	7.85559	12.1755	20.2913	22.9294	10.3578	8.57656	8.91285	11.7294	15.5979	10.8185	19.1478	13.6393	8.52339	5.15023	13.0826	9.37893	10.0137	10.3411	11.9596	6.0087	9.83951	11.1075	5.81272	13.3778	10.8128
7.49551	6.77512	14.2338	9.20843	10.7795	15.6982	7.86256	12.2523	19.9932	22.7632	10.3222	8.56708	8.93464	11.649	15.6159	10.797	19.1874	13.4114	8.55992	5.14506	13.0011	9.33061	10.1184	10.3443	11.8907	6.04151	9.87496	11.1764	5.8313	13.2557	10.7615
7.47092	6.77626	14.244	9.23577	10.5802	15.2921	7.87785	12.3367	19.9976	22.7615	10.2833	8.57194	8.93252	11.6544	15.6223	10.744	19.1467	12.9943	8.63941	5.15952	12.9219	9.2373	10.188	10.4583	11.7976	6.06294	9.84304	11.2068	5.80226	13.1308	10.7175
7.46343	6.7757	14.1987	9.36734	10.4181	15.011	7.87541	12.3611	19.9962	22.8811	10.0936	8.62024	8.90988	11.537	15.6066	10.6505	19.209	12.6986	8.70251	5.16236	12.8908	9.15092	10.1408	10.5223	11.6579	6.09222	9.78595	11.2686	5.77944	13.0403	10.6262
7.43139	6.78618	14.1511	9.62109	10.2645	14.9264	7.88593	12.3672	19.7578	23.1399	10.0542	8.66042	8.87363	11.4407	15.6363	10.6169	19.3925	12.6122	8.72076	5.14673	12.8565	9.0597	10.1058	10.6233	11.4712	6.10026	9.73452	11.3367	5.77246	13.043	10.4732
7.41767	6.77608	14.1372	9.79821	10.1608	14.842	7.87235	12.3895	19.4459	23.375	10.0857	8.69675	8.8455	11.3968	15.6639	10.7002	19.4322	12.5123	8.79537	5.15223	12.827	8.83586	10.0321	10.6951	11.2813	6.10193	9.75366	11.3558	5.77047	13.1061	10.3536
7.40689	6.80846	14.1457	9.93747	10.0923	14.7365	7.82927	12.4324	19.4378	23.5712	10.0643	8.74941	8.76858	11.3705	15.677	10.7373	19.374	12.4425	8.95437	5.15617	12.7318	8.55125	9.99842	10.7163	11.1167	6.11983	9.77983	11.4087	5.79098	13.1515	10.304
7.40163	6.84537	14.1622	10.0534	10.0541	14.677	7.79072	12.4707	19.4019	23.6326	10.0458	8.77935	8.71915	11.4014	15.6489	10.7877	19.3137	12.4301	9.0543	5.15612	12.6722	8.4078	9.97638	10.7717	10.9823	6.10603	9.77185	11.537	5.82069	13.1884	10.2311
7.40665	6.88022	14.151	10.1362	9.94501	14.6672	7.73649	12.5714	19.3774	23.6681	10.0022	8.79409	8.69263	11.3569	15.5472	10.8219	19.3021	12.3989	9.12333	5.16509	12.6401	8.25672	10.0516	10.8716	10.9758	6.11571	9.76476	11.4479	5.84155	13.2129	10.1051
7.42261	6.87636	14.1046	10.181	9.7211	14.6403	7.68359	12.6192	19.3311	23.6119	9.99875	8.77771	8.65692	11.1756	15.4755	10.7968	19.4227	12.3332	9.12845	5.20075	12.5084	8.18546	10.1487	10.9458	10.9516	6.11721	9.72229	11.2394	5.83739	13.2071	10.0001
7.41864	6.89126	14.0717	10.2392	9.40723	14.5638	7.67552	12.6185	19.1666	23.6195	9.98844	8.78328	8.63721	11.1215	15.4716	10.7615	19.5812	12.2613	9.19554	5.25878	12.4338	8.17239	10.2217	11.0049	10.8868	6.09529	9.68033	11.1309	5.82204	13.1842	9.93992
7.37351	6.93405	14.0637	10.277	9.0795	14.5381	7.70427	12.6214	18.9885	23.6617	9.9774	8.77583	8.68424	11.1184	15.4368	10.6829	19.7444	12.1825	9.23617	5.2908	12.4058	8.12853	10.2912	11.1295	10.7943	6.10258	9.6543	11.2025	5.79487	13.0743	9.91752
7.32125	6.87332	14.0824	10.3109	8.80466	14.3723	7.74443	12.6268	18.7438	23.6717	10.0276	8.75485	8.6944	11.0981	15.3796	10.577	19.843	12.1328	9.22339	5.30326	12.308	8.13499	10.3202	11.2086	10.7005	6.11674	9.72283	11.2259	5.78327	13.02	9.91106
7.26146	6.77634	14.1217	10.4125	8.63864	13.9398	7.763	12.6385	18.4602	23.6614	10.0462	8.77623	8.66473	11.0991	15.1702	10.4787	19.8374	12.0818	9.24192	5.30302	11.9526	8.08571	10.3743	11.3084	10.5457	6.11071	9.71895	11.1611	5.76643	12.9443	9.89566
7.21992	6.76494	14.1481	10.5826	8.50354	13.6535	7.765	12.6243	18.2451	23.5464	10.0487	8.80182	8.60088	11.118	14.8872	10.5027	19.8229	12.125	9.29366	5.29933	11.7974	8.00587	10.4194	11.5179	10.3844	6.0977	9.66912	11.15	5.72063	12.8239	9.86572
7.21245	6.81155	14.2325	10.6312	8.37567	13.5253	7.74826	12.6243	17.9548	23.5435	10.0932	8.83339	8.51645	11.1234	14.8582	10.4411	19.8448	12.1667	9.34266	5.33209	11.6634	7.86466	10.4682	11.5596	10.3112	6.09388	9.63119	11.2852	5.62549	12.7089	9.72849
7.24247	6.83808	14.3239	10.6564	8.2981	13.4897	7.71986	12.6323	17.7744	23.6055	10.0883	8.88309	8.49681	11.117	14.9129	10.4022	19.898	12.1841	9.41967	5.35596	11.546	7.80749	10.5139	11.5982	10.2958	6.1106	9.61694	11.3438	5.53665	12.6688	9.56917
7.275	6.85106	14.4228	10.7154	8.18365	13.3705	7.59145	12.6564	17.7579	23.6989	10.08	8.87212	8.51602	11.0969	14.9362	10.3692	20.1331	12.1655	9.50423	5.38709	11.4147	7.81866	10.5854	11.6908	10.2702	6.12626	9.61585	11.297	5.5027	12.6513	9.41498
7.27798	6.84593	14.4618	10.7156	8.04914	13.1007	7.41191	12.6547	17.7272	23.8764	10.138	8.85891	8.56812	11.0476	15.0091	10.3667	20.2871	12.124	9.56553	5.41325	11.2896	7.8122	10.6793	11.7943	10.1451	6.12061	9.65893	11.2018	5.48561	12.6	9.36489
7.24029	6.75011	14.4351	10.7396	7.8873	12.9101	7.32113	12.6256	17.6311	24.0283	10.1799	8.84962	8.55898	11.0271	15.1284	10.3465	20.2529	12.1069	9.62307	5.42726	11.1814	7.80159	10.8587	11.9016	10.0378	6.09737	9.68971	11.23	5.43927	12.5242	9.30014
7.20656	6.79189	14.3596	10.7882	7.68165	12.8009	7.2974	12.6179	17.4826	24.0805	10.1893	8.82748	8.47641	11.0062	15.3096	10.3321	20.2098	12.0878	9.67435	5.42998	11.1137	7.77621	10.9562	11.9724	9.97673	6.10375	9.69796	11.3143	5.40004	12.4589	9.24345
7.14759	6.72322	14.3181	10.8072	7.47777	12.8309	7.32915	12.5731	17.2445	24.1839	10.2203	8.83345	8.41475	10.9818	15.4784	10.2787	20.1738	12.0511	9.73092	5.41927	10.9216	7.70545	11.0708	12.0475	9.92461	6.09569	9.6588	11.3938	5.35014	12.3517	9.20681
7.10331	6.59129	14.3492	10.8396	7.29044	12.8369	7.38699	12.5056	16.9788	24.2874	10.2635	8.81925	8.3984	10.9894	15.5845	10.2429	20.1649	12.0107	9.83075	5.42848	10.8761	7.57672	11.1674	12.1159	9.77872	6.05598	9.54078	11.5422	5.30457	12.3063	9.14782
7.05704	6.5868	14.4503	10.8744	7.21218	12.6713	7.3953	12.3847	16.7888	24.2829	10.2362	8.78028	8.4373	11.0293	15.7564	10.22	20.1405	11.9155	9.96338	5.45059	10.8254	7.53984	11.1994	12.1632	9.54389	6.03253	9.50908	11.6481	5.31594	12.2118	8.92533
7.03548	6.62788	14.5546	10.966	7.16852	12.5954	7.39191	12.2667	16.5727	24.2063	10.2159	8.81442	8.45303	11.0776	16.0402	10.206	20.0891	11.7645	10.0583	5.45658	10.7925	7.52764	11.2516	12.1964	9.3906	6.035	9.48362	11.7959	5.34485	12.0924	8.72131
7.0381	6.6251	14.6334	10.994	7.14962	12.5892	7.32728	12.253	16.3414	24.0985	10.1515	8.83781	8.43521	11.1118	16.4187	10.158	20.0607	11.6424	10.0928	5.46332	10.7656	7.53152	11.2855	12.3765	9.28378	6.07861	9.45643	11.8699	5.35749	12.0024	8.49329
7.0475	6.58638	14.6331	10.999	7.10963	12.6078	7.26269	12.2923	16.1398	24.0736	10.079	8.83832	8.41304	11.1099	16.919	10.0834	20.1527	11.5909	10.1478	5.46844	10.7732	7.53333	11.4222	12.5227	9.23885	6.13932	9.38255	11.9284	5.34305	11.9529	8.31036
7.05093	6.5844	14.6347	10.9833	7.05919	12.6098	7.18414	12.3138	15.9091	24.1066	9.96941	8.85614	8.41021	11.1079	17.5304	10.039	20.253	11.5286	10.2606	5.4813	10.7975	7.50702	11.5517	12.596	9.02652	6.19353	9.28943	11.9626	5.33571	11.9324	8.21217
7.07936	6.60134	14.6407	11.0264	7.0007	12.6166	7.10401	12.2972	15.5959	24.1988	9.91801	8.90137	8.42094	11.1269	17.9389	10.0019	20.2884	11.407	10.361	5.4942	10.7785	7.45994	11.5948	12.6219	8.74722	6.20492	9.19739	11.9987	5.34499	11.8192	8.15519
7.1461	6.60725	14.6454	11.0853	6.94265	12.5802	7.06873	12.2706	15.1526	24.2591	9.91509	8.93549	8.40475	11.1088	18.2206	9.95485	20.2039	11.3456	10.4276	5.50104	10.7576	7.38962	11.6728	12.6393	8.60984	6.19727	9.16384	12.1127	5.33495	11.6671	8.11183
7.19306	6.59974	14.6266	11.0869	6.88572	12.63	7.06437	12.2197	14.7711	24.0863	9.90276	9.02096	8.36135	11.1208	18.4973	9.87833	20.0849	11.3518	10.4572	5.49127	10.7129	7.38111	11.7155	12.6799	8.53133	6.23402	9.14955	12.1663	5.32316	11.5966	8.10657
7.20895	6.58229	14.5432	11.1163	6.82683	12.8291	7.01054	12.153	14.5328	23.915	9.86371	9.0489	8.37484	11.1657	18.8095	9.81839	20.0657	11.3339	10.485	5.472	10.6031	7.41627	11.7789	12.6809	8.4227	6.28657	9.13595	12.3022	5.30792	11.5796	8.13861
7.20905	6.60742	14.4668	11.0944	6.73779	12.9244	6.92337	12.1385	14.4232	23.9664	9.87173	9.07262	8.35762	11.157	18.9454	9.75492	20.0909	11.2847	10.5291	5.46108	10.4424	7.38484	11.7189	12.6472	8.33116	6.3741	9.15371	12.5526	5.29675	11.5393	8.13354
7.21708	6.63153	14.3781	11.0948	6.65584	12.8907	6.9063	12.1385	14.3659	24.1071	9.89128	9.09758	8.3262	11.1158	19.0553	9.63678	20.1723	11.2347	10.594	5.46043	10.291	7.35919	11.7068	12.6075	8.29843	6.39761	9.13431	12.8585	5.27912	11.452	8.1066
7.19211	6.64242	14.2909	11.0836	6.58067	12.9334	6.86981	12.1034	14.2932	24.2138	9.91009	9.05323	8.32239	11.0622	19.1168	9.48672	20.1353	11.1991	10.6341	5.46784	10.1671	7.35808	11.7003	12.5984	8.25079	6.50473	9.07188	13.1102	5.24111	11.3781	8.05387
7.13321	6.63445	14.2253	11.0531	6.52617	12.9701	6.8163	12.0305	14.1077	24.3039	9.90529	9.04864	8.33851	10.992	19.1029	9.32657	19.9414	11.1418	10.6965	5.46862	10.0388	7.3607	11.7643	12.6065	8.15413	6.53919	9.19874	13.2744	5.20154	11.4061	7.9914
7.08381	6.58574	14.1701	11.0089	6.5047	13.0164	6.80264	11.9523	13.9041	24.4444	9.90065	9.07908	8.35159	10.9852	19.1216	9.06115	19.8572	11.1067	10.812	5.46251	9.95174	7.35347	11.7572	12.5867	8.08233	6.53118	9.30846	13.4179	5.18083	11.4241	7.97696
7.08327	6.59689	14.1215	10.9563	6.50173	13.0457	6.73954	11.9109	13.7096	24.5891	9.82408	9.12192	8.30521	11.0117	19.2072	8.87664	19.8857	10.9505	10.8868	5.47365	9.92105	7.39954	11.7379	12.5595	7.95647	6.5432	9.31691	13.5027	5.17401	11.4061	7.94803
7.0999	6.59339	14.0832	10.8531	6.45859	13.0684	6.6698	11.8376	13.4749	24.6279	9.66606	9.13648	8.25584	11.0395	19.397	8.83949	19.8667	10.8448	10.9273	5.46979	9.85129	7.44876	11.7139	12.493	7.85812	6.57257	9.25648	13.6036	5.19423	11.3548	7.92342
7.15771	6.58183	14.0243	10.8773	6.36245	13.0998	6.62131	11.7849	13.3803	24.5763	9.57306	9.12751	8.14702	11.1169	19.6313	8.7982	19.8055	10.8058	10.9219	5.47379	9.76783	7.43413	11.7208	12.4479	7.80851	6.59714	9.17276	13.7874	5.21412	11.2607	7.87951
7.21677	6.55376	13.9571	10.883	6.23722	13.0545	6.60709	11.7017	13.331	24.5104	9.56721	9.14367	8.07459	11.1704	19.8316	8.71797	19.7952	10.7864	10.9088	5.48899	9.69841	7.43102	11.7623	12.3598	7.80248	6.64089	9.06033	13.9591	5.20806	11.2185	7.81298
7.14419	6.50745	13.9542	10.917	6.17302	13.0381	6.61007	11.5661	13.2819	24.4985	9.54077	9.1677	8.05481	11.2039	20.0198	8.59585	19.8878	10.7435	10.8958	5.51375	9.57406	7.44007	11.7784	12.2758	7.79339	6.64696	9.03503	14.1573	5.20263	11.2123	7.77244
6.95106	6.48407	14.0118	10.9241	6.15501	13.0006	6.59853	11.4496	13.1911	24.4596	9.5376	9.14553	8.00946	11.1946	20.1657	8.47684	19.9158	10.7404	10.91	5.52488	9.46131	7.43177	11.8709	12.2356	7.67607	6.62534	8.99173	14.3913	5.22427	11.1053	7.76336
6.89752	6.4987	14.024	10.9676	6.13849	12.9633	6.5303	11.3966	13.0478	24.4496	9.63846	9.13744	7.88468	11.1712	20.28	8.36052	19.9213	10.744	10.972	5.516	9.4407	7.39175	11.9862	12.1895	7.52096	6.63237	8.90817	14.6709	5.2708	10.9483	7.74473
6.87841	6.49024	13.9119	11.0059	6.10873	12.9376	6.47703	11.2957	12.8605	24.4517	9.67046	9.16017	7.76479	11.1411	20.3445	8.22851	19.8779	10.6848	11.0903	5.51035	9.37302	7.35248	12.1028	12.1213	7.4141	6.58523	8.90864	14.7668	5.30392	10.7847	7.66698
6.84099	6.38279	13.658	11.011	6.02142	12.8577	6.43787	11.2037	12.5915	24.3866	9.66062	9.16246	7.74363	11.0952	20.4389	8.0679	19.7279	10.6048	11.1809	5.50831	9.35108	7.31458	12.1088	12.0661	7.36074	6.52955	8.98134	14.789	5.33055	10.6303	7.52242
6.77945	6.35906	13.3295	11.1054	5.96996	12.7565	6.39689	11.0458	12.3814	24.3325	9.65016	9.16751	7.73381	11.0506	20.5334	7.99682	19.4859	10.5498	11.1621	5.51554	9.37532	7.24405	12.1007	12.0708	7.30665	6.47479	8.97976	14.7905	5.32201	10.6114	7.41145
6.73845	6.32395	13.1612	11.2224	5.88378	12.7619	6.33293	10.845	12.1914	24.2991	9.67666	9.18649	7.75403	11.0289	20.6422	7.95489	19.2944	10.5803	11.1669	5.51988	9.33671	7.17086	12.0943	12.0565	7.24579	6.41023	9.08267	14.7921	5.28532	10.611	7.34762
6.69753	6.2952	13.0513	11.2891	5.79793	12.7974	6.27053	10.6151	12.0937	24.2701	9.62183	9.18287	7.77317	11.0311	20.6583	7.8899	19.2071	10.6123	11.1763	5.54104	9.23969	7.17709	12.0983	11.9742	7.20649	6.39171	9.20459	14.815	5.21844	10.6067	7.25335
6.65183	6.25749	12.9547	11.1925	5.71034	12.8007	6.21705	10.4187	12.0127	24.3188	9.56939	9.16761	7.7175	11.0209	20.6565	7.80526	19.1487	10.556	11.1348	5.57827	9.16827	7.23262	12.1013	11.9545	7.15707	6.37515	9.24766	14.9407	5.18584	10.6048	7.06911
6.62235	6.21975	12.818	11.1151	5.61488	12.7742	6.16051	10.3019	11.9098	24.4016	9.64848	9.14029	7.67896	10.9997	20.6928	7.73498	19.1824	10.4111	11.0441	5.62091	9.14491	7.28581	12.1247	11.9531	7.08759	6.38946	9.26853	15.0957	5.19001	10.5386	6.92646
6.57614	6.20505	12.6447	11.0945	5.56825	12.6792	6.14476	10.2169	11.8046	24.4942	9.66287	9.09803	7.65055	11.0766	20.6774	7.63297	19.2712	10.3023	10.9556	5.65303	9.08076	7.31125	12.226	11.9675	7.00108	6.40237	9.27024	15.1033	5.24179	10.4982	6.86676
6.4672	6.21908	12.4895	11.0398	5.56139	12.5497	6.14024	10.1178	11.6937	24.5828	9.59681	9.06414	7.60117	11.0993	20.6529	7.52231	19.4101	10.2619	10.9055	5.63712	8.99333	7.30984	12.3968	11.997	6.92238	6.39486	9.26541	15.0958	5.29143	10.4635	6.8595
6.39257	6.27578	12.3899	11.0549	5.60864	12.4966	6.10685	9.97512	11.6347	24.5855	9.59721	9.02797	7.51341	11.0798	20.6755	7.4236	19.4723	10.2105	10.9141	5.61256	8.86504	7.35159	12.5144	11.9938	6.8269	6.4321	9.23667	15.0975	5.31749	10.4537	6.85891
6.39296	6.32365	12.2439	11.0163	5.59119	12.4933	6.09221	9.8647	11.5856	24.5165	9.5392	9.0089	7.45998	11.0838	20.703	7.34418	19.3557	10.2163	10.9229	5.56542	8.69708	7.39996	12.5747	11.9324	6.75771	6.43348	9.21823	15.1105	5.37072	10.2856	6.83542
6.38766	6.32927	12.0749	10.9803	5.52187	12.4669	6.11854	9.75841	11.5371	24.3829	9.48319	8.98598	7.41414	11.044	20.6704	7.29346	19.1852	10.1652	10.9258	5.51587	8.65663	7.38935	12.6227	11.8004	6.68629	6.48556	9.19649	15.1278	5.40842	10.0621	6.81096
6.36842	6.33683	11.8506	10.9835	5.43581	12.4659	6.16459	9.67041	11.5056	24.261	9.43755	8.9439	7.3224	11.0498	20.5414	7.22597	19.0992	10.074	10.7777	5.50192	8.62055	7.32476	12.6669	11.6845	6.56496	6.48639	9.21687	15.1863	5.45835	9.9212	6.80357
6.34965	6.32845	11.7025	10.9422	5.38453	12.4801	6.14158	9.57472	11.4584	24.139	9.39487	8.93743	7.26567	11.1279	20.4835	7.14897	19.0607	10.0198	10.4989	5.52061	8.39996	7.26022	12.6865	11.5543	6.45115	6.49281	9.258	15.2184	5.52511	9.80985	6.76969
6.31968	6.35602	11.6595	10.9079	5.38736	12.4941	6.13262	9.42421	11.2567	24.032	9.40686	8.94216	7.22688	11.1961	20.5601	7.06575	19.0078	9.95792	10.2577	5.52603	8.14422	7.27344	12.6798	11.5591	6.35751	6.48579	9.30883	15.2043	5.62076	9.78384	6.68147
6.30809	6.38933	11.5696	10.9026	5.35682	12.4717	6.13152	9.26588	10.9065	23.9314	9.36953	8.93137	7.19784	11.2376	20.6477	6.99737	18.9927	9.89537	10.1013	5.54393	7.98844	7.29452	12.688	11.5919	6.32572	6.47813	9.3441	15.2309	5.66884	9.74682	6.57976
6.28843	6.40831	11.4375	10.8913	5.29507	12.4702	6.13153	9.15709	10.6483	23.797	9.31995	8.90806	7.18736	11.2423	20.6759	6.98602	19.0098	9.82368	10.0018	5.5488	7.85524	7.29179	12.6983	11.614	6.29126	6.48102	9.45377	15.2968	5.71972	9.71087	6.50553
6.29226	6.37299	11.2442	10.8686	5.25891	12.4236	6.15626	9.02313	10.421	23.7172	9.21128	8.88914	7.17286	11.2364	20.7219	6.96195	18.9731	9.7318	9.89886	5.54188	7.77989	7.32353	12.6623	11.5437	6.24909	6.45451	9.44688	15.2982	5.77588	9.69368	6.45777
6.29053	6.30942	11.0613	10.8745	5.21457	12.3762	6.13497	8.86417	10.2828	23.6367	9.14782	8.85196	7.15126	11.2082	20.7776	6.91148	19.0299	9.54808	9.84901	5.55893	7.7128	7.3332	12.7164	11.4766	6.25135	6.4012	9.38081	15.2656	5.80569	9.62564	6.41436
6.27473	6.24908	10.9907	10.7193	5.17781	12.369	6.13159	8.69292	10.1415	23.5793	9.17653	8.81591	7.07839	11.2003	20.8621	6.8239	19.08	9.33951	9.78139	5.57837	7.67382	7.30095	12.7957	11.4159	6.23787	6.394	9.36627	15.3258	5.85683	9.59516	6.36918
6.25952	6.2214	10.941	10.5183	5.12873	12.3745	6.13003	8.53818	10.0582	23.4188	9.1909	8.81136	7.04473	11.2188	20.9352	6.75596	19.0054	9.19184	9.72826	5.59909	7.65813	7.26168	12.8854	11.3646	6.23164	6.35494	9.31714	15.3851	5.90488	9.56405	6.33943
6.27005	6.15271	10.8589	10.4857	5.12729	12.3045	6.12472	8.41654	9.90487	23.2306	9.21142	8.79998	7.02438	11.271	20.9911	6.70821	18.912	9.15446	9.64208	5.61924	7.63461	7.25665	12.9108	11.329	6.18584	6.3277	9.38228	15.3572	5.92974	9.49408	6.31307
6.27254	6.16056	10.7396	10.474	5.11393	12.3048	6.07996	8.34566	9.52031	23.0258	9.21737	8.80223	6.97137	11.2951	20.9706	6.57702	18.9421	9.1205	9.5384	5.65478	7.5736	7.24412	12.9473	11.2724	6.1153	6.33236	9.54067	15.2358	5.97161	9.47727	6.28425
6.25839	6.14174	10.6599	10.4802	5.10136	12.3716	6.03836	8.2836	9.14783	22.8475	9.18983	8.80433	6.89421	11.2736	20.9534	6.33884	18.9289	9.06425	9.37118	5.70909	7.52568	7.24888	13.0471	11.2874	6.07377	6.34073	9.76336	15.2004	6.01425	9.5272	6.24512
6.18198	6.11904	10.6117	10.4808	5.05385	12.4716	6.00664	8.19646	8.73191	22.6866	9.19321	8.80105	6.83203	11.2639	21.0361	6.2343	18.8604	8.98503	9.18369	5.69809	7.43343	7.33499	13.2337	11.2824	6.02348	6.35888	9.89517	15.3165	6.06258	9.53297	6.20854
6.11003	6.07915	10.5803	10.561	5.05048	12.5024	5.97003	8.03641	8.45507	22.5563	9.19537	8.80701	6.81837	11.2674	21.0959	6.21139	18.781	8.91923	9.02635	5.6942	7.33874	7.41115	13.4463	11.2746	5.93251	6.33794	10.0757	15.3947	6.13152	9.47467	6.10407
6.08808	6.06497	10.5349	10.8204	5.05959	12.4351	5.94033	7.9117	8.25126	22.3467	9.19931	8.80371	6.87251	11.2254	21.1053	6.17951	18.6907	8.77948	8.93351	5.70838	7.32787	7.49737	13.5686	11.2402	5.88646	6.32106	10.3752	15.3681	6.18416	9.4917	6.01929
6.05713	6.01023	10.5409	10.8991	5.022	12.3979	5.93673	7.85016	8.19462	22.0353	9.20402	8.79266	6.94275	11.1813	21.1032	6.09806	18.5621	8.64045	8.90296	5.72952	7.32308	7.56522	13.5474	11.1668	5.88201	6.31673	10.5011	15.361	6.24828	9.45876	5.99623
6.03176	5.93491	10.5963	10.8989	4.99607	12.3406	5.89294	7.75888	8.04046	21.7907	9.21304	8.78719	6.94322	11.1562	21.0868	5.93148	18.3673	8.54047	8.83064	5.74435	7.23338	7.58942	13.4445	11.1342	5.9088	6.29318	10.5507	15.3819	6.30705	9.42659	5.97128
6.03463	5.90732	10.6492	10.9136	4.99318	12.1765	5.84555	7.71383	7.90101	21.6328	9.25488	8.78092	6.97735	11.1758	21.1234	5.83187	18.2099	8.45477	8.81021	5.76968	7.07978	7.60488	13.4157	11.0502	5.95502	6.27127	10.5746	15.3766	6.35682	9.39912	5.95527
6.03338	5.86514	10.7295	10.977	4.9995	11.9564	5.8089	7.70927	7.77922	21.5573	9.30591	8.78796	7.05973	11.1734	21.1481	5.80682	18.1413	8.36784	8.78112	5.8115	6.97872	7.65647	13.4425	10.9802	5.93975	6.25341	10.6571	15.274	6.38684	9.3373	5.92774
6.01277	5.81141	10.7256	11.1646	5.01344	11.9166	5.77806	7.67704	7.5699	21.5173	9.21669	8.79411	7.12327	11.1436	21.1267	5.7841	18.0179	8.29029	8.76315	5.84285	6.937	7.72128	13.4575	10.9386	5.87422	6.25091	10.809	15.1916	6.41069	9.25774	5.90105
5.95461	5.78815	10.7099	11.3388	5.00044	11.9147	5.74642	7.67083	7.35055	21.5454	9.22063	8.82099	7.13603	11.1408	21.068	5.77864	17.9471	8.25498	8.76985	5.85392	6.95291	7.7813	13.5307	10.8747	5.80747	6.26966	10.8936	15.1945	6.44502	9.2071	5.8533
5.92302	5.78372	10.7062	11.5494	5.00253	11.8359	5.71562	7.62887	7.26042	21.5003	9.23217	8.82369	7.13941	11.1336	21.0049	5.69874	17.8833	8.28502	8.73473	5.86087	6.98031	7.81094	13.5841	10.797	5.75669	6.26548	10.8443	15.1842	6.49512	9.14648	5.83325
5.91796	5.74984	10.7743	11.8502	5.0231	11.741	5.67485	7.53076	7.16433	21.3505	9.12968	8.84076	7.10987	11.096	21.0305	5.64984	17.8095	8.18935	8.70196	5.87566	6.89856	7.8035	13.6688	10.7275	5.73991	6.25613	11.0214	15.1343	6.58841	9.07716	5.81741
5.91167	5.78619	10.847	11.9994	5.01626	11.6562	5.65954	7.34397	7.01917	21.1339	9.07232	8.80158	7.10381	11.0508	21.0706	5.64381	17.714	7.99011	8.64313	5.90569	6.84317	7.84637	13.7439	10.6574	5.77617	6.2478	11.422	15.0643	6.68361	8.96913	5.80507
5.93708	5.77936	10.9633	12.0432	4.99953	11.6289	5.64788	7.20073	6.90927	20.8983	9.04309	8.7596	7.08084	11.0382	21.1119	5.6374	17.5824	7.77624	8.55292	5.87174	6.798	7.8958	13.7443	10.5406	5.78045	6.24142	11.5597	15.0857	6.75914	8.86816	5.83088
5.98873	5.80149	11.0201	12.0879	4.98983	11.5859	5.61602	7.1201	6.78171	20.699	8.99593	8.7756	7.04464	10.9635	21.1475	5.62928	17.4573	7.63347	8.45635	5.83387	6.76588	7.94381	13.7285	10.5043	5.78747	6.25051	11.557	15.1086	6.89531	8.79947	5.85469
6.0276	5.81811	11.0488	12.0989	4.95592	11.5346	5.62177	6.9913	6.70294	20.55	8.9914	8.84787	6.97228	10.8765	21.1737	5.6013	17.3624	7.54156	8.38896	5.81421	6.73666	7.9474	13.7429	10.4019	5.79036	6.27873	11.5376	15.1303	7.03334	8.74255	5.82878
6.05364	5.84044	11.0873	12.1126	4.93605	11.4472	5.63637	6.8965	6.63354	20.4516	8.96367	8.88043	6.9155	10.791	21.1342	5.54289	17.3371	7.49203	8.32893	5.79686	6.7783	7.87642	13.6241	10.1936	5.77118	6.29151	11.5702	15.1285	7.20572	8.68669	5.8393
6.07138	5.85059	11.1174	12.3003	4.95046	11.3677	5.63243	6.80618	6.5983	20.4108	8.93333	8.89157	6.88834	10.7257	21.0633	5.45047	17.3727	7.46145	8.23204	5.80469	6.89431	7.8307	13.5748	10.0874	5.71384	6.2947	11.5599	15.0879	7.37207	8.62193	5.83937
6.07228	5.87177	11.153	12.3174	4.94961	11.3745	5.5878	6.7197	6.54429	20.2838	8.89876	8.83912	6.85906	10.6697	20.9418	5.42664	17.4214	7.46063	8.14412	5.85363	6.98811	7.86606	13.668	9.9925	5.68899	6.29462	11.5298	15.0835	7.53898	8.55445	5.82816
6.061	5.8969	11.2172	12.3546	4.92683	11.3725	5.4743	6.67394	6.58342	20.1641	8.86979	8.83492	6.80389	10.654	20.852	5.39854	17.2426	7.40268	8.08171	5.86863	6.95588	7.92083	13.8097	9.87135	5.65326	6.30692	11.558	15.1231	7.62944	8.53475	5.84726
6.04535	5.86978	11.2675	12.4802	4.85186	11.3827	5.3883	6.62478	6.682	20.098	8.80605	8.83807	6.72059	10.6277	20.8349	5.35198	17.1544	7.33432	8.06808	5.88415	7.00639	7.94162	13.8133	9.71797	5.62477	6.32651	11.5621	15.1424	7.65928	8.49507	5.88343
6.01557	5.8788	11.3391	12.4783	4.80694	11.3019	5.36418	6.57028	6.71659	20.0687	8.79643	8.8806	6.63669	10.6046	20.7475	5.36276	17.0605	7.31418	8.03772	5.91973	6.96589	7.98019	13.7483	9.54585	5.62422	6.33302	11.5767	15.124	7.67644	8.46474	5.89946
6.00618	5.8718	11.4062	12.4471	4.77613	11.2076	5.37812	6.50648	6.76743	20.0159	8.80575	8.94863	6.56022	10.6098	20.6429	5.37988	16.8528	7.29806	7.96473	5.94477	6.94739	7.99962	13.7076	9.49161	5.61173	6.30416	11.6207	15.2122	7.71311	8.41478	5.87594
5.98734	5.8619	11.4153	12.442	4.74073	11.1267	5.36398	6.42902	6.7269	19.9373	8.7822	8.92189	6.53087	10.6223	20.4912	5.41954	16.6704	7.26708	7.84329	5.9507	7.02963	8.02689	13.7308	9.46844	5.62024	6.21135	11.6809	15.1965	7.78691	8.41051	5.83595
5.95854	5.83579	11.3613	12.4675	4.70652	11.0439	5.32923	6.35147	6.71454	19.8677	8.75284	8.88481	6.55089	10.6023	20.3581	5.41477	16.643	7.23314	7.77637	5.95786	7.03629	8.12093	13.7194	9.45261	5.63047	6.172	11.7388	15.2206	7.923	8.36531	5.78243
5.9528	5.82155	11.3372	12.5254	4.66929	10.9916	5.30833	6.33128	6.7055	19.7069	8.66108	8.92687	6.58356	10.5806	20.1438	5.41386	16.6248	7.26009	7.74012	5.94705	6.99174	8.20289	13.6675	9.38573	5.62204	6.18228	11.7836	15.3862	8.07525	8.29032	5.74453
5.96974	5.81476	11.3487	12.5979	4.64387	10.9081	5.30833	6.33039	6.71517	19.4949	8.60414	8.92359	6.62337	10.5246	19.7863	5.39861	16.5967	7.2584	7.70904	5.94774	6.93167	8.26109	13.6002	9.31655	5.6211	6.14855	11.8797	15.6572	8.22694	8.20996	5.71245
5.98441	5.84186	11.3714	12.6339	4.59721	10.722	5.30721	6.33905	6.69488	19.3719	8.58939	8.91831	6.6304	10.4799	19.519	5.38958	16.5466	7.20737	7.68085	5.96533	6.94256	8.31605	13.6174	9.24295	5.6279	6.07748	11.91	15.7176	8.34604	8.19698	5.72702
5.96968	5.83007	11.3776	12.8306	4.55585	10.5566	5.30498	6.29054	6.64801	19.273	8.55482	8.87861	6.58064	10.4405	19.3699	5.37239	16.4546	7.13126	7.61502	6.02489	6.94588	8.35599	13.618	9.12867	5.653	5.9865	11.9522	15.6727	8.46976	8.24052	5.73674
5.96425	5.80598	11.3551	13.0705	4.49916	10.5098	5.3141	6.25016	6.55817	19.1206	8.53488	8.88406	6.54369	10.4895	19.1139	5.35197	16.4255	7.09062	7.53497	6.09027	6.944	8.3896	13.6163	9.00857	5.65218	5.78293	11.9871	15.6304	8.56193	8.29066	5.72155
5.95016	5.77405	11.3671	13.2611	4.45051	10.4772	5.27767	6.21762	6.5684	19.0732	8.52848	8.93361	6.56248	10.6415	18.9094	5.33101	16.3309	7.07773	7.46602	6.1267	6.98093	8.42917	13.5549	8.8136	5.66802	5.762	11.9889	15.6151	8.6437	8.41589	5.73012
5.94121	5.76584	11.3711	13.436	4.40979	10.4102	5.28439	6.14975	6.55846	19.0781	8.52145	9.00523	6.62026	10.8512	18.7654	5.31799	16.1989	7.05452	7.36159	6.14439	7.01838	8.5458	13.5524	8.57112	5.66287	5.7433	12.0135	15.6328	8.70835	8.98179	5.67804
5.89752	5.77817	11.3794	13.419	4.38617	10.4093	5.25704	6.0994	6.53676	19.0754	8.56476	9.14924	6.66905	11.0422	18.6054	5.30853	16.1701	7.0219	7.28069	6.21227	7.07226	8.60098	13.5319	8.40854	5.63122	5.74248	12.0347	15.5195	8.75898	9.4249	5.61926
5.86258	5.76814	11.4027	13.3978	4.37451	10.3509	5.21141	6.07215	6.53337	19.1317	8.48055	9.21564	6.66634	11.1391	18.5445	5.3248	16.1427	7.01275	7.19676	6.29112	7.06245	8.63129	13.5758	8.38437	5.58829	5.76171	12.0399	15.3355	8.7859	9.71155	5.6015
5.79611	5.76947	11.4017	13.3795	4.34979	10.2471	5.20644	6.05636	6.52569	19.1958	8.45087	9.1659	6.65474	11.3071	18.583	5.34492	16.1036	7.03487	7.15038	6.29774	7.05435	8.6611	13.6823	8.39797	5.58206	5.76504	12.0524	15.2499	8.79935	9.82268	5.61914
5.71468	5.75699	11.4047	13.3763	4.33462	10.233	5.22688	6.01508	6.56104	19.1973	8.36853	9.15202	6.65314	11.4554	18.6862	5.34174	16.0738	6.96847	7.15184	6.29969	7.02341	8.70286	13.7176	8.37494	5.56844	5.76352	12.05	15.2216	8.82419	9.78918	5.64013
5.69108	5.75021	11.4014	13.333	4.29944	10.2359	5.21607	5.96775	6.5818	19.1243	8.30827	9.16503	6.65225	11.5152	18.8765	5.3064	15.9759	6.90775	7.10294	6.3285	7.03834	8.7247	13.6972	8.32526	5.5886	5.77166	12.0009	15.1636	8.86184	9.79247	5.66513
5.6881	5.79795	11.4066	13.3183	4.28998	10.1803	5.22426	5.92945	6.59543	19	8.27452	9.14167	6.66875	11.5884	18.9813	5.27902	15.9454	6.87187	7.01771	6.42771	7.02869	8.70564	13.6056	8.2904	5.62334	5.73611	11.9067	15.1708	8.92428	9.81166	5.65889
5.67596	5.77573	11.375	13.2923	4.2741	10.1162	5.2375	5.94476	6.60172	18.8487	8.19905	9.41774	6.68217	11.7067	19.0061	5.27059	15.9533	6.83143	6.88641	6.65742	7.03488	8.68485	13.4133	8.26741	5.66134	5.66309	11.8661	15.1629	9.00197	9.92326	5.64158
5.65836	5.7458	11.2919	13.2116	4.27266	10.077	5.21619	5.95969	6.60567	18.6365	8.13718	9.58452	6.68402	11.8242	19.0411	5.28711	16.0112	6.66699	6.70674	6.81864	7.02398	8.69406	13.3105	8.24857	5.7159	5.59964	11.8257	15.2221	9.07281	10.152	5.66037
5.65029	5.65649	11.1718	13.1094	4.25304	10.0143	5.21553	5.96707	6.59146	18.3421	8.12761	9.70571	6.71539	12.0024	19.0347	5.30673	16.1045	6.50892	6.58605	6.85391	6.97916	8.69684	13.3598	8.25528	5.75644	5.53019	11.8246	15.1097	9.13483	10.4088	5.67886
5.63052	5.6318	11.0339	13.1179	4.24376	10.0545	5.22364	5.93529	6.59272	18.0812	8.12127	9.8357	6.73668	12.2091	18.9512	5.31058	16.1881	6.47747	6.52375	6.83388	6.92097	8.70932	13.4346	8.24785	5.8004	5.53178	11.7964	14.9999	9.19438	10.5943	5.67654
5.59944	5.58782	10.9215	13.202	4.22957	10.1531	5.2236	5.86158	6.60197	17.8446	7.98857	9.97155	6.7609	12.4421	18.7972	5.30469	16.189	6.43799	6.4296	6.80857	6.9213	8.72692	13.5517	8.25468	5.82356	5.55207	11.7595	14.8099	9.22289	10.6691	5.67718
5.58329	5.58477	10.8556	13.2523	4.17995	10.1609	5.24393	5.80065	6.61406	17.6506	7.93246	10.0491	6.7727	12.7328	18.6653	5.3198	16.1564	6.37697	6.36328	6.78814	6.92799	8.71616	13.6723	8.25644	5.85009	5.55375	11.6701	14.7515	9.21655	10.7029	5.67951
5.54499	5.5622	10.8184	13.3305	4.14136	10.0918	5.23338	5.78921	6.62336	17.5571	7.87217	10.0717	6.76418	13.025	18.55	5.3164	16.1286	6.33882	6.35353	6.78353	6.90227	8.69843	13.7488	8.31147	5.86308	5.5278	11.6009	14.8203	9.21494	10.7255	5.70968
5.50494	5.50089	10.7692	13.3635	4.11966	10.0196	5.22755	5.77676	6.63959	17.574	7.80705	10.0785	6.7512	13.3821	18.4735	5.28024	16.1523	6.32951	6.34786	6.80557	6.87797	8.69037	13.7372	8.38921	5.86091	5.49105	11.5743	14.8611	9.20526	10.7503	5.75881
5.47051	5.50692	10.7583	13.3707	4.0919	9.92661	5.18103	5.75399	6.62569	17.5551	7.72453	10.0884	6.76076	13.6476	18.3851	5.26425	16.1776	6.35055	6.33122	6.82291	6.90069	8.68556	13.7071	8.40549	5.84842	5.44768	11.4981	14.8757	9.19094	10.7693	5.82386
5.41864	5.46841	10.8155	13.3595	4.04396	9.84123	5.11901	5.69553	6.57605	17.4748	7.65598	10.1208	6.7221	13.8094	18.3546	5.29535	16.1554	6.38278	6.31428	6.84211	6.92348	8.75276	13.6032	8.38231	5.83292	5.41598	11.4717	15.1059	9.17664	10.7851	5.85102
5.31284	5.44491	10.8997	13.3919	4.03914	9.74159	5.11511	5.67756	6.4922	17.3142	7.64034	10.1328	6.72792	13.8817	18.4701	5.38363	16.103	6.40217	6.28035	6.85592	6.95031	8.87041	13.5803	8.35983	5.81357	5.4004	11.4603	15.2859	9.18082	11.1905	5.86569
5.25637	5.44389	10.9454	13.405	3.99242	9.71123	5.13669	5.64373	6.48574	17.2383	7.6934	10.2116	6.76284	14.0072	18.6632	5.441	16.0945	6.4294	6.27583	6.89828	6.97108	8.90983	13.5836	8.31687	5.85595	5.38331	11.4831	15.3065	9.18749	11.4599	5.90859
5.21168	5.44386	10.9611	13.4725	3.9484	9.65479	5.17604	5.61832	6.48016	17.2279	7.73093	10.3269	6.83961	14.1585	18.7966	5.45166	16.0703	6.45071	6.24856	6.92115	7.00567	8.95274	13.5421	8.25552	5.90728	5.36312	11.4973	15.3609	9.21167	11.6062	5.95394
5.18204	5.40595	10.9466	13.5187	3.92342	9.58689	5.17937	5.59223	6.49359	17.1761	7.73438	10.4122	6.87603	14.3053	19.0796	5.46333	16.0057	6.45781	6.14786	6.92122	7.03252	8.96508	13.4715	8.18685	5.92209	5.35853	11.4897	15.5788	9.22903	11.9967	6.01241
5.16619	5.36664	10.9075	13.5407	3.89063	9.61832	5.17548	5.54317	6.50011	17.1455	7.72857	10.483	6.89411	14.4471	19.4077	5.46662	15.9636	6.43114	6.06807	6.90757	7.00517	8.94449	13.4253	8.17424	5.91367	5.24675	11.4913	15.8163	9.21558	12.5801	6.06219
5.16847	5.33933	10.8516	13.4977	3.86584	9.63732	5.15253	5.54695	6.49759	17.1585	7.76394	10.5481	6.9037	14.6693	19.7566	5.47417	15.8477	6.34251	6.02905	6.92986	6.98063	8.94637	13.4203	8.16731	5.93731	5.19959	11.4626	15.9768	9.20078	12.7828	6.11253
5.17118	5.34141	10.7962	13.4644	3.84862	9.56555	5.1403	5.55198	6.51466	17.207	7.82952	10.5824	6.90354	14.9552	19.9214	5.48308	15.6547	6.30057	5.96967	6.95727	6.94697	9.06124	13.441	8.15075	5.96254	5.15368	11.4335	16.0822	9.16925	12.7896	6.15354
5.19093	5.32726	10.7386	13.4178	3.82049	9.45971	5.09322	5.57558	6.52517	17.334	7.86417	10.6976	6.89949	15.3561	20.049	5.49037	15.4597	6.26839	5.92826	6.9774	6.96746	9.16217	13.5062	8.14152	5.98151	5.17917	11.3997	16.1397	9.13269	12.9976	6.21429
5.19282	5.3325	10.7486	13.4417	3.76344	9.44601	5.06437	5.57007	6.55888	17.4209	7.81306	10.8683	6.8942	15.7361	20.1869	5.46617	15.3752	6.23208	5.93416	7.02276	7.03272	9.22629	13.4845	8.18481	5.97763	5.21026	11.3991	16.2512	9.11452	13.6638	6.32236
5.1621	5.33401	10.7758	13.5215	3.70465	9.43351	5.03692	5.54941	6.56621	17.417	7.81064	10.955	6.91075	15.9119	20.4616	5.42658	15.3388	6.20145	5.94541	7.07538	7.06871	9.25665	13.3514	8.20072	5.98673	5.20893	11.4427	16.4936	9.09845	14.0519	6.41083
5.13655	5.3614	10.7861	13.3865	3.65477	9.41375	4.96891	5.53927	6.57401	17.4532	7.7866	11.0229	6.94738	15.9813	20.6755	5.42283	15.4697	6.19976	5.94969	7.10525	7.10076	9.23463	13.2707	8.18739	5.96133	5.21922	11.5421	16.7135	9.05777	14.3165	6.48701
5.10336	5.37552	10.815	13.3028	3.59234	9.40413	4.93883	5.52933	6.61204	17.4232	7.71287	11.0784	6.95061	15.9697	20.8485	5.4181	15.6108	6.21177	5.91827	7.12429	7.13176	9.19834	13.221	8.17018	5.91453	5.18498	11.5915	16.7366	9.0115	14.5657	6.50301
5.03935	5.37181	10.8832	13.2962	3.54516	9.33922	4.89605	5.56965	6.62068	17.4765	7.64831	11.1349	6.95563	15.927	20.9958	5.42294	15.5682	6.22047	5.92897	7.14429	7.1517	9.17273	13.2489	8.09268	5.89821	5.17545	11.5903	16.7182	8.94536	14.7526	6.53292
4.97451	5.39429	10.9801	13.2673	3.49704	9.3101	4.85194	5.59029	6.61671	17.5165	7.63058	11.1554	6.95053	15.8966	21.1038	5.41865	15.5316	6.20408	5.92102	7.18699	7.22041	9.22033	13.239	8.07622	5.86386	5.18784	11.5615	16.8988	8.89099	14.9385	6.59813
4.98885	5.37145	11.0613	13.1138	3.42924	9.3131	4.85706	5.57286	6.5997	17.5939	7.71317	11.2197	6.94756	15.8755	21.6392	5.40134	15.4703	6.17896	5.88401	7.22207	7.25739	9.26154	13.1806	8.14546	5.86215	5.15513	11.5611	17.2256	8.84819	15.4129	6.70894
5.04672	5.36741	11.1221	12.8493	3.40089	9.26603	4.85194	5.56435	6.58374	17.5948	7.66755	11.2835	6.93909	15.9117	22.2833	5.41252	15.4176	6.20389	5.85034	7.24966	7.25715	9.33328	13.1185	8.13234	5.89253	5.10061	11.608	17.6312	8.81826	16.2559	6.84087
5.07493	5.34272	11.1263	12.8346	3.38798	9.2257	4.83334	5.52244	6.57472	17.598	7.6263	11.33	6.9079	15.9781	22.7242	5.41045	15.3627	6.23371	5.82806	7.2386	7.27426	9.40486	13.0253	8.07511	5.92488	5.05594	11.5896	17.7778	8.79732	16.6784	6.95206
5.07623	5.34907	11.0639	12.7971	3.37866	9.18806	4.77359	5.482	6.53762	17.7191	7.56933	11.4141	6.89383	16.0227	22.9941	5.3841	15.2934	6.23932	5.81012	7.24826	7.3128	9.44125	12.8203	8.03813	5.90848	5.00939	11.5304	17.7714	8.79278	16.9876	7.06761
5.06156	5.31789	11.0651	12.7343	3.35039	9.12259	4.75101	5.45095	6.45195	17.8727	7.48115	11.529	6.86873	16.0486	23.3478	5.33037	15.2113	6.22465	5.78824	7.2606	7.36472	9.46512	12.6545	8.05437	5.89591	4.98656	11.3836	17.7787	8.78416	17.2029	7.18956
5.05572	5.29149	11.1717	12.633	3.33686	9.02801	4.73501	5.4216	6.42154	17.9269	7.48152	11.6952	6.86564	16.0607	23.7	5.32839	15.0416	6.21647	5.76956	7.26095	7.41859	9.42132	12.6481	8.01396	5.87611	4.988	11.2846	17.8718	8.75104	17.4266	7.33721
5.05324	5.27458	11.2481	12.5224	3.30206	9.0054	4.70556	5.41752	6.37229	17.9449	7.46163	11.7617	6.87147	16.1096	23.961	5.3364	15.0409	6.20921	5.73341	7.32825	7.51473	9.43116	12.6137	7.92991	5.85433	4.97859	11.3423	18.0096	8.71351	17.7009	7.49491
5.02805	5.25662	11.2987	12.4432	3.25741	9.00838	4.68778	5.41454	6.3295	18.0167	7.359	11.8737	6.86865	16.1648	24.242	5.32718	15.0616	6.18601	5.7157	7.3873	7.55809	9.44087	12.5604	7.88023	5.80874	4.95608	11.3987	18.0465	8.67515	17.9812	7.63645
4.98933	5.25346	11.3238	12.2703	3.2342	9.0058	4.66125	5.37936	6.25889	18.0923	7.31217	11.9859	6.75573	16.1848	24.5367	5.31171	15.0388	6.17352	5.67106	7.44374	7.5272	9.47925	12.5482	7.87227	5.74239	4.93494	11.3318	18.1712	8.63708	18.3444	7.79194
4.96182	5.21213	11.3269	12.0721	3.21262	8.99068	4.6501	5.29777	6.21697	18.2436	7.28034	12.06	6.68859	16.207	24.746	5.28497	15.044	6.14154	5.64359	7.5015	7.46869	9.52665	12.5275	7.85387	5.70567	4.91816	11.1059	18.3139	8.61595	18.6232	7.91389
4.96552	5.16301	11.3914	11.9266	3.17775	8.87866	4.60874	5.27604	6.1669	18.3522	7.32526	12.1735	6.65738	16.2182	24.8056	5.28642	14.9666	6.09833	5.618	7.65302	7.47194	9.56398	12.4338	7.79641	5.66439	4.89688	10.9746	18.452	8.59113	18.8318	8.00115
4.95824	5.14374	11.4381	11.8982	3.16637	8.77034	4.59124	5.27252	6.10107	18.499	7.32108	12.3185	6.62912	16.2197	24.758	5.26663	14.9858	6.05072	5.57279	7.76512	7.51189	9.55562	12.3774	7.79223	5.65247	4.84962	10.9298	18.6296	8.56291	18.9683	8.0497
4.94189	5.1201	11.457	11.7979	3.13712	8.73032	4.60032	5.29974	6.05255	18.6738	7.25797	12.4902	6.62616	16.2441	24.7384	5.28323	15.1175	5.95289	5.5801	7.85092	7.49046	9.53802	12.2374	7.78698	5.68192	4.83215	10.9297	18.924	8.51885	19.1145	8.06917
4.90724	5.0791	11.4067	11.6859	3.09549	8.67647	4.61377	5.30111	6.06126	18.8156	7.24746	12.5451	6.65109	16.2597	24.7967	5.30707	15.182	5.88656	5.56422	7.93016	7.45646	9.53965	12.1392	7.75222	5.71654	4.81843	10.7824	19.1409	8.4769	19.2641	8.08981
4.87544	5.08267	11.3644	11.487	3.07986	8.66111	4.62647	5.33505	6.05975	18.9344	7.24465	12.5974	6.68651	16.3102	24.9025	5.32904	15.2137	5.8567	5.52535	7.97326	7.43937	9.58685	12.0821	7.73669	5.73123	4.84038	10.3194	19.1658	8.44709	19.4438	8.11558
4.86295	5.07723	11.2924	11.3691	3.07622	8.68474	4.60254	5.34787	6.05947	19.1141	7.23922	12.6929	6.71532	16.3748	24.9343	5.36577	15.1874	5.8364	5.49743	8.0546	7.36917	9.57247	11.9759	7.76303	5.74001	4.82427	10.0562	19.1464	8.43837	19.6082	8.16233
4.83403	5.0862	11.2521	11.3065	3.05881	8.69752	4.56436	5.34932	6.01521	19.355	7.22053	12.7968	6.73228	16.4189	24.9677	5.42412	15.1099	5.80658	5.53817	8.11379	7.30773	9.49396	11.998	7.73454	5.72031	4.80868	10.0368	19.1861	8.43836	19.7304	8.23008
4.80127	5.05992	11.1818	11.1638	3.03904	8.67981	4.53322	5.34595	5.95347	19.5553	7.17581	12.9041	6.73786	16.4737	25.0605	5.48317	15.1279	5.79065	5.56565	8.16379	7.27365	9.42585	12.0135	7.70383	5.71716	4.79887	10.0582	19.2679	8.42585	19.7946	8.28526
4.79879	5.05657	11.1145	10.9627	3.01303	8.71775	4.48782	5.35917	5.93841	19.8497	7.14426	13.0514	6.74979	16.5191	25.1454	5.48006	15.2043	5.76363	5.5291	8.19309	7.26493	9.41206	11.9875	7.68129	5.74247	4.7525	10.0951	19.3078	8.39246	19.8766	8.33479
4.81421	5.06746	11.0779	10.9166	2.98004	8.68606	4.44017	5.36158	5.89906	20.2593	7.1243	13.2271	6.7646	16.5244	25.1627	5.46168	15.2013	5.71321	5.56136	8.25593	7.28436	9.42763	11.9119	7.69636	5.76194	4.76164	10.0947	19.3009	8.24878	20.0136	8.40382
4.8109	5.07012	11.0106	10.913	2.97255	8.63532	4.4273	5.35429	5.86898	20.5556	7.1616	13.3573	6.76373	16.5227	25.1966	5.46726	15.1772	5.64672	5.55045	8.36193	7.23231	9.4563	11.7995	7.71017	5.77848	4.7541	10.098	19.3116	8.06571	20.125	8.46687
4.78878	5.10455	10.9904	10.85	2.95628	8.61098	4.39758	5.37343	5.75703	20.7992	7.16984	13.4085	6.77521	16.5481	25.2055	5.45659	15.2355	5.57148	5.50607	8.44305	7.24863	9.45692	11.6919	7.75724	5.7847	4.71933	10.031	19.4084	7.95693	20.2171	8.55619
4.78147	5.10557	11.006	10.847	2.93443	8.57586	4.36619	5.36981	5.65545	21.0201	7.17949	13.4827	6.81164	16.5913	25.2411	5.44576	15.2969	5.49267	5.49417	8.50418	7.2293	9.41109	11.6879	7.79608	5.78238	4.68892	9.98387	19.4678	7.83342	20.3117	8.66755
4.76956	5.13798	10.9688	10.933	2.92079	8.52666	4.34298	5.3764	5.53636	21.2829	7.14329	13.5089	6.8392	16.6392	25.364	5.44407	15.3252	5.4104	5.51693	8.60431	7.19483	9.37367	11.6933	7.79427	5.77846	4.66212	9.98807	19.5213	7.73988	20.3952	8.78164
4.70699	5.16845	10.9168	10.8914	2.90709	8.46534	4.35097	5.38927	5.34113	21.5744	7.12735	13.5571	6.85743	16.6627	25.4553	5.45224	15.3937	5.39197	5.56026	8.68907	7.23288	9.35532	11.6547	7.76108	5.80649	4.65255	9.96773	19.5364	7.69181	20.4726	8.87208
4.64897	5.20401	10.878	10.8297	2.88307	8.40316	4.36024	5.3805	5.25511	21.7971	7.11848	13.5891	6.86638	16.6736	25.4858	5.45454	15.4933	5.37485	5.57757	8.77424	7.30915	9.35583	11.6154	7.76448	5.84871	4.66762	9.8623	19.4478	7.65539	20.5353	8.93628
4.62727	5.16195	10.8134	10.7713	2.83881	8.37407	4.36024	5.3754	5.20957	21.9691	7.14641	13.5642	6.87065	16.6864	25.5347	5.46685	15.6027	5.28651	5.56014	8.93911	7.39115	9.37847	11.5552	7.7722	5.89849	4.64489	9.7391	19.3813	7.61664	20.5889	8.97497
4.61866	5.14698	10.7066	10.538	2.79602	8.35336	4.35523	5.34519	5.1748	22.1139	7.14342	13.5956	6.88798	16.7179	25.5752	5.51044	15.65	5.16379	5.54447	9.08877	7.45114	9.40394	11.5017	7.7618	5.93831	4.61565	9.69555	19.4922	7.55084	20.6571	8.98073
4.61141	5.16753	10.5696	10.2391	2.76636	8.3702	4.33778	5.34132	5.14118	22.1955	7.12081	13.6311	6.85012	16.7332	25.6639	5.55508	15.6192	5.07667	5.54522	9.16526	7.47008	9.48038	11.522	7.71044	5.94744	4.605	9.6834	19.5356	7.44514	20.6866	8.99501
4.59505	5.11984	10.4184	10.0756	2.75373	8.36293	4.33084	5.33347	5.14441	22.3287	7.12047	13.6176	6.81276	16.7511	25.6947	5.57082	15.6454	5.02866	5.50626	9.24223	7.49444	9.53181	11.444	7.63378	5.96033	4.60712	9.69527	19.4868	7.32233	20.7185	9.01966
4.57937	5.09955	10.2634	10.0737	2.76008	8.34685	4.31524	5.37106	5.11899	22.4576	7.14072	13.6363	6.78318	16.7334	25.7652	5.60152	15.7714	4.9908	5.48921	9.28886	7.49253	9.51046	11.3108	7.65345	5.96805	4.59628	9.66136	19.3104	7.17244	20.7445	9.06724
4.57777	5.10046	10.1266	10.0793	2.757	8.34767	4.28614	5.42218	5.10511	22.5778	7.1722	13.646	6.73859	16.7064	25.8807	5.61876	15.8123	4.97288	5.49439	9.3964	7.52568	9.35604	11.2427	7.66017	5.95006	4.55558	9.60523	19.2272	7.02107	20.7684	9.14458
4.59267	5.1105	10.0437	10.056	2.76476	8.2272	4.24829	5.41975	5.07411	22.6999	7.11032	13.6897	6.73794	16.701	25.9426	5.65135	15.8723	4.95179	5.49293	9.61063	7.50656	9.19159	11.1938	7.66618	5.90769	4.51451	9.53369	19.1828	6.88329	20.7983	9.22744
4.6094	5.08631	10.026	10.0067	2.75937	8.06589	4.19944	5.41527	5.03479	22.8062	7.08057	13.6802	6.74117	16.6984	25.9604	5.6522	15.9521	4.9142	5.51134	9.77344	7.57111	9.11314	11.0994	7.65939	5.89662	4.49685	9.46294	19.2218	6.74604	20.8309	9.28641
4.60864	5.08099	10.0015	9.96353	2.7536	7.98646	4.19717	5.41436	5.01548	22.9677	7.12848	13.7602	6.69873	16.6992	25.997	5.65322	16.0189	4.87929	5.50002	9.88636	7.58036	9.08371	11.0227	7.67254	5.93241	4.49064	9.4291	19.3097	6.60168	20.8604	9.34468
4.59389	5.06684	9.95059	9.90323	2.74514	7.94006	4.17917	5.42057	5.00513	23.2284	7.13781	13.8267	6.66868	16.7031	26.0833	5.68865	16.1231	4.79466	5.45489	9.96493	7.62213	9.07696	10.9838	7.70768	5.98364	4.46631	9.40204	19.4807	6.48618	20.8894	9.38159
4.57664	5.03548	9.90017	9.88261	2.73827	7.87398	4.16681	5.41207	4.99826	23.4255	7.10833	13.8826	6.65481	16.6567	26.2061	5.70776	16.1716	4.69023	5.43465	10.0832	7.63956	9.04944	10.9642	7.69563	5.98447	4.43915	9.39482	19.4607	6.38979	21.2032	9.41963
4.54874	5.02188	9.86084	9.89676	2.72635	7.83041	4.15425	5.39135	4.9616	23.6614	7.10363	13.9613	6.67233	16.575	26.2924	5.7349	16.2329	4.63367	5.43951	10.2741	7.73255	9.05847	10.8904	7.63967	5.97415	4.37812	9.40346	19.3645	6.27869	21.6585	9.4414
4.53418	4.93367	9.8261	9.85778	2.74436	7.74836	4.14429	5.40654	4.94887	24.0581	7.07619	14.0396	6.69433	16.5105	26.3947	5.74415	16.2115	4.57412	5.46444	10.4434	7.74053	9.03873	10.8497	7.6481	5.95311	4.34056	9.37705	19.3071	6.19133	21.9437	9.48603
4.52368	4.91739	9.77756	9.70098	2.75934	7.66301	4.13141	5.46225	4.94868	24.4506	7.03258	14.0788	6.67733	16.4362	26.4587	5.71976	16.15	4.52342	5.46105	10.5437	7.77002	9.04322	10.7428	7.64818	5.97396	4.3205	9.30729	19.2363	6.10253	22.1461	9.55266
4.52004	4.93452	9.76426	9.56896	2.79334	7.56861	4.13675	5.50414	4.93629	24.8771	7.0545	14.0692	6.64356	16.3231	26.4323	5.71547	16.189	4.4859	5.45271	10.6087	7.81268	9.02565	10.6594	7.64399	5.99173	4.31974	9.30803	19.4015	5.99913	22.7907	9.60159
4.52032	4.93307	9.74296	9.45338	2.79956	7.49685	4.12148	5.55804	4.91445	25.2721	7.06794	14.2467	6.61929	16.0989	26.3762	5.72907	16.1555	4.43542	5.44022	10.7908	7.86656	8.98246	10.6132	7.65549	5.99209	4.34184	9.32253	19.4943	5.8866	23.0134	9.64174
4.5342	4.9345	9.69755	9.3624	2.80322	7.42836	4.11982	5.57921	4.90283	25.6315	7.10522	14.3841	6.58772	15.8567	26.2724	5.73623	16.3118	4.35426	5.44016	11.0393	7.90262	8.95849	10.4393	7.67457	5.97469	4.30961	9.29287	19.5093	5.76689	22.9676	9.69703
4.53775	4.94509	9.6411	9.29934	2.79143	7.37804	4.134	5.60818	4.89074	26.0674	7.1669	14.2861	6.58792	15.6563	26.1251	5.74506	16.47	4.28037	5.42791	11.2454	7.93734	8.95517	10.323	7.6531	5.92861	4.26674	9.29919	19.4713	5.63439	22.8741	9.76233
4.55059	4.95056	9.59928	9.28883	2.79365	7.31586	4.18127	5.61862	4.87743	26.5123	7.21141	14.2556	6.55251	15.5099	26.0324	5.78232	16.5279	4.21798	5.40967	11.3951	8.02343	8.9905	10.2177	7.65219	5.87785	4.24805	9.37171	19.5026	5.51352	22.8684	9.85682
4.58509	4.94115	9.57203	9.26457	2.81371	7.15262	4.20486	5.6617	4.87353	26.9081	7.18768	14.2136	6.57955	15.3282	25.8853	5.80147	16.5513	4.21795	5.43802	11.4858	8.19499	8.99787	10.17	7.67179	5.82766	4.23652	9.5071	19.6437	5.42496	22.9436	9.98775
4.62036	4.94375	9.54716	9.17356	2.84737	7.01563	4.20739	5.6681	4.84562	27.3044	7.16793	14.1006	6.56193	15.1244	25.8247	5.77596	16.6722	4.2228	5.46155	11.5793	8.24713	8.96967	10.1191	7.6855	5.77725	4.2437	9.61561	19.8051	5.34068	23.1045	10.0999
4.63044	4.93568	9.53749	9.06536	2.87293	6.98606	4.20467	5.68284	4.82149	27.7028	7.1632	14.0074	6.52099	14.9317	25.8562	5.72565	16.638	4.18729	5.47032	11.7223	8.2782	8.92923	10.0161	7.69843	5.72568	4.23945	9.64431	19.8019	5.29183	23.2565	10.1984
4.62828	4.89264	9.5359	8.92041	2.87455	7.00086	4.1776	5.7115	4.82275	28.0787	7.14771	14.0002	6.45171	14.7701	25.9361	5.70261	16.6498	4.13305	5.50194	11.8192	8.32042	8.92152	9.92958	7.68302	5.71651	4.22024	9.67359	19.8122	5.26552	23.3152	10.2607
4.61534	4.86146	9.51221	8.81343	2.88203	6.9568	4.15937	5.73352	4.82461	28.588	7.09944	13.9388	6.43472	14.5698	26.0502	5.68199	16.6674	4.11643	5.48042	11.9038	8.32721	8.92209	9.84848	7.67957	5.71036	4.19367	9.68659	19.933	5.2542	23.2812	10.3129
4.61602	4.8216	9.46904	8.78285	2.88526	6.87301	4.16055	5.73816	4.81081	29.2527	7.07901	13.9119	6.43554	14.2917	26.1933	5.67596	16.6024	4.10062	5.44519	11.9547	8.40504	8.93468	9.79668	7.63322	5.71028	4.16434	9.6852	20.1253	5.25045	23.2566	10.3518
4.61338	4.77824	9.44379	8.7745	2.8847	6.80299	4.19194	5.7321	4.75767	29.7771	7.03948	13.9277	6.45707	14.0375	26.2231	5.68356	16.5522	4.04534	5.43661	11.9879	8.46362	8.90224	9.76288	7.54077	5.68093	4.16248	9.7343	20.2095	5.27335	23.2961	10.3858
4.59093	4.76393	9.43745	8.75978	2.88026	6.81994	4.17594	5.73824	4.75139	30.2579	6.93668	13.9624	6.45787	13.7724	26.1553	5.6629	16.5719	3.95807	5.43152	12.0364	8.53729	8.76057	9.67848	7.49136	5.6403	4.12742	9.77829	20.2137	5.29231	23.8694	10.428
4.55462	4.71614	9.3983	8.70855	2.89378	6.87472	4.12623	5.80224	4.74159	30.8106	6.9721	13.9187	6.49833	13.5737	26.0673	5.66249	16.6062	3.84721	5.45016	12.0862	8.58056	8.66629	9.62718	7.49261	5.62836	4.11095	9.74049	20.1981	5.33202	24.3032	10.4844
4.56831	4.70832	9.31036	8.53645	2.90889	6.8697	4.02506	5.88181	4.71808	31.418	6.97211	13.7989	6.52441	13.3357	26.0384	5.67185	16.5543	3.82365	5.4621	12.1518	8.56428	8.60436	9.56973	7.48848	5.64859	4.0994	9.74132	20.1828	5.35896	24.4979	10.5259
4.60011	4.68302	9.2361	8.35657	2.91365	6.84749	3.99729	5.92533	4.73188	31.887	6.9611	13.7448	6.53869	13.0675	25.8889	5.67892	16.4361	3.83453	5.45418	12.2249	8.53093	8.53445	9.46788	7.46267	5.65641	4.08352	9.76699	20.1441	5.39645	24.554	10.5423
4.64405	4.68422	9.16943	8.41164	2.91896	6.77422	3.973	5.93173	4.74069	32.2323	6.99977	13.7129	6.51302	12.7795	25.6631	5.67189	16.4164	3.83901	5.44058	12.2998	8.5443	8.52271	9.3813	7.46937	5.63124	4.06415	9.73861	20.0785	5.47313	24.5634	10.5654
4.68207	4.6622	9.11129	8.51625	2.91862	6.66926	3.98938	5.96774	4.76157	32.4608	7.00444	13.6456	6.50796	12.5031	25.401	5.65923	16.5573	3.84918	5.41293	12.4104	8.54449	8.52733	9.33846	7.47544	5.59527	3.99482	9.71382	19.9512	5.5128	24.5784	10.5781
4.71276	4.6461	9.06011	8.46961	2.92048	6.5506	4.00775	5.9892	4.72873	32.7156	7.02091	13.6428	6.50263	12.2439	25.157	5.64476	16.6249	3.84118	5.36612	12.5523	8.53512	8.45056	9.27749	7.43492	5.57507	3.91195	9.70267	19.9102	5.55496	24.5992	10.5931
4.76538	4.57846	9.03037	8.39689	2.92281	6.47112	4.02267	5.99073	4.65233	33.0893	7.02788	13.6245	6.50386	11.9054	24.9777	5.63474	16.603	3.81192	5.34528	12.6958	8.54649	8.41095	9.27165	7.39558	5.58836	3.86562	9.6367	19.9151	5.71176	24.6973	10.5992
4.83222	4.5141	8.98601	8.35728	2.93018	6.38398	4.04694	6.01128	4.56644	33.5336	7.09842	13.6264	6.48423	11.5225	24.9279	5.61696	16.6061	3.80004	5.32772	12.781	8.61119	8.39034	9.37161	7.38379	5.56089	3.83708	9.62421	19.9354	6.02646	25.1057	10.5976
4.88958	4.50081	8.93184	8.27071	2.97002	6.2906	4.05729	6.02267	4.53703	33.9206	7.13298	13.6121	6.50078	11.1297	24.8784	5.61126	16.5801	3.77993	5.32022	12.8315	8.69507	8.41814	9.48867	7.33803	5.52805	3.80499	9.62759	20.0147	6.37456	25.4408	10.6156
4.98156	4.43598	8.87465	8.16799	3.01671	6.21776	4.06059	5.98954	4.52808	34.1741	7.07636	13.6585	6.54341	10.6619	24.7118	5.61071	16.5229	3.77281	5.28146	12.8763	8.75727	8.42961	9.72553	7.29505	5.52017	3.75522	9.60354	20.1608	6.71539	25.6149	10.6274
5.05865	4.45511	8.76808	8.102	3.04575	6.12557	4.06531	5.99731	4.55733	34.3531	7.07327	13.6709	6.54757	10.3613	24.5588	5.60929	16.4689	3.77099	5.23792	12.9185	8.93175	8.3839	9.97881	7.32226	5.52803	3.72958	9.59328	20.0761	6.9937	25.8292	10.6839
5.09234	4.4541	8.59737	8.04594	3.05725	6.05377	4.06223	6.05216	4.55132	34.5294	7.06335	13.6801	6.53395	10.1937	24.406	5.6111	16.4905	3.74559	5.20421	12.9973	8.97713	8.3469	10.2962	7.33855	5.50687	3.72424	9.50378	20.1009	7.22076	26.0064	10.7491
5.11793	4.44159	8.43591	7.89662	3.05092	6.01453	4.08622	6.14055	4.55153	34.7265	7.04926	13.6796	6.5495	10.115	24.2641	5.62302	16.6108	3.707	5.1943	13.0499	9.10353	8.32793	10.5575	7.35029	5.53591	3.72222	9.36826	20.2093	7.44603	25.8887	10.7992
5.13275	4.43084	8.30187	7.68848	3.03012	5.99276	4.08645	6.18956	4.56699	35.0209	7.09401	13.6712	6.56337	9.98391	24.0248	5.62077	16.6128	3.69427	5.19494	13.1044	9.13505	8.30936	10.7142	7.35521	5.56715	3.7262	9.35437	20.221	7.72484	25.5416	10.8451
5.17611	4.40473	8.24268	7.4385	3.03105	5.97001	4.10766	6.22986	4.57791	35.3067	7.11672	13.6629	6.56146	9.90074	23.6968	5.6157	16.6687	3.66158	5.18831	13.1862	9.1091	8.34449	10.786	7.33594	5.55223	3.71354	9.36466	20.2422	8.00886	25.345	10.8677
5.25348	4.39006	8.20056	7.17412	3.03939	5.97351	4.1045	6.35142	4.57006	35.4952	7.08792	13.6783	6.58191	9.80486	23.3647	5.60819	16.7427	3.60826	5.16793	13.218	9.11569	8.31858	10.8289	7.29747	5.47469	3.70405	9.3657	20.1813	8.28842	25.3158	10.8936
5.32199	4.3836	8.11592	7.1329	3.04893	6.01279	4.11097	6.52178	4.59086	35.6408	7.07666	13.731	6.543	9.79041	23.0484	5.5582	16.8954	3.52846	5.13954	13.2405	9.15454	8.29651	10.9135	7.23958	5.45976	3.68181	9.37368	19.9551	8.50396	25.3338	10.9031
5.36845	4.34973	7.81348	7.09819	3.08774	5.99227	4.1007	6.61367	4.61591	35.7005	7.08362	13.7666	6.54222	9.77013	22.7458	5.53556	17.0171	3.48604	5.11117	13.2729	9.25119	8.24268	11.054	7.25149	5.45655	3.69774	9.37434	20.2113	8.66769	25.3779	10.9117
5.411	4.33853	7.44967	7.05631	3.09602	5.96963	4.08819	6.6478	4.61639	35.9451	7.06783	13.7957	6.5094	9.68141	22.3831	5.53243	17.0487	3.47704	5.10458	13.3038	9.31722	8.20354	11.2989	7.28646	5.45893	3.72081	9.31574	20.5843	8.86985	25.3782	10.9525
5.48332	4.30364	7.17807	7.0049	3.09721	5.92438	4.07844	6.66085	4.62199	36.3245	7.03533	13.7704	6.47945	9.59242	22.045	5.53333	17.2587	3.46866	5.09564	13.3349	9.27795	8.15465	11.5097	7.30235	5.51322	3.71892	9.23132	20.9002	9.3209	25.2963	10.9649
5.58462	4.26223	6.9775	6.9323	3.11139	5.90836	4.07887	6.77851	4.63802	36.7177	7.00891	13.7638	6.44263	9.50314	21.7732	5.52932	17.4508	3.475	5.06018	13.3622	9.28107	8.09023	11.6531	7.31495	5.56498	3.73739	9.10296	21.0941	9.81677	24.8609	10.9749
5.75531	4.21982	6.84355	6.87629	3.11536	5.88338	4.08952	6.9438	4.66788	37.2253	7.00696	13.7353	6.41337	9.43222	21.5337	5.50187	17.5521	3.458	5.03338	13.37	9.36847	8.01394	11.7521	7.34403	5.56614	3.72215	8.97392	21.1932	10.3624	24.2654	10.9759
5.89513	4.12905	6.77221	6.80846	3.1092	5.87676	4.08607	7.12949	4.68873	37.8095	6.99354	13.6376	6.36948	9.44852	21.4167	5.43339	17.6255	3.44669	5.00486	13.3206	9.44716	7.95081	11.8233	7.35884	5.60854	3.70343	8.94666	21.1798	10.855	23.7507	10.9923
5.94335	4.06892	6.73864	6.79507	3.10511	5.85587	4.03289	7.20599	4.68088	38.3571	7.04315	13.5511	6.32964	9.42747	21.369	5.35341	17.6225	3.41857	4.9817	13.2844	9.54202	7.88812	11.9236	7.37404	5.72784	3.67818	8.95201	21.1396	11.3152	23.3039	11.016
5.92331	3.97325	6.71842	6.79525	3.11809	5.84792	4.01005	7.25847	4.65214	38.727	7.10286	13.5703	6.30748	9.35161	21.3857	5.28411	17.5685	3.39669	4.93791	13.29	9.5862	7.87008	12.0584	7.36552	5.85487	3.64981	8.97592	21.1075	11.7315	22.989	11.0634
5.95406	3.91429	6.61223	6.7845	3.13003	5.82856	3.99168	7.27601	4.63901	39.1613	7.15546	13.5269	6.26998	9.29316	21.3455	5.26328	17.599	3.3958	4.87532	13.2987	9.72399	7.90432	12.0998	7.36331	5.90828	3.58287	9.03267	21.1216	12.0365	22.7847	11.0962
6.01015	3.83385	6.50542	6.76643	3.1411	5.78161	3.94427	7.33462	4.57293	39.6597	7.10413	13.5153	6.26742	9.266	21.268	5.23601	17.6833	3.39873	4.83622	13.2521	10.0845	7.94521	12.2976	7.36864	5.907	3.57023	9.02369	21.045	12.2032	22.6064	11.1942
6.05847	3.78735	6.33537	6.73539	3.19116	5.73173	3.92875	7.40363	4.53148	39.925	7.09283	13.5208	6.27214	9.22706	21.1795	5.22997	17.7313	3.39314	4.77996	13.2293	10.3072	7.90672	12.4283	7.36968	5.91411	3.54042	8.97717	20.9197	12.3371	22.4572	11.3463
6.10412	3.74256	6.12951	6.71005	3.21955	5.68372	3.91259	7.47966	4.50456	40.0591	7.08473	13.4129	6.25908	9.15644	21.0804	5.20935	17.6984	3.37748	4.69849	13.2103	10.3847	7.88307	12.4481	7.3943	5.86453	3.4982	8.94588	21.0159	12.4862	22.2234	11.4701
6.19806	3.67236	5.96386	6.61398	3.2305	5.62181	3.91196	7.57565	4.45684	40.137	7.05363	13.2906	6.26992	9.14189	21.0208	5.18154	17.782	3.35959	4.66385	13.1898	10.4486	7.88646	12.4013	7.444	5.80847	3.46668	8.90161	21.2507	12.6368	21.9217	11.5741
6.28959	3.60582	5.79725	6.4698	3.25117	5.6138	3.93365	7.68537	4.44827	40.1858	7.07075	13.2273	6.27686	9.13375	20.9554	5.15304	17.8033	3.35753	4.63918	13.1816	10.5455	7.89359	12.4508	7.45335	5.80117	3.43305	8.87056	21.4381	12.788	21.6839	11.6365
6.36711	3.55473	5.73756	6.45306	3.27967	5.6748	3.94692	7.73722	4.42356	40.2729	7.05794	13.1689	6.24609	9.01563	20.8945	5.12341	17.8015	3.35519	4.63429	13.1721	10.6702	7.88468	12.4488	7.3982	5.75492	3.39083	8.82716	21.3493	12.943	21.5147	11.6776
6.42261	3.50835	5.6779	6.41861	3.30086	5.70389	3.96199	7.83552	4.41328	40.4839	7.10888	13.0672	6.23579	8.93261	20.8338	5.09537	17.874	3.34751	4.60796	13.1874	10.8404	7.86343	12.6214	7.40847	5.73908	3.36815	8.76936	21.2602	13.0877	21.3541	11.7238
6.45767	3.46914	5.60548	6.36537	3.3343	5.66877	3.99392	7.96084	4.40997	40.6257	7.13918	12.9964	6.21495	8.97728	20.788	5.06584	17.8422	3.33857	4.57244	13.2058	10.9865	7.84214	12.9744	7.45611	5.73044	3.37249	8.77041	21.2422	13.2569	21.212	11.7561
6.47802	3.44109	5.46681	6.40867	3.33383	5.64579	3.99255	8.08091	4.39525	40.7319	7.15738	12.9895	6.21571	9.118	20.7548	5.02126	17.8142	3.33994	4.51483	13.1837	11.1477	7.80243	13.3982	7.51996	5.75635	3.31178	8.72492	21.2724	13.434	21.1377	11.7722
6.46772	3.403	5.29654	6.37907	3.32583	5.64443	3.99534	8.17659	4.35896	40.8121	7.1331	13.0034	6.22745	9.19224	20.7147	4.97876	17.853	3.34567	4.45302	13.1837	11.3236	7.75547	13.5685	7.57464	5.76642	3.23064	8.68834	21.2699	13.6153	21.064	11.7735
6.45749	3.36173	5.11444	6.37122	3.32695	5.66967	4.00589	8.29109	4.35863	40.8328	7.11785	12.9733	6.20896	9.20638	20.6018	4.93397	17.8658	3.34329	4.42772	13.1455	11.4768	7.72588	13.8112	7.61992	5.77016	3.18903	8.66524	21.2583	13.7818	20.9693	11.7942
6.46114	3.30072	4.99751	6.34603	3.323	5.67653	4.00608	8.39044	4.33524	40.869	7.13947	13.0252	6.21211	9.18058	20.5228	4.85752	17.8822	3.33655	4.40638	13.1245	11.5442	7.71697	14.0281	7.61599	5.76904	3.15432	8.65038	21.2172	13.8993	20.819	11.8154
6.46581	3.25702	4.93365	6.32482	3.34397	5.64855	3.98936	8.56665	4.31888	40.9219	7.17738	13.0284	6.26454	9.15328	20.5435	4.78147	18.0204	3.32536	4.40217	13.0906	11.555	7.71879	14.3009	7.65189	5.73537	3.1223	8.654	21.2306	13.9898	20.6365	11.8331
6.48628	3.23958	4.90238	6.48611	3.35986	5.56757	3.9746	8.69214	4.32506	41.0756	7.186	13.0271	6.31358	9.17226	20.7995	4.71227	18.1485	3.33024	4.389	12.9939	11.5818	7.71244	14.5203	7.65335	5.72086	3.11014	8.64121	21.1471	14.0652	20.5038	11.8605
6.48026	3.2164	4.88812	6.64123	3.39898	5.53295	3.96778	8.82456	4.33114	41.2965	7.22655	13.054	6.34192	9.19186	21.2407	4.61194	18.2454	3.33403	4.36024	12.9355	11.6043	7.6724	14.6572	7.61338	5.67637	3.08225	8.6361	21.1065	14.1869	20.4008	11.9036
6.49756	3.1765	4.89834	6.59855	3.4331	5.49331	3.98433	8.89915	4.33398	41.69	7.21458	13.1087	6.39914	9.1992	21.6913	4.53941	18.2985	3.32	4.33166	12.9114	11.6118	7.58718	14.776	7.57432	5.6429	3.06639	8.63902	21.0391	14.3925	20.3267	11.9538
6.52529	3.12786	4.87147	6.59898	3.44087	5.46961	4.0001	8.92465	4.33196	42.0407	7.20182	13.0842	6.4458	9.20851	21.9039	4.50565	18.3729	3.29036	4.29992	12.9004	11.6491	7.51393	14.8073	7.52045	5.61657	3.0388	8.6097	20.9841	14.6395	20.281	12.0073
6.54427	3.08432	4.86658	6.59588	3.44112	5.46755	4.01096	8.93097	4.33086	42.0971	7.1993	13.064	6.52199	9.19049	21.744	4.46642	18.3161	3.26792	4.26528	12.9046	11.6957	7.47193	14.8356	7.51924	5.60606	3.01182	8.57038	21.0222	14.8588	20.2079	12.0437
6.55672	3.04957	4.84957	6.68843	3.47179	5.45007	4.02319	8.94693	4.31828	42.0933	7.24	13.0396	6.57429	9.23362	21.538	4.42814	18.2407	3.24141	4.22178	12.9107	11.7256	7.41795	14.8829	7.51647	5.59784	2.99273	8.55021	21.1123	15.0791	20.1227	12.0643
6.59778	3.00762	4.82119	6.88785	3.50194	5.44218	4.02404	8.972	4.30094	42.0379	7.21642	13.036	6.61066	9.30499	21.5697	4.37788	18.0758	3.22263	4.2211	12.8989	11.7625	7.39319	14.9459	7.56732	5.5701	2.9603	8.55028	21.1614	15.3102	20.0356	12.0735
6.67544	2.97973	4.75143	7.31276	3.51496	5.47249	4.0223	9.01614	4.27724	41.969	7.22753	13.055	6.6362	9.36199	21.744	4.31197	17.8757	3.22557	4.17259	12.8885	11.7792	7.38907	15.0078	7.59397	5.52114	2.90472	8.56821	21.1461	15.5177	19.957	12.0661
6.79283	2.93674	4.71873	7.57349	3.53106	5.49008	4.04863	9.0532	4.23701	42.0101	7.25955	12.9947	6.66487	9.36066	22.0139	4.27434	17.7969	3.21757	4.11054	12.8384	11.8461	7.41504	15.0835	7.58999	5.49137	2.85483	8.54685	21.1749	15.6673	19.8702	12.0501
6.84673	2.90341	4.74783	7.72622	3.58242	5.49972	4.08533	9.12308	4.19712	42.0861	7.31621	12.881	6.71582	9.34476	22.3869	4.25705	17.757	3.18594	4.07074	12.7616	11.8711	7.3786	15.1872	7.56853	5.45375	2.84199	8.52695	21.0779	15.7644	19.7859	12.0441
6.89255	2.87981	4.73331	7.82466	3.64992	5.5243	4.10884	9.2561	4.19729	42.175	7.30584	12.8188	6.77787	9.35001	23.0318	4.2143	17.7398	3.16981	4.02649	12.7086	11.9558	7.33304	15.2791	7.50806	5.44897	2.81724	8.49413	21.0178	15.9207	20.4	12.0355
6.9545	2.82255	4.70886	7.94959	3.68488	5.57943	4.07667	9.33392	4.20415	42.2472	7.25808	12.748	6.79691	9.36376	23.717	4.1882	17.6516	3.15095	4.00363	12.577	12.0089	7.25847	15.3544	7.48661	5.43835	2.77685	8.43064	21.0085	16.2178	21.1004	12.0344
7.03488	2.78024	4.69814	8.07237	3.70899	5.60952	4.04036	9.39292	4.21646	42.3192	7.21273	12.6944	6.8627	9.34457	24.1227	4.14454	17.6037	3.15064	3.98578	12.4322	11.9765	7.18652	15.4012	7.43521	5.44337	2.7452	8.38144	21.1452	16.6587	21.3105	12.0113
7.09916	2.74903	4.69014	8.28858	3.70903	5.63109	4.03321	9.41855	4.20865	42.3657	7.19879	12.4104	6.94131	9.32434	24.2662	4.09441	17.6525	3.15247	3.93996	12.3237	11.9115	7.11763	15.4837	7.39234	5.44115	2.72077	8.38573	21.2661	17.2033	21.3114	12.0367
7.18793	2.71858	4.6686	8.78339	3.69794	5.64987	4.01612	9.47867	4.17282	42.3571	7.2912	12.0996	7.02758	9.31548	24.4442	4.00727	17.7009	3.16801	3.87553	12.2199	11.8676	7.05851	15.6117	7.34448	5.42188	2.70168	8.39727	21.3035	17.8284	21.277	12.0753
7.29496	2.69765	4.65724	8.97796	3.70758	5.63823	3.97397	9.5623	4.13584	42.3272	7.34856	12.0215	7.04524	9.31659	24.7708	3.92508	17.6453	3.17839	3.82158	12.0674	11.8389	7.02174	15.6834	7.31828	5.40226	2.65141	8.35563	21.3014	18.5058	21.2722	12.1247
7.4623	2.65803	4.6722	10.1525	3.72513	5.61734	3.91608	9.64834	4.11023	42.2642	7.35401	11.9648	7.10247	9.32947	25.0826	3.87508	17.5831	3.17801	3.79465	11.9288	11.8155	6.99551	15.6897	7.33715	5.37939	2.61933	8.30608	21.3218	19.0839	21.051	12.1577
7.56805	2.61613	4.67978	10.5981	3.7319	5.61137	3.89092	9.72407	4.10262	42.1089	7.35085	11.8833	7.13604	9.3115	25.5451	3.83808	17.5589	3.15319	3.75024	11.8277	11.771	6.97157	15.6945	7.38086	5.39801	2.60027	8.32216	21.4019	19.4864	20.8304	12.1898
7.6151	2.58054	4.67261	10.9103	3.74706	5.57831	3.8869	9.82239	4.08629	41.9432	7.4217	11.8506	7.24762	9.30679	26.2326	3.77268	17.5815	3.11151	3.69222	11.6769	11.7437	6.94226	15.6837	7.37169	5.47482	2.55851	8.44513	21.5562	19.7555	20.81	12.235
7.63448	2.56371	4.67451	11.9171	3.76419	5.5785	3.89325	9.93459	4.05736	41.8264	7.44767	11.7298	7.51984	9.30563	26.9601	3.74618	17.5768	3.09189	3.6386	11.4797	11.7481	6.97499	15.6778	7.35136	5.52047	2.52688	8.51716	21.6378	20.0159	20.8827	12.2845
7.68919	2.52694	4.67677	12.215	3.76181	5.62604	3.90067	9.98513	4.04113	41.6347	7.40133	11.615	7.68053	9.31135	27.752	3.69591	17.5129	3.07145	3.60722	11.3076	11.7337	7.07891	15.6278	7.32515	5.50203	2.51127	8.52815	21.8338	20.339	20.9577	12.3418
7.83998	2.47495	4.66505	12.366	3.76793	5.65268	3.90522	10.0024	4.00762	41.3578	7.28887	11.6114	7.86651	9.28026	28.7412	3.65803	17.417	3.0517	3.57353	11.1024	11.7278	7.11312	15.5897	7.30205	5.51509	2.50578	8.66444	21.765	20.8142	21.0342	12.3874
8	2.45612	4.65072	12.4946	3.76911	5.6578	3.91666	9.9941	4.00179	41.0717	7.25115	11.6531	8.0426	9.27601	30.0542	3.61659	17.2404	3.01905	3.58125	10.9189	11.7293	7.1245	15.5732	7.2621	5.51363	2.48079	8.83004	21.6884	21.3832	21.0798	12.3674
8.10751	2.40115	4.63818	12.7513	3.78114	5.63878	3.89766	9.99659	3.99195	40.8497	7.26716	11.6534	8.17498	9.28248	31.7173	3.57189	17.1955	3.00024	3.55347	10.7588	11.7532	7.14507	15.5508	7.21759	5.52901	2.44191	8.7752	21.7741	21.9809	21.0842	12.3222
8.21476	2.38044	4.59164	12.7103	3.80697	5.63455	3.89395	10.0471	3.96701	40.7127	7.24359	11.6194	8.26114	9.26368	33.9464	3.53014	17.2009	2.97951	3.53472	10.5872	11.7718	7.15043	15.5697	7.19557	5.52391	2.44105	8.74202	21.7501	22.5314	21.0708	12.2628
8.33036	2.30942	4.5077	12.7591	3.8334	5.6082	3.89676	10.0416	3.93784	40.5339	7.21537	11.5951	8.37407	9.20164	36.2185	3.51418	17.0765	2.96745	3.53993	10.4642	11.8289	7.15682	15.5894	7.19663	5.53569	2.41183	8.69626	21.4823	23.0204	21.009	12.1619
8.3767	2.2755	4.43775	12.7841	3.84225	5.59304	3.91848	9.97008	3.93386	40.2001	7.20385	11.4995	8.41096	9.15344	37.6746	3.48762	17.0606	2.95128	3.54444	10.3738	11.8913	7.16619	15.6337	7.19543	5.53173	2.36549	8.69415	21.1224	23.3563	20.6171	12.0567
8.38699	2.25316	4.41697	12.9344	3.84318	5.56168	3.95756	9.9114	3.89273	39.869	7.19382	11.3846	8.48894	9.09915	38.2883	3.45925	17.1313	2.92641	3.56655	10.3179	11.9396	7.19547	15.6762	7.21096	5.51416	2.36765	8.6505	21.011	23.5368	20.1493	11.9493
8.4241	2.23641	4.40072	13.0426	3.83582	5.57085	3.97205	9.90217	3.85894	39.5897	7.18819	11.3344	8.66339	9.06543	38.6604	3.42186	17.1348	2.90595	3.54696	10.2922	11.9264	7.234	15.6719	7.23232	5.47788	2.36722	8.64285	20.9759	23.6808	19.7697	11.8434
8.48772	2.18183	4.37143	13.1572	3.82836	5.56703	3.93922	9.91427	3.82216	39.392	7.24355	11.304	8.79	9.03944	39.2966	3.38372	17.0755	2.90715	3.5462	10.2914	11.8861	7.28358	15.6708	7.25101	5.4535	2.33924	8.6434	20.9594	23.8782	19.5084	11.7701
8.56991	2.11313	4.35407	13.2412	3.8011	5.58152	3.90856	9.90332	3.84309	39.1187	7.2749	11.2522	8.96145	9.02485	40.373	3.33838	17.1089	2.90381	3.53828	10.2802	11.8381	7.33688	15.6308	7.24779	5.48696	2.30929	8.57536	20.9646	24.1854	19.2789	11.7092
8.67059	2.03295	4.30942	13.4077	3.80021	5.57587	3.90663	9.88814	3.82458	38.7789	7.25246	11.2675	9.09971	9.05137	41.5027	3.27718	17.2232	2.87767	3.52417	10.2339	11.7709	7.35921	15.4639	7.22721	5.56193	2.30387	8.56013	20.9374	24.6166	19.0586	11.6823
8.74959	2.00835	4.28884	13.4622	3.7984	5.53852	3.91802	9.92522	3.78786	38.2118	7.24522	11.2641	9.18487	9.03958	42.5602	3.23133	17.3361	2.84645	3.52981	10.1453	11.7143	7.40306	15.2252	7.21015	5.58065	2.29172	8.56296	20.8101	25.0512	18.8822	11.6645
8.7869	1.96914	4.25824	13.5146	3.80002	5.51417	3.91984	9.96351	3.74853	37.6129	7.23728	11.2451	9.2567	9.0227	43.759	3.22225	17.3096	2.8301	3.52587	10.0637	11.6498	7.44463	15.0396	7.18125	5.59403	2.2538	8.55945	20.5738	25.3875	18.6927	11.6487
8.79216	1.94426	4.25779	13.6336	3.79997	5.51646	3.95048	9.99713	3.71849	37.2072	7.15307	11.1927	9.3531	8.98159	45.0244	3.20868	17.2937	2.82914	3.49955	9.93483	11.6283	7.49638	14.822	7.14354	5.61125	2.22758	8.54411	20.4288	25.5954	18.4526	11.6156
8.79295	1.93115	4.25018	13.737	3.76759	5.53643	3.97178	9.98475	3.70046	36.7642	7.11942	11.1338	9.35377	8.90416	46.3015	3.19448	17.2769	2.83113	3.48181	9.76373	11.576	7.51254	14.6216	7.13456	5.65799	2.2164	8.59221	20.3711	25.6653	18.1892	11.5934
8.82302	1.90266	4.23631	13.8861	3.74679	5.55121	3.98007	9.97173	3.67586	36.2209	7.12742	11.0457	9.37826	8.859	47.3471	3.15418	17.2109	2.8312	3.43903	9.61596	11.5767	7.47136	14.4404	7.14088	5.66847	2.18953	8.62561	20.246	25.6482	17.9296	11.5866
8.9082	1.87492	4.21847	13.9999	3.7304	5.57618	3.97577	9.96083	3.62094	35.6226	7.13325	11.0099	9.54968	8.83742	48.1374	3.09792	17.0826	2.82615	3.43237	9.52237	11.5588	7.45687	14.2734	7.13788	5.64905	2.17349	8.62399	20.1289	25.5921	17.6375	11.5745
9.00811	1.85008	4.19693	14.3018	3.74416	5.59012	3.97893	9.93509	3.59112	35.0698	7.15072	10.9661	9.67121	8.84166	48.7236	3.01615	17.0011	2.86257	3.44712	9.47081	11.5054	7.50565	14.1239	7.12778	5.63205	2.15415	8.59995	20.1121	25.5331	17.361	11.5357
9.03004	1.83257	4.16716	14.4614	3.75288	5.59681	3.98391	9.91218	3.58154	34.6057	7.15033	10.8821	9.804	8.82372	49.1917	2.95993	16.9736	2.88661	3.45777	9.40807	11.4719	7.53567	14.0361	7.08402	5.65059	2.14381	8.61643	20.0251	25.5009	17.0555	11.4427
9.02762	1.81767	4.17142	14.6479	3.75821	5.59886	3.97758	9.86862	3.53214	34.251	7.13986	10.8311	9.94573	8.79922	49.4641	2.90443	16.9736	2.87195	3.46383	9.36075	11.4245	7.55134	13.9758	7.02231	5.63466	2.13823	8.58436	19.9632	25.4966	16.6722	11.3394
9.03887	1.79746	4.17687	14.8138	3.7578	5.60986	3.96144	9.81083	3.4622	33.9344	7.11778	10.7886	10.0858	8.78461	49.6665	2.88056	16.9881	2.89495	3.44192	9.26326	11.4235	7.55992	13.8571	7.00566	5.60937	2.13822	8.59641	19.9465	25.5431	16.4499	11.2412
9.07099	1.77643	4.17725	14.8871	3.74692	5.61558	4.01601	9.76612	3.38726	33.6913	7.11913	10.7828	10.2538	8.76953	49.8257	2.83208	16.9671	2.92274	3.43306	9.1837	11.3719	7.62356	13.6286	7.02345	5.57365	2.10414	8.5842	19.7845	25.5709	16.3165	11.151
9.12526	1.73699	4.18884	15.0823	3.74612	5.59386	4.11547	9.72402	3.33949	33.4517	7.11903	10.5357	10.3839	8.73443	49.9864	2.8001	16.8677	2.93618	3.44691	9.06784	11.2977	7.72794	13.307	6.99775	5.57611	2.05757	8.55788	19.6013	25.583	16.2035	11.1048
9.15562	1.72473	4.20551	15.4096	3.73179	5.56535	4.18974	9.66687	3.31401	33.2228	7.08684	10.4182	10.5272	8.66502	50.1386	2.7526	16.7351	2.95243	3.43589	8.91887	11.2606	7.80545	12.9296	6.97336	5.5796	2.04832	8.54291	19.579	25.5728	16.0704	11.0594
9.19202	1.71764	4.22027	15.6353	3.72982	5.52756	4.22683	9.55564	3.29332	33.1006	7.03756	10.4118	10.6964	8.59441	50.2443	2.72356	16.6358	2.98117	3.43628	8.85361	11.2485	7.85694	12.5873	6.91884	5.60264	2.02525	8.47913	19.5207	25.5488	15.9739	11.0105
9.24776	1.71195	4.24252	15.7176	3.72417	5.51577	4.27466	9.54126	3.27381	32.9986	6.95525	10.4124	10.9425	8.48319	50.3752	2.68232	16.578	2.99787	3.43607	8.79784	11.1063	7.87703	12.3261	6.81744	5.58847	2.01561	8.48905	19.379	25.513	15.895	10.9343
9.27395	1.70977	4.25513	15.8483	3.71875	5.50333	4.28775	9.53528	3.26555	32.8573	6.90302	10.4632	11.259	8.41967	50.5369	2.66675	16.4737	2.99058	3.42415	8.72849	10.8695	7.89475	12.088	6.80077	5.57389	1.985	8.47804	19.1265	25.4151	15.7808	10.8702
9.29896	1.70927	4.26577	15.9612	3.71828	5.49949	4.34365	9.52343	3.24623	32.5507	6.92247	10.5251	11.5149	8.40888	50.6724	2.62988	16.3237	2.99076	3.39654	8.61798	10.6823	7.95742	11.8262	6.78219	5.55476	1.97302	8.4874	18.7508	25.303	15.6572	10.7988
9.32692	1.70845	4.29334	16.0814	3.71563	5.5028	4.41929	9.48456	3.24188	32.1025	6.89606	10.5158	11.6532	8.38862	50.8002	2.60813	16.1094	2.99458	3.37798	8.53394	10.544	8.04697	11.5318	6.75065	5.50143	1.98776	8.42108	18.6041	25.1686	15.4571	10.7197
9.38984	1.70434	4.33873	16.2019	3.70792	5.51715	4.46933	9.41417	3.23086	31.8267	6.86267	10.5058	11.7906	8.35602	50.9208	2.5573	15.9281	2.98532	3.36607	8.48717	10.4991	8.08772	11.4018	6.71947	5.4454	1.96996	8.38366	18.568	25.0333	15.2108	10.6483
9.44562	1.69329	4.36361	16.397	3.70271	5.49818	4.50531	9.31523	3.20878	31.5835	6.83183	10.4698	11.9022	8.23849	51.0184	2.51051	15.7792	2.99434	3.35769	8.46535	10.4203	8.1125	11.318	6.67029	5.42883	1.95628	8.39691	18.5274	24.9302	14.9333	10.5751
9.45877	1.68683	4.36923	16.4673	3.69598	5.45505	4.52383	9.23383	3.20624	31.3883	6.78281	10.4635	11.9951	8.08193	51.0726	2.50109	15.6885	3.02252	3.34932	8.44462	10.3412	8.12239	11.255	6.62228	5.38268	1.94719	8.42609	18.5661	24.8298	14.6544	10.4606
9.38855	1.69513	4.34984	16.6956	3.69148	5.4234	4.55223	9.1576	3.21093	31.1216	6.76392	10.4304	12.0766	7.99363	51.1116	2.50836	15.6861	3.0461	3.34807	8.41376	10.2401	8.1585	11.2282	6.55662	5.2415	1.93607	8.43713	18.5058	24.7133	14.363	10.3475
9.26092	1.69567	4.3302	17.0176	3.6635	5.37945	4.56301	9.10252	3.20429	30.5967	6.74733	10.4743	12.1839	7.95693	51.1343	2.52346	15.5571	3.06145	3.35018	8.34654	10.0405	8.17874	11.1746	6.52377	5.0418	1.91317	8.3978	18.3856	24.609	14.1234	10.2205
9.22787	1.68724	4.32748	17.2873	3.63185	5.33682	4.5589	9.03664	3.1946	29.9616	6.71001	10.4736	12.3875	7.94074	51.1604	2.51661	15.3681	3.07282	3.34551	8.25538	9.80666	8.14403	11.035	6.48883	4.95737	1.90374	8.35857	18.383	24.5301	13.9767	10.1005
9.27792	1.69327	4.32846	17.4716	3.62421	5.3064	4.56036	8.9855	3.18788	29.3362	6.65247	10.5248	12.5296	7.9209	51.1803	2.51273	15.2321	3.06913	3.33433	8.17556	9.63234	8.08257	10.8644	6.42783	4.96613	1.90042	8.31521	18.2864	24.4516	13.8824	9.93026
9.35976	1.68577	4.31743	17.6419	3.63732	5.28735	4.58564	8.93082	3.18382	28.7954	6.59259	10.509	12.6943	7.87243	51.2	2.52035	15.2771	3.07645	3.31269	8.08561	9.41916	8.07501	10.6347	6.40021	4.93357	1.89558	8.27142	17.958	24.3691	13.8231	9.7335
9.44371	1.67938	4.29781	17.7447	3.63566	5.25141	4.63789	8.8558	3.1803	28.328	6.5232	10.3595	12.8255	7.78898	51.2046	2.51086	15.267	3.08782	3.28684	8.00275	9.25288	8.06456	10.5583	6.39161	4.89065	1.88682	8.27748	17.6559	24.2922	13.7936	9.51107
9.47121	1.68457	4.31187	17.7777	3.63227	5.2228	4.73585	8.81539	3.16093	27.9986	6.45164	10.263	12.96	7.67506	51.2056	2.48502	15.2633	3.09693	3.28095	7.95274	9.14368	8.07628	10.4415	6.35204	4.89824	1.89392	8.27888	17.644	24.1977	13.7604	9.32568
9.48693	1.67721	4.34198	17.9158	3.5953	5.21114	4.77003	8.79331	3.17389	27.5847	6.35367	10.2157	13.0736	7.54757	51.2026	2.4778	15.2329	3.0901	3.28301	7.88032	9.00271	8.08709	10.1754	6.32872	4.91792	1.88541	8.23524	17.6144	24.1093	13.7094	9.17512
9.49198	1.66183	4.35255	18.0356	3.58909	5.15946	4.77653	8.74993	3.15614	26.833	6.30014	10.1801	13.1238	7.43321	51.1982	2.46884	15.1534	3.11156	3.28663	7.8108	8.98948	8.10623	9.84303	6.30225	4.93242	1.87631	8.24563	17.6097	24.0043	13.633	9.04535
9.4708	1.66434	4.37709	18.0913	3.59882	5.14476	4.81093	8.71893	3.12576	26.2129	6.22527	9.99018	13.176	7.3233	51.1898	2.45621	15.0579	3.14666	3.27214	7.68877	9.03738	8.12608	9.63191	6.22526	4.93575	1.88136	8.34724	17.6266	23.9052	13.5301	8.94091
9.44599	1.67946	4.36654	18.1432	3.58068	5.15534	4.80602	8.69455	3.09323	25.8854	6.13735	9.90565	13.2479	7.26049	51.1823	2.44501	15.0588	3.18559	3.25403	7.57146	9.07639	8.1914	9.46455	6.13427	4.92348	1.87038	8.38646	17.6079	23.8186	13.435	8.836
9.4412	1.68589	4.40307	18.2245	3.5639	5.13798	4.82462	8.7295	3.08778	25.6097	6.18535	9.80035	13.4484	7.17961	51.1786	2.44714	15.0278	3.19634	3.2555	7.50478	9.08814	8.26416	9.36181	6.03735	4.90068	1.86044	8.40646	17.5597	23.74	13.3114	8.72747
9.51408	1.67358	4.43615	18.3835	3.54726	5.11954	4.86951	8.78839	3.09361	25.3114	6.31429	9.67823	13.545	7.05044	51.1671	2.44028	14.881	3.19383	3.25283	7.39019	9.03019	8.25842	9.33162	6.02009	4.93912	1.85524	8.48033	17.4648	23.6902	13.1873	8.63432
9.61203	1.67475	4.45752	18.4078	3.52485	5.09913	4.91152	8.85858	3.10165	25.1663	6.3263	9.60194	13.5805	6.90989	51.1521	2.41386	14.796	3.20603	3.25296	7.35655	8.97869	8.25014	9.37822	6.02227	4.95162	1.8446	8.5155	17.437	23.6637	13.0545	8.51841
9.70221	1.66964	4.44444	18.3663	3.50206	5.07964	4.97056	8.8682	3.11318	25.0008	6.31095	9.54739	13.6437	6.7747	51.1545	2.3814	14.7426	3.22234	3.22065	7.31849	8.94998	8.24234	9.35016	5.98326	4.95373	1.837	8.53145	17.4335	23.6334	12.9257	8.39954
9.78409	1.6621	4.4172	18.3076	3.46985	5.06259	5.02812	8.84443	3.11755	24.8653	6.26377	9.42703	13.6861	6.67617	51.1446	2.36392	14.6423	3.2311	3.1906	7.28989	8.94487	8.24005	9.21445	5.89928	4.93839	1.83666	8.58151	17.3814	23.5679	12.8176	8.29101
9.84993	1.66293	4.42461	18.3122	3.45986	5.0525	5.03509	8.82459	3.10628	24.7063	6.24773	9.38249	13.781	6.55444	51.1277	2.36049	14.5297	3.24219	3.18322	7.2273	8.86469	8.25934	9.04141	5.82347	4.91258	1.84554	8.57461	17.3411	23.4197	12.706	8.16314
9.92685	1.66277	4.43843	18.3725	3.44591	5.06473	5.00886	8.79593	3.1158	24.4352	6.21652	9.33106	13.907	6.4933	51.083	2.34529	14.5169	3.26775	3.18108	7.10814	8.79846	8.29512	8.86142	5.78723	4.8998	1.83729	8.592	17.3247	23.2061	12.6132	8.03554
9.97713	1.66792	4.44386	18.3839	3.44366	5.09469	4.99166	8.72227	3.13036	24.2392	6.15598	9.35834	13.9843	6.47809	50.9086	2.34589	14.4912	3.29844	3.17085	6.96881	8.73041	8.29865	8.62642	5.75044	4.90464	1.84142	8.60284	17.3054	22.9621	12.542	7.91127
10.0036	1.66438	4.42188	18.401	3.46372	5.13249	4.9917	8.63316	3.13938	24.0255	6.04637	9.33862	14.0771	6.44046	50.5432	2.35577	14.4323	3.28946	3.15898	6.85133	8.68754	8.29758	8.47828	5.72702	4.91194	1.83747	8.65735	17.2262	22.7326	12.4545	7.76706
10.0484	1.6672	4.38207	18.3771	3.45703	5.12306	5.00458	8.59481	3.13887	23.7932	5.98977	9.37499	14.1912	6.37331	50.065	2.36156	14.2615	3.27884	3.1531	6.71585	8.63781	8.29395	8.41777	5.70819	4.93886	1.83938	8.72559	17.0496	22.591	12.3496	7.63503
10.0879	1.66971	4.36445	18.2182	3.42445	5.0816	5.00786	8.50717	3.14598	23.5597	5.88834	9.35079	14.262	6.2539	49.6691	2.35819	14.2225	3.28713	3.13088	6.5964	8.62665	8.27609	8.37887	5.65583	4.95871	1.84398	8.81357	16.85	22.4956	12.2964	7.52245
10.1183	1.65992	4.34469	18.0664	3.38923	5.06421	5.01694	8.44078	3.14155	23.2726	5.77154	9.26887	14.3505	6.12071	49.4079	2.35968	14.1366	3.28827	3.12472	6.47081	8.64733	8.27392	8.34974	5.62086	4.96306	1.84561	8.89862	16.6057	22.3948	12.2662	7.43763
10.2156	1.6595	4.33317	17.6888	3.34547	5.06535	5.03732	8.37388	3.1398	22.7378	5.63893	9.20046	14.4508	5.99468	49.0681	2.36004	14.1116	3.28783	3.122	6.34604	8.66427	8.28335	8.28419	5.59875	4.94609	1.83155	9.03373	16.4478	22.2641	12.2452	7.37623
10.3375	1.65969	4.2942	17.6235	3.30603	5.01248	5.0614	8.35694	3.14448	22.074	5.54719	9.19535	14.506	5.83745	48.6303	2.34841	14.0779	3.29119	3.12143	6.22642	8.67638	8.29217	8.30234	5.52615	4.95404	1.82346	9.08734	16.32	22.0228	12.237	7.29394
10.4279	1.68655	4.21053	17.389	3.26502	4.95106	5.08628	8.34546	3.15086	21.4177	5.43406	9.34296	14.6031	5.7414	48.2635	2.32153	14.0592	3.28569	3.11259	6.15601	8.72012	8.30849	8.29306	5.46268	4.99132	1.82243	9.06988	16.2815	21.6405	12.1403	7.21595
10.4337	1.70738	4.14128	16.8545	3.20858	4.9514	5.11229	8.33703	3.16516	21.132	5.42957	9.50275	14.7877	5.65873	48.0141	2.30351	14.0197	3.27994	3.10065	6.12644	8.70699	8.32693	8.34432	5.45934	4.99997	1.82196	9.07079	16.1933	21.1061	12.0527	7.13396
10.43	1.71001	4.08401	16.7096	3.19768	4.96594	5.15085	8.27575	3.20032	20.8897	5.41509	9.51693	14.8614	5.6126	47.774	2.292	14.0606	3.26962	3.0827	6.06625	8.66899	8.34068	8.41071	5.44395	4.99601	1.82574	9.0377	16.0861	20.4823	11.9311	7.02642
10.4968	1.72245	4.02829	16.7343	3.17803	4.99228	5.17259	8.16957	3.28405	20.8347	5.4578	9.52808	14.9118	5.59653	47.4927	2.28803	14.1025	3.261	3.06928	6.03651	8.65506	8.3351	8.49358	5.36021	4.96135	1.82947	9.04141	15.9582	19.947	11.8241	6.93153
10.6161	1.73008	4.01966	16.7901	3.13383	4.99338	5.19405	8.06065	3.34206	20.7418	5.49709	9.49922	14.9241	5.5631	47.1157	2.27481	14.1415	3.27816	3.06228	6.01748	8.64156	8.32869	8.53057	5.28121	4.9268	1.84028	9.04893	15.8428	19.4793	11.4949	6.83575
10.7115	1.74088	4.03491	16.604	3.11365	4.97713	5.2006	8.00769	3.37436	20.6186	5.49954	9.53569	14.9398	5.51131	46.5783	2.27197	14.1061	3.28653	3.04185	6.03939	8.59007	8.31834	8.55097	5.21566	4.88287	1.83995	9.00945	15.7163	19.0895	10.862	6.74259
10.7662	1.75058	4.06861	16.6275	3.10207	4.95424	5.20536	8.03281	3.41152	20.5047	5.51376	9.50011	14.9807	5.46682	45.8844	2.2608	13.947	3.28644	2.99508	6.0184	8.47514	8.31141	8.58656	5.1706	4.85868	1.82875	8.78879	15.4636	18.7451	10.4051	6.66827
10.7932	1.76059	4.07386	16.6005	3.0926	4.90842	5.25264	8.07942	3.48231	20.3702	5.47809	9.48169	14.9012	5.41702	45.1487	2.25563	13.9525	3.28019	2.96705	5.97178	8.36582	8.26704	8.63939	5.10981	4.83751	1.81963	8.69852	15.3043	18.4129	10.201	6.58117
10.7976	1.77942	4.07867	16.499	3.09963	4.82813	5.36751	8.12184	3.5552	20.0848	5.43451	9.45988	14.9083	5.36098	44.3804	2.26493	14.047	3.27442	2.94903	5.93675	8.31368	8.15216	8.74128	5.05652	4.82992	1.81055	8.70777	15.1876	18.0889	10.1162	6.5068
10.77	1.78202	4.06049	16.4391	3.0867	4.77074	5.39011	8.11587	3.5874	19.7664	5.37402	9.43454	15.0169	5.26443	43.5492	2.27088	14.1188	3.28479	2.91972	5.92096	8.19269	8.07904	8.75556	5.05382	4.78261	1.8139	8.65474	15.078	17.7623	10.0606	6.37163
10.7581	1.78897	4.04263	16.3711	3.06612	4.70317	5.42351	8.08087	3.62114	19.6063	5.31356	9.45385	15.1039	5.18187	42.6225	2.27711	14.1458	3.28702	2.86499	5.92911	8.1813	8.04167	8.68774	5.02274	4.7623	1.79028	8.58208	14.9296	17.4175	9.97176	6.22627
10.757	1.8147	4.03043	16.3816	3.05945	4.641	5.48311	8.03577	3.67111	19.5971	5.26162	9.47779	15.1718	5.10595	41.4701	2.27804	14.1041	3.28919	2.78929	5.92473	8.14933	8.01148	8.64206	4.97798	4.76772	1.77759	8.5986	14.7844	17.0436	9.82571	6.11238
10.7373	1.8375	4.03988	16.2932	3.09301	4.62257	5.54459	8.06241	3.70342	19.5742	5.28751	9.56525	15.2133	5.06466	40.0667	2.28193	14.0141	3.29225	2.74581	5.91682	8.15115	7.95456	8.71021	4.92901	4.77847	1.78683	8.66264	14.6826	16.5462	9.61086	6.05005
10.6945	1.85109	4.05169	16.228	3.08877	4.62133	5.62491	8.10959	3.71701	19.6092	5.25046	9.69112	15.218	5.03161	38.4493	2.26687	13.8615	3.30998	2.7009	5.8846	8.27484	7.88688	8.73023	4.91142	4.84961	1.77609	8.7559	14.5301	15.9902	9.31551	6.03096
10.6945	1.86988	4.05202	16.2197	3.05727	4.611	5.6803	8.164	3.69803	19.6914	5.19988	9.72918	15.2718	5.02156	37.0207	2.26766	13.7362	3.31465	2.67012	5.83782	8.36412	7.84211	8.73172	4.89344	4.89264	1.76514	8.80061	14.4373	15.3412	8.91105	6.01744
10.6897	1.87104	4.02794	16.1769	3.01902	4.59684	5.7239	8.21243	3.69803	19.672	5.19895	9.77983	15.3617	5.00141	36.1503	2.27723	13.6617	3.30969	2.64513	5.82198	8.373	7.79971	8.81921	4.88989	4.89316	1.75777	8.89089	14.3861	14.6829	8.48408	5.98801
10.6807	1.87175	4.00603	16.1416	3.00199	4.59713	5.77693	8.21263	3.70191	19.5634	5.18129	9.87209	15.4389	4.97121	35.653	2.29284	13.6118	3.29697	2.59572	5.78843	8.36407	7.76634	8.83136	4.87116	4.8579	1.75231	9.08459	14.3809	14.1293	8.1099	5.9877
10.6381	1.8923	3.99474	16.1157	3.0065	4.61085	5.82612	8.18578	3.71931	19.5328	5.19817	9.8934	15.558	4.95343	35.0783	2.32089	13.5473	3.27699	2.58506	5.75338	8.35478	7.76478	8.85536	4.85565	4.82783	1.74757	9.25107	14.3487	13.7164	7.76699	5.99488
10.5163	1.92873	3.98536	16.079	3.02457	4.61273	5.85488	8.18224	3.72356	19.5462	5.22711	9.93254	15.6286	4.93537	34.2599	2.33361	13.5199	3.27163	2.5794	5.71947	8.28749	7.78114	8.86419	4.81233	4.80406	1.75094	9.31999	14.2559	13.4648	7.51246	6.00187
10.4212	1.97512	3.98653	15.9454	3.04934	4.6079	5.88787	8.27442	3.74021	19.5971	5.23226	9.95278	15.6872	4.88562	33.2943	2.32578	13.4359	3.27262	2.57442	5.66731	8.24703	7.78677	8.90248	4.75923	4.87211	1.754	9.36418	14.1661	13.3078	7.28309	5.97212
10.4005	2.00835	4.01273	15.6983	3.0511	4.60704	5.90753	8.29152	3.76902	19.6575	5.22314	9.91734	15.7695	4.76512	32.2844	2.32367	13.3007	3.25767	2.55406	5.59897	8.24271	7.73374	8.92399	4.6991	4.92733	1.74691	9.39747	14.0738	13.1149	7.07424	5.96669
10.4204	2.02295	4.02593	15.6838	3.05528	4.58279	5.92104	8.28487	3.77879	19.705	5.19853	9.92577	15.7904	4.66517	31.0683	2.31671	13.1611	3.2588	2.52497	5.5693	8.24037	7.65483	8.97555	4.6515	4.91949	1.75667	9.45737	14.0145	12.7155	6.91069	5.98121
10.4666	2.03547	4.03153	15.532	3.07115	4.56109	5.93391	8.27371	3.75858	19.7103	5.15417	9.99546	15.7376	4.60074	29.4693	2.31872	13.1156	3.25402	2.47601	5.54669	8.20395	7.57769	9.00734	4.62882	4.90568	1.77036	9.49623	13.9593	12.1669	6.78726	5.98113
10.5051	2.06657	4.03826	15.4614	3.09496	4.55036	5.94575	8.25806	3.75616	19.7392	5.14322	10.0239	15.6914	4.571	27.6064	2.32299	13.1248	3.2567	2.45277	5.51613	8.17988	7.52018	9.00335	4.64719	4.87512	1.78167	9.53881	13.8633	11.5828	6.72662	5.9977
10.5447	2.12337	4.06154	15.379	3.12398	4.51113	5.97667	8.22492	3.78517	19.7639	5.13313	10.0702	15.6835	4.53029	25.5972	2.32614	13.1157	3.24032	2.44207	5.46845	8.15633	7.53365	9.01856	4.65492	4.89125	1.79822	9.56661	13.8277	11.0743	6.69758	5.97896
10.5333	2.1813	4.07065	15.1418	3.14003	4.4961	6.00626	8.19913	3.79584	19.6998	5.13937	10.1393	15.652	4.51252	23.7989	2.33211	12.9385	3.23719	2.42987	5.46189	8.09336	7.58812	9.03254	4.66726	4.9407	1.8072	9.5732	13.7433	10.654	6.68906	5.96876
10.4878	2.19744	4.0729	14.7832	3.12515	4.44845	6.04385	8.20318	3.8176	19.6419	5.10299	10.2199	15.6015	4.49137	22.3788	2.35024	12.8095	3.20098	2.41372	5.43103	8.05504	7.63071	9.03948	4.6782	4.9944	1.80299	9.5869	13.7238	10.4272	6.64894	5.95272
10.4416	2.20361	4.08471	14.6056	3.10487	4.37992	6.08627	8.15381	3.8255	19.567	5.11528	10.3013	15.533	4.45684	21.4425	2.36816	12.7558	3.15251	2.39961	5.3897	8.07162	7.63801	9.04744	4.66483	5.11135	1.79458	9.58905	13.7675	10.2885	6.60031	5.91559
10.4194	2.20251	4.11934	14.5237	3.08189	4.32959	6.16275	8.07036	3.84714	19.3888	5.14348	10.4041	15.4551	4.38148	20.7388	2.39841	12.6878	3.11963	2.38927	5.36297	8.08864	7.59463	9.04247	4.63328	5.21099	1.79733	9.57118	13.7771	10.2185	6.54709	5.88569
10.443	2.19728	4.12851	14.3462	3.06771	4.33732	6.23026	8.04821	3.84592	19.2427	5.11586	10.4521	15.4236	4.31522	20.2522	2.4067	12.6561	3.10994	2.38419	5.34183	8.09478	7.48351	8.97373	4.5877	5.21639	1.80843	9.55583	13.7002	10.1534	6.48246	5.87568
10.4682	2.20296	4.13015	14.2417	3.06489	4.35988	6.27564	8.06951	3.83401	19.1905	5.07122	10.3605	15.4513	4.24318	19.8793	2.42391	12.6417	3.09413	2.3791	5.29903	8.07417	7.37819	8.88648	4.54954	5.23296	1.82084	9.54649	13.6151	10.0627	6.4248	5.89726
10.4688	2.21931	4.13267	14.1619	3.05688	4.36698	6.38076	8.07438	3.82474	19.1944	5.05553	10.2537	15.4674	4.20544	19.5827	2.42943	12.6502	3.07433	2.3695	5.24317	8.03219	7.31306	8.80225	4.53601	5.32587	1.81336	9.61212	13.6261	9.9421	6.36165	5.91834
10.5048	2.22916	4.11317	13.9517	3.04482	4.33475	6.49545	8.04271	3.8415	19.217	5.07658	10.1928	15.3819	4.17897	19.2791	2.42467	12.6698	3.05626	2.35438	5.20196	8.01803	7.3117	8.79806	4.51418	5.41847	1.81292	9.63441	13.6489	9.79803	6.27372	5.93092
10.5206	2.24444	4.10003	13.8605	3.04201	4.28096	6.65941	8.03981	3.87259	19.1447	5.12707	10.2181	15.2211	4.17657	18.9251	2.42995	12.6718	3.0532	2.34626	5.17861	8.08175	7.31406	8.78653	4.46694	5.51343	1.81677	9.66826	13.6642	9.71112	6.17994	5.92629
10.5133	2.2544	4.08929	13.7333	3.02952	4.24524	6.7326	8.05759	3.88543	19.0147	5.13935	10.1849	15.0983	4.17624	18.4709	2.4309	12.6462	3.04683	2.34304	5.17665	8.09868	7.26904	8.73716	4.44092	5.62938	1.81664	9.68035	13.7512	9.633	6.05374	5.94901
10.5103	2.26306	4.07935	13.4818	3.01033	4.24574	6.74914	8.06005	3.89074	18.9354	5.14792	10.127	14.9479	4.17323	17.8946	2.42723	12.6736	3.04175	2.34123	5.17602	8.08917	7.2152	8.6886	4.42701	5.74549	1.81444	9.68073	13.9287	9.47224	5.94281	6.04203
10.5252	2.27503	4.04763	13.0774	2.99553	4.23068	6.76279	8.04387	3.89231	18.8766	5.13692	10.0276	14.7377	4.16166	17.3304	2.42746	12.6554	3.05045	2.33919	5.18503	8.07928	7.22856	8.62696	4.41958	5.83493	1.82361	9.62911	14.1368	9.31703	5.78511	6.13065
10.5646	2.2722	4.02589	12.8088	2.979	4.22277	6.8094	8.0224	3.8881	18.8651	5.17503	10.0377	14.6316	4.14671	16.7921	2.43144	12.7124	3.0492	2.30991	5.16593	8.13804	7.19371	8.58398	4.43268	5.92127	1.82534	9.61052	14.2465	9.21211	5.59523	6.17759
10.648	2.26982	4.01258	12.6991	2.95826	4.20572	6.85251	7.99024	3.87142	18.7546	5.24702	10.1182	14.5451	4.113	16.2685	2.43193	13.0065	3.03333	2.28399	5.13781	8.17584	7.21577	8.55956	4.43017	6.0289	1.83531	9.57662	14.4308	9.17556	5.44324	6.18484
10.7643	2.25712	4.00488	12.5356	2.95074	4.18427	6.87478	7.99897	3.85973	18.3931	5.27112	10.1749	14.4982	4.08773	15.823	2.43695	13.1056	3.0127	2.25997	5.13505	8.14975	7.2313	8.49241	4.42618	6.15984	1.8345	9.50013	14.712	9.18524	5.32432	6.20434
10.7762	2.2493	3.9948	12.4413	2.94688	4.19565	6.93208	7.96978	3.87051	18.1043	5.27408	10.1498	14.441	4.06696	15.5266	2.44707	13.0984	2.99746	2.24337	5.13085	8.13924	7.25139	8.41582	4.4059	6.32192	1.83763	9.47499	14.8573	9.21326	5.20076	6.27676
10.6794	2.25867	3.96836	12.2742	2.94847	4.19714	7.06538	7.93646	3.88488	18.0515	5.32825	10.1117	14.3296	4.02525	15.2899	2.45545	13.0645	3.00948	2.23998	5.12871	8.16968	7.25169	8.3857	4.36687	6.46301	1.83308	9.42589	14.9039	9.24275	5.0855	6.38834
10.5747	2.26042	3.95896	11.9943	2.94182	4.18662	7.23073	7.87135	3.91117	17.9583	5.35868	10.0388	14.1792	4.01312	15.1479	2.457	13.0792	3.03651	2.22701	5.08275	8.18819	7.22363	8.31309	4.34532	6.56816	1.83099	9.41226	15.1139	9.29316	4.9724	6.57547
10.5303	2.26607	3.95703	11.7498	2.93137	4.18378	7.35663	7.82179	3.92598	17.8704	5.35451	9.99955	14.0019	3.99266	15.0406	2.45486	13.0463	3.05411	2.21458	5.06104	8.16106	7.2279	8.26113	4.31774	6.62726	1.83497	9.41083	15.4037	9.37954	4.88768	6.7864
10.5333	2.28066	3.95866	11.6572	2.91835	4.18165	7.40498	7.80267	3.92096	17.8693	5.3573	10.0484	13.9728	3.97235	14.9371	2.46713	12.9751	3.07332	2.21454	5.05848	8.17818	7.25069	8.22551	4.32665	6.63008	1.82732	9.44422	15.6134	9.51108	4.84946	6.94651
10.5484	2.29334	3.97004	11.5809	2.88828	4.19451	7.40668	7.80316	3.921	17.9105	5.34306	10.044	14.0794	3.92851	14.8788	2.47927	12.9648	3.09265	2.1908	5.06218	8.14438	7.30235	8.13863	4.35493	6.65306	1.83336	9.46844	15.7022	9.66523	4.8055	7.03909
10.5947	2.30697	3.99173	11.4074	2.87217	4.18495	7.45451	7.79609	3.92926	17.8993	5.17187	10.0414	14.2375	3.91833	14.8306	2.50039	12.9822	3.08593	2.17209	5.05371	8.14013	7.33687	8.03249	4.36308	6.70379	1.83128	9.42262	15.7798	9.74948	4.77589	7.17585
10.6176	2.30084	3.99316	11.1223	2.84091	4.16523	7.54028	7.71685	3.93374	17.8793	5.10663	10.0596	14.3433	3.89696	14.799	2.51344	12.9758	3.06154	2.16028	5.03279	8.15435	7.34029	7.95144	4.38217	6.79006	1.82789	9.41828	15.9079	9.75419	4.71276	7.36551
10.5973	2.30759	3.98033	10.8865	2.82362	4.13305	7.5756	7.59227	3.94464	17.8474	5.05873	10.041	14.3653	3.87281	14.7834	2.54019	12.9246	3.04584	2.15456	5.02143	8.15209	7.36051	7.91039	4.36123	6.90734	1.82728	9.42153	15.9825	9.76279	4.62158	7.54742
10.5671	2.3162	3.97099	10.7982	2.82046	4.13748	7.57914	7.47816	3.94732	17.8319	5.04348	10.0129	14.408	3.84249	14.7753	2.59139	12.8818	3.02996	2.14325	4.99567	8.13316	7.37877	7.87014	4.36361	7.01522	1.83085	9.35677	15.9744	9.90872	4.52271	7.65124
10.5017	2.32959	3.92606	10.7291	2.78789	4.12431	7.58626	7.35475	3.96382	17.7498	5.02978	10.0075	14.3499	3.81285	14.7558	2.65852	12.8686	3.07725	2.15139	4.94743	8.14673	7.42557	7.81749	4.37855	7.1299	1.84536	9.25334	16.0109	10.0474	4.46069	7.67485
10.4854	2.33818	3.90417	10.583	2.78652	4.10452	7.57613	7.22962	3.99552	17.6359	5.02599	10.021	14.254	3.78712	14.7403	2.7012	12.8943	3.08413	2.15804	4.92972	8.07634	7.45709	7.76302	4.37453	7.23332	1.85467	9.27881	16.1074	10.0749	4.37415	7.68079
10.5408	2.34163	3.88697	10.3629	2.79233	4.11096	7.56479	7.2035	4.0211	17.5287	5.04431	10.0241	14.2986	3.75608	14.7062	2.75096	12.8871	3.09158	2.15809	4.93332	8.05556	7.51071	7.74274	4.36688	7.27459	1.85301	9.3306	16.2206	10.0542	4.28728	7.70682
10.5743	2.34498	3.85972	10.2561	2.78902	4.10224	7.57269	7.21315	4.0311	17.4886	5.01446	10.0286	14.2255	3.74371	14.6535	2.8204	12.8086	3.10785	2.15715	4.94816	7.95178	7.59278	7.72212	4.36514	7.28521	1.85999	9.33052	16.3244	10.0679	4.20477	7.76019
10.601	2.33898	3.83836	10.0519	2.76755	4.0818	7.59033	7.21234	4.01708	17.4464	5.02133	10.0019	14.1612	3.73429	14.5938	2.84421	12.7722	3.12519	2.15208	4.97107	7.93156	7.66238	7.70843	4.34772	7.30006	1.87261	9.31697	16.4327	10.0921	4.16532	7.81069
10.5919	2.32863	3.77897	9.94168	2.73922	4.06491	7.63612	7.17526	4.01052	17.3768	5.03317	9.92784	14.1538	3.70779	14.529	2.85905	12.8429	3.16125	2.14674	4.98669	7.89656	7.67736	7.61672	4.32233	7.36645	1.87048	9.32372	16.5643	10.1305	4.1317	7.86366
10.5306	2.33661	3.71974	9.83238	2.72861	4.0385	7.66838	7.15554	4.01831	17.2367	5.03911	9.84039	14.1219	3.6803	14.4889	2.90067	12.9501	3.21301	2.13259	5.00582	7.8494	7.71523	7.44086	4.29544	7.44469	1.86817	9.37422	16.6155	10.154	4.09659	7.9403
10.4725	2.33232	3.68121	9.53414	2.71542	4.00569	7.71055	7.13784	4.05499	17.0283	5.03061	9.76117	14.1363	3.6453	14.4447	2.97995	12.965	3.29852	2.13442	5.00542	7.81947	7.79844	7.30943	4.2764	7.52877	1.85729	9.40264	16.6569	10.1464	4.05553	7.99384
10.5086	2.31897	3.63806	9.36745	2.70698	3.95873	7.75655	7.10462	4.0844	16.8419	5.0458	9.74695	14.0151	3.68035	14.3864	3.06361	12.9488	3.49625	2.13717	4.99191	7.82444	7.88282	7.1971	4.22964	7.58142	1.85329	9.48207	16.7244	10.1685	4.0118	8.05669
10.5678	2.30628	3.60622	9.15777	2.70948	3.94567	7.8259	7.06617	4.10041	16.6143	5.05339	9.73364	13.8189	3.72237	14.3446	3.18054	13.0524	3.59694	2.11503	4.97894	7.83	7.94008	7.01221	4.18451	7.61267	1.85212	9.56216	16.834	10.2258	3.9848	8.09935
10.6736	2.29634	3.58394	8.98833	2.69206	3.94778	7.88822	7.07423	4.16724	16.4423	5.05975	9.72656	13.7135	3.78192	14.3084	3.25978	13.1911	3.69931	2.11909	4.97802	7.88753	7.95652	6.84719	4.13147	7.64298	1.84973	9.54979	16.9428	10.2509	3.96859	8.14848
10.708	2.28497	3.56249	8.83507	2.68193	3.94409	7.89805	7.10749	4.20846	16.339	5.06227	9.67142	13.6328	3.80462	14.2112	3.33518	13.2361	3.9316	2.11126	4.96608	7.87087	7.97826	6.75264	4.10468	7.71774	1.84773	9.53771	16.9868	10.2498	3.94872	8.19185
10.6864	2.27348	3.53976	8.52193	2.67438	3.93897	7.91513	7.10915	4.18577	16.1116	4.98131	9.60649	13.5188	3.82961	14.1728	3.44176	13.1721	4.21876	2.10468	4.91931	7.81646	8.04815	6.68734	4.09366	7.78213	1.84809	9.49098	17.0205	10.2462	3.93144	8.24301
10.7077	2.27956	3.52209	8.33875	2.6372	3.9355	7.95417	7.10338	4.1591	15.912	4.93555	9.54941	13.3689	3.89528	14.0624	3.52318	13.1205	4.60144	2.10611	4.86827	7.77381	8.16056	6.61507	4.06386	7.81691	1.85332	9.48582	17.2182	10.2861	3.95283	8.31016
10.8598	2.29446	3.52017	8.04263	2.62331	3.92287	7.99494	7.06168	4.1435	15.762	4.91039	9.39071	13.676	4.00557	13.9261	3.56111	13.0828	4.94033	2.10451	4.83718	7.768	8.23207	6.55976	4.03708	7.84607	1.84809	9.59349	17.7252	10.3735	4.07274	8.37985
11.0297	2.31687	3.51685	7.71479	2.61469	3.93439	8.02184	6.96839	4.13367	15.6303	4.87175	9.33713	13.8221	4.05009	13.767	3.61613	13.0331	5.10644	2.1027	4.8102	7.75118	8.26781	6.53599	4.0214	7.8835	1.83912	9.65028	18.5049	10.4659	4.17327	8.44805
11.0965	2.30464	3.51259	7.39875	2.6195	3.93483	8.02663	6.86945	4.14856	15.4888	4.84749	9.32244	13.8608	4.07248	13.5992	3.6967	13.02	5.18533	2.09791	4.80612	7.79936	8.30256	6.48567	3.99067	7.95783	1.83788	9.71494	18.8962	10.4858	4.22578	8.48754
11.1324	2.29179	3.50285	7.2003	2.6408	3.89183	8.03618	6.80011	4.14076	15.3765	4.88083	9.1966	13.8136	4.12347	13.4375	3.81649	12.9822	5.30122	2.10528	4.7979	7.81669	8.38436	6.33783	3.95585	8.01936	1.83945	9.80813	19.0077	10.4959	4.21948	8.50343
11.0987	2.29211	3.47698	7.10569	2.66369	3.83652	8.07526	6.76548	4.13903	15.2814	4.91511	9.17518	13.7919	4.28406	13.2848	3.9158	12.9245	5.42418	2.0856	4.78908	7.81101	8.43353	6.20055	3.90913	8.01406	1.83033	9.86799	19.0409	10.5223	4.21655	8.50361
11.0341	2.31433	3.46342	7.02423	2.66861	3.77686	8.16705	6.77077	4.114	15.143	4.95269	9.17831	13.8146	4.48486	13.1706	4.00779	12.9062	5.64732	2.06709	4.76765	7.80102	8.44907	6.0219	3.88013	8.0178	1.84777	9.89855	19.1628	10.5793	4.18932	8.51639
11.0003	2.34246	3.44121	6.84503	2.65156	3.70735	8.26271	6.74365	4.08707	15.0064	4.98429	9.18248	13.6884	4.64755	13.1347	4.10696	12.8667	5.91334	2.05977	4.71788	7.79794	8.458	5.77814	3.84613	8.04859	1.85306	9.91209	19.422	10.6432	4.17807	8.53154
11.0728	2.36249	3.43394	6.74374	2.62341	3.67304	8.34282	6.67604	4.06448	14.805	4.99038	9.16012	13.5745	4.75261	13.1523	4.16706	12.8285	6.08913	2.05504	4.71545	7.79026	8.46853	5.62758	3.83077	8.06671	1.85856	10.0167	19.6897	10.7284	4.21152	8.54712
11.1737	2.35744	3.41303	6.66603	2.6348	3.65314	8.41817	6.58961	4.00748	14.6336	4.96276	9.16063	13.5492	4.82563	13.1718	4.22451	12.7901	6.29087	2.04925	4.69036	7.75611	8.47166	5.55457	3.83201	8.08245	1.87661	10.1469	19.8566	10.8091	4.315	8.54915
11.2446	2.3382	3.39198	6.57262	2.64561	3.6514	8.47809	6.60118	3.92724	14.4624	4.95697	9.23668	13.8036	4.9427	13.1494	4.39309	12.6752	6.47664	2.04907	4.63493	7.76856	8.5024	5.50647	3.82192	8.10471	1.87863	10.3787	20.0042	10.9099	4.43036	8.55769
11.3004	2.33708	3.37234	6.47083	2.63643	3.63314	8.49556	6.59922	3.90561	14.2826	4.97095	9.23497	13.7447	5.08617	13.0697	4.61108	12.5856	6.67265	2.05518	4.56908	7.74922	8.56653	5.42509	3.79186	8.15079	1.89056	10.557	20.1632	11.0038	4.51715	8.55179
11.3356	2.35431	3.36898	6.41158	2.63321	3.62116	8.48351	6.58179	3.90323	14.1245	4.92588	9.21904	13.5897	5.1955	12.9418	4.87983	12.4885	6.90912	2.06439	4.50922	7.63945	8.63687	5.34172	3.77778	8.19188	1.89947	10.5873	20.2362	11.1069	4.54641	8.528
11.2872	2.36852	3.33986	6.12849	2.62891	3.59822	8.4947	6.5112	3.90899	13.944	4.88461	9.1558	13.4446	5.32754	12.7527	5.12434	12.4233	7.05569	2.06943	4.46047	7.56457	8.67845	5.18565	3.76915	8.23881	1.91506	10.5759	20.3046	11.1698	4.56163	8.5213
11.2319	2.35296	3.27553	5.8219	2.61956	3.57843	8.49684	6.4103	3.9071	13.7403	4.87604	9.11746	13.4546	5.48959	12.5295	5.35844	12.3439	7.12701	2.07032	4.4291	7.58084	8.69164	4.9548	3.74527	8.25983	1.92675	10.5929	20.4125	11.2321	4.61737	8.54408
11.2149	2.32177	3.25222	5.58798	2.59371	3.56161	8.49442	6.37091	3.89108	13.5373	4.8747	9.03749	13.5315	5.6179	12.3354	5.43466	12.2045	7.28656	2.05734	4.41551	7.6264	8.71776	4.79193	3.71935	8.27284	1.93072	10.621	20.5481	11.2545	4.67382	8.59456
11.2347	2.27388	3.26901	5.46754	2.61423	3.54662	8.49623	6.35707	3.87549	13.2937	4.87723	8.77416	13.5155	5.78597	12.1507	5.53255	11.8956	7.84936	2.05742	4.3795	7.69013	8.74679	4.67594	3.69567	8.27774	1.94595	10.6349	20.7087	11.2854	4.74239	8.69422
11.26	2.26513	3.34988	5.3916	2.6637	3.54745	8.52316	6.34799	3.8845	13.0237	4.91331	8.54989	13.3384	5.90997	11.9838	5.7289	11.6705	8.55999	2.05136	4.3359	7.65798	8.76166	4.60547	3.68858	8.26397	1.94646	10.6364	20.8569	11.3309	4.90019	8.77841
11.2692	2.26548	3.46434	5.24339	2.73223	3.5311	8.52534	6.33347	3.89472	12.7256	4.9621	8.49143	13.2101	5.98887	11.7949	6.03265	11.588	9.19492	2.04249	4.29443	7.68119	8.77424	4.53345	3.69008	8.25088	1.96254	10.6198	20.9557	11.3961	5.00265	8.8123
11.2584	2.29557	3.51691	5.08175	2.77015	3.49805	8.52924	6.2847	3.90179	12.3987	4.99251	8.46293	13.1485	6.05641	11.6344	6.24372	11.5885	9.63488	2.04489	4.23516	7.71167	8.78226	4.44311	3.69297	8.20893	1.96288	10.5812	21.0476	11.4862	5.03007	8.83668
11.2447	2.34012	3.50336	4.98722	2.78941	3.45879	8.53246	6.22788	3.90638	12.0552	5.00779	8.46706	13.1169	6.15831	11.5107	6.41561	11.5892	9.83307	2.04053	4.18024	7.70324	8.7448	4.32647	3.6792	8.16443	1.96344	10.5014	21.2719	11.593	5.06699	8.87067
11.2448	2.374	3.48404	4.95636	2.80874	3.41903	8.5272	6.22368	3.89694	11.7256	5.03978	8.41912	13.0988	6.28439	11.3909	6.66853	11.6116	9.90462	2.03141	4.14844	7.70393	8.6666	4.23653	3.65595	8.15863	1.96834	10.4921	21.6271	11.703	5.14956	8.92064
11.3147	2.42971	3.47003	4.91906	2.84518	3.39329	8.52322	6.24946	3.90688	11.4455	5.07205	8.3401	13.0725	6.39867	11.2792	6.88292	11.6447	10.1898	2.0351	4.13789	7.73496	8.60437	4.23137	3.62878	8.15293	1.9707	10.4592	21.754	11.8075	5.31053	8.96164
11.3673	2.48142	3.46748	4.85718	2.93405	3.36507	8.5181	6.24121	3.92931	11.2136	5.09007	8.24287	13.0531	6.52691	11.2072	7.1006	11.6385	10.7533	2.0286	4.14971	7.77022	8.58447	4.18814	3.59997	8.15239	1.95176	10.4739	21.8464	11.9242	5.50822	8.99584
11.3992	2.49609	3.47417	4.76577	2.9765	3.35285	8.5204	6.23336	3.93386	11.0425	5.1158	8.17488	13.0681	6.70973	11.1705	7.37826	11.5957	11.2798	2.02586	4.13659	7.77916	8.61906	4.12803	3.58605	8.14951	1.9532	10.4878	21.9376	12.0039	5.64462	8.99438
11.3979	2.49932	3.47024	4.73279	2.99742	3.33754	8.50244	6.27938	3.94332	10.8633	5.13539	8.05138	13.1827	6.90673	11.1474	7.59606	11.5442	11.6451	2.02792	4.11315	7.76296	8.65521	4.05455	3.56821	8.12145	1.9563	10.473	22.0186	12.03	5.74436	8.98402
11.3783	2.53977	3.44048	4.68085	3.04598	3.30408	8.47284	6.3002	3.97459	10.672	5.13736	7.93162	13.2696	7.02783	11.0914	7.82312	11.4878	11.9298	2.01705	4.08903	7.76819	8.64871	3.98996	3.55586	8.11263	1.95521	10.4628	22.0606	12.03	5.76943	8.98809
11.3949	2.58547	3.39466	4.65539	3.06464	3.26309	8.48644	6.29864	3.96937	10.5464	5.14447	7.86665	13.4595	7.15797	11.0059	8.0677	11.439	12.3928	1.99959	4.0533	7.79603	8.60332	3.94468	3.54962	8.09208	1.9595	10.4325	22.124	12.0723	5.81093	8.99005
11.4583	2.66627	3.39009	4.64895	3.07354	3.23705	8.47628	6.35152	3.94925	10.4585	5.15436	7.80173	13.6085	7.35063	10.8822	8.20279	11.3693	12.8799	1.98632	4.01962	7.79954	8.56235	3.91902	3.52803	8.04536	1.95796	10.371	22.184	12.1127	5.8813	8.98421
11.4687	2.74172	3.39394	4.62945	3.10219	3.2257	8.44386	6.3657	3.94943	10.4604	5.15266	7.66233	13.6414	7.54956	10.7268	8.31003	11.3306	13.4015	1.9874	3.98666	7.79499	8.5193	3.94086	3.50462	8.00397	1.95892	10.3098	22.2599	12.1225	5.97933	8.98098
11.4672	2.80521	3.39917	4.55244	3.14506	3.228	8.39601	6.35009	3.95372	10.4752	5.1949	7.465	13.5858	7.81527	10.5652	8.42585	11.3858	13.8117	1.98216	3.96593	7.78594	8.47913	3.9795	3.48463	7.94768	1.94169	10.3122	22.3085	12.1585	6.09756	8.95704
11.4895	2.8446	3.38673	4.53138	3.21037	3.23516	8.35083	6.35711	3.92899	10.4845	5.2076	7.26274	13.4476	8.08603	10.4146	8.52795	11.4186	14.1584	1.98177	3.93384	7.73303	8.44641	4.01131	3.44698	7.89641	1.94377	10.3802	22.3625	12.2438	6.19924	8.94385
11.5482	2.87622	3.3781	4.51263	3.28551	3.23464	8.2466	6.38835	3.92145	10.5255	5.18313	7.14115	13.4669	8.26481	10.2528	8.65457	11.3525	14.7484	1.97419	3.91973	7.65147	8.43433	3.99621	3.40096	7.83778	1.95695	10.3403	22.4362	12.3005	6.31626	8.93807
11.5611	2.91105	3.40112	4.38826	3.32664	3.21522	8.13517	6.44264	3.94062	10.6051	5.10489	7.10902	13.5137	8.40813	10.0849	8.80239	11.2566	15.5765	1.97179	3.91309	7.65895	8.41216	3.96879	3.36745	7.81599	1.97358	10.3233	22.5697	12.2915	6.46752	8.97158
11.5604	3.00829	3.4655	4.31969	3.38541	3.15736	8.01505	6.48531	3.97676	10.5755	5.05953	7.09913	13.5415	8.55363	9.96158	8.97317	11.1888	16.3109	1.96673	3.89525	7.58501	8.41642	3.95598	3.34432	7.79702	1.97084	10.355	22.7152	12.3137	6.64199	9.02875
11.6045	3.07013	3.48593	4.17691	3.51021	3.15969	7.94983	6.53784	3.96983	10.4666	5.04933	7.09075	13.6786	8.83145	9.85322	9.1879	11.1029	16.8667	1.95487	3.87847	7.51386	8.39781	3.94527	3.33113	7.77633	1.97564	10.3894	22.8302	12.3852	6.8217	9.07849
11.6472	3.12155	3.504	4.13054	3.63366	3.20016	7.93115	6.57651	3.95505	10.3567	5.03136	7.04359	13.7395	9.1715	9.7581	9.33609	11.001	17.3794	1.94754	3.86467	7.5003	8.33641	3.94566	3.31581	7.72401	1.99765	10.4419	22.8525	12.4602	6.95119	9.10343
11.6838	3.15434	3.53986	4.22081	3.69744	3.22552	7.91081	6.64462	3.97615	10.3649	5.0209	6.96816	13.7681	9.46922	9.70034	9.39426	10.8798	17.9201	1.94913	3.8306	7.48913	8.26544	3.95648	3.30669	7.62504	2.0244	10.4802	22.8359	12.4942	7.02078	9.09399
11.689	3.19832	3.59497	4.23823	3.78121	3.23094	7.85431	6.66964	3.99205	10.4884	4.98179	6.94101	13.7675	9.78761	9.62338	9.54508	10.8301	18.4378	1.95104	3.80786	7.47776	8.22854	3.9739	3.29369	7.50133	2.04065	10.5057	22.9857	12.4709	7.1099	9.12683
11.6865	3.24504	3.66876	4.26181	3.85957	3.24854	7.75366	6.63952	4.02526	10.6454	4.94182	6.87303	13.798	10.049	9.56033	9.8383	10.8276	18.8572	1.95239	3.78616	7.50878	8.21625	4.00011	3.28025	7.35755	2.05171	10.489	23.0461	12.4123	7.29818	9.20885
11.6595	3.28461	3.76416	4.31013	3.96036	3.26364	7.63374	6.65083	4.09745	10.7125	4.96057	6.78421	13.8067	10.3478	9.5174	10.1355	10.8066	19.2051	1.94699	3.75675	7.5541	8.26202	4.02482	3.26027	7.23786	2.0907	10.4758	22.9865	12.3628	7.57482	9.24503
11.6559	3.31075	3.85998	4.34479	4.07674	3.277	7.54496	6.7432	4.12694	10.8104	5.05671	6.62557	13.7391	10.776	9.47223	10.2752	10.7435	19.6063	1.94664	3.72113	7.59401	8.29855	4.02965	3.2291	7.11072	2.1098	10.4582	22.9881	12.3967	7.85163	9.26016
11.6434	3.34023	3.92228	4.46141	4.24329	3.26667	7.48545	6.77269	4.1626	10.8361	5.12411	6.49069	13.7312	11.2404	9.44219	10.4646	10.6588	20.0543	1.9326	3.68118	7.58047	8.32882	4.02511	3.15831	6.99462	2.115	10.5274	23.0573	12.4638	8.06278	9.21879
11.6104	3.39134	3.95974	4.47248	4.37024	3.24453	7.48502	6.77072	4.18482	10.773	5.13465	6.42093	13.7277	11.6899	9.41164	10.759	10.5324	20.502	1.92982	3.65931	7.45296	8.34452	4.03201	3.11351	6.90278	2.12126	10.6407	23.0889	12.5389	8.19879	9.19911
11.5655	3.42522	3.97728	4.52791	4.50779	3.22996	7.46435	6.83949	4.19523	10.6965	5.13013	6.38499	13.7233	12.0178	9.37211	11.019	10.4195	20.8161	1.93503	3.66105	7.35946	8.34008	4.0342	3.08278	6.81671	2.13432	10.7458	23.0238	12.5895	8.42183	9.21761
11.5319	3.44219	4.00357	4.64751	4.62945	3.25724	7.3574	6.95493	4.21045	10.6381	5.12863	6.3237	13.6742	12.2936	9.32128	11.2991	10.3275	20.9471	1.93807	3.64238	7.32711	8.32354	4.06428	3.05124	6.74126	2.15444	10.8306	22.9451	12.6329	8.69534	9.25613
11.4964	3.49406	4.08049	4.63852	4.91349	3.28351	7.25091	6.9502	4.22114	10.5768	5.12692	6.24943	13.7039	12.419	9.26453	11.5672	10.0895	21.0749	1.94007	3.6429	7.33719	8.26869	4.02107	3.02101	6.66332	2.17988	10.9778	22.9666	12.6259	9.08286	9.2726
11.4462	3.56566	4.19418	4.65052	5.32494	3.31267	7.23041	6.93697	4.2269	10.5528	5.12728	6.01067	13.6135	12.532	9.21548	11.7562	9.74231	21.2435	1.94251	3.62298	7.34828	8.21804	3.94892	3.01654	6.58683	2.19341	11.1574	22.9432	12.587	9.5659	9.25861
11.3917	3.61113	4.2521	4.6718	5.53032	3.33224	7.23745	7.00672	4.29508	10.7025	5.14064	5.96736	13.4	12.782	9.15751	12.0187	9.70839	21.4427	1.93034	3.6177	7.36583	8.20721	3.9547	3.03672	6.49228	2.19109	11.3266	22.8043	12.6122	9.81761	9.17724
11.3611	3.64802	4.24879	4.72177	5.64545	3.33952	7.23253	7.0788	4.31144	10.8584	5.14995	5.98426	13.239	13.1087	9.11209	12.2969	9.69189	21.7696	1.91544	3.59795	7.41359	8.19355	3.94601	3.05708	6.42103	2.18988	11.3976	22.8284	12.6696	9.95771	9.05239
11.3761	3.70154	4.26529	4.83919	5.77625	3.33702	7.22043	7.1493	4.31481	10.8965	5.1712	5.98792	13.2173	13.4419	9.12611	12.3932	9.60126	22.0672	1.90943	3.57051	7.4005	8.19304	3.96308	3.07605	6.36413	2.19969	11.4309	22.9221	12.6635	10.1274	8.92822
11.3623	3.78382	4.33502	4.90462	5.92773	3.35459	7.2285	7.31764	4.31229	10.9923	5.22062	6.01156	13.163	13.7337	9.18567	12.4662	9.56172	22.3642	1.9051	3.54998	7.37262	8.18124	4.01363	3.11728	6.29025	2.18042	11.4058	23.0067	12.592	10.4282	8.86118
11.3466	3.83043	4.47252	4.97703	6.07157	3.36918	7.23381	7.4604	4.32023	11.1426	5.29017	6.01533	13.0739	13.9463	9.23649	12.594	9.55541	22.6411	1.89911	3.54249	7.36675	8.16523	4.07007	3.12215	6.22269	2.18498	11.4103	23.0196	12.5193	10.886	8.75686
11.3187	3.8595	4.57531	5.088	6.19889	3.42368	7.25711	7.54805	4.34126	11.3298	5.34451	6.01055	12.9202	14.2012	9.27033	12.7882	9.5548	22.9074	1.89617	3.53472	7.35387	8.14591	4.10699	3.11176	6.09999	2.19794	11.4779	23.0758	12.5061	11.2208	8.65929
11.3055	3.90677	4.61576	5.19136	6.28853	3.45957	7.26532	7.5675	4.38056	11.4623	5.35735	6.02391	12.8364	14.4755	9.25845	12.9934	9.5531	23.2702	1.89585	3.51396	7.33434	8.12035	4.11941	3.11582	5.95246	2.19693	11.583	23.2367	12.583	11.535	8.57156
11.2782	3.97789	4.65492	5.29744	6.44717	3.46497	7.26924	7.5792	4.3822	11.5075	5.36902	6.00599	12.7646	14.8307	9.21586	13.3046	9.53786	23.678	1.888	3.51504	7.31123	8.06182	4.12896	3.08859	5.85123	2.19773	11.6521	23.2753	12.7149	11.8536	8.48452
11.2895	4.06427	4.77655	5.37576	6.53607	3.46076	7.26331	7.64892	4.38561	11.7428	5.38874	5.95147	12.6985	15.2792	9.16733	13.5593	9.47078	23.9951	1.87453	3.52958	7.29067	7.97217	4.14958	3.04666	5.76134	2.23422	11.8002	23.2321	12.7876	12.0872	8.41967
11.3626	4.15316	4.86509	5.3942	6.59732	3.49761	7.25257	7.69829	4.40345	12.3291	5.41992	5.93086	12.6798	15.6029	9.09771	13.8104	9.39754	24.2523	1.87087	3.51725	7.26524	7.87595	4.15202	3.01157	5.6659	2.26849	11.9201	23.3573	12.8278	12.2775	8.38826
11.4864	4.19623	4.91234	5.39682	6.71284	3.56331	7.2718	7.6881	4.4141	12.9396	5.41411	5.93676	12.6014	15.8398	9.01548	14.1724	9.36403	24.6689	1.86374	3.4981	7.21063	7.84207	4.17053	2.98729	5.55322	2.34523	11.9842	23.5457	12.8522	12.5063	8.35847
11.5744	4.20434	4.93533	5.46165	6.87647	3.62192	7.3079	7.65792	4.40365	13.4908	5.4102	5.9133	12.5503	16.078	8.92029	14.5952	9.38049	25.2552	1.86366	3.4616	7.17155	7.82528	4.1733	2.9913	5.47174	2.36958	12.0314	23.6899	12.8636	12.8746	8.38879
11.6157	4.21543	4.99095	5.53233	7.11596	3.68673	7.29565	7.70775	4.3851	13.8816	5.42135	5.86354	12.4954	16.3281	8.82594	15.1177	9.35037	25.8588	1.86014	3.43645	7.16975	7.7691	4.19942	3.01157	5.39115	2.3788	12.1267	23.7955	12.8553	13.3486	8.41424
11.6137	4.21804	5.08356	5.55517	7.45101	3.76043	7.26875	7.76297	4.36288	14.2334	5.47043	5.83725	12.5422	16.6055	8.73116	15.6307	9.24239	26.2297	1.85094	3.40216	7.1922	7.67518	4.23469	3.09271	5.2974	2.39001	12.2513	23.8341	12.8617	13.7997	8.4768
11.5796	4.24164	5.13739	5.61315	7.74432	3.79189	7.2714	7.80821	4.3527	14.6774	5.51417	5.80898	12.5365	16.9976	8.62978	15.9161	9.11708	26.5906	1.8488	3.36465	7.20772	7.58289	4.27711	3.19963	5.19999	2.42169	12.334	23.8852	12.8727	14.2266	8.478
11.6181	4.33182	5.18398	5.64689	8.13408	3.7705	7.25705	7.91492	4.35385	15.299	5.54227	5.8091	12.4718	17.3809	8.53954	16.1781	9.07572	27.1409	1.84167	3.32601	7.15936	7.5026	4.32487	3.25576	5.13393	2.47542	12.4616	23.8562	12.9087	14.6939	8.47867
11.7382	4.40565	5.2133	5.68063	8.63844	3.76011	7.27801	8.0129	4.35333	15.7797	5.65525	5.79786	12.4141	17.565	8.44085	16.511	8.98727	27.6373	1.84436	3.30981	7.15377	7.45815	4.38611	3.27959	5.05849	2.55247	12.5309	23.7236	12.9138	15.0766	8.4871
11.8153	4.47976	5.24993	5.73396	9.04609	3.77825	7.32129	8.0585	4.37892	15.9566	5.74196	5.7895	12.2189	17.8641	8.39185	16.8123	8.67716	28.0398	1.8341	3.28037	7.11808	7.40833	4.45731	3.28473	4.98045	2.63816	12.4812	23.5374	12.8081	15.2847	8.49322
11.8566	4.54214	5.28535	5.8213	9.36257	3.83193	7.31685	8.10175	4.4094	16.0428	5.71852	5.79151	12.1275	18.2116	8.33912	17.0362	8.46461	28.4011	1.82047	3.26243	7.09759	7.30646	4.46542	3.30165	4.95814	2.69303	12.3759	23.5549	12.7294	15.4353	8.6747
11.8732	4.58746	5.34329	5.99938	9.71554	3.90104	7.28269	8.11225	4.40086	16.3091	5.70339	5.78887	11.9722	18.5392	8.29128	17.3078	8.33369	28.7488	1.82252	3.25579	7.08335	7.19738	4.4752	3.3679	4.94955	2.69789	12.2763	23.6596	12.6904	15.6366	8.79083
11.8601	4.69413	5.41682	6.15737	10.1512	3.99104	7.19308	8.08613	4.41196	16.7584	5.67393	5.80326	11.8458	18.9304	8.28088	17.6942	8.26188	29.2002	1.82032	3.24352	7.07266	7.14745	4.48537	3.47193	4.92125	2.69177	12.276	23.5898	12.6407	15.8864	8.80645
11.8295	4.78966	5.49918	6.35056	10.6804	4.04554	7.08748	8.0695	4.40553	17.1474	5.65255	5.81424	11.759	19.3193	8.27948	17.9722	8.06494	29.8616	1.81283	3.23766	7.10041	7.11209	4.51785	3.56926	4.83155	2.70149	12.347	23.2294	12.5712	16.1296	8.90835
11.8215	4.93967	5.59217	6.47375	11.1562	4.08661	6.961	8.03633	4.43122	17.3625	5.63166	5.82151	11.7933	19.6788	8.24826	18.1264	7.89762	30.7153	1.81468	3.24218	7.0989	7.05948	4.53184	3.69969	4.73821	2.73124	12.3889	22.899	12.4961	16.4248	9.07147
11.81	5.11872	5.63289	6.5447	11.5528	4.10134	6.91845	8.02169	4.46111	17.6183	5.60488	5.81884	11.8909	20.0871	8.25403	18.2756	7.82137	31.4524	1.81522	3.23996	7.13767	6.99566	4.56046	3.89242	4.7059	2.77036	12.4806	22.8005	12.3797	16.8054	9.33969
11.7988	5.25311	5.65039	6.74478	12.1397	4.14279	6.96728	8.03983	4.49744	17.8841	5.6338	5.79116	11.7675	20.4791	8.28214	18.4393	7.77042	31.8536	1.80497	3.23415	7.16359	6.94318	4.65402	3.9846	4.68213	2.79117	12.5277	22.7703	12.2835	17.1902	9.66758
11.7401	5.31661	5.72167	6.88627	12.8846	4.16813	7.04809	8.06322	4.51255	18.2595	5.63215	5.79338	11.7347	21.0421	8.25722	18.6438	7.73372	32.0371	1.82626	3.23223	7.15289	6.91671	4.70209	3.99941	4.65843	2.79236	12.5195	22.6491	12.2387	17.596	9.94625
11.6699	5.34297	5.81268	6.94046	13.4547	4.16034	7.13001	8.06701	4.55752	18.8059	5.62993	5.79063	11.7562	21.5328	8.19521	18.9431	7.63397	32.2967	1.83295	3.23071	7.15629	6.90389	4.76587	4.03078	4.61356	2.80087	12.5151	22.4655	12.2435	18.0398	10.1834
11.6573	5.37849	5.86713	7.11206	14.0009	4.15072	7.24307	8.05829	4.57692	19.3286	5.64496	5.80127	11.769	21.9756	8.16119	19.2674	7.57427	32.7401	1.84286	3.24488	7.18038	6.90309	4.82762	4.13639	4.54138	2.80345	12.5029	22.3204	12.2907	18.5365	10.3964
11.6992	5.42916	5.91999	7.27954	14.7004	4.16318	7.29375	8.06588	4.59994	19.6923	5.61722	5.76129	11.6078	22.3845	8.12126	19.5392	7.53508	33.3078	1.90707	3.25465	7.14572	6.88384	4.86035	4.34674	4.50182	2.81203	12.5333	22.3125	12.3097	19.0274	10.5373
11.734	5.46144	5.96073	7.42527	15.2791	4.17854	7.33794	8.09095	4.61846	19.8813	5.56345	5.75634	11.5729	22.6973	8.13673	19.8526	7.5459	33.8289	1.94537	3.24153	7.09924	6.83978	4.87671	4.48682	4.54153	2.8239	12.6249	22.3411	12.2941	19.4022	10.6573
11.7822	5.46724	6.0724	7.51229	15.8195	4.23559	7.39023	8.11791	4.62453	19.9864	5.53586	5.71601	11.5762	23.0493	8.14308	20.1424	7.50754	34.2234	1.95129	3.24215	7.02714	6.79315	4.88217	4.56177	4.53687	2.82433	12.6985	22.3707	12.2888	19.7035	10.7702
11.8241	5.54112	6.24716	7.57249	16.4548	4.27984	7.51122	8.11646	4.68626	20.0425	5.53705	5.72244	11.561	23.4257	8.17123	20.2958	7.47748	34.6456	1.96022	3.25069	7.00821	6.76646	4.91334	4.6017	4.44579	2.81646	12.7135	22.5482	12.2453	19.9443	10.8645
11.8641	5.64546	6.40059	7.60578	17.1236	4.31653	7.64206	8.09824	4.8584	20.1826	5.51918	5.74727	11.5134	23.6653	8.23045	20.3888	7.42766	35.1303	2.04097	3.24801	7.01099	6.75184	4.95918	4.66074	4.36136	2.80891	12.6822	22.6771	12.243	20.0974	10.991
11.9465	5.71626	6.53143	7.69031	17.7	4.36898	7.77994	8.1046	4.98371	20.3183	5.44897	5.75805	11.4285	23.9107	8.28153	20.5445	7.40764	35.8827	2.09075	3.25802	7.05431	6.7366	5.01856	4.6947	4.30674	2.81248	12.6389	22.6358	12.2619	20.2488	11.1813
11.9534	5.73371	6.61399	7.81351	18.339	4.42591	7.91759	8.16905	5.04705	20.5272	5.40949	5.75796	11.3927	24.0601	8.27712	20.7018	7.41521	36.6361	2.12524	3.25176	7.05722	6.78371	5.14055	4.73433	4.31247	2.81007	12.815	22.6097	12.3335	20.4027	11.2473
11.9596	5.81714	6.67663	7.94187	18.8424	4.51335	8.1342	8.23664	5.08754	20.8364	5.4115	5.73888	11.3774	24.1942	8.2587	20.7857	7.43762	36.9273	2.18835	3.25125	6.99336	6.83167	5.19409	4.82263	4.36229	2.82029	12.9598	22.5187	12.4337	20.4656	11.3022
11.9278	5.86944	6.82856	8.01646	19.1101	4.68262	8.37756	8.24508	5.17032	21.177	5.39467	5.69531	11.2377	24.4159	8.2253	20.9544	7.45059	37.0477	2.30037	3.24068	6.94351	6.86095	5.18635	4.89815	4.44944	2.81786	13.0009	22.4324	12.5159	20.6029	11.3836
11.9994	5.91679	7.0598	8.03355	19.2689	4.81467	8.44848	8.22299	5.29153	21.5249	5.37402	5.63315	11.2104	24.7816	8.23756	21.3022	7.41659	37.2784	2.3624	3.24115	6.90155	6.86532	5.20631	4.95262	4.47104	2.83044	12.9841	22.394	12.592	21.0589	11.5771
12.1694	6.07397	7.2922	8.07087	19.4461	4.87802	8.47618	8.27016	5.38526	21.8654	5.37675	5.62423	11.179	25.215	8.24643	21.5879	7.35919	37.8769	2.44551	3.2596	6.85857	6.93101	5.25391	5.00069	4.46291	2.83725	12.9533	22.4197	12.7326	21.4343	11.7985
12.2545	6.2118	7.4096	8.18502	19.7348	4.96782	8.5548	8.35267	5.46809	22.1879	5.37458	5.63964	11.1866	25.4747	8.22176	21.8823	7.35596	38.5635	2.48991	3.26333	6.85363	7.02389	5.32213	5.03318	4.45002	2.8547	12.9946	22.3509	12.7452	21.4998	11.9917
12.3082	6.28017	7.44608	8.29683	20.1566	5.11178	8.75218	8.36708	5.53633	22.5988	5.36677	5.61815	11.2534	25.5548	8.18225	22.131	7.39999	39.0254	2.55363	3.29584	6.81835	7.09075	5.36657	5.05584	4.48396	2.85818	13.0271	22.1819	12.6721	21.5814	12.1367
12.3965	6.40946	7.4428	8.54004	20.7953	5.21688	9.02127	8.31114	5.58497	23.0666	5.35735	5.60894	11.1158	25.7485	8.17292	22.5132	7.46468	39.1951	2.72933	3.35501	6.80194	7.13559	5.47049	5.0892	4.49198	2.86164	13.0465	22.1681	12.6777	21.7759	12.2316
12.4985	6.43252	7.49242	8.89401	21.0826	5.30588	9.23802	8.26113	5.63244	23.5236	5.37091	5.59883	11.0584	25.9448	8.14096	23.2557	7.46623	39.3468	2.83558	3.38314	6.78614	7.17687	5.51997	5.18051	4.48218	2.86213	13.1063	22.1911	12.7797	22.0375	12.2941
12.651	6.52029	7.58688	9.00634	21.2501	5.36596	9.40734	8.24407	5.69158	23.9251	5.38298	5.62306	11.0088	26.1308	8.12649	24.0938	7.42601	39.7086	2.88155	3.36664	6.78349	7.23561	5.50587	5.29536	4.47714	2.87135	13.2028	22.1364	13.0714	22.4003	12.4927
12.9853	6.65248	7.67306	9.15067	21.4808	5.48215	9.47952	8.19417	5.83968	24.201	5.35245	5.68817	11.0161	26.3375	8.1348	24.7982	7.4068	39.918	3.00864	3.3366	6.78694	7.2672	5.48598	5.36774	4.47308	2.88538	13.2825	21.9888	13.5118	22.7347	12.6716
13.3331	6.75046	7.82594	9.24823	21.8689	5.63886	9.51467	8.17521	5.97512	24.512	5.38037	5.74843	10.9113	26.6179	8.13805	25.1966	7.34279	40.1805	3.13388	3.31288	6.81267	7.32373	5.54449	5.4115	4.48792	2.89534	13.2774	21.8841	13.952	22.926	12.8383
13.492	6.85281	8.00713	9.29669	22.419	5.73163	9.68178	8.20619	6.05553	24.853	5.39403	5.78044	10.7598	26.8739	8.10609	25.3229	7.27956	40.6609	3.21287	3.2972	6.89546	7.38937	5.59307	5.48428	4.53462	2.91793	13.2465	21.8261	14.2588	23.0946	12.9575
13.6457	6.99102	8.19256	9.3112	22.8167	5.82336	9.97251	8.22972	6.105	25.1356	5.40727	5.7907	10.6419	27.2395	8.11043	25.5426	7.29085	41.2364	3.28141	3.30545	7.01153	7.46033	5.61662	5.61442	4.56312	2.98848	13.2756	21.7688	14.5066	23.2861	13.0464
13.8781	7.18117	8.32373	9.42589	23.1945	5.9163	10.321	8.26591	6.1318	25.5063	5.43991	5.76837	10.5836	27.6746	8.18777	25.9584	7.31068	41.8869	3.43855	3.31245	7.05801	7.61654	5.62141	5.8158	4.5614	2.99877	13.3683	21.739	14.6563	23.4735	13.2007
14.1152	7.27328	8.50656	9.56338	23.5644	6.05667	10.5073	8.27095	6.14347	25.7854	5.4251	5.78215	10.5992	28.0655	8.34879	26.3468	7.34065	42.2487	3.55043	3.31697	7.06557	7.76621	5.63919	6.04966	4.56324	2.98811	13.4075	21.7129	14.7373	23.6588	13.3381
14.2523	7.47082	8.78224	9.71033	23.8092	6.20377	10.5741	8.249	6.15611	26.0544	5.40542	5.85034	10.6201	28.3812	8.50353	26.4832	7.3716	42.18	3.61987	3.31976	7.09447	7.82168	5.68138	6.25143	4.59756	3.01711	13.446	21.739	14.8751	23.9999	13.3898
14.2967	7.75464	9.00401	9.77246	24.0899	6.3184	10.6617	8.23048	6.20064	26.4289	5.37963	5.8911	10.6248	28.5801	8.592	26.5608	7.37802	42.0962	3.78026	3.32312	7.03138	7.92501	5.71171	6.45055	4.64773	3.04579	13.4203	21.7282	15.1494	24.3285	13.4843
14.4423	7.97055	9.1225	9.84623	24.4854	6.39083	10.7964	8.31402	6.22863	26.8797	5.33681	5.9011	10.6142	28.7154	8.63002	26.6888	7.39366	42.3967	3.97678	3.32598	6.99621	8.01935	5.71193	6.55327	4.73341	3.0863	13.3876	21.7082	15.4935	24.6073	13.7227
14.638	8.30477	9.2774	9.85294	24.877	6.4287	10.9657	8.47236	6.29832	27.3111	5.26518	5.85075	10.4438	28.8736	8.7362	26.8621	7.38591	42.8523	4.16263	3.32622	7.02013	8.09135	5.71041	6.60463	4.79535	3.15599	13.3539	21.6167	15.8052	24.7254	13.976
14.9346	8.80552	9.42807	9.91046	25.1785	6.45205	11.1045	8.49925	6.37652	27.487	5.24558	5.85779	10.4561	29.2805	8.85219	27.0653	7.30551	43.1805	4.26893	3.32729	7.03609	8.15128	5.68651	6.7588	4.80488	3.2264	13.3468	21.4245	16.0385	24.7718	14.1726
15.1872	9.42113	9.7	9.98617	25.4375	6.50291	11.266	8.50863	6.50035	27.6641	5.21747	5.8904	10.5615	29.8451	8.93605	27.2906	7.30418	43.3167	4.4342	3.34501	6.97314	8.18527	5.70333	7.05831	4.83202	3.27056	13.3866	21.3895	16.1447	24.9142	14.3416
15.4076	9.74847	9.97987	10.1017	25.853	6.58705	11.5335	8.51614	6.54169	27.8817	5.2033	5.90987	10.6298	30.3716	8.99692	27.3999	7.30729	43.3829	4.66099	3.34672	6.98374	8.18585	5.67192	7.33812	4.9242	3.28444	13.4324	21.3439	16.3272	25.1243	14.4863
15.5459	9.89284	10.1074	10.1943	26.3976	6.71273	11.8665	8.60309	6.5594	28.1133	5.21472	5.9279	10.6091	30.7863	9.1518	27.4707	7.31824	43.7829	4.86857	3.33937	6.98259	8.19141	5.68765	7.49427	5.07988	3.29794	13.4601	21.1697	16.6038	25.337	14.6546
15.6664	10.0569	10.2048	10.2065	26.9447	6.82173	12.1993	8.75485	6.60066	28.3458	5.20834	5.91482	10.5724	31.043	9.31486	27.485	7.34783	44.0259	4.97041	3.33598	6.9768	8.18309	5.7908	7.67332	5.26493	3.30033	13.4949	21.1089	16.8426	25.4665	14.9164
15.8774	10.4008	10.2919	10.2339	27.4308	6.86406	12.3857	8.91647	6.6617	28.5622	5.17365	5.90625	10.5721	31.2443	9.50757	27.563	7.34971	44.1221	5.0552	3.32416	6.99151	8.28091	5.88557	7.90562	5.34583	3.32991	13.4849	21.2402	16.9893	25.561	15.1665
16.1203	10.8089	10.3766	10.2749	27.7595	6.94805	12.456	8.92349	6.71316	28.9537	5.12123	5.89242	10.5849	31.3301	9.63325	27.7698	7.35957	44.3194	5.10424	3.3306	6.99814	8.4904	5.98179	8.16454	5.40319	3.37816	13.45	21.2463	17.0196	25.7247	15.5361
16.1682	11.1426	10.5205	10.2868	28.139	7.11179	12.488	8.88196	6.73892	29.5448	5.09922	5.91414	10.6276	31.276	9.71938	28.0484	7.33057	44.5574	5.25703	3.36029	6.945	8.60853	6.10753	8.36278	5.48358	3.39468	13.4049	21.0669	17.0472	25.8602	15.804
16.261	11.3088	10.7301	10.3992	28.8526	7.29449	12.5513	8.91434	6.84872	30.2484	5.07678	5.91345	10.6559	31.2398	9.81539	28.1053	7.34613	44.8099	5.52481	3.39852	6.93946	8.71338	6.36396	8.50516	5.59153	3.40216	13.3524	21.041	17.1333	25.9183	16.0059
16.4074	11.4276	11.0331	10.5394	29.657	7.43546	12.7441	9.05267	7.00672	30.9781	5.07383	5.94222	10.6856	31.2484	9.89617	28.1445	7.36003	45.3568	5.85589	3.42443	6.96777	8.80816	6.49521	8.71627	5.78353	3.41643	13.3844	21.3428	17.2821	25.9541	16.2359
16.5408	11.508	11.3433	10.6032	30.2497	7.52508	12.9567	9.16662	7.17776	31.5752	5.05921	5.95833	10.6933	31.2198	10.0425	28.1806	7.36538	46.5832	6.10766	3.46008	7.03973	8.90997	6.53487	8.92868	6.03619	3.44051	13.4151	21.4464	17.4806	25.9795	16.5052
16.6965	11.6208	11.5209	10.5761	30.8378	7.62937	13.0929	9.19123	7.35619	31.8364	5.07056	5.98245	10.7205	31.1798	10.2228	28.372	7.38883	47.5455	6.33611	3.50215	7.11376	9.02383	6.53883	9.09499	6.23722	3.49304	13.4219	21.4505	17.6613	26.0078	16.7453
16.8111	11.7514	11.6779	10.5379	31.4257	7.72227	13.2031	9.26998	7.44628	32.0272	5.07642	6.05542	10.7717	31.1694	10.4026	28.6587	7.40597	48.2639	6.52755	3.55683	7.16539	9.17712	6.53935	9.22895	6.33824	3.50687	13.4183	21.4464	17.7827	26.1172	16.9461
16.9531	11.8998	11.8212	10.5535	32.0257	7.74702	13.2575	9.29361	7.54041	32.2846	5.09537	6.12517	10.8852	31.1848	10.5373	28.7731	7.4141	48.8187	6.63363	3.59302	7.21027	9.33908	6.58703	9.38533	6.49149	3.56183	13.3103	21.4435	17.8693	26.1992	17.0514
17.1013	12.0925	12.0031	10.5949	32.8126	7.76373	13.2903	9.21873	7.63265	32.5238	5.13653	6.17675	11.0125	31.2204	10.6719	28.921	7.4061	49.5289	6.73981	3.61797	7.25381	9.38582	6.68113	9.54943	6.63174	3.60171	13.2127	21.4809	18.0023	26.2368	17.1659
17.2354	12.3055	12.4184	10.6636	33.6177	7.79667	13.3158	9.19194	7.7326	32.7651	5.18893	6.23422	11.1903	31.2366	10.7583	29.3456	7.40245	50.2221	6.90063	3.65067	7.29813	9.3885	6.78814	9.6482	6.77082	3.68112	13.1483	21.5952	18.1379	26.2814	17.3434
17.3931	12.463	12.803	10.7135	34.5049	7.88546	13.3236	9.2358	7.76595	32.9576	5.24419	6.26377	11.3821	31.3253	10.8155	29.9749	7.39631	50.7336	7.12085	3.68145	7.32215	9.42188	6.95317	9.73834	6.89862	3.7525	13.0249	21.5878	18.2908	26.5038	17.4847
17.6332	12.557	12.9998	10.8077	35.2941	7.97104	13.3309	9.28986	7.88152	33.1379	5.23886	6.2919	11.5204	31.4075	10.8856	30.3037	7.40505	51.2381	7.32055	3.71225	7.36217	9.44652	7.19977	9.85799	6.99351	3.80273	12.9367	21.652	18.4343	26.9033	17.6862
17.81	12.6548	13.0817	10.9095	36.0807	8.05755	13.3337	9.36184	7.96267	33.2696	5.28016	6.32696	11.5685	31.5054	10.9879	30.5163	7.44756	52.0308	7.47361	3.75283	7.40045	9.45988	7.29163	10.0764	7.05421	3.9335	12.8862	21.5874	18.6311	27.2366	17.8641
18.0631	12.7786	13.2013	11.0846	36.6749	8.15619	13.3503	9.40358	8.0611	33.4432	5.2971	6.41034	11.6131	31.7946	11.0418	30.6735	7.43375	53.3735	7.60079	3.84029	7.41743	9.46321	7.33771	10.4951	7.1691	4.1039	12.8553	21.2863	18.8982	27.4305	17.9746
18.5344	12.82	13.4385	11.2142	36.9984	8.27766	13.3796	9.45418	8.19304	33.6806	5.34088	6.47875	11.5975	32.092	11.0874	31.0151	7.37973	54.8696	7.71543	3.93221	7.45983	9.48628	7.39027	10.8466	7.30977	4.14643	12.7976	21.0407	19.1964	27.6539	17.9929
18.9692	12.8118	13.6926	11.2681	37.3131	8.34874	13.3879	9.57058	8.29741	34.0208	5.41841	6.60006	11.6376	32.3872	11.1518	31.5144	7.47243	55.9925	7.84019	4.01184	7.42513	9.54057	7.50613	11.0556	7.33934	4.18039	12.6669	20.9438	19.2778	27.8134	18.0511
19.2219	12.8607	13.8888	11.3503	37.8016	8.44108	13.4271	9.71061	8.38446	34.5382	5.46248	6.74561	11.8289	32.5251	11.2184	32.0327	7.60814	56.8767	7.99249	4.08081	7.40458	9.62461	7.56528	11.3035	7.42475	4.25957	12.5184	20.9216	19.3014	28.2151	18.1877
19.4183	12.9328	14.0651	11.4632	38.3534	8.58451	13.4868	9.71721	8.41852	35.2136	5.44268	6.9716	11.9748	32.479	11.3157	32.3581	7.60188	58.4447	8.19647	4.15236	7.42221	9.7284	7.62523	11.6248	7.60589	4.2845	12.4085	20.7484	19.4647	28.7417	18.3533
19.5947	12.9383	14.3466	11.5459	38.8165	8.67439	13.5297	9.81867	8.42686	35.8337	5.3836	7.14069	12.082	32.4674	11.4165	32.5082	7.54915	60.101	8.49336	4.22184	7.4408	9.83306	7.67693	12.091	7.84092	4.30786	12.3855	20.5445	19.7706	29.1187	18.5933
19.7835	13.0713	14.5609	11.5755	39.3419	8.73942	13.5727	10.0029	8.45499	36.2532	5.39258	7.17965	12.183	32.6144	11.5295	32.6434	7.53195	61.0891	8.95274	4.28304	7.45234	9.908	7.72586	12.4991	8.02439	4.31495	12.35	20.3088	19.9709	29.4481	18.7749
20.0224	13.1758	14.7323	11.6229	40.0032	8.84972	13.6157	10.0575	8.46988	36.4751	5.45061	7.18552	12.2975	32.6996	11.6495	32.8249	7.53648	61.8051	9.28079	4.35084	7.44678	9.95914	7.81037	12.7355	8.11642	4.30468	12.2681	20.1556	20.0988	29.7429	18.8588
20.1969	13.238	14.875	11.6229	40.6028	9.00707	13.647	10.1441	8.579	36.6975	5.50945	7.20616	12.4602	32.6766	11.7404	33.0146	7.48481	63.3737	9.51965	4.43562	7.44843	10.0052	7.90882	12.9653	8.17103	4.32218	12.2163	20.1163	20.2275	29.8506	18.9548
20.2643	13.2996	14.9225	11.691	41.1016	9.21056	13.6807	10.2211	8.68434	36.8214	5.5616	7.34234	12.5612	32.5436	11.7795	33.2915	7.4557	65.2834	9.79225	4.505	7.44196	10.0533	7.98797	13.1489	8.29057	4.30931	12.1752	20.1106	20.3567	30.1867	19.0271
20.2721	13.3488	14.9813	11.7658	41.5708	9.40594	13.6938	10.3207	8.7132	36.8804	5.58591	7.44736	12.5956	32.4699	11.8107	33.4853	7.4215	66.5181	10.168	4.55632	7.39004	10.0815	8.08709	13.3307	8.58379	4.32491	12.1231	20.1202	20.482	30.4884	19.096
20.3199	13.3975	15.1055	12.0003	41.9862	9.57988	13.7028	10.4775	8.739	36.898	5.63873	7.52681	12.6128	32.4714	11.8185	33.4759	7.37643	67.4525	10.5398	4.60829	7.30352	10.0938	8.15924	13.6515	8.93765	4.35323	12.0776	20.1653	20.6397	30.6447	19.2321
20.3998	13.4693	15.2658	12.2073	42.4526	9.76319	13.7002	10.5837	8.80626	37.1128	5.69123	7.57546	12.7894	32.4552	11.8446	33.4302	7.34346	68.6451	10.8615	4.67054	7.28222	10.1278	8.16879	13.9878	9.14533	4.38802	12.019	20.026	20.8743	30.7082	19.3261
20.4856	13.5561	15.3097	12.3061	42.9201	9.90843	13.6883	10.6775	8.85512	37.2723	5.7279	7.7735	12.9279	32.3763	11.8912	33.3819	7.37505	70.1642	11.0474	4.73767	7.29755	10.1631	8.19988	14.4683	9.25425	4.40422	12.0111	19.7847	21.0713	30.7602	19.4136
20.5964	13.6475	15.3622	12.3655	43.5122	10.0123	13.663	10.7747	8.90869	37.4209	5.77985	7.89934	12.9747	32.2717	11.9632	33.3623	7.41129	71.5143	11.2092	4.77415	7.32643	10.1992	8.26271	14.8063	9.33997	4.39321	12.0116	19.6275	21.2769	30.8181	19.4924
20.7317	13.7149	15.4726	12.4532	44.0906	10.0801	13.6294	10.9068	8.95882	37.3829	5.78781	7.926	12.9851	32.2416	12.0037	33.3021	7.41779	72.5142	11.4959	4.78326	7.36785	10.2679	8.40118	14.894	9.39645	4.43196	12.0005	19.5045	21.4255	30.9731	19.568
20.8746	13.7489	15.5818	12.5907	44.2431	10.1528	13.5981	11.008	9.01444	37.1412	5.83525	8.02002	12.9353	32.2746	12.0067	33.3215	7.44398	73.4014	11.8325	4.8141	7.4357	10.338	8.53651	14.9812	9.49638	4.46918	11.9905	19.489	21.595	31.0478	19.7316
20.987	13.7776	15.749	12.6564	44.2187	10.2225	13.5821	11.1541	9.0866	36.863	5.88909	8.15188	12.9377	32.2918	11.9446	33.5956	7.45945	74.3942	12.3042	4.83145	7.45742	10.4638	8.62255	15.1392	9.67916	4.50778	11.9623	19.4563	21.8835	31.0644	19.8933
21.1282	13.768	15.9867	12.7428	44.262	10.3472	13.5644	11.3302	9.16494	36.8223	5.94759	8.3637	12.9673	32.2396	11.9718	33.9378	7.5059	75.3246	12.7395	4.85239	7.43407	10.6305	8.71221	15.2928	9.76755	4.55867	11.8943	19.496	22.1312	30.9317	19.9871
21.2507	13.7703	16.1468	12.9335	44.5652	10.5087	13.5351	11.5177	9.23071	36.8618	6.00297	8.45785	13.0225	32.1626	11.9911	34.1436	7.54854	76.3456	12.8316	4.88835	7.50619	10.7559	8.82061	15.4115	9.83206	4.65542	11.8366	19.5553	22.2991	30.8406	19.9902
21.3456	13.7835	16.2849	13.1259	45.1036	10.6919	13.4351	11.6098	9.24206	36.8688	6.06416	8.50701	13.1813	32.0664	11.9962	34.1223	7.59939	77.3502	12.942	4.95962	7.5364	10.8167	8.87277	15.5836	9.91131	4.73348	11.7667	19.5671	22.4434	30.952	19.9867
21.4087	13.7974	16.4573	13.3335	45.7906	10.8118	13.3383	11.6889	9.23802	36.8412	6.16638	8.51882	13.2531	31.8087	11.9955	34.1302	7.62952	78.1626	13.2491	5.00915	7.54979	10.8393	8.87642	15.7916	9.97858	4.76645	11.7283	19.4542	22.603	31.143	20.0701
21.479	13.8297	16.5606	13.3904	46.4055	10.8701	13.2987	11.8036	9.28886	36.7714	6.26435	8.53877	13.3353	31.6211	12.0422	34.2494	7.63604	78.7912	13.5446	5.06521	7.54644	10.921	8.87546	16.1371	10.1006	4.80327	11.7903	19.3929	22.7699	31.1749	20.1501
21.5375	13.9749	16.7385	13.487	46.7312	10.9246	13.223	11.9124	9.31543	36.7158	6.27668	8.65319	13.5115	31.3592	12.1385	34.7015	7.6089	79.5488	13.789	5.09305	7.63551	11.0838	8.93705	16.4308	10.3255	4.88487	11.912	19.471	22.9028	31.1886	20.2127
21.5922	14.1118	16.9688	13.6808	46.757	11.011	13.0734	12.0245	9.3004	36.813	6.29622	9.54198	13.7215	31.0866	12.2207	35.0063	7.59472	80.7803	13.8923	5.11856	7.70341	11.2836	9.06543	16.6619	10.4651	4.99399	11.9372	19.5745	22.9746	31.2795	20.1941
21.6355	14.2054	17.1252	13.8046	46.7048	11.0948	12.9387	12.0808	9.22434	37.0596	6.36353	9.72051	13.8754	31.0783	12.3422	35.1057	7.61062	81.8768	14.0675	5.1269	7.75753	11.474	9.16535	16.823	10.5063	5.09526	11.8338	19.5077	23.0306	31.328	20.2977
21.6771	14.2296	17.1877	13.9605	46.6892	11.2187	12.793	12.1413	9.18523	37.3302	6.44082	9.79762	13.9344	30.9614	12.4701	35.1195	7.61207	82.1797	14.4017	5.15847	7.81207	11.6023	9.16102	16.8664	10.5237	5.15606	11.719	19.4954	23.0936	31.4391	20.6419
21.7064	14.2267	17.262	13.92	46.6624	11.2683	12.6873	12.153	9.19389	37.4557	6.50561	9.97106	14.0077	30.8014	12.6463	35.177	7.55911	83.1403	14.6271	5.24324	7.97843	11.71	9.19244	16.9983	10.5971	5.20187	11.6671	19.5272	23.1141	31.5482	20.8107
21.717	14.2436	17.3329	13.8193	46.6196	11.2972	12.6796	12.1705	9.20122	37.2947	6.55453	10.0999	14.2356	30.7328	12.7862	35.3751	7.52924	84.49	14.7775	5.35944	8.1084	11.8886	9.28621	17.2943	10.7113	5.22342	11.7715	19.5392	23.1355	31.6043	20.8427
21.7221	14.2898	17.3587	13.9635	46.9477	11.4085	12.636	12.3008	9.23251	37.2186	6.60382	10.1608	14.3813	30.6572	12.8841	35.6514	7.55339	84.9986	14.888	5.49096	8.13868	12.2106	9.34624	17.8011	10.8309	5.24316	11.8736	19.5077	23.1554	31.657	20.9412
21.7653	14.3277	17.3757	14.3313	47.5635	11.5253	12.5133	12.4585	9.23498	37.3838	6.67926	10.2398	14.4478	30.5944	12.9762	35.5641	7.54761	86.0954	14.9944	5.61897	8.11833	12.5947	9.37814	18.2545	10.8993	5.26228	11.9136	19.5765	23.1651	31.7272	21.1649
21.8009	14.3291	17.3538	14.5423	47.9767	11.6058	12.3451	12.5721	9.26557	37.6976	6.75582	10.3487	14.5586	30.436	13.1361	35.3901	7.51764	88.1479	15.1152	5.67121	8.12006	12.8986	9.44236	18.6207	10.9535	5.27709	11.9294	19.599	23.1917	31.8571	21.5545
21.8166	14.2898	17.3457	14.6483	48.4096	11.6664	12.1226	12.7011	9.32281	37.937	6.80693	10.6379	14.7375	30.2372	13.2708	35.2198	7.48148	90.343	15.3202	5.72983	8.10606	13.0738	9.58738	18.807	11.0621	5.30033	11.8617	19.6245	23.2305	32.0745	21.9279
21.8196	14.2338	17.3663	14.7226	49.2702	11.6871	11.9561	12.7683	9.42147	38.0818	6.86597	10.7044	14.9788	29.9462	13.3416	35.256	7.50468	92.6959	15.4534	5.77188	8.14274	13.1975	9.75876	18.8721	11.1991	5.33031	11.7614	19.5469	23.2465	32.3793	22.2395
21.8483	14.1177	17.3578	14.7635	50.2684	11.7126	11.8133	12.8212	9.46274	38.2666	6.96878	10.7624	15.0291	29.6463	13.4003	35.3588	7.51934	94.2668	15.5896	5.78641	8.28041	13.3156	9.90044	18.9887	11.3181	5.38375	11.6689	19.4453	23.225	32.5865	22.3166
21.8132	13.9825	17.3528	14.7386	51.2636	11.8156	11.7683	12.8896	9.42493	38.383	7.09014	10.8859	14.9553	29.5392	13.4771	35.3303	7.51832	95.4463	15.7606	5.79937	8.22173	13.5271	10.07	19.3732	11.4458	5.49096	11.5164	19.3832	23.2068	32.6233	22.3495
21.7616	13.7157	17.4412	14.7094	51.9781	11.9342	11.785	12.9549	9.39061	38.4544	7.14197	10.9595	15.0319	29.4257	13.5719	35.1911	7.51324	96.6825	15.8547	5.78	8.15032	13.678	10.2166	19.9083	11.5244	5.52651	11.4665	19.3908	23.2454	32.5405	22.5659
21.7004	13.4841	17.5758	14.7311	52.4247	12.1279	11.7403	13.0214	9.3901	38.5742	7.1657	10.9877	15.2163	29.1502	13.6515	35.0785	7.52363	97.8801	15.8944	5.76703	8.12777	13.825	10.2885	20.3026	11.6311	5.564	11.4743	19.4409	23.2663	32.5558	22.8821
21.7079	13.385	17.602	14.7927	52.8029	12.355	11.605	13.2268	9.39236	38.8878	7.17464	11.0152	15.4316	28.9127	13.73	35.0324	7.49447	99.2534	15.9273	5.75524	8.11505	14.0211	10.3675	20.4795	11.8199	5.59944	11.492	19.5434	23.1719	32.754	23.044
21.7401	13.3484	17.6823	14.8232	52.9953	12.5393	11.4043	13.408	9.39379	39.3894	7.18606	11.1143	15.5982	28.7342	13.7462	35.139	7.4428	100.833	16.0155	5.76616	8.14907	14.4223	10.5042	20.5772	12.0594	5.66176	11.4507	19.5989	23.0141	33.1198	23.2696
21.7357	13.1993	17.786	14.8739	53.2514	12.6141	11.2031	13.424	9.3982	40.0558	7.21765	11.1744	15.6856	28.5004	13.7204	35.0712	7.43685	101.584	16.1049	5.80094	8.20946	14.9025	10.5893	20.6706	12.2345	5.76307	11.4298	19.6291	22.9798	33.6039	23.5976
21.7285	12.9453	17.9476	14.9209	53.62	12.6444	11.0738	13.3746	9.41415	40.5336	7.30895	11.3228	15.7421	28.2462	13.6875	34.982	7.44271	102.074	16.1865	5.84201	8.24409	15.2278	10.838	20.7993	12.3705	5.79359	11.4606	19.6866	23.0611	34.0504	23.8458
21.7494	12.6025	18.0961	14.9183	54.1604	12.7619	10.9824	13.35	9.41207	40.6718	7.51019	11.4088	15.8692	28.0043	13.6181	34.9194	7.47091	103.039	16.3233	5.90224	8.22747	15.436	11.0474	20.8589	12.4529	5.811	11.481	19.7965	23.1939	34.4868	24.0261
21.7384	12.4484	18.2265	14.8438	54.8336	13.0093	10.9066	13.3504	9.3571	40.5621	7.62792	11.4494	16.0633	27.4704	13.5905	34.9279	7.50616	104.383	16.433	5.96274	8.23281	15.6507	11.1995	20.9968	12.5613	5.80629	11.4457	19.8527	23.2473	34.8297	24.2765
21.6011	12.4147	18.2678	14.8167	55.2441	13.3308	10.8332	13.3299	9.28371	40.4175	7.7038	11.9787	16.2618	26.9886	13.612	34.9067	7.52145	105.608	16.4661	6.01603	8.22796	15.8022	11.2983	21.1628	12.7003	5.80964	11.3861	19.7422	23.1541	34.9488	24.748
21.521	12.436	18.3841	14.8309	55.4963	13.5069	10.7767	13.2734	9.30793	40.3152	7.79074	12.1465	16.3966	26.8429	13.6395	34.9041	7.50747	106.241	16.4516	6.06663	8.21594	15.9963	11.4902	21.2652	12.8047	5.87864	11.3115	19.7392	22.9098	34.9252	25.2077
21.4977	12.4309	18.4471	14.8826	55.7472	13.6853	10.614	13.1915	9.32021	40.3926	7.84922	12.2129	16.5679	26.7596	13.6601	34.9211	7.49604	106.567	16.4808	6.11037	8.20767	16.1506	11.6495	21.3563	12.8907	6.00575	11.2751	19.7708	22.7364	34.8406	25.5589
21.5225	12.3599	18.4915	14.9593	56.06	13.8786	10.4629	13.1114	9.32867	40.5092	7.91853	12.3006	16.6699	26.6522	13.635	34.8886	7.48505	107.056	16.6021	6.16016	8.22791	16.2823	11.7557	21.5073	12.9976	6.08135	11.2002	19.8238	22.6299	34.9048	25.7788
21.5841	12.2326	18.4944	15.0378	56.5094	13.9861	10.4415	13.0214	9.33545	40.8405	7.95396	12.4042	16.7166	26.4954	13.6126	34.9481	7.4475	107.876	16.7212	6.2085	8.33474	16.3483	11.8046	21.7136	13.0668	6.10322	11.0928	19.7645	22.4609	35.0433	25.9391
21.6227	12.0385	18.5009	14.9874	56.8698	14.0733	10.3502	12.9867	9.3785	41.1843	7.99949	12.5942	16.8328	26.1256	13.5957	34.934	7.42455	108.601	16.82	6.23987	8.40539	16.3999	11.8765	21.9503	13.1139	6.12555	10.9636	19.629	22.3489	35.2039	26.1774
21.6978	11.8464	18.5651	14.9559	57.1677	14.1542	10.12	12.9727	9.42049	41.4984	8.0496	12.8612	17.0033	25.5799	13.5984	34.8568	7.44147	109.434	16.8512	6.27172	8.4131	16.4912	11.9444	22.1205	13.1379	6.17455	10.945	19.6032	22.3596	35.2444	26.75
21.8157	11.7359	18.5467	15.0125	57.5441	14.1864	9.78859	12.923	9.46433	41.7779	8.06455	13.1608	17.1194	25.1111	13.5527	34.7189	7.42885	110.253	16.9641	6.3094	8.45716	16.629	12.1191	22.2094	13.1779	6.23459	10.9279	19.6433	22.3621	35.3147	27.4555
21.7934	11.6365	18.4611	15.1755	58.1047	14.1678	9.49261	12.8793	9.48425	42.1676	8.08328	13.2415	17.1951	24.4899	13.526	34.5454	7.44517	110.896	16.9816	6.33171	8.47022	16.8553	12.5349	22.3279	13.2219	6.3005	10.8739	19.5831	22.4	35.5333	27.8408
21.7215	11.5124	18.5794	15.2745	58.5109	14.1872	9.36018	12.8505	9.38134	42.6997	8.17548	13.2598	17.3657	23.7048	13.4931	34.4343	7.41937	111.295	16.9615	6.34932	8.42256	17.1221	13.1644	22.3886	13.221	6.35346	10.7758	19.4415	22.3659	35.79	28.1309
21.6868	11.4072	18.7512	15.3116	58.7462	14.2806	9.26599	12.8159	9.20064	43.133	8.35584	13.3357	17.602	23.1826	13.4858	34.188	7.38672	111.973	16.9538	6.36977	8.3614	17.391	14.0462	22.4016	13.2576	6.46974	10.7294	19.3084	22.3901	36.1039	28.4327
21.6256	11.3357	18.7667	15.343	58.7087	14.3874	9.11676	12.7929	9.07595	43.5359	8.52485	13.3964	17.7416	22.8509	13.4919	34.0435	7.35134	113.059	17.0001	6.39205	8.35417	17.6213	14.5674	22.4003	13.4269	6.59882	10.7479	19.2168	22.3912	36.383	28.7515
21.6052	11.3348	18.7178	15.3627	58.5138	14.4957	8.98641	12.7501	8.99261	43.8531	8.63165	13.4894	17.8776	22.828	13.4889	34.0176	7.29952	113.589	17.0414	6.41617	8.45341	17.7466	14.8234	22.4208	13.5852	6.66299	10.7773	19.1377	22.3539	36.6004	29.1499
21.6107	11.3173	18.6309	15.4301	58.6221	14.6124	8.8553	12.7109	9.00364	44.2366	8.65818	13.625	18.0276	22.8516	13.5006	33.9365	7.24347	113.648	17.128	6.44437	8.57142	17.8111	15.0297	22.5769	13.666	6.68788	10.7869	19.0491	22.2315	36.7746	29.3776
21.4958	11.2338	18.6042	15.4516	59.0941	14.7504	8.78946	12.6662	9.07683	44.7092	8.69031	13.7011	18.2311	22.7882	13.4686	33.7268	7.18491	113.695	17.1177	6.46592	8.62341	17.9156	15.2059	22.7611	13.6592	6.70618	10.7644	19.0738	22.0873	37.0199	29.4397
21.4186	11.203	18.5468	15.434	59.3892	14.9024	8.74884	12.7501	9.12707	45.0178	8.73054	13.7285	18.4581	22.6766	13.4596	33.2636	7.17185	114.064	17.0832	6.48687	8.63067	18.0299	15.4774	22.887	13.5772	6.77358	10.7601	19.1631	21.9807	37.2372	29.9827
21.4312	11.0951	18.4839	15.34	59.4311	15.1165	8.72815	12.894	9.09472	45.1657	8.75581	13.8358	18.6827	22.6116	13.5211	33.0854	7.1458	114.8	17.0695	6.49607	8.64471	18.0276	16.2105	22.9279	13.4934	6.79013	10.777	19.1975	21.9174	37.3899	30.7422
21.4283	10.9857	18.4809	15.3496	59.4181	15.3441	8.73383	12.9148	9.13104	45.2085	8.74999	13.9184	18.8868	22.6538	13.5576	33.0405	7.06894	115.257	17.0662	6.49911	8.65226	18.0338	16.6836	23.017	13.4565	6.81088	10.77	19.2223	21.9402	37.45	31.3733
21.3835	10.8913	18.5329	15.3846	59.3421	15.6082	8.75358	12.9123	9.07497	45.2253	8.75305	13.9701	18.9878	22.822	13.6439	33.0506	7.01756	115.278	17.0545	6.49204	8.72023	18.1416	17.4948	23.0945	13.4653	6.84585	10.7469	19.2293	21.9664	37.5559	31.7458
21.3495	10.8263	18.5769	15.403	59.1818	15.9592	8.85941	12.9159	9.02274	45.1158	8.80034	14.0465	19.161	22.9658	13.8307	32.8247	7.01607	114.955	17.0795	6.51804	8.86073	18.2343	18.0277	23.1651	13.3741	6.85866	10.7284	19.2266	21.9079	37.6526	32.292
21.3455	10.8129	18.595	15.4763	59.3303	16.337	8.95487	12.8966	8.97812	44.9319	8.8383	14.1236	19.3195	22.8862	14.0439	32.5338	7.01684	114.568	17.1336	6.54001	8.92525	18.2952	18.2024	23.2444	13.2936	6.84733	10.7345	19.0407	21.7405	37.6713	33.0675
21.353	10.7653	18.4928	15.524	59.5798	16.6473	8.98571	12.8486	8.93975	44.7981	8.82713	14.1888	19.5062	22.7338	14.1965	32.3507	7.00467	114.264	17.1936	6.56123	8.97154	18.3788	18.3363	23.3119	13.2825	6.84387	10.7479	18.8261	21.5427	37.7154	33.928
21.3798	10.69	18.3386	15.4681	59.6931	16.8505	8.98906	12.7976	8.93464	44.9552	8.96179	14.2548	19.6511	22.6636	14.3367	32.1593	7.01376	113.945	17.2954	6.57877	9.01597	18.529	18.6087	23.4403	13.3295	6.86229	10.7647	18.6542	21.4338	37.7012	34.6569
21.4677	10.5792	18.2626	15.597	59.7952	16.9327	8.97419	12.673	8.94451	45.3727	9.08655	14.2561	19.8634	22.5394	14.4437	31.7893	7.0268	113.735	17.2699	6.59353	9.05591	18.6901	19.1934	23.597	13.3395	6.8954	10.7696	18.6358	21.402	37.6202	35.4111
21.4645	10.4082	18.254	15.6969	59.8664	16.9973	8.99991	12.5594	8.96571	46.0169	9.1265	14.1389	20.0254	22.2588	14.5517	31.5545	7.01486	113.247	17.1273	6.5634	9.05299	18.7965	19.6856	23.6361	13.3134	6.98193	10.7639	18.6638	21.3314	37.522	35.8605
21.3024	10.301	18.2764	15.6726	59.9859	17.0661	9.11476	12.4868	9.01773	46.8748	9.17327	14.1586	20.0469	21.9369	14.7043	31.4307	7.02347	112.715	17.1772	6.4924	9.05512	18.8473	20.2885	23.549	13.2208	7.08337	10.772	18.7175	21.1618	37.2469	36.1805
21.091	10.2724	18.1934	15.5308	60.0691	17.1014	9.13082	12.4493	9.17796	47.4242	9.20987	14.298	20.1247	21.5972	14.8066	31.0292	6.99892	112.167	17.3756	6.41604	9.07617	18.8512	20.8831	23.5134	13.1836	7.17726	10.7359	18.8026	21.0544	36.9369	36.5374
20.9416	10.2718	18.0329	15.4533	59.9504	17.1213	9.07892	12.4409	9.44252	47.666	9.21121	14.4312	20.314	21.1266	14.9819	30.6936	6.92911	111.705	17.4995	6.38752	9.2037	18.8389	21.3406	23.5612	13.2073	7.20053	10.7125	18.9297	21.0597	36.6206	37.0277
20.887	10.2499	17.9152	15.4342	59.7505	17.1527	9.01543	12.3742	9.72831	47.9233	9.2098	14.5136	20.6138	20.7908	15.1945	30.5538	6.89337	110.885	17.4941	6.37715	9.38769	18.8432	21.7798	23.595	13.1942	7.23831	10.7262	19.0327	20.9728	36.3954	37.4712
20.8379	10.1901	17.9322	15.5466	59.5797	17.1788	8.92859	12.2754	10.0995	48.2801	9.25715	14.6123	20.852	20.7873	15.387	30.2613	6.85408	110.539	17.3911	6.34409	9.44552	18.8703	22.0098	23.6348	13.1455	7.29525	10.756	19.0999	20.8428	36.1482	37.6647
20.722	10.1932	17.8589	15.7574	59.4107	17.1774	8.88905	12.1568	10.4064	48.4731	9.27942	14.8022	20.9452	20.7123	15.6082	30.0489	6.65899	110.845	17.4216	6.30405	9.44298	18.9011	22.158	23.666	13.0444	7.34869	10.7754	19.1612	20.7635	35.7342	37.8599
20.4952	10.2765	17.7864	15.9629	59.3824	17.1223	8.88988	12.0316	10.6284	48.5542	9.28544	14.9112	21.0246	20.5143	15.9134	30.0927	6.52465	111.055	17.5357	6.26569	9.48621	18.9554	22.2947	23.6837	12.9653	7.44046	10.8149	19.2235	20.7292	35.4307	38.1508
20.1687	10.291	17.7518	16.1063	59.4372	17.0948	8.95331	11.928	10.7315	48.5867	9.30949	14.9137	21.2536	20.2726	16.0901	30.109	6.48281	110.84	17.6166	6.22821	9.55227	19.0015	22.4602	23.7647	12.9022	7.5536	10.8214	19.2664	20.6928	35.267	38.3927
19.8908	10.1612	17.6943	16.2271	59.4324	17.1094	9.02365	11.8362	10.8209	48.662	9.35547	14.8048	21.5778	20.1876	16.1046	29.9393	6.48102	110.288	17.6242	6.16578	9.60052	19.1082	22.6587	23.7683	12.9094	7.60657	10.7985	19.2896	20.5187	35.0002	38.5617
19.7842	10.0155	17.6856	16.2819	59.3258	17.0592	9.07016	11.7588	10.9962	48.6117	9.37439	14.8669	21.8714	20.251	16.2168	29.7348	6.41752	109.752	17.5004	6.16052	9.60013	19.2433	22.8919	23.7553	12.8972	7.61418	10.7919	19.3144	20.3907	34.713	38.784
19.8201	9.84503	17.6588	16.2412	58.9632	16.971	9.11874	11.6399	11.2926	48.4799	9.39219	15.036	21.9127	20.3386	16.3948	29.6308	6.37658	109.622	17.16	6.16756	9.65423	19.3385	23.0131	23.775	12.7971	7.60295	10.8237	19.3072	20.3105	34.5645	39.5815
19.8701	9.72118	17.6206	16.3463	58.4878	16.9456	9.15017	11.594	11.6152	48.267	9.41553	15.1935	22.0228	20.4345	16.7695	29.6384	6.37111	109.168	17.0396	6.16876	9.61751	19.4461	23.0363	23.7273	12.645	7.62233	10.8946	19.3503	20.1976	34.4003	40.3792
19.8978	9.66036	17.6273	16.6823	58.1939	16.9338	9.10343	11.5867	11.9805	48.0916	9.38245	15.2389	22.1518	20.4104	17.2511	29.6335	6.37877	108.951	17.1335	6.16875	9.60316	19.512	23.1081	23.8875	12.5647	7.66819	10.9941	19.5265	20.057	34.2044	40.7844
19.8227	9.59712	17.6463	17.1241	58.1117	16.8859	9.08037	11.4771	12.2412	47.8996	9.3939	15.1967	22.3511	20.3864	17.7722	29.5467	6.36035	108.761	17.0801	6.18202	9.60119	19.5428	23.2	24.0839	12.5137	7.68188	11.0815	19.6032	19.9451	34.083	41.076
19.6931	9.4946	17.613	17.3181	58.1537	16.8967	9.0761	11.3282	12.3062	47.8559	9.45086	15.177	22.5972	20.3904	18.1687	29.6058	6.30507	108.469	16.9267	6.18917	9.64364	19.5119	23.3266	24.2163	12.416	7.66103	11.0952	19.5545	19.9336	34.0081	41.5716
19.6398	9.46907	17.5795	17.4983	58.1975	16.9102	9.10443	11.2782	12.3531	48.1631	9.47982	15.1757	22.8564	20.3104	18.5293	29.6554	6.28976	108.222	16.7922	6.2203	9.72994	19.4347	23.3934	24.4985	12.3443	7.66612	11.124	19.5104	19.9217	33.9718	42.2897
19.6661	9.42773	17.6037	17.7121	57.8691	16.9547	9.12635	11.2416	12.4771	48.5097	9.44045	15.1999	23.1067	20.1672	18.8481	29.2769	6.26553	107.851	16.7135	6.25608	9.84774	19.4071	23.407	24.8391	12.2702	7.67311	11.2129	19.4865	19.9219	33.8482	42.7609
19.8494	9.36714	17.6159	17.9559	57.2507	16.957	9.14735	11.1753	12.6039	48.6493	9.40161	15.2108	23.262	19.9746	19.2031	28.6428	6.26304	107.407	16.6934	6.27213	9.88807	19.4373	23.4201	25.1438	12.2064	7.66358	11.2509	19.4769	19.9187	33.5966	43.0718
20.0176	9.26614	17.6577	18.0455	56.6479	16.9411	9.15972	11.1607	12.7454	48.7116	9.34479	15.1801	23.4	19.8163	19.6655	28.1329	6.26505	107.011	16.5894	6.2827	9.87106	19.5378	23.4368	25.3927	12.197	7.65596	11.2249	19.4727	19.9517	33.3155	43.4697
19.962	9.1959	17.6918	18.0268	56.2291	16.9076	9.17105	11.0631	12.9275	48.7501	9.30696	14.755	23.5679	19.733	20.0828	27.8572	6.23014	106.393	16.4897	6.28635	10.1049	19.5966	23.4527	25.4178	12.1563	7.61656	11.2037	19.346	19.9711	33.0211	43.8591
19.8365	9.05672	17.7105	17.9166	55.8778	16.9191	9.1964	10.8856	13.1406	48.6697	9.30373	14.729	23.7204	19.7592	20.3782	27.5985	6.12475	105.849	16.4958	6.30127	10.2614	19.6183	23.462	25.4379	12.009	7.58215	11.1311	19.1713	19.9515	32.7914	44.1159
19.7647	8.9916	17.7348	17.8649	55.689	16.9682	9.27783	10.7261	13.2959	48.6108	9.31934	14.6985	23.7764	19.7683	20.6151	27.3221	6.05357	105.746	16.5475	6.32915	10.4153	19.6695	23.417	25.5062	11.8626	7.55669	11.0908	19.0122	19.8769	32.5859	44.5909
19.7008	8.9786	17.8171	18.0079	55.4777	16.9864	9.37167	10.7042	13.473	48.6236	9.30951	14.6239	23.9726	19.5807	20.8856	27.302	6.01799	105.158	16.571	6.34673	10.6335	19.7357	23.4018	25.5485	11.7474	7.54785	11.0696	18.9351	19.7903	32.3136	45.2462
19.7366	8.95497	17.8032	18.386	55.3228	16.9541	9.41486	10.7063	13.6353	48.7255	9.27494	14.5231	24.1045	19.4006	21.2152	27.2478	6.02949	104.438	16.579	6.39447	10.7816	19.752	23.3834	25.5025	11.6524	7.56721	11.0585	18.8153	19.7138	32.0474	45.8582
19.7624	8.89974	17.7193	18.64	55.2097	16.8892	9.43166	10.7142	13.7648	48.8281	9.25289	14.471	24.261	19.2127	21.6103	27.0768	6.06049	103.99	16.6649	6.45654	10.7885	19.6654	23.3715	25.3634	11.6023	7.60486	11.071	18.6779	19.6725	31.9018	46.3601
19.7258	8.81215	17.6226	18.7946	55.2122	16.7883	9.49502	10.6929	13.8491	48.9835	9.26947	14.4798	24.3225	18.9494	21.9776	26.9069	6.07896	102.849	16.8489	6.48556	10.8437	19.5581	23.3945	25.2844	11.5917	7.61373	11.0256	18.5915	19.7137	31.7349	47.041
19.6906	8.77055	17.6093	18.8806	55.1843	16.7143	9.52666	10.6689	13.9246	49.0158	9.28728	14.499	24.3352	18.8592	22.2228	26.8163	6.07777	101.973	17.0976	6.50891	10.9274	19.3876	23.413	25.3106	11.5823	7.62055	10.9754	18.5894	19.759	31.5522	47.6011
19.6955	8.67224	17.6017	18.936	54.8356	16.6558	9.58811	10.5992	14.1141	49.0181	9.26229	14.5182	24.3549	18.7692	22.6994	26.6874	6.04401	100.734	17.1929	6.48707	10.9299	19.257	23.4235	25.4855	11.5647	7.62758	10.8743	18.6445	19.7775	31.2544	48.3476
19.7076	8.57517	17.5853	18.9873	54.3173	16.6322	9.65068	10.5176	14.3283	49.0116	9.22402	14.5671	24.3811	18.6319	23.0395	26.4954	5.99019	99.1759	17.1213	6.45129	11.0984	19.1722	23.3996	25.6273	11.5074	7.61972	10.8302	18.6687	19.7004	30.9797	49.4924
19.701	8.50436	17.5547	19.1171	53.9274	16.6114	9.72475	10.4162	14.6549	49.0275	9.2235	14.583	24.4833	18.5634	23.1865	26.3047	5.97528	97.4167	17.0948	6.40716	11.3846	19.082	23.3465	25.7325	11.4393	7.6206	10.8113	18.5545	19.7055	30.8411	50.7
19.6482	8.44472	17.516	19.3144	53.6448	16.588	9.81685	10.331	15.0036	49.0271	9.25729	14.4534	24.5776	18.5633	23.3276	26.0006	5.98682	95.9313	17.1714	6.37677	11.7151	18.9678	23.3399	25.7703	11.3367	7.62887	10.7529	18.4655	19.8259	30.7105	51.228
19.7033	8.33719	17.5536	19.576	53.2365	16.5452	9.81776	10.3072	15.208	48.9113	9.26401	14.4438	24.5792	18.5724	23.53	25.7471	6.00731	94.5997	17.2013	6.40636	12.1465	18.9245	23.2553	25.7461	11.2339	7.62417	10.6719	18.4479	19.8863	30.5445	51.6944
19.9	8.18291	17.6709	19.888	52.4644	16.5167	9.77812	10.2686	15.3168	48.7032	9.24606	14.4468	24.6203	18.6123	24.2414	25.7265	6.02682	93.7549	17.2609	6.38506	12.4467	18.9187	23.1322	25.6315	11.1852	7.61487	10.595	18.4894	19.928	30.3807	52.4823
20.1247	8.00339	17.798	20.1979	51.4299	16.4552	9.76104	10.0607	15.4251	48.5859	9.26454	14.3758	24.668	18.6818	24.7823	25.6708	6.07385	93.2118	17.3052	6.37919	12.8534	18.9132	23.0667	25.4248	11.043	7.61541	10.4906	18.6003	20.0056	30.3006	53.5146
20.223	7.90026	17.8609	20.4509	50.6036	16.3993	9.75373	9.77836	15.597	48.6516	9.27761	14.3546	24.6778	18.7469	25.6502	25.5636	6.08225	92.0944	17.289	6.43782	13.2785	18.8875	22.988	25.3579	10.9175	7.66047	10.4128	18.6602	20.0971	30.2413	54.2903
20.2169	7.83193	17.7739	20.5569	50.0695	16.3533	9.69475	9.68771	15.7255	48.783	9.29406	14.3838	24.7081	18.9174	27.0594	25.4838	6.09678	91.1121	17.2394	6.55689	13.5681	18.7584	22.9213	25.6189	10.8158	7.72206	10.3805	18.6009	20.108	30.2167	54.77
20.2124	7.74763	17.7248	20.663	49.6358	16.2775	9.61747	9.70382	15.8199	48.7295	9.32248	14.4601	24.8169	19.0141	28.052	25.3814	6.08419	90.5219	17.2781	6.70461	13.8906	18.4863	22.8825	26.2031	10.7192	7.74122	10.3634	18.5263	20.1442	30.127	54.9647
20.3028	7.69654	17.795	20.8026	49.1865	16.1804	9.54062	9.71002	15.8736	48.5049	9.38254	14.5103	25.1231	19.055	28.5522	25.2838	6.05697	89.9949	17.4198	6.99014	14.1247	18.2281	22.85	26.7006	10.615	7.73109	10.3539	18.4537	20.1961	29.9284	55.1617
20.4461	7.69659	17.9633	20.9773	48.8471	16.1464	9.49009	9.69352	15.944	48.3066	9.40915	14.4604	25.3231	19.0763	28.9093	25.2588	6.04728	89.7923	17.4577	7.41139	14.4719	17.989	22.8196	26.8318	10.5388	7.72879	10.323	18.3829	20.2394	29.7684	55.3899
20.599	7.68905	18.0032	21.0935	48.4103	16.161	9.47933	9.69801	16.0713	48.2046	9.44845	14.4558	25.4005	19.0894	29.2866	25.3302	6.07187	89.6418	17.4405	7.76827	15.0558	17.8048	22.7887	26.7909	10.3791	7.73544	10.3464	18.3329	20.0975	29.7845	55.5612
20.7426	7.6159	17.9669	21.2073	47.592	16.1406	9.44434	9.74884	16.2371	48.1962	9.48731	14.45	25.5389	19.1216	29.8451	25.3906	6.07815	88.9912	17.4623	8.07485	15.4834	17.6937	22.7725	27.1962	10.1426	7.74504	10.3387	18.3421	19.8347	29.7829	55.7078
20.9747	7.50821	17.9177	21.3661	46.579	16.0263	9.4051	9.80443	16.3772	48.3492	9.48373	14.4673	25.6298	19.1322	30.3709	25.3796	6.08582	87.471	17.5915	8.27188	15.7644	17.6405	22.7328	27.6587	9.9932	7.76792	10.3372	18.4162	19.5633	29.5552	55.8782
21.481	7.45062	17.8903	21.576	45.7419	15.8965	9.34024	9.82123	16.5342	48.5255	9.49109	14.4568	25.6466	19.0858	30.7929	25.3103	6.09499	85.8532	17.7769	8.37217	16.2526	17.6083	22.6476	28.1018	9.86267	7.78419	10.314	18.4676	19.4366	29.0598	56.083
[truncated: 383 more rows]

## Sheet: Treadmill
ID01	ID02	ID03	ID04	ID05	ID06	ID07	ID08	ID09	ID10	ID11	ID12	ID13	ID14	ID15	ID16	ID17	ID18	ID19	ID20	ID21	ID22	ID23	ID24	ID25	ID26	ID27	ID28	ID29	ID30	ID31
[truncated: 1,000 more rows]

[truncated: 1 more sheets: Overground]
