# Supplementary material for: The FreeD module for the Lokomat facilitates a physiological movement pattern in healthy people – a proof of concept study
Source: J Neuroeng Rehabil. 2019 Feb 6;16:26. doi: 10.1186/s12984-019-0496-x (PMC6366098; doi:10.1186/s12984-019-0496-x)
Supplement: Supplementary file 3 — Source data. (ZIP 16134 kb) [file 12984_2019_496_MOESM3_ESM.zip › 6_Vastus_medialis_JNER.xlsx]

## Sheet: FreeD
ID01	ID02	ID03	ID04	ID05	ID06	ID07	ID08	ID09	ID10	ID11	ID12	ID13	ID14	ID15	ID16	ID17	ID18	ID19	ID20	ID21	ID22	ID23	ID24	ID25	ID26	ID27	ID28	ID29	ID30	ID31
36.8047	55.8811	22.3329	111.59	23.2614	70.9596	36.382	9.31867	25.6038	99.0943	19.6637	35.7623	45.6037	77.0405	52.1117	14.1577	66.7624	48.6323	12.2528	26.6402	36.1619	33.5907	9.58005	3.54477	18.1083	17.176	48.8735	35.7507	13.1376	29.2581	61.6151
37.2831	56.5135	22.7607	114.253	24.0227	71.5287	36.9739	9.37959	25.9889	100.783	19.9492	36.1848	45.6085	79	54.9364	14.403	67.7172	48.5504	12.6014	26.9583	36.401	34.1651	9.79348	3.51385	18.2886	17.4135	48.7809	35.6829	13.1616	29.6816	62.2048
37.4653	57.3572	23.1466	116.956	25.1292	71.9993	37.3056	9.43549	26.5826	102.986	20.2898	36.9423	45.5552	80.9546	57.4865	14.6958	68.9898	48.8025	13.3821	27.7705	36.4839	34.8458	9.94282	3.45741	18.5495	17.9616	48.6044	35.6908	13.1456	30.0432	63.3439
37.5969	57.8359	23.4178	119.198	25.936	72.3357	37.5009	9.5414	27.6886	105.39	20.8683	37.9411	45.4665	83.2067	58.8988	15.0663	69.8805	49.6005	14.4115	28.7297	36.4204	35.4788	10.0105	3.40299	18.6483	18.61	48.5586	35.6905	13.1198	30.5763	63.7379
37.6384	58.4614	23.5903	124.562	26.3565	72.6987	37.7384	9.67233	29.6382	107.029	21.225	38.7809	45.6288	86.0057	60.0061	15.2319	70.3641	50.5237	14.9559	29.5802	36.2669	35.9329	10.0889	3.38724	18.8105	19.0278	48.491	36.0856	13.1139	31.0201	63.6414
37.5749	59.7609	23.8031	128.01	26.6481	73.5688	38.1716	9.78611	31.5746	107.769	21.6446	39.2755	45.6144	88.9425	60.4259	15.3216	70.8964	50.978	16.7519	30.0151	36.2665	36.2554	10.2485	3.37613	18.994	19.1892	48.1942	36.6724	13.0802	31.5704	63.8383
37.4916	61.0634	23.94	128.729	27.4019	73.8853	38.5562	9.89893	32.7711	108.739	22.1226	39.6924	45.5374	91.3893	61.5647	15.4242	71.4965	51.5624	18.9526	30.2374	36.4018	36.8029	10.4645	3.35544	19.001	19.3063	47.708	36.6232	13.0611	32.5852	64.4234
37.6081	61.725	24.1619	130.599	27.8373	74.2352	38.8368	10.1171	33.6316	110.052	22.4818	40.5168	45.8139	93.2357	63.4077	15.5554	72.1075	52.237	20.126	30.5477	36.525	37.3662	10.6973	3.34892	19.278	19.4629	47.4889	36.3351	13.0824	33.7112	64.8598
37.9196	62.2991	24.4588	132.051	28.3204	75.13	39.0367	10.3306	34.3893	111.94	22.6329	41.4649	46.0879	94.6349	64.5655	16.0273	72.881	52.7521	20.8672	31.0811	36.7061	37.9118	10.8998	3.31128	19.9201	19.7384	47.4362	36.0433	13.0308	34.6302	65.591
38.1771	63.6695	24.7205	133.191	28.9219	76.3313	39.4123	10.5418	35.0628	113.871	22.9407	42.1419	46.2391	95.4263	66.0549	16.6369	74.0028	53.0743	21.7268	31.6533	36.7281	38.615	10.9839	3.2731	20.238	20.086	47.2922	35.8547	13.0163	35.4229	66.6367
38.2743	64.9807	24.7316	134.297	29.312	77.0794	39.9181	10.6986	35.5507	115.413	23.3101	42.6393	46.352	96.3317	67.9526	17.1873	74.9764	53.5221	22.6123	32.3172	36.6829	39.4591	11.0868	3.26431	20.455	20.6408	47.1892	35.7777	12.998	35.9775	67.3982
38.2064	65.8681	24.8527	135.149	29.5411	77.3419	40.2663	10.8421	35.9396	116.462	23.5143	43.0244	46.4932	97.3792	70.6372	17.427	75.4899	54.0887	23.374	32.9908	36.8178	40.0844	11.2485	3.26218	20.6294	21.2049	47.4713	35.7563	12.9727	36.7345	68.0001
38.1731	66.2325	24.9898	136.914	29.6416	77.5886	40.3101	10.9503	36.2295	117.147	23.5515	43.4442	46.6045	98.3612	72.6243	17.5113	75.8826	54.5612	23.7374	33.5146	37.2177	40.6045	11.4788	3.26585	20.727	21.5298	47.8232	35.6621	12.993	37.4135	68.5652
38.2065	66.8114	25.0795	138.373	29.8159	77.9393	40.5209	10.9749	37.1957	118.479	23.6623	44.2204	46.6487	99.2113	73.9742	17.7787	76.298	55.3126	24.4827	33.7835	37.5921	40.9381	11.6723	3.26121	20.8505	21.629	47.7159	35.4841	13.0435	38.2654	68.9443
38.3459	67.3917	25.2022	138.815	30.1381	78.5292	40.9403	11.0234	38.367	120.422	23.7909	44.7141	46.6901	99.8396	76.6846	18.3365	76.9458	56.4026	25.2965	33.9652	38.0248	41.1299	11.7693	3.25658	20.9782	21.9176	47.5103	35.6585	13.0446	39.1542	69.3898
38.496	67.7092	25.4134	139.849	30.7025	79.1599	41.2291	11.0987	39.1625	122.271	23.9797	45.2197	46.7583	100.459	79.0846	18.7186	77.9417	57.0995	25.8604	34.4682	38.6372	41.3768	11.8729	3.26556	21.0782	22.3915	47.812	35.662	13.0685	39.4418	70.1121
38.2919	68.3953	25.6178	141.615	31.3297	79.4828	41.4488	11.2194	39.6651	123.732	24.0984	46.0865	47.1307	100.942	80.7376	18.9346	78.5215	57.1378	26.4242	35.0154	39.2786	41.7644	12.0579	3.2732	21.1436	22.7972	48.3317	35.6673	13.0654	39.7912	70.7185
37.7999	68.7311	25.6901	142.521	32.0399	79.5907	41.7688	11.3189	40.3772	124.789	24.5028	46.9059	47.9028	101.372	82.6023	19.1912	78.5603	57.2775	27.2066	35.5401	39.6988	42.1123	12.2375	3.28832	21.2738	23.0769	48.4452	35.8788	13.0386	40.4604	70.8945
37.2395	69.1751	25.7929	143.199	32.6588	79.9354	41.9954	11.3438	40.9065	125.595	24.825	47.6342	48.3935	101.965	85.2978	19.5642	78.6394	57.5723	28.41	36.0325	40.267	42.411	12.387	3.30847	21.3748	23.6724	48.2621	36.5874	12.9922	40.8517	71.161
36.915	70.2071	25.8338	143.412	32.8535	80.2614	42.2684	11.4014	41.4498	126.624	24.9381	48.4389	48.7386	102.505	86.7077	20.1031	78.7892	57.8873	29.0695	36.64	40.7301	42.6652	12.5137	3.30132	21.4057	24.6817	48.0564	36.979	13.0017	41.0627	71.8382
36.7762	70.6387	25.8816	144.779	32.8723	80.6788	42.5367	11.4651	42.2011	127.86	25.302	49.4764	49.3549	102.8	87.5516	20.5125	78.8112	58.1468	29.553	37.6533	41.4457	43.0031	12.7048	3.29813	21.4777	25.5829	48.1261	37.0061	13.0197	41.3239	72.5441
36.5464	70.9508	26.1246	148.11	32.8904	81.0498	42.7171	11.5406	43.0784	128.963	25.8098	50.3501	49.7331	102.951	89.0997	20.6907	78.714	58.1949	30.7326	38.92	42.5637	43.7213	12.9066	3.30891	21.5539	25.9472	48.4941	37.1596	12.99	41.5253	72.8587
36.3043	71.4956	26.4131	150.158	33.3993	81.0266	43.0301	11.6491	43.6628	129.573	26.2112	50.8233	50.3345	103.247	90.5761	20.8311	78.7434	57.9688	31.9147	39.8381	43.2126	44.4254	13.1099	3.32645	21.5766	26.2304	48.8973	37.3383	12.9136	42.0826	73.6859
36.1885	71.9377	26.3927	152.79	34.1176	80.9463	43.3696	11.6803	44.093	130.058	26.4996	51.1644	50.3653	103.624	92.045	20.9775	78.7647	57.8292	32.81	40.324	43.573	44.7325	13.33	3.34443	21.6939	26.7386	49.292	37.5071	12.9257	42.5825	75.1338
36.1657	72.1324	26.3286	156.23	34.8017	80.9396	43.4097	11.7123	44.5432	130.468	26.7984	51.5942	50.1809	103.815	93.3672	21.067	78.7457	58.3091	33.4441	40.845	43.8073	44.7719	13.6825	3.34994	21.7633	27.4285	49.4791	37.4731	12.9781	43.0266	76.5359
36.1906	72.5565	26.4976	158.55	35.3988	81.2333	43.676	11.8434	44.9437	130.615	26.9932	52.2359	49.9092	103.928	95.4381	21.1392	78.7212	59.1651	34.5725	41.3204	43.8529	44.7462	14.2054	3.46171	21.813	28.1387	49.4923	37.6624	12.9802	43.7686	77.9062
36.097	73.1146	26.7786	159.221	36.277	81.5999	44.1011	11.9827	45.2322	130.857	27.2621	52.8953	49.4827	104.19	97.4548	21.1993	78.6499	59.4846	35.8953	41.8842	43.8971	44.9508	14.6202	3.6159	21.8443	28.6812	49.3393	37.8356	12.9184	44.7267	79.3492
35.9013	73.9701	26.918	159.388	36.9949	81.56	44.4476	12.0979	45.616	130.958	27.5289	53.1292	49.218	104.586	98.9124	21.3832	78.6059	59.6193	37.034	42.5519	44.5313	45.3277	14.9942	3.68568	21.8348	28.9529	49.1661	37.6408	12.8971	45.7621	80.1929
35.7408	75.1543	26.8579	160.708	37.5904	81.4246	44.4419	12.1967	45.9228	131.078	27.86	53.5995	49.1646	104.973	100.457	21.6085	78.7529	59.8029	37.546	43.3266	45.5059	45.6112	15.2077	3.81306	21.9801	29.0572	49.3856	37.5581	12.9617	46.7349	80.7926
35.6853	75.7443	26.8842	162.086	37.8354	81.7035	44.2648	12.1995	46.0217	131.715	28.0828	54.1722	48.9608	105.422	102.233	21.7047	78.9624	60.2868	38.4924	43.7608	46.1728	45.9508	15.4011	3.90526	22.216	29.1402	49.7374	37.3955	13.0516	47.5162	81.6117
35.7024	76.4828	26.8686	164.207	37.9432	81.9654	44.4073	12.1825	46.3158	132.51	28.292	54.916	48.7048	106.039	103.375	21.754	79.0285	60.5522	40.3199	44.0661	46.3415	46.306	15.6923	4.08348	22.1086	29.3594	49.8215	37.0478	13.0298	47.9715	82.4337
35.718	76.9821	26.6699	167.439	38.3923	81.8094	44.7375	12.2305	46.7314	133.583	28.4075	55.3979	48.4571	106.956	104.49	21.9444	78.9264	60.562	41.5611	44.52	46.2516	46.5024	16.069	4.39994	22.178	29.6573	49.6967	36.8687	12.9561	48.513	83.2592
35.7326	77.6362	26.4033	169.422	39.0352	81.4875	44.9539	12.3681	46.9771	135.354	28.7731	55.5671	48.1536	107.907	105.937	22.102	78.8518	60.6654	41.9937	45.2167	46.3317	46.6	16.5125	4.73081	22.3696	29.8726	49.7589	36.5708	12.8801	48.949	83.6571
35.7888	78.4174	26.4202	169.827	39.4205	81.4141	44.9186	12.4165	47.1222	137.222	29.2577	55.7353	47.9945	108.776	107.718	22.2088	78.7605	61.1965	42.5002	46.1033	46.788	46.8417	16.9661	4.98199	22.6261	29.9143	49.8879	36.7789	12.8026	49.1755	83.7231
35.7822	79.3139	26.5316	171.326	39.6921	81.4975	44.9412	12.4381	47.1899	137.883	29.7806	56.1083	47.9098	109.449	109.579	22.2681	78.6213	61.6776	43.3264	46.8421	47.1265	47.2264	17.3421	5.12445	22.8194	29.9655	49.6488	37.5894	12.7686	49.384	84.3853
35.6953	80.0444	26.6319	172.854	40.1854	81.1421	45.1227	12.5153	47.1782	137.589	30.0287	56.5018	47.6585	109.64	110.487	22.3537	78.5083	62.0343	43.9048	47.2259	47.5549	47.7375	17.4334	5.15765	22.9775	30.1718	49.4341	38.0857	12.748	49.5604	85.0119
35.6377	80.0055	26.6825	173.212	40.3933	80.4535	45.5855	12.628	47.2263	137.478	30.1211	56.7637	47.4024	109.66	110.94	22.4404	78.3089	62.1419	44.2764	47.6488	48.2096	48.2566	17.5822	5.27512	23.0611	30.5397	49.5421	38.1826	12.7128	49.6819	85.6538
35.529	80.2296	26.7416	174.778	40.4234	80.263	46.0549	12.792	47.2564	137.878	30.2367	56.8085	46.8615	109.862	112.153	22.4724	78.235	62.4831	44.8242	48.3674	48.688	48.6267	17.961	5.39385	23.1835	30.984	49.7452	38.0326	12.6305	49.8796	86.0921
35.2793	80.7785	26.6516	175.859	40.5631	80.2278	46.1817	12.909	47.4196	139.27	30.5409	56.7908	46.5526	110.166	114.179	22.4978	78.2761	62.8617	45.3306	48.9127	49.0026	48.907	18.4014	5.46783	23.2522	31.2624	49.9777	37.9179	12.5325	50.163	86.1993
35.142	81.6058	26.5512	178.211	40.7574	80.061	46.1432	12.9604	47.6637	141.738	30.6638	56.9209	46.4292	110.432	115.316	22.624	78.2191	62.9437	46.3788	49.3474	49.3936	49.16	18.6392	5.56636	23.49	31.351	50.0089	38.0342	12.4141	50.4728	86.2299
35.0925	81.7078	26.6475	180.993	40.8188	79.6305	45.9682	13.0085	47.8344	143.946	30.8997	56.9746	46.2401	110.7	116.852	22.849	77.8995	62.74	48.2264	49.9048	49.8641	49.3489	19.0718	5.71428	23.6652	31.3865	49.823	37.9773	12.3506	50.6728	86.3832
35.0128	81.5117	26.6408	183.131	40.8627	79.0852	45.841	13.0421	48.2104	145.144	30.9403	57.0149	46.0684	110.788	118.482	23.0827	77.5491	62.5372	49.325	50.7116	50.3823	49.6932	19.7363	5.82735	23.7925	31.2241	49.5998	37.7497	12.3515	50.7979	86.6741
34.936	81.7364	26.6159	185.355	40.9374	78.4926	46.0802	13.025	48.3905	146.773	30.9419	56.8667	45.9965	110.818	119.432	23.159	77.3904	62.3966	50.392	51.5919	50.8013	50.0526	20.3058	5.87268	23.7592	31.1774	49.5275	37.9329	12.2934	50.9138	87.4526
34.7846	81.4959	26.7289	188.281	41.0769	77.4544	46.2801	13.036	48.5401	149.606	30.9751	56.5811	45.8545	111.021	119.949	23.2623	77.2587	62.2882	51.8644	52.4299	51.314	50.1378	20.899	6.07486	23.5878	31.2808	49.6706	38.187	12.137	50.9119	88.8212
34.5581	80.5347	26.7895	193.328	41.1878	76.2381	46.2494	13.0535	48.9686	152.847	30.8411	56.5352	45.8515	111.308	120.39	23.3693	77.0975	62.1131	52.4959	52.939	51.372	50.065	21.5893	6.37823	23.5484	31.4148	49.9218	38.1288	11.9975	50.8614	90.1288
34.3625	80.6608	26.7678	197.67	41.222	75.3318	46.3103	13.022	49.4853	154.877	30.6403	56.6412	45.8711	111.402	121.135	23.448	76.8758	62.0081	52.8157	53.2629	51.348	49.8746	22.1684	6.64623	23.8935	31.5777	49.8425	38.0484	11.9708	50.9366	91.168
34.2707	80.9405	26.763	199.86	41.2652	74.4754	46.3188	12.9669	49.6774	155.782	30.6038	56.5156	45.8371	111.347	123.534	23.4872	76.5285	61.998	53.4061	53.5912	51.7491	49.7989	22.5539	6.87519	24.1606	31.541	49.7067	38.2876	11.9186	51.1421	92.2253
34.2013	80.3669	26.7851	200.869	41.1939	73.977	46.3382	12.8843	49.4645	156.76	30.5623	56.319	45.8937	111.618	125.946	23.5324	76.3156	62.1021	53.7213	53.8792	52.4021	50.0981	22.7595	7.22451	24.1381	31.4563	49.7905	38.2235	11.6107	51.3999	93.4473
34.1559	79.8192	26.834	201.719	41.1139	73.8704	46.3751	12.8733	49.6582	157.558	30.5685	56.1275	45.783	111.998	126.097	23.6537	76.2424	62.1629	53.944	54.0289	52.8971	50.5054	23.102	7.48502	24.096	31.523	49.9592	38.2914	11.2507	51.7842	94.9238
34.0373	79.8521	26.8097	202.574	41.0152	73.6443	46.3885	12.9186	49.75	157.829	30.573	55.9633	45.7308	112.225	126.364	23.7682	76.1424	62.2697	54.766	54.1268	53.1747	50.8388	23.3621	7.67372	24.2251	31.7471	49.9965	38.4285	11.1665	52.1763	95.8506
33.636	79.7415	26.7884	202.717	40.9137	73.3178	46.4965	12.9955	49.7278	157.92	30.5563	55.8191	45.6304	112.461	128.108	23.7774	75.6638	62.5186	55.6833	54.2639	53.7791	51.0089	23.4639	7.91113	24.2716	31.9902	49.9056	38.3193	11.1748	52.4528	96.4149
32.8511	79.6154	26.8048	203.062	40.7942	73.0602	46.7645	13.0414	49.7253	158.539	30.4519	55.5975	45.4454	112.815	129.561	23.7272	74.2756	62.9696	56.2086	54.3337	54.4526	50.9384	23.5474	8.12491	24.1449	32.1609	49.9971	38.3309	11.1377	52.5443	97.2711
32.3616	79.2401	26.7486	204.265	40.6881	72.8418	46.7314	13.0368	49.5349	159.146	30.314	55.3647	45.0057	113.005	130.271	23.7491	72.9529	63.1886	57.1629	54.5737	54.6922	50.8226	23.721	8.30458	24.0434	32.3281	49.8807	38.3522	11.0473	52.6967	98.3458
32.1074	79.3864	26.664	204.641	40.7122	72.2856	46.6459	13.0336	49.4459	159.371	30.1922	55.2652	44.3535	112.546	131.358	23.8436	72.3274	63.2644	57.8576	54.7577	54.9748	50.6375	23.9916	8.41021	24.0511	32.617	49.7544	38.4654	11.0302	53.1526	98.8704
31.7764	79.5155	26.6715	203.43	40.7179	71.714	46.5777	12.9076	49.4869	159.066	30.2057	55.1619	44.0704	112.047	132	23.8933	71.5733	63.4996	58.1373	54.8011	55.361	50.641	24.1807	8.60215	24.0084	33.0009	49.8953	38.6279	11.0042	53.2748	99.538
31.4406	79.4475	26.694	203.423	40.5673	71.439	46.4498	12.6811	49.5574	158.818	30.1232	55.118	44.1912	111.838	132.814	23.9477	70.1683	63.6356	59.1543	54.7419	55.6773	50.9417	24.2866	9.00743	24.1132	33.5521	49.7293	38.8617	10.9246	53.2054	100.144
31.3912	79.6594	26.6494	202.993	40.352	71.2433	46.6438	12.6258	49.7054	158.771	30.132	55.1562	44.2982	111.391	133.25	23.8848	68.5536	63.4665	60.1392	54.6664	56.0899	51.1425	24.4433	9.52676	24.3264	33.9064	48.7837	39.2668	10.8224	52.954	100.524
31.256	79.7052	26.3446	203.185	40.2475	71.4207	47.0151	12.6275	49.908	158.445	30.0861	55.1524	44.1143	110.729	133.146	23.6738	67.0604	63.3151	60.5188	54.6813	56.658	51.1082	24.6983	9.82177	24.354	34.057	48.0103	39.8983	10.733	52.6547	101.352
30.9212	79.5749	26.1913	203.949	40.155	71.6685	47.131	12.5207	50.1513	157.873	29.8891	55.2482	43.814	110.213	133.318	23.759	66.5971	63.3058	60.8293	54.9166	57.3083	51.1944	24.9776	9.97075	24.5534	34.0247	48.1033	40.046	10.7303	52.3308	102.129
30.7032	79.4857	26.0274	203.354	40.0271	71.6209	47.1402	12.4334	50.2469	157.872	29.8996	55.4527	43.5949	109.794	133.771	23.7659	66.4167	63.2636	61.1676	55.3568	58.065	51.4331	25.1674	10.142	24.8312	33.8431	48.5672	39.948	10.7282	52.2527	102.499
30.5276	79.0025	25.75	204.858	39.8783	71.5845	47.1349	12.3722	50.5356	158.488	29.9643	55.4055	43.5328	108.982	134.202	23.8518	65.7708	63.25	61.7924	55.7921	58.3947	51.6846	25.5977	10.3241	24.927	33.739	48.837	40.119	10.7093	52.3099	102.937
30.2513	78.5589	25.6221	209.763	39.7163	71.7457	47.0177	12.3127	50.9643	158.772	29.9398	55.4348	43.5468	107.501	134.331	24.2646	64.9594	63.4239	62.7196	56.091	58.807	51.6624	26.2839	10.5093	24.9929	33.9121	48.7346	40.0814	10.7376	52.3178	103.24
29.5648	78.3727	25.5481	210.509	39.6337	71.9815	46.9704	12.2885	51.0027	158.365	29.9186	55.2681	43.5313	106.104	134.474	24.6648	64.32	63.6299	63.3323	56.179	59.0469	51.6229	26.9455	10.6472	24.9182	34.2575	48.7231	39.9789	10.7881	52.1878	103.079
28.7146	77.9985	25.5295	210.181	39.5331	71.6235	46.7307	12.2468	51.064	157.899	29.7201	54.7928	43.5714	105.376	134.647	24.7209	63.673	63.6326	63.5277	56.5435	59.3569	51.6407	27.3745	10.9843	24.9029	34.5161	48.9355	40.1663	10.7905	52.0639	102.79
28.0144	77.0635	25.4716	211.029	39.3545	70.9879	46.5185	12.2129	51.0266	157.826	29.4783	54.588	43.5995	105.271	133.878	24.7712	63.4697	63.56	63.7959	57.0787	59.6798	51.5757	27.7201	11.5795	24.8729	34.6904	49.173	40.0893	10.7955	51.9815	102.927
27.6058	76.7505	25.3245	210.808	39.0987	70.7237	46.4106	12.1915	50.5319	157.691	29.2014	54.6642	43.6041	104.993	133.006	24.9873	63.4708	63.2211	63.977	57.3486	59.9492	51.2822	28.1191	12.0749	24.7836	34.673	49.1472	40.2007	10.7349	52.1671	102.71
27.3432	76.6042	25.0904	209.014	38.8173	70.5568	46.1875	12.1762	50.0675	157.774	28.9165	54.5832	43.5661	104.118	133.005	25.1121	62.9498	62.7326	63.9564	57.4777	60.4429	51.0538	28.4969	12.2652	24.7157	34.7615	49.0839	40.418	10.7577	52.184	103.023
26.9743	76.1471	25.065	208.273	38.4039	70.4745	46.1671	12.1401	49.8379	157.67	28.7233	54.4406	43.3723	102.941	133.134	25.1764	62.2725	62.065	63.5426	57.5439	60.9031	51.0797	28.8094	12.4723	24.6572	34.9713	49.3104	40.5569	10.8008	51.8488	103.593
26.5448	75.6609	25.1177	208.72	37.9543	70.3544	46.3545	12.1457	49.2305	156.7	28.5988	54.0201	43.0698	101.789	133.545	25.0853	61.6594	61.7212	63.099	57.6532	61.2885	51.2768	29.0838	12.8175	24.4819	35.1416	49.5594	40.2397	10.8185	51.5786	103.705
26.2206	76.0702	25.0832	209.273	37.6011	70.5537	46.3474	12.0227	48.2919	155.255	28.595	53.4623	42.9314	100.798	134.969	24.7563	61.1804	61.835	62.966	57.8564	61.3916	51.3335	29.5593	13.2493	24.3623	35.4762	49.4938	40.1494	10.8506	51.4918	103.762
25.8223	76.1498	25.1184	209.303	37.2911	70.8739	46.1357	11.8859	47.9698	154.521	28.5332	53.2534	43.0971	100.038	135.478	24.346	60.3823	61.761	62.8757	57.9525	61.5	51.0735	29.9271	13.4973	24.3351	35.5979	49.5808	40.4991	10.8652	51.4999	103.857
25.3597	75.5846	25.2801	209.792	36.9671	70.8615	46.1966	11.7738	48.2007	154.159	28.4112	53.1807	43.3349	99.1238	135.407	24.1454	59.2542	61.4639	63.0973	57.8806	62.0409	50.711	30.1323	13.6793	24.1567	35.6451	49.5561	40.7309	10.8952	51.6189	103.823
25.1081	75.4162	25.5102	210.411	36.4082	70.8037	46.5794	11.6843	48.1078	153.281	28.3284	53.2228	43.5109	97.3359	135.423	24.2633	57.7922	61.1856	63.7822	57.8402	62.8647	50.4847	30.3662	14.3281	24.147	35.8643	49.3876	40.8399	10.9319	51.808	103.906
24.891	75.0547	25.4093	210.955	36.1523	70.4051	46.6844	11.5567	48.2799	151.552	28.6911	53.0192	43.6498	95.5463	135.612	24.2114	56.7603	60.8537	64.3058	57.7528	63.4707	50.1483	30.7897	15.6581	24.2008	36.2416	49.3859	40.9652	10.9291	51.9575	104.256
24.6004	74.7081	25.4661	212.615	35.8109	69.7704	46.6786	11.496	48.6559	150.264	29.004	52.5218	43.6436	94.6624	135.608	23.844	56.4391	60.2547	64.5953	57.6326	63.484	49.6551	31.2914	16.8648	23.9141	36.59	49.6278	41.0915	10.9434	51.8011	104.403
24.2705	74.9972	25.5664	212.73	35.4629	68.963	46.5048	11.4881	48.8404	149.718	28.9131	52.0927	43.454	93.9798	135.28	23.5785	56.3922	59.6237	64.7023	57.4357	63.5441	49.1676	31.6657	17.6399	23.7752	36.665	49.6961	41.2692	10.9562	51.5518	104.15
23.955	74.7873	25.7922	213.002	35.2691	68.3629	46.2962	11.4547	48.5117	149.609	28.8091	51.7294	43.2309	92.6053	135.218	23.4389	55.9162	59.3983	64.8088	57.2664	63.9037	48.7949	31.9855	17.9481	23.7169	36.6486	49.3996	41.5361	10.9307	51.2779	104.148
23.7189	74.6044	25.9083	213.807	35.0801	68.2023	46.4064	11.4846	48.0604	149.446	28.6658	51.3076	43.1985	90.774	135.741	23.3769	55.7117	59.241	65.0082	57.1934	64.2099	48.8711	32.2312	18.2299	23.6227	36.7476	49.2127	42.0841	10.8325	51.0044	104.135
23.5505	74.6135	26.0655	213.218	34.6863	68.2179	46.5449	11.5012	47.82	148.421	28.6742	50.8631	43.2639	89.6666	135.762	23.1306	55.5903	58.6714	65.1925	57.241	64.0751	49.0021	32.4537	18.8654	23.6871	36.7325	49.0704	43.3138	10.7745	50.9125	104.191
23.1945	74.8805	26.1211	214.181	34.471	68.1437	46.5613	11.4535	47.7967	147.468	28.511	50.4992	43.4505	88.9306	135.89	22.8562	55.1079	57.9889	65.4749	57.1242	63.9972	48.8134	32.7252	19.7716	23.8494	36.5387	49.1245	44.1673	10.7307	50.7126	104.473
22.5801	75.0201	26.1261	216.468	34.3498	67.7679	46.3608	11.3855	47.8969	146.675	28.1089	50.1808	43.6208	88.5898	135.815	22.9737	53.9268	57.6119	66.4423	56.9772	63.9861	48.4268	32.9372	20.4502	23.8851	36.3287	49.3251	44.5211	10.7	50.9168	104.823
21.8859	74.5631	25.9723	217.661	34.283	67.0793	46.2525	11.3653	47.8271	145.987	27.7806	49.9315	43.4394	88.9268	135.553	22.9498	52.9642	57.4997	67.1334	56.9114	64.3209	48.1832	33.0974	20.8865	23.9788	36.2433	49.3446	44.5045	10.6212	50.8276	104.796
21.5715	73.3814	25.8557	218.015	34.0498	66.7031	46.1278	11.3771	47.7935	145.405	27.6196	49.021	43.5188	89.0817	134.915	22.7919	52.7856	57.5036	67.5279	56.8976	64.6276	48.1397	33.3962	21.1803	24.043	36.0021	49.1097	43.7496	10.5315	50.6229	104.308
21.3963	73.0397	25.7107	222.465	33.6476	66.504	45.885	11.3115	47.9003	144.89	27.4206	47.817	44.1875	88.6578	134.081	22.9382	52.8584	57.3158	67.5682	56.9081	64.6751	48.0217	34.0397	21.7052	24.0404	35.7579	48.9979	43.2779	10.5016	50.0729	104.05
21.1043	73.2364	25.7229	227.744	33.0042	65.8969	45.6986	11.2303	47.7498	144.249	27.2651	47.135	44.7551	87.7736	133.95	23.1755	52.2557	57.0734	67.3783	57.077	64.3709	47.7424	34.6536	23.0802	24.0857	35.5817	49.0664	43.2194	10.4416	49.7555	103.978
20.7665	72.4967	25.6786	228.656	32.3879	65.0692	45.4363	11.1867	47.1703	143.34	27.2698	46.8748	45.3065	87.157	134.608	23.3682	51.9226	56.8452	67.1273	57.4226	63.6685	47.315	34.8716	24.3869	24.1201	35.4061	49.0271	43.386	10.3868	49.7664	103.834
20.4088	72.0244	25.4549	228.273	31.6424	64.7225	45.3514	11.1247	46.6508	142.478	27.1562	46.2668	45.8194	87.2117	134.037	23.7212	52.0482	56.6833	67.0345	57.5063	63.5511	46.9814	34.8784	24.6972	24.1163	35.1578	48.6794	43.2205	10.3481	50.0458	103.886
20.2758	72.4045	25.1827	229.249	31.0516	64.7574	45.2159	11.1095	46.7048	141.873	26.9289	45.4708	46.3275	87.5457	132.74	24.3118	52.1807	56.4404	67.039	57.3168	64.0093	46.9226	34.8239	25.1097	24.2117	34.7722	48.3861	43.0426	10.3113	50.333	103.808
20.2603	71.6888	24.906	228.354	30.8854	65.0002	45.0069	11.1089	46.9886	141.078	26.7029	44.9489	45.9966	87.5927	132.285	24.8937	52.1363	55.9345	67.0297	57.2644	64.4852	47.0911	34.8277	26.5894	24.5817	34.302	48.2188	42.934	10.2571	50.2497	103.675
20.2072	70.1427	24.8704	227.126	30.496	64.6502	44.6463	10.9703	46.9122	139.568	26.5496	44.609	45.3515	87.2026	132.439	25.1413	51.9013	55.3074	66.56	57.1124	64.4254	47.033	34.8666	28.3368	24.7059	33.9435	47.9218	42.9753	10.139	49.9725	103.466
20.0813	69.7417	25.2947	226.477	29.9265	64.0636	44.606	10.8522	46.7785	138.387	26.4753	44.0249	45.5069	86.6126	131.953	25.0653	51.8978	54.8506	66.3113	56.6472	64.135	46.867	35.0181	29.4397	24.6818	33.7993	47.4407	42.8813	10.0677	49.9947	103.391
19.956	69.3896	25.5739	226.27	29.2897	63.7902	44.6722	10.7622	47.2396	137.117	26.3473	43.2838	46.1235	86.0042	130.68	25.1968	51.9254	54.5503	65.9991	56.1323	63.8922	46.681	35.1922	29.9752	24.7933	33.6438	47.2432	42.6017	10.0562	50.0508	103.054
19.8732	69.1514	25.6775	227.103	28.251	63.6861	44.6133	10.6973	47.6588	136.899	25.8962	42.2805	46.6738	85.4765	129.789	25.6117	52.1429	54.5168	65.2116	55.6255	63.5219	46.5879	35.2383	30.518	24.7691	33.5156	47.4408	42.6905	9.98164	50.0082	101.964
19.7941	68.8557	25.8296	228.946	27.0768	63.3425	44.4673	10.7286	47.7202	137.029	25.3942	41.8586	46.7159	85.3063	129.609	26.1214	52.1961	54.4798	64.677	55.1532	63.2827	46.5024	35.2414	30.974	24.7257	33.3536	47.4292	43.3808	9.85171	49.5059	100.446
19.7161	68.3987	26.1148	230.564	26.2697	63.0246	44.2459	10.8091	47.5684	136.999	24.8447	41.3474	46.393	85.1959	128.824	26.6044	52.2365	54.3871	64.7264	54.9224	63.2404	46.3434	35.1991	31.2925	24.7424	33.1234	47.1984	43.8689	9.65429	48.5145	99.5573
19.5903	68.155	26.3619	230.829	25.9108	62.5263	43.7323	10.8087	47.5258	136.491	24.8227	40.7675	46.3544	84.8832	128.175	27.0534	52.2264	54.1872	64.6259	54.7205	63.1243	46.1838	35.1599	31.7923	24.7512	32.9777	46.9702	43.6596	9.56303	47.6094	98.9715
19.4462	67.7826	26.4698	230.678	25.7894	61.8533	43.3437	10.6977	47.8001	135.57	24.9117	39.6862	46.4977	84.6948	127.708	27.3863	52.4977	53.7086	64.4049	54.2057	62.8754	45.9685	35.1747	32.6185	24.7449	33.0298	46.9965	43.5783	9.54573	47.3704	98.2959
19.394	67.7476	26.5929	230.409	25.2727	61.4171	43.4283	10.6035	48.149	134.988	24.7563	38.7619	46.7046	84.7427	127.477	27.9088	52.6041	53.0431	64.2203	53.579	62.5874	45.827	35.2734	33.112	24.6661	33.0201	47.2483	43.7216	9.53046	47.0447	97.0949
19.3777	67.6182	26.7894	229.536	24.2839	61.2338	43.5515	10.5922	48.1999	134.743	24.5181	38.4842	46.8267	84.8891	127.502	28.0717	52.4625	52.8602	63.6834	53.1965	62.4529	45.4121	35.3113	33.4956	24.665	32.9651	47.4759	43.3696	9.43656	46.496	95.961
19.3633	67.1816	26.9982	229.465	23.4227	60.9155	43.4729	10.5298	48.1227	134.725	24.4618	38.3187	47.1386	84.5671	127.621	28.3011	52.2151	52.7666	63.4254	53.0602	62.3309	45.002	35.2867	34.358	24.5645	32.9131	47.5309	42.8604	9.32774	45.9342	95.1504
19.3122	67.0705	27.2726	229.876	23.0696	60.5083	43.1721	10.4107	48.1413	134.736	24.3712	37.6979	47.6936	83.4013	127.195	28.7074	52.1779	52.4634	63.336	52.9614	62.036	44.6036	35.3493	35.7955	24.3175	32.6657	47.5524	42.6859	9.25502	45.6045	94.4505
19.2071	66.7741	27.6643	228.744	22.653	60.4193	42.9608	10.2279	48.0208	134.666	24.3408	37.0283	48.0317	81.9482	126.307	29.249	52.4755	51.6689	63.0645	52.6799	61.7969	44.0926	35.3974	36.9755	24.0745	32.2887	47.6512	42.6012	9.19711	45.3894	93.7465
19.105	66.7576	27.9121	224.87	22.5083	60.544	42.677	10.0738	47.6533	134.622	24.2086	36.5467	48.143	80.7731	125.756	29.7112	52.783	50.7473	62.8197	51.9901	61.8325	43.3609	35.5071	37.4671	23.93	31.9557	47.6144	42.233	9.20361	45.2805	93.0011
19.0256	66.9022	27.97	220.072	22.2026	60.6471	42.2476	10.0933	47.4095	134.358	24.1693	36.1812	48.2479	80.1063	125.286	29.9318	52.9668	50.3212	62.0563	51.3889	61.732	42.9227	35.9511	37.7923	23.7492	31.7691	47.5885	41.9704	9.19573	45.2598	92.5725
18.9412	66.772	28.0672	219.983	21.6079	60.6973	42.1049	10.1824	47.6266	133.909	24.1948	35.827	48.3535	79.7604	124.612	29.9798	52.9425	50.2683	60.2056	51.1022	61.3128	43.1748	36.3125	38.1849	23.5818	31.6	47.8211	42.0885	9.20634	45.1138	92.186
18.7849	66.587	28.1443	218.999	21.0128	60.818	42.2833	10.1981	47.7349	133.886	24.312	35.4865	48.5301	79.3127	124.257	30.0821	52.9866	50.2295	59.0611	50.6758	61.0388	43.4173	36.2084	38.4437	23.38	31.5708	48.0284	41.9564	9.17959	44.9922	91.9217
18.5952	66.6221	28.0473	216.968	20.5801	60.9274	42.3993	10.1256	47.8986	133.776	24.3477	35.3217	48.8576	78.7979	123.27	30.2268	53.5307	50.0916	59.0227	49.8041	60.9357	43.2814	36.0203	38.796	23.1452	31.543	48.036	41.7805	9.14514	44.819	92.0128
18.431	66.5717	27.8523	216.614	20.2172	60.9094	42.6246	10.1375	47.9735	132.743	24.3012	35.0583	49.0937	78.3927	121.632	30.1835	54.0417	49.9621	58.8092	48.8384	60.7461	43.071	36.0109	39.6484	23.0566	31.4335	47.8864	41.733	9.06645	44.8003	91.7875
18.3012	67.0551	27.6945	217.71	19.934	60.7912	42.5785	10.237	48.3304	131.189	24.267	34.5974	49.1853	78.0132	120.232	30.1028	54.2677	49.9795	58.5289	48.1043	60.4568	42.8282	36.0389	40.3541	22.9859	31.2849	47.7608	42.0022	8.99273	44.8675	91.4668
18.24	67.1466	27.6777	218.206	19.4898	60.7186	42.2324	10.2548	48.5833	130.164	24.2309	34.2617	49.1942	77.5011	119.734	30.1165	54.1886	49.9636	58.4704	47.7939	60.1849	42.7011	36.1173	41.5406	22.9284	31.1577	47.6085	41.8408	8.92409	44.9296	91.5911
18.1793	66.2779	27.647	219.521	18.9572	60.8483	42.1622	10.2607	48.5361	128.724	24.2723	34.064	49.0486	76.9815	119.731	30.1377	54.1278	49.816	58.2884	47.7829	60.2011	42.5683	36.1239	43.1016	22.806	31.0015	47.2849	41.6886	8.86588	45.0176	91.6155
18.1541	66.0971	27.6122	221.141	18.6451	61.0648	42.1058	10.3108	48.6724	127.303	24.2038	33.8122	49.1134	76.4631	119.411	30.2648	54.0665	49.3901	58.0788	47.7324	60.1937	42.2916	36.1598	44.0184	22.6617	30.7198	47.0438	41.6216	8.78586	45.2347	91.3663
18.1705	66.2433	27.6569	221.474	18.5079	61.096	42.0992	10.2283	48.8484	126.37	24.1933	33.5847	49.2611	76.1099	118.528	30.5285	53.9716	48.7637	57.7706	46.9537	59.5846	41.8043	36.4157	44.9128	22.4817	30.4924	47.1467	41.4747	8.7421	45.2577	90.6036
18.1311	66.0128	27.8389	223.836	18.3296	61.0531	42.0401	10.2096	49.2298	124.493	24.107	33.4141	49.2545	76.0894	116.914	30.6755	53.8499	48.0496	57.004	45.658	59.2133	41.2719	36.694	45.894	22.5107	30.2419	47.3497	41.3872	8.67498	45.194	89.9667
18.1137	65.8024	28.1265	226.393	18.0412	60.9258	41.8708	10.2632	49.3828	121.665	24.1376	33.319	49.1002	76.3696	115.731	30.6354	53.6555	47.7033	56.0079	44.3982	59.1224	40.8412	36.8514	46.9588	22.4872	29.9349	47.287	41.0887	8.59253	45.0463	88.9126
18.15	66.0074	28.4814	225.436	17.8145	60.6106	41.9177	10.3779	49.2876	117.952	24.0272	33.2941	49.0139	76.2405	115.586	30.5129	53.5287	47.6952	55.5022	43.7411	59.0648	40.6659	37.0054	48.286	22.4286	29.693	47.0767	40.8927	8.49356	44.8	87.3785
18.1402	66.1435	28.5498	225.543	17.7311	60.523	41.9475	10.4911	49.1167	113.901	23.9369	33.1818	49.0553	75.161	114.654	30.4031	53.4603	47.7326	54.4569	43.3725	59.0498	40.5471	37.2848	49.5992	22.4346	29.2644	47.0836	40.7914	8.37758	44.6622	85.9069
18.0251	66.2144	28.6094	223.349	17.7058	60.4861	41.3778	10.5285	48.8963	111.973	24.1879	33.1377	49.1106	73.8121	112.56	30.3677	53.566	47.5638	53.181	42.9218	58.9657	40.3009	37.5776	50.423	22.473	28.7772	47.2959	40.7554	8.27127	44.7963	84.604
17.9578	66.1194	28.7063	220.838	17.6641	60.3556	40.9837	10.5721	48.5932	111.164	24.2537	32.8514	49.3694	72.8771	110.797	30.2909	53.5148	47.298	52.2713	42.3172	59.2075	39.9209	37.8332	51.1286	22.3849	28.4899	47.3508	40.7712	8.25106	45.1193	83.2446
17.749	65.4554	28.819	219.988	17.4433	60.3179	40.7369	10.5622	48.2374	110.108	24.2223	32.362	49.8496	72.328	109.924	30.1862	53.3065	46.8473	51.802	41.8574	59.2354	39.7488	38.065	52.1542	22.3538	28.133	47.063	40.8204	8.22114	45.155	81.9291
17.5756	65.1491	28.9555	219.812	17.1594	60.1917	40.0109	10.5933	47.9378	108.972	24.1319	32.0107	50.2698	71.7389	109.671	29.8588	53.1656	46.3851	51.6015	41.6227	58.327	39.8048	38.3173	53.0313	22.2863	27.8615	46.9367	40.2822	8.14996	45.1021	80.3615
17.5551	65.0842	29.1622	220.076	16.9777	59.8204	39.2552	10.6116	47.5373	107.599	24.1523	31.6299	50.4353	70.8889	109.548	29.4216	53.2234	46.1738	51.5537	41.2604	57.293	39.7418	38.6558	53.8753	22.2305	27.6547	47.0986	39.39	8.13191	45.0825	79.0929
17.5808	64.7863	29.2538	218.319	16.9595	59.4564	39.0224	10.604	46.7852	105.921	24.1515	31.4284	50.3929	70.0145	109.077	29.1455	53.4049	45.8387	50.8371	40.9398	56.9713	39.5261	38.7121	55.5466	22.1209	27.4825	47.2654	38.9655	8.09052	45.0671	78.6467
17.5471	64.0365	29.2516	215.455	16.8329	59.188	38.9619	10.6257	46.2712	104.171	24.2257	31.3865	50.4103	69.2959	109.189	28.871	53.529	45.1885	49.6064	40.6821	56.7374	39.0311	38.4501	57.5573	21.983	27.3905	47.0723	38.9752	8.02747	44.7459	78.7575
17.4053	63.5688	29.2523	214.39	16.6746	58.6641	38.8391	10.6665	46.0727	102.025	24.3146	31.2094	50.5912	68.9488	109.158	28.7276	53.6422	44.5977	49.1406	40.4238	56.5958	38.3181	38.2596	58.8855	21.5897	27.197	47.0695	38.9125	8.01555	44.2346	78.2846
17.184	63.4213	29.3123	214.167	16.5903	58.0595	38.995	10.7133	45.8572	99.5679	24.3716	30.6806	50.6561	68.7244	108.811	28.6406	53.7582	44.5705	49.0231	40.1827	56.3123	37.8174	38.3543	59.5679	21.1835	26.9236	47.1931	38.6252	8.00429	44.155	77.4425
16.8954	62.9166	29.3595	211.924	16.2615	57.3352	39.1687	10.7523	45.6595	97.6489	24.5674	30.2439	50.6436	68.5296	109.211	28.5792	53.8467	44.6568	48.7086	39.9307	56.0114	37.3445	38.4253	60.1968	21.0397	26.6201	47.386	38.4489	7.95581	44.0355	76.8178
16.4797	62.6756	29.3368	209.374	15.6705	57.0346	39.1263	10.7694	45.6586	96.8048	24.7841	30.1486	50.5653	68.2627	109.978	28.6175	53.8295	44.7133	48.5388	39.6687	55.5554	37.1166	38.211	61.4007	20.7603	26.5112	47.6352	38.1267	7.91344	43.9462	76.052
16.1398	62.5496	29.3534	208.923	15.2529	56.8161	39.0464	10.7695	45.8575	97.025	24.8891	30.2059	50.6031	67.8591	110.813	28.7781	53.5774	44.6056	48.6088	39.1777	55.0376	37.0856	38.0826	63.0101	20.3645	26.3299	47.4912	37.7311	7.79222	44.2965	75.1911
15.9259	61.8575	29.3222	208.447	15.0018	56.6539	39.0547	10.7862	45.9195	97.2661	24.7669	30.1333	50.7916	67.3473	111.145	28.8895	53.2924	44.4513	48.4491	38.588	54.9757	37.1202	38.2582	64.511	20.0748	25.8316	47.3318	37.5438	7.6902	44.3299	74.4497
15.5923	61.7673	29.3578	206.32	14.9583	56.6673	39.018	10.7717	45.7181	97.1769	24.6251	29.8762	51.1165	66.907	110.778	28.9352	52.7681	44.2085	48.1168	37.8641	55.2132	37.0238	38.4883	65.9896	19.9989	25.3378	47.4234	37.3455	7.6024	43.9363	73.8941
15.2922	61.7497	29.3698	205.44	14.975	56.5426	38.778	10.7341	45.4522	97.2236	24.4815	29.3408	51.1508	66.411	110.975	28.8621	52.5574	43.9281	47.7552	37.3677	55.2033	36.6798	38.5957	67.2133	19.9473	24.8348	47.4961	37.2888	7.52242	43.55	73.1379
15.0183	61.8253	29.3561	204.737	14.9554	56.0344	38.3837	10.7137	45.1356	97.4237	24.3596	29.0547	50.8269	65.5447	110.717	28.7788	52.5495	43.6808	47.1659	36.8193	55.1141	36.0855	38.9375	68.0436	19.8498	24.2121	47.5161	37.1605	7.37871	43.2632	72.9293
14.7744	61.4654	29.2952	202.673	14.8599	55.4717	38.402	10.7423	44.8453	97.6308	23.7936	28.8481	51.0093	64.489	111.118	28.7532	52.3794	43.5341	46.6401	36.4692	54.9196	35.484	39.3185	68.7275	19.8058	23.4663	47.3775	36.6799	7.13882	42.8775	72.738
14.5461	61.5502	29.1652	201.132	14.7093	55.5397	38.634	10.7184	44.5521	97.5042	23.5725	28.6537	51.5784	63.5563	111.288	28.7817	52.1272	43.292	46.4598	35.8856	54.6516	35.1472	39.514	69.6363	19.8339	23.2112	47.3333	36.3153	6.90644	42.6028	72.8538
14.4023	62.1157	29.0663	201.1	14.6218	55.6932	38.3778	10.6287	43.9609	97.3793	23.7417	28.5855	51.938	62.8801	109.436	28.7289	51.9757	42.9594	46.2553	35.0632	54.3144	35.052	39.9209	71.0098	19.9064	22.8745	47.6772	35.9853	6.77105	42.4376	72.347
14.3618	62.4533	28.9135	201.723	14.5227	55.5836	37.9983	10.5895	43.4458	97.2793	23.8198	28.5079	52.0891	62.3263	108.39	28.5065	51.7191	42.818	45.8244	34.2787	53.7437	34.849	40.294	72.1234	19.9586	22.1172	47.6877	35.7162	6.71147	42.3763	71.8643
14.2428	61.8789	28.6869	201.374	14.4198	55.5606	37.9177	10.5929	42.9669	96.5081	23.7934	28.1579	52.1669	61.9678	108.424	28.4981	51.5549	42.8415	45.5161	33.754	53.2718	34.6104	40.4308	72.788	19.9727	21.4508	47.5216	35.4175	6.61778	42.3756	72.358
13.9441	61.0879	28.0881	202.292	14.2801	55.4608	37.8443	10.5885	42.8812	94.8317	23.5958	27.7067	52.1349	61.7976	108.13	28.6044	51.4419	42.7886	45.0525	33.2439	53.2777	34.5305	40.6495	73.4774	19.8974	20.8774	47.5558	35.2753	6.53862	42.4075	72.6797
13.6738	60.9524	27.5693	203.77	14.215	55.3842	37.6843	10.5453	43.0498	93.2996	23.5525	27.3248	51.9701	61.5154	107.157	28.6761	51.315	42.4843	44.2199	32.6669	53.119	34.573	40.8486	74.6029	19.6941	20.4031	47.452	35.1111	6.42933	42.5988	72.4088
13.5533	61.081	27.3301	204.424	14.184	55.2764	37.4133	10.5329	43.0742	92.6863	23.364	27.3119	51.7659	61.0806	106.942	28.7035	51.1407	42.0231	43.8817	31.9689	52.6703	34.592	40.8281	75.6253	19.532	20.1019	47.1713	34.709	6.351	42.8428	72.1122
13.3531	60.5834	27.2113	202.644	14.1862	55.4331	37.2752	10.5071	42.9017	92.4584	23.1747	27.3492	51.5206	60.5228	106.549	28.7722	50.9193	41.793	43.059	31.423	52.2519	34.5751	40.8595	76.111	19.4705	19.7628	47.0427	33.8719	6.27365	42.2844	71.2405
13.1702	60.3305	26.8075	200.364	14.1753	55.4492	37.3334	10.4787	42.6589	92.4529	23.1307	27.314	51.2816	59.52	106.222	28.6698	50.7201	41.6797	41.4133	31.0291	52.0534	34.4776	40.737	76.5921	19.3312	19.3129	47.0336	33.2915	6.20916	41.7225	70.482
13.0163	60.86	26.4809	199.142	14.1846	55.4833	36.9413	10.4732	42.7064	92.3004	23.1005	27.1994	51.1994	58.1504	105.883	28.4303	50.3176	41.5377	40.7113	30.7017	51.6031	34.3072	40.2837	77.4927	19.1399	18.9492	47.0805	32.6695	6.12536	41.62	70.129
12.9726	61.7836	26.4197	193.412	14.1877	55.5068	36.7212	10.4472	42.6303	91.4584	22.9437	27.2778	51.0334	57.1245	105.338	28.253	49.8704	41.4696	40.4181	30.1066	50.9587	33.8144	39.9293	78.9082	18.8048	18.6994	47.1566	31.7971	6.06361	41.4416	70.0989
12.9532	62.4634	26.3738	185.043	14.1474	55.392	36.9627	10.4562	42.1154	90.2532	22.7164	27.3608	50.7279	56.4611	104.381	28.2439	49.7563	41.5671	39.9934	29.433	50.2893	33.6307	40.0158	81.1289	18.4976	18.4194	47.1622	29.868	5.98348	41.1196	69.7048
12.9312	62.6514	26.352	181.638	14.1212	55.3504	37.4556	10.3702	41.9209	90.0209	22.6645	27.2951	50.3932	55.8063	103.885	27.8435	49.3184	41.509	39.6469	28.8049	49.7638	33.6473	40.1695	83.3236	18.344	18.3467	47.0808	28.5251	5.89567	40.9017	69.0042
12.889	62.3511	26.3228	179.675	14.0459	55.2332	37.5311	10.3136	42.0996	90.6924	22.6307	27.1484	50.2595	55.1077	103.213	27.1224	48.298	41.4315	39.1137	28.2351	49.2923	33.7462	40.1656	85.549	18.192	18.3111	46.9261	28.3022	5.84517	40.8484	68.7901
12.827	62.4822	26.1953	176.509	13.9095	55.2161	37.3401	10.2741	42.3157	91.1671	22.5579	27.0661	50.1865	54.7456	102.261	26.487	47.4712	41.4064	38.3485	27.7454	49.0803	33.5812	40.1427	87.2848	17.7836	18.1635	46.6247	28.1048	5.73527	40.4166	68.9221
12.766	62.6435	26.2292	173.63	13.8304	55.4359	37.6168	10.205	42.4324	90.7175	22.5429	26.9575	49.9992	54.1606	101.254	26.148	47.0322	41.3466	37.9135	27.4108	49.0788	33.2618	40.0718	88.4797	17.4578	17.9815	46.3417	27.7789	5.70532	39.6588	69.315
12.7145	62.2902	26.3306	172.32	13.8299	55.7954	38.0504	10.1726	42.3458	89.991	22.4832	26.8103	49.8771	52.9632	100.9	26.0066	46.3688	41.2383	37.2021	27.1373	48.7811	32.9778	40.0758	89.4317	17.2576	17.9133	46.1827	27.8843	5.6768	39.2957	68.985
12.644	62.2234	26.5637	171.88	13.7491	56.064	38.2213	10.1638	42.2118	88.8932	22.3688	26.5869	49.6417	51.7915	100.825	25.7748	45.2818	41.1166	36.922	26.7744	48.395	32.6935	40.099	90.7281	17.0826	17.7512	46.3525	27.7965	5.64189	38.9103	68.8767
12.4718	62.8423	26.812	171.31	13.6342	55.9382	38.1751	10.0621	42.0535	88.0852	22.2744	26.4828	49.1055	51.1458	100.409	25.3936	44.0117	40.9014	36.9651	26.287	47.9593	32.5025	40.0078	91.8353	16.8768	17.4452	46.6408	27.6175	5.60225	38.6162	69.5519
12.2518	63.2634	26.9289	171.855	13.5622	55.8002	38.0712	10.0132	42.1438	87.7802	22.3024	26.2848	48.2824	50.6691	99.5011	24.7465	43.1804	40.6531	36.7756	25.8371	47.9253	32.4417	40.0394	92.611	16.6648	17.1731	46.5443	27.3456	5.52803	38.1365	69.8984
12.1354	63.3266	26.6321	173.41	13.5363	55.4928	37.9403	10.0158	41.8634	87.4764	22.2363	25.9544	46.89	49.856	99.1563	24.1612	42.8345	40.5261	36.6514	25.4592	48.1215	32.3994	40.2285	93.1137	16.4326	16.9269	46.6361	27.0296	5.44456	37.7134	69.983
12.0512	63.2075	26.4905	171.812	13.5781	55.1276	37.8502	9.98861	41.0042	87.3835	21.9358	25.7771	45.9949	48.6578	99.2347	23.7958	42.2625	40.3625	36.396	24.9553	48.0829	32.4683	40.3255	93.7517	16.1926	16.844	47.0429	26.8539	5.36231	37.4378	69.5853
11.9263	62.6944	26.4479	168.263	13.5349	54.8318	37.7813	9.93893	40.471	88.0043	21.7364	25.8045	45.9651	47.3764	98.5849	23.4012	41.4691	40.0211	35.9063	24.2853	48.0377	32.4879	40.3097	94.2418	16.0007	16.7865	47.3204	26.833	5.26907	37.315	69.3995
11.81	62.2076	26.0709	166.519	13.2662	54.5778	37.5455	9.86023	40.1816	88.5145	21.6758	25.8121	45.9227	46.8144	97.7071	23.0177	40.7693	39.752	35.6213	23.118	47.967	32.2565	40.4518	94.3987	15.3638	16.7876	47.2759	25.4105	5.23183	37.2475	69.3945
11.7329	62.0753	25.5387	166.366	13.0628	54.4963	37.3486	9.72854	40.3067	88.5908	21.6206	25.7492	45.6494	46.6442	97.8246	22.525	40.3978	39.8614	35.4168	22.2209	47.8759	32.1936	40.6988	94.4842	15.0751	16.9014	47.2838	24.6565	5.21426	37.0018	69.4602
11.6293	61.6028	25.3448	166.424	13.0236	54.4001	37.2827	9.64157	40.7109	88.1592	21.5042	25.7151	45.4104	46.6026	98.1479	22.4087	40.0958	39.9701	35.1261	21.828	47.8349	32.1255	40.8921	94.5574	14.832	16.9163	47.2245	24.6576	5.14841	36.725	69.4029
11.5446	61.4958	25.2328	166.553	13.0003	54.3945	37.2538	9.57265	40.5353	87.2918	21.3606	26.2382	44.9427	46.6799	97.8823	22.0246	39.7358	40.1028	34.7233	21.3363	47.8968	31.9614	40.9193	95.1897	14.4035	16.6285	47.1047	24.2321	5.09159	36.4914	69.2843
11.4788	61.2096	25.1785	165.429	12.8663	54.401	37.2184	9.54362	40.1239	86.623	21.2133	26.8227	44.6982	46.7153	97.8524	21.4109	39.4165	39.9319	34.1301	20.7707	48.0084	31.7322	40.8447	96.1257	14.0081	16.4396	46.882	23.4485	5.0462	36.3695	69.6442
11.4306	60.2089	25.1212	163.575	12.7811	54.3113	37.1925	9.5033	39.8947	85.9416	21.0875	26.8933	44.4585	46.5264	97.8182	20.9446	38.8128	39.3448	33.858	20.2802	48.2858	31.5708	40.7313	96.6231	13.7526	16.2591	46.5471	23.1625	4.98178	36.5114	70.2556
11.4131	59.7607	25.0101	162.88	12.6999	54.1567	37.1617	9.46757	39.7851	85.4085	20.9437	26.939	44.3509	46.3137	97.5813	20.6448	38.2008	38.6215	33.4744	19.8495	48.7369	31.1985	40.6455	96.9071	13.7076	16.1104	46.1351	23.1491	4.9241	36.566	70.8343
11.3829	59.483	24.9683	161.435	12.5553	53.971	37.1661	9.36487	39.84	84.8877	20.8215	26.8626	44.1996	45.9965	97.4135	20.4975	37.6518	38.0712	32.6867	19.3884	48.7472	30.8794	40.5315	97.2819	13.6153	16.0701	45.849	23.1081	4.91319	36.1673	71.2302
11.335	59.1473	24.9553	158.653	12.3807	53.9482	37.2785	9.17844	39.6024	84.8253	20.6821	26.7264	43.8048	45.5018	96.48	20.4072	37.0285	37.8094	31.8786	18.9942	48.6359	30.7792	40.2608	97.6955	13.4645	15.9874	45.6622	22.9209	4.87248	35.9341	71.2778
11.2466	58.8267	24.7723	158.052	12.2885	53.7502	37.3275	9.03803	39.1027	85.5419	20.5685	26.7243	43.3213	44.8745	95.7147	20.4183	36.0393	37.666	31.2721	18.3981	49.084	30.5907	40.0644	98.3486	13.3239	15.846	45.5172	22.591	4.82394	35.9774	71.4656
11.0957	58.5174	24.3661	158.854	12.2206	53.4321	37.2891	8.89905	38.5157	86.2491	20.4069	26.8526	43.1968	44.2503	94.798	20.4701	35.2024	37.3998	30.8324	17.9246	49.5739	30.1393	39.7815	98.8409	13.1658	15.6987	45.2245	22.5512	4.76621	36.0669	71.5032
10.9718	58.4293	24.0089	159.364	12.1167	53.082	37.2603	8.77605	37.6374	86.2872	20.2895	26.9465	42.8207	43.8449	94.0387	20.7213	34.4895	37.0394	30.4221	17.6582	49.5455	29.3785	39.3437	98.6581	12.9818	15.5648	45.0258	22.4688	4.65431	35.9223	71.4381
10.9429	58.2951	23.8571	159.723	12.0111	52.6136	37.3048	8.72031	36.6571	85.6492	20.1267	26.9626	42.4915	43.6684	94.0086	21.047	33.7467	36.86	30.0838	17.1993	49.3437	28.9732	38.8086	98.1709	12.798	15.4308	44.9768	22.3613	4.5817	35.7586	71.5473
10.9176	57.7685	23.8466	162.187	11.9254	52.1163	37.1512	8.67329	36.0435	85.071	19.9276	26.8891	42.5368	43.3238	93.8157	20.9994	32.8538	36.8637	29.187	16.7916	49.4945	28.8536	38.3162	98.2123	12.7465	15.5433	44.7967	22.2206	4.5123	35.4999	72.3682
10.8755	56.8916	23.9335	161.926	11.778	51.6594	36.9171	8.52633	35.7838	84.7287	19.8457	26.8954	42.7043	42.6833	93.4754	20.6319	32.2275	36.806	28.5111	16.3649	49.9819	28.6491	37.9219	98.6156	12.7212	15.5316	44.3578	21.4242	4.25652	35.4663	73.271
10.8365	56.6376	24.0605	158.106	11.6962	51.3084	36.5979	8.35402	35.1482	84.4789	19.8551	26.9039	42.5839	42.0063	93.0834	20.4371	31.8906	36.4224	28.1398	16.0871	50.2417	28.3215	37.5606	98.7492	12.705	15.4934	43.8486	20.6934	4.18338	35.5144	73.7333
10.8026	56.6075	24.1469	155.093	11.548	51.155	36.1336	8.29342	34.3037	84.2713	19.8858	26.9542	42.1079	41.6502	92.6229	20.5114	31.7763	35.9851	27.526	16.0232	50.098	28.08	37.4722	98.9337	12.6231	15.4882	43.6208	20.0452	4.14288	35.3361	73.4623
10.7568	57.1368	24.2812	154.737	11.369	51.1532	35.7268	8.17183	33.7766	83.9783	19.8075	27.0111	41.6321	41.5223	91.3161	20.6038	31.4094	35.723	26.8198	16.1459	50.0264	27.8607	37.5298	99.2763	12.5722	15.4156	43.5893	20.0308	4.04973	35.1927	73.2344
10.7166	57.7831	24.6464	153.556	11.443	51.1416	35.4206	8.04943	33.1904	83.419	19.7214	26.8829	41.4142	41.3501	89.4977	20.6757	30.7852	35.4305	26.3346	16.0162	50.1629	27.7585	37.5993	99.5563	12.4522	15.3283	43.4352	19.9641	3.97603	35.0905	73.2954
10.6781	57.8574	24.8553	153.148	11.6589	50.7316	35.0057	8.0051	32.8152	83.0678	19.5689	26.9021	41.3437	41.12	89.3307	20.6747	30.1807	35.1219	25.8708	15.7529	50.199	27.557	37.602	99.9296	12.4334	15.2507	43.3019	19.8381	3.92361	35.0215	73.3732
10.6415	57.5572	24.8258	153.097	11.6898	50.1544	34.9024	7.98451	32.4195	83.311	19.3426	27.0217	41.2444	40.8263	90.1084	20.6611	29.4581	34.9116	25.3883	15.3675	50.1485	27.2213	37.4182	100.368	12.3666	15.185	43.1581	19.6796	3.89772	34.7624	73.467
10.6011	57.4136	24.4122	151.352	11.6176	50.0205	34.962	7.84994	32.2015	83.9957	19.1935	27.0526	40.9413	40.5252	90.0421	20.7758	28.5196	34.2371	25.053	15.1267	50.0299	26.9523	37.1699	100.399	12.0893	15.0841	42.9196	19.3124	3.88256	34.3677	73.2126
10.5729	57.245	23.8539	151.49	11.5292	49.8241	34.5874	7.61134	32.0527	84.1543	19.0993	27.0453	40.5616	40.2619	89.9897	20.9266	27.7177	32.9572	24.5289	14.8471	49.6463	26.913	36.9557	100.143	11.7626	14.9801	42.6806	18.8304	3.85379	34.1884	72.7396
10.515	56.9267	23.8412	154.741	11.4708	49.3721	34.156	7.48352	31.8831	83.6745	19.0428	26.9639	40.3621	39.9797	90.0096	21.0313	27.5947	31.5349	24.2044	14.3341	49.1403	26.857	36.6534	100.071	11.6378	14.7957	42.7331	18.3743	3.79195	34.1903	72.3449
10.4017	56.9029	23.972	156.107	11.4878	49.0405	34.0949	7.34245	31.7015	83.0738	18.7987	26.8998	40.3185	39.4433	90.1969	21.2343	27.353	30.8566	23.9972	13.9526	48.669	26.4931	36.3268	100.241	11.5938	14.6753	42.7437	18.0803	3.73669	34.1058	72.1876
10.256	57.0995	24.0805	155.839	11.588	48.8236	34.1521	7.25117	31.5219	82.5085	18.5621	26.9375	40.1755	38.6436	91.0116	21.3442	27.1858	30.5079	23.5205	13.3786	48.0406	25.7062	35.9513	101.025	11.4582	14.6034	42.2256	17.9723	3.68267	33.896	72.1473
10.1482	57.2729	24.1125	156.122	11.581	48.6199	34.1112	7.20908	31.4484	82.4341	18.4004	26.92	39.9239	37.6759	91.5258	21.4713	26.9628	29.9372	22.8869	12.9407	47.2114	25.019	35.5403	101.231	11.3007	14.4695	41.5838	17.7168	3.64398	33.6999	72.0238
10.0796	57.1574	24.0321	156.236	11.5508	48.4704	34.038	7.10205	31.4953	83.0152	18.2384	26.9543	39.7745	36.9159	91.6286	21.607	26.8827	29.3955	22.7272	12.7786	46.7539	24.7286	35.2033	100.86	11.1309	14.0036	41.4703	17.9289	3.60628	33.4083	71.6991
10.0401	57.6525	23.8409	155.419	11.5615	48.4202	34.0013	7.01928	31.4508	83.0826	17.9305	27.0631	39.7601	36.4864	91.2971	21.5905	26.7644	28.9053	22.44	12.7355	46.4969	24.5752	34.8429	100.929	10.8948	13.6426	41.8263	17.8446	3.57841	32.9669	71.5319
9.9945	57.6252	23.5181	154.927	11.5653	48.3514	33.8983	6.94891	31.3625	82.267	17.6527	26.9713	39.6946	36.3222	90.7268	21.4187	26.493	28.4668	21.8565	12.6841	46.3475	24.338	34.4747	101.764	10.6801	13.3675	41.7956	17.5735	3.56324	32.8209	71.7255
9.90869	57.6755	23.1572	154.725	11.5658	48.2385	33.8361	6.93822	31.2445	81.301	17.5517	26.8575	39.3189	36.1948	90.7601	21.3357	26.1893	28.111	21.2166	12.4536	46.1611	24.1343	34.2431	102.246	10.5434	12.982	41.1943	17.2444	3.53965	32.6724	72.0204
9.82122	57.6532	22.9617	154.542	11.5599	47.964	33.6684	6.82867	30.9973	80.679	17.2961	26.7147	39.0197	35.9307	90.5204	21.3303	25.7791	28.2083	20.4845	12.319	46.1046	23.9801	34.0398	102.303	10.5003	12.8259	40.5493	17.0534	3.51059	32.3896	72.186
9.67634	57.3391	22.8248	154.567	11.552	47.4819	33.4286	6.64478	30.3899	80.4244	16.9331	26.6408	38.6795	35.5925	89.8637	21.1622	25.3805	28.4354	19.928	12.2066	46.2039	23.7673	33.7158	102.335	10.4885	12.7643	40.144	16.8915	3.46808	32.0453	72.1134
9.37974	57.0304	22.7689	153.521	11.5249	46.8087	33.1311	6.46344	30.0898	80.2418	16.7388	26.5523	38.2558	35.1754	89.5393	21.074	25.0792	28.3557	19.5218	12.0995	46.3873	23.5538	33.197	102.105	10.4251	12.6516	39.6675	16.5591	3.41554	31.7704	72.2114
9.08445	56.0933	22.7289	151.526	11.4555	46.3976	32.8682	6.42577	29.8258	79.9474	16.7041	26.2373	37.7279	34.8021	88.8884	21.1905	24.8262	28.0903	18.9348	12.017	46.014	23.2474	32.534	101.353	10.2827	12.5767	39.0575	16.3985	3.33599	31.8076	72.3348
8.91743	55.5328	22.5796	150.903	11.4281	46.3439	32.6568	6.37598	29.6814	79.6708	16.6369	25.9529	37.3931	34.5761	87.7923	21.2833	24.6151	27.843	18.0903	11.8139	45.2208	22.8483	32.1244	100.848	10.128	12.5049	38.7063	16.2905	3.13434	31.6888	72.0323
8.72282	55.4112	22.6576	149.171	11.3555	46.1622	32.5123	6.32418	29.4735	79.4918	16.5051	25.8548	37.115	34.3572	86.5148	21.2424	24.3032	27.5498	17.4845	11.6581	45.2188	22.3771	31.8584	101.081	10.0198	12.2032	38.0705	16.1883	3.06034	31.3779	71.6734
8.61153	55.1897	22.6353	147.105	11.3317	45.5988	32.354	6.25979	29.4027	79.1459	16.3957	25.6299	36.8549	34.0917	85.7959	21.2036	23.9354	27.2804	17.2214	11.5941	45.7584	21.9983	31.1524	101.297	9.94707	11.6453	37.3808	16.0104	3.04154	31.1616	71.5178
8.50905	55.1028	22.5675	146.396	11.337	44.7131	32.0361	6.22011	29.3022	78.7574	16.3223	25.3589	36.4855	33.7002	85.0021	21.0884	23.6532	26.9582	16.7641	11.4547	46.2991	21.5767	30.3843	101.054	9.90263	11.3312	36.9069	15.7691	3.03683	30.9662	71.5869
8.34181	54.7454	22.5911	145.916	11.2724	43.908	31.7173	6.15448	29.205	78.291	16.0084	25.2082	36.2321	33.2586	84.6172	20.9869	23.4677	26.5335	16.6162	11.2147	46.3436	21.2139	29.9276	100.543	9.84441	11.2221	36.6372	15.5122	2.99701	30.3663	71.4488
8.02926	54.4254	22.6046	144.038	11.1287	43.1975	31.4549	6.06707	29.1581	77.9409	15.5858	25.1439	36.0987	32.9063	84.2084	20.8721	23.1186	26.1243	16.5323	11.0045	45.9057	21.0371	29.3006	100.015	9.7193	11.1608	36.2798	15.114	2.88752	29.6678	71.2763
7.59579	53.7923	22.6862	143.042	11.0272	42.328	31.2003	6.01846	29.0617	77.5355	15.2433	25.0607	35.8464	32.6943	83.7835	20.537	22.7772	25.8664	16.1111	10.8853	45.6586	20.8853	28.6631	99.4534	9.53312	11.0576	35.5795	14.9282	2.82299	29.3494	71.2385
7.15701	52.6963	22.7638	143.879	10.9829	41.3156	30.9433	5.99419	28.8918	77.1749	15.159	24.9274	35.4236	32.5733	83.3666	20.1396	22.7315	25.6372	15.8105	10.8699	45.5738	20.6528	28.1634	98.9799	9.25572	10.9162	34.638	14.9415	2.8176	29.0319	71.3201
6.74476	51.4409	22.7665	142.483	10.9454	40.6558	30.7099	5.95384	28.5834	76.7975	15.049	24.6979	35.1709	32.5355	82.9546	19.9436	22.5216	25.3215	15.7187	10.7741	45.5271	20.4779	27.8719	98.7343	9.16771	10.7841	34.1744	15.055	2.794	28.8302	71.1336
6.66973	51.128	22.7261	140.15	10.9041	40.1348	30.6159	5.89968	28.1639	76.8876	14.7652	24.4818	34.9988	32.5168	81.5439	19.7892	22.4096	24.9668	15.2329	10.6108	45.5125	20.2742	27.5928	98.6744	9.05506	10.6304	34.0195	15.0585	2.74256	28.7075	70.82
6.54402	50.74	22.7397	138.53	10.8751	39.3542	30.3605	5.85744	27.7742	77.0106	14.5933	24.3347	34.5564	32.3902	80.979	19.6495	22.3144	24.6315	14.5929	10.5583	45.456	20.0184	27.441	98.4723	8.91687	10.4828	33.8654	15.0223	2.68015	28.4768	70.7434
6.32391	50.0526	22.8781	137.496	10.8172	38.2858	30.0007	5.76761	27.2134	76.8215	14.5669	24.1269	33.8214	32.1484	81.3184	19.4664	22.1712	24.3751	14.0107	10.5502	45.4064	19.659	27.2665	97.9028	8.65602	10.3738	33.6562	14.9535	2.6404	28.1119	70.6942
6.06442	49.7258	23.096	136.877	10.7413	37.3605	29.7334	5.74505	26.49	76.6347	14.4881	23.918	33.0929	31.8667	81.2294	19.3755	21.9783	24.2494	13.111	10.5253	45.3197	19.18	26.8341	97.0409	8.42293	10.2721	33.5014	14.8684	2.60717	27.8498	69.9181
5.77174	49.5552	23.1959	135.595	10.7005	36.7282	29.5264	5.7172	25.841	76.3957	14.3026	23.5869	32.5253	31.695	80.9314	19.3029	21.783	24.0779	12.5365	10.4618	45.287	18.5765	26.4895	96.3573	8.24541	10.2353	33.2344	14.6483	2.57575	27.7164	68.1549
5.2553	49.2339	23.2024	134.637	10.6375	36.3088	29.1073	5.59058	25.6292	75.8541	14.1338	23.3016	32.3198	31.5344	80.7094	19.202	21.6403	23.8402	12.2077	10.3964	45.4371	18.1791	26.4392	96.1217	8.07861	10.1474	32.6399	14.5908	2.56455	27.3632	67.2236
4.64575	48.5413	23.2735	133.644	10.5158	35.8648	28.7448	5.45084	25.4128	75.4238	13.9949	23.0365	32.0576	31.3131	80.9564	19.1629	21.6056	23.6177	11.8346	10.2644	45.2617	17.6026	26.3669	95.8726	7.95426	10.1885	32.0795	14.7105	2.57591	27.039	67.1461
4.35671	47.2776	23.4606	132.217	10.3883	35.52	28.3026	5.42666	24.769	75.3347	13.8664	22.7573	31.7093	31.0937	80.6295	19.047	21.5813	23.3402	11.6856	10.1475	44.7228	17.2425	26.3238	95.366	7.79313	10.245	31.9105	14.7138	2.56773	26.9234	67.0581
4.2648	46.0348	23.601	130.957	10.3384	34.8701	27.9105	5.36845	23.7124	75.2958	13.6073	22.3767	31.3113	30.8412	80.4575	18.917	21.5758	23.0794	11.5467	10.1121	44.4013	16.9862	26.2219	95.0272	7.63235	10.2107	31.8789	14.6541	2.54944	26.8468	66.7809
4.21333	45.6596	23.6533	129.654	10.3039	34.1191	27.3236	5.32237	23.273	74.5751	13.3997	21.8474	30.9976	30.5216	80.6015	18.8598	21.6242	23.0138	11.1149	10.0658	44.2625	16.8523	26.0776	95.0446	7.58806	9.98153	31.6775	14.5952	2.5337	26.666	66.6706
4.11352	45.2311	23.6435	128.788	10.2466	33.8097	26.6247	5.28306	22.8635	72.7513	13.2508	21.2034	30.8448	30.1338	80.8182	18.8497	21.6183	22.9949	10.7427	10.0395	43.9255	16.6768	26.0859	94.6966	7.52945	9.49352	31.6408	14.6074	2.49343	26.2866	66.6101
3.90118	44.6029	23.6444	127.709	10.1442	33.1906	25.831	5.26567	22.4442	71.7535	13.1502	20.9296	30.7621	29.5313	80.7169	18.7359	21.5665	22.8705	10.469	9.95085	43.6984	16.3883	26.0989	94.0526	7.48874	9.33261	31.7041	15.1425	2.46549	25.402	66.7916
3.63549	44.1842	23.5618	125.694	10.0459	32.0731	24.9612	5.24717	22.0228	72.2512	12.8815	20.6717	30.6365	28.7475	80.2523	18.6379	21.5035	22.7139	9.62848	9.88243	43.54	15.7971	25.9614	93.3685	7.47226	9.1857	31.6692	15.3841	2.45482	24.7854	66.8432
3.4504	43.6243	23.3536	123.305	9.96085	30.7085	24.3305	5.20652	21.442	73.2398	12.6558	20.4937	30.3183	28.0644	80.1876	18.5204	21.3773	22.5427	8.83308	9.821	43.2416	15.1473	25.7591	92.1412	7.44346	8.86601	31.4758	15.3436	2.45482	24.4879	66.943
3.36149	43.2846	23.1178	121.382	9.86374	29.7614	24.067	5.13912	20.7117	73.91	12.4491	20.442	30.1132	27.6316	80.3848	18.3959	21.263	22.3275	8.64657	9.73013	42.9727	14.7539	25.6068	90.4161	7.40974	8.56283	31.345	14.7558	2.45416	24.3043	67.04
3.28421	43.2312	22.9605	119.083	9.72607	29.5561	23.8572	5.08404	20.4105	73.7845	12.2882	20.2967	29.9789	27.3579	80.5862	18.185	21.1749	22.0628	8.50168	9.7011	42.9815	14.5499	25.5506	88.6559	7.31825	8.4478	31.2218	14.5784	2.45258	24.1368	66.889
3.20773	43.302	22.7919	116.087	9.6327	29.2611	23.626	5.02555	20.2796	73.4062	12.1543	20.1841	29.8055	27.1057	80.5433	18.0689	21.0982	21.6232	8.35045	9.663	42.7561	14.3678	25.3377	87.7974	7.04653	8.29028	31.038	14.628	2.44764	24.0422	66.5952
3.1431	43.3611	22.6276	114.156	9.54155	29.0613	23.2445	4.90837	20.0895	73.2203	11.9581	20.1039	29.4448	26.8014	80.1551	17.9793	20.997	21.0198	8.21404	9.68068	42.2708	14.0767	24.7078	87.2885	6.77667	8.1712	30.6931	14.5718	2.4601	23.944	66.2698
3.11484	43.277	22.531	112.926	9.47773	28.9069	22.9561	4.87957	19.5528	73.1567	11.6602	19.9914	28.6813	26.3872	80.3432	17.8673	20.8416	20.4178	8.01558	9.7057	41.976	13.6294	23.7893	86.6523	6.63725	8.03324	30.3459	14.4971	2.46781	23.8047	66.2035
3.09999	43.0308	22.4468	112.19	9.40117	28.5574	22.7296	4.83571	18.7855	72.7096	11.3968	19.9365	28.0499	25.9315	81.1413	17.8011	20.777	19.6513	7.82594	9.68703	41.9313	12.944	23.4766	85.8004	6.54014	7.88312	30.1943	14.4933	2.46648	23.5684	66.0448
3.09363	42.8135	22.583	111.72	9.20377	28.2377	22.5728	4.80846	18.2431	71.6438	11.2619	19.7409	27.8308	25.4286	81.1447	17.7598	20.7673	18.6005	7.75999	9.63767	41.8812	12.2263	23.3704	84.8189	6.36956	7.67028	30.3904	14.339	2.46196	23.3586	65.6736
3.08714	42.4608	22.6931	111.147	8.98033	28.0633	22.4067	4.80686	17.8305	70.8612	11.2336	19.427	27.412	25.0374	80.0214	17.6457	20.7271	17.6909	7.58176	9.50117	41.6999	11.7848	23.2988	83.7278	6.15496	7.35589	30.8141	14.0058	2.46962	23.1133	65.0376
3.08037	41.9689	22.6217	109.877	8.89725	27.7328	22.2752	4.7684	17.0014	70.4533	11.1321	19.1534	26.6972	24.9058	79.337	17.4629	20.6636	17.174	7.24693	9.23937	41.5595	11.4975	23.2045	83.4131	5.93419	7.0483	30.9438	13.9731	2.47224	22.9156	64.4023
3.05994	41.6316	22.5475	110.11	8.82778	27.044	22.1619	4.70802	16.7297	70.6216	10.8445	18.9413	25.7024	24.7648	79.2418	17.0989	20.5857	16.8666	7.0175	9.00227	41.1701	11.3164	23.1187	83.0699	5.76147	6.91437	30.6461	13.9738	2.48352	22.7761	64.178
3.03716	41.182	22.4715	107.521	8.70119	26.2321	21.9917	4.67327	16.4245	70.5643	10.7345	18.7332	24.4291	24.4574	78.5229	16.8682	20.5465	16.6107	6.81577	8.91116	40.605	11.1014	22.9364	82.8874	5.6382	6.83822	30.5687	13.943	2.4845	22.3914	64.1805
3.01943	41.0137	22.3498	103.462	8.60787	25.4938	21.818	4.64855	15.9846	70.3081	10.6476	18.0926	23.9721	24.0068	78.7263	16.6907	20.4561	16.3376	6.56586	8.87093	40.3723	10.847	22.8109	82.8198	5.59034	6.7113	30.6837	13.9066	2.48486	21.9774	63.9849
3.00522	40.631	22.2228	99.0219	8.54945	24.9902	21.5728	4.64122	15.8414	70.1424	10.5201	17.0522	23.6023	23.5675	79.3999	16.4032	20.3462	15.9943	6.0173	8.864	40.2654	10.5939	22.7637	82.6293	5.49972	6.55353	30.714	13.7948	2.4907	21.3023	63.1963
2.99118	39.7596	22.1099	93.1171	8.49412	24.625	21.4266	4.62484	15.6653	69.9851	10.3538	16.4249	22.7814	23.1948	78.6955	15.9695	20.3139	15.5476	5.317	8.82949	39.9295	10.4271	22.6443	82.4013	5.41694	6.35605	30.6501	13.976	2.49071	20.7359	62.624
2.95235	38.9536	21.9673	92.515	8.41543	24.5282	21.2448	4.6032	15.3859	69.3895	10.1172	16.1644	21.9019	22.7186	77.8949	15.5044	20.2474	15.2441	5.04282	8.76565	39.6664	10.2523	22.5687	82.0912	5.36446	6.15667	30.4742	14.4469	2.49674	20.3014	62.0455
2.92994	38.1494	21.8593	88.672	8.3246	24.3991	20.9527	4.55406	15.1536	68.0203	9.94338	15.8729	20.9526	21.998	77.2991	15.262	20.0924	15.0876	4.78423	8.72667	39.5256	10.0441	22.4623	82.1116	5.28104	6.06109	30.1361	14.6084	2.4925	19.9015	61.7315
2.89976	37.3106	21.8496	83.5015	8.28597	23.9711	20.5925	4.54628	14.8488	66.3928	9.75564	15.4253	19.9072	21.389	77.7334	14.9974	19.8965	14.9804	4.60199	8.66386	39.632	9.87223	22.3081	82.0827	5.23019	5.91143	29.6449	14.5309	2.49125	19.6848	61.5823
2.89416	36.3782	21.7333	82.9049	8.27397	23.4361	20.2686	4.53333	14.4984	66.3754	9.46921	15.0708	19.2563	20.9469	77.7613	14.5451	19.7412	14.794	4.47732	8.59025	39.51	9.66613	21.9862	82.048	5.17131	5.75239	29.2668	14.4782	2.48788	19.4036	61.0925
2.95486	35.9153	21.6017	83.1426	8.23365	22.8904	19.9421	4.52851	14.2633	66.9404	9.19849	14.8401	18.9078	20.5138	77.7825	14.1649	19.6138	14.5179	4.15356	8.51241	38.7568	9.52123	21.674	82.1973	5.07773	5.4836	29.0688	14.4669	2.48056	18.9836	60.8417
3.0088	35.7453	21.4707	81.9427	8.15198	22.4708	19.6772	4.49611	14.1194	66.9387	9.06574	14.5034	18.7031	19.8912	77.899	14.0017	19.4592	14.3339	3.95729	8.45399	37.9412	9.2517	21.3681	82.7313	4.97581	4.99814	29.0166	14.4241	2.47175	18.4864	60.3708
3.09924	35.3345	21.5297	81.6853	8.04964	22.3454	19.1954	4.45987	13.9051	66.8322	8.9007	14.0857	18.1591	19.3137	77.4068	13.7572	19.1975	14.2992	3.8676	8.40577	37.0104	8.99668	21.2085	82.9248	4.88171	4.81351	28.9068	14.294	2.48696	17.9579	60.0241
3.16526	34.7899	21.6288	81.5951	7.98329	22.362	18.7392	4.42686	13.6811	66.7567	8.70287	13.7931	17.62	18.8949	77.0486	13.5932	18.6213	14.3953	3.79936	8.31994	36.308	8.86103	21.2655	82.9221	4.89037	4.7283	28.6544	14.2444	2.50103	17.0744	59.7094
3.19234	34.3608	21.5801	81.217	7.91201	22.3236	18.4336	4.37493	13.4581	66.576	8.4959	13.5428	16.9531	18.5559	77.4265	13.5136	18.1817	14.4444	3.73451	8.16731	35.5508	8.783	21.1591	83.0466	4.9055	4.60686	28.4019	14.114	2.50796	15.8431	59.6316
3.17886	33.6583	21.4903	79.4032	7.79214	22.1941	18.3458	4.36159	13.2769	66.3863	8.36925	13.3551	16.4034	18.0957	77.4753	13.3848	17.93	14.3146	3.68716	8.0123	34.9403	8.69748	20.9774	83.2752	4.88018	4.51082	28.2178	14.1806	2.51784	15.6648	59.2604
3.17731	32.436	21.4789	77.2051	7.6461	22.11	18.2742	4.35498	13.321	66.295	8.24036	13.093	16.1805	17.684	77.6145	13.1953	17.7478	14.174	3.65073	7.91793	34.7316	8.64184	20.8594	83.1519	4.87122	4.45974	28.1972	14.4823	2.52759	15.4827	58.8234
3.18939	31.3595	21.4563	75.5018	7.37133	22.0573	17.9632	4.34291	13.4122	65.9403	8.09708	12.5629	15.8306	17.4565	77.9723	12.8384	17.5306	14.0571	3.60078	7.90547	34.7612	8.53013	20.6867	83.1633	4.87817	4.4063	28.2849	14.4064	2.52275	15.2948	58.1154
3.23987	30.4671	21.067	70.2608	6.9928	22.0508	17.5682	4.29156	13.4006	65.2701	7.96726	12.2793	14.988	17.3097	77.8124	12.4698	17.1567	13.9798	3.55979	7.7404	34.8257	8.21313	20.5391	83.8759	4.81617	4.31471	28.3472	14.2982	2.52133	15.0061	57.3624
3.28583	29.7459	20.6987	64.5012	6.5501	22.0104	17.4543	4.22408	13.378	64.1674	7.83704	12.1353	13.8305	17.1438	76.8539	12.0344	16.7253	13.9183	3.53477	7.42629	34.8234	7.86487	20.2817	83.982	4.77607	4.21677	28.3154	14.2794	2.5184	14.7156	56.8433
3.3143	28.4997	20.4594	62.7951	6.34988	22.0745	17.5554	4.17857	13.3545	62.9183	7.64507	11.8983	12.8884	16.8907	76.2452	11.7071	16.4341	13.712	3.49662	6.91686	34.916	7.61736	20.14	84.097	4.6932	4.11482	28.2589	14.2123	2.53141	14.1594	56.5001
3.32293	26.8855	20.2781	62.4326	6.27954	21.8075	17.3096	4.12341	13.3254	62.09	7.43123	11.6796	12.4918	16.5346	75.8675	11.5203	16.1604	13.3475	3.45083	6.71173	34.8453	7.44072	20.0448	84.9184	4.59727	3.93307	28.0317	14.1758	2.53155	13.8059	55.9311
3.3337	25.8303	20.1104	61.9777	6.20607	21.5125	16.9045	4.05023	13.2882	61.7957	7.03274	11.2775	12.3311	16.2155	74.6771	11.4323	15.8564	13.0437	3.42934	6.69091	34.7269	7.25371	19.9001	85.5937	4.49184	3.81466	27.676	14.2367	2.52954	13.5248	55.6881
3.36914	24.9087	19.9039	61.6146	6.11571	21.3026	16.5432	3.97529	13.1533	62.037	6.72151	11.0898	12.0786	16.0393	73.6056	11.3375	15.7318	12.8522	3.43023	6.68169	34.8062	7.16275	19.7227	85.201	4.33027	3.75731	27.474	14.061	2.52324	12.9812	55.7161
3.38751	24.3272	19.7341	60.938	5.98685	21.1805	16.3852	3.93774	12.9961	62.2681	6.5925	10.8756	11.6914	15.8628	73.13	11.2379	15.6203	12.7504	3.42748	6.64592	35.228	7.09783	19.5099	84.3751	4.21619	3.67298	27.4418	13.7957	2.51224	11.7685	55.8044
3.383	23.621	19.5955	60.2733	5.7593	20.7379	16.161	3.91653	12.8976	62.2064	6.34378	10.4776	11.2997	15.5912	72.8163	11.1445	15.424	12.635	3.40912	6.61978	35.6956	7.04539	19.2501	84.2285	4.17349	3.52786	27.2745	13.4284	2.49494	11.1795	55.8662
3.37782	23.2368	19.4705	59.4962	5.48697	20.2458	15.8506	3.8831	12.7801	61.7652	6.04664	10.0293	10.995	15.2557	71.8339	10.9253	15.2485	12.4568	3.39832	6.57178	35.7572	7.04296	18.9998	84.4229	4.10614	3.39863	26.9084	13.2061	2.47209	10.9835	55.8779
3.3483	22.2627	19.4258	58.0058	5.37572	19.8127	15.5552	3.82803	12.6932	60.923	5.82231	9.45809	10.7622	14.8232	71.3287	10.6831	15.1067	12.2115	3.38758	6.45498	35.9141	7.13	18.7782	83.9342	4.03055	3.36081	26.4228	13.2284	2.46353	10.6429	55.8695
3.3336	21.0134	19.393	56.9328	5.24423	19.4465	15.2883	3.74952	12.6165	59.7453	5.50521	8.73184	10.3478	14.1655	70.7807	10.4029	14.9597	12.0164	3.37343	6.36579	35.9716	7.13561	18.5933	82.8676	3.9711	3.33201	26.098	13.1302	2.46311	10.278	55.949
3.35069	20.4132	19.4051	56.597	5.04648	19.2386	15.127	3.67435	12.5169	58.7098	5.19404	8.45038	9.77593	13.421	70.2009	10.1192	14.7463	11.4372	3.36302	6.33803	35.7034	7.0047	18.438	82.5057	3.9131	3.28808	25.7892	13.0173	2.46381	9.98528	56.128
3.35912	19.2863	19.4866	56.2021	4.92024	19.2358	15.0126	3.62757	12.4701	58.0301	5.04072	8.30263	9.17413	12.9687	70.149	9.83125	14.482	10.459	3.3506	6.33417	35.4815	6.80935	18.2579	82.2254	3.83874	3.22811	25.1853	12.9607	2.45128	9.78624	56.3232
3.38684	18.0611	19.5186	55.8731	4.89334	19.218	14.9362	3.59661	12.3333	57.5504	4.79788	8.20516	8.75548	12.7913	70.1827	9.67218	14.233	9.61852	3.33093	6.32249	35.4564	6.696	18.1605	81.2556	3.75326	3.2053	24.4534	12.9417	2.44817	9.57089	56.7331
3.41169	17.3708	19.486	55.6542	4.84753	19.1363	14.8833	3.57961	12.1273	56.8899	4.67755	8.01261	8.47309	12.632	69.739	9.59536	14.0326	9.1825	3.23342	6.32182	35.537	6.73338	18.1161	79.8838	3.70797	3.15034	24.1354	12.9289	2.45616	9.3685	57.3383
3.4167	16.9718	19.4266	55.5746	4.76418	18.9695	14.802	3.55143	11.9964	56.5701	4.49923	7.8343	8.19207	12.3162	67.9453	9.56505	13.7544	8.75235	3.18439	6.32944	35.3108	6.82728	17.9453	79.15	3.69265	3.11505	24.0196	12.9203	2.45958	9.14558	58.1241
3.42647	16.5388	19.2145	55.3514	4.71563	18.6963	14.7093	3.49322	11.8488	56.4096	4.33061	7.6754	7.99543	11.7793	67.5372	9.56066	13.5574	8.52674	3.11914	6.26521	34.3903	6.8931	17.7701	79.0746	3.67939	3.07975	23.5389	12.8973	2.47056	8.95375	58.4229
3.44817	15.7154	19.1481	53.715	4.71029	18.4104	14.6575	3.46056	11.5381	55.7843	4.06971	7.56004	7.63003	11.1625	67.5323	9.4844	13.5062	8.73211	2.82721	6.2503	33.6415	6.97605	17.5685	79.074	3.63961	3.05016	23.1438	12.8868	2.47506	8.78987	58.8264
3.50455	14.849	19.1361	52.4633	4.71818	18.1555	14.5739	3.41709	11.2187	54.9004	3.75135	7.42117	7.30042	10.6663	67.3975	9.41129	13.5038	9.03327	2.58641	6.26849	33.5556	7.0095	17.3127	78.9655	3.58537	3.03777	22.9047	12.848	2.46049	8.67358	58.9717
3.56783	14.2114	19.106	49.995	4.67662	17.9472	14.4105	3.38611	11.1071	54.9915	3.5422	7.28306	6.98536	10.3772	67.907	9.3816	13.3659	8.949	2.55393	6.25808	33.494	6.97009	17.0561	78.7265	3.57499	3.01242	22.6068	12.8146	2.46167	8.53952	58.7715
3.61229	13.8735	19.0948	44.7149	4.56002	17.6414	14.3136	3.36575	11.0762	55.1008	3.37633	7.20729	6.79191	10.2743	68.51	9.34297	12.9685	8.79722	2.52201	6.20645	33.3051	6.86625	16.6912	77.8877	3.51022	2.97389	22.2524	12.7652	2.45209	8.32139	58.664
3.61541	13.5313	19.0659	41.4601	4.47607	17.474	14.3191	3.35836	11.0708	54.8559	3.07818	7.11671	6.71784	10.2609	68.264	9.35006	12.6902	9.20699	2.46922	6.17181	33.0811	6.86489	15.9052	76.9031	3.38703	2.9406	22.0171	12.7342	2.45913	7.9969	58.6713
3.61523	13.1133	19.0636	40.6293	4.44595	17.5337	14.2515	3.33466	10.9657	54.4923	2.81711	6.96717	6.64126	10.3136	68.1485	9.34886	12.5486	9.90593	2.39342	6.16759	32.7304	6.87177	15.5954	76.5472	3.24959	2.93048	21.8899	12.6281	2.45753	7.62585	58.94
3.61745	12.5239	19.0541	40.3253	4.45118	17.6696	14.0671	3.29176	10.762	54.1875	2.74967	6.73793	6.52163	10.3528	68.2531	9.25554	12.2387	10.1188	2.3285	6.17578	32.2628	6.84709	15.395	76.493	3.21955	2.93354	21.6288	12.3758	2.45759	7.10859	59.0754
3.61888	11.8713	19.0322	39.9331	4.44931	17.7578	13.8897	3.27467	10.6839	53.9366	2.69065	6.46228	6.32453	10.3265	68.4644	9.16273	11.7443	9.942	2.31943	6.12954	32.0158	6.89481	14.95	76.0612	3.21461	2.91996	21.3918	12.3578	2.4557	6.97284	58.9395
3.62052	11.3946	19.0155	39.0192	4.44999	17.7224	13.8408	3.2624	10.6395	53.708	2.6303	6.30734	6.17579	10.3196	67.9068	9.06857	11.1912	9.7307	2.30309	6.11463	31.8262	6.89031	14.709	75.411	3.18759	2.90793	21.2825	12.3555	2.44571	6.87176	59.1544
3.63754	11.0729	18.9217	37.8814	4.4261	17.6715	13.7852	3.24619	10.5778	53.611	2.56658	6.1774	6.10016	10.2925	67.3429	8.9336	10.9029	9.43637	2.28699	6.04627	31.4437	6.89989	14.3629	75.0365	3.16178	2.89835	21.1749	12.3372	2.44839	6.74199	60.0672
3.6445	10.6107	18.9233	37.3693	4.38574	17.6157	13.7226	3.19417	10.5095	53.5487	2.49559	5.90453	5.99067	10.2289	67.4706	8.8954	10.7542	9.11113	2.26278	5.93923	31.0613	6.90937	13.7821	74.8328	3.14888	2.90229	21.0545	12.4307	2.44877	6.55998	60.6226
3.64576	10.0587	19.1311	36.656	4.35581	17.6197	13.6609	3.16862	10.5018	53.3293	2.43485	5.55819	5.83228	10.0123	67.9401	8.86428	10.6786	8.95718	2.21988	5.90012	31.1436	6.92028	13.3276	74.7559	3.14593	2.89201	20.9143	12.516	2.43257	6.42956	60.7518
3.65106	9.76024	19.1282	36.2141	4.33175	17.6145	13.595	3.12748	10.4684	52.9177	2.36574	5.39959	5.74318	9.7497	68.4154	8.78263	10.6356	8.8589	2.20256	5.86389	31.1105	6.94658	13.0926	74.6064	3.12172	2.84975	20.767	12.5596	2.43405	6.35005	60.6221
3.65161	9.45491	18.8454	35.9744	4.3219	17.5482	13.549	3.08387	10.5177	52.5092	2.27427	5.26794	5.6981	9.64118	67.6997	8.70594	10.5874	8.80277	2.1939	5.81637	30.8516	6.97247	12.966	74.7712	3.11349	2.62073	20.6673	12.6096	2.42013	6.21455	60.587
3.64425	8.71944	18.7022	35.6524	4.31005	17.5446	13.5126	3.04433	10.4822	52.2143	2.17644	5.21546	5.62462	9.67791	67.2256	8.65278	10.5281	8.76197	2.20305	5.8082	30.5918	6.99671	12.7404	74.6478	3.13312	2.42768	20.6016	12.6574	2.39217	6.09249	60.4537
3.63652	7.79505	18.5828	35.3491	4.33474	17.611	13.4502	3.00965	10.4151	51.7653	2.13138	5.16751	5.51121	9.76092	67.2981	8.60955	10.2993	8.64436	2.20491	5.79302	30.6176	6.99492	12.3907	74.2348	3.16229	2.41458	20.5197	12.6938	2.38549	5.99558	60.3322
3.64122	6.84068	18.5868	35.0883	4.34529	17.6981	13.3083	2.95829	10.3647	51.5834	2.12378	5.10755	5.35956	9.77358	67.1186	8.60317	10.1493	8.38824	2.19834	5.78677	30.7545	6.97699	11.8262	73.9899	3.15911	2.38676	20.4238	12.7252	2.38864	5.82544	60.3016
3.65274	6.42119	18.59	34.8705	4.34618	17.7297	13.2785	2.94101	10.3441	51.7392	2.0987	4.94498	5.19445	9.72239	67.1916	8.62118	10.1414	8.17618	2.18798	5.79393	30.7636	6.97797	11.4667	73.6988	3.1662	2.33042	20.3096	12.7931	2.3826	5.71056	60.1517
3.66395	5.86443	18.4161	34.7067	4.34097	17.8457	13.3067	2.90578	10.3924	51.6816	2.09034	4.71838	4.96106	9.57416	67.2837	8.58736	10.1544	8.15895	2.16835	5.78415	30.7042	6.97804	11.3148	73.2538	3.18246	2.27015	20.1463	12.5673	2.37981	5.65305	59.7837
3.66043	5.47571	18.268	34.7387	4.36792	18.2403	13.3141	2.87969	10.5594	51.659	2.06121	4.64347	4.81181	9.3422	67.7438	8.48787	10.1379	8.10453	2.15633	5.76152	30.681	6.95245	11.1499	73.0945	3.21362	2.22743	20.0355	12.5376	2.38078	5.5726	59.3819
3.65064	5.16956	18.1817	34.1609	4.38935	18.6497	13.2204	2.86384	10.7686	51.8832	2.02217	4.56269	4.72582	9.07064	68.042	8.46033	9.96399	8.0469	2.13911	5.7472	30.559	6.93611	10.9698	73.1458	3.21449	2.19999	20.1469	12.5586	2.37427	5.46073	59.144
3.64014	4.86028	18.1762	33.3813	4.38826	18.9734	13.0395	2.85048	10.8571	52.0939	2.0068	4.44004	4.64618	8.88434	67.3567	8.37599	9.69787	8.01094	2.11859	5.74646	30.4579	6.94177	10.8171	73.0965	3.20133	2.18864	20.0141	12.5373	2.37739	5.39399	58.8741
3.63782	4.54094	18.2267	33.2251	4.37974	19.0984	12.853	2.85132	10.8908	52.1909	1.99556	4.30492	4.42137	8.78211	66.8304	8.24194	9.68159	7.97398	2.04569	5.76693	30.4726	6.93755	10.6275	72.8597	3.19406	2.18364	19.6485	12.6249	2.36944	5.26203	58.8173
3.63672	4.28782	18.2942	30.9553	4.38529	19.1382	12.6955	2.83624	10.9126	52.0074	1.99304	4.12552	4.18948	8.74515	66.8176	8.2013	9.67255	7.97433	1.96761	5.77777	30.331	7.00851	10.5077	72.4443	3.19225	2.16992	19.4462	12.9032	2.3363	5.17243	58.7142
3.63777	4.10668	18.2352	29.4495	4.40869	19.1557	12.5674	2.80256	10.9845	51.955	1.95588	4.00645	4.11839	8.72687	67.1463	8.23663	9.70455	7.95539	1.95507	5.77492	30.224	7.05794	10.2662	71.7108	3.16654	2.13814	19.195	13.0318	2.31892	5.10426	58.2093
3.63745	3.88408	18.1137	29.2151	4.44031	19.1581	12.4531	2.73657	11.1863	52.0735	1.9371	3.96453	4.03888	8.71375	67.1902	8.2082	9.71152	7.93811	1.93635	5.76648	30.0906	7.09749	9.92695	71.3906	3.1247	2.13419	18.8342	12.8967	2.32327	5.03368	57.7409
3.63136	3.62112	18.1072	29.1612	4.44331	19.141	12.2364	2.70714	11.4062	51.9201	1.90661	3.95556	3.85534	8.71268	66.778	8.17653	9.74117	7.94361	1.93845	5.74833	30.054	7.17401	9.58836	71.2836	3.10488	2.09749	18.6525	12.7832	2.3083	4.91424	57.4256
3.6159	3.44647	18.1163	29.0725	4.44046	19.0934	11.9029	2.66712	11.5725	51.4405	1.88791	3.89922	3.70045	8.74038	66.2641	8.18192	9.77408	8.01878	1.93487	5.73163	29.9892	7.2598	9.25193	70.7467	3.09583	2.07716	18.2057	12.7838	2.31623	4.78625	57.3586
3.60668	3.39017	18.1111	28.9523	4.43022	19.0763	11.6496	2.61461	11.6621	51.0745	1.88108	3.69799	3.60867	8.78051	66.0701	8.22503	9.75873	8.06028	1.92483	5.72457	29.8485	7.30639	9.02412	69.8078	3.09736	2.08623	17.1889	12.7791	2.33185	4.67901	57.4677
3.59086	3.32126	17.9733	28.8042	4.42498	19.0168	11.5374	2.58961	11.8987	51.1246	1.88049	3.47248	3.51568	8.8592	65.7985	8.17112	9.82097	8.05748	1.90457	5.7157	29.7889	7.33039	8.86117	69.2697	3.08848	2.07544	15.9412	12.6964	2.34057	4.5097	57.2798
3.57497	3.24535	17.724	28.6328	4.40788	18.8882	11.517	2.57621	12.114	51.2996	1.86676	3.34648	3.4654	8.8999	65.4719	8.11161	9.88978	8.05288	1.89059	5.68288	29.8498	7.38868	8.76212	68.9535	3.06891	2.07612	15.186	12.638	2.32339	4.32128	56.7728
3.56786	3.11909	17.477	28.5544	4.3388	18.8521	11.4831	2.5342	12.2361	51.4208	1.85693	3.29596	3.38827	8.90204	65.466	8.13443	9.86752	8.06944	1.88109	5.59232	29.818	7.42954	8.64831	68.5359	3.05153	2.093	14.9312	12.6128	2.31938	4.17969	56.2645
3.56598	2.95753	17.2717	27.9695	4.24296	18.8375	11.437	2.52388	12.2666	51.4266	1.84503	3.22683	3.36918	8.89105	64.4158	8.17783	9.85138	8.10694	1.87176	5.43514	29.8083	7.4368	8.45217	67.9665	3.04054	2.0975	14.8431	12.5597	2.31373	4.09111	56.1282
3.57322	2.82753	17.1872	26.1101	4.21346	18.8303	11.467	2.50249	12.3148	51.0758	1.83364	3.16474	3.36098	8.83399	63.66	8.21798	9.88695	8.12432	1.86696	5.33084	29.7954	7.45562	8.27414	67.0883	3.02787	2.09499	14.5594	12.412	2.30865	4.04966	56.2217
3.57633	2.66248	17.0616	25.6446	4.18813	18.8555	11.4889	2.49856	12.3544	50.0765	1.81765	3.1309	3.32602	8.62815	64.1041	8.19904	9.93414	8.12205	1.85443	5.29297	29.8498	7.50656	8.16761	66.0968	3.0188	2.09179	14.2594	12.2033	2.30455	4.04837	56.5479
3.5728	2.4269	16.9781	23.6138	4.15846	18.8059	11.3863	2.46623	12.3542	48.6704	1.79741	3.1115	3.27816	8.37151	64.4055	8.19999	10.0069	8.09743	1.84997	5.2843	29.9389	7.53608	8.09942	65.2783	3.01425	2.09146	14.0491	12.0819	2.29092	4.03977	56.6357
3.56842	2.25427	16.8736	20.1677	4.14206	18.6758	11.3058	2.42856	12.384	48.1711	1.78577	3.05034	3.26405	8.07619	64.4348	8.17877	10.0921	8.09363	1.83509	5.26187	29.8719	7.56559	8.04562	64.6305	3.00732	2.08122	14.0038	11.7137	2.27166	4.02279	56.5096
3.56528	2.18802	16.6325	19.2603	4.11665	18.479	11.2745	2.36231	12.4246	48.8422	1.77304	2.9917	3.2431	7.93643	63.9828	8.11511	10.1157	8.10329	1.81787	5.24018	29.6408	7.63357	7.92115	63.6311	3.00803	2.06319	13.882	11.5506	2.27836	3.97886	56.2046
3.55765	2.12594	16.4549	19.1927	4.10076	18.2796	11.1902	2.33468	12.4864	49.5971	1.73671	2.93302	3.19894	7.91697	63.8278	8.04947	10.1374	8.07802	1.80325	5.22675	29.1372	7.82576	7.7754	62.4397	3.00384	2.06097	13.692	11.5574	2.27385	3.94131	56.1117
3.56017	2.02548	16.3166	19.1159	4.12157	18.2334	11.0489	2.31139	12.5342	49.5755	1.73629	2.89679	3.1	7.88257	63.595	7.95168	10.1993	8.02861	1.8005	5.22356	28.5555	7.96002	7.60501	61.3146	3.00276	2.06231	13.6426	11.4624	2.27459	3.9198	56.316
3.55473	1.98374	16.1598	18.9902	4.11875	18.2515	10.97	2.29449	12.7573	49.136	1.73474	2.9392	2.9879	7.81436	63.5411	7.98092	10.3028	7.9322	1.78644	5.20823	28.2457	8.03521	7.41836	60.4139	2.99668	2.06381	13.7062	11.3925	2.26309	3.91952	56.2667
3.54487	1.95733	15.9649	18.8017	4.10514	18.228	10.9978	2.2864	13.1712	48.6263	1.74111	2.95536	2.91452	7.73559	63.733	7.97243	10.3811	7.86834	1.79302	5.17339	28.1022	8.11782	7.28176	59.55	2.98761	2.06166	13.6712	11.5192	2.26249	3.9429	56.2327
3.52546	1.93802	15.7834	18.6176	4.0484	18.1621	11.0427	2.28424	13.6012	48.4545	1.73336	2.9578	2.87756	7.62921	63.4833	7.92998	10.4653	7.87042	1.78757	5.15276	27.959	8.16175	7.18092	58.7094	2.98635	2.05674	13.7033	11.6123	2.26574	3.95076	56.0201
3.51212	1.92267	15.7549	18.3236	4.05069	18.1363	11.0789	2.27612	13.8386	48.2438	1.72983	2.96893	2.83455	7.54128	63.2459	8.03495	10.5062	7.88595	1.78502	5.12341	27.809	8.19611	7.11235	57.4496	2.97388	2.03841	14.0321	11.576	2.27626	3.93777	55.2579
3.50186	1.89529	15.7486	17.5969	4.06972	18.1233	11.0401	2.27303	13.8775	47.9503	1.72642	2.98684	2.77703	7.44474	63.3578	8.19374	10.5699	7.85685	1.77992	5.0796	27.4299	8.2034	6.97416	56.036	2.94414	2.03885	14.4737	11.5027	2.28429	3.94226	54.6854
3.49811	1.87786	15.6561	17.0391	4.06659	18.129	11.0303	2.27064	14.3504	47.7378	1.73712	3.14203	2.73925	7.33556	63.5949	8.23547	10.6877	7.80006	1.78312	5.05631	26.8293	8.18547	6.79296	54.6764	2.89369	2.04402	14.5035	11.3454	2.29341	3.94394	54.6169
3.49775	1.85361	15.5731	16.8477	4.06321	18.1574	11.1613	2.25474	15.7244	47.7448	1.73325	3.30181	2.69868	7.23127	63.5359	8.18948	10.7516	7.72495	1.78785	5.08409	26.2728	8.21316	6.56826	53.7134	2.8873	2.03975	14.4577	10.8722	2.30061	3.92187	54.4539
3.43953	1.82388	15.5023	15.9796	4.03699	18.028	11.1178	2.25051	16.8077	47.7219	1.73841	3.39492	2.63583	7.14667	63.5806	8.10014	10.6875	7.65956	1.78437	5.08037	25.7351	8.25409	6.37955	52.8287	2.87409	2.01489	14.8544	10.7092	2.28254	3.81431	54.3434
3.27737	1.80132	15.6261	15.2644	4.00211	17.8935	11.0829	2.23685	17.3234	47.158	1.73769	3.46749	2.60099	7.08358	63.636	8.03575	10.5914	7.64938	1.78292	4.99503	25.4704	8.30872	6.3071	52.0867	2.82205	2.0007	15.2924	10.7006	2.27024	3.69549	53.6229
3.14521	1.79061	15.8072	14.9789	3.98446	17.7964	11.1912	2.23996	17.5437	46.1287	1.7313	3.49951	2.60227	7.04246	63.4688	8.01248	10.6099	7.64003	1.78049	4.92856	25.1158	8.33901	6.23057	51.3341	2.77962	1.99052	15.4021	10.6941	2.25888	3.58315	52.911
3.05075	1.78076	15.8088	14.7419	3.97323	17.6625	11.1603	2.23794	17.6607	45.3246	1.73835	3.56975	2.58157	7.03505	63.7813	8.03501	10.6025	7.67555	1.7738	4.89969	24.4673	8.35536	6.15444	50.6087	2.7408	1.98703	15.3669	10.607	2.27014	3.57863	52.6373
3.04236	1.75252	15.7454	14.6519	3.97759	17.4731	10.9351	2.23464	17.8057	45.1287	1.74057	3.77426	2.58217	7.04146	64.1163	8.01675	10.5957	7.64688	1.77545	4.84852	23.5053	8.37741	6.05711	49.7366	2.71053	1.99249	15.5568	10.4503	2.29845	3.59642	52.4876
3.05708	1.73915	15.6944	14.581	3.95641	17.4322	10.6763	2.23592	17.962	44.9602	1.74531	3.92389	2.58607	7.04551	64.405	7.96761	10.5819	7.48725	1.76738	4.83046	22.7869	8.38756	5.93597	48.788	2.70698	1.99787	15.9154	10.4335	2.31878	3.60643	52.2345
3.07535	1.74686	15.6591	14.0984	3.95236	17.436	10.6306	2.23117	18.0353	44.8613	1.74591	4.12337	2.58879	7.04623	64.3728	7.92766	10.5773	7.43141	1.75404	4.78678	22.4501	8.40512	5.78911	48.0885	2.71998	1.99235	16.0813	10.5051	2.31313	3.60198	51.9816
3.0883	1.73619	15.6094	12.6547	3.97121	17.2782	10.8333	2.22534	18.0486	44.7556	1.74612	4.31818	2.58615	7.03277	64.3309	7.88545	10.6141	7.45339	1.75994	4.78711	21.9951	8.40484	5.53154	46.6382	2.72047	1.9984	16.1247	10.5977	2.32463	3.59059	51.7199
3.07457	1.74606	15.5723	11.2798	3.95122	16.9473	10.8895	2.23042	18.0882	44.578	1.74933	4.43384	2.5756	7.01964	64.2248	7.85732	10.6962	7.50434	1.76038	4.78765	21.7267	8.36798	5.40598	44.7063	2.69975	1.99805	16.2679	10.6186	2.33542	3.58823	51.4011
3.02506	1.74834	15.5455	10.1913	3.89145	16.7564	10.8794	2.2341	18.1563	44.3602	1.7466	4.56329	2.57918	6.99966	64.1361	7.83128	10.6831	7.7602	1.75947	4.74905	21.4624	8.31359	5.21772	43.1925	2.68368	1.98955	16.4797	10.6145	2.33482	3.58958	51.1666
2.96305	1.75192	15.5639	9.78839	3.85171	16.5429	11.1597	2.22913	18.3101	44.0393	1.74224	4.62986	2.59501	6.98425	64.2061	7.7988	10.6454	7.86503	1.75847	4.70504	21.1774	8.28811	4.9814	42.7888	2.67545	1.99002	16.6366	10.5354	2.33442	3.57532	51.0054
2.92145	1.7464	15.496	9.47362	3.84244	16.2577	11.4228	2.23259	18.5275	43.7466	1.73755	4.66513	2.59665	6.9699	64.1404	7.74978	10.6026	7.86338	1.75957	4.69439	20.9953	8.29988	4.8812	42.2595	2.6745	1.99491	16.5892	10.3891	2.34133	3.44535	50.9402
2.91613	1.73452	15.4256	8.93189	3.83535	16.0668	11.5346	2.22142	18.6956	43.5192	1.73772	4.73594	2.59749	6.94797	63.9029	7.67153	10.611	7.87335	1.75611	4.66071	20.9503	8.29844	4.81965	41.2953	2.65533	1.99273	16.4032	10.3946	2.34145	3.40358	50.8562
2.91092	1.73542	15.291	8.36192	3.82197	15.9692	11.6971	2.20337	18.8072	43.437	1.73505	4.87024	2.58897	6.93916	63.9349	7.60045	10.6101	7.89649	1.75144	4.62727	20.8601	8.2882	4.7371	40.5909	2.63579	2.00378	16.2366	10.402	2.35171	3.39003	50.7042
2.8591	1.7388	15.1161	8.31612	3.79587	15.927	11.7683	2.17889	18.9334	43.2217	1.73506	4.9875	2.5815	6.93061	64.0611	7.55796	10.6188	7.85568	1.76247	4.61886	20.5735	8.2843	4.65245	40.4736	2.64069	2.01738	16.1691	10.4102	2.34802	3.38198	50.6654
2.79969	1.73757	15.0348	8.22447	3.79463	15.9273	11.8565	2.16465	19.0303	42.7537	1.73706	5.10608	2.60033	6.92398	63.8028	7.44637	10.6029	7.80947	1.76994	4.63031	20.2096	8.24031	4.57706	40.3693	2.63695	2.01795	16.1156	10.3933	2.343	3.3673	50.5906
2.79785	1.74022	14.9985	8.73902	3.78351	15.9254	12	2.15253	19.0748	42.1273	1.73803	5.1883	2.61015	6.92577	63.5921	7.2751	10.5687	7.74582	1.75776	4.6525	19.8814	8.14626	4.47818	39.8832	2.63115	2.01818	15.875	10.3601	2.33821	3.35239	50.3478
2.80301	1.73555	14.9481	9.04147	3.79256	16.0413	11.9999	2.15698	19.0244	41.4631	1.73499	5.23817	2.61481	6.93832	63.3391	7.09872	10.5355	7.70758	1.74336	4.69074	19.6552	8.03572	4.34335	39.5723	2.61652	2.01866	15.742	10.3273	2.33509	3.34706	49.8707
2.79182	1.73394	14.8832	9.31027	3.7591	16.3026	12.1411	2.15353	19.0077	40.8047	1.7412	5.33458	2.6061	6.94602	63.1095	6.99943	10.571	7.69788	1.73967	4.71397	19.407	7.94241	4.22606	39.4325	2.58614	2.02604	15.7736	10.3166	2.33487	3.33649	49.4888
2.77785	1.7299	14.7933	10.1336	3.72351	16.4822	12.4096	2.1573	19.086	40.4459	1.74313	5.49213	2.61089	6.94625	63.1038	6.85735	10.5885	7.69121	1.73673	4.72372	18.9878	7.90681	4.149	38.9635	2.56709	2.02741	15.8031	10.2945	2.33638	3.33085	49.065
2.74026	1.72212	14.7133	10.3323	3.67364	16.6524	12.5844	2.14567	19.1314	40.4103	1.75502	5.61193	2.62627	6.9416	62.9928	6.70868	10.566	7.76561	1.73773	4.75882	18.7196	7.87506	4.10347	38.1049	2.56052	2.03416	15.7624	10.1827	2.33744	3.31968	48.0618
2.70727	1.71861	14.6776	11.0391	3.6056	16.7718	12.681	2.13055	19.2569	40.6268	1.76482	5.8454	2.62903	6.92611	61.8918	6.59465	10.5484	7.89494	1.74127	4.75643	18.5731	7.90366	4.06694	37.0941	2.55388	2.05482	15.7586	10.1052	2.33587	3.32542	46.8877
2.6746	1.71773	14.5922	11.9095	3.52492	17.0315	12.8232	2.11684	19.3975	40.7204	1.7552	5.9838	2.64346	6.89499	61.296	6.48494	10.5544	7.41525	1.73092	4.75442	18.4777	7.93143	3.98092	36.5962	2.5393	2.05564	15.8068	10.099	2.33231	3.32839	45.9164
2.6236	1.71256	14.3883	12.0722	3.51796	17.3364	12.9328	2.11779	19.4513	40.8486	1.75085	6.03063	2.65694	6.82465	60.8679	6.42131	10.5923	6.98183	1.72885	4.73058	18.2534	7.93209	3.80535	36.3365	2.52529	2.05444	15.8074	10.0878	2.33515	3.32611	45.382
2.59952	1.71517	14.0983	12.1079	3.51314	17.5392	12.944	2.12467	19.4291	41.2165	1.74797	6.07215	2.65892	6.72131	60.7224	6.38823	10.5587	6.91774	1.73117	4.69311	18.0229	7.93896	3.74437	35.9604	2.5137	2.05806	15.7545	10.0563	2.3354	3.32491	45.1726
2.6247	1.71804	13.9493	12.1509	3.51251	17.6095	12.9443	2.11081	19.4466	41.3149	1.75305	6.13198	2.66556	6.66749	60.5509	6.37524	10.4829	6.94447	1.72436	4.60995	17.7897	7.9384	3.71059	35.6904	2.5009	2.06103	15.7097	10.0314	2.32156	3.32588	44.6312
2.69202	1.72181	13.892	12.171	3.51492	17.4728	13.0063	2.10125	19.5246	41.1096	1.75875	6.21446	2.67176	6.65143	60.1457	6.33138	10.4548	6.96595	1.7195	4.55186	17.5372	7.91036	3.66151	35.5483	2.49602	2.06111	15.7706	9.99349	2.33048	3.28004	44.1857
2.71969	1.72149	13.7321	12.1678	3.50095	17.2312	13.0474	2.10696	19.5521	40.7003	1.76956	6.26836	2.68214	6.62934	59.4179	6.29418	10.5027	6.93316	1.72299	4.50142	17.3073	7.9128	3.65156	35.2844	2.47195	2.05972	15.8267	9.92456	2.32461	3.29912	43.9838
2.72443	1.72561	13.5	12.0914	3.45587	17.136	13.0525	2.10608	19.5628	40.2681	1.7675	6.31587	2.69501	6.55729	58.9449	6.24172	10.5565	6.91429	1.72182	4.45396	16.9814	7.9233	3.62803	34.7352	2.46927	2.05527	15.8315	9.81375	2.32937	3.3272	43.5171
2.73342	1.71445	13.2288	11.7537	3.43094	17.1481	13.1244	2.09869	19.6259	39.7024	1.77254	6.34888	2.6967	6.38659	58.6194	6.17399	10.6241	6.96819	1.72083	4.44107	16.7552	7.92293	3.57286	34.0377	2.46102	2.06553	15.8391	9.73215	2.33289	3.34551	42.7936
2.73613	1.71571	12.7562	11.6706	3.41197	17.1365	13.2637	2.10127	19.7202	39.1836	1.78014	6.38739	2.70703	6.13223	58.4806	6.07136	10.7097	7.04503	1.72334	4.44668	16.5361	7.90409	3.4877	33.6071	2.4479	2.0643	15.8381	9.71707	2.32512	3.35064	41.9487
2.73084	1.7272	12.2038	11.1253	3.43508	16.9201	13.5992	2.09564	19.9719	38.8046	1.78978	6.434	2.71621	5.94334	58.3255	6.01552	10.7914	7.08258	1.71763	4.4736	16.244	7.95401	3.4662	33.1694	2.42341	2.05985	15.9017	9.68029	2.31804	3.34745	40.8368
2.72399	1.75557	12.0089	10.548	3.44327	16.7538	13.7388	2.09081	20.2148	38.4782	1.78348	6.49638	2.7276	5.86159	57.6771	5.99145	10.8076	7.13272	1.71264	4.45153	15.9681	8.01161	3.42227	32.663	2.37116	2.07985	15.9484	9.57379	2.31524	3.3922	40.2181
2.719	1.77178	11.7731	10.4892	3.43732	16.6509	13.8929	2.0809	20.3503	38.2821	1.77751	6.53271	2.74521	5.81753	56.1044	5.92946	10.7099	7.12806	1.70944	4.44218	15.6026	8.05197	3.30719	32.0721	2.30873	2.09095	15.9956	9.40029	2.30325	3.47151	40.1764
2.72545	1.76802	11.6101	10.4828	3.42289	16.5119	14.1964	2.07035	20.3029	37.9834	1.78031	6.54761	2.74953	5.7694	54.9666	5.82971	10.6871	7.00026	1.70739	4.43781	15.2021	8.07176	3.21232	31.2809	2.26602	2.09858	16.2596	9.18672	2.30158	3.51845	39.9589
2.73492	1.76717	11.5101	10.4637	3.40188	16.3178	14.52	2.0839	20.2186	37.6316	1.77269	6.5503	2.75709	5.66549	54.2208	5.66474	10.723	6.70854	1.70553	4.42704	14.8061	8.10264	3.18695	30.2975	2.20353	2.10649	16.6923	9.12309	2.29731	3.55625	39.3426
2.72861	1.77588	11.3006	10.4549	3.4042	16.1627	14.6069	2.07726	20.3151	37.3497	1.77394	6.54642	2.76103	5.43265	53.5003	5.5208	10.8123	6.63827	1.70075	4.40752	14.3242	8.15032	3.15958	29.5889	2.14973	2.11163	16.8689	9.02901	2.29541	3.60048	38.7994
2.71559	1.77026	11.1506	10.4459	3.41231	16.0688	14.6277	2.08248	20.5224	37.0895	1.77275	6.5584	2.75926	5.15076	53.0181	5.53402	10.9219	6.61267	1.6937	4.39363	14.049	8.21651	3.07578	29.137	2.15326	2.10771	16.8641	8.81937	2.29668	3.61282	38.6126
2.70499	1.76437	11.1295	10.4851	3.44512	15.8437	14.6699	2.08733	20.8234	36.8557	1.773	6.58583	2.76296	4.89789	52.8094	5.54912	11.0067	6.57677	1.68494	4.41118	13.8228	8.32991	3.02796	28.5898	2.15367	2.10958	16.8895	8.5875	2.29242	3.61584	38.6891
2.69835	1.76522	11.1801	10.5725	3.44939	15.4645	14.6979	2.08813	21.0016	36.694	1.77023	6.60265	2.76951	4.69782	52.5612	5.49817	11.0962	6.5363	1.66567	4.41778	13.5474	8.47459	3.00931	28.1668	2.15426	2.11744	16.9429	8.47261	2.29373	3.62051	38.6501
2.6954	1.77942	11.114	10.6529	3.46168	15.0654	14.7506	2.09097	21.0993	36.5971	1.77222	6.61675	2.78014	4.58945	52.2266	5.45841	11.2163	6.48869	1.66531	4.40771	13.2655	8.59465	2.96465	27.745	2.14924	2.11846	16.9247	8.27829	2.29532	3.61891	38.2495
2.68979	1.78381	10.8545	10.6416	3.44242	14.8209	14.7899	2.08931	21.1528	36.4611	1.77415	6.62706	2.77118	4.52487	51.7908	5.37309	11.387	6.4562	1.64901	4.40273	13.1063	8.57712	2.91557	26.9455	2.1464	2.10087	17.0449	8.20727	2.29735	3.62206	38.0117
2.68543	1.78555	10.4494	10.6387	3.42169	14.6386	14.8399	2.09137	21.226	36.2412	1.77353	6.63101	2.76849	4.448	51.6284	5.34641	11.5799	6.45716	1.64006	4.40278	12.9846	8.46759	2.88874	25.9762	2.13926	2.07987	17.1886	8.05487	2.30055	3.63382	38.1725
2.68182	1.78584	10.2022	10.6415	3.42077	14.5607	14.9531	2.0967	21.4271	35.8981	1.77553	6.63986	2.77651	4.37831	51.5843	5.2954	11.7708	6.44917	1.64536	4.40406	12.8717	8.4343	2.83353	25.2866	2.14573	2.09061	17.2478	7.95997	2.31153	3.64792	38.163
2.68146	1.78952	10.1304	10.6471	3.41816	14.6912	15.0686	2.079	21.6153	35.4973	1.77387	6.63777	2.76482	4.2913	51.4128	5.10664	11.8181	6.42923	1.64649	4.40679	12.6413	8.49885	2.80037	25.1218	2.15515	2.09579	17.4734	7.91635	2.31348	3.65544	37.7989
2.68056	1.78724	10.0471	10.6509	3.35284	14.8641	15.0993	2.07542	21.6039	35.324	1.77377	6.63459	2.72997	4.22596	50.9137	4.96538	11.8209	6.42025	1.63984	4.3956	12.4246	8.65366	2.79278	24.8551	2.16782	2.09185	17.9591	7.90097	2.33501	3.65192	37.3865
2.67715	1.79641	9.8622	10.6353	3.28167	14.9259	15.0893	2.06589	21.5615	35.2062	1.78239	6.63071	2.70736	4.20689	50.3385	4.87211	11.8244	6.44721	1.6385	4.37668	12.2447	8.76519	2.80758	24.7082	2.14723	2.08932	18.0983	7.86138	2.33183	3.65454	37.2245
2.68027	1.79023	9.53907	10.6386	3.32866	14.9143	15.0807	2.06686	21.5689	34.9535	1.79609	6.63451	2.7072	4.12884	50.2379	4.8301	11.9588	6.42989	1.64217	4.358	11.9209	8.8695	2.80329	24.4551	2.13246	2.08661	18.3624	7.86491	2.33806	3.66091	36.997
2.70039	1.78192	9.27867	10.6526	3.39335	14.9226	15.05	2.06159	21.6114	34.6533	1.80079	6.63604	2.68426	4.02875	49.888	4.73579	12.0697	6.32849	1.64043	4.35497	11.4869	8.95457	2.77226	24.236	2.12484	2.07641	19.1224	7.88508	2.34168	3.66549	36.5222
2.70923	1.7875	9.15332	10.6641	3.395	15.0068	15.0286	2.06889	21.6799	34.3798	1.81153	6.64528	2.65856	3.93339	49.6296	4.63291	12.0652	6.11922	1.63266	4.38602	10.9954	9.00273	2.72986	24.0578	2.13451	2.06717	19.7467	7.94532	2.335	3.66483	36.0612
2.69809	1.78664	9.07753	10.6655	3.38448	15.0449	15.0308	2.06392	21.726	33.991	1.80993	6.64596	2.67279	3.87056	49.1817	4.5972	12.0453	5.93442	1.62017	4.39787	10.6025	8.99926	2.71464	23.7427	2.14437	2.07	19.7537	7.92601	2.31402	3.64376	35.8903
2.69303	1.78912	9.03536	10.6673	3.40844	15.1312	15.0603	2.05015	21.7598	33.2623	1.81741	6.65447	2.66692	3.81483	48.3222	4.56866	12.0139	5.86033	1.61791	4.40962	10.0725	9.0679	2.7224	23.472	2.14471	2.07469	19.59	7.88082	2.31313	3.62151	35.6927
2.7008	1.78646	8.95434	10.6583	3.42468	15.3993	15.0561	2.04297	21.8264	32.1243	1.80969	6.6489	2.65476	3.79835	47.6006	4.48302	12.0442	5.84546	1.61607	4.41447	9.5716	9.30761	2.72743	23.3237	2.13369	2.07126	19.5833	7.8706	2.29572	3.60652	35.2181
2.69978	1.78382	8.88801	10.6325	3.43529	15.7941	15.0997	2.04948	21.9253	31.1181	1.8235	6.64886	2.64817	3.72389	47.0504	4.37435	12.0126	5.80783	1.61046	4.43314	9.40206	9.62808	2.73459	23.1746	2.13497	2.06882	19.6212	7.84488	2.30989	3.55658	34.7128
2.70356	1.7906	8.80315	10.6304	3.44742	16.1571	15.1751	2.04202	22.0736	30.8309	1.82715	6.64833	2.64357	3.58234	46.9025	4.3258	12.0523	5.77997	1.60542	4.45743	9.09129	9.78596	2.72028	23.0666	2.13438	2.08775	19.6571	7.77897	2.30784	3.50244	34.2518
2.70659	1.78546	8.72395	10.7212	3.4771	16.5117	15.1971	2.03591	22.1817	30.4213	1.81768	6.64574	2.63807	3.48068	46.7349	4.26648	12.038	5.82711	1.60648	4.4755	8.86703	9.79541	2.71795	22.9265	2.15768	2.08763	19.8306	7.68513	2.29073	3.50367	33.6815
2.70854	1.79012	8.68346	10.771	3.47875	16.7608	15.2129	2.04289	22.0728	29.7343	1.84115	6.63553	2.62471	3.42407	46.3062	4.09199	12.069	5.88099	1.599	4.47782	8.74142	9.80321	2.73793	22.555	2.174	2.08123	20.3354	7.63967	2.28551	3.50357	32.8383
2.7154	1.78624	8.68053	11.1	3.46981	16.8979	15.2847	2.03849	21.874	29.1378	1.85146	6.62751	2.62611	3.42842	45.6309	3.92056	12.0554	5.88282	1.60153	4.49166	8.57821	9.93162	2.74903	22.3198	2.18757	2.08763	20.6518	7.70867	2.28772	3.48736	31.959
2.71923	1.78185	8.65075	11.2673	3.45345	16.9186	15.3345	2.02518	21.8551	29.3506	1.85867	6.62014	2.64449	3.43216	44.9525	3.81648	12.025	5.93253	1.59761	4.4954	8.47911	10.09	2.76568	22.2024	2.18263	2.08943	20.8637	7.79287	2.2857	3.44676	31.4724
2.71003	1.78161	8.61041	11.3189	3.44932	16.8817	15.3912	2.01128	21.8995	29.8017	1.87399	6.59082	2.67009	3.42956	44.5795	3.71123	12.0107	6.00289	1.59383	4.48523	8.37908	10.2412	2.78819	21.9096	2.17319	2.09019	21.886	7.66022	2.28875	3.40767	30.8616
2.70701	1.77144	8.58572	11.4994	3.4489	16.9133	15.4299	1.99997	21.581	29.695	1.87724	6.57007	2.70415	3.39573	44.4671	3.66848	12.0203	6.02463	1.58843	4.482	8.07792	10.3296	2.79684	21.6387	2.16823	2.08541	23.1366	7.49332	2.29184	3.37929	30.1629
2.70416	1.77657	8.63721	11.5992	3.4212	16.9738	15.4524	1.99926	20.6581	29.0073	1.87143	6.55987	2.70616	3.36098	44.1849	3.65873	12.0581	6.07973	1.58603	4.47766	7.94661	10.3636	2.78956	21.5336	2.1745	2.07379	23.468	7.4616	2.29449	3.35384	29.3817
2.69949	1.77728	8.60863	12.0216	3.38925	17.0457	15.4361	1.99499	19.9119	28.8371	1.88885	6.5386	2.71161	3.36262	43.5204	3.59704	12.0296	6.17865	1.58961	4.54126	7.8366	10.3709	2.79843	21.4605	2.17355	2.08058	23.7028	7.45242	2.28425	3.34156	28.3467
2.69592	1.76818	8.57641	12.0906	3.347	17.0664	15.4869	1.99051	19.6017	29.2725	1.9054	6.51339	2.72986	3.34168	42.4789	3.53889	11.9851	6.24868	1.57825	4.62796	7.72092	10.344	2.80434	21.3813	2.17003	2.08328	24.5481	7.44957	2.23458	3.33742	27.819
2.69765	1.75931	8.53188	12.1487	3.32673	16.9927	15.4318	1.98583	19.5072	30.4144	1.91013	6.40784	2.74435	3.34645	42.0067	3.52908	11.9094	6.28491	1.58105	4.7132	7.6133	10.3672	2.80402	21.1914	2.16503	2.09278	25.2559	7.46104	2.21517	3.32524	27.4491
2.69448	1.75572	8.4548	12.247	3.3172	16.7899	15.2228	1.97873	19.49	30.6169	1.89718	6.21766	2.75831	3.34656	41.6705	3.53145	11.9239	6.30824	1.57658	4.7728	7.46332	10.4236	2.81153	20.7835	2.16818	2.09149	25.2522	7.45905	2.20677	3.31374	27.1771
2.69595	1.75756	8.32777	12.2668	3.31702	16.7119	15.0342	1.98325	19.4967	30.0326	1.90136	6.10366	2.76878	3.31929	40.8346	3.53586	12.0379	6.31967	1.56687	4.81283	7.39749	10.5141	2.80924	20.5144	2.17548	2.0985	25.1949	7.45643	2.203	3.28042	26.762
2.69445	1.75544	8.07557	12.2593	3.31144	16.7206	14.9657	1.98262	19.7097	29.2807	1.90294	6.04193	2.76377	3.28431	39.8523	3.53658	12.1677	6.29919	1.55601	4.86089	7.29752	10.5787	2.82101	20.3327	2.18014	2.09299	25.5424	7.43065	2.19701	3.26144	26.1771
2.69277	1.75145	7.54424	12.2208	3.30591	16.6956	14.9044	1.96794	19.7416	28.8908	1.92225	5.8767	2.7695	3.27283	39.4422	3.52795	12.2532	6.29815	1.55471	4.95388	7.1665	10.5924	2.82408	19.856	2.17778	2.07987	26.0535	7.4449	2.17924	3.25555	25.9352
2.69712	1.74417	7.57195	12.1467	3.28822	16.6136	14.872	1.95814	20.03	28.6876	1.93948	5.71739	2.77632	3.29041	38.6551	3.51861	12.278	6.32678	1.55027	5.06483	6.98378	10.6026	2.81912	19.429	2.17918	2.07843	26.1762	7.46875	2.16001	3.25459	25.6827
2.68035	1.72911	7.7583	12.0526	3.30424	16.4805	14.8783	1.95261	20.4418	28.4453	1.93485	5.60438	2.78428	3.29289	37.7352	3.52113	12.2673	6.32749	1.5438	5.23412	6.6863	10.7154	2.81404	19.1298	2.17183	2.08206	26.1536	7.5037	2.1453	3.24572	25.2713
2.67069	1.72275	7.82468	11.7458	3.33906	16.3098	14.7827	1.93995	20.6437	28.3591	1.95237	5.58433	2.79523	3.28156	37.35	3.49509	12.2466	6.31371	1.54252	5.31925	6.35861	10.8855	2.79937	18.695	2.17392	2.07598	26.4807	7.58343	2.12876	3.22616	24.9678
2.65619	1.72493	7.76166	11.681	3.34009	16.1741	14.7571	1.93708	20.5802	28.2652	1.9679	5.52665	2.81151	3.23846	36.9311	3.49339	12.2547	6.28364	1.5496	5.37924	6.04046	10.9505	2.80463	18.158	2.17809	2.07625	27.0585	7.91966	2.0967	3.20516	24.8331
2.64729	1.72674	7.66897	11.1469	3.30782	16.0872	14.7073	1.93456	20.6529	27.905	1.97963	5.35609	2.84257	3.18223	36.6457	3.50188	12.2783	6.18144	1.54677	5.4006	5.90916	10.9496	2.81323	17.6024	2.16584	2.0771	27.3962	8.15419	2.07044	3.18879	24.7605
2.63837	1.73142	7.45246	10.7029	3.31087	16.0173	14.3851	1.92263	20.9147	26.9911	1.97473	5.19664	2.86853	3.18776	36.2661	3.50569	12.2878	6.15754	1.55516	5.48076	5.7885	10.9338	2.81704	17.2346	2.16002	2.07205	27.6178	8.24171	2.07377	3.1746	24.569
2.62673	1.732	7.36111	10.6717	3.30225	15.9586	14.0626	1.90558	21.0133	26.2541	1.97198	5.02541	2.88387	3.18086	35.9775	3.49399	12.2987	6.16826	1.53878	5.66785	5.62111	10.9172	2.81796	16.9526	2.14664	2.05037	27.9894	8.26672	2.06975	3.16445	24.2872
2.62745	1.73952	7.34781	10.6542	3.29344	15.8851	13.8942	1.90882	20.8906	25.7753	1.97334	4.90854	2.88402	3.18498	35.918	3.4841	12.2691	6.1576	1.54197	5.79672	5.43231	10.9213	2.83038	16.7287	2.11612	2.03817	29.0395	8.2927	2.06328	3.14577	23.9781
2.58166	1.75219	7.38465	10.6762	3.28946	15.8379	13.8292	1.90957	20.7878	25.3836	1.98508	4.82271	2.87868	3.17468	35.2605	3.45796	12.233	6.14007	1.53221	5.95165	5.21949	10.9153	2.84741	16.5313	2.11208	2.03487	29.3266	8.33805	2.0554	3.09861	23.8301
2.51113	1.76403	7.36327	10.7395	3.28893	15.7848	13.807	1.91223	20.7526	25.0798	1.97923	4.72797	2.87379	3.16754	34.6631	3.45077	12.2538	6.15159	1.54141	6.16012	5.0707	10.9096	2.87612	16.4196	2.10686	2.02963	29.2257	8.35622	2.04611	3.06076	23.8063
2.42852	1.77519	7.34594	10.7253	3.27989	15.7525	13.7383	1.91649	20.8036	24.9016	1.97793	4.54777	2.8814	3.15522	34.5884	3.48956	12.34	6.15401	1.54864	6.25335	4.92162	10.914	2.90773	16.4191	2.11375	2.01977	29.8467	8.38362	2.04692	3.04816	23.6927
2.3507	1.78795	7.32677	10.5361	3.28686	15.7275	13.6792	1.91238	20.8407	24.7275	1.99017	4.35968	2.88361	3.14313	34.506	3.52685	12.4062	6.15635	1.55478	6.29914	4.61565	10.9389	2.91319	16.3168	2.10652	2.01123	30.9965	8.42284	2.04113	3.04208	23.589
2.32344	1.78345	7.32461	10.1655	3.28295	15.7092	13.6153	1.91294	20.8857	24.5596	2.00012	4.27442	2.90035	3.13905	34.2416	3.53782	12.4082	6.09743	1.55683	6.32246	4.38381	10.9814	2.91836	16.0164	2.0979	2.00571	31.6609	8.4769	2.05781	3.02638	23.4669
2.32646	1.78318	7.44262	10.0554	3.27019	15.626	13.4574	1.91116	20.9417	24.4754	2.00341	4.19564	2.93262	3.14504	33.8838	3.55191	12.5056	6.01112	1.54797	6.35803	4.29844	11.045	2.91432	15.6863	2.10257	1.99964	31.8946	8.554	2.05875	2.99523	23.4631
2.3243	1.7917	7.55995	9.0645	3.24452	15.3999	13.3926	1.91631	21.0096	24.3414	2.0018	4.08851	2.94171	3.14012	33.5839	3.56872	12.6579	5.98206	1.54796	6.43474	4.21672	11.0863	2.91381	15.3562	2.10601	1.98557	32.0987	8.62278	2.05025	2.97602	23.2185
2.31948	1.79034	7.58747	8.05057	3.24197	14.9213	13.3025	1.91258	21.071	24.1233	2.00542	4.03027	2.93646	3.13592	33.1776	3.58742	12.7831	5.81312	1.54396	6.51702	4.14999	11.1447	2.93292	15.1841	2.10513	1.97451	32.4323	8.63832	2.067	2.96865	22.8527
2.32116	1.78587	7.60615	7.92827	3.23972	14.4445	12.9961	1.90415	21.0387	23.9279	2.00731	3.94668	2.92886	3.12776	32.9304	3.60094	12.8536	5.27093	1.55401	6.62395	4.0427	11.2523	2.93815	15.0008	2.10158	1.95157	32.8278	8.63812	2.08768	2.97406	22.5905
2.29789	1.77319	7.78621	7.80618	3.22899	14.2471	12.564	1.89788	21.0414	23.759	2.01043	3.83759	2.93096	3.11227	32.3682	3.60915	12.9	4.92404	1.56004	6.72454	3.89915	11.3586	2.93156	14.7733	2.09837	1.94221	33.0188	8.66978	2.09519	2.96174	22.4263
2.29872	1.75101	8.06097	7.82921	3.23706	14.1898	12.2477	1.89166	21.1621	23.6146	2.00884	3.63566	2.95041	3.07634	30.8222	3.61949	12.9252	4.84844	1.55391	6.81895	3.76422	11.4469	2.931	14.5597	2.1024	1.93903	33.135	8.69629	2.08954	2.94485	22.1911
2.28471	1.72941	8.3306	8.28432	3.23173	14.0001	12.1412	1.88069	21.2811	23.3806	2.00625	3.43478	2.95544	3.00886	29.6613	3.64234	12.9796	4.85527	1.55099	6.906	3.65806	11.3796	2.93963	14.4637	2.11982	1.93301	33.6348	8.71236	2.08141	2.9224	21.9674
2.26616	1.72179	8.36777	8.71565	3.19964	13.5634	12.1555	1.87873	21.5007	23.21	1.99652	3.35123	2.95076	2.96412	29.2994	3.66531	13.1389	4.76774	1.54433	7.01479	3.51686	11.3591	2.94725	14.3323	2.12622	1.92494	34.5995	8.74305	2.07504	2.91213	21.8549
2.25486	1.71998	8.38742	8.748	3.18635	13.0961	12.1613	1.87628	21.7505	23.0099	2.00318	3.27148	2.94734	2.95294	29.1702	3.67319	13.2351	4.63452	1.54775	7.08875	3.46756	11.4563	2.9543	14.2458	2.12985	1.92581	35.1491	8.75425	2.08067	2.90988	21.6754
2.2453	1.7226	8.47555	9.33452	3.16002	12.8263	12.1481	1.86945	21.994	22.8055	1.99408	3.19327	2.93528	2.96526	28.8729	3.67479	13.3835	4.51728	1.54856	7.10781	3.43965	11.5205	2.95055	14.2139	2.13655	1.92491	35.4497	8.7821	2.08972	2.89944	21.1888
2.23786	1.72104	8.62491	10.6404	3.14415	12.7224	12.1316	1.86514	22.1599	22.4825	1.99571	3.07938	2.92612	2.96698	28.4755	3.6528	13.6296	4.46954	1.53936	7.16249	3.3991	11.5486	2.937	14.171	2.14313	1.92458	36.1882	8.84037	2.10393	2.90069	20.6068
2.23486	1.71892	8.72472	11.0308	3.13063	12.644	12.1074	1.86344	22.1037	22.1429	1.98623	2.98138	2.92608	2.96419	28.2059	3.65477	13.8742	4.57215	1.54092	7.22999	3.34408	11.6497	2.94247	14.1024	2.16616	1.93351	37.1289	8.85942	2.10664	2.8787	20.1137
2.21035	1.70544	8.75478	11.2945	3.12332	12.5464	12.1644	1.87029	22.4171	21.5228	1.98311	2.92899	2.91059	2.94901	28.0346	3.65822	14.0602	4.60834	1.54864	7.3227	3.29378	11.7018	2.96765	14.0704	2.16912	1.93252	37.6753	8.99552	2.11424	2.86824	19.8074
2.15462	1.70183	8.71934	11.8228	3.12071	12.5177	12.3533	1.87182	23.392	20.3128	1.98575	2.8928	2.91114	2.95138	27.5569	3.61134	14.2261	4.55299	1.54829	7.43769	3.20073	11.7102	2.9893	13.8849	2.18247	1.9311	37.9113	9.20726	2.12534	2.86488	19.5648
2.09208	1.69675	8.73677	12.2408	3.13224	12.5985	12.6484	1.85732	24.4678	18.8028	1.98577	2.86677	2.91284	2.95767	27.0392	3.57585	14.3386	4.51216	1.54384	7.57006	3.16261	11.691	2.98582	13.5402	2.18802	1.90374	38.1105	9.28832	2.13256	2.85124	19.1422
2.03143	1.69156	8.93978	13.0061	3.12796	12.8026	12.6364	1.84906	25.1057	18.3968	1.98334	2.79544	2.92308	2.94947	26.8882	3.55393	14.3695	4.47241	1.53938	7.62117	3.13058	11.6479	2.98823	13.1855	2.18753	1.9008	38.1952	9.27528	2.13704	2.83327	18.6637
2.01434	1.67839	9.23271	14.5868	3.12231	12.9999	12.7615	1.8366	25.0956	18.2764	1.99006	2.6985	2.92809	2.95649	26.6367	3.56186	14.3485	4.44478	1.5437	7.6906	3.14209	11.6419	3.00062	12.9699	2.17812	1.88432	38.2736	9.19607	2.14801	2.82136	18.1172
1.98666	1.67335	9.41228	15.7803	3.10645	13.1051	13.1995	1.83335	25.0739	17.9667	1.9903	2.58826	2.93402	2.96221	26.5119	3.58082	14.3663	4.47585	1.54348	7.78466	3.13925	11.6947	3.00204	12.723	2.1698	1.86672	38.4305	9.13098	2.14918	2.80286	17.5805
1.95752	1.67385	9.4435	17.5092	3.07671	13.0961	13.4039	1.83619	25.1136	17.5171	1.9976	2.52771	2.95097	2.94466	26.1859	3.56746	14.4374	4.4838	1.54875	7.88219	3.15007	11.797	2.98685	12.3042	2.16674	1.85481	38.8744	9.14329	2.14593	2.77994	17.1538
1.92408	1.67198	9.39374	18.5491	3.06656	13.0647	13.3261	1.83207	25.3258	17.1523	1.99605	2.51847	2.95801	2.92261	25.6892	3.56213	14.4676	4.46611	1.55238	8.00466	3.12604	11.7967	2.96898	11.79	2.17074	1.85059	39.5182	9.16217	2.14443	2.7428	16.7478
1.89941	1.66717	9.38308	19.029	3.05454	13.0952	13.2445	1.82788	25.4933	16.7366	1.9993	2.50956	2.96713	2.91533	24.891	3.55477	14.4315	4.5052	1.55588	8.13777	3.05034	11.7087	2.96248	11.3972	2.17349	1.84274	39.9929	9.10652	2.15305	2.67289	16.5958
1.8834	1.67251	9.40344	19.5864	3.04245	13.1601	13.2252	1.81502	25.6147	16.5778	2.01205	2.48235	2.96105	2.89294	23.841	3.52209	14.3993	4.62155	1.55812	8.35073	2.9918	11.6079	2.95644	11.0727	2.16332	1.83164	40.2216	9.09556	2.15883	2.61792	16.4212
1.86605	1.70282	9.38875	21.3339	3.03288	13.2348	13.2683	1.81308	25.7867	16.3845	2.01064	2.41529	2.94436	2.88016	23.4253	3.50913	14.3882	4.68461	1.5576	8.53928	2.98162	11.5425	2.95702	10.8599	2.16725	1.82741	40.3024	9.14669	2.16634	2.55909	16.2817
1.86248	1.70515	9.55473	22.3939	3.06779	13.2972	13.4281	1.80714	26.0186	16.1579	2.01073	2.34733	2.95163	2.88104	23.0603	3.5145	14.4176	4.71584	1.56056	8.61198	2.9908	11.4704	2.96399	10.6869	2.1656	1.83084	40.4458	9.18653	2.17479	2.464	16.1325
1.86524	1.71215	9.82618	22.5833	3.06282	13.3702	13.5886	1.79026	26.2047	15.9195	2.00201	2.29485	2.98579	2.89271	22.6236	3.52486	14.5798	4.72515	1.55791	8.64649	2.99695	11.4407	2.93894	10.5152	2.16047	1.8241	40.6854	9.17707	2.18624	2.39476	15.9858
1.86877	1.69884	9.95922	23.2817	3.00339	13.3841	13.695	1.7824	26.1473	15.7082	1.99392	2.25758	3.02722	2.88744	22.2724	3.54111	14.6474	4.747	1.55958	8.7297	2.97007	11.4453	2.93841	10.2924	2.14956	1.80665	40.7647	9.01597	2.19447	2.34852	15.6587
1.87472	1.69055	9.9232	23.8216	2.97808	13.2545	13.9848	1.78485	26.1524	15.5348	1.98948	2.24726	3.06288	2.88619	22.0317	3.55462	14.6452	4.74997	1.56373	8.87108	2.96099	11.3819	2.93952	10.0566	2.12803	1.79851	40.8308	8.9329	2.19832	2.33355	15.2135
1.87809	1.6892	9.9256	24.0443	2.9502	13.0224	14.1933	1.78486	26.2828	15.3945	1.9862	2.21626	3.08303	2.88653	21.6193	3.5523	14.8364	4.74296	1.56444	9.11718	2.95299	11.2297	2.93813	9.82134	2.12679	1.79528	40.8589	9.14049	2.20037	2.31449	15.0269
1.8632	1.68713	9.94942	24.6093	2.9434	12.7829	14.193	1.79477	26.3979	15.2877	1.99268	2.20451	3.09541	2.88317	21.3143	3.53141	15.1712	4.72487	1.5653	9.3271	2.94661	11.1116	2.93624	9.59973	2.1145	1.78938	40.7797	9.36257	2.17455	2.29296	14.8949
1.86522	1.69891	9.96787	25.5302	2.96813	12.6133	14.1761	1.79373	26.4979	15.2353	1.98985	2.2041	3.08748	2.89233	20.7981	3.52493	15.2763	4.7113	1.5703	9.50293	2.93454	10.9884	2.93444	9.40615	2.10797	1.78673	40.7697	9.36591	2.16658	2.26071	14.4981
1.8692	1.68866	9.9779	26.253	2.99365	12.5241	14.1999	1.78498	26.533	15.2139	1.98717	2.2053	3.09653	2.88115	20.2247	3.5478	15.2844	4.701	1.56954	9.60801	2.91961	10.9055	2.9421	9.28829	2.09504	1.77749	41.2019	9.37823	2.16714	2.24982	14.147
1.86939	1.68946	9.98881	27.2381	2.95715	12.5227	14.1963	1.78128	26.508	15.1614	2.00769	2.19009	3.12098	2.87608	20.032	3.58433	15.1664	4.68898	1.56916	9.63484	2.91126	10.8587	2.93917	9.20532	2.07929	1.78383	42.57	9.35533	2.14786	2.23933	13.9921
1.86929	1.69462	10.0016	28.9468	2.93041	12.4125	14.1947	1.78475	26.5102	15.1256	2.06746	2.1882	3.12551	2.85559	20.0612	3.63008	15.2072	4.67438	1.57237	9.72548	2.90192	10.8673	2.93563	9.08949	2.05788	1.7714	43.5311	9.25192	2.14679	2.24235	13.7949
1.88388	1.68991	10.0132	31.1205	2.91202	12.3221	14.2078	1.77797	26.5982	15.1073	2.08288	2.16892	3.14292	2.82748	19.719	3.63948	15.3406	4.66604	1.5659	9.87183	2.91054	10.806	2.94329	9.00603	2.05996	1.75285	43.6911	9.18034	2.14784	2.21839	13.5552
1.92612	1.69563	10.0286	33.25	2.84601	12.3051	14.2194	1.7788	26.779	15.0885	2.12164	2.15581	3.15588	2.81203	19.5031	3.6353	15.4866	4.66679	1.55845	10.0472	2.921	10.6262	2.93412	9.00478	2.05281	1.75147	44.8551	9.08923	2.15345	2.20182	13.1063
1.97594	1.68733	10.0508	35.867	2.77044	12.2237	14.2188	1.76086	26.7007	15.0806	2.16157	2.14079	3.16012	2.79994	19.26	3.66651	15.5223	4.66535	1.55997	10.217	2.9096	10.3008	2.93765	8.98158	2.04264	1.73526	47.357	9.07699	2.16354	2.1878	12.746
1.99321	1.68415	10.1001	38.0328	2.72773	12.0214	14.2094	1.76425	26.9163	14.927	2.17852	2.13683	3.15651	2.77289	19.1189	3.71151	15.499	4.66404	1.56013	10.3214	2.91159	10.042	2.95046	8.81482	2.03367	1.72503	49.3828	9.15519	2.15914	2.17381	12.5947
1.99934	1.68113	10.1621	39.3086	2.71089	11.8779	14.1724	1.76527	27.2839	14.4387	2.2121	2.12644	3.14098	2.75455	19.0031	3.73865	15.4404	4.63583	1.56153	10.4093	2.92311	10.0135	2.9732	8.69986	2.02776	1.71741	50.6095	9.20904	2.14761	2.17645	12.4186
2.00777	1.6842	10.1746	42.9353	2.70364	11.8384	14.0344	1.76172	27.5934	14.1256	2.21233	2.11794	3.14046	2.74364	18.9947	3.74812	15.3324	4.59626	1.56372	10.5095	2.92575	10.2001	2.98635	8.75369	2.02423	1.7054	51.1391	9.20814	2.13078	2.14804	12.1794
2.03139	1.68386	10.178	47.578	2.68432	11.7623	13.9626	1.75199	27.7384	13.9538	2.20363	2.10926	3.14846	2.70046	18.9432	3.7435	15.2237	4.59328	1.56781	10.6073	2.93217	10.2909	2.98488	8.85497	2.0111	1.69603	51.5925	9.16141	2.12973	2.12083	11.9973
2.05655	1.69096	10.1773	50.2306	2.67821	11.547	13.9479	1.74738	27.8408	13.8362	2.24759	2.10401	3.15032	2.68066	18.666	3.76131	15.2263	4.57152	1.58141	10.7448	2.92982	10.2694	2.98318	8.88334	2.01149	1.69032	52.7905	9.12475	2.12524	2.11122	11.8493
2.07432	1.70989	10.1629	52.3525	2.66326	11.32	13.8638	1.74793	27.9218	13.8208	2.30094	2.09985	3.17498	2.68604	18.5362	3.76581	15.1767	4.5218	1.57712	10.8813	2.93422	10.2165	2.97883	8.83168	2.00603	1.68961	54.6142	9.1093	2.1175	2.1012	11.749
2.09068	1.71216	10.1571	54.8267	2.62952	11.0801	13.7346	1.75486	28.6938	13.8086	2.3263	2.09361	3.18396	2.677	18.8072	3.76786	15.1481	4.49011	1.57468	11.0648	2.93992	10.2551	2.95996	8.77974	1.98699	1.69388	55.8248	9.10178	2.12625	2.08185	11.6456
2.09475	1.70966	10.1622	57.1506	2.60013	11.0247	13.6137	1.74549	29.8255	13.7847	2.35239	2.10007	3.1956	2.66613	18.7202	3.74805	15.149	4.4356	1.57164	11.31	2.94373	10.4511	2.95529	8.74905	1.97128	1.68968	56.1066	9.10311	2.12338	2.08605	11.5384
2.10388	1.71189	10.1413	62.3428	2.58027	11.2675	13.4708	1.742	30.7826	13.7317	2.36445	2.10329	3.18472	2.66006	18.8529	3.77595	15.1748	4.35815	1.57367	11.4943	2.94406	10.8062	2.94019	8.65907	1.96686	1.68008	56.8786	9.10842	2.12377	2.07877	11.4146
2.10727	1.71413	9.99476	69.9644	2.57411	11.5968	13.2406	1.75018	31.3765	13.6811	2.36042	2.11243	3.15715	2.67139	18.7646	3.8045	15.3206	4.29454	1.57782	11.6332	2.93202	11.2292	2.9365	8.37107	1.96793	1.68384	58.2098	9.13046	2.11235	2.07329	11.3065
2.10882	1.71104	9.8344	73.2248	2.5684	11.7992	13.0595	1.75832	31.6683	13.6319	2.36159	2.11928	3.1476	2.68375	18.5865	3.84405	15.4419	4.25017	1.56971	11.7534	2.91689	11.6719	2.93938	8.24301	1.97626	1.68364	59.2016	9.13828	2.09894	2.06549	11.1053
2.10905	1.7031	9.68892	79.6541	2.56894	11.8876	12.8347	1.75565	31.8502	13.569	2.39634	2.11966	3.14677	2.7238	18.615	3.87703	15.5473	4.18815	1.56627	11.8429	2.90657	11.9204	2.93376	8.20648	1.97786	1.68678	59.6696	9.1372	2.09648	2.0752	10.9211
2.10055	1.68457	9.60963	88.8768	2.56195	11.9318	12.6053	1.74656	31.8359	13.531	2.45867	2.12508	3.16482	2.72929	18.703	3.89472	15.5284	4.1778	1.56199	12.0543	2.90259	12.1393	2.95474	7.99401	1.97584	1.6716	59.9096	9.18845	2.10033	2.05986	10.6413
2.10163	1.67702	9.5725	93.4276	2.56237	12.0137	12.4767	1.752	31.6505	13.4825	2.53416	2.12794	3.17753	2.71732	18.6952	3.90913	15.4641	4.17613	1.55696	12.4965	2.90184	12.274	2.97234	7.63637	1.97852	1.67237	60.2759	9.33728	2.09464	2.05368	10.1585
2.10591	1.6812	9.53643	97.4566	2.56681	12.3195	12.4067	1.74795	31.5311	13.3215	2.55478	2.11595	3.17904	2.75214	18.3044	3.92093	15.3601	4.14187	1.55698	12.8568	2.90753	12.348	2.98878	7.22558	1.97444	1.66776	61.4291	9.3814	2.10059	2.04673	9.82896
2.10888	1.68194	9.52361	105.971	2.56462	12.5455	12.3367	1.75764	31.6778	13.0366	2.54692	2.11401	3.16715	2.79498	18.0502	3.94239	15.4655	4.11272	1.55429	13.0964	2.91183	12.4648	2.99761	6.95936	1.98146	1.66632	63.1407	9.42026	2.10141	2.047	9.67743
2.12026	1.66552	9.50944	110.47	2.56974	13.0239	12.2923	1.76931	31.885	12.8548	2.55225	2.11231	3.1492	2.80734	18.0068	3.95351	15.6914	4.09182	1.55515	13.1855	2.92236	12.5716	2.99011	6.7191	1.97734	1.66587	64.2809	9.48343	2.10872	2.03365	9.56009
2.12262	1.66477	9.4265	112.48	2.58576	13.7281	12.2336	1.77279	32.0329	12.8217	2.54827	2.11469	3.15099	2.81298	17.94	3.97383	15.8669	4.10443	1.56578	13.4928	2.93326	12.6668	2.98948	6.59491	1.97951	1.66644	65.2831	9.40897	2.12774	2.02901	9.37534
2.13211	1.66992	9.2961	114.257	2.56593	14.2574	12.1757	1.78089	32.0859	12.5721	2.5491	2.11124	3.15736	2.80917	17.8206	3.98404	15.9708	4.11894	1.56216	13.9687	2.93494	12.7839	2.98196	6.54707	1.98311	1.65687	67.2267	9.26893	2.1328	2.02966	9.31339
2.13751	1.67304	9.22891	115.919	2.506	14.6739	12.2068	1.78626	32.1651	11.5288	2.54606	2.10798	3.1534	2.80566	17.4739	3.9869	16.0765	4.11903	1.56577	14.3514	2.93799	12.7542	2.97896	6.52098	1.98673	1.65678	69.4831	9.0434	2.13188	2.0336	9.2654
2.13162	1.67463	9.24337	117.906	2.48397	14.9597	12.2824	1.79227	32.4643	9.72125	2.55343	2.10118	3.14617	2.78308	17.3239	3.95339	16.2326	4.1187	1.56021	14.5509	2.93131	12.8931	2.98506	6.46908	1.98177	1.66061	70.7974	9.12312	2.13326	2.04683	9.27548
2.13785	1.6908	9.20749	120.514	2.49185	15.264	12.2751	1.81528	32.9721	7.95821	2.54823	2.10678	3.14273	2.78216	17.2398	3.92833	16.3739	4.13955	1.56235	14.7936	2.91414	13.2095	2.99731	6.40877	1.97228	1.65484	71.2067	9.2043	2.12393	2.04658	9.3383
2.15142	1.69293	9.27713	122.791	2.48804	15.865	12.248	1.84437	33.9391	7.60731	2.57242	2.11226	3.1437	2.77602	17.0836	3.91904	16.5222	4.15525	1.54979	15.3252	2.91068	13.4336	3.01204	6.29657	1.97192	1.6587	71.4844	9.20381	2.10496	2.05613	9.29932
2.16256	1.70068	9.43716	126.342	2.4754	16.2327	12.2603	1.85356	35.0389	7.61075	2.57684	2.10787	3.13367	2.79429	16.9667	3.93384	16.7985	4.1525	1.54841	16.0443	2.92304	13.614	2.98477	6.15798	1.97757	1.65273	72.2136	9.26111	2.11347	2.06114	9.26148
2.17579	1.70431	9.59882	128.115	2.46977	16.3691	12.2474	1.85406	35.5379	7.51185	2.58942	2.10808	3.09958	2.80768	17.023	3.95352	17.1958	4.14199	1.54772	16.6193	2.92907	13.8731	2.97331	6.08854	1.98265	1.65581	73.2843	9.29541	2.13061	2.05152	9.22723
2.2003	1.69986	9.61822	128.479	2.47313	16.6917	12.2492	1.84782	36.9597	7.31198	2.58876	2.11454	3.08057	2.81543	16.9563	3.9656	17.5326	4.14454	1.5558	16.9368	2.9386	14.1576	2.96438	6.0854	1.98342	1.66024	74.2295	9.26787	2.1415	2.05022	9.15043
2.21644	1.68973	9.63811	131.747	2.50318	17.2735	12.2746	1.84888	38.5331	7.03777	2.58577	2.11902	3.05253	2.81127	17.0255	3.96464	17.8084	4.14387	1.56237	17.3199	2.92659	14.3809	2.96835	6.00629	1.98772	1.66187	74.5847	9.25725	2.14355	2.05427	9.04712
2.21642	1.68922	9.64867	136.382	2.57681	18.0019	12.3022	1.86051	39.2542	6.68202	2.5896	2.12045	3.03826	2.81215	17.0407	3.94489	17.99	4.14911	1.56301	17.906	2.91034	14.5937	2.96445	5.88602	1.98963	1.66548	75.3611	9.43049	2.14444	2.04269	8.96081
2.22937	1.68528	9.62793	138.428	2.59961	18.6454	12.3328	1.86796	39.5387	6.28035	2.58221	2.12141	3.04536	2.82187	16.7125	3.91794	18.0429	4.15071	1.5657	18.7622	2.89239	14.8897	2.96355	5.84948	1.98872	1.66322	76.7398	9.73521	2.13452	2.04276	8.81182
2.23598	1.6785	9.57999	140.223	2.60503	19.1255	12.3553	1.86282	40.0395	5.90755	2.57921	2.12154	3.04947	2.84274	16.2187	3.90219	18.0613	4.16416	1.55566	19.516	2.88985	15.1656	2.97758	5.68606	1.97873	1.6607	77.4805	9.89302	2.12338	2.04819	8.50653
2.24881	1.68052	9.54594	143.268	2.59863	19.4298	12.3718	1.86465	40.5543	5.47538	2.5804	2.13011	3.0382	2.86707	16.0689	3.89027	18.0232	4.17018	1.54667	19.8805	2.89677	15.4813	2.9853	5.36051	1.96695	1.65743	77.7122	9.98139	2.11525	2.0536	7.95839
2.25163	1.67917	9.53648	145.851	2.59382	19.5439	12.465	1.8768	40.9208	5.11761	2.58504	2.1334	3.03558	2.88416	16.251	3.8856	18.0485	4.16935	1.54994	20.0256	2.88755	15.8258	2.98887	5.0596	1.96768	1.66113	78.3551	10.0073	2.1036	2.05499	7.38682
2.25017	1.68444	9.47611	149.546	2.58446	19.6457	12.5073	1.88512	41.0644	4.92507	2.58107	2.12936	3.01152	2.88619	16.3125	3.8874	18.068	4.17054	1.54229	20.2149	2.87463	16.1121	3.00596	4.94295	1.97424	1.65989	79.5072	10.0554	2.099	2.05924	7.18289
2.24995	1.6825	9.24668	156.655	2.58561	19.8141	12.5001	1.88432	41.1608	4.83951	2.5905	2.11808	2.98991	2.89019	16.2625	3.90616	18.0633	4.17215	1.53754	20.6138	2.8616	16.3927	2.99736	4.92603	1.96992	1.66499	80.1487	10.1987	2.09655	2.05898	7.09523
2.26412	1.69032	8.76256	165.63	2.59187	20.0141	12.593	1.88273	41.3767	4.787	2.59294	2.11071	2.98104	2.88931	16.1718	3.94974	18.1072	4.14924	1.53527	21.1082	2.86687	16.7801	2.98284	4.87278	1.96765	1.66792	80.1344	10.3022	2.10007	2.04825	6.94644
2.27126	1.70483	8.63625	172.227	2.59294	20.2376	12.7595	1.89165	41.8241	4.79075	2.5946	2.10693	2.9807	2.88187	16.0811	4.00155	18.0312	4.09436	1.5304	21.4725	2.87583	17.1625	2.95913	4.80069	1.9738	1.66567	80.295	10.3736	2.098	2.04357	6.79912
2.27411	1.71452	8.58534	177.51	2.60365	20.4614	12.824	1.89263	42.1445	4.7698	2.59008	2.10785	2.98055	2.88744	16.3896	4.03544	18.0353	4.06519	1.5343	21.6981	2.8779	17.754	2.95648	4.757	1.96918	1.66573	81.1862	10.4348	2.08703	2.04513	6.79054
2.27587	1.72929	8.47805	181.279	2.60331	20.6121	12.772	1.89986	42.3898	4.7783	2.5864	2.09857	2.99811	2.89477	16.6639	4.0535	18.1621	4.03258	1.53236	21.9221	2.87645	18.5268	2.95726	4.70704	1.95663	1.65417	82.2039	10.6591	2.05807	2.05399	6.85433
2.285	1.72506	8.30308	183.191	2.58972	20.707	12.7063	1.91166	42.5862	4.78807	2.58543	2.08682	3.01766	2.91598	16.7491	4.05931	18.3978	3.90837	1.53262	22.2274	2.88501	18.9732	2.94525	4.64586	1.94804	1.64642	82.5454	10.9308	2.0609	2.06826	6.88274
2.27937	1.73655	8.18335	183.875	2.59097	20.7438	12.7133	1.91263	43.1759	4.77741	2.57794	2.08779	3.03124	2.94008	16.7201	4.05227	18.6371	3.67489	1.52581	22.872	2.88984	19.4547	2.93849	4.65697	1.93036	1.62778	82.5927	11.1198	2.04721	2.09206	6.82517
2.28691	1.72606	8.04608	184.922	2.59169	20.7017	12.7584	1.91091	43.6785	4.74875	2.5818	2.09079	3.03665	2.98628	16.704	4.05744	18.737	3.56782	1.52316	23.5949	2.87366	19.867	2.95036	4.64586	1.92399	1.61789	82.7984	11.3572	2.03386	2.11066	6.78245
2.28615	1.72636	7.95051	186.524	2.59578	20.7331	12.7329	1.9119	43.4352	4.75613	2.59687	2.09503	3.04568	3.01393	16.604	4.09091	18.7102	3.56954	1.52057	24.178	2.85119	20.2539	2.94693	4.61542	1.92307	1.61049	83.087	11.4114	2.02473	2.13051	6.75083
2.29938	1.70324	7.89201	188.391	2.60264	20.9032	12.5863	1.91809	42.6277	4.7576	2.60586	2.08096	3.05325	3.0306	16.476	4.14148	18.6426	3.53583	1.52228	24.6931	2.84226	20.6301	2.94922	4.59855	1.91529	1.60555	83.5596	11.4126	2.00782	2.1362	6.71914
2.31567	1.7045	7.756	191.97	2.6083	21.0201	12.46	1.92968	42.1329	4.7448	2.60086	2.05153	3.05591	3.06772	16.4057	4.17048	18.5501	3.51982	1.52442	25.0092	2.83526	21.054	2.94597	4.62895	1.89542	1.58572	83.823	11.555	2.01107	2.14722	6.67281
2.31702	1.70509	7.49919	194.764	2.60547	21.1831	12.2892	1.93643	42.0367	4.73331	2.60178	2.03403	3.06865	3.11815	16.4228	4.16353	18.4625	3.47573	1.51799	25.2229	2.81737	21.5479	2.94496	4.71269	1.8645	1.58764	83.8354	11.6568	2.01586	2.16751	6.63311
2.32577	1.7076	7.19897	195.987	2.59965	21.2892	12.1707	1.91993	41.958	4.71715	2.58393	2.02881	3.09066	3.16941	16.3091	4.18825	18.3119	3.36528	1.51339	25.6156	2.8273	21.9943	2.94409	4.98402	1.85453	1.59186	84.0689	11.6729	2.01767	2.18093	6.52533
2.32263	1.70759	7.0886	197.192	2.59035	21.2899	12.0278	1.94061	41.8646	4.69494	2.59447	2.02846	3.11476	3.23232	16.1994	4.22525	18.2668	3.31735	1.50773	26.3299	2.8291	22.1917	2.9445	5.14059	1.83218	1.59045	84.6686	11.6437	2.00131	2.19364	6.26015
2.32838	1.71219	7.04807	200.35	2.59749	21.2321	11.585	1.94573	41.8333	4.67205	2.60818	2.02908	3.13016	3.26394	16.145	4.27039	18.2853	3.306	1.50836	27.1398	2.82105	22.432	2.93408	5.17161	1.83633	1.59455	85.0447	11.6246	1.9946	2.19246	6.2253
2.33499	1.7078	6.98083	201.901	2.60601	21.2987	11.0352	1.94771	41.7052	4.66624	2.62328	2.02079	3.1439	3.34553	16.2012	4.28753	18.2896	3.20209	1.51055	27.9494	2.8093	22.7634	2.92099	5.17843	1.83298	1.59956	85.0485	11.7111	1.99776	2.1921	6.20377
2.36751	1.69931	6.83896	202.56	2.59774	21.611	10.6893	1.9617	41.5546	4.66697	2.6228	1.99929	3.1492	3.4848	16.2553	4.29581	18.2998	2.98843	1.50993	28.5979	2.79879	23.1577	2.91224	5.20167	1.83098	1.61001	85.3629	11.7902	2.00204	2.19758	6.18857
2.39099	1.70302	6.73694	202.985	2.60168	21.9599	10.4802	1.95649	41.4379	4.69731	2.63016	1.99983	3.15635	3.61884	16.2342	4.31411	18.3579	2.82904	1.51299	29.3218	2.79891	23.6637	2.93565	5.218	1.82804	1.60959	86.3056	11.7942	1.99982	2.21618	6.16625
2.39829	1.70529	6.6601	203.198	2.60404	22.2166	10.3689	1.95746	41.2837	4.6832	2.63413	2.00192	3.16677	3.72763	16.2369	4.32726	18.3967	2.71409	1.51946	29.9971	2.79934	24.119	2.9554	5.24873	1.83357	1.60599	86.9448	11.8423	1.99766	2.21849	6.16207
2.40908	1.70073	6.54608	203.811	2.5962	22.3899	10.3043	1.96611	41.1466	4.58623	2.63014	2.00221	3.17183	3.79568	16.2089	4.32431	18.4232	2.61657	1.51157	30.7037	2.7957	24.5303	2.96753	5.27077	1.82912	1.60643	87.1672	11.96	2.0151	2.22353	6.12396
2.43247	1.70984	6.19961	205.78	2.60047	22.4053	10.0674	1.96274	41.1142	4.44979	2.63319	1.99884	3.19171	3.85008	16.16	4.31491	18.6393	2.5353	1.51595	31.1297	2.7833	24.7808	2.99048	5.29928	1.8202	1.60342	87.4158	12.0192	2.01148	2.24062	6.0787
2.44949	1.7104	5.6714	206.888	2.61183	22.3723	9.52324	1.95684	41.1276	4.30721	2.63859	1.99537	3.19463	3.8899	16.1457	4.32318	18.9938	2.51771	1.51919	31.4787	2.76674	25.1002	3.0392	5.31049	1.80409	1.59525	87.6657	11.9356	2.02043	2.27306	6.04471
2.47602	1.71959	5.1771	207.061	2.58834	22.3521	9.10451	1.95792	41.2224	4.26235	2.63145	2.00143	3.30493	3.90447	16.1492	4.31813	19.3616	2.52694	1.52351	31.992	2.75321	25.9934	3.14675	5.31262	1.79735	1.59153	87.8232	11.7648	2.02815	2.28739	6.03746
2.48339	1.72437	5.01568	207.372	2.53518	22.3709	8.88829	1.96151	41.5058	4.22293	2.62486	1.99844	4.03883	3.91832	16.2063	4.32605	19.5997	2.54991	1.52678	32.5782	2.73465	27.7084	3.21183	5.26067	1.7943	1.58981	87.9968	11.7448	2.0147	2.28824	5.84479
2.49137	1.73892	4.95934	207.66	2.52218	22.5166	8.74077	1.9658	41.7271	4.16372	2.62293	2.00983	4.34236	3.97458	16.2231	4.34162	19.8021	2.5611	1.53346	33.0186	2.71586	29.563	3.25989	5.23511	1.79148	1.60218	88.4627	11.9148	1.99893	2.28876	5.68204
2.49027	1.74032	4.87789	208.043	2.52063	22.6952	8.6253	1.96251	41.8044	4.12036	2.60357	2.00904	4.36738	4.01899	16.2077	4.34194	19.9831	2.56507	1.5312	33.258	2.71093	31.2355	3.27141	5.24463	1.79214	1.60176	88.7774	12.0187	2.00942	2.29312	5.6621
2.49385	1.74437	4.78971	208.442	2.5328	22.7983	8.54347	1.95905	42.1419	4.08575	2.56932	2.00821	4.65797	4.06911	16.1737	4.34907	20.1684	2.58376	1.5303	33.4865	2.70739	31.9651	3.25815	5.21675	1.79615	1.60008	88.9738	12.0447	2.00477	2.3236	5.66971
2.49967	1.73976	4.70821	208.513	2.52854	22.8833	8.47724	1.95915	42.6497	4.06033	2.53263	1.99774	5.15726	4.10905	16.0367	4.37436	20.3397	2.59959	1.52539	33.8545	2.69164	32.564	3.25575	5.19524	1.79231	1.59506	89.2911	12.088	2.00947	2.33846	5.70539
2.49604	1.72594	4.62699	208.132	2.50433	23.0607	8.37388	1.95715	43.0253	4.06525	2.52592	1.98392	5.40213	4.13785	16.0982	4.40897	20.5943	2.58991	1.52872	34.2626	2.65752	33.6632	3.22524	5.16282	1.79292	1.59763	89.797	12.127	2.02243	2.34718	5.81679
2.50207	1.72637	4.56864	208.254	2.41414	23.2255	8.30224	1.95495	43.0644	4.07681	2.52871	1.97923	5.50884	4.16089	16.1442	4.44755	20.6351	2.58794	1.53046	34.5826	2.63354	35.0503	3.2077	5.15692	1.7936	1.59942	90.0896	12.1575	2.02833	2.34073	5.93067
2.52628	1.72781	4.51874	207.996	2.36522	23.2759	8.25997	1.95383	43.0048	4.07164	2.52237	1.96294	5.51574	4.19567	16.136	4.493	20.4509	2.62582	1.53335	34.9198	2.61412	36.2143	3.19562	5.15567	1.78226	1.59577	89.7585	12.1838	2.02519	2.32328	6.05039
2.53912	1.727	4.44516	207.035	2.37739	23.3356	8.20804	1.94655	42.8805	4.07408	2.50608	1.9575	5.57464	4.23676	16.0655	4.53784	20.134	2.64293	1.52875	35.2648	2.60208	36.9203	3.18962	5.1287	1.78098	1.59197	88.5772	12.2234	2.01001	2.32276	6.138
2.56863	1.73299	4.34209	206.184	2.37382	23.5562	8.13972	1.93474	42.6821	4.05277	2.49544	1.95078	5.64105	4.27776	16.0791	4.61417	19.9305	2.64265	1.5232	35.5564	2.58627	37.3234	3.20927	5.08511	1.78126	1.59777	87.6473	12.1934	2.02328	2.32901	6.21076
2.59916	1.73617	4.28734	205.509	2.37348	24.1347	8.09928	1.93061	42.497	4.03287	2.42686	1.94492	5.67275	4.29043	16.0977	4.72083	19.8654	2.65069	1.51848	35.8025	2.57724	37.8864	3.23642	5.05085	1.78213	1.595	87.4274	12.1771	2.03091	2.31902	6.24368
2.61673	1.74241	4.23864	205.486	2.37118	24.6725	8.07546	1.92849	42.2813	4.00664	2.33219	1.93153	5.66257	4.2992	16.0914	4.8371	19.8959	2.64276	1.52326	36.0883	2.55828	38.7056	3.22906	4.99001	1.78434	1.59572	87.12	12.1957	2.04735	2.3669	6.2448
2.60795	1.73649	4.19349	204.763	2.38426	24.9705	8.0501	1.92978	41.5132	3.97597	2.30586	1.92925	5.66734	4.31206	16.0946	4.93748	19.8249	2.61308	1.52514	36.4966	2.5631	39.7959	3.22138	4.9473	1.78129	1.59535	86.4123	12.2278	2.05293	2.39835	6.2741
2.6048	1.7396	4.16458	204.465	2.39873	25.0063	8.04544	1.92918	40.6741	3.95707	2.30576	1.92554	5.66615	4.32933	16.1441	4.97431	19.7782	2.5624	1.52828	36.8789	2.55781	40.9413	3.23013	4.96315	1.79065	1.60544	85.9694	12.2731	2.05616	2.42435	6.33101
2.60793	1.74477	4.13365	204.268	2.40125	24.9188	8.01033	1.92734	40.0897	3.92956	2.28493	1.92686	5.67693	4.35138	16.1319	4.96575	19.8045	2.56168	1.52917	37.1969	2.56194	41.6508	3.25103	4.93072	1.78162	1.59573	85.417	12.2913	2.06311	2.45115	6.36764
2.59431	1.75205	4.11895	204.571	2.39585	24.9107	8.01419	1.92489	39.5487	3.91863	2.24237	1.93831	5.68077	4.35878	15.9993	4.97438	19.8325	2.56574	1.5316	37.5181	2.56113	42.3131	3.26474	4.81315	1.77259	1.59975	84.3746	12.3334	2.06496	2.4732	6.36199
2.56276	1.75024	4.14239	202.253	2.4153	25.0004	8.04256	1.91893	39.1647	3.89876	2.17215	1.95447	5.68957	4.3679	15.8685	5.00971	19.8301	2.59515	1.53399	37.7736	2.57513	43.1583	3.2634	4.73482	1.77092	1.6037	83.5172	12.4091	2.07412	2.49833	6.29597
2.54616	1.74908	4.1665	195.529	2.44358	25.1028	8.03049	1.91583	38.8743	3.89437	2.0893	1.94957	5.67403	4.416	15.7867	5.11505	19.8181	2.59466	1.53315	38.0995	2.58664	44.0126	3.24495	4.84021	1.77422	1.60007	83.3673	12.4842	2.07567	2.53043	6.28902
2.53596	1.7247	4.17716	192.884	2.4679	25.1255	7.98947	1.90727	38.5813	3.89287	2.04881	1.93831	5.68088	4.44953	15.7217	5.2678	19.8665	2.61217	1.53761	38.6185	2.58114	44.5777	3.23515	4.93802	1.78224	1.59904	83.0143	12.5185	2.07589	2.56007	6.2602
2.53399	1.71844	4.1666	193.81	2.49544	25.0359	7.9548	1.90101	38.3708	3.87985	2.03597	1.91086	5.6753	4.47444	15.704	5.41995	19.8447	2.62252	1.54532	39.1855	2.57974	45.1861	3.2205	5.00867	1.78117	1.60112	82.3296	12.5716	2.07581	2.58193	6.23761
2.52552	1.7164	4.17116	193.825	2.55234	24.9988	7.98013	1.89254	38.249	3.87739	2.0249	1.89735	5.67902	4.48134	15.3355	5.49539	19.7534	2.63674	1.56039	39.6434	2.57233	45.9162	3.20711	5.15876	1.77206	1.60002	81.4016	12.6708	2.07979	2.59338	6.21863
2.53606	1.69805	4.21779	193.134	2.58882	24.9159	8.08237	1.88923	37.7797	3.88777	2.02374	1.90724	5.68314	4.49428	15.4311	5.5482	19.6884	2.65073	1.55381	40.0234	2.56169	46.6093	3.17962	5.34064	1.76266	1.60466	80.9948	12.7179	2.10044	2.61503	6.19604
2.52527	1.69491	4.31039	192.679	2.61031	24.8079	8.19133	1.89057	37.2747	3.8984	2.02151	1.90826	5.69693	4.4916	15.5182	5.61365	19.6962	2.64532	1.54568	40.3633	2.55805	47.2742	3.15165	5.42342	1.74766	1.60702	80.7618	12.7895	2.10945	2.63697	6.14979
2.51292	1.70333	4.38445	192.29	2.62812	24.6225	8.271	1.87776	37.0166	3.90483	2.02762	1.91519	5.70436	4.48779	15.3807	5.67384	19.7627	2.6505	1.54673	40.5767	2.55682	48.0961	3.10809	5.43285	1.73931	1.60437	80.1805	12.8057	2.12714	2.66945	6.08256
2.51664	1.70633	4.39305	191.905	2.63922	24.2305	8.25369	1.87184	36.8306	3.90458	2.01687	1.94253	5.69994	4.46994	15.2938	5.79761	19.7775	2.66002	1.54611	40.7452	2.55574	49.6276	3.09322	5.44372	1.73494	1.60471	79.5806	12.7654	2.14767	2.69365	6.05859
2.51966	1.71103	4.40203	191.034	2.66923	23.9208	8.22012	1.86986	36.476	3.92118	1.98394	1.94498	5.70764	4.47673	15.2961	5.92497	19.6913	2.65754	1.55333	40.9728	2.56339	50.7353	3.04004	5.43806	1.73196	1.60319	78.9029	12.7322	2.16876	2.70514	6.05942
2.52902	1.7153	4.39684	190.362	2.70496	23.7444	8.19064	1.87218	36.1415	3.93198	1.96074	1.95146	5.7041	4.48501	15.4952	6.01247	19.4229	2.64389	1.5572	41.1723	2.56677	51.5579	3.04666	5.42173	1.73627	1.60108	77.3149	12.7062	2.17092	2.72618	6.05467
2.52432	1.71804	4.37369	189.753	2.72145	23.4857	8.13155	1.87297	35.6916	3.94194	1.94818	1.95842	5.70328	4.45888	15.7689	6.08633	19.2795	2.6444	1.552	41.4126	2.57255	52.3104	3.0485	5.41506	1.73644	1.59792	76.1463	12.6191	2.18074	2.7399	6.03192
2.52951	1.72674	4.36097	187.16	2.74276	23.1731	8.01359	1.88129	34.9858	3.96122	1.93766	1.96311	5.70608	4.40154	15.9124	6.18362	19.2203	2.66419	1.5515	41.7244	2.57516	52.8781	3.04997	5.41777	1.74372	1.59324	75.9557	12.4839	2.21003	2.77554	6.0152
2.53128	1.72612	4.33613	183.871	2.7722	22.7311	8.0276	1.87237	33.9662	3.97504	1.93368	1.98588	5.70266	4.39876	15.9277	6.29122	19.1813	2.6987	1.54986	41.9195	2.56614	53.3714	3.04049	5.41526	1.72982	1.59475	75.6451	12.4163	2.24032	2.81321	6.00876
2.54003	1.72503	4.32048	182.91	2.82123	22.2648	8.04767	1.84736	32.8608	3.99057	1.91856	2.00407	5.70146	4.40437	15.9876	6.38517	19.1296	2.72229	1.55335	42.0069	2.53559	54.0273	3.02343	5.43497	1.71875	1.59025	74.2518	12.4207	2.26217	2.84542	6.04548
2.53891	1.72192	4.33633	182.108	2.83551	21.8486	7.97185	1.8515	31.7601	3.98925	1.90901	2.01853	5.6992	4.41745	15.9727	6.43579	18.9966	2.75829	1.55197	42.0142	2.52642	54.9865	3.00675	5.45604	1.7244	1.60331	73.1775	12.5542	2.27098	2.85263	6.02841
2.53494	1.72707	4.30218	177.787	2.83834	21.7097	7.94123	1.85582	31.0387	3.97114	1.91053	2.03305	5.71704	4.43908	16.0001	6.46407	18.8645	2.79485	1.56171	42.0547	2.53092	55.9238	2.99298	5.47324	1.7293	1.60329	72.4747	12.6305	2.27588	2.8704	5.96429
2.54355	1.72719	4.19916	172.745	2.85585	21.5051	7.91806	1.85844	30.0702	3.98181	1.91701	2.05925	5.72318	4.48665	16.0579	6.55316	18.6555	2.81577	1.55357	42.2339	2.54625	56.6497	2.99953	5.48233	1.73336	1.60983	71.4175	12.6241	2.26217	2.8992	5.92324
2.54911	1.71556	3.98851	170.978	2.89467	21.1546	7.90242	1.86297	28.9123	4.00925	1.92001	2.07966	5.71712	4.52513	16.0415	6.64477	18.4464	2.87701	1.55415	42.3395	2.55161	57.5472	2.99285	5.532	1.73474	1.60336	70.558	12.6841	2.25979	2.91006	5.91019
2.5513	1.71078	3.80312	165.306	2.93669	20.5793	7.88565	1.86171	27.7802	4.03537	1.92037	2.08343	5.71452	4.57461	16.0596	6.73984	18.2351	2.92061	1.55054	42.2772	2.56264	58.5902	2.97857	5.57298	1.73322	1.59909	70.1326	12.6622	2.27058	2.93875	5.93935
2.55145	1.70711	3.71538	155.567	2.95473	19.9914	7.86259	1.87018	26.7805	4.08386	1.91597	2.09318	5.73396	4.56984	16.0893	6.84719	17.9623	2.9422	1.55397	41.9952	2.55504	59.3427	2.95324	5.60748	1.72046	1.60772	68.7731	12.4375	2.27766	2.97019	5.92605
2.56943	1.69935	3.68738	151.068	2.91474	19.6754	7.80763	1.87197	25.9074	4.09107	1.90477	2.11265	5.74582	4.5637	16.136	6.89488	17.5801	2.97033	1.55197	41.8094	2.55053	59.6236	2.966	5.65378	1.72302	1.614	67.765	12.1042	2.28362	2.98763	5.8583
2.5927	1.69981	3.61159	149.051	2.90422	19.5374	7.78102	1.87131	25.5958	4.05895	1.90458	2.14581	5.76261	4.56713	16.1275	6.91467	17.275	3.0138	1.55596	41.937	2.54427	59.7821	2.94819	5.69055	1.72621	1.6131	67.1892	12.0899	2.30601	3.03051	5.70623
2.61213	1.69568	3.58095	145.576	2.91473	19.3563	7.77268	1.86426	25.3942	4.03116	1.89484	2.18075	5.78791	4.58079	16.0679	6.94068	16.985	3.03071	1.55959	42.1941	2.54409	60.1872	2.95759	5.6588	1.73247	1.60193	66.241	12.1011	2.31954	3.06404	5.55454
2.62574	1.69852	3.54877	143.835	2.95465	19.0575	7.73669	1.87387	25.1267	4.00151	1.90078	2.20248	5.80222	4.6113	16.0633	7.0249	16.8417	3.05764	1.55762	42.5822	2.543	60.9819	2.96402	5.63783	1.72854	1.60331	64.5818	12.073	2.3385	3.10555	5.48353
2.6238	1.69322	3.47048	141.678	2.98587	18.7621	7.64658	1.87719	24.7507	3.99695	1.91479	2.2227	5.80776	4.62	16.0385	7.10134	16.8136	3.08222	1.55786	43.0785	2.5565	61.8924	2.96578	5.63561	1.72313	1.60027	63.6274	11.958	2.35496	3.14866	5.47883
2.63776	1.686	3.38965	136.24	3.02576	18.5425	7.54042	1.8808	24.3126	4.00651	1.92396	2.24069	5.83128	4.61089	16.0104	7.16348	16.7692	3.12268	1.56282	43.4581	2.55047	62.3481	2.95089	5.64933	1.72331	1.60181	64.1532	11.8679	2.36586	3.18628	5.43623
2.65091	1.68496	3.2874	131.313	3.07248	18.317	7.52347	1.88093	23.6122	4.01834	1.92698	2.24993	5.84801	4.61176	15.8752	7.23264	16.7042	3.15343	1.57298	43.6339	2.55914	62.4581	2.95131	5.65494	1.71895	1.60127	64.6453	11.8358	2.38416	3.20908	5.38209
2.64642	1.68877	3.19039	127.577	3.09446	18.1018	7.46025	1.87645	22.8494	4.06632	1.91663	2.27616	5.85707	4.62523	15.4632	7.30006	16.5509	3.16525	1.58391	43.5656	2.57009	62.5704	2.95415	5.65528	1.71565	1.59808	63.8457	11.7852	2.39419	3.24686	5.35452
2.6389	1.68513	3.1291	125.049	3.11769	17.8938	7.21218	1.87472	22.3261	4.12085	1.87944	2.30097	5.90409	4.64121	15.2161	7.34773	16.4498	3.17617	1.58027	43.6168	2.6019	62.6712	2.95787	5.66054	1.71139	1.60582	61.9667	11.693	2.42072	3.29104	5.31933
2.63589	1.68615	3.1011	123.497	3.13869	17.6963	6.95119	1.881	21.9548	4.16408	1.87477	2.32027	5.92817	4.65605	15.0868	7.39615	16.4178	3.19031	1.5889	43.9597	2.61925	62.7073	2.95621	5.65697	1.71485	1.61218	60.4253	11.5481	2.43018	3.34851	5.24378
2.64407	1.69515	3.10163	121.057	3.16263	17.5615	6.80692	1.87603	21.2772	4.20167	1.88118	2.3491	5.94528	4.67882	14.9917	7.43904	16.3944	3.23135	1.59322	44.2561	2.63647	62.6324	2.9598	5.65184	1.71491	1.61909	59.5622	11.426	2.44499	3.39055	5.01183
2.65842	1.69471	3.10403	117.975	3.20104	17.4775	6.76179	1.87868	20.2328	4.2238	1.87243	2.37949	5.95232	4.68874	14.9632	7.49274	16.3508	3.27582	1.593	44.4081	2.64318	62.6789	2.98385	5.63725	1.71893	1.62508	59.1076	11.3649	2.45689	3.42677	4.64782
2.67123	1.69486	3.09664	115.946	3.21981	17.3833	6.72225	1.87435	19.5362	4.22733	1.88599	2.43015	5.96265	4.69049	14.9374	7.54409	16.1228	3.30609	1.59048	44.5416	2.65017	62.7956	3.00334	5.62884	1.72786	1.63151	58.3684	11.3404	2.47755	3.44065	4.53236
2.6715	1.68665	3.05456	114.26	3.2376	17.3059	6.57495	1.8685	19.4163	4.21741	1.87985	2.46561	5.96158	4.68775	14.8894	7.60651	15.8797	3.3283	1.5912	44.6105	2.64923	62.9462	3.01963	5.62643	1.72081	1.63186	57.8623	11.3308	2.50173	3.44355	4.50997
2.67719	1.69244	3.00327	112.985	3.24904	17.2784	6.44449	1.87064	19.222	4.22317	1.87451	2.5066	5.94979	4.67608	14.8101	7.6664	15.7489	3.3435	1.58545	44.7175	2.6476	63.0341	3.03297	5.62014	1.72252	1.64055	57.4536	11.2655	2.5173	3.48734	4.47754
2.66806	1.69963	2.98353	110.029	3.26944	17.1904	6.37458	1.87872	18.8948	4.26028	1.86287	2.54365	5.9332	4.65582	14.7112	7.72626	15.6563	3.36678	1.5769	44.8462	2.64588	63.128	3.02011	5.60478	1.72386	1.64655	57.0588	11.0631	2.53252	3.51684	4.46516
2.67067	1.68714	2.97599	107.613	3.28451	17.0162	6.31026	1.88173	18.5572	4.30973	1.85467	2.57568	5.92026	4.63099	14.5872	7.78939	15.5185	3.43155	1.58113	45.0501	2.64988	63.46	3.01823	5.5983	1.72022	1.64737	56.7081	10.7994	2.53698	3.55227	4.44262
2.67801	1.67718	2.96307	105.505	3.30891	16.8057	6.22038	1.8931	18.2685	4.33416	1.82036	2.59547	5.92267	4.60795	14.5498	7.83325	15.2561	3.47751	1.58534	45.2143	2.66404	63.9937	3.00651	5.59294	1.72472	1.66597	56.4117	10.7297	2.56391	3.55183	4.39511
2.67091	1.67007	2.95572	101.572	3.33772	16.6298	6.08109	1.94958	17.8748	4.38163	1.82106	2.62178	5.91833	4.60123	14.4997	7.89154	14.9527	3.49419	1.58074	45.6438	2.67175	64.3486	3.00198	5.58245	1.72175	1.66748	55.9257	10.6957	2.58183	3.5498	4.33572
2.67316	1.67168	2.94708	99.283	3.37085	16.3875	5.98678	1.96221	17.6314	4.41972	1.83794	2.65245	5.9148	4.62073	14.3234	7.94391	14.6731	3.50693	1.57081	46.6494	2.67048	64.4791	2.99371	5.5595	1.72837	1.66178	55.5362	10.6208	2.602	3.56035	4.2739
2.67175	1.66158	2.91874	98.0583	3.38543	16.1136	6.02384	1.96269	17.4426	4.44552	1.84341	2.67993	5.90802	4.64564	14.3954	8.03067	14.3822	3.51384	1.56556	47.7938	2.66879	64.446	2.98682	5.51035	1.73158	1.65635	55.0988	10.5149	2.61899	3.55444	4.23775
2.66378	1.65807	2.92229	96.7947	3.40491	15.9168	6.08844	2.011	17.2056	4.46492	1.83875	2.68607	5.90983	4.66211	14.5418	8.15179	14.2867	3.51812	1.57919	48.3634	2.67307	64.4605	2.98355	5.35572	1.72917	1.65381	54.057	10.4056	2.6603	3.55536	4.20955
2.66342	1.65596	2.93036	95.3091	3.43418	15.8148	6.14689	2.03965	17.0898	4.50259	1.84564	2.69258	5.90457	4.65777	14.5476	8.28249	14.2576	3.52379	1.5677	48.3342	2.66586	64.669	3.07231	5.26497	1.72026	1.64236	52.2904	10.253	2.687	3.57403	4.18448
2.66578	1.65674	2.92782	93.378	3.44821	15.7539	6.2075	2.06683	16.9171	4.54788	1.84523	2.70522	5.89389	4.64186	14.5612	8.37758	14.2457	3.53902	1.56891	48.3564	2.65541	65.0152	3.20772	5.32446	1.70608	1.63569	50.3884	10.1054	2.70049	3.5867	4.18397
2.67365	1.65706	2.93065	92.1678	3.4715	15.6302	6.24946	2.09257	16.5247	4.57887	1.84327	2.7255	5.86443	4.60398	14.6085	8.48283	14.1933	3.57447	1.5681	48.7143	2.66034	65.5378	3.20939	5.41429	1.69974	1.6411	48.6381	10.0711	2.69218	3.58385	4.18219
2.67972	1.66402	2.93699	91.6658	3.49089	15.3383	6.26518	2.10664	15.8297	4.61426	1.84489	2.75753	5.83941	4.5531	14.673	8.55383	14.071	3.61162	1.56819	49.3393	2.67014	65.9642	3.16796	5.39718	1.70295	1.64763	47.4422	10.0544	2.69475	3.59385	4.18132
2.68248	1.66862	2.93843	91.1393	3.51088	14.9601	6.31604	2.11019	15.0634	4.62156	1.85524	2.77537	5.81434	4.51396	14.7065	8.61564	13.9134	3.63772	1.5742	49.5166	2.69125	65.7714	3.16022	5.36519	1.71605	1.65347	46.8371	10.0498	2.69539	3.60723	4.1877
2.67495	1.6662	2.94765	90.2276	3.52273	14.5021	6.37176	2.10597	14.4738	4.63229	1.85626	2.79047	5.80188	4.48073	14.7546	8.66853	13.7428	3.63874	1.57272	49.3317	2.70856	65.2371	3.30964	5.35094	1.71445	1.66742	46.3292	10.0301	2.69829	3.62156	4.1842
2.65678	1.66664	2.96235	89.213	3.53502	14.0173	6.46503	2.11062	13.7937	4.65246	1.85538	2.80414	5.81232	4.44804	14.8524	8.73317	13.527	3.64011	1.57727	48.9577	2.71017	64.9859	3.58126	5.34528	1.71204	1.66205	45.8701	10.0072	2.70904	3.63129	4.1774
2.61789	1.66696	3.00149	88.4829	3.5519	13.7779	6.55637	2.11582	12.8155	4.66179	1.8672	2.82885	5.62122	4.40559	14.9175	8.7977	13.2865	3.63787	1.57744	49.0011	2.71166	64.9633	3.81586	5.32832	1.70956	1.66371	45.206	10.0515	2.71864	3.63483	4.17852
2.60156	1.64591	3.00874	86.8775	3.57054	13.6444	6.62765	2.12391	11.8138	4.67196	1.87292	2.84674	5.42179	4.33071	14.9799	8.85482	13.0335	3.63632	1.57609	49.438	2.73933	65.1543	3.90381	5.31629	1.71496	1.65955	44.0993	10.1156	2.73093	3.63491	4.1752
2.59456	1.6448	3.04275	84.8705	3.57677	13.5125	6.67454	2.12865	11.256	4.70513	1.87311	2.88188	5.39938	4.28741	15.0824	8.86712	12.7537	3.634	1.57447	49.8738	2.77402	65.1416	3.93102	5.29764	1.71182	1.67051	43.2487	10.1233	2.74065	3.63228	4.1621
2.5741	1.6322	3.05917	83.5832	3.59786	13.358	6.70026	2.13678	10.9426	4.73339	1.8673	2.92526	5.25817	4.25365	15.1029	8.89497	12.5106	3.62436	1.57467	50.2219	2.79882	65.1155	4.02928	5.30257	1.70711	1.67584	42.3453	10.1206	2.75458	3.68338	4.15206
2.56965	1.6302	3.06854	80.3966	3.64365	13.126	6.71014	2.13385	10.6408	4.75777	1.86406	2.95311	4.78911	4.22577	15.0246	8.96088	12.144	3.64679	1.57164	50.3551	2.82311	64.8717	4.19835	5.32194	1.70675	1.69885	41.106	10.2693	2.75798	3.71387	4.14303
2.56907	1.63031	3.08357	74.6865	3.68246	12.7685	6.75692	2.14725	10.3	4.752	1.86162	2.9726	4.3709	4.21139	15.0507	9.06537	11.7561	3.66376	1.57015	50.3781	2.8365	64.3929	4.35736	5.3303	1.71165	1.7079	39.4725	10.6264	2.77067	3.7468	4.11446
2.56263	1.62556	3.08693	67.8153	3.71617	12.4221	6.76918	2.16366	9.86877	4.7484	1.86706	2.99266	4.10731	4.16996	15.1013	9.17425	11.3485	3.67084	1.57044	50.3084	2.86942	63.8799	4.53479	5.37027	1.71083	1.70754	38.1175	10.871	2.78309	3.8256	4.09546
2.55971	1.6214	3.09375	62.4893	3.73438	12.2162	6.81854	2.17684	9.40569	4.77009	1.86306	3.00978	4.05228	4.138	15.0909	9.21002	11.0412	3.67019	1.57843	50.1758	2.89191	63.5078	4.67905	5.39689	1.70476	1.70559	37.1147	11.1541	2.79037	3.85639	4.07776
2.54774	1.62978	3.09899	59.733	3.76185	11.9733	6.93661	2.18617	8.70575	4.80766	1.86959	3.03332	3.955	4.12686	14.9542	9.22289	10.7401	3.65382	1.5667	50.0212	2.93547	63.0968	4.77393	5.39602	1.70018	1.70177	36.6289	11.4733	2.81523	3.89082	4.01894
2.52034	1.63614	3.09981	53.4019	3.80401	11.5792	6.97519	2.19303	8.02311	4.81722	1.8677	3.03731	3.76799	4.08727	14.9255	9.2605	10.5195	3.65714	1.56081	49.8371	2.99355	62.8888	4.91277	5.38713	1.69869	1.69282	36.1098	11.7221	2.82445	3.92658	3.94181
2.516	1.63924	3.11335	45.9173	3.84348	10.9207	6.97404	2.19901	7.70245	4.82688	1.8725	3.04599	3.65773	4.05995	14.9782	9.33191	10.3148	3.67803	1.55632	49.7563	3.00039	62.7105	5.08753	5.38703	1.70106	1.70071	35.3684	11.776	2.82511	3.95286	3.82982
2.51054	1.63905	3.13064	42.9788	3.87376	10.0805	6.95339	2.19766	7.42311	4.84352	1.88581	3.06913	3.63387	4.02143	14.9412	9.36491	10.0281	3.69958	1.5637	49.8823	3.00668	62.5409	5.21697	5.39129	1.69312	1.71077	34.6148	11.7779	2.84439	4.0212	3.71614
2.49027	1.64042	3.17583	39.6033	3.91338	9.27879	6.97632	2.19549	7.01903	4.84638	1.88327	3.08927	3.57569	3.98217	14.9142	9.32938	9.74262	3.73933	1.57576	50.126	3.00359	62.7776	5.30918	5.39839	1.68738	1.71226	33.9	11.8164	2.84849	4.04474	3.64692
2.46256	1.63198	3.20297	34.4035	3.93139	8.7018	7.02987	2.20122	6.78784	4.86116	1.88786	3.12616	3.52673	3.95444	14.9053	9.25418	9.5198	3.78885	1.57635	50.3052	3.0053	63.2013	5.50722	5.40327	1.67806	1.71882	33.1451	11.8867	2.86681	4.05	3.63474
2.46235	1.62764	3.19913	32.6068	3.95969	8.44646	7.18258	2.21777	6.64686	4.87744	1.88437	3.14889	3.5173	3.94281	14.8987	9.2298	9.32694	3.8095	1.57044	50.5406	3.00604	63.5274	5.6666	5.39897	1.66327	1.71099	32.226	12.0162	2.88849	4.07554	3.6253
2.45492	1.62882	3.17329	31.2723	3.97098	8.21366	7.25759	2.22541	6.54916	4.8895	1.88571	3.16337	3.52639	3.95246	14.922	9.29897	9.15436	3.83589	1.56091	50.9664	3.01308	63.3363	5.83487	5.39013	1.66283	1.70447	31.6521	12.134	2.90328	4.10516	3.55263
2.47105	1.62243	3.14663	28.0685	4.0067	7.92444	7.27695	2.22776	6.50903	4.90637	1.87671	3.16819	3.51391	3.95307	14.7643	9.33436	8.92641	3.82844	1.55531	51.1742	3.02107	62.9711	6.28433	5.36819	1.66407	1.69746	30.6625	12.1193	2.9088	4.13777	3.45304
2.49147	1.61549	3.13342	24.3728	4.03838	7.64091	7.35586	2.23586	6.42304	4.93289	1.86548	3.18574	3.5123	3.95574	14.4987	9.33464	8.70199	3.82714	1.54852	50.9809	3.01681	62.4125	6.77406	5.36055	1.6605	1.6836	29.2412	12.1557	2.9121	4.18104	3.39282
2.49724	1.61199	3.12809	22.106	4.07798	7.36675	7.47404	2.2453	6.29011	4.96528	1.86464	3.20562	3.50933	3.97577	14.4364	9.26856	8.52415	3.82683	1.54269	50.7326	3.01277	61.8637	7.24824	5.35432	1.67003	1.69146	27.7922	12.4484	2.90646	4.24517	3.34303
2.51081	1.62236	3.1341	20.8965	4.11889	7.12217	7.54307	2.25454	6.19045	4.9872	1.86275	3.21361	3.487	3.97687	14.4123	9.19479	8.38769	3.82594	1.54523	51.0148	3.02192	61.7673	7.71133	5.29947	1.68052	1.70228	26.7152	12.9274	2.89953	4.30703	3.28017
2.50946	1.6174	3.12992	20.1234	4.13181	6.88201	7.52619	2.26186	6.11419	5.0143	1.85157	3.2363	3.48574	3.94022	14.2608	9.14667	8.2552	3.84451	1.54747	51.3372	3.02904	61.8178	8.08568	5.13692	1.68185	1.72143	26.3076	13.224	2.90793	4.37009	3.23462
2.5052	1.62494	3.12151	19.5211	4.13427	6.61992	7.43243	2.26331	6.03509	5.02719	1.85	3.24751	3.44719	3.91599	14.1525	9.11556	8.14356	3.85626	1.53395	51.4275	3.03329	61.693	8.38225	5.03718	1.67793	1.74673	26.1068	13.2685	2.90656	4.44775	3.18712
2.50455	1.62411	3.04116	18.9675	4.13222	6.38704	7.33028	2.25771	5.98271	5.05579	1.86014	3.25869	3.38343	3.90455	14.0169	9.07837	8.05743	3.86923	1.53329	51.3595	3.04833	61.4293	8.6819	4.9356	1.67952	1.7593	25.1032	13.2608	2.90348	4.57816	3.16829
2.49723	1.61555	2.89953	18.2619	4.14332	6.21001	7.24057	2.25821	5.9739	5.11352	1.87185	3.28502	3.29667	3.91386	13.9871	9.0013	7.926	3.87307	1.53561	51.3439	3.0654	61.315	8.89602	4.74434	1.68021	1.76794	24.1228	13.2817	2.899	4.65202	3.16664
2.48633	1.61601	2.8796	17.4439	4.14444	6.08042	7.20874	2.25775	5.97692	5.15476	1.88551	3.2914	3.35831	3.90764	13.7712	8.91345	7.65781	3.867	1.53542	51.5492	3.08741	60.7679	9.20035	4.50674	1.67915	1.77885	23.7083	13.3362	2.89188	4.70813	3.17394
2.47217	1.61827	2.90673	16.5942	4.14869	6.00494	7.23884	2.2568	5.98195	5.18588	1.89051	3.29338	3.40669	3.90661	13.6936	8.86593	7.33512	3.82987	1.53847	51.9598	3.10315	59.8535	9.70127	4.3824	1.68188	1.78956	23.616	13.3927	2.89458	4.78785	3.19564
2.46631	1.62162	2.93641	15.752	4.16003	6.03978	7.25732	2.25208	5.94181	5.19401	1.88468	3.29677	3.40684	3.89875	13.8534	8.82666	7.05705	3.79234	1.53741	52.2596	3.1106	59.2666	10.2378	4.35085	1.66853	1.8352	23.4371	13.4344	2.8939	4.85801	3.20668
2.47696	1.6106	2.96792	14.925	4.1759	6.0687	7.23567	2.25343	5.90842	5.19886	1.87921	3.29986	3.42384	3.88883	13.7762	8.78875	6.87982	3.74595	1.5434	52.2844	3.12391	58.797	10.6485	4.30808	1.66339	1.86945	23.1671	13.4602	2.9	4.91937	3.20564
2.47931	1.61472	2.9697	14.2139	4.20097	6.08275	7.21863	2.2507	5.91563	5.19817	1.86438	3.30931	3.462	3.87857	13.6296	8.74276	6.7501	3.74523	1.53692	51.9397	3.13291	58.2325	10.9001	4.25092	1.64985	1.89362	22.721	13.4796	2.89828	4.96523	3.20414
2.48035	1.61641	2.94564	13.7978	4.23007	6.0995	7.16752	2.24565	5.9254	5.19263	1.88171	3.31944	3.49176	3.87747	13.4988	8.69641	6.61829	3.73449	1.53991	51.6473	3.14206	57.5652	11.1235	4.2068	1.65275	1.91467	22.3889	13.4241	2.87931	4.99322	3.15775
2.48773	1.62001	2.92354	13.5694	4.24	6.10475	7.11008	2.2429	5.92521	5.19207	1.905	3.34554	3.48121	3.86885	13.4543	8.65931	6.41007	3.71723	1.54281	51.5314	3.15473	56.9016	11.3326	4.16379	1.66157	1.9269	22.2112	13.3264	2.88731	5.00907	3.12484
2.49315	1.63027	2.90933	13.3561	4.22703	6.10927	7.07556	2.232	5.92089	5.22878	1.93119	3.35959	3.52387	3.86106	13.3493	8.59514	6.27644	3.72027	1.54603	51.5239	3.1505	56.2972	11.487	4.12291	1.66065	1.92458	21.8391	13.2786	2.89407	5.02694	3.09262
2.50331	1.62779	2.90568	13.1485	4.21241	6.12625	7.06058	2.22055	5.89217	5.26184	1.93989	3.38158	3.50991	3.86297	13.1561	8.57414	6.19575	3.67151	1.54154	51.5168	3.16416	55.9713	11.6085	4.09478	1.65445	1.92661	21.1659	13.2114	2.89605	5.04382	3.08949
2.52104	1.64439	2.89924	12.9283	4.20323	6.14387	7.0412	2.22017	5.74223	5.27472	1.95371	3.37755	3.52502	3.87686	12.9445	8.5634	6.10206	3.64658	1.54189	51.4511	3.16811	55.7299	11.7892	4.06212	1.64983	1.92539	20.587	13.1994	2.88598	5.05106	3.07839
2.53263	1.65223	2.89261	12.5652	4.18389	6.13377	7.00782	2.22196	5.54912	5.3057	1.96051	3.37993	3.65028	3.89024	12.7566	8.51695	5.99828	3.62553	1.54296	51.4507	3.1795	55.2998	12.0794	4.0339	1.64649	1.91875	20.2486	13.1925	2.88226	5.04811	3.06312
2.53684	1.67045	2.89646	12.2501	4.16289	6.0793	6.98631	2.21683	5.49573	5.32489	1.95304	3.3971	3.76805	3.88212	12.615	8.47333	5.87999	3.5929	1.55121	51.4724	3.19664	54.8559	12.3107	4.01563	1.62605	1.91681	20.0516	13.2009	2.86533	5.0334	3.05021
2.53117	1.68018	2.91327	11.7429	4.15066	6.01272	6.96011	2.21177	5.4826	5.33248	1.95872	3.40397	3.87989	3.86854	12.477	8.43441	5.7866	3.57066	1.55128	51.5127	3.222	54.481	12.5522	3.99012	1.62707	1.91571	19.6602	13.2354	2.87375	5.03888	3.02363
2.54811	1.67677	2.91768	10.0375	4.16526	5.92186	6.92717	2.20536	5.40986	5.34531	1.94869	3.39665	3.94004	3.82925	12.322	8.40155	5.71952	3.58675	1.5502	51.4711	3.23895	54.2409	12.9321	3.92256	1.62623	1.9249	19.3411	13.2524	2.88191	5.06317	2.95232
2.57187	1.68048	2.93421	8.52076	4.17378	5.82721	6.92021	2.20135	5.33514	5.34285	1.95724	3.36985	3.9839	3.77962	12.2153	8.32371	5.67446	3.57494	1.54853	51.311	3.25785	53.9221	13.4926	3.86477	1.63415	1.92987	18.8745	13.2142	2.89809	5.08521	2.87714
2.59687	1.68403	2.96485	8.21095	4.19053	5.79664	6.91866	2.18801	5.29706	5.31989	1.95594	3.34761	4.01431	3.74449	12.0575	8.25947	5.651	3.56478	1.54702	51.1346	3.26989	53.5343	14.0746	3.809	1.63046	1.9275	17.7492	13.2307	2.9079	5.10552	2.83468
2.6206	1.68435	3.01062	7.01723	4.18748	5.76581	6.88835	2.2014	5.25889	5.29763	1.96198	3.31835	4.10714	3.70555	11.9401	8.24395	5.62436	3.54365	1.54043	51.1378	3.27645	53.0031	14.7066	3.69873	1.62319	1.9229	16.0985	13.4136	2.91171	5.10005	2.82125
2.62482	1.69358	3.04736	5.28837	4.18155	5.71052	6.85685	2.20693	5.25357	5.29057	1.9699	3.30351	4.20908	3.69338	11.7603	8.20198	5.62319	3.52122	1.55157	51.2284	3.27647	52.2901	15.2388	3.54245	1.62367	1.92834	15.0565	13.775	2.89885	5.09203	2.79244
2.60313	1.6961	3.07963	4.68996	4.16892	5.58949	6.84112	2.22094	5.19821	5.28487	1.96984	3.30334	4.28195	3.69513	11.6244	8.13344	5.63415	3.51388	1.56436	51.2147	3.27639	51.8806	15.8346	3.44223	1.61482	1.93707	14.8309	14.1767	2.89163	5.07275	2.75016
2.60648	1.69458	3.15081	4.31869	4.1495	5.44354	6.83173	2.23395	5.07429	5.27328	1.96344	3.29971	4.32877	3.66881	11.454	8.07325	5.59412	3.50949	1.56737	51.032	3.25508	51.8487	16.5826	3.41836	1.62174	1.94112	14.4743	14.4977	2.88534	5.05399	2.72411
2.63098	1.68896	3.25071	3.61705	4.13909	5.32914	6.85635	2.23385	4.96986	5.29177	1.96841	3.29016	4.38492	3.66481	11.3002	8.06284	5.57572	3.49117	1.57279	50.8059	3.25437	51.723	17.4506	3.40667	1.62353	1.94298	13.6484	14.8394	2.88881	5.03778	2.73375
2.68093	1.6913	3.3143	3.17093	4.13193	5.26579	6.88292	2.23994	4.8966	5.32341	1.98133	3.27726	4.45154	3.6521	11.2883	8.07135	5.55926	3.46135	1.57605	50.5736	3.25826	51.4528	18.1081	3.37236	1.62683	1.94045	12.672	15.2889	2.86931	5.02165	2.75429
2.73027	1.689	3.34071	2.85539	4.13155	5.23522	6.86155	2.23325	4.83006	5.35126	1.98081	3.26909	4.58821	3.62842	11.2239	8.08037	5.53522	3.41992	1.57488	50.3055	3.24492	51.0532	18.533	3.34805	1.63348	1.94121	12.2007	15.7193	2.85838	5.00883	2.76295
2.76207	1.69437	3.38269	2.5962	4.14311	5.1934	6.84724	2.23008	4.77891	5.36141	1.97963	3.2463	4.72672	3.59893	11.1564	8.08619	5.49015	3.39265	1.58429	50.0859	3.22772	50.7273	18.982	3.3308	1.62888	1.93497	11.9721	15.961	2.85057	5.00522	2.77153
2.78311	1.69927	3.48518	2.39921	4.13606	5.158	6.83093	2.23044	4.70953	5.35062	1.9816	3.22408	4.86981	3.58627	11.0715	8.0668	5.41431	3.3773	1.60867	49.9566	3.21813	50.4993	19.4478	3.33278	1.62079	1.93313	11.556	16.0817	2.84451	4.99228	2.77146
2.8251	1.70183	3.70899	2.26402	4.12862	5.16323	6.79969	2.23421	4.62302	5.33418	1.98506	3.204	4.98727	3.58138	10.9989	8.03446	5.32455	3.3717	1.61393	49.7722	3.21946	50.2468	19.973	3.31688	1.62005	1.9312	11.1248	16.2512	2.85678	4.99008	2.7901
2.89614	1.70007	3.99485	2.19912	4.14054	5.17791	6.77033	2.24597	4.54479	5.32137	1.97936	3.19178	5.1154	3.60736	10.9468	7.99903	5.29825	3.34428	1.61755	49.2977	3.20475	49.7863	20.3316	3.31171	1.62037	1.93903	10.6307	16.6241	2.84353	4.99858	2.78754
2.98154	1.69931	4.13211	2.15635	4.17533	5.14502	6.7605	2.25281	4.49379	5.29537	1.97638	3.18175	5.26664	3.7004	10.9037	7.93509	5.29854	3.27862	1.62046	48.7906	3.21581	49.2118	20.5921	3.30973	1.63031	1.94301	9.69697	16.9864	2.83324	5.03465	2.79701
3.06014	1.70409	4.2104	2.12655	4.17974	5.12304	6.76299	2.23311	4.47676	5.26717	1.96425	3.17096	5.36204	3.77512	10.8322	7.85199	5.30707	3.23923	1.62901	48.4811	3.22922	48.6823	21.0026	3.29195	1.62614	1.94872	8.70522	17.4076	2.83172	5.02799	2.80956
3.14062	1.70367	4.53401	2.1037	4.18309	5.10378	6.75758	2.21318	4.46965	5.22789	1.95066	3.14777	5.41982	3.82002	10.7301	7.73987	5.29984	3.22066	1.63516	48.5131	3.26282	48.159	21.628	3.28093	1.622	1.95595	8.18605	17.977	2.81641	5.02195	2.81428
3.23436	1.69942	4.97755	2.04078	4.16735	5.07433	6.69786	2.21253	4.4667	5.20682	1.9478	3.12776	5.48214	3.83646	10.6747	7.61824	5.28556	3.21602	1.63044	48.5231	3.28989	47.546	22.138	3.27475	1.61484	1.96103	8.02203	18.3635	2.80856	4.99609	2.81013
3.31529	1.70467	5.23886	1.9783	4.15234	5.05486	6.63613	2.20982	4.46048	5.18898	1.94546	3.11689	5.53178	3.85466	10.596	7.5502	5.26909	3.20959	1.63432	48.4429	3.30338	47.2226	22.5265	3.27571	1.61078	1.95698	7.76502	18.5826	2.8063	4.99192	2.8032
3.40342	1.70418	5.54442	1.91095	4.14502	5.0368	6.51251	2.18656	4.45257	5.17223	1.94632	3.08856	5.61186	3.90428	10.3764	7.46525	5.25119	3.20298	1.63337	48.1497	3.30556	46.9893	23.1278	3.27259	1.59953	1.96191	7.55652	18.6972	2.78865	4.98084	2.79211
3.48413	1.70862	5.64061	1.8669	4.13908	5.04275	6.44322	2.14903	4.46043	5.15132	1.94674	3.06121	5.66872	4.01696	10.275	7.39601	5.22879	3.19529	1.6392	47.7537	3.31708	46.7476	23.977	3.26903	1.59044	1.97021	7.2884	18.866	2.80551	4.9763	2.79202
3.63668	1.71621	5.67421	1.84832	4.14257	5.04513	6.40479	2.09169	4.50193	5.15077	1.9503	3.03247	5.7192	4.10742	10.1853	7.35361	5.165	3.16406	1.63878	47.2558	3.31956	46.3649	24.734	3.26629	1.58038	1.97466	6.91214	19.1448	2.82575	4.98596	2.77639
3.79132	1.71561	5.73755	1.82907	4.1311	5.01479	6.33912	2.06943	4.53738	5.13533	1.94643	3.03852	5.81922	4.14192	10.1215	7.304	5.08887	3.1256	1.63304	46.8202	3.3165	45.7925	25.3491	3.26062	1.58364	1.97931	6.8362	19.4164	2.83497	4.99404	2.77168
4.00471	1.71043	5.81811	1.82089	4.11484	4.95694	6.2883	2.03025	4.55268	5.10803	1.94955	3.03301	5.94946	4.14301	10.0949	7.25975	5.0458	3.08772	1.62675	46.4745	3.32394	44.9205	25.8437	3.20384	1.5902	1.98015	6.81879	19.6386	2.83638	5.00011	2.76956
4.11926	1.71141	5.90278	1.80132	4.10782	4.93108	6.21614	2.01877	4.51997	5.09427	1.9523	3.02786	6.00773	4.13822	10.0703	7.22753	5.00365	3.06069	1.62159	45.9115	3.33461	43.965	26.4051	3.16642	1.59497	1.98084	6.79389	19.7809	2.82068	5.01096	2.76502
4.16576	1.71545	5.99532	1.78168	4.10357	4.93968	6.13722	2.02233	4.42916	5.06843	1.95007	3.01942	6.06737	4.12186	10.0153	7.20523	4.97388	3.04914	1.61781	44.9483	3.32708	43.3331	27.1738	3.16016	1.59589	1.98775	6.81671	19.885	2.79394	5.03399	2.77135
4.24927	1.72709	6.0992	1.79847	4.1073	4.96294	6.05471	2.02803	4.36212	5.04344	1.94608	2.99625	6.19386	4.08495	9.91954	7.18022	4.93566	3.04238	1.62162	43.8734	3.3313	42.4881	28.21	3.09304	1.5974	1.98605	7.17043	20.0821	2.78552	5.04793	2.76941
4.42799	1.73604	6.27174	1.79331	4.09994	4.97124	5.98472	2.0268	4.35265	5.01909	1.95628	2.97534	6.34402	4.05887	9.73078	7.14512	4.91791	3.02565	1.62039	43.0965	3.32388	41.5911	29.3381	2.86082	1.59307	1.98297	7.47738	20.4117	2.7789	5.06924	2.78027
4.68329	1.74145	6.49092	1.77428	4.10504	4.94238	5.86051	2.02892	4.37204	5.01316	1.95511	2.96572	6.62652	4.06746	9.47532	7.06325	4.89527	3.02742	1.62422	42.4708	3.31899	40.8627	30.4278	2.6872	1.58797	1.98165	7.54468	20.7862	2.78668	5.08023	2.78535
4.8839	1.75722	6.74392	1.77109	4.11354	4.90867	5.71646	2.02215	4.37607	5.01889	1.95985	2.95244	7.10883	4.10309	9.3448	6.94249	4.87326	3.03143	1.62401	41.9651	3.32384	40.2446	31.2159	2.62547	1.57853	1.98202	7.53633	21.0953	2.80582	5.08588	2.79785
5.11913	1.75994	7.0071	1.77516	4.10245	4.8701	5.54089	2.02244	4.37206	5.02911	1.96132	2.93039	7.41145	4.11704	9.24611	6.81729	4.84464	3.02261	1.62831	41.4917	3.31571	39.589	31.7802	2.62364	1.58351	1.97763	7.63979	21.3303	2.79983	5.09717	2.79743
5.36394	1.76696	7.26987	1.77486	4.10086	4.85584	5.40657	2.02949	4.364	5.03768	1.97239	2.90057	7.52689	4.14136	9.09305	6.69192	4.82969	3.00274	1.62939	40.8477	3.29855	38.8604	32.1172	2.58452	1.59126	1.98788	7.78713	21.5058	2.78057	5.10973	2.79998
5.62361	1.76929	7.5937	1.7778	4.09807	4.82349	5.32557	2.03787	4.35942	5.00992	1.98602	2.87934	7.61941	4.16215	8.85394	6.61555	4.82128	2.9774	1.62766	40.2513	3.28282	38.1167	32.466	2.52397	1.5971	1.99279	7.81046	21.6441	2.7792	5.11865	2.80944
5.98203	1.77612	8.04772	1.78887	4.08741	4.784	5.26102	2.03636	4.36609	4.97495	1.98001	2.84033	7.79195	4.20578	8.70918	6.5816	4.81918	2.9643	1.63038	39.6953	3.27338	37.47	33.0251	2.49832	1.59196	1.99906	7.77345	21.7561	2.79046	5.11574	2.80874
6.28601	1.79173	8.4684	1.7979	4.05965	4.7892	5.18471	2.02243	4.37248	4.99528	1.97595	2.82751	7.96667	4.281	8.60302	6.57023	4.8091	2.95376	1.63317	39.1464	3.26037	36.9425	33.7482	2.48063	1.5992	1.9866	7.7214	21.7862	2.80548	5.10813	2.80995
6.59008	1.78912	8.99074	1.79744	4.03993	4.77032	5.1397	2.04154	4.41855	5.02011	1.97574	2.79515	8.22991	4.41707	8.45419	6.51965	4.80713	2.95787	1.62661	38.5105	3.23878	36.3956	34.6675	2.49469	1.61372	1.98014	7.84682	21.8373	2.82111	5.0884	2.81179
7.00839	1.78986	9.37872	1.79314	4.01322	4.77567	5.0969	2.03994	4.46926	5.03874	1.97555	2.78318	8.55604	4.5403	8.29442	6.44884	4.8142	2.96235	1.62414	37.6943	3.2017	35.8642	35.274	2.48967	1.61353	1.98514	8.02457	22.1083	2.82494	5.09121	2.82226
7.45717	1.79928	9.84941	1.7942	3.98855	4.73685	5.00182	2.04036	4.4885	5.02817	2.00476	2.76593	8.86552	4.6146	8.08424	6.37323	4.80647	2.95152	1.63693	36.8695	3.18942	35.3052	35.6028	2.45737	1.6282	1.98325	8.07977	22.529	2.82474	5.10092	2.822
7.93497	1.80714	10.9006	1.79539	3.96603	4.69375	4.92462	2.03921	4.48406	5.01325	2.0137	2.73135	9.1207	4.86048	7.90415	6.3136	4.79275	2.94687	1.6491	36.2837	3.17987	34.9265	35.8364	2.40654	1.63323	1.98672	8.11708	22.8689	2.813	5.06255	2.85109
8.41576	1.81226	12.3007	1.7956	3.93267	4.67044	4.89277	2.0306	4.45684	4.99917	2.02253	2.72533	9.29002	5.28395	7.76606	6.26925	4.80555	2.93445	1.65068	35.9412	3.1695	34.581	36.321	2.36597	1.6284	1.99475	8.25214	23.1161	2.80311	5.05621	2.87018
8.9583	1.80733	13.5258	1.7972	3.9003	4.66844	4.85107	2.03042	4.42951	4.97006	2.03147	2.72442	9.60753	5.7868	7.59763	6.25573	4.79813	2.90092	1.64697	35.7563	3.16914	33.9453	37.2627	2.2549	1.6365	1.99928	8.48603	23.2608	2.78793	5.04228	2.89476
9.50843	1.80149	14.317	1.80209	3.88397	4.66933	4.72685	2.03309	4.41657	4.95358	2.03009	2.71922	9.95259	6.32594	7.44559	6.22333	4.79008	2.83338	1.65184	35.5389	3.17507	33.0416	38.1081	2.23237	1.62467	1.99915	8.70533	23.3386	2.77574	5.02195	2.92457
10.1679	1.80317	14.7896	1.80132	3.86577	4.65353	4.61838	2.03588	4.40923	4.93014	2.01801	2.71545	10.2785	6.90687	7.38741	6.12559	4.77668	2.77067	1.65035	35.2893	3.17748	31.8681	38.6785	2.26165	1.62288	1.99583	8.86879	23.4094	2.7565	4.9973	2.93871
10.9819	1.80666	15.1174	1.79494	3.82181	4.63632	4.51759	2.03215	4.40515	4.91758	2.01832	2.69878	10.5864	7.3164	7.26692	6.05463	4.7574	2.73626	1.64547	35.0841	3.18136	30.9529	39.0491	2.27738	1.62891	1.98821	8.96207	23.4984	2.75285	4.97172	2.93829
11.6545	1.80611	15.3901	1.79165	3.79921	4.58789	4.39698	2.02112	4.41191	4.9109	2.01786	2.67316	10.8953	7.60304	7.09156	6.00712	4.70444	2.69813	1.64065	34.8423	3.20065	30.358	39.5269	2.28218	1.62887	1.98751	8.97046	23.6266	2.75661	4.93329	2.9531
12.2201	1.80517	15.8428	1.79482	3.75762	4.49408	4.19947	2.02131	4.41111	4.90709	2.02043	2.64947	11.2552	7.87369	6.96601	5.97702	4.64399	2.67638	1.64169	34.3926	3.19857	29.9954	40.1041	2.28917	1.63843	1.98981	8.95857	23.7921	2.7461	4.88927	2.97272
12.553	1.80194	16.4702	1.79734	3.74292	4.44715	4.03695	2.01836	4.39604	4.91883	2.02755	2.62982	11.5575	8.16214	6.9233	5.95655	4.63115	2.65583	1.6459	33.7718	3.19561	29.6515	40.721	2.28798	1.64025	1.99489	8.97114	23.9281	2.73319	4.87753	2.98916
12.8952	1.79239	17.0011	1.79555	3.70411	4.42376	3.92348	2.01553	4.37367	4.94162	2.02579	2.62797	11.9555	8.65442	6.85495	5.96992	4.6274	2.63493	1.65005	33.1368	3.22326	28.938	41.2199	2.29536	1.64539	1.99632	9.11329	24.0371	2.7355	4.84779	3.01957
13.4402	1.79444	17.4719	1.78872	3.68095	4.36001	3.89089	2.0143	4.35784	4.94223	2.0317	2.6325	12.398	9.27023	6.56567	5.9661	4.61244	2.61436	1.65994	32.5595	3.23489	27.7488	41.5727	2.30713	1.64336	2.00369	9.54878	24.1704	2.73628	4.81174	3.03576
14.2328	1.79584	17.8729	1.78442	3.64607	4.23342	3.85766	2.00618	4.34177	4.93486	2.03092	2.62519	12.7144	9.83367	6.20702	5.97248	4.61085	2.59817	1.66211	31.803	3.25708	26.4869	41.9074	2.30353	1.64185	2.0016	9.80551	24.4681	2.73808	4.76591	3.03343
15.4108	1.78663	18.2327	1.79178	3.61361	4.10668	3.81442	2.00445	4.31017	4.98413	2.03729	2.62245	12.9519	10.3105	6.07976	5.95979	4.60844	2.56958	1.66125	30.789	3.2559	25.5243	42.4867	2.31419	1.65417	2.00288	10.1254	24.9744	2.73424	4.6983	3.02773
16.626	1.78777	18.5473	1.79263	3.54959	4.01057	3.76423	1.99855	4.2721	5.12726	2.03309	2.60524	13.2555	10.722	5.96569	5.95625	4.59325	2.55099	1.6743	29.6704	3.24892	24.8789	43.0912	2.30955	1.65229	2.00374	10.7609	25.5439	2.73829	4.5918	3.01624
17.5218	1.78839	18.8273	1.79602	3.49232	3.95359	3.71714	1.98444	4.25175	5.16932	2.04304	2.5813	13.5424	11.1967	5.82672	5.95573	4.56714	2.54211	1.6743	28.9035	3.2202	24.2803	43.5141	2.30293	1.65659	1.99996	11.4361	25.9453	2.74766	4.54871	3.01471
18.0925	1.79469	19.1333	1.79412	3.44722	3.90237	3.62528	1.98474	4.22372	5.14275	2.04281	2.56136	13.7867	11.5828	5.55378	5.95225	4.54147	2.5366	1.67461	28.3382	3.20353	23.7399	43.795	2.31063	1.65765	1.99713	11.8778	26.061	2.74407	4.43212	3.01228
18.4299	1.78785	19.453	1.81045	3.42084	3.85584	3.55216	1.98357	4.19957	5.15389	2.03097	2.51976	14.0084	11.8307	5.40806	5.93821	4.53379	2.5298	1.67423	27.8955	3.19528	23.1717	44.3004	2.31536	1.65337	2.00166	12.261	26.0354	2.75741	4.31924	2.99474
18.6988	1.78731	19.8014	1.81032	3.40255	3.82063	3.47347	1.98246	4.17588	5.1952	2.01175	2.51222	14.1602	12.0764	5.1949	5.94511	4.53283	2.52716	1.67221	27.3598	3.19668	22.4932	45.1351	2.32838	1.6547	1.98786	12.6959	26.1556	2.74635	4.21505	2.97907
19.1365	1.78171	20.161	1.8079	3.38322	3.77624	3.40378	1.98006	4.1523	5.3609	1.9918	2.50366	14.4697	12.2741	4.83309	5.96298	4.51965	2.53865	1.66759	26.4857	3.17713	21.9118	45.9686	2.34081	1.66292	1.97293	13.0399	26.4451	2.74264	4.12099	2.96852
19.6964	1.76935	20.5409	1.80882	3.34365	3.73473	3.34824	1.97617	4.11703	5.88927	1.97541	2.51547	14.9875	12.3959	4.43582	5.98433	4.524	2.55122	1.65786	25.6352	3.16894	21.4892	46.492	2.34932	1.66257	1.97555	13.2798	26.8035	2.73224	4.04984	2.96094
20.4523	1.76276	20.877	1.80702	3.29483	3.70642	3.31089	1.97744	4.088	6.87075	1.97702	2.5216	15.5076	12.5134	4.30345	6.00377	4.52459	2.55953	1.65555	25.0479	3.17498	21.2533	46.798	2.35638	1.66783	1.96154	13.3924	27.118	2.73606	3.96916	2.95921
21.3472	1.74944	21.3625	1.80953	3.24689	3.63436	3.30074	1.97988	4.05968	7.42164	1.97721	2.51315	15.7375	12.842	4.12785	5.99347	4.49512	2.55875	1.64943	24.5971	3.17097	21.0026	47.1986	2.38389	1.66741	1.94855	13.457	27.3436	2.72233	3.89941	2.95762
22.1435	1.73633	22.081	1.82597	3.20633	3.56125	3.28516	1.97081	4.00152	7.93295	1.98108	2.49984	15.8262	13.3757	3.94479	5.97418	4.47047	2.54784	1.64536	24.2208	3.17369	20.6569	47.6622	2.40815	1.66837	1.94669	13.5597	27.4995	2.71503	3.8425	2.94195
22.8773	1.72718	22.8946	1.83742	3.17434	3.49435	3.26544	1.96287	3.95268	8.77355	1.96943	2.47736	15.95	13.9464	3.81548	5.97344	4.45126	2.52901	1.64184	23.7992	3.16953	20.1269	47.9758	2.44397	1.67058	1.94024	13.735	27.6525	2.71539	3.82597	2.94304
23.7148	1.72912	23.4872	1.84154	3.15875	3.41532	3.22924	1.96442	3.92824	9.91518	1.98983	2.45145	16.0972	14.5052	3.73149	5.96061	4.43861	2.5146	1.64555	23.3087	3.15825	19.4379	48.2808	2.47342	1.67321	1.91376	13.8975	27.863	2.71045	3.80722	2.94331
24.7103	1.72381	24.0779	1.84616	3.15353	3.35198	3.19192	1.97222	3.91979	11.3021	2.005	2.40429	16.4623	14.9047	3.61669	5.92714	4.41573	2.51453	1.64392	22.6757	3.14495	18.6651	48.7444	2.50998	1.68436	1.89692	14.1047	28.1169	2.70334	3.78399	2.95394
25.5536	1.72118	24.6881	1.85525	3.15186	3.32463	3.16141	1.96868	3.92047	12.3654	2.01237	2.36447	17.0739	15.3434	3.43014	5.88082	4.39017	2.51178	1.65436	22.0032	3.12784	17.9085	49.4692	2.55273	1.6882	1.87775	14.3848	28.332	2.70302	3.73721	2.95566
26.1624	1.70378	25.6591	1.87168	3.14781	3.31438	3.13673	1.96847	3.92483	12.8673	2.01848	2.34308	17.5914	15.8785	3.3157	5.82555	4.37618	2.49314	1.65575	21.448	3.09218	17.2547	50.2874	2.57639	1.68565	1.85151	14.5612	28.5453	2.70559	3.69698	2.95706
26.5569	1.70085	26.6688	1.86845	3.13861	3.30718	3.11595	1.97277	3.90544	13.1953	2.0131	2.32794	17.9417	16.5513	3.24147	5.76612	4.36024	2.49645	1.65745	20.9409	3.05631	16.7542	50.9694	2.58624	1.68573	1.83748	14.6391	28.8366	2.6969	3.64523	2.96612
27.3184	1.70529	27.553	1.8733	3.12377	3.31132	3.08784	1.97574	3.88443	13.4236	2.01561	2.3113	18.2433	17.3319	3.18392	5.71888	4.35662	2.49745	1.65683	20.4898	3.02861	16.277	51.4439	2.61008	1.69021	1.83952	14.8575	29.1589	2.70648	3.62224	2.98428
29.0435	1.70388	28.3366	1.88025	3.10533	3.30431	3.05668	1.97446	3.87452	13.6684	2.03444	2.28835	18.601	18.0167	3.15694	5.66187	4.35771	2.49388	1.64335	20.2528	3.01145	15.859	51.7809	2.63285	1.69165	1.8425	15.4331	29.4116	2.70455	3.59672	3.01376
31.3029	1.69622	28.9181	1.87312	3.08014	3.31134	3.04714	1.97757	3.86875	14.0784	2.05799	2.28036	18.9348	18.4755	3.12968	5.60447	4.35508	2.48941	1.6372	20.1632	3.00524	15.4979	52.0716	2.648	1.69741	1.83921	15.8973	29.5748	2.69655	3.55921	3.05442
33.4691	1.69551	29.7099	1.8722	3.05542	3.29182	3.03888	1.97355	3.84007	14.5536	2.0635	2.27489	19.5867	18.8912	3.10506	5.54676	4.34166	2.48772	1.6355	19.9737	3.00185	15.1403	52.249	2.67156	1.69481	1.84153	16.2659	29.7492	2.6845	3.50709	3.0986
35.0618	1.68738	31.0171	1.875	3.01963	3.28539	3.05359	1.96181	3.81902	15.0167	2.06281	2.2762	20.2919	19.4665	3.10355	5.52128	4.33638	2.4937	1.63812	19.611	3.003	14.7561	52.3425	2.68667	1.68822	1.84419	16.6409	29.9954	2.68084	3.47105	3.1395
35.9101	1.69061	32.1346	1.87378	2.98164	3.29935	3.06293	1.95429	3.77375	15.3627	2.08475	2.27339	20.598	20.1228	3.0896	5.50765	4.33534	2.48387	1.63005	19.1787	3.00245	14.289	52.4553	2.70975	1.68747	1.84704	16.8605	30.1835	2.68429	3.41436	3.13366
37.0234	1.69291	32.6208	1.88332	2.95399	3.28242	3.04628	1.93305	3.74167	15.613	2.10699	2.27909	20.7293	20.6287	3.06375	5.48884	4.31268	2.47425	1.63002	18.8609	2.99306	13.7849	52.7228	2.71374	1.68928	1.8408	17.0786	30.3938	2.68787	3.39499	3.11662
39.0729	1.69221	32.8319	1.88444	2.91317	3.26521	2.99298	1.92525	3.70137	15.832	2.13426	2.27766	21.2377	20.9997	3.0368	5.47556	4.29455	2.47254	1.62583	18.7051	2.97756	13.4036	52.9677	2.71555	1.69912	1.83515	17.3345	30.7272	2.67574	3.38821	3.10514
42.0558	1.69403	33.3552	1.89597	2.88527	3.25147	2.94338	1.91234	3.68625	16.0169	2.14318	2.28278	22.0501	21.2933	3.01532	5.46014	4.27561	2.46767	1.63041	18.5947	2.98282	13.1923	53.1989	2.72565	1.70327	1.83554	17.6456	31.3479	2.68001	3.40094	3.09925
44.9123	1.69473	34.3256	1.89572	2.86884	3.23428	2.93171	1.91029	3.6698	16.2734	2.17537	2.2832	22.733	21.5125	2.98922	5.41116	4.2602	2.45512	1.63026	18.4506	2.99829	12.9885	53.3721	2.74878	1.70686	1.82835	17.8774	31.9656	2.68325	3.38437	3.10273
47.0272	1.69034	35.5095	1.90503	2.85819	3.23427	2.92024	1.90845	3.67223	16.7803	2.19226	2.28233	23.3753	21.7277	2.97607	5.34731	4.229	2.45	1.6252	18.173	3.03873	12.7283	53.5019	2.762	1.71052	1.82742	18.0111	32.3062	2.68088	3.37521	3.12574
48.8145	1.69498	36.5421	1.89296	2.84519	3.23519	2.9055	1.91535	3.67366	17.5904	2.21833	2.27958	23.9336	21.9628	2.96175	5.27994	4.19025	2.46476	1.61951	17.8594	3.06449	12.3643	53.6588	2.77282	1.71289	1.82944	18.103	32.4992	2.68299	3.37373	3.1516
50.8191	1.6931	37.1556	1.89066	2.82663	3.21604	2.87246	1.8998	3.65742	19.007	2.27536	2.28742	24.3107	22.2477	2.94299	5.18878	4.15112	2.47817	1.62186	17.6831	3.08179	11.9984	53.7975	2.8009	1.71457	1.83269	18.1944	32.6519	2.68416	3.36167	3.15222
52.8021	1.69273	37.5135	1.89334	2.78986	3.1814	2.86504	1.89639	3.6376	20.4016	2.30679	2.2885	24.4839	22.5646	2.92156	5.10388	4.13787	2.47912	1.60642	17.5987	3.10289	11.7267	53.9047	2.83397	1.7097	1.83645	18.3199	33.1649	2.68085	3.32461	3.1608
54.4475	1.69284	38.0352	1.88531	2.75711	3.14195	2.84458	1.89108	3.60708	21.036	2.31992	2.3027	24.9069	22.8785	2.87244	5.03358	4.14208	2.47115	1.59938	17.3974	3.12035	11.5692	54.1749	2.85718	1.71367	1.83127	18.4398	33.9335	2.68002	3.30126	3.16909
55.6998	1.68908	38.9863	1.87613	2.70084	3.10654	2.83947	1.87789	3.56679	21.425	2.35014	2.33187	25.5059	23.115	2.84696	4.99848	4.13826	2.4604	1.59809	17.0229	3.17517	11.4535	54.6187	2.88253	1.70606	1.82237	18.4369	34.5635	2.69264	3.292	3.18256
56.9784	1.68706	40.2823	1.87082	2.63534	3.08996	2.83011	1.86766	3.53041	22.2911	2.37174	2.338	25.9978	23.273	2.82966	4.98765	4.1189	2.45259	1.5933	16.6044	3.27618	11.3431	55.1175	2.90494	1.70684	1.82844	18.4291	34.9293	2.703	3.28193	3.2045
58.6406	1.68756	41.3263	1.86608	2.5628	3.07044	2.80822	1.86875	3.47585	23.5826	2.40906	2.34236	26.6584	23.4423	2.83324	4.96227	4.105	2.44236	1.59159	16.2286	3.38051	11.226	55.6383	2.9274	1.70727	1.82603	18.4774	35.0919	2.69532	3.24835	3.20396
60.5809	1.69604	42.0669	1.85543	2.51645	3.05358	2.7893	1.86815	3.46543	24.7778	2.44909	2.34693	27.4884	23.6065	2.82462	4.95127	4.07937	2.43424	1.59195	15.7123	3.48636	11.0979	56.2189	2.93774	1.70752	1.82891	18.5822	35.1445	2.70666	3.20465	3.19931
62.3937	1.69685	42.8728	1.83755	2.47355	3.04525	2.76936	1.88001	3.45811	25.605	2.49223	2.35421	28.1832	23.8154	2.82543	4.94783	4.06367	2.41338	1.59909	15.0859	3.6007	11.0243	56.6029	2.94692	1.71855	1.82742	18.9898	35.2494	2.69891	3.17125	3.19007
63.8338	1.69561	43.7087	1.83281	2.43314	3.02934	2.71888	1.87858	3.47145	26.1267	2.51843	2.36935	28.873	24.1224	2.8093	4.93678	4.02644	2.40692	1.6049	14.6328	3.64813	10.9296	56.8363	2.95592	1.72432	1.82612	19.2908	35.4838	2.70798	3.13961	3.18522
65.2143	1.69565	44.6036	1.83473	2.39168	3.01717	2.71708	1.89286	3.46085	26.6152	2.51964	2.38432	29.687	24.4481	2.81021	4.914	3.99897	2.40475	1.6024	14.2839	3.63382	10.7599	57.0583	2.96171	1.72427	1.82697	19.5613	35.8148	2.70712	3.11863	3.173
66.3431	1.69588	45.6912	1.83947	2.37373	3.00242	2.70979	1.9009	3.45205	27.1138	2.54996	2.38494	30.3739	24.8624	2.81596	4.8811	3.95348	2.40404	1.60117	14.0049	3.6424	10.4927	57.5012	2.95616	1.72705	1.82202	19.8293	36.0171	2.6915	3.08829	3.18492
67.2571	1.69191	47.3738	1.84208	2.33831	2.98419	2.71287	1.8985	3.43414	27.7252	2.59831	2.38491	31.0313	25.4438	2.81756	4.85254	3.9236	2.40872	1.60376	13.6548	3.69607	10.1187	58.0992	2.96832	1.72998	1.82008	20.0967	36.0858	2.6956	3.08037	3.19828
67.8959	1.67145	49.5059	1.84012	2.30834	2.96286	2.73257	1.88869	3.40131	28.3722	2.641	2.39354	31.9492	26.0675	2.81894	4.8247	3.90574	2.40993	1.59928	13.24	3.7852	9.72062	58.696	2.98065	1.73532	1.81858	20.467	36.0458	2.70755	3.07759	3.21858
68.8309	1.66085	51.5168	1.82898	2.26813	2.92983	2.75855	1.88456	3.35558	28.8793	2.64954	2.39982	32.7141	26.6293	2.80882	4.81899	3.89886	2.39875	1.59003	12.8091	3.84471	9.40812	59.0988	2.99371	1.73556	1.81168	20.8702	36.0283	2.7242	3.05415	3.22694
70.2103	1.64805	52.9644	1.81829	2.24957	2.89525	2.75911	1.89228	3.30914	29.3731	2.69431	2.39895	33.5175	27.0799	2.82675	4.79982	3.8813	2.39987	1.58169	12.3939	3.89984	9.2507	59.3737	3.00179	1.74819	1.8007	21.2094	36.2753	2.7317	3.01744	3.22587
71.5124	1.64645	53.815	1.80403	2.23387	2.8932	2.75705	1.8989	3.27809	29.8573	2.7614	2.40462	34.2524	27.4755	2.83213	4.75734	3.87569	2.41748	1.58513	12.0018	3.95363	9.13031	59.4084	3.01372	1.74917	1.79211	21.3871	36.5956	2.72313	2.95703	3.22862
73.0466	1.64877	54.5978	1.79944	2.2059	2.91231	2.75778	1.89461	3.26859	30.6466	2.82162	2.43259	34.7901	27.8071	2.83331	4.70542	3.86647	2.42513	1.57696	11.4735	4.0282	9.00655	59.293	3.0249	1.74323	1.7912	21.4564	36.7459	2.71981	2.87983	3.23259
75.3804	1.63952	55.6228	1.79465	2.18303	2.98129	2.75457	1.89047	3.29004	31.8624	2.84696	2.44107	35.4066	28.1078	2.84216	4.64015	3.87394	2.43713	1.58353	11.0675	4.1001	8.91092	59.149	3.03097	1.75245	1.78836	21.5348	36.7018	2.70451	2.83399	3.24126
77.7958	1.6328	57.0443	1.79624	2.16699	3.02493	2.75016	1.89471	3.29993	32.5502	2.87829	2.44963	36.2074	28.3316	2.85837	4.57493	3.86674	2.43216	1.58893	10.7388	4.24842	8.84976	59.1388	3.03703	1.74817	1.78551	21.659	36.5664	2.71171	2.79452	3.24993
79.3272	1.63271	58.5136	1.79532	2.15621	3.02256	2.74211	1.89821	3.3131	32.9864	2.92234	2.45835	36.7031	28.5579	2.85794	4.49899	3.8582	2.43212	1.58984	10.4523	4.45768	8.79894	59.1859	3.04133	1.75751	1.78191	21.7731	36.4343	2.71717	2.77543	3.25345
80.1727	1.64362	59.7221	1.79108	2.14538	3.01071	2.73691	1.89801	3.31877	33.7624	2.97514	2.45223	37.5024	28.864	2.86995	4.445	3.84522	2.43856	1.59165	10.237	4.63019	8.70249	59.1779	3.04834	1.76155	1.76223	21.8386	36.3813	2.72822	2.73011	3.25932
81.0897	1.64627	60.858	1.78979	2.13371	2.98894	2.74482	1.90385	3.30624	34.9412	3.02352	2.44934	38.2718	29.2832	2.89011	4.40135	3.79319	2.4319	1.59805	9.97812	4.86683	8.56433	58.9937	3.05597	1.76081	1.758	21.8269	36.4509	2.73375	2.69035	3.25041
82.7084	1.65402	61.8696	1.79225	2.12406	2.96418	2.75718	1.8927	3.28409	36.1505	3.17644	2.45622	38.8853	29.6126	2.89624	4.36744	3.75011	2.43049	1.60259	9.72788	5.17863	8.4271	58.4448	3.05579	1.75403	1.7524	21.6435	36.5985	2.74458	2.66615	3.25536
85.0051	1.65416	62.8095	1.80294	2.10236	2.96786	2.76096	1.89393	3.2583	37.2507	3.28829	2.45524	39.198	29.7572	2.9086	4.3494	3.73407	2.44309	1.60671	9.53003	5.54122	8.28184	57.7867	3.06023	1.74552	1.75584	21.828	36.784	2.74887	2.62581	3.25571
87.2801	1.6591	63.624	1.79181	2.07406	2.9772	2.76988	1.89225	3.2295	38.0152	3.3476	2.46242	39.352	29.8223	2.91237	4.3298	3.72223	2.44444	1.61261	9.44889	5.86635	8.1235	57.335	3.05884	1.73039	1.75624	22.118	36.9045	2.73027	2.59574	3.25963
89.0536	1.65812	64.3224	1.78123	2.04819	2.98193	2.76465	1.88228	3.20555	38.4003	3.35653	2.49304	39.5673	30.0072	2.92153	4.30651	3.71091	2.43162	1.61729	9.41176	6.14474	7.97999	57.1975	3.05977	1.71322	1.75179	22.2113	36.8796	2.7104	2.54713	3.26278
89.9573	1.66137	64.9637	1.77146	2.0255	2.9747	2.76422	1.85154	3.14736	38.6178	3.39236	2.50809	39.8554	30.3413	2.9271	4.2681	3.69716	2.42938	1.61453	9.3514	6.38692	7.8925	57.1054	3.05353	1.71047	1.75363	22.2728	36.9145	2.70627	2.52449	3.27124
90.4646	1.66443	65.5359	1.77597	2.00876	2.95524	2.76944	1.83222	3.07952	39.0441	3.42788	2.51355	40.0594	30.6094	2.92582	4.19934	3.70706	2.41319	1.61896	9.25273	6.53028	7.80005	56.9614	3.05806	1.70536	1.74958	22.5665	37.068	2.72081	2.49654	3.27075
91.2287	1.70194	65.8505	1.77765	1.99727	2.9318	2.7729	1.82112	3.03362	39.8801	3.44918	2.53664	40.2502	30.8544	2.90905	4.1258	3.73052	2.41324	1.61595	9.11046	6.63658	7.67531	56.7244	3.05221	1.71462	1.73478	23.362	37.2473	2.72252	2.46633	3.29224
92.2695	1.78079	65.9908	1.78058	1.98175	2.91894	2.78773	1.81837	3.0038	40.8642	3.50683	2.55894	40.5238	30.9818	2.91993	4.06067	3.74866	2.41171	1.61157	8.9463	6.85679	7.47149	56.4441	3.03663	1.72109	1.73026	23.9992	37.3059	2.73692	2.47131	3.31067
93.3165	1.78825	66.2455	1.78158	1.97548	2.90975	2.82047	1.81941	2.996	41.5946	3.61545	2.57536	40.7287	31.0498	2.91689	4.01457	3.76785	2.40558	1.60788	8.76606	7.21756	7.15068	56.1149	3.03987	1.72334	1.72619	24.1468	37.1472	2.74281	2.45123	3.32851
94.2426	1.80041	66.5006	1.77248	1.97591	2.91699	2.83563	1.82055	2.98994	42.0573	3.73203	2.59346	40.9428	31.1072	2.9109	3.95442	3.77867	2.39709	1.61176	8.577	7.61213	6.88021	55.8727	3.03448	1.71789	1.72484	24.3915	36.9496	2.75095	2.44259	3.32008
95.2691	1.81671	66.9004	1.76768	1.96404	2.91869	2.84424	1.80209	2.9792	42.5083	3.87333	2.6263	41.7548	31.205	2.89992	3.88784	3.8129	2.3939	1.61865	8.43899	7.92388	6.65781	55.6868	3.02587	1.70996	1.71782	25.034	36.8425	2.75086	2.43163	3.32008
96.7703	1.84193	67.4847	1.76018	1.95825	2.92715	2.84921	1.79163	2.97823	42.8852	4.0612	2.65477	42.864	31.2283	2.89393	3.84683	3.88386	2.39239	1.61461	8.34685	8.13488	6.48589	55.5837	3.00017	1.7075	1.70935	25.7085	36.861	2.75301	2.40797	3.30654
98.1969	1.86663	68.2402	1.74927	1.95694	2.91961	2.84902	1.77868	2.96645	43.2353	4.27314	2.67753	43.5107	31.2542	2.89408	3.817	3.94061	2.38971	1.6137	8.23605	8.25432	6.28634	55.4466	2.97974	1.70525	1.70333	26.1546	36.9016	2.76217	2.4055	3.30973
99.0572	1.88005	68.9482	1.7361	1.95322	2.89623	2.85849	1.77603	2.9506	43.5717	4.35828	2.69996	43.7785	31.3011	2.90034	3.79659	3.99746	2.37601	1.61779	8.11543	8.35811	5.99267	55.0524	2.97478	1.71137	1.69704	26.3678	36.966	2.77907	2.4029	3.29279
99.6892	1.88947	69.6088	1.72972	1.94139	2.87415	2.84842	1.77865	2.943	43.9145	4.39919	2.72205	44.0224	31.3584	2.9036	3.7668	4.05228	2.36741	1.61322	7.99233	8.46275	5.68072	54.5369	2.96746	1.70458	1.69183	26.4978	36.9782	2.7762	2.38802	3.30454
100.61	1.88103	69.9741	1.72705	1.90825	2.85818	2.8432	1.78124	2.92757	44.2499	4.42296	2.73466	44.2836	31.4432	2.91146	3.73786	4.07698	2.36399	1.60823	7.83786	8.55406	5.37472	54.1575	2.96724	1.69469	1.69637	26.6366	36.9001	2.78085	2.37259	3.30383
101.879	1.89482	70.1255	1.71958	1.89153	2.85639	2.83357	1.78715	2.91436	44.6319	4.45782	2.75237	44.6562	31.551	2.91067	3.70244	4.07962	2.35577	1.60049	7.69017	8.67075	5.12967	53.9509	2.95316	1.69284	1.69516	26.8627	36.7916	2.77743	2.35804	3.30298
103.231	1.89182	70.5322	1.71095	1.88544	2.85092	2.81254	1.78712	2.89805	45.1793	4.59865	2.77013	45.0648	31.6333	2.90986	3.66979	4.05983	2.35291	1.59697	7.54493	8.90801	4.96237	53.8253	2.94634	1.69274	1.69164	27.0546	36.778	2.79815	2.32216	3.3164
104.167	1.88974	71.5559	1.70517	1.87871	2.83925	2.80842	1.78652	2.89286	45.8232	4.74427	2.76542	45.3972	31.6672	2.9056	3.61483	4.04474	2.34943	1.59197	7.43937	9.11518	4.78036	53.5594	2.94228	1.68294	1.68353	27.0879	36.9686	2.80222	2.31391	3.33646
104.665	1.88298	72.7552	1.70272	1.87569	2.82901	2.81079	1.78271	2.89007	46.4332	4.87556	2.76179	45.6439	31.6227	2.89584	3.55978	4.04409	2.33542	1.57847	7.31908	9.24845	4.62715	53.129	2.92503	1.68585	1.67401	27.1239	37.1872	2.80813	2.3175	3.33511
105.038	1.89085	73.8502	1.6966	1.87496	2.82324	2.8104	1.78681	2.90499	46.8852	4.99171	2.79443	45.7013	31.5425	2.88814	3.51752	4.0531	2.33411	1.56903	7.19267	9.33264	4.55568	52.6387	2.91084	1.6834	1.67426	27.2158	37.2573	2.82164	2.31501	3.32182
105.517	1.91898	74.6777	1.69444	1.87	2.80879	2.81744	1.79168	2.90215	47.4398	5.10571	2.81295	45.8559	31.4693	2.89039	3.49335	4.07527	2.31965	1.56489	7.07575	9.41894	4.45626	52.2972	2.89299	1.68935	1.67307	27.2821	37.232	2.83901	2.31151	3.30768
106.087	1.92587	75.6558	1.69483	1.87497	2.81334	2.82448	1.79451	2.90314	48.1623	5.22321	2.83019	46.121	31.4573	2.88928	3.4713	4.09775	2.3139	1.55899	6.89757	9.52681	4.3419	52.009	2.8843	1.68597	1.67269	27.2258	37.2186	2.85094	2.3087	3.31156
107.151	1.92419	77.3772	1.68245	1.88117	2.81799	2.83817	1.8107	2.90608	48.9269	5.36577	2.86328	46.3051	31.5829	2.89175	3.4522	4.12313	2.29857	1.56008	6.68335	9.63029	4.24336	51.6878	2.88356	1.68169	1.67141	27.0503	37.2247	2.87353	2.29077	3.32187
108.701	1.92632	79.2152	1.68007	1.88327	2.81178	2.8382	1.81365	2.92557	49.535	5.52544	2.89894	46.5271	31.8378	2.89479	3.42067	4.18607	2.28884	1.56067	6.56597	9.70137	4.10872	51.3082	2.88791	1.68149	1.67339	26.9215	37.1592	2.87351	2.28262	3.34738
109.904	1.93862	80.7362	1.67476	1.87632	2.79362	2.83886	1.81227	2.94392	49.9593	5.65174	2.94602	46.8281	32.0508	2.89803	3.37458	4.22702	2.27663	1.55883	6.47529	9.85252	3.99929	50.9566	2.87934	1.68304	1.67526	26.9475	36.9247	2.8801	2.28043	3.37031
110.304	1.94263	81.9879	1.67993	1.87158	2.73648	2.85109	1.8187	2.97247	50.237	5.77043	2.97916	47.1409	32.1567	2.8962	3.32874	4.25068	2.279	1.55779	6.34278	10.2077	3.88289	50.7148	2.86623	1.68017	1.66863	27.1141	36.5021	2.8782	2.27514	3.40365
110.382	1.94661	82.9801	1.66948	1.86631	2.68938	2.8525	1.8142	2.96013	50.6286	6.01272	3.02501	47.3674	32.2702	2.90387	3.28926	4.25343	2.27665	1.55575	6.20916	10.6648	3.78702	50.486	2.86509	1.67866	1.66544	27.3848	36.0569	2.88458	2.26257	3.43464
110.554	1.96858	83.6831	1.66892	1.86128	2.67715	2.84333	1.81757	2.94312	51.1553	6.27245	3.05322	47.4224	32.3597	2.9057	3.24637	4.24104	2.26346	1.5489	6.09272	11.0089	3.71162	49.8848	2.84289	1.66896	1.66599	27.6147	35.8133	2.8822	2.25552	3.46434
110.903	1.9722	84.2762	1.66783	1.85669	2.68445	2.85161	1.81768	2.95374	51.8216	6.41106	3.07351	47.3791	32.3912	2.90462	3.21487	4.24835	2.26257	1.55669	6.00228	11.2065	3.65469	48.8539	2.83072	1.6738	1.66812	27.6899	35.6362	2.89297	2.2565	3.48035
111.19	1.9828	84.7686	1.66689	1.85299	2.70509	2.86443	1.82412	2.97226	52.4242	6.53796	3.07936	47.3647	32.3726	2.90856	3.18646	4.24732	2.25612	1.55781	5.91691	11.3529	3.61106	47.7489	2.81301	1.68758	1.66082	27.7201	35.5036	2.91866	2.25517	3.47755
111.398	1.9917	85.0426	1.65208	1.85201	2.72291	2.88208	1.81643	3.00788	52.9164	6.61215	3.07786	47.3787	32.3849	2.91268	3.13707	4.24846	2.25583	1.56607	5.80111	11.5664	3.55732	46.8861	2.8085	1.68664	1.64537	27.9003	35.4903	2.92908	2.24957	3.49162
111.666	1.98906	85.3352	1.64946	1.84892	2.72342	2.8902	1.816	3.06667	53.2299	6.6939	3.09559	47.5806	32.3934	2.92994	3.09183	4.28899	2.2571	1.5624	5.64273	11.958	3.51722	46.3669	2.78858	1.68072	1.64484	27.9884	35.4385	2.94254	2.24791	3.49468
112.065	1.99402	86.0149	1.64296	1.84759	2.70838	2.91033	1.81257	3.09574	53.4541	6.79338	3.11901	47.6895	32.4134	2.92928	3.02609	4.30936	2.26245	1.56185	5.46156	12.4147	3.47448	45.9276	2.75802	1.67737	1.64789	28.0457	35.2983	2.94688	2.24663	3.49679
112.613	1.99736	86.8094	1.63064	1.84648	2.69826	2.93821	1.81515	3.11619	53.5306	6.86619	3.1362	48.0019	32.3669	2.92719	2.95719	4.31151	2.24637	1.5652	5.29386	12.8136	3.44622	45.4921	2.72261	1.67203	1.64937	28.1241	35.1855	2.94528	2.25693	3.50139
113.286	2.0088	87.2896	1.61752	1.82888	2.69778	2.95021	1.82291	3.1302	53.457	6.93961	3.14836	48.2836	32.2249	2.91958	2.91554	4.32071	2.24004	1.57054	5.19487	13.1351	3.4148	45.0887	2.70815	1.67058	1.64522	28.2868	35.1802	2.94958	2.2629	3.50523
113.747	2.00597	87.5571	1.60623	1.82041	2.70939	2.9253	1.82696	3.14222	53.2602	7.03079	3.15623	48.259	32.0582	2.91284	2.90838	4.32848	2.22455	1.56637	5.16314	13.3062	3.35389	44.6855	2.68378	1.67144	1.64032	28.3884	35.1478	2.95764	2.26257	3.51293
114.017	2.00553	87.8244	1.60544	1.8156	2.69023	2.9434	1.83223	3.1851	53.0894	7.11148	3.15813	48.366	31.9371	2.91835	2.89491	4.34249	2.19715	1.57201	5.11404	13.4026	3.25382	44.2537	2.67937	1.67116	1.63405	28.305	35.136	2.97324	2.25968	3.51422
114.085	2.00011	87.9677	1.59741	1.80319	2.66129	3.05504	1.8325	3.1991	53.0708	7.28975	3.1635	48.6804	32.0373	2.92301	2.89341	4.35199	2.1927	1.57785	5.04691	13.576	3.09253	43.8309	2.6811	1.67171	1.63486	28.2365	35.3161	3.00081	2.25628	3.53197
114.134	1.99811	87.963	1.59696	1.81165	2.65535	3.13685	1.82743	3.20496	53.207	7.46084	3.17897	48.8013	32.2108	2.93139	2.88415	4.34331	2.18817	1.57961	4.92004	13.8038	2.91073	43.4554	2.68332	1.67395	1.62946	28.2227	35.671	3.00609	2.24642	3.53717
114.308	1.99535	87.9153	1.59864	1.83258	2.6696	3.1855	1.83107	3.21306	53.3264	7.54805	3.18091	48.708	32.2397	2.92702	2.86427	4.344	2.18055	1.58342	4.77761	14.0005	2.7939	43.0504	2.69421	1.67696	1.61348	28.2259	35.957	3.00408	2.23379	3.54386
114.564	1.99321	88.1299	1.60866	1.84115	2.65573	3.22638	1.84068	3.21845	53.34	7.5713	3.18453	48.8138	32.0821	2.93208	2.8394	4.36531	2.18615	1.58636	4.63083	14.1533	2.72708	42.6684	2.67551	1.67765	1.60704	28.2065	36.0427	3.00764	2.22678	3.54541
114.779	2.02063	89.1187	1.61693	1.83904	2.63662	3.25376	1.85034	3.21328	53.2335	7.62297	3.1935	49.0857	31.8068	2.9132	2.8011	4.4675	2.20494	1.58567	4.48967	14.2459	2.6879	42.2541	2.66307	1.6801	1.60492	28.192	36.0426	3.02496	2.21684	3.543
114.812	2.04471	90.5843	1.61564	1.84887	2.62374	3.26026	1.85138	3.21998	53.1553	7.74896	3.20566	49.3465	31.5267	2.90442	2.77346	4.57745	2.2041	1.59368	4.3884	14.338	2.6568	41.9055	2.66608	1.68135	1.60454	28.2283	36.0157	3.03248	2.20676	3.54009
114.81	2.0518	91.7233	1.62163	1.8472	2.61465	3.31451	1.84353	3.21783	53.1004	7.92135	3.20245	49.1752	31.4705	2.89575	2.72658	4.63642	2.20967	1.59739	4.2976	14.46	2.61539	41.6702	2.65061	1.69115	1.60591	28.4044	35.9809	3.04182	2.19205	3.53645
114.921	2.07634	92.1665	1.6214	1.85437	2.608	3.39191	1.83821	3.21985	53.053	8.08302	3.22392	49.0133	31.6369	2.90809	2.68492	4.67211	2.21137	1.60515	4.20431	14.6182	2.57277	41.5141	2.63671	1.68153	1.60148	28.5542	36.0016	3.05911	2.17955	3.54864
114.958	2.13401	92.4675	1.61282	1.85715	2.5926	3.49697	1.84476	3.23068	53.0349	8.24004	3.24085	48.9586	31.8509	2.90752	2.65858	4.68908	2.20597	1.60461	4.12785	14.8244	2.54087	41.3272	2.61742	1.66733	1.60164	28.6341	36.2156	3.06973	2.17164	3.5603
114.972	2.18656	93.2197	1.6087	1.86223	2.58534	3.5923	1.83269	3.24727	52.991	8.3747	3.25853	48.8692	32.0611	2.90934	2.64003	4.73172	2.17692	1.60718	4.07712	15.0136	2.52278	41.0624	2.60846	1.66221	1.60378	28.6868	36.2799	3.07083	2.14585	3.57408
115.097	2.25249	94.2735	1.60415	1.86884	2.58529	3.64887	1.83878	3.24135	53.0342	8.48915	3.267	48.5965	32.2412	2.91145	2.6474	4.78585	2.16315	1.60473	3.96197	15.1762	2.5297	40.7401	2.616	1.66025	1.6085	28.8029	36.2944	3.0769	2.13042	3.57587
114.941	2.28578	95.224	1.59987	1.87351	2.58623	3.67255	1.84441	3.24216	53.1637	8.55674	3.27767	48.752	32.3188	2.90146	2.65087	4.82441	2.15556	1.60007	3.64304	15.3395	2.52717	40.4429	2.59687	1.65705	1.6046	29.0311	36.2021	3.0614	2.12749	3.57363
114.334	2.28471	95.7725	1.60734	1.87536	2.58199	3.68168	1.84427	3.24185	53.2911	8.64651	3.27801	49.0963	32.3236	2.90352	2.66141	4.85395	2.15883	1.60525	3.28811	15.5075	2.5238	40.0377	2.57841	1.65054	1.59878	29.3626	36.0044	3.03907	2.13058	3.55482
113.469	2.28529	96.7561	1.60921	1.88696	2.57879	3.68125	1.84519	3.23909	53.4021	8.72001	3.28397	49.3701	32.3071	2.8989	2.64691	4.89393	2.17044	1.61098	3.12642	15.6545	2.5229	39.5531	2.56353	1.6409	1.59156	29.582	35.7573	3.04518	2.12813	3.55125
112.878	2.32559	98.3713	1.61292	1.89456	2.58134	3.71231	1.84346	3.22645	53.4486	8.83922	3.28904	49.4925	32.3154	2.90419	2.61738	4.89657	2.17952	1.61254	3.09709	15.7801	2.49952	38.996	2.54087	1.63735	1.58408	29.656	35.3554	3.04447	2.11599	3.54425
113.169	2.36129	99.0741	1.61729	1.90327	2.59986	3.76135	1.851	3.22842	53.2887	8.9256	3.29117	49.1175	32.2957	2.92232	2.59943	4.88142	2.18711	1.61904	3.07479	15.8568	2.47666	38.4484	2.52691	1.638	1.58129	29.6614	34.8169	3.04427	2.12014	3.53197
113.893	2.3923	99.4318	1.61791	1.90783	2.6145	3.80567	1.84841	3.23515	53.2464	8.97189	3.29632	48.4925	32.2248	2.92212	2.57585	4.88163	2.18316	1.6214	3.01303	15.8942	2.45253	37.6988	2.51434	1.6377	1.5798	29.74	34.3026	3.05442	2.12987	3.5263
114.498	2.41997	100.786	1.62025	1.90288	2.6678	3.84128	1.83516	3.23477	53.4163	9.01408	3.28807	48.1402	32.1573	2.9251	2.54569	4.86957	2.17856	1.62352	2.94032	15.9103	2.46162	36.6516	2.50194	1.64519	1.58268	29.9243	33.8573	3.05387	2.13463	3.53396
114.73	2.42323	102.997	1.61717	1.90808	2.66362	3.856	1.83625	3.23423	53.3024	9.03522	3.28073	48.0781	32.069	2.91976	2.54233	4.8663	2.17592	1.62265	2.8926	15.9725	2.46349	35.9332	2.48018	1.64514	1.57485	30.1492	33.542	3.04461	2.12882	3.54792
114.66	2.4241	105.234	1.61759	1.91334	2.66097	3.86391	1.83517	3.22202	52.5615	9.06849	3.27885	48.0254	31.9814	2.90777	2.54528	4.87343	2.17376	1.62206	2.87982	16.0664	2.46103	35.544	2.47053	1.64832	1.5749	30.2115	33.3457	3.03687	2.12295	3.54597
114.677	2.43702	106.35	1.61459	1.90851	2.65121	3.84916	1.8378	3.22833	51.5741	9.09381	3.28296	47.9153	31.9235	2.90914	2.53476	4.8795	2.16106	1.62006	2.82596	16.161	2.46059	35.2457	2.46504	1.64614	1.573	30.2001	32.9944	3.03684	2.12046	3.55224
114.732	2.45577	106.846	1.60851	1.91159	2.67559	3.8532	1.84589	3.2353	51.1126	9.0981	3.2933	47.5946	31.8957	2.9039	2.52748	4.87951	2.16648	1.61695	2.75487	16.2309	2.44705	35.0241	2.4479	1.65148	1.5817	30.2969	32.4081	3.02719	2.11275	3.57292
114.586	2.47114	107.05	1.61089	1.91649	2.75246	3.85276	1.83793	3.2312	51.3331	9.13005	3.30338	47.4071	31.843	2.91464	2.49302	4.87632	2.16588	1.62446	2.69581	16.2878	2.44571	34.7491	2.44302	1.65744	1.58217	30.4681	31.6579	3.03249	2.10808	3.58372
114.061	2.48244	106.798	1.61588	1.91796	2.85906	3.85588	1.83896	3.20752	51.8432	9.15111	3.31606	47.229	31.6418	2.93338	2.45952	4.88987	2.16972	1.62621	2.62326	16.3552	2.43376	34.1157	2.43202	1.64831	1.58087	30.5991	31.119	3.04249	2.10955	3.57976
113.214	2.49571	106.621	1.62004	1.9297	2.89766	3.85759	1.83877	3.19452	52.0249	9.17149	3.32451	46.8132	31.3024	2.94418	2.44877	4.89955	2.16572	1.63159	2.53537	16.4825	2.43659	33.3771	2.43265	1.64754	1.57555	30.6628	30.9387	3.04344	2.10954	3.56534
112.16	2.53309	106.617	1.6163	1.92973	2.9055	3.86016	1.83477	3.18505	51.6825	9.16127	3.33877	46.5894	30.8544	2.95175	2.45539	4.91077	2.1578	1.62468	2.47606	16.6926	2.44622	32.8141	2.42127	1.64558	1.56834	30.6034	30.969	3.03757	2.10425	3.54805
111.177	2.53461	106.277	1.61741	1.93532	2.91781	3.88614	1.8358	3.19178	51.2598	9.18257	3.33934	46.3331	30.4224	2.95206	2.46135	4.92046	2.15284	1.62613	2.44642	16.869	2.46113	32.3393	2.41012	1.65274	1.56572	30.4604	30.9355	3.04646	2.10625	3.53247
110.278	2.54508	105.567	1.60784	1.94053	2.9216	3.89587	1.83395	3.22328	50.7598	9.19976	3.33304	46.0358	30.0847	2.94617	2.46943	4.91856	2.14441	1.62744	2.43517	17.0024	2.47303	31.9443	2.40134	1.65189	1.56325	30.3528	30.7311	3.04122	2.10321	3.52426
109.593	2.6034	104.991	1.6099	1.94521	2.93606	3.90293	1.84073	3.24299	50.4439	9.24101	3.33385	45.8919	29.8147	2.94306	2.4795	4.89727	2.1383	1.62807	2.44149	17.0834	2.47569	31.6089	2.3856	1.66253	1.56767	30.322	30.5307	3.03891	2.09824	3.53882
108.997	2.67439	105.178	1.61309	1.9505	2.94748	3.90221	1.84307	3.24617	50.4784	9.28991	3.34055	45.9656	29.5652	2.9481	2.48347	4.89291	2.12366	1.63167	2.43976	17.0991	2.4867	31.1112	2.38039	1.66588	1.57547	30.3687	30.3149	3.02914	2.09542	3.54819
108.112	2.73437	105.886	1.61645	1.96525	2.95671	3.89242	1.8481	3.23415	50.8244	9.34311	3.33036	45.9515	29.3449	2.95426	2.49359	4.89229	2.12357	1.63315	2.41763	17.094	2.48762	30.4007	2.3619	1.66698	1.57159	30.4534	30.1164	3.02467	2.0948	3.56478
107.057	2.75735	106.523	1.61348	1.97558	2.96473	3.8787	1.84861	3.22457	51.0817	9.36165	3.33604	45.7316	29.1566	2.94163	2.48917	4.90803	2.12653	1.63113	2.35699	17.077	2.48138	29.5395	2.35807	1.67358	1.56328	30.4901	29.9448	3.026	2.088	3.58205
106.012	2.75569	106.538	1.61786	1.99745	2.97788	3.89064	1.85131	3.23149	51.1983	9.34454	3.33125	45.4704	29.0839	2.94229	2.48594	4.93151	2.12706	1.6234	2.27909	17.0203	2.48791	28.7109	2.35893	1.66813	1.5589	30.4751	29.7665	3.02638	2.08226	3.56415
105.158	2.76452	106.094	1.61303	2.00813	2.98766	3.91317	1.84644	3.25139	51.2994	9.31294	3.33536	45.5701	29.076	2.93693	2.47233	4.98423	2.1171	1.62469	2.21334	16.9151	2.52284	28.165	2.35086	1.6681	1.5613	30.3638	29.52	3.02208	2.07497	3.55107
104.578	2.7705	105.66	1.60636	2.02652	3.00108	3.92393	1.85416	3.27197	51.1597	9.27127	3.33279	45.7615	28.9826	2.93458	2.45653	5.04253	2.09683	1.62199	2.18564	16.8017	2.54264	27.863	2.33252	1.66418	1.55485	30.0466	29.1134	3.02549	2.07941	3.5484
103.86	2.77922	105.147	1.60466	2.03056	3.01511	3.93887	1.86149	3.30146	50.7202	9.24871	3.32669	45.4732	28.7387	2.93642	2.46031	5.07761	2.10461	1.62145	2.18377	16.7439	2.55382	27.6583	2.32745	1.6654	1.55279	29.5783	28.7312	3.03091	2.07222	3.55199
102.918	2.79571	104.834	1.59675	2.03943	3.01839	3.95606	1.86569	3.35095	50.1068	9.26749	3.3238	44.9653	28.435	2.93595	2.45324	5.13476	2.10998	1.62747	2.18779	16.7471	2.56091	27.4866	2.32301	1.65854	1.54897	28.9836	28.3881	3.04131	2.06901	3.555
101.779	2.81152	104.891	1.59712	2.0592	3.01501	3.97035	1.8639	3.38506	49.4188	9.31331	3.326	44.4647	28.3035	2.93134	2.44577	5.23863	2.11628	1.61589	2.17143	16.777	2.57273	27.1914	2.32904	1.66139	1.54948	28.7015	28.0439	3.04048	2.06267	3.57433
100.765	2.81746	105.246	1.60066	2.07151	3.01031	3.98333	1.8676	3.42184	48.7929	9.33946	3.32286	44.0819	28.3502	2.92719	2.43025	5.33194	2.1224	1.61609	2.13891	16.7829	2.58781	26.6856	2.30712	1.67003	1.5465	28.6228	27.7883	3.03539	2.0559	3.59065
99.8501	2.82006	106.106	1.60934	2.07387	3.02824	3.98484	1.87317	3.44131	48.3356	9.37198	3.31222	43.831	28.4306	2.91336	2.42892	5.38242	2.14987	1.61514	2.12345	16.7294	2.60382	26.0708	2.29793	1.6679	1.54398	28.4961	27.4912	3.01635	2.04049	3.586
99.0253	2.83184	107.079	1.60517	2.07949	3.02996	3.98964	1.87779	3.47032	48.0957	9.40365	3.30231	43.8749	28.4651	2.91991	2.4283	5.40954	2.16786	1.61574	2.10729	16.654	2.60386	25.4731	2.27602	1.6675	1.54163	28.1676	27.2056	3.04383	2.02405	3.58778
98.1641	2.83618	107.744	1.61473	2.08313	3.02884	3.98679	1.87466	3.50721	48.0124	9.43459	3.28545	44.0956	28.4363	2.92827	2.4267	5.43318	2.18216	1.6092	2.10035	16.6002	2.60264	24.9241	2.26762	1.66372	1.53484	27.8159	27.0627	3.05613	2.01096	3.58017
97.174	2.83875	108.153	1.61307	2.09589	3.0506	3.98602	1.87941	3.56327	47.9199	9.43462	3.26828	43.9627	28.3111	2.9415	2.42203	5.45265	2.18994	1.61382	2.09707	16.5861	2.6071	24.3312	2.27652	1.66077	1.52931	27.7444	27.0079	3.05794	2.00304	3.55912
95.8519	2.84114	108.869	1.60167	2.10574	3.05987	3.99837	1.88148	3.60538	47.734	9.42002	3.2329	43.6504	28.1806	2.94667	2.43644	5.45466	2.21209	1.61225	2.10516	16.6269	2.61017	23.5471	2.28629	1.6657	1.53407	27.8766	26.9217	3.06961	1.99693	3.54546
94.5737	2.84478	109.883	1.58815	2.10857	3.06324	4.00685	1.89052	3.61644	47.5901	9.37278	3.19711	43.3419	28.0343	2.94535	2.43283	5.48054	2.22295	1.61209	2.10803	16.6244	2.61522	22.5272	2.3007	1.67376	1.54294	27.7559	26.7409	3.08125	1.99365	3.54353
93.8694	2.83392	110.868	1.59894	2.11664	3.07591	4.03082	1.88949	3.62992	47.4819	9.32765	3.17055	43.2563	27.9251	2.93886	2.42638	5.49554	2.22537	1.61465	2.1066	16.618	2.61462	21.5185	2.30046	1.67689	1.53788	27.4634	26.5775	3.07137	1.99584	3.54147
93.503	2.82778	111.863	1.60401	2.12352	3.09347	4.04557	1.88457	3.65116	47.4478	9.24904	3.17644	43.3031	27.843	2.92884	2.43053	5.52609	2.22299	1.62321	2.10462	16.7115	2.61408	20.6498	2.29355	1.68403	1.54577	27.3827	26.5509	3.06574	1.97321	3.54201
93.1473	2.82441	112.312	1.60358	2.14316	3.10302	4.07893	1.89161	3.67867	47.3888	9.22559	3.20988	43.0955	27.7369	2.91569	2.42288	5.57779	2.2234	1.62449	2.13112	16.9301	2.61332	20.0269	2.28678	1.68061	1.54917	27.3398	26.6494	3.07522	1.96995	3.53172
92.6695	2.82191	112.192	1.59963	2.13261	3.10897	4.11242	1.89608	3.70912	47.3028	9.18553	3.21284	42.9397	27.4938	2.91707	2.43383	5.5977	2.21902	1.62339	2.14545	17.0618	2.6025	19.5502	2.29318	1.68252	1.55237	26.9799	26.7412	3.09418	1.96786	3.50895
91.781	2.82236	111.952	1.60308	2.13437	3.11009	4.21111	1.9119	3.75858	47.3286	9.13201	3.19542	42.7121	27.1927	2.91744	2.44897	5.61603	2.22509	1.62301	2.18322	17.0613	2.59611	19.2165	2.29107	1.67733	1.57181	26.5907	26.7248	3.1312	1.95954	3.48603
90.5408	2.82623	111.827	1.61156	2.14252	3.10758	4.30576	1.91642	3.80798	47.5883	9.07461	3.20142	42.5878	26.9579	2.91737	2.46738	5.62126	2.22284	1.61908	2.22289	17.0676	2.61937	18.8443	2.28646	1.70923	1.5727	26.5396	26.6567	3.14617	1.94975	3.47877
89.3923	2.83391	111.679	1.6104	2.15513	3.08471	4.32961	1.91753	3.85046	47.8351	8.94853	3.2063	42.6805	26.826	2.91159	2.46446	5.61808	2.20798	1.61971	2.25735	17.1629	2.62926	18.2788	2.29378	1.73624	1.57114	26.6956	26.5722	3.1551	1.94281	3.47
88.2996	2.83134	111.77	1.61674	2.16685	3.07805	4.36852	1.909	3.86923	48.0752	8.63398	3.21628	42.7576	26.7599	2.90713	2.46665	5.62894	2.17989	1.61822	2.27778	17.335	2.59982	17.6378	2.29214	1.73696	1.57771	26.7781	26.464	3.16018	1.93978	3.46351
87.1936	2.82374	112.351	1.60964	2.1825	3.08606	4.42829	1.9129	3.8678	48.231	8.37098	3.21621	42.6543	26.7116	2.8981	2.46848	5.67604	2.17761	1.62089	2.28733	17.521	2.58541	16.9479	2.30061	1.73613	1.58025	26.8104	26.3198	3.15246	1.94104	3.45763
86.2493	2.82878	113.115	1.60999	2.18187	3.10625	4.48941	1.9157	3.85554	48.2101	8.2903	3.21713	42.2264	26.6898	2.88951	2.47257	5.73883	2.18642	1.62912	2.31466	17.569	2.55871	16.3578	2.29576	1.75419	1.59819	26.8559	26.1244	3.16439	1.94813	3.46364
85.2514	2.82456	113.395	1.60268	2.18604	3.11426	4.53015	1.91776	3.86365	48.0107	8.24353	3.20625	41.9916	26.5721	2.89696	2.48566	5.80933	2.19343	1.63687	2.36896	17.4987	2.56246	15.7731	2.31099	1.78043	1.59756	26.9306	25.8918	3.195	1.95899	3.45381
83.9644	2.82939	113.063	1.60525	2.2004	3.10792	4.5621	1.9237	3.91199	47.8491	8.17584	3.1848	41.915	26.2128	2.90704	2.50148	5.85765	2.20051	1.64282	2.48984	17.4688	2.57815	15.2388	2.32861	1.79571	1.59258	27.1116	25.6775	3.20879	1.94909	3.42689
82.0318	2.84806	112.457	1.59867	2.2083	3.10765	4.60951	1.92642	3.94769	47.5974	8.06956	3.15782	42.0063	25.8055	2.91253	2.52875	5.8877	2.19787	1.65562	2.63988	17.524	2.59471	14.7809	2.34198	1.80586	1.5901	27.2025	25.6122	3.21178	1.94949	3.40608
80.0737	2.86583	112.252	1.60334	2.21868	3.09398	4.65047	1.94842	3.98129	47.3255	7.89985	3.14746	42.1261	25.4944	2.91599	2.53544	5.9192	2.19226	1.65463	2.72791	17.4923	2.60192	14.3043	2.32725	1.7987	1.58651	27.2778	25.6047	3.20711	1.95559	3.38263
78.655	2.87199	112.141	1.61024	2.22097	3.10797	4.68755	1.9449	3.98274	47.0806	7.76556	3.1509	42.0592	25.2294	2.9241	2.53032	5.95892	2.18718	1.66277	2.74654	17.3769	2.60137	13.978	2.32625	1.79865	1.59882	27.7412	25.564	3.20862	1.94764	3.35851
77.6623	2.8729	111.798	1.60522	2.2234	3.15023	4.70956	1.94056	3.96518	46.7962	7.65294	3.13238	41.8191	24.9931	2.93261	2.53961	5.98609	2.20026	1.66743	2.76893	17.2811	2.61427	13.6816	2.32701	1.81417	1.60214	28.149	25.4424	3.21048	1.94507	3.34287
76.4219	2.87249	111.401	1.61285	2.23038	3.21484	4.71479	1.94487	3.96782	46.2798	7.57285	3.13	41.6732	24.8083	2.93792	2.53279	6.01021	2.20965	1.67054	2.80471	17.1971	2.62416	13.3894	2.32687	1.80896	1.60918	28.83	25.2397	3.21445	1.92772	3.3372
74.7559	2.87886	110.955	1.61084	2.23495	3.28168	4.69423	1.93743	3.978	45.7777	7.48414	3.14222	41.3842	24.7045	2.95753	2.53608	6.01737	2.22769	1.67044	2.90162	17.1147	2.61289	13.16	2.33578	1.81194	1.62481	30.3618	25.0057	3.21119	1.91837	3.33277
73.1887	2.88011	110.247	1.61129	2.23683	3.2985	4.65755	1.94755	4.01155	45.3412	7.29981	3.17152	41.1139	24.6182	2.95214	2.54888	6.02517	2.2274	1.67677	3.0232	17.0796	2.59415	13.0785	2.32476	1.8142	1.62121	32.3774	24.6843	3.20139	1.90964	3.31688
72.0147	2.88202	109.235	1.62104	2.23831	3.31533	4.63336	1.93767	4.0365	44.8376	7.17261	3.19421	41.1531	24.5203	2.94199	2.56674	6.04851	2.22714	1.68244	3.1279	17.0894	2.60115	13.0816	2.30721	1.81544	1.62085	33.8575	24.272	3.18711	1.89781	3.3038
71.1129	2.8883	108.33	1.61999	2.23821	3.33513	4.64033	1.93557	4.02071	44.244	7.07266	3.23009	41.0813	24.3835	2.93694	2.57931	6.10122	2.2325	1.68138	3.21508	17.1403	2.69783	13.0963	2.29116	1.83702	1.62521	34.4742	23.8641	3.19044	1.89352	3.30116
70.5461	2.8991	107.911	1.62672	2.24265	3.39656	4.63142	1.93242	4.0399	43.684	6.97642	3.22931	40.7265	24.2234	2.93528	2.59562	6.19309	2.25196	1.68253	3.30435	17.1889	2.82251	13.1031	2.27455	1.85006	1.6348	34.6737	23.508	3.20704	1.88096	3.27509
70.1917	2.8796	107.858	1.63704	2.24084	3.46074	4.62436	1.93048	4.08735	43.4304	6.8829	3.24309	40.3178	24.0854	2.93489	2.60056	6.27695	2.26005	1.68943	3.39856	17.17	2.89751	13.0934	2.23387	1.85868	1.63872	35.3844	23.2426	3.21751	1.87851	3.25067
69.8119	2.88235	107.834	1.63406	2.24268	3.56794	4.6061	1.92456	4.12281	43.4426	6.83182	3.28265	40.1469	23.9461	2.95016	2.60448	6.3172	2.26145	1.68903	3.48529	17.1034	2.93021	13.0517	2.21593	1.86439	1.64121	36.4555	23.0239	3.22534	1.89231	3.21786
69.0713	2.88572	108.118	1.63926	2.24777	3.62364	4.57948	1.9315	4.16175	43.5445	6.7511	3.3179	40.0891	23.7157	2.96254	2.61226	6.35791	2.25253	1.6956	3.60477	17.054	2.94127	12.9896	2.20007	1.87417	1.64074	37.1359	22.7612	3.2373	1.89397	3.20719
68.1732	2.87807	108.608	1.63944	2.26108	3.65526	4.53093	1.94271	4.20154	43.4332	6.6064	3.37762	39.8461	23.2897	2.97022	2.61944	6.403	2.26904	1.69203	3.69992	16.9782	3.01404	12.8767	2.2028	1.87609	1.63547	37.6416	22.597	3.2607	1.88784	3.19588
67.4061	2.82614	108.928	1.63393	2.25174	3.68919	4.48145	1.95673	4.21082	43.1463	6.42077	3.41468	39.3926	22.8794	2.9758	2.63047	6.4556	2.29205	1.68319	3.84239	16.9138	3.12602	12.7893	2.21224	1.87729	1.63674	38.051	22.3907	3.26617	1.89118	3.18647
66.9282	2.78371	109.171	1.63406	2.24533	3.74585	4.42577	1.96508	4.25257	42.8623	6.25993	3.42808	38.7891	22.6777	2.98613	2.64307	6.51226	2.32547	1.68196	4.02048	16.9026	3.20415	12.6767	2.2139	1.8824	1.6467	38.3558	22.0944	3.27004	1.89186	3.15306
66.4802	2.78474	109.307	1.63781	2.25083	3.81634	4.40696	1.96793	4.34712	42.6687	6.10625	3.45746	38.2431	22.5717	3.02289	2.66339	6.58353	2.3516	1.68023	4.18108	16.9026	3.24085	12.5605	2.2319	1.88868	1.6575	38.4187	21.5684	3.31267	1.89027	3.101
66.007	2.78819	109.216	1.6386	2.26398	3.90157	4.39544	1.98523	4.4115	42.517	6.00317	3.47971	37.5705	22.416	3.02749	2.7017	6.67355	2.36421	1.67426	4.34247	16.8977	3.2592	12.5073	2.225	1.90766	1.66895	38.5484	21.1439	3.32794	1.89072	3.05745
65.4092	2.81112	108.905	1.63857	2.2617	3.98914	4.38236	1.9899	4.44722	42.3473	5.91006	3.49164	37.151	22.168	3.03497	2.73262	6.69104	2.39076	1.67932	4.47391	16.9314	3.26411	12.4405	2.22149	1.92613	1.67177	38.9755	20.8714	3.31486	1.89779	3.01748
64.6416	2.83418	108.655	1.63578	2.2618	4.05544	4.40293	1.99612	4.48598	42.2564	5.84718	3.54751	36.7653	21.7676	3.06845	2.76683	6.70079	2.42664	1.67658	4.56624	16.9887	3.28155	12.3688	2.21858	1.93488	1.67343	39.2687	20.6844	3.33785	1.92103	2.99835
63.6307	2.84091	108.39	1.63667	2.25826	4.0959	4.3904	2.01999	4.61814	42.2135	5.75216	3.57482	35.9654	21.3124	3.12341	2.7797	6.73879	2.44217	1.67169	4.65662	16.956	3.30508	12.2477	2.22656	1.97642	1.68145	39.3673	20.5579	3.3342	1.91207	2.99222
62.7045	2.84941	108.161	1.63877	2.26485	4.15405	4.36277	2.02102	4.76779	42.1741	5.63834	3.60444	35.1282	20.807	3.15923	2.79022	6.77625	2.44379	1.6721	4.71494	16.8597	3.33599	12.1244	2.23528	2.01621	1.6878	39.4501	20.3056	3.34649	1.90115	2.96848
61.7719	2.84916	107.648	1.63858	2.28149	4.23445	4.34975	2.029	4.87355	42.0983	5.55546	3.61777	34.5514	20.1846	3.16943	2.80024	6.79086	2.4529	1.67635	4.79042	16.707	3.40033	12.0249	2.23861	2.03584	1.68692	39.5313	19.8861	3.3473	1.90651	2.94242
60.6679	2.82904	106.675	1.64443	2.28242	4.30552	4.32084	2.03408	4.99121	42.0289	5.48779	3.61399	34.2127	19.64	3.19458	2.80103	6.78562	2.47819	1.67285	4.8416	16.5635	3.43883	11.9515	2.24244	2.06151	1.69238	39.5366	19.4757	3.37262	1.91486	2.93081
59.2994	2.82039	105.873	1.64605	2.27698	4.42739	4.31836	2.0251	5.14405	42.0017	5.4109	3.5981	33.6894	19.2861	3.21704	2.80026	6.7751	2.51557	1.67868	4.90544	16.4149	3.45354	11.8968	2.24571	2.07061	1.69999	39.5206	19.0112	3.41021	1.93224	2.91527
58.2604	2.81822	105.581	1.63221	2.2716	4.61107	4.32057	2.02361	5.25626	41.999	5.32542	3.5873	33.3763	19.005	3.25456	2.8185	6.77108	2.54182	1.68006	4.96264	16.2497	3.47124	11.8376	2.25168	2.08939	1.69902	39.4847	18.5653	3.4261	1.93843	2.8994
57.4243	2.79211	105.424	1.63633	2.27623	4.75518	4.33275	2.02945	5.31555	41.939	5.23274	3.58263	32.9631	18.7461	3.29124	2.85916	6.74312	2.57555	1.67412	5.04055	16.1437	3.51945	11.6805	2.27629	2.09407	1.69845	39.3766	18.1793	3.43942	1.9306	2.86951
56.7675	2.79019	104.717	1.63858	2.29458	4.81046	4.34397	2.02593	5.33929	41.7554	5.18954	3.58466	32.3075	18.4482	3.32007	2.92251	6.75059	2.63282	1.66307	5.22119	16.1816	3.53618	11.5499	2.29442	2.11379	1.70318	39.1608	17.6487	3.44906	1.92957	2.83922
56.1898	2.79352	103.828	1.63486	2.29557	4.86168	4.36936	2.02303	5.37359	41.4195	5.14782	3.58709	31.8974	18.0904	3.36121	2.96122	6.78091	2.64399	1.65864	5.47431	16.1993	3.57279	11.5179	2.29442	2.12881	1.70281	38.9358	17.1454	3.4727	1.93966	2.81829
55.3522	2.82157	102.846	1.64308	2.31456	4.89527	4.39941	2.03668	5.45049	41.0364	5.12857	3.5954	31.6096	17.72	3.39051	2.96484	6.81531	2.65486	1.66028	5.75442	16.1279	3.67344	11.5053	2.29752	2.1472	1.70195	38.8389	16.7716	3.49018	1.93769	2.78444
54.2504	2.81015	101.352	1.64491	2.33158	4.95908	4.42911	2.05629	5.58078	40.5669	5.08482	3.60365	31.1405	17.3297	3.39274	2.97605	6.85702	2.68368	1.66356	5.99593	15.9783	3.73502	11.4648	2.2989	2.16053	1.70031	38.8504	16.5452	3.5221	1.94104	2.75233
52.6706	2.79783	99.4499	1.64261	2.32085	5.10534	4.43392	2.08007	5.70502	40.2721	5.06386	3.61416	30.7093	16.9911	3.39721	2.9848	6.91438	2.74905	1.66512	6.1246	15.8335	3.82411	11.4269	2.3039	2.19023	1.70834	38.8635	16.4523	3.54329	1.93747	2.71319
50.5221	2.82654	97.4008	1.64046	2.32671	5.25805	4.44221	2.08784	5.81736	40.0464	5.02234	3.61474	30.5024	16.7507	3.42606	3.00253	6.94317	2.80198	1.66911	6.21221	15.7128	3.89513	11.3927	2.31084	2.23335	1.71599	38.8383	16.3071	3.59036	1.94305	2.67494
47.9529	2.85439	96.2717	1.65412	2.33453	5.45402	4.43757	2.10209	5.90932	39.8822	4.9764	3.62718	30.2079	16.6149	3.47888	3.02728	6.97598	2.82326	1.66213	6.44268	15.6102	3.96387	11.3715	2.32167	2.26362	1.71703	38.8851	16.1955	3.61527	1.95682	2.6454
45.5259	2.84157	95.6756	1.65687	2.35348	5.62577	4.44416	2.1026	6.01092	39.7638	4.92096	3.66686	29.899	16.4705	3.5222	3.05988	7.02649	2.85536	1.65468	6.76036	15.505	4.03053	11.3434	2.32381	2.28987	1.72455	38.9461	16.0902	3.63442	1.96591	2.63161
44.2438	2.81963	94.8425	1.65549	2.34555	5.72368	4.46574	2.11183	6.10176	39.4906	4.84704	3.70201	29.3491	16.2696	3.56497	3.07906	7.04239	2.89262	1.65415	7.11977	15.4677	4.12395	11.2971	2.3322	2.30703	1.74394	39.0126	15.8698	3.65549	1.97802	2.63967
43.8795	2.75665	93.8844	1.66197	2.33987	5.81123	4.49852	2.12483	6.17179	39.1534	4.82015	3.70888	28.8834	16.0062	3.58521	3.09751	7.0683	2.93651	1.65358	7.34374	15.452	4.19212	11.2559	2.33476	2.31825	1.76211	39.2159	15.7197	3.67976	1.97106	2.64694
43.4589	2.70201	92.767	1.67254	2.33568	5.94705	4.52735	2.13061	6.23828	38.8357	4.77386	3.70993	28.5608	15.7284	3.63024	3.14152	7.15254	2.9464	1.65856	7.46874	15.3734	4.269	11.2034	2.32898	2.36076	1.76832	39.3614	15.6238	3.70348	1.97114	2.6869
42.696	2.69924	91.6419	1.67395	2.34948	6.04248	4.5184	2.13428	6.31403	38.4464	4.77183	3.72103	28.2648	15.487	3.66596	3.23066	7.275	2.96831	1.6564	7.53664	15.1972	4.36076	11.1811	2.33368	2.40986	1.77126	39.4864	15.5039	3.74125	1.97779	2.70128
41.4434	2.75073	90.9901	1.67257	2.36575	6.104	4.51536	2.15176	6.44705	37.8243	4.73576	3.76827	28.0035	15.2856	3.71084	3.24853	7.38464	2.97361	1.6546	7.56242	14.9825	4.46869	11.135	2.33491	2.42304	1.77446	39.7166	15.2775	3.74919	1.98622	2.69485
39.6872	2.76082	90.7583	1.67168	2.37153	6.22064	4.55191	2.17547	6.62454	37.0396	4.68952	3.81072	27.806	15.1022	3.74309	3.24001	7.54344	2.99223	1.65516	7.59513	14.8348	4.56243	11.0403	2.35531	2.44377	1.77647	40.1489	14.9556	3.771	1.99405	2.68819
37.6957	2.74135	90.515	1.67238	2.37431	6.3582	4.59008	2.18687	6.82603	36.3799	4.61824	3.85368	27.4451	14.9102	3.7453	3.24049	7.72822	3.00752	1.65206	7.69727	14.7612	4.6405	10.9277	2.36735	2.46004	1.7805	40.6586	14.8027	3.78496	1.99977	2.72487
35.8327	2.7776	89.7093	1.67473	2.3773	6.5417	4.63818	2.20179	7.02424	36.0358	4.49838	3.90111	26.8169	14.6498	3.74645	3.26088	7.84157	3.02061	1.65058	7.8338	14.7238	4.69857	10.8533	2.37807	2.46664	1.77886	41.0406	14.7156	3.80131	1.99931	2.77452
34.089	2.80441	88.5978	1.6741	2.38725	6.65974	4.70832	2.22815	7.14915	35.7696	4.40041	3.9354	26.1833	14.3569	3.77918	3.27571	7.92925	3.03339	1.66057	7.94425	14.7073	4.77091	10.7325	2.39085	2.48669	1.78557	41.3282	14.6108	3.81212	1.99093	2.8269
32.677	2.80123	87.7926	1.67467	2.38357	6.72381	4.80048	2.24683	7.2341	35.5574	4.35156	3.95336	25.8594	14.031	3.82787	3.28	8.03639	3.03392	1.65612	8.03118	14.6691	4.89604	10.5641	2.39865	2.49946	1.79452	41.6212	14.4436	3.82197	1.99382	2.84915
31.6854	2.78071	86.9673	1.67586	2.36827	6.8112	4.87	2.26476	7.2502	35.2102	4.31938	3.97545	25.6044	13.726	3.84882	3.29273	8.17104	3.04688	1.66322	8.09167	14.5976	5.06185	10.3838	2.42118	2.51411	1.79559	41.9234	14.2031	3.84985	2.01166	2.86047
31.0072	2.78339	85.7751	1.67605	2.36167	6.93848	4.91375	2.31381	7.2539	34.7509	4.23594	3.98557	25.3014	13.424	3.87066	3.30723	8.26847	3.06741	1.66489	8.16278	14.5797	5.21572	10.2099	2.4345	2.54896	1.79212	42.2856	13.8369	3.86896	2.02669	2.87058
30.2017	2.81183	84.5997	1.67149	2.3561	7.12773	4.97067	2.35552	7.29481	34.1736	4.12464	4.01618	25.1407	13.1494	3.89834	3.33859	8.30114	3.1129	1.65826	8.28408	14.6035	5.35635	10.0005	2.4333	2.58358	1.79311	42.8142	13.5662	3.88196	2.05686	2.89706
29.3527	2.84234	83.5069	1.66485	2.37372	7.27072	5.05475	2.38246	7.38051	33.3496	4.01986	4.03162	25.1295	12.8998	3.92769	3.38687	8.38193	3.20589	1.66	8.42433	14.6273	5.47112	9.82085	2.45247	2.62076	1.79735	43.1919	13.4862	3.91103	2.08438	2.90172
28.7746	2.85647	82.6061	1.67739	2.38053	7.37372	5.17569	2.39906	7.46165	32.4977	4.02313	4.05067	25.0041	12.6366	3.95762	3.41479	8.44693	3.24543	1.66197	8.6623	14.5949	5.51113	9.67669	2.46449	2.63234	1.80576	43.4485	13.4748	3.95969	2.10899	2.88978
28.2513	2.8736	81.6162	1.68015	2.39111	7.43514	5.31732	2.41098	7.56843	31.8099	4.00639	4.07571	24.9554	12.4219	3.98638	3.42934	8.41716	3.26041	1.66107	8.92744	14.5108	5.55874	9.51101	2.47859	2.64663	1.80842	43.7615	13.312	3.98846	2.12318	2.8808
27.5144	2.89061	80.6602	1.67765	2.40659	7.48016	5.47285	2.42383	7.67688	31.5166	3.98381	4.09333	25.0045	12.2403	4.01734	3.45506	8.37914	3.26855	1.65955	9.09069	14.3847	5.60037	9.37049	2.48194	2.64891	1.80541	44.14	12.9357	3.99351	2.14158	2.86859
26.4059	2.90383	79.9347	1.71283	2.43314	7.54306	5.65554	2.42868	7.77235	31.3511	3.97368	4.11432	25.0554	12.1157	4.07183	3.45552	8.38482	3.31777	1.65812	9.17164	14.2245	5.64931	9.24133	2.48505	2.66305	1.8176	44.4126	12.3748	3.97941	2.15229	2.85588
25.0378	2.91517	79.4127	1.79909	2.45945	7.61985	5.79035	2.45211	7.80468	30.9991	3.9936	4.12634	25.013	11.9279	4.17095	3.45865	8.40884	3.41678	1.66324	9.22969	14.0943	5.74998	9.13452	2.49005	2.69489	1.83129	44.4845	12.0408	4.02122	2.21732	2.83166
23.7761	2.93048	78.8978	1.98208	2.47872	7.65515	5.88787	2.46844	7.83793	30.4077	4.00822	4.14538	24.8686	11.622	4.21956	3.47727	8.43456	3.51842	1.65881	9.30401	13.9952	5.95876	9.0479	2.4937	2.7278	1.83861	44.4262	12.0758	4.06238	2.27462	2.81286
22.5388	2.9301	78.2974	2.04873	2.4898	7.66536	5.92296	2.51191	7.92269	29.6188	4.00669	4.16931	24.8322	11.1674	4.26549	3.51791	8.50458	3.61355	1.65523	9.43189	13.9491	6.22214	8.99197	2.49994	2.74832	1.84012	44.2994	12.1185	4.13164	2.33343	2.82719
21.2077	2.9256	77.4469	2.14196	2.50309	7.68039	5.9996	2.52804	8.06424	28.9103	3.99036	4.20219	24.5809	10.6694	4.32046	3.55239	8.62829	3.73071	1.65456	9.55443	13.8547	6.45213	8.87774	2.51579	2.7982	1.84778	44.253	12.0148	4.18283	2.35378	2.83051
19.9522	2.92992	76.1211	2.46888	2.51032	7.72957	6.14716	2.54708	8.18354	28.2608	3.98043	4.21784	24.3214	10.2956	4.37749	3.59205	8.77327	3.81681	1.65817	9.68354	13.744	6.61522	8.75117	2.53233	2.86616	1.84359	44.3343	11.9124	4.20995	2.36871	2.83496
18.859	3.03176	74.7074	2.6216	2.52873	7.81671	6.30667	2.56744	8.24913	27.8564	3.97076	4.22375	24.0539	10.0727	4.46177	3.60896	8.91004	3.88624	1.66072	9.77731	13.6485	6.7801	8.58545	2.54881	2.92472	1.85051	44.3595	11.9364	4.22991	2.39644	2.83303
18.076	3.22348	73.25	2.65059	2.56332	7.973	6.51374	2.58799	8.31709	27.4862	3.96691	4.23046	23.8958	10.0093	4.57559	3.63384	9.04912	3.9498	1.65571	9.90133	13.5179	6.94822	8.44324	2.56419	2.9514	1.85324	44.5189	11.8638	4.29423	2.44414	2.82565
17.4377	3.27484	71.9804	2.689	2.55871	8.13766	6.77084	2.63163	8.34986	27.1045	3.98445	4.22347	23.9342	9.98269	4.67191	3.69864	9.12535	4.00973	1.64939	10.0001	13.3961	7.09783	8.34339	2.56566	2.96888	1.86423	44.6965	11.5139	4.35407	2.49154	2.85184
16.9855	3.29163	70.7898	2.94144	2.57625	8.2069	6.92115	2.65604	8.36639	26.5383	3.97589	4.21899	24.1101	9.92864	4.75207	3.80442	9.18492	4.08377	1.64759	10.0665	13.2481	7.24592	8.30388	2.56887	3.00131	1.86961	44.6979	11.0737	4.37029	2.521	2.85893
16.7341	3.36652	69.4087	3.23427	2.58168	8.34299	7.06475	2.71549	8.4179	25.925	3.99778	4.22295	24.0761	9.80678	4.89103	3.88138	9.2829	4.19989	1.64774	10.1078	13.1014	7.38024	8.28308	2.57511	3.07021	1.88521	44.6914	10.7551	4.38567	2.53521	2.85356
16.6434	3.47973	67.7757	3.30757	2.59397	8.55271	7.17504	2.74696	8.50002	25.3445	4.01459	4.21278	23.6178	9.58751	5.01825	3.95981	9.38978	4.35982	1.65083	10.1342	12.8936	7.48824	8.22826	2.58108	3.12157	1.89714	44.8118	10.6897	4.44484	2.5555	2.84964
16.5667	3.56819	65.9335	3.66892	2.58112	8.75895	7.37169	2.79223	8.55093	24.7843	4.00978	4.18945	23.1153	9.33816	5.10112	4.01255	9.49623	4.48727	1.64964	10.1493	12.6342	7.54699	8.11542	2.59639	3.12906	1.90443	44.9912	10.7028	4.52077	2.58491	2.84807
16.3787	3.61578	64.4957	3.86881	2.58021	8.91175	7.60545	2.83045	8.57269	24.2108	4.02789	4.17677	22.9666	9.1108	5.21386	4.02682	9.57102	4.5561	1.64906	10.1727	12.4261	7.65577	7.96799	2.59625	3.15269	1.90977	45.1338	10.7357	4.52648	2.634	2.85308
16.0928	3.63547	63.6207	3.91061	2.59643	9.02716	7.74528	2.86983	8.62226	23.8053	4.00842	4.17169	23.3479	8.91518	5.4176	4.06102	9.69596	4.59179	1.64848	10.1732	12.282	7.92332	7.81892	2.58099	3.19093	1.90885	45.2071	10.7778	4.5203	2.65333	2.87516
15.7222	3.6498	62.6658	3.90954	2.6074	9.12772	7.87017	2.92345	8.66387	23.4571	3.99172	4.16284	23.6328	8.79669	5.64893	4.08273	9.83507	4.61086	1.64417	10.1822	12.2322	8.16032	7.73278	2.59131	3.22117	1.90828	45.3615	10.9061	4.54457	2.65992	2.88012
15.2999	3.671	61.4815	3.91674	2.61322	9.24794	7.96124	2.95338	8.6771	23.1293	3.97469	4.15783	23.6954	8.75936	5.81443	4.11878	10.01	4.6301	1.64642	10.2229	12.1393	8.36654	7.67874	2.59411	3.23319	1.91022	45.5959	10.9694	4.58917	2.68755	2.90848
14.8921	3.71076	59.9303	3.94969	2.62076	9.37446	8.0846	3.00583	8.68861	22.7208	3.97914	4.14881	23.8354	8.72849	5.92591	4.15507	10.1774	4.68972	1.64529	10.3601	11.9259	8.51506	7.62788	2.60379	3.23096	1.90984	45.7533	10.9216	4.62466	2.75171	2.94088
14.5691	3.74265	58.4703	3.97973	2.62379	9.45322	8.26306	3.02486	8.69171	22.4271	3.99302	4.14801	24.3118	8.66737	6.09497	4.17708	10.3009	4.7775	1.64354	10.5842	11.7034	8.59909	7.56064	2.61385	3.24293	1.91312	45.9433	10.9119	4.65142	2.80551	2.92759
14.3705	3.76215	57.0232	4.035	2.63738	9.52822	8.4341	3.03171	8.75354	22.1716	4.09726	4.1352	24.7057	8.56738	6.18783	4.20464	10.4143	4.85928	1.65056	10.7493	11.5353	8.62902	7.46189	2.63394	3.26437	1.90459	46.1858	10.9379	4.69844	2.84929	2.93397
14.1735	3.79255	55.4969	4.18176	2.6482	9.6096	8.63227	3.0589	8.82345	21.6523	4.14966	4.11929	24.6729	8.4167	6.26096	4.21125	10.6046	4.8908	1.64695	10.8447	11.4334	8.65047	7.37868	2.63756	3.30771	1.90086	46.5058	10.9837	4.73542	2.94348	2.94847
13.9624	3.81596	54.3921	4.25808	2.66432	9.74213	8.84528	3.0904	8.89103	20.8953	4.14545	4.14224	24.5422	8.27453	6.34355	4.22246	10.7941	4.90339	1.63985	10.8803	11.3711	8.69644	7.32425	2.62923	3.35323	1.90511	46.8964	11.0703	4.77274	3.02217	2.95625
13.6734	3.82105	53.5896	4.33534	2.66826	9.89334	9.0439	3.11485	8.93839	20.1004	4.14072	4.16951	24.6326	8.17713	6.44059	4.24991	10.947	4.94331	1.62912	10.9143	11.2039	8.78766	7.26788	2.63381	3.38582	1.90941	47.1128	11.2125	4.81096	3.07129	2.96834
13.4249	3.82761	52.7567	4.54623	2.69605	9.98047	9.21953	3.13976	9.01074	19.4601	4.13694	4.19319	24.8863	8.11191	6.54743	4.33224	11.0316	5.0086	1.63246	11.0936	10.943	8.91642	7.17967	2.65434	3.41379	1.91564	46.9406	11.3385	4.81283	3.11787	2.9814
13.2517	3.82351	51.8652	4.64968	2.71768	10.0009	9.44601	3.15366	9.07911	18.9704	4.14607	4.19391	25.1518	8.0158	6.63592	4.38823	11.0779	5.08094	1.63357	11.5312	10.65	9.01149	7.05682	2.66546	3.45972	1.9199	46.4467	11.3681	4.8421	3.13906	2.98573
13.1014	3.81938	51.0138	4.69421	2.73837	10.0518	9.66605	3.18187	9.13837	18.7475	4.15776	4.19559	25.1548	7.94426	6.74017	4.45001	11.0767	5.14384	1.63327	11.9802	10.4072	9.0829	6.83311	2.66299	3.51668	1.92203	45.7164	11.4509	4.87739	3.18689	2.9893
13.0348	3.82989	50.5505	4.70826	2.77918	10.2491	9.9116	3.20377	9.18784	18.4852	4.24256	4.17298	24.9011	7.91383	6.83094	4.48771	11.0887	5.21073	1.62991	12.1808	10.2909	9.20763	6.49487	2.6738	3.56873	1.92124	45.0582	11.5627	4.91993	3.23481	3.00712
13.0553	3.87974	49.9839	4.72876	2.81506	10.3672	10.1402	3.22659	9.31607	18.0538	4.43012	4.21286	24.8932	7.8996	6.92053	4.54149	11.1558	5.26419	1.62841	12.2386	10.2256	9.35568	6.17906	2.67919	3.60698	1.92794	44.7383	11.671	4.94081	3.29083	3.02607
13.0675	3.94231	49.546	4.73909	2.84183	10.4699	10.3024	3.24776	9.4555	17.426	4.60733	4.25924	24.929	7.93225	7.04855	4.58663	11.2682	5.28984	1.6221	12.2994	10.2142	9.50779	6.01179	2.6994	3.65649	1.93787	44.6968	11.7534	4.95877	3.34056	3.03563
13.0329	3.98289	49.0364	4.74634	2.86664	10.5501	10.423	3.28845	9.61059	16.7103	4.71667	4.29732	25.1015	7.99937	7.22909	4.60727	11.3367	5.2996	1.61722	12.4617	10.1551	9.62309	5.88564	2.70736	3.70088	1.95454	44.2902	11.8296	4.97952	3.38066	3.08204
12.9598	4.01304	47.9254	4.76742	2.88238	10.6074	10.5573	3.33602	9.80826	16.0735	4.75739	4.3115	25.657	8.02994	7.311	4.63306	11.3968	5.36549	1.62078	12.7121	10.0552	9.72069	5.7382	2.70448	3.74766	1.95876	43.5299	11.9579	4.98772	3.43965	3.12963
12.8984	4.09787	46.2483	4.80474	2.89359	10.6827	10.7156	3.39354	9.94959	15.7145	4.754	4.33361	26.0019	8.08424	7.33475	4.6676	11.4955	5.53222	1.62694	12.9457	9.96064	9.85387	5.53405	2.71459	3.77614	1.96476	42.9053	12.0568	5.01684	3.53478	3.19854
12.8804	4.19673	44.866	4.84066	2.91099	10.7183	10.898	3.41074	10.0126	15.4468	4.77291	4.36567	26.0899	8.10965	7.37088	4.72271	11.6235	5.71951	1.6364	13.0754	9.88196	9.96932	5.31896	2.7232	3.80227	1.9506	42.5726	12.1168	5.04732	3.58551	3.27097
12.9292	4.25064	44.0775	4.88943	2.93481	10.7331	11.1494	3.4213	10.0655	15.0691	4.82832	4.38645	26.1497	8.09165	7.45811	4.80185	11.7986	5.92823	1.63632	13.1098	9.81437	10.0697	5.17321	2.75498	3.81877	1.94886	42.6993	12.335	5.06835	3.70148	3.32992
12.9683	4.27151	43.5333	4.90276	2.96744	10.7453	11.4098	3.4379	10.1007	14.6241	4.86038	4.38011	26.4601	8.10431	7.56212	4.87726	11.9371	6.17415	1.64906	13.1077	9.74343	10.1497	5.10771	2.78335	3.82348	1.96155	42.9936	12.7664	5.12259	3.81046	3.37067
12.89	4.28175	42.6551	4.91168	2.96124	10.7441	11.6011	3.45685	10.1501	14.2643	4.8757	4.37437	27.0007	8.18598	7.64778	4.92486	12.0883	6.39996	1.65243	13.0904	9.79035	10.213	5.05346	2.81691	3.83098	1.97114	43.0632	13.0497	5.18224	3.93767	3.4084
12.7189	4.30685	41.3265	4.92426	2.97733	10.7336	11.7335	3.477	10.2684	14.0523	4.90333	4.42728	27.4695	8.28473	7.73885	4.97416	12.2569	6.53436	1.6612	13.0899	9.87456	10.2558	4.96568	2.82963	3.84437	1.9945	42.836	13.1401	5.22754	3.99262	3.4976
12.5622	4.36101	39.9319	5.00763	3.00137	10.777	11.8047	3.48923	10.4964	13.8117	4.97352	4.45574	27.572	8.40954	7.85828	5.03495	12.3282	6.70611	1.66497	13.1342	9.83851	10.29	4.88851	2.8411	3.87113	2.01243	42.5855	13.2573	5.30538	4.03065	3.60612
12.5477	4.43465	38.6926	5.13578	3.01463	10.8934	11.8654	3.48865	10.685	13.3448	5.05936	4.48338	27.9166	8.37909	7.98705	5.08469	12.3834	6.92509	1.68813	13.148	9.75915	10.3187	4.80043	2.84293	3.8975	2.04906	42.6876	13.5185	5.39877	4.11057	3.73189
12.5773	4.47047	37.8528	5.1815	3.02422	11.0069	11.991	3.49613	10.8067	12.6354	5.06752	4.53987	28.5018	8.33216	8.01497	5.16774	12.4359	7.12122	1.69789	13.1412	9.76848	10.3403	4.70458	2.855	3.91521	2.09377	43.1504	13.9463	5.46028	4.1515	3.82851
12.4116	4.48115	37.1649	5.56054	3.04138	11.1023	12.2481	3.49011	10.8635	12.0773	5.05256	4.74178	28.9772	8.31303	8.04275	5.31075	12.524	7.23914	1.70328	13.1284	9.90269	10.3711	4.61402	2.89704	3.93628	2.09664	43.6227	14.3699	5.49767	4.19168	3.92757
11.8429	4.51082	36.288	5.95617	3.08724	11.1549	12.5351	3.50905	10.9352	11.8927	5.05455	5.01425	29.159	8.32621	8.11516	5.39341	12.6301	7.3525	1.70452	13.1354	10.004	10.4243	4.47331	2.92145	3.96647	2.10755	44.1118	14.6902	5.55003	4.24335	4.03169
11.1559	4.59249	35.6773	6.05675	3.12215	11.2304	12.8269	3.55445	10.9911	11.7504	5.06675	5.24058	29.2886	8.34405	8.24582	5.41986	12.7718	7.49918	1.71335	13.1836	10.0893	10.5192	4.33028	2.94354	3.9856	2.11179	44.4637	14.9664	5.61062	4.32016	4.15198
10.7323	4.63858	35.1346	6.13996	3.14388	11.2966	13.0309	3.59109	11.0102	11.487	5.09564	5.38541	29.4819	8.37737	8.31828	5.45482	12.927	7.7288	1.72013	13.3254	10.2288	10.6318	4.26145	2.95888	3.99892	2.11276	44.5105	15.3676	5.6604	4.40941	4.2323
10.6082	4.66379	34.495	6.43138	3.16542	11.3558	13.0931	3.65635	11.0039	11.1487	5.18751	5.52596	29.7305	8.40091	8.35974	5.53591	13.0549	7.92092	1.73603	13.5153	10.3386	10.7813	4.22776	2.97464	4.02934	2.12778	44.4644	15.6634	5.70679	4.48682	4.3009
10.6308	4.68745	34.1766	6.68651	3.1764	11.374	13.1427	3.69929	11.0722	10.839	5.23801	5.71806	29.9307	8.42216	8.38106	5.59934	13.2037	8.01036	1.74708	13.5962	10.3083	10.8945	4.19043	2.97824	4.07951	2.14394	44.6052	15.8328	5.73573	4.57594	4.42116
10.7196	4.70885	33.8927	6.75299	3.19522	11.3871	13.1811	3.74246	11.1694	10.5625	5.24309	5.93162	30.0572	8.4901	8.41555	5.61637	13.2909	8.0964	1.77265	13.6042	10.2848	10.9802	4.13661	2.99124	4.11153	2.16337	45.0398	16.1593	5.75341	4.67674	4.5165
10.8278	4.72342	33.5239	6.76094	3.22286	11.3923	13.2383	3.77041	11.2127	10.3316	5.21837	6.10949	30.3195	8.62093	8.48253	5.59159	13.3787	8.24908	1.76335	13.5501	10.3054	11.0422	4.0535	3.04287	4.11859	2.17563	45.5314	16.6496	5.7676	4.77818	4.57828
11.0184	4.74887	32.9892	6.76936	3.26178	11.364	13.3199	3.79551	11.2569	10.202	5.21366	6.2021	31.0493	8.73019	8.58412	5.57039	13.4587	8.39891	1.76064	13.4983	10.3867	11.1189	3.95184	3.1074	4.14694	2.18803	45.7436	17.0685	5.7777	4.83463	4.73143
11.1359	4.76732	32.4035	6.7953	3.34597	11.2886	13.4131	3.81792	11.3206	10.0954	5.24421	6.25188	31.6035	8.79346	8.62254	5.60346	13.5048	8.48808	1.77254	13.475	10.4609	11.2418	3.84797	3.1253	4.17935	2.20829	45.7926	17.4965	5.80152	4.87253	4.91786
11.1455	4.7908	31.9999	6.82401	3.40585	11.2474	13.5474	3.84746	11.3788	9.92895	5.27777	6.34709	31.9388	8.90864	8.65695	5.67491	13.5563	8.54426	1.77908	13.5431	10.5898	11.3729	3.78886	3.1497	4.21982	2.22746	45.8845	17.8045	5.86799	4.93019	5.06541
11.0268	4.84951	31.5773	6.84044	3.46928	11.2075	13.7013	3.88382	11.4394	9.65199	5.3325	6.47292	32.2117	9.06408	8.71086	5.70593	13.6631	8.66822	1.78457	13.5788	10.6662	11.4784	3.77743	3.17615	4.26724	2.25229	46.1052	18.0936	5.91212	4.98102	5.1929
11.0341	4.89433	31.4125	6.86286	3.49092	11.1943	13.7592	3.91975	11.5249	9.17551	5.35442	6.55345	32.4831	9.20151	8.79035	5.7408	13.7937	8.74692	1.78894	13.6506	10.7392	11.5885	3.75977	3.19346	4.2914	2.27287	46.2234	18.4112	5.95166	5.10247	5.44231
11.108	4.92498	31.3694	6.86036	3.53267	11.2166	13.8012	3.93459	11.5199	8.73489	5.36509	6.62903	32.8673	9.34932	8.82326	5.7656	13.9056	8.79861	1.8073	13.7469	10.7821	11.6808	3.74796	3.20098	4.31573	2.28698	46.174	18.6834	5.97329	5.29355	5.78111
11.0837	4.95582	31.1465	6.87306	3.56356	11.2151	13.9022	3.93973	11.4193	8.5244	5.3913	6.72068	33.4334	9.49134	8.83318	5.77954	13.9951	8.85298	1.81074	13.8615	10.8409	11.7605	3.72472	3.2118	4.35573	2.29796	46.0731	18.8756	5.99309	5.41895	6.02364
11.0392	5.07359	30.957	6.88194	3.57872	11.2053	13.9966	3.96197	11.2958	8.39577	5.39937	6.85875	33.8965	9.62152	8.8323	5.77099	14.0932	8.98941	1.81688	13.8656	10.9189	11.8179	3.72685	3.24742	4.37306	2.31114	45.9742	19.0831	6.02366	5.47521	6.21218
11.0149	5.16879	30.8192	6.90424	3.60796	11.1751	14.1062	4.00696	11.1893	8.25551	5.43042	7.03147	34.2249	9.70478	8.84277	5.79149	14.1752	9.14463	1.83436	13.8542	11.0333	11.8878	3.72982	3.27851	4.37164	2.32888	45.8272	19.3762	6.03544	5.52875	6.41903
11.0505	5.20489	30.4177	6.99229	3.637	11.3621	14.2006	4.03924	11.251	8.05709	5.49833	7.22075	34.3799	9.77535	8.90924	5.86974	14.2065	9.33899	1.8449	13.8622	11.0544	12.0111	3.72412	3.31544	4.37191	2.35715	45.6027	19.9164	6.06766	5.59059	6.74463
11.1569	5.26216	30.0772	7.1379	3.65491	11.6666	14.2512	4.07069	11.3822	7.82065	5.54169	7.40917	34.8336	9.82053	9.08339	5.91562	14.2294	9.50235	1.86916	13.9428	11.0588	12.0847	3.67008	3.33985	4.39102	2.36534	45.2561	20.4191	6.09449	5.67025	7.09859
11.3021	5.34206	29.8361	7.19267	3.67716	11.9598	14.3149	4.12289	11.4924	7.60758	5.57996	7.56469	35.5829	9.87831	9.23873	5.96653	14.2708	9.65048	1.89384	14.0331	11.0771	12.1221	3.63349	3.36161	4.43638	2.37718	44.9782	20.8129	6.10723	5.77045	7.83444
11.3888	5.40633	29.7879	7.31577	3.68941	12.2381	14.344	4.16014	11.5746	7.45151	5.66043	7.69013	35.9054	10.0398	9.36069	6.00266	14.3434	9.8166	1.92218	14.1252	11.1225	12.1665	3.59809	3.4337	4.50673	2.37985	44.6839	21.1075	6.14686	5.81313	8.42915
11.5745	5.51881	29.623	7.64955	3.69625	12.435	14.3947	4.16994	11.6167	7.30076	5.72367	7.75243	36.4782	10.3084	9.44721	6.08398	14.4442	9.94563	1.93772	14.1689	11.1612	12.2937	3.55682	3.55715	4.53823	2.37839	44.2804	21.2947	6.14393	5.84992	8.75233
11.7642	5.77532	29.229	7.79174	3.74187	12.5788	14.455	4.17714	11.6432	7.15407	5.72081	7.81136	37.2921	10.5971	9.50498	6.14005	14.5243	10.0131	1.94365	14.1748	11.2203	12.4818	3.54018	3.58052	4.56377	2.3781	44.0377	21.4102	6.16077	5.88011	8.86761
11.8845	5.99043	28.7266	7.7868	3.77787	12.7919	14.5566	4.17939	11.6732	6.96057	5.73901	7.86574	37.8586	10.7976	9.54005	6.15627	14.6628	10.0815	1.97676	14.1785	11.245	12.6733	3.52243	3.59308	4.56702	2.37626	43.9437	21.5272	6.21066	5.92801	9.00024
11.9593	6.08673	28.21	7.75887	3.81295	13.0468	14.5179	4.19345	11.6707	6.83072	5.75955	8.00505	37.9164	10.9908	9.58719	6.17279	14.7803	10.226	1.99383	14.3109	11.1588	12.7552	3.52927	3.62848	4.56845	2.39807	43.9587	21.6826	6.30465	5.98295	9.36375
12.0766	6.24091	27.8251	7.74899	3.86035	13.3394	14.4496	4.19984	11.6257	6.77106	5.75619	8.23818	37.9948	11.1772	9.68073	6.2056	14.8752	10.462	2.01677	14.549	11.2451	12.7517	3.52561	3.73028	4.5789	2.43173	43.9864	21.9426	6.31936	6.05	9.64912
12.1594	6.46172	27.698	7.68021	3.90673	13.5304	14.4528	4.20872	11.6168	6.72765	5.81282	8.56387	38.2233	11.3447	9.75547	6.23197	15.0005	10.6623	2.03831	14.6693	11.4998	12.7699	3.52996	3.83085	4.61865	2.48352	43.7557	22.1403	6.32243	6.0945	9.92503
12.2084	6.6803	27.5906	7.61473	3.9555	13.6245	14.5202	4.21284	11.6466	6.71957	5.91116	8.86808	38.5668	11.4784	9.83895	6.26978	15.119	10.8302	2.08078	14.7186	11.8717	12.8158	3.53742	3.95753	4.65426	2.54616	43.4084	22.2466	6.32507	6.11712	10.0915
12.2361	6.80531	27.4499	7.56776	4.00738	13.6802	14.5508	4.20566	11.6981	6.73142	6.00145	9.02583	38.773	11.6209	9.92081	6.35479	15.2433	11.0608	2.09575	14.6963	12.1442	12.9071	3.57949	4.0236	4.68349	2.56632	43.312	22.2995	6.32756	6.12013	10.2461
12.3627	6.90019	27.2274	7.39216	4.08803	13.8538	14.4965	4.20076	11.7185	6.80973	6.07571	9.14171	38.71	11.8103	10.0168	6.4118	15.3384	11.2652	2.10265	14.7779	12.2568	13.0008	3.65188	4.05093	4.7231	2.57932	43.4358	22.3199	6.36905	6.19968	10.3534
12.5854	7.02633	27.0732	7.30689	4.19984	14.0745	14.3525	4.20653	11.6911	6.89529	6.13516	9.27757	38.8118	12.0863	10.1536	6.44466	15.3607	11.3719	2.10955	14.9709	12.5402	13.1075	3.72551	4.10595	4.76188	2.61274	43.569	22.3804	6.44085	6.26552	10.4303
12.8286	7.21305	26.9597	7.30378	4.2687	14.4087	14.2514	4.24109	11.6399	6.84276	6.22486	9.40723	38.9174	12.3498	10.2754	6.48036	15.3722	11.4034	2.10912	15.1343	12.8691	13.1666	3.78693	4.15524	4.78468	2.64135	43.6297	22.5384	6.43195	6.32009	10.563
13.0628	7.32648	26.8326	7.56127	4.34283	14.7401	14.2562	4.24742	11.6253	6.74181	6.28608	9.5517	39.057	12.5219	10.3454	6.51312	15.4077	11.5241	2.11871	15.3102	13.1789	13.1491	3.80794	4.19004	4.79506	2.67438	43.7051	22.759	6.41199	6.37457	10.744
13.2565	7.37976	26.6862	7.9248	4.44551	14.8965	14.2196	4.24019	11.6142	6.78534	6.3442	9.72399	39.3394	12.6522	10.4008	6.56129	15.5249	11.6889	2.1458	15.4243	13.4613	13.0915	3.80676	4.34396	4.82377	2.68785	43.9905	22.9624	6.46809	6.40872	10.905
13.3748	7.35677	26.4957	8.12504	4.60595	14.9294	14.1865	4.25509	11.6517	6.93064	6.35037	9.90458	39.8396	12.7766	10.4999	6.59173	15.6384	11.88	2.18906	15.5213	13.7383	13.0545	3.82323	4.47069	4.83538	2.71481	44.3868	23.0884	6.55016	6.44383	11.0678
13.4532	7.39077	26.102	8.19699	4.76207	14.8932	14.1408	4.26429	11.7855	7.16858	6.40701	10.034	40.0527	12.8973	10.7569	6.60296	15.7172	12.0875	2.22022	15.7026	14.0739	13.0431	3.85349	4.57333	4.83697	2.74866	44.5668	23.1886	6.61534	6.46363	11.3873
13.5929	7.46983	25.6709	8.5326	4.86591	14.9232	14.1156	4.28771	11.8531	7.46558	6.48615	10.1639	40.1974	13.0885	10.9621	6.60145	15.8377	12.27	2.22578	15.961	14.2815	13.051	3.87064	4.75425	4.82836	2.78533	44.6412	23.3546	6.68234	6.47821	11.923
13.7187	7.55773	25.4883	8.91893	4.94279	15.0723	14.1358	4.31344	11.8794	7.84983	6.54685	10.2891	40.5081	13.3559	11.1087	6.60407	16.1208	12.458	2.286	16.0376	14.479	13.0173	3.87035	4.99354	4.86541	2.83022	44.7768	23.6165	6.73284	6.5103	12.4446
13.8658	7.61688	25.2345	9.19157	4.98835	15.2618	14.1245	4.31922	11.9219	8.23681	6.6448	10.4527	41.3058	13.5931	11.1995	6.59801	16.4218	12.7195	2.3761	16.0788	14.6508	12.9786	3.88601	5.1951	4.92642	2.87841	44.8482	23.7893	6.76132	6.54021	13.262
14.0387	7.67748	24.8565	9.43172	5.05078	15.3618	14.063	4.34206	11.9868	8.6625	6.7129	10.6551	41.7289	13.7653	11.2718	6.57588	16.5787	13.0866	2.41354	16.1481	14.783	12.9489	3.91162	5.27815	4.97095	2.89881	44.9043	23.8265	6.77444	6.5688	13.7667
14.2737	7.7623	24.1869	9.40881	5.11477	15.391	14.0472	4.34803	12.0652	8.93105	6.71975	10.9281	41.9971	13.9724	11.3724	6.56324	16.6652	13.4701	2.44973	16.2333	15.022	12.9734	3.92011	5.32941	4.98395	2.91902	45.1725	23.8292	6.73118	6.63123	14.0786
14.4986	7.80546	23.7066	9.59764	5.27778	15.4452	14.1035	4.39061	12.1024	9.29871	6.74302	11.3028	42.3488	14.1734	11.5838	6.56328	16.7559	13.98	2.46884	16.3695	15.3516	13.0285	3.90894	5.42765	4.99447	2.9387	45.3595	23.8386	6.78495	6.6938	14.2875
14.6272	7.97396	23.2032	10.2249	5.40493	15.6184	14.2667	4.40912	12.1359	9.94763	6.80021	11.7129	42.6058	14.3452	11.8952	6.58199	16.9534	14.4643	2.48032	16.4668	15.7284	13.075	3.8812	5.4697	5.03136	2.95381	45.226	23.8366	6.81626	6.7295	14.796
14.6296	8.23607	22.4894	10.4808	5.45691	16.0461	14.4421	4.4108	12.1864	10.744	6.84718	12.1814	42.7798	14.5827	12.2181	6.59696	17.1356	14.8926	2.49428	16.5556	16.1486	13.1001	3.85454	5.48518	5.05749	3.00154	44.9426	23.7824	6.84696	6.71435	16.0987
14.9584	8.43437	21.6636	10.6071	5.62014	16.5019	14.5237	4.45486	12.2519	11.5215	6.92578	12.67	43.1025	14.8884	12.3577	6.59635	17.3333	15.2183	2.53098	16.6111	16.4284	13.1099	3.83474	5.51649	5.09974	3.12044	44.7778	23.8995	6.90498	6.73165	18.1883
15.5658	8.81685	21.2662	11.1655	5.85963	16.7871	14.4995	4.52489	12.3226	12.2819	7.03037	13.0863	43.2464	15.1379	12.3898	6.62122	17.5929	15.4329	2.56917	16.6847	16.7672	13.115	3.82091	5.59166	5.1352	3.19959	44.7874	24.1552	6.98654	6.78808	20.0452
15.9317	9.42332	21.1653	12.1541	6.05697	16.8054	14.5525	4.59486	12.3977	12.6883	7.1363	13.4339	43.2343	15.3955	12.5016	6.7236	17.8381	15.6117	2.58286	16.7618	17.2041	13.185	3.82652	5.72338	5.15573	3.25466	44.8721	24.291	7.02	6.82896	20.695
16.0301	9.7432	21.0642	12.816	6.1972	16.9057	14.7579	4.68407	12.4163	12.8844	7.17606	13.917	43.2396	15.7476	12.7272	6.78747	18.0299	15.7936	2.60555	16.8762	17.5302	13.3439	3.84794	5.84185	5.179	3.33606	44.7745	24.3482	7.03199	6.93049	20.9303
16.2104	9.98999	20.8356	13.2353	6.25106	17.452	14.9371	4.77291	12.4309	13.0511	7.11764	14.5255	43.2734	16.109	12.9455	6.8011	18.2267	16.02	2.64612	16.9538	17.7408	13.4381	3.82987	5.91126	5.19153	3.46309	44.5968	24.4938	7.06029	7.06385	21.1716
16.3479	10.3555	20.4179	14.3133	6.26439	18.2512	15.0951	4.81492	12.4273	13.4883	7.05854	15.1555	43.3317	16.3322	13.1444	6.8337	18.4207	16.2826	2.668	16.9654	17.9371	13.457	3.80613	5.97924	5.19189	3.53679	44.4188	24.6966	7.07943	7.14655	21.4369
16.4647	10.6422	20.0206	14.9181	6.29959	18.8332	15.1208	4.84212	12.4353	14.036	7.07192	15.7626	43.458	16.4775	13.2345	6.93627	18.6019	16.4973	2.6769	16.9873	18.1595	13.4774	3.77935	6.02153	5.22366	3.59515	44.2701	24.7908	7.08309	7.17754	21.7419
16.5542	10.8374	19.8195	15.0475	6.36266	19.1274	15.0541	4.87833	12.4593	14.4661	7.11246	16.1702	43.7907	16.603	13.3096	7.01713	18.8031	16.7072	2.70307	17.0132	18.3068	13.516	3.75782	6.03213	5.28877	3.68052	43.9	24.8543	7.15729	7.21917	22.0214
16.6013	11.1774	19.7083	15.1901	6.45529	19.2273	15.0055	4.89947	12.5774	14.7524	7.18754	16.3375	44.1992	16.7151	13.3727	7.02223	19.0141	16.9924	2.74174	16.9589	18.4053	13.5628	3.73413	6.03833	5.3037	3.77095	43.2235	24.8972	7.32658	7.28968	22.3065
16.6509	11.6716	19.5371	15.4778	6.5713	19.3702	14.9999	4.96308	12.691	15.0241	7.2467	16.5636	44.1698	16.9913	13.5191	7.00968	19.2761	17.2209	2.77201	16.8934	18.4577	13.5816	3.72934	6.05153	5.30919	3.8419	42.6466	24.9155	7.40626	7.35708	22.6176
16.7774	11.8754	19.401	15.4651	6.73723	19.9972	15.0964	5.0187	12.8487	15.2387	7.26489	16.9516	44.1228	17.4646	13.6353	7.02236	19.5949	17.4426	2.79742	16.7809	18.5351	13.5724	3.78151	6.11529	5.42102	3.9254	42.4646	24.9018	7.46987	7.36962	23.2733
17.0313	11.9433	19.2636	15.5486	6.84988	20.6344	15.5405	5.07299	13.0087	15.4926	7.27394	17.3059	44.573	17.9781	13.7168	7.03183	19.7844	17.7457	2.82712	16.6734	18.6111	13.5869	3.77888	6.14906	5.53077	4.02421	42.3555	24.926	7.52874	7.40812	23.8607
17.2821	12.313	19.1575	15.6048	6.94895	20.8255	15.6169	5.0931	12.9499	16.3944	7.26833	17.6249	44.9983	18.3959	13.812	7.07324	19.8011	18.1018	2.85398	16.6414	18.732	13.6232	3.7801	6.17012	5.54617	4.16808	41.869	24.9577	7.63427	7.46398	24.4028
17.4725	12.7173	19.0768	15.2174	7.05399	20.8425	15.5895	5.10711	12.8831	17.471	7.26796	17.8804	45.2768	18.6122	13.8949	7.14634	19.8084	18.4058	2.86792	16.6869	19.178	13.6525	3.79004	6.21933	5.6076	4.37837	41.2885	25.0201	7.68197	7.502	25.0973
17.5941	12.95	19.0567	14.9811	7.23481	21.0692	15.8224	5.10317	12.874	18.4745	7.32507	18.0888	45.9424	18.7191	13.9381	7.18048	20.0162	18.7099	2.88361	16.6778	19.5396	13.7156	3.82501	6.26581	5.67178	4.56832	40.9212	25.1332	7.697	7.54293	26.153
17.8964	13.1423	18.9742	15.4138	7.41422	21.5927	16.2265	5.10641	12.8769	19.4919	7.37144	18.3228	46.8315	18.8141	13.9411	7.24077	20.2725	19.0627	2.93507	16.5031	19.7066	13.8205	3.87014	6.31179	5.79023	4.71451	40.7771	25.215	7.71757	7.57858	26.8056
18.1823	13.4001	18.7284	15.9032	7.53074	22.2018	16.3927	5.12419	12.8819	20.3151	7.49028	18.5506	47.2653	19.1235	13.9528	7.29551	20.6661	19.4047	2.98508	16.2234	19.7783	13.8994	3.90598	6.32811	5.87748	4.82639	40.6479	25.2247	7.76564	7.61415	26.9567
18.4173	13.6702	18.3757	16.6273	7.63212	22.9168	16.4527	5.13393	12.9208	20.9192	7.56762	18.695	47.1996	19.705	14.0197	7.34749	21.0175	19.9304	3.0149	16.0574	19.9796	13.9506	3.93754	6.3349	5.96632	4.87522	40.5222	25.3634	7.82716	7.63517	27.1329
18.7187	14.0649	18.1241	17.5658	7.72961	23.3275	16.4915	5.14761	13.0474	21.4057	7.68206	18.7459	47.0307	20.276	14.1512	7.42013	21.3345	20.4396	3.04731	16.0367	20.5158	13.9633	3.99637	6.35243	6.11744	4.91189	40.5254	25.6453	7.94236	7.65446	27.6983
19.0742	14.3686	18.0215	18.2162	7.90496	23.6427	16.4073	5.17112	13.2884	22.0876	7.84949	18.8101	47.2341	20.6659	14.3762	7.48092	21.6373	20.8007	3.06803	16.1338	21.4855	13.9562	4.05012	6.37666	6.26077	4.95577	40.8745	25.9182	8.01401	7.73125	28.2791
19.5466	14.677	17.9652	18.6462	8.17741	24.2078	16.3671	5.19001	13.3086	23.0287	7.93991	18.9588	47.2411	20.9018	14.4535	7.5387	21.9238	21.027	3.08846	16.25	22.4089	13.9576	4.07619	6.39539	6.34408	5.02564	41.4222	26.179	8.09414	7.87272	28.7419
20.2044	15.2173	17.9198	19.0944	8.44731	24.7595	16.3953	5.19203	13.3447	24.1146	7.88361	19.1328	47.0988	21.1009	14.4644	7.5791	22.2613	21.3338	3.10291	16.3021	22.7318	14.006	4.11658	6.4043	6.51317	5.07527	41.8315	26.4048	8.10565	7.95989	29.3625
20.9537	15.6097	17.9215	19.9929	8.568	25.1474	16.5388	5.18284	13.4627	25.2507	7.84386	19.29	46.968	21.2927	14.397	7.57378	22.5321	21.8178	3.13403	16.2704	22.8922	14.1403	4.16879	6.42482	6.681	5.13434	41.8281	26.4886	8.09889	8.03121	30.1427
21.6152	15.8179	18.0243	20.682	8.65386	25.5333	16.6824	5.22286	13.6519	26.3972	7.86434	19.3546	46.9478	21.4518	14.46	7.57902	22.7289	22.1719	3.1484	16.2128	23.0817	14.3128	4.22163	6.4215	6.81066	5.17154	41.6783	26.6552	8.19495	8.04584	30.911
22.0386	16.0736	18.0278	21.0669	8.74522	26.0867	16.6788	5.29109	13.7618	26.9162	7.94807	19.4359	47.0334	21.6032	14.5913	7.59356	22.9134	22.2399	3.14878	16.2393	23.3413	14.4322	4.30866	6.42051	6.87467	5.22503	41.8996	26.9581	8.27073	8.08855	31.3267
22.5754	16.4319	18.1558	21.4055	8.94091	26.8037	16.7034	5.33924	14.0977	27.3164	8.04469	19.6732	47.1543	21.8154	14.6997	7.55286	23.1725	22.1873	3.1494	16.3228	23.6819	14.4677	4.39647	6.40931	6.92377	5.28423	42.3144	27.1165	8.29504	8.12636	31.5116
23.2919	17.0281	18.3738	21.9763	9.10939	27.4438	16.9696	5.39338	14.6162	27.7947	8.14362	19.8832	47.2123	22.2326	14.7814	7.48029	23.4173	22.4066	3.15611	16.4502	23.948	14.5248	4.4407	6.38683	7.03916	5.33478	42.4556	27.2248	8.38122	8.13854	31.7535
23.9866	17.6557	18.4922	23.4417	9.1988	27.9936	17.3074	5.44167	15.0132	28.7071	8.20962	19.9582	47.0763	22.7588	14.8405	7.48687	23.5498	22.9699	3.16722	16.5029	24.0757	14.753	4.47118	6.37755	7.18282	5.39371	42.288	27.5547	8.38796	8.13055	31.9662
24.5313	18.1524	18.5063	25.2631	9.32003	28.4641	17.5212	5.41422	15.134	29.6669	8.36973	19.9642	46.9848	23.0873	14.9162	7.53411	23.6536	23.4944	3.18965	16.501	24.212	15.1586	4.5207	6.37746	7.2272	5.45074	42.1477	28.0437	8.37959	8.18053	32.2133
24.9819	18.3726	18.49	26.2552	9.53942	29.0202	17.7145	5.42216	15.4929	30.6824	8.50378	20.0143	47.2495	23.3442	15.0352	7.57465	23.8455	23.9076	3.20925	16.4925	24.2925	15.5393	4.55992	6.38389	7.30167	5.46358	42.1025	28.152	8.44446	8.26192	32.7363
25.3797	18.5958	18.426	26.9198	9.74477	29.4144	18.0869	5.45444	15.9069	31.6861	8.56134	20.193	47.4718	23.8523	15.1917	7.56626	24.233	24.2384	3.24371	16.4684	24.3518	15.786	4.59144	6.39123	7.43653	5.49996	42.136	28.0707	8.51959	8.30383	33.4351
25.8656	18.9727	18.3031	28.3786	9.83762	29.7344	18.4358	5.48037	15.9928	32.6055	8.66684	20.3613	47.5847	24.7128	15.4673	7.52932	24.6918	24.5228	3.27582	16.498	24.4582	15.991	4.60266	6.39704	7.54244	5.55196	42.1922	28.0771	8.56584	8.27894	34.1316
26.3232	19.4467	18.2066	30.2996	9.92746	30.2089	18.7375	5.52974	16.0404	33.2997	8.82274	20.4227	47.5894	25.6147	15.6746	7.57336	25.1176	24.9739	3.29921	16.5101	24.6092	16.1361	4.64059	6.38344	7.64561	5.64278	42.3309	28.13	8.59836	8.25449	34.8781
26.7015	19.8194	18.1576	31.003	10.059	30.8417	19.262	5.58756	16.2308	34.4467	9.01669	20.4151	47.4002	26.1578	15.814	7.77516	25.7936	25.6728	3.32136	16.5091	24.7936	16.3047	4.67806	6.36248	7.77816	5.74926	42.4422	28.1918	8.67042	8.27859	35.543
27.0916	20.1237	18.2524	31.792	10.173	31.3411	19.789	5.66373	16.3956	35.889	9.23805	20.3907	47.2503	26.5198	16.0931	7.96034	26.435	26.527	3.325	16.5077	24.932	16.5375	4.72238	6.34152	7.9423	5.80795	42.4076	28.2449	8.78174	8.35097	36.0261
27.3356	20.884	18.2258	32.8547	10.2266	31.7705	20.1059	5.79181	16.4162	36.913	9.36899	20.5487	47.2663	26.944	16.4253	7.99534	27.0652	27.2146	3.32118	16.481	25.0266	16.798	4.74164	6.3265	8.12553	5.95401	42.5072	28.3507	8.85663	8.4016	36.7108
27.4803	22.1792	17.9627	33.4903	10.3419	32.4387	20.1492	5.8575	16.5204	37.7024	9.53888	20.8339	47.1102	27.5222	16.7825	7.98182	27.3809	27.5562	3.33339	16.4454	25.1205	16.9718	4.75556	6.31295	8.25913	6.11853	42.737	28.557	8.9642	8.46124	37.4968
27.5263	22.895	17.8366	34.9297	10.6677	33.2715	20.2107	5.87116	16.9223	38.9372	9.77535	21.0293	46.9863	27.9197	17.1768	8.04349	27.6614	28.0492	3.35154	16.409	25.3498	17.0886	4.77024	6.29867	8.30454	6.20308	42.9047	28.8001	9.0888	8.5734	38.3099
27.6273	23.2999	17.9746	37.9257	11.0678	33.5463	20.4547	5.87918	17.1873	40.818	9.93782	21.2464	46.922	28.1268	17.4737	8.16156	28.0648	29.0867	3.42116	16.3222	25.6389	17.3172	4.78836	6.2899	8.42024	6.29269	42.7693	28.947	9.22416	8.73193	38.9095
27.8239	24.2462	18.2018	39.9307	11.4295	33.6351	20.9432	5.88578	17.1599	43.389	10.1267	21.4466	46.9398	28.4983	17.5353	8.28845	28.7503	30.212	3.52148	16.2229	25.9075	17.6845	4.80422	6.29113	8.5625	6.40945	42.5806	28.9268	9.32158	8.90289	39.6128
28.053	25.7839	18.3528	41.7527	11.6065	34.0364	21.0758	5.93286	17.064	45.5314	10.3242	21.6287	47.0742	29.1599	17.6122	8.38033	29.3808	31.0404	3.57465	16.1072	26.0952	18.0667	4.80522	6.29338	8.74269	6.4887	42.6117	28.8678	9.41364	9.02538	40.5496
28.298	27.0373	18.4813	44.3304	11.7839	34.8347	21.3849	5.97725	17.0042	47.1238	10.4836	21.8735	47.2018	29.7299	17.8791	8.49354	29.8403	31.6331	3.61773	16.1609	26.2942	18.3456	4.81516	6.30189	8.8812	6.51142	42.8571	28.9051	9.51084	9.14403	41.46
28.5378	27.7987	18.4906	46.2588	11.9056	35.8856	21.9802	6.01165	17.0953	48.1815	10.7177	22.2726	47.3009	30.054	18.3038	8.5434	30.078	32.1955	3.75867	16.3652	26.4329	18.4247	4.84216	6.30865	8.97009	6.57873	42.9792	28.9873	9.59083	9.25851	42.1896
28.769	28.2466	18.6035	47.4225	12.067	36.8124	22.5201	6.03734	17.2072	49.1491	10.8495	22.8074	47.3887	30.2338	18.6548	8.51794	30.3641	32.708	3.87298	16.4967	26.611	18.4303	4.86504	6.30222	9.0793	6.71088	43.0605	29.1696	9.70313	9.36569	42.7591
28.918	28.6566	18.9352	48.831	12.2419	37.4071	22.7827	6.07738	17.4013	50.6794	10.9586	23.3579	47.6013	30.6976	18.9128	8.51439	31.0459	33.063	3.98111	16.5866	26.7691	18.5437	4.90289	6.29078	9.29127	6.95733	43.159	29.3118	9.80122	9.45126	43.169
29.0286	29.1654	19.267	50.7278	12.501	37.9678	22.8424	6.1044	17.5234	52.3565	10.9865	23.8733	47.8015	31.5076	19.1566	8.49945	31.8754	33.3604	4.14615	16.6647	26.8764	18.8413	4.94722	6.27055	9.51033	7.13477	43.3128	29.3354	9.91529	9.59404	43.5435
29.1764	29.6437	19.3345	51.7836	12.7476	38.7399	22.9652	6.13404	17.5691	54.2762	11.0614	24.1975	48.3911	32.2004	19.5822	8.52919	32.8002	33.8558	4.25824	16.7555	26.9876	19.202	4.97259	6.22594	10.0124	7.18581	43.5148	29.3513	9.98024	9.69047	44.1268
29.2612	30.25	19.4081	53.9656	12.8974	39.3596	23.1707	6.169	17.6058	56.0695	11.1491	24.5494	48.779	32.6268	20.259	8.65437	33.0615	34.5408	4.27335	16.8477	27.0643	19.4735	4.9829	6.15474	10.3916	7.35425	43.7552	29.4332	10.0408	9.72807	44.8864
29.3249	30.7737	19.5483	56.2824	12.9414	40.1701	23.5652	6.17903	17.7998	57.2948	11.3013	24.986	48.6913	33.2313	20.7631	8.85594	33.5223	34.8848	4.29055	17.0086	27.255	19.6053	5.00635	6.11082	10.5532	7.79694	44.0936	29.463	10.1097	9.84046	45.7001
29.4981	31.613	19.4858	57.7858	13.0295	41.0179	23.9258	6.27307	17.928	58.0156	11.4728	25.3617	48.764	34.4492	21.0148	8.99174	34.293	35.1251	4.32725	17.2755	27.5152	19.648	5.02815	6.07224	10.7886	8.03543	44.3674	29.4351	10.2068	9.94736	46.6032
29.6596	32.4001	19.35	59.1277	13.2089	41.7376	24.4208	6.36839	17.9922	58.6803	11.5552	25.5407	49.1103	35.8122	21.3907	9.03577	35.2126	35.9244	4.43645	17.6247	27.7173	19.6352	5.03324	6.06109	11.1449	8.08564	44.5757	29.5643	10.3234	10.1558	47.4069
30.0242	32.7476	19.0905	60.3118	13.4242	42.7538	25.0386	6.42312	18.1243	59.2821	11.6338	25.6677	49.4336	36.7907	22.0951	9.01324	35.8101	36.9358	4.53994	17.7917	27.8634	19.6622	5.10962	6.03566	11.3764	8.12068	44.674	29.7253	10.4821	10.3537	48.2
30.4647	32.9828	19.053	60.8726	13.8152	44.4139	25.4316	6.50376	18.2603	59.9334	11.7871	25.8255	49.3589	37.532	23.2347	9.01753	36.0661	37.604	4.61116	17.8369	27.9207	19.8089	5.2442	5.99674	11.6137	8.20173	44.6464	29.7543	10.5737	10.5815	48.6402
30.7814	33.2698	19.1008	62.4481	14.1396	45.7316	25.7045	6.58565	18.3469	60.6961	12.0405	25.9371	49.2875	37.9505	24.5578	9.08837	36.3069	38.031	4.7044	17.839	27.7848	19.9535	5.39691	5.96273	11.8831	8.26782	44.5801	29.8129	10.6407	10.8633	48.9234
30.9867	33.7445	19.1003	63.8371	14.3466	46.2005	26.1114	6.61392	18.4306	61.4775	12.1723	26.047	49.314	38.2889	25.5371	9.17178	36.8209	38.5005	4.86205	17.9115	27.9545	20.0881	5.55582	5.93279	12.2198	8.34373	44.462	29.9472	10.6813	11.139	49.2801
31.05	34.2051	18.9994	64.3393	14.46	47.0454	26.5023	6.63793	18.5485	62.1435	12.3628	26.2516	49.3241	38.8447	26.1667	9.25869	37.4636	39.3027	5.18364	18.0619	28.2139	20.2918	5.66958	5.89954	12.4239	8.4537	44.378	30.1982	10.6872	11.3849	49.7459
31.0472	34.3887	18.9671	64.9344	14.705	48.1891	26.7658	6.68884	18.6684	63.0317	12.5961	26.4906	49.2981	39.5109	26.5033	9.29205	37.9614	40.0245	5.32128	18.2418	28.461	20.5167	5.79537	5.85421	12.5149	8.75304	44.3254	30.5109	10.7567	11.5951	50.1891
31.1296	34.7516	19.059	65.7174	14.9614	49.1826	26.9516	6.77192	18.8346	64.9561	12.7698	26.7428	49.1785	40.2606	26.7086	9.28901	38.3074	40.5566	5.42749	18.4386	28.7396	20.8537	5.94821	5.82726	12.6939	9.13716	44.2622	30.9388	10.9117	11.781	50.5734
31.3411	35.3432	19.1285	66.749	15.1248	49.8705	27.2498	6.87579	19.1273	67.181	12.9655	27.2204	48.7821	41.1619	27.2519	9.32309	38.685	40.8415	5.73287	18.6458	29.0621	21.4009	6.18611	5.81577	12.9279	9.32936	44.2788	31.1454	11.0654	12.1568	51.0209
31.5349	35.867	19.1687	68.086	15.3449	50.5423	27.5457	6.96435	19.2641	68.4749	13.0913	27.7706	48.5481	41.7782	28.0324	9.39474	39.1044	41.0721	5.94281	18.9705	29.1942	21.7905	6.44498	5.79892	13.3167	9.39303	44.3282	31.1996	11.1675	12.6342	51.3373
31.6584	36.3633	19.22	69.2483	15.6237	51.2877	27.9466	7.0568	19.4791	69.0113	13.2275	28.3297	48.5888	42.1148	28.6399	9.43283	39.6634	41.4819	5.98056	19.2061	29.1717	22.0223	6.65865	5.74022	13.6647	9.50766	44.3009	31.1912	11.2104	13.2174	51.5116
31.8018	36.7638	19.2558	71.565	15.8798	52.1642	28.4906	7.23828	19.6658	70.1792	13.4025	28.6097	48.7491	42.6436	29.2918	9.50108	40.694	42.3065	6.0297	19.3304	29.3015	22.219	6.836	5.67936	13.7218	9.75882	44.3731	31.2014	11.3016	13.9197	51.74
31.9066	37.2099	19.4202	73.0741	15.9549	53.367	29.1181	7.43814	19.8561	72.4004	13.6269	28.8316	48.4751	43.4693	30.4205	9.64017	41.5408	43.3628	6.15304	19.437	29.6999	22.3991	6.9697	5.61445	13.7916	10.0276	44.6938	31.3648	11.4536	14.3854	52.1022
31.9996	37.6139	19.5539	73.9687	16.0542	55.3668	29.9142	7.53471	19.9129	75.0945	13.7744	29.343	47.9425	44.4214	31.874	9.80654	41.9293	44.2096	6.23025	19.6186	29.9606	22.6255	7.09043	5.51177	13.9417	10.3079	44.895	31.9371	11.5678	14.5341	52.5116
32.2693	38.1079	19.5808	74.5927	16.4548	57.7317	30.6384	7.54986	20.0518	76.6857	13.8402	29.97	47.8373	45.2785	33.5214	9.93055	42.2557	44.67	6.24001	19.8443	30.1353	22.999	7.24214	5.41033	14.1935	10.6551	44.8803	32.4393	11.6575	14.6246	52.9064
32.7048	38.9052	19.5792	74.9507	16.8981	59.3579	30.978	7.56601	20.2392	77.1305	14.0586	30.5955	47.6338	46.0722	34.9813	10.0053	43.1017	44.8802	6.3054	20.2489	30.2815	23.5802	7.37212	5.33242	14.3518	10.9323	44.9185	32.7326	11.887	14.8022	53.1856
33.0124	39.4176	19.5931	75.7822	17.1962	60.7935	30.9845	7.63825	20.3836	77.6	14.1955	30.9022	47.2537	46.6696	36.2744	10.1278	44.6268	45.3377	6.38151	20.4829	30.7405	24.1455	7.54632	5.25132	14.4887	11.145	45.091	32.8376	12.2275	15.096	53.4118
33.4381	39.6245	19.597	76.7643	17.5222	61.9379	31.0789	7.78052	20.6276	78.7595	14.3152	31.0759	47.2747	47.1992	37.6658	10.2369	46.354	45.7272	6.40669	20.6839	31.3683	24.6678	7.67433	5.05106	14.7177	11.3228	45.0429	33.0007	12.4839	15.3601	53.4269
34.0413	39.9769	19.5973	77.5879	18.0886	62.7213	31.3224	7.91505	21.1097	80.7288	14.8161	31.5055	47.5513	47.8948	38.5684	10.2999	47.4512	46.1192	6.54174	21.0094	31.6509	25.0976	7.79015	4.85749	15.0562	11.4312	44.9166	33.1986	12.5744	15.5412	53.151
34.4103	40.845	19.546	79.9065	18.7447	63.2557	31.927	7.96292	21.7928	82.3661	15.5387	32.0725	47.6081	49.0755	39.2744	10.3184	48.0805	46.5168	6.70434	21.4874	31.7032	25.3486	7.92233	4.7974	15.325	11.6394	44.993	33.308	12.5842	16.018	53.16
34.5016	41.8347	19.5055	82.0743	19.1123	63.9171	32.164	8.00319	22.3132	82.8999	15.7713	32.5447	47.8296	50.859	40.0077	10.3881	48.8527	46.8097	6.72476	22.0878	31.9618	25.5175	8.01894	4.76722	15.4491	11.905	45.1914	33.3653	12.5836	16.5455	53.2974
34.7886	42.7751	19.4975	83.9108	19.4566	64.4761	32.1485	7.98806	22.7555	83.3963	15.925	32.9073	48.2446	52.4458	40.9795	10.5135	50.2302	47.2226	6.86019	22.649	32.1359	25.888	8.12882	4.71676	15.5879	12.1782	45.5251	33.4062	12.626	17.3264	53.3941
35.2923	43.9873	19.5853	86.2144	20.1634	64.9315	32.5426	7.92998	23.2401	84.7507	16.2349	33.2447	48.69	53.5591	41.8681	10.6401	52.1558	47.731	7.16696	22.8922	32.2729	26.5156	8.22324	4.59455	15.711	12.3824	45.8745	33.5295	12.6975	18.0652	53.5532
35.7991	45.026	19.7172	87.2963	20.8759	65.6097	33.1997	7.94989	23.53	87.122	16.4504	33.7183	48.7126	54.5667	42.9117	10.6985	53.719	48.3243	7.29014	22.9701	32.8126	27.1303	8.28897	4.44166	15.8336	12.5983	46.2167	33.5342	12.737	18.8038	53.8253
36.1308	46.2104	19.8745	88.0821	21.2151	66.4859	33.5699	8.11405	23.8953	88.9136	16.6631	34.2022	48.3628	55.6995	44.2271	10.7476	54.8293	49.0062	7.3291	23.2753	33.3487	27.5907	8.32211	4.31974	15.9579	12.7741	46.2858	33.5219	12.7513	20.0144	54.3449
36.4199	47.1758	19.9736	90.0049	21.5326	67.3956	33.9715	8.42089	24.2523	90.0716	16.9261	34.4059	48.3565	56.9875	44.9939	10.8325	55.7432	49.6483	7.54212	23.7094	33.5733	27.8829	8.4067	4.19403	16.0756	12.8986	46.4937	33.5663	12.7863	21.275	55.0889
36.7076	48.8193	20.0626	91.2005	21.9534	68.2859	34.476	8.56898	24.6018	91.8334	17.1977	34.4663	48.5946	58.8638	45.4777	10.9409	56.6128	50.4378	8.0506	23.8781	33.7996	28.1926	8.56139	4.06014	16.1566	13.0904	47.3306	33.6919	12.855	22.4362	55.5674
37.103	50.2129	20.2705	93.2821	22.4532	68.9784	34.7211	8.61775	24.8527	94.7696	17.3726	34.492	48.3687	61.4536	46.1921	11.0877	57.9766	51.2052	8.51413	24.0127	34.3073	28.6145	8.70281	4.03199	16.3147	13.4811	48.2874	33.963	12.9238	23.2785	55.6515
38.1276	50.7659	20.8133	97.4776	22.9716	69.6078	34.7606	8.67291	25.04	97.0621	17.6084	34.6879	47.4217	63.8158	46.9902	11.2407	59.039	51.8146	8.96802	24.2092	34.9182	29.0531	8.79225	4.04225	16.4617	14.05	48.8109	34.1559	12.9421	23.7325	56.0388
39.2099	51.1056	21.4046	100.015	23.2425	70.2764	34.8352	8.77613	25.2663	98.8745	17.8968	35.0535	46.9686	65.6768	47.4555	11.4162	59.4235	52.5842	9.25972	24.401	35.3475	29.3724	8.87635	4.01496	16.6037	14.6717	49.0527	34.2252	12.8781	24.0435	56.8541
39.926	51.6518	21.6952	103.082	23.3937	70.8393	35.1786	8.84661	25.5096	100.643	18.0802	35.2532	46.8765	67.4714	47.8589	11.7331	59.6091	53.3546	9.33825	24.6531	35.3992	29.7789	8.95146	3.96853	16.858	15.1621	49.3879	34.3969	12.8294	24.4399	57.4852
40.2063	52.3162	21.811	106.925	23.6254	71.2074	35.556	8.93179	25.8686	103.301	18.321	35.3076	47.0881	69.5217	48.6161	12.1494	59.7897	53.9875	9.47958	24.9647	35.5452	30.3386	9.03776	3.90821	17.0189	15.4444	49.6633	34.6662	12.8478	25.3582	57.5492
40.3975	52.9868	21.8302	109.11	24.0327	71.8543	35.8054	9.01515	26.1558	105.76	18.5343	35.45	46.9727	71.9946	49.235	12.4852	60.3286	54.58	10.1643	25.4014	36.2185	30.8905	9.11738	3.87764	17.2166	15.6333	49.7426	34.7549	12.8925	26.5107	57.4544
40.6704	53.3192	21.9091	111.373	24.5094	72.6665	36.0794	9.05752	26.5552	107.118	18.7183	35.6034	46.6602	74.1235	49.6899	12.7331	61.2606	55.3683	11.031	25.7533	36.8524	31.4301	9.21824	3.82291	17.3506	15.8102	49.8495	34.8041	12.9161	27.6397	57.8206
40.9204	53.7453	22.0792	114.777	24.9332	73.2854	36.3001	9.12698	27.1164	107.921	18.8762	35.7529	46.463	75.4049	50.0057	13.0406	62.1758	55.9916	11.5651	26.0882	36.9198	31.9947	9.31393	3.71149	17.4485	16.0267	50.0686	34.8419	12.9687	28.4495	58.5797
41.2349	54.4384	22.2676	117.326	25.2268	73.8362	36.6745	9.23311	27.749	108.733	19.0994	36.058	46.5578	76.1618	50.6168	13.307	62.8548	56.2716	11.68	26.4517	36.8086	32.5579	9.44871	3.60116	17.5644	16.2735	50.3	34.796	13.0104	29.1231	59.0203

## Sheet: Control
ID01	ID02	ID03	ID04	ID05	ID06	ID07	ID08	ID09	ID10	ID11	ID12	ID13	ID14	ID15	ID16	ID17	ID18	ID19	ID20	ID21	ID22	ID23	ID24	ID25	ID26	ID27	ID28	ID29	ID30	ID31
39.4406	60.9531	22.6076	66.7539	51.0657	57.078	42.463	8.53153	31.4109	113.573	30.953	50.3025	30.1462	79.2517	47.9545	16.0054	53.8041	31.7347	33.4175	14.7186	37.6387	6.17866	15.2401	43.8324	22.6393	10.6282	53.2962	37.4275	13.0309	42.703	37.2143
39.5835	62.0916	22.9691	67.0466	50.7467	59.2859	42.9155	8.72393	31.6095	115.661	31.1474	50.9115	30.4733	80.4255	48.4253	16.0696	54.0919	31.99	33.9472	14.81	37.612	6.38564	15.6565	44.8237	23.0916	11.024	53.4497	37.4821	13.0428	43.0875	37.2808
39.7692	62.9256	23.2183	67.4077	50.4711	60.88	43.5663	8.81495	31.8032	117.154	31.4915	51.3692	30.7408	81.3428	49.6649	16.1276	54.3628	32.2403	34.3257	15.0706	37.4034	6.74712	15.8214	45.5796	23.3005	11.4905	54.0074	37.7159	13.0483	43.5089	37.4239
39.8955	63.5381	23.2453	68.1945	50.0772	61.902	43.8785	8.87924	31.9629	118.721	31.8072	51.5984	30.8718	82.6545	50.6798	16.1824	54.9183	32.4655	34.8111	15.4717	37.2711	7.0832	16.0967	46.0052	23.4362	11.8467	54.9029	37.8862	13.0345	43.7344	37.6387
39.8824	63.8849	23.244	70.0134	49.5679	62.994	43.7649	9.04746	32.1288	120.646	32.2831	52.0791	30.9465	84.0286	52.3259	16.2563	55.7299	32.818	35.1873	15.9037	37.1256	7.36762	16.5407	46.2256	23.6129	12.2567	55.7592	37.8785	13.0428	44.2547	37.7144
39.7963	64.7094	23.3311	71.2977	49.2016	63.9186	43.8425	9.25425	32.2635	122.081	32.4715	52.9499	30.9771	85.0946	54.5401	16.3572	56.3086	33.3291	35.5341	16.2121	37.0808	7.60294	16.9325	46.8556	23.9597	12.5521	56.0975	38.2794	13.0491	45.2489	37.7703
39.815	65.8506	23.3688	72.4286	48.7382	64.4072	44.0033	9.43919	32.4897	123.068	32.5454	53.764	30.9519	86.2746	57.2069	16.4769	56.7051	33.9919	36.076	16.4806	36.9152	7.76899	17.1545	47.8391	24.3432	12.741	56.166	39.0039	13.0694	46.6804	37.8955
39.9509	66.8577	23.4569	73.1432	48.2776	64.7852	43.9495	9.60706	33.3905	123.765	32.8614	54.2653	30.6193	87.7275	59.142	16.6827	57.4463	34.6191	36.6148	16.7756	36.7591	7.96574	17.3859	48.6207	24.5465	12.9094	56.4564	39.3725	13.0781	47.8186	37.9412
40.0825	67.5896	23.5467	74.0954	48.1524	65.0579	43.901	9.77367	33.7811	124.796	33.182	54.9179	30.618	88.8871	60.8721	16.8804	58.2922	35.3689	37.2554	16.9852	36.8133	8.27724	17.613	49.0414	24.7229	13.0102	56.6811	39.6944	13.0707	48.4497	37.8657
40.2521	67.9711	23.642	75.4828	48.036	65.3865	44.1138	9.88116	33.8701	126.71	33.4403	55.4734	31.151	90.1243	64.0002	16.9494	59.1187	36.5233	37.9069	17.1753	36.8532	8.66336	17.8614	49.5007	25.0548	13.1135	56.6905	39.9428	13.0647	48.7972	37.873
40.4229	68.499	23.7251	76.3493	47.8624	65.653	44.5293	9.9727	34.3155	128.761	33.5803	56.1212	31.5254	92.1655	66.8546	16.9929	60.1491	37.6878	38.7814	17.3585	36.9458	8.93384	18.1065	50.1199	25.2792	13.2623	56.6589	40.0087	13.0925	48.9385	38.0214
40.4785	69.0175	23.7415	79.3223	47.4154	65.9231	44.8784	10.0636	34.8288	130.742	33.5871	56.6765	31.5067	94.3874	69.4619	17.1087	61.0835	38.6741	40.517	17.5286	36.8549	9.20812	18.2634	50.5479	25.6253	13.3824	56.7002	40.0401	13.1347	49.1943	38.1512
40.7704	68.9827	23.6605	85.8698	46.9354	66.7808	44.75	10.1484	35.3489	132.226	33.498	56.8902	31.2618	95.9528	71.6705	17.3091	62.2565	39.6637	41.6119	17.7168	36.831	9.4659	18.4502	51.2332	26.0242	13.6067	56.5714	40.1509	13.1921	49.7	38.2111
41.198	69.3699	23.6011	89.557	46.7504	67.7978	44.8443	10.1623	35.9853	132.495	33.6326	57.4372	31.2726	96.9125	72.7852	17.4531	64.2761	41.2518	42.4921	17.9049	37.0119	9.73769	18.676	51.835	26.274	13.8808	56.5223	40.1738	13.1914	50.1705	38.2969
41.2812	70.7106	23.5718	92.8376	46.5772	68.2988	44.9758	10.1929	36.6091	132.521	33.5274	58.3922	31.3784	97.8906	74.1339	17.6172	65.9932	43.0433	43.0682	18.0503	37.088	9.93891	18.9431	52.1384	26.5464	14.3263	56.706	40.2913	13.0953	50.5739	38.2816
40.9969	71.4436	23.5749	97.8903	46.3002	68.5727	45.146	10.2036	36.89	133.431	33.3774	59.4417	31.296	98.7535	75.4522	17.7684	67.2059	44.1674	43.8426	18.2059	37.2909	10.1236	19.3341	52.5459	27.1965	14.9423	56.9275	40.4738	13.0231	50.8596	37.9471
40.5264	71.728	23.6642	101.262	45.6352	69.1518	45.3275	10.2992	37.1397	136.016	33.1553	60.7273	31.1879	99.4486	76.1393	17.8306	68.4207	44.6792	45.1946	18.367	37.4332	10.3808	19.6125	53.1014	28.0111	15.4795	56.906	40.3914	12.9894	51.0256	37.2413
40.2328	71.9082	23.8072	106.209	44.8624	69.555	45.3709	10.4098	37.4925	139.184	33.1373	61.7904	31.0909	99.9555	76.5721	17.9928	69.9336	45.4582	45.6997	18.529	37.759	10.6581	20.0603	53.9911	28.8311	15.789	57.0175	40.1497	12.9778	51.1439	36.6617
40.178	72.3632	23.9961	109.348	44.3443	69.7449	45.3023	10.486	37.7316	141.117	33.3552	62.3687	31.1345	100.748	77.2611	18.2822	71.2441	46.2272	46.3412	18.6703	37.8326	10.9809	20.4696	54.53	29.3425	16.0911	57.5269	40.0585	12.9532	51.302	36.5738
40.0557	72.7382	24.1048	111.313	44.0794	69.8441	45.2449	10.5718	37.7897	142.228	33.4952	63.2362	31.1038	101.779	77.6465	18.5781	72.2796	46.4979	47.7834	18.6834	37.7133	11.5921	20.7274	54.7794	29.7677	16.5637	58.2714	40.2733	12.8367	51.5575	36.6436
39.8151	72.7356	24.4344	114.605	43.1886	69.8947	45.4178	10.7011	38.0973	144.528	33.6156	64.0642	31.0576	102.651	78.1964	18.7385	72.9433	46.995	48.6349	18.8008	38.221	12.2452	21.0112	55.4027	30.1787	17.2632	58.5912	40.7959	12.7438	51.9949	36.7462
39.6576	73.3243	24.8855	118.222	42.037	69.9639	45.6601	10.819	38.5019	147.778	33.4754	64.6676	31.3016	103.308	78.647	18.8688	73.8271	47.9841	49.1979	19.0169	38.6192	12.8082	21.4424	56.4951	30.7126	18.0904	58.9505	41.3277	12.6997	52.3328	36.7281
39.5648	73.9629	25.0788	120.929	41.36	70.3582	45.5729	10.9974	38.5411	150.447	33.3484	65.1412	31.3272	104.113	79.1166	18.9842	74.7203	48.8709	50.1422	19.1979	38.2938	13.3429	21.9452	58.05	31.2379	18.6624	59.8015	41.6195	12.7069	52.6396	36.6437
39.5153	74.3875	25.1072	122.223	41.066	71.182	45.4556	11.1094	38.7408	151.298	33.1992	65.4805	31.1685	105.156	79.5757	19.0492	75.7379	49.2939	51.4589	19.4643	38.2391	13.7325	22.59	59.1576	32.1898	19.0635	60.7061	42.1259	12.6881	52.8476	36.639
39.4161	74.6604	25.1123	123.758	40.9407	72.0595	45.695	11.2416	39.212	151.679	33.0378	65.8758	31.2066	106.08	80.2965	19.0467	76.497	49.4551	53.4911	19.8967	38.3367	14.0096	23.2493	60.6057	32.9921	19.3333	60.9721	42.7203	12.6183	53.2581	36.6872
39.2735	74.666	25.174	125.581	40.4755	72.8584	45.9113	11.3545	39.5863	152.182	33.0686	66.1786	31.3499	106.772	80.6372	19.0555	77.1247	49.847	54.9319	20.3004	38.6319	14.4428	23.7192	62.9798	33.7595	19.816	61.0108	42.9985	12.4242	53.9449	36.7483
39.2299	74.9607	25.2224	126.882	39.6498	73.2504	45.8318	11.4161	39.6877	152.77	33.0077	66.5271	31.3058	107.386	80.6737	19.1149	77.8179	50.9331	56.114	20.697	38.8097	15.0117	24.1615	65.7367	34.3175	20.742	60.9463	43.4802	12.1888	54.5708	36.7953
39.2818	75.3632	25.3483	127.916	39.015	73.3961	45.9823	11.4558	39.929	153.659	32.9261	66.8913	31.1807	107.763	80.8177	19.2998	78.4242	52.2136	58.0381	21.3823	38.7875	15.6519	24.6195	67.7288	34.6685	21.6751	60.9527	43.8695	12.1151	54.9078	36.8125
39.295	75.4952	25.5554	128.802	38.65	73.6304	46.8928	11.5052	40.4901	155.003	32.8968	66.9917	31.1536	108.2	81.2555	19.4594	78.799	52.9896	59.7854	21.9991	38.7104	16.1408	25.01	69.1475	35.0776	22.3722	61.1623	44.0257	12.0827	55.2728	36.4861
39.2322	75.5003	25.659	130.232	38.1346	74.1841	47.7576	11.5827	40.9719	156.315	32.9233	66.7663	31.1942	108.724	82.2949	19.5302	79.3891	53.6446	60.8897	22.5275	38.668	16.4402	25.2879	70.4859	35.3813	22.9309	61.4709	44.0195	12.0831	55.6346	36.177
39.1889	75.3947	25.8937	131.733	37.3621	74.606	47.9661	11.6254	41.1433	157.077	33.2052	66.5895	31.1354	109.725	83.1568	19.5124	80.4987	55.1482	61.3718	22.794	39.1666	16.7664	25.9669	71.992	35.7724	23.4309	61.8611	44.0822	12.0015	55.7497	36.0902
39.1339	74.7307	26.3762	132.354	36.5787	75.0435	47.7718	11.6802	41.1369	157.625	33.1329	66.4592	31.1281	110.916	83.579	19.4828	81.7757	56.922	62.1426	23.0725	39.9388	17.2321	27.0071	73.7119	36.0907	23.9776	61.9102	44.1752	11.8941	55.9255	36.0674
39.0804	74.6069	26.8817	133.621	36.0003	75.823	47.6192	11.7531	41.1865	158.684	33.139	66.5645	31.3843	111.985	84.4371	19.4186	82.6031	58.0106	63.2696	23.6399	40.9256	17.7713	27.6889	75.5134	36.41	24.4807	61.8363	44.3642	11.793	56.1819	35.9879
38.9132	74.729	27.0706	137.247	35.696	77.0751	47.9543	11.8352	41.5356	159.931	33.1615	66.5841	31.461	113.646	86.3362	19.464	82.8481	58.5272	64.5309	24.2823	41.4737	18.0741	27.8185	76.4001	36.7421	24.9478	61.7708	44.8888	11.702	56.3888	35.8393
38.7524	75.0228	27.1231	141.226	35.0851	77.9888	48.6213	11.9513	41.7858	161.081	33.3828	66.558	31.5962	115.078	87.1561	19.7054	82.9	59.0892	65.8432	24.7059	41.7724	18.4072	27.9931	77.1761	36.9689	25.5161	61.5862	44.869	11.5973	56.5017	35.6501
38.6007	75.2669	27.2234	147.2	34.2918	78.2576	48.845	12.0273	41.4482	162.065	33.6457	66.3824	31.7068	116.304	87.6859	19.7999	82.9347	59.9606	66.3702	24.8958	42.6349	18.9531	28.5565	79.7426	37.3417	25.9521	61.4091	44.9685	11.4668	56.4889	35.6082
38.4948	75.8124	27.3996	153.272	33.5506	78.2268	48.7513	12.2961	41.152	163.063	33.7121	66.1652	31.3885	117.786	88.2459	19.6871	82.9723	60.7056	66.7263	25.1921	43.9463	19.6084	29.543	82.4897	37.6492	26.3432	61.1948	44.9219	11.1857	56.5875	35.6214
38.3433	76.7696	27.4945	156.828	33.252	78.3691	48.7785	12.4227	41.2889	163.7	33.8485	66.2001	31.2715	118.873	88.4918	19.7768	83.2233	61.0055	67.6562	25.6049	44.5085	20.1308	30.3688	83.5927	37.8086	26.8398	60.9285	44.6954	10.7537	56.8081	35.4349
38.2211	77.1395	27.5721	160.841	33.0221	78.5766	49.0536	12.5476	41.351	163.96	34.031	66.3618	31.5731	119.784	88.7073	19.9266	83.7268	61.1306	68.337	25.9756	44.647	20.5919	31.3204	84.0697	38.0914	27.1675	60.7077	44.8616	10.4819	57.137	34.8413
37.9842	77.5617	27.6803	165.109	32.7979	79.0592	49.2854	12.6842	41.2649	164.254	33.9338	66.538	31.6683	120.852	89.1347	20.1468	83.9411	61.4323	68.6013	26.1527	44.7987	21.3001	32.4046	84.7691	38.6829	27.3121	60.4779	45.2995	10.4472	57.6204	33.9214
37.5825	77.8051	27.9836	168.046	32.5286	79.71	49.5961	12.8303	41.236	164.832	33.8758	66.6499	31.7627	122.483	90.0507	20.4442	84.2637	61.8809	69.1261	26.278	45.0345	22.2557	33.0757	85.5059	39.1436	27.4572	60.2748	45.8582	10.4646	57.9319	33.3432
37.1454	78.0287	28.2584	169.502	32.202	80.5063	49.9324	12.9257	41.3216	165.818	34.1402	66.5979	31.9479	124.081	90.8477	20.5646	84.4751	62.5439	69.8041	26.5849	45.1484	23.0982	33.3757	85.962	39.4746	27.5791	60.273	45.8506	10.4117	58.0667	32.7844
36.8565	78.5018	28.2288	170.344	31.9934	80.9827	50.6591	12.9693	41.5484	166.357	34.5827	66.3649	32.1051	125.251	91.5221	20.5754	84.386	63.1909	70.202	27.0482	45.262	24.237	34.0738	86.2524	39.8206	27.7727	60.5851	46.028	10.2499	58.1846	32.3869
36.6458	78.2923	28.0677	172.172	31.6625	81.4669	51.3366	12.9928	41.9384	166.403	34.6838	66.2263	32.3532	125.782	92.6805	20.4927	84.3348	63.7894	70.6099	27.6737	45.5025	25.3468	35.1061	86.5043	40.0415	28.0254	60.8116	46.2171	10.0435	58.0694	31.9292
36.4138	78.2156	28.0677	172.469	31.1945	81.9747	51.5077	13.0699	42.4902	166.377	34.8043	66.2114	32.4183	125.81	93.7084	20.5241	84.3634	64.6963	71.3081	28.3944	45.7217	26.0681	36.0568	86.5867	40.3232	28.1429	60.6554	46.3606	9.96337	57.6612	31.2366
36.2253	78.4127	28.2249	172.922	30.5182	81.9942	51.3668	13.287	42.8286	166.416	34.7387	66.0382	32.4643	126.445	94.7323	20.6355	84.4429	65.2941	72.1621	28.6679	45.9128	26.7194	36.9002	86.8145	40.3944	28.3123	60.4822	46.4286	9.92456	57.2482	30.2684
36.0584	78.3138	28.613	174.271	30.2835	81.4494	51.3507	13.374	43.0018	166.371	34.6446	65.2304	32.5565	127.978	95.1738	20.769	84.4984	65.3685	73.6458	28.7692	46.3497	27.6174	37.5717	87.2806	40.7611	28.7795	60.4225	46.4421	9.87515	57.2963	29.7292
36.0028	78.1353	28.8644	173.299	29.9906	81.1525	51.3736	13.5391	43.0718	166.332	34.6906	64.2693	32.5525	129.273	95.6591	20.8698	84.6099	65.6525	74.6468	28.9901	46.7265	28.3742	38.3289	87.888	41.2602	29.142	60.0501	46.4893	9.77857	57.378	29.3797
35.9252	78.2102	28.8746	174.002	29.1265	81.5596	51.2305	13.6484	43.1499	166.291	35.0137	63.7191	32.45	130.03	96.7871	20.8745	84.5183	66.4762	74.3626	29.5765	47.256	28.939	39.4021	88.5375	41.6353	29.3399	59.7219	46.552	9.58799	57.2025	28.9072
35.8969	77.4156	28.7312	176.319	28.3579	82.5252	51.1345	13.7199	43.0014	166.237	35.4014	63.696	32.6717	130.111	98.0805	20.8955	84.5036	67.4923	74.7288	30.5114	47.4224	29.3329	40.515	88.8858	41.6881	29.5594	60.0358	46.5339	9.50712	56.8192	28.6632
35.8877	77.2758	28.6549	177.137	27.4167	82.8873	51.3057	13.7752	43.1726	166.13	35.5309	63.4595	32.8019	130.169	99.347	20.8508	84.7513	68.1173	75.4519	31.0369	47.6016	29.8728	41.4534	88.9562	41.7337	29.7967	60.2224	46.4491	9.42301	56.1674	28.5393
35.7333	77.4964	28.7298	177.378	26.9081	82.4454	51.3901	13.8172	43.8865	165.964	35.5738	62.9915	32.8736	130.017	100.632	20.7121	84.8829	68.424	75.829	31.2478	48.238	30.417	41.8988	89.2547	41.9052	30.0174	59.9492	46.3786	9.34934	55.6867	28.3359
35.5455	76.7094	28.8007	177.943	26.4915	82.0302	51.1172	13.9586	44.8154	165.551	35.564	62.8169	32.8875	129.809	101.363	20.5773	84.8416	68.8268	77.2049	31.4864	49.0133	31.0527	42.118	89.9218	42.1084	30.1983	59.6334	46.4001	9.39901	55.4516	28.1184
35.3896	76.1166	28.8713	181.253	25.9942	82.4008	51.2062	14.0602	45.3357	164.89	35.5948	62.9181	32.9109	129.823	101.642	20.5223	84.8067	69.3781	78.3162	31.6937	49.3108	31.7462	42.3548	90.4464	42.3302	30.5901	59.7161	46.6925	9.37685	55.2655	27.9081
35.3123	75.908	29.0378	186.557	25.4233	83.2055	51.2348	14.0924	45.2537	164.023	35.9658	62.7869	32.8993	130.305	102.061	20.5101	84.6745	69.7883	81.0374	31.9435	49.5413	32.2175	42.7367	90.8803	42.2485	31.164	59.923	46.9587	9.34449	55.1805	27.6353
34.9733	74.944	29.1467	189.04	24.8519	83.4223	50.9052	14.0469	45.1361	163.458	36.2772	62.5016	32.9999	130.812	103.084	20.552	84.4026	70.1475	84.7508	32.2061	50.3855	32.8462	43.1656	91.5539	42.0037	31.655	60.0944	47.1083	9.29408	54.9745	27.3411
34.2228	74.4111	29.0956	191.725	24.3729	83.4933	50.7064	13.9038	45.3538	163.441	36.4976	62.2617	33.0236	130.695	104.296	20.5734	84.1286	70.8239	89.236	32.4902	51.6585	33.5767	43.5751	92.3435	42.1022	32.1807	60.0764	47.08	9.185	54.6117	27.0229
33.7633	74.7897	28.94	196.112	24.0576	83.5798	50.507	13.9021	45.7757	163.384	36.6479	62.3363	32.9836	130.126	105.203	20.2389	84.0396	71.4668	94.4543	32.7771	52.6591	34.475	44.0725	92.7149	42.3625	32.7976	59.9994	47.1734	9.0768	54.5347	26.8014
33.6428	75.1066	28.885	200.998	23.8041	83.6126	50.2751	13.9608	45.9219	163.122	36.4023	62.4176	33.1535	129.431	105.571	19.7786	84.0675	71.7151	98.3061	32.9889	53.236	36.0709	44.4361	92.6284	42.5465	33.3442	60.0153	47.5441	8.98891	54.5735	26.8338
33.3742	74.7989	28.9466	204.876	23.428	83.3682	50.1413	14.0445	45.9501	162.715	35.9767	62.2893	33.3351	129.238	105.971	19.6077	84.0386	71.9975	101.169	33.1471	53.487	37.9257	44.9915	93.0015	42.7771	33.7398	60.0417	47.8448	8.9769	54.566	27.0578
33.1346	74.8895	28.9806	208.695	23.1113	83.334	50.0722	14.0985	45.9552	161.745	35.747	61.9402	33.2827	129.164	106.656	19.6427	83.8664	72.371	102.651	33.4163	53.6036	39.0971	45.9955	93.8174	42.8815	34.4025	60.0894	47.9038	9.06692	54.5504	27.2279
32.7913	74.7872	28.9903	211.625	23.1125	83.4665	50.1529	14.2241	45.9388	160.596	35.6356	61.6109	33.0672	128.808	107.258	19.679	83.6274	72.8616	104.646	33.6616	53.7718	39.5181	47.0182	94.7064	42.9889	35.0944	60.2154	47.8665	9.18703	54.4991	27.1901
32.2611	74.1368	29.1482	216.557	23.0212	83.1873	50.1764	14.3081	46.0406	159.518	35.4772	61.3366	33.0864	128.514	108.173	19.775	83.4387	73.2125	106.564	33.7272	54.042	39.7422	47.5078	95.1809	43.0197	35.4615	60.2611	47.631	9.35458	54.5558	27.0402
31.5609	74.1797	29.369	219.606	22.9361	82.6249	49.816	14.3138	45.9908	159.041	35.2166	60.9815	33.3314	128.539	108.617	19.9315	83.3875	73.4033	107.429	33.7361	54.497	40.0884	47.8937	95.6991	43.0665	36.0073	60.1052	47.663	9.42814	55.0008	26.7877
30.9126	74.2772	29.6776	220.291	22.8617	82.2138	49.2959	14.3006	46.2159	158.07	34.8789	60.3553	33.2991	128.627	109.182	20.0122	83.3293	73.6782	108.025	33.9098	55.1855	40.4079	48.3316	96.3447	43.2787	36.9547	59.8714	47.793	9.46786	55.3817	26.6228
30.3838	73.9465	29.7702	222.439	22.5558	81.7827	49.1737	14.1987	46.3805	156.493	34.8205	59.6034	33.126	128.573	109.677	20.0238	83.2985	73.8493	109.464	34.3096	55.6265	40.8149	48.9899	97.3014	43.4074	37.5022	59.8756	47.6809	9.51116	55.306	26.4294
30.0544	74.1993	29.7088	225.965	21.8526	80.6074	48.9458	14.161	46.029	155.099	34.7063	59.257	33.0138	128.092	109.853	20.0033	83.3444	73.7668	111.279	34.697	56.0341	41.5108	49.1849	98.0765	43.5681	37.6165	59.8514	47.4406	9.55221	55.2176	26.1583
29.6535	74.5287	29.5657	229.223	21.3792	79.4083	48.7531	14.1391	45.5033	154.438	34.3748	59.1724	32.7277	127.555	110.031	20.0083	83.4574	73.7981	112.336	34.8835	56.4062	42.4347	49.422	98.0822	43.6317	37.7653	59.6307	47.3952	9.60203	55.0499	25.6266
29.2299	74.4418	29.456	231.161	21.037	79.0127	48.7443	14.112	45.2366	153.567	34.2866	58.8952	32.2534	127.063	110.07	20.0969	83.6685	74.1277	113.015	35.0568	57.0488	43.249	49.9954	97.6796	43.6537	38.0575	59.2488	47.1269	9.6859	54.7737	25.1273
28.9442	74.2649	29.2423	232.661	20.5251	79.0574	48.6789	14.0844	45.199	152.02	34.3841	58.4359	32.2296	126.601	110.706	20.1488	83.4008	74.561	113.923	35.2729	57.7529	43.8726	51.0721	97.7061	43.6742	38.3012	58.8239	46.6949	9.72806	54.6574	24.8457
28.8635	73.5289	29.1238	236.258	20.205	79.1319	48.6518	14.063	45.1768	150.009	34.3368	58.0092	32.1881	126.267	111.107	20.2749	82.768	74.6297	114.716	35.4038	58.4839	44.572	52.061	98.1181	43.6715	38.425	58.6642	46.8276	9.71846	54.6008	24.7779
28.736	73.3727	29.1319	237.387	20.189	79.2637	48.5994	14.2145	45.1031	148.334	34.4677	57.5484	31.8968	125.832	110.623	20.3904	82.2813	74.2572	115.168	35.5737	59.0932	45.577	52.8945	98.3282	43.868	38.5632	58.5506	47.2064	9.69262	54.3262	24.6587
28.3532	73.1304	29.0598	236.85	20.1218	79.4273	48.7366	14.2927	45.0037	147.123	34.6828	57.082	31.7799	125.418	110.185	20.3673	82.0781	73.7823	115.476	35.956	59.428	46.3338	53.2127	98.7835	44.0353	38.8519	58.5188	47.2699	9.70696	54.0363	24.5627
27.8548	72.6038	28.9158	239.424	19.8351	79.2716	48.9115	14.3033	44.9716	146.602	34.7229	56.8314	31.9706	125.241	109.686	20.4536	81.9326	73.6189	115.562	36.3666	59.8653	46.8687	53.7169	99.1282	44.0686	39.0555	58.3764	47.2251	9.72542	53.79	24.3037
27.2677	72.522	28.8474	239.296	19.5702	79.2455	48.8353	14.2759	44.9399	145.289	34.9245	56.3528	32.1829	125.248	108.845	20.629	81.6971	73.5984	115.413	36.5059	60.4404	47.2191	54.66	99.269	43.9573	39.4109	58.2508	47.1648	9.72665	53.7648	23.7219
26.9292	72.0037	28.8674	237.867	19.5753	79.3915	48.7729	14.2862	44.9046	143.644	35.0771	55.738	32.0715	124.759	108.21	20.6968	81.1735	73.223	115.311	36.5997	60.9475	47.4608	55.3811	99.4913	43.7946	39.8608	58.4121	47.3133	9.73101	53.5626	23.3465
26.8452	71.7036	28.9607	238.147	19.639	79.417	48.9586	14.3043	44.6667	142.68	35.1009	55.2241	31.857	124.127	107.251	20.7056	80.7761	72.4995	115.563	36.7619	61.2034	47.705	55.9639	99.6893	43.7223	40.2036	58.6973	47.6636	9.73098	53.4828	23.3135
26.7881	71.9486	29.0162	237.075	19.5753	79.3954	48.9193	14.3292	44.5063	142.108	34.982	54.849	31.7919	123.773	105.891	20.7521	80.61	71.9329	115.654	36.9794	61.5128	47.9879	56.7037	100.054	43.7645	40.3235	59.0089	47.9216	9.71545	53.2341	23.1168
26.7256	72.1095	28.9404	236.967	19.4642	79.2314	48.9394	14.3488	44.5847	141.154	34.8026	54.6723	31.8066	123.568	104.209	20.6825	80.3516	71.8044	116.117	37.311	62.0151	48.3681	57.7631	100.535	43.6708	40.2868	59.3014	47.8041	9.76256	52.7003	22.8393
26.7224	72.1874	28.8489	237.777	19.5133	79.3675	49.0392	14.3614	44.2954	139.638	34.6173	54.0591	31.807	123.256	103.301	20.6234	79.9408	71.6819	117.752	37.5776	62.5341	48.7854	58.7672	100.935	43.5767	40.1281	59.5496	47.8896	9.81932	52.3408	22.7604
26.9199	72.2644	28.8767	238.482	19.5678	79.4301	49.0209	14.3054	43.6653	138.861	34.4913	52.9099	31.7833	122.516	103.023	20.5591	79.4326	71.2476	118.488	37.7627	62.9542	49.106	59.4382	100.924	43.4726	40.1512	60.0589	48.0182	9.82096	52.4919	22.6021
27.1243	72.3831	28.8969	238.305	19.4993	79.5214	48.9068	14.2019	43.3654	138.565	34.4768	51.9892	31.7416	121.866	102.437	20.458	78.4561	70.6599	118.495	37.8827	63.1687	49.5727	59.9406	100.839	43.3278	40.4585	60.5407	48.449	9.79916	52.9243	22.2182
26.9182	72.8782	28.9128	238.856	19.3879	79.4822	48.9317	14.1546	43.2346	137.985	34.4348	51.0497	31.7187	121.822	102.374	20.2413	77.1103	70.5217	119.4	37.9814	63.4177	50.0293	60.396	100.991	43.2272	40.6587	60.2647	48.8969	9.77623	52.8311	21.7648
26.4996	73.187	28.8864	239.329	19.2825	79.6356	49.0873	14.1097	43.1653	136.972	34.4073	49.521	31.7562	122.115	102.78	20.1131	75.7199	70.6033	119.693	38.0405	63.8846	50.4819	60.8129	101.293	43.0112	40.6111	59.4	49.0951	9.75408	51.9892	21.3898
26.3389	73.4264	28.7632	239.431	19.1574	80.1092	49.2444	13.9944	43.3177	135.455	34.414	48.303	31.791	122.16	102.951	20.0836	74.352	70.5213	119.512	38.1667	64.3474	50.848	61.3568	101.456	42.7776	40.4328	58.5858	49.1034	9.71623	51.1457	21.1355
26.0832	73.6841	28.5783	238.988	19.0146	80.5069	49.2452	13.9562	43.3012	135.124	34.4932	47.6244	31.9004	121.757	102.91	19.9753	72.7799	70.3025	118.94	38.4705	64.5226	51.3407	62.5377	101.486	42.5757	40.2338	58.2633	49.0542	9.66612	50.8552	20.9824
25.8054	73.5836	28.2446	238.553	18.8607	80.5092	49.1337	13.9247	43.6194	134.195	34.5836	47.1049	32.0301	121.969	102.903	19.991	71.6295	69.9342	118	38.6435	64.7456	51.7307	63.8443	101.538	42.3526	40.1336	58.1582	48.7506	9.64372	50.9076	20.8617
25.7468	73.6379	27.7767	238.651	18.7926	80.2615	49.1355	13.8623	44.2129	132.93	34.7582	46.5398	31.9401	122.946	102.841	20.096	70.413	69.3425	117.543	38.7828	65.0114	52.0274	64.4536	102.042	42.2093	40.1523	57.3767	48.2396	9.62943	50.9837	20.7343
25.7458	73.3639	27.6555	239.554	18.9058	80.0943	48.9481	13.8007	44.3558	131.353	34.8022	45.9453	32.0146	123.412	102.696	20.1683	69.1234	68.7783	116.933	38.8405	65.2851	52.7299	64.6067	102.569	42.136	40.1588	55.9939	47.7608	9.60809	50.6877	20.5992
25.566	72.9816	27.6702	239.25	18.9548	79.9007	48.5947	13.8635	44.3261	129.221	34.7459	45.5047	32.3433	123.084	102.895	20.2221	68.0492	68.547	116.316	38.9148	65.5373	53.7469	64.7646	102.412	42.0763	39.8782	54.8346	47.6302	9.5735	50.5551	20.4828
25.304	72.5737	27.6423	239.323	18.9298	79.5537	48.5244	13.8631	44.1124	127.338	34.5572	44.9897	32.7884	122.477	103.766	20.2358	67.2402	68.0682	116.183	39.0557	65.4145	54.7013	65.7545	102.234	42.0842	39.404	54.5564	47.4647	9.52396	50.4766	20.3561
25.1426	71.93	27.609	240.608	18.9064	78.8942	48.5041	13.8454	44.2639	125.02	34.4331	44.3982	33.0673	122.379	104.577	20.1624	66.5205	67.1187	116.487	39.1264	65.3246	55.3515	66.8994	102.074	41.9447	39.1305	54.646	47.0401	9.4789	50.0892	19.8838
25.071	71.3484	27.6154	241.167	18.833	78.5409	48.0789	13.8239	44.6122	122.456	34.4018	44.2041	33.2794	122.833	104.997	20.1653	65.7291	66.5022	117.008	39.0942	65.4116	55.6156	67.5374	102.172	41.1556	38.9474	54.6125	46.3916	9.48756	49.5122	19.3227
25.0809	70.9857	27.6879	240.56	18.7974	78.4403	47.6464	13.8064	44.8518	120.26	34.4441	44.1777	33.8311	123.183	105.252	20.0731	65.0192	66.2654	117.021	38.8422	65.8775	55.6267	67.7732	101.627	40.6193	38.6957	54.3636	45.8957	9.53402	48.8178	19.0131
25.1967	70.6086	27.7928	239.108	18.7116	77.7198	47.1569	13.8049	45.7016	117.964	34.122	44.1323	34.2641	123.07	105.142	19.8944	64.4816	65.4568	117.669	38.6507	66.1197	55.6994	67.8468	99.9625	40.135	38.4616	54.0575	45.3963	9.55563	48.1635	18.7269
25.2823	70.4681	28.0124	237.272	18.5587	76.4395	46.7793	13.7669	46.4608	115.95	33.8885	43.9889	34.6511	122.686	105.099	19.875	63.676	64.2435	118.273	38.4506	65.7436	55.9263	67.9145	97.8782	39.8441	38.2968	53.9225	45.1973	9.45693	47.8151	18.5164
25.135	70.1803	28.2311	237.704	18.3655	75.6906	46.5428	13.6766	46.602	113.863	33.6517	43.8786	35.0035	122.879	105.426	19.9231	62.3292	63.2533	118.02	38.1439	65.4788	56.2973	68.0463	96.2119	39.672	38.2546	53.8928	45.1985	9.36761	47.5677	18.2529
24.9298	69.6071	28.2997	239.854	18.2695	75.8849	46.1173	13.5679	47.2409	112.614	33.3459	43.6805	35.1462	123.038	105.463	19.9367	61.3922	62.572	118.193	37.7863	65.6094	56.6606	68.3791	95.0165	39.6134	38.2714	53.69	44.9806	9.34563	47.4154	18.0971
24.8168	69.2272	28.1853	240.703	18.2231	76.0668	45.8637	13.3627	47.8322	112.235	33.4101	43.1736	35.1707	123.01	105.408	19.9592	60.7057	62.1231	118.537	37.6135	66.0068	56.908	68.653	94.3195	39.5109	38.105	53.3389	44.6686	9.3103	47.3202	18.0132
24.7205	68.942	27.997	241.094	18.1399	75.8949	45.8848	13.2604	48.4022	111.841	33.4145	42.9106	34.9681	123.052	105.451	19.8218	60.298	61.759	118.485	37.8347	66.7627	57.2231	68.7194	93.7941	39.4303	37.9166	53.4047	44.129	9.26539	47.244	17.6952
24.6541	69.013	27.8172	242.157	18.1299	75.253	46.0434	13.1293	48.6575	111.473	33.1655	42.9449	34.8562	122.918	105.141	19.6664	59.9113	61.3087	118.701	38.034	67.387	57.5153	68.5921	92.9656	39.7404	37.5289	53.699	43.3389	9.22169	47.1279	17.5263
24.5981	69.1366	27.7417	244.343	18.1144	74.6789	46.1822	13.1084	48.8006	110.936	32.6161	42.8998	34.9887	122.055	104.732	19.513	58.825	60.5856	118.91	37.9046	67.745	57.6832	68.7342	91.8644	39.9219	36.9814	53.705	42.9028	9.18202	46.9434	17.5046
24.4973	69.2742	27.7598	247.212	18.0892	74.392	46.236	13.1309	48.9818	109.856	32.2545	42.8422	34.9019	119.962	104.674	19.4984	57.6846	59.7433	118.922	37.6818	68.2348	58.0565	68.8754	91.3708	39.8424	36.9125	53.5674	42.7153	9.16286	46.6852	17.498
24.4131	69.8	27.8705	248.159	18.0564	73.8665	46.1015	13.0749	49.1389	107.896	32.128	42.777	35.0544	118.01	104.41	19.5735	56.4533	58.8457	119.334	37.7618	68.8719	58.5402	68.8556	91.2992	39.7057	37.2959	53.6144	42.6914	9.14006	46.5079	17.342
24.302	70.2955	27.9643	249.28	18.0185	72.9207	45.7984	12.9354	49.5961	106.011	31.8445	42.623	35.2448	116.523	103.372	19.7434	55.7775	57.9327	119.783	38.3939	69.2761	58.7387	68.7494	90.3752	39.1927	37.7605	53.7486	42.5783	9.13212	46.3228	16.9951
24.2228	69.9642	28.119	251.015	17.9424	71.7494	45.7212	12.848	50.0982	105.084	31.8257	42.3012	35.4582	115.017	102.861	19.8047	55.5201	57.2302	119.985	39.0297	69.4232	58.9004	68.8528	88.6707	38.6904	38.0025	53.8036	42.612	9.1261	45.7721	16.6911
24.1786	69.7276	28.2433	254.079	17.8217	70.9187	45.4181	12.7647	50.5332	104.671	31.7396	42.0901	35.7858	113.844	102.579	19.6377	55.1695	56.9239	120.408	39.0868	69.8218	59.4083	68.7244	87.4484	38.4294	38.0569	53.7509	42.4362	9.11127	45.3219	16.4657
24.18	69.4296	28.3252	256.531	17.6601	70.5966	44.8062	12.6812	50.5531	103.882	31.4837	42.0647	36.2779	112.669	102.312	19.4714	54.734	56.2157	120.784	39.0777	70.0151	60.1549	68.3309	86.8132	38.2075	38.2176	53.3526	41.935	9.14093	45.0913	16.3065
24.1835	69.1888	28.2262	256.839	17.5132	70.1832	44.4324	12.493	50.1699	102.168	31.0609	42.0879	36.4772	111.581	102.096	19.4625	54.1011	54.799	120.585	39.2839	70.0431	60.5557	68.0473	86.6457	38.0818	38.6602	53.1283	41.4877	9.15334	45.0407	16.3432
24.1838	69.2978	28.1618	256.906	17.522	69.5423	44.4336	12.2162	49.9747	100.711	30.7262	41.92	36.3526	110.383	101.261	19.5705	53.1695	53.9135	120.63	39.2623	70.1721	60.5653	67.799	86.5068	38.189	39.3846	53.1927	41.1718	9.1328	45.3603	16.4624
24.1622	68.9397	28.0967	256.782	17.601	68.5771	44.3886	12.1603	50.1263	99.6235	30.3845	41.758	36.4607	108.996	99.6977	19.7434	52.7238	53.4784	120.86	39.1349	70.2316	60.7339	67.5978	86.5231	37.8012	39.3667	53.323	40.8133	9.06654	45.6265	16.5444
24.1044	68.4429	28.0241	256.759	17.5461	66.9272	44.3547	11.9926	50.6064	99.4168	30.342	41.6375	36.913	107.233	98.0909	19.9498	52.6176	52.8628	121.062	39.0182	70.4082	61.1107	67.5604	86.8314	37.3875	39.194	53.055	40.5262	9.02695	45.4793	16.6026
24.0788	68.7604	27.9535	256.508	17.4343	65.6781	44.3753	11.8506	50.7196	100.032	29.9694	41.5325	37.2081	105.565	97.1809	20.0643	52.2995	52.0446	121.021	38.8423	70.6282	61.4768	67.6084	87.3708	37.2639	38.7792	52.5101	40.9994	8.93832	45.162	16.6341
24.0648	68.8252	27.9136	254.229	17.3627	65.3702	44.1983	11.7	50.7582	100.109	29.5226	41.4158	37.1029	104.68	96.6559	20.0868	52.315	51.6248	120.796	38.5871	70.7848	61.5992	67.7748	87.5495	37.2588	38.4604	52.366	42.2556	8.84159	44.9546	16.6585
24.062	68.4863	27.9347	253.003	17.3663	65.3012	44.008	11.5741	50.7489	99.6453	29.3694	41.4397	37.0741	103.822	96.3329	20.1154	52.4996	51.9831	120.259	38.4759	70.3812	61.3733	67.6118	87.4414	37.2049	38.4287	53.0717	42.3007	8.80279	44.8151	16.6441
24.0575	68.4515	27.6451	251.444	17.3215	64.8116	44.3034	11.4971	50.8196	98.4411	29.0506	41.3528	36.9842	102.399	95.7785	20.2099	52.5571	52.5563	119.76	38.3228	69.5675	61.145	67.9478	87.851	37.0469	38.4245	53.7922	42.2483	8.7754	44.9047	16.6619
24.0238	68.3233	27.4946	249.865	17.2042	64.1239	44.5345	11.4087	50.4391	97.1432	28.7251	41.1026	37.2051	100.77	94.8641	20.1903	52.4582	52.615	117.851	38.1998	68.9637	60.8988	68.5065	88.2149	36.6298	38.3269	53.7474	42.3949	8.72318	45.018	16.6223
23.9559	68.2203	27.3311	249.088	17.1393	63.3324	44.1516	11.4071	49.8825	96.3941	28.4772	40.9299	37.3413	98.9892	93.73	20.1923	52.2353	52.1061	115.244	38.1109	68.975	60.7419	68.6847	88.3778	36.3355	38.2135	53.4527	42.4873	8.61118	44.9959	16.5986
23.8371	68.5816	27.3049	246.361	17.1655	62.6783	43.8543	11.4097	49.5919	95.8863	28.2051	40.7883	37.5553	97.7328	93.3446	20.2956	51.8428	51.6353	110.514	37.7015	68.9111	60.8212	68.7914	88.432	36.2488	38.115	53.5339	42.6383	8.54819	44.7803	16.7004
23.8095	68.3818	27.3619	242.677	17.1837	62.5007	43.9195	11.3993	49.5131	95.4914	28.1204	40.4691	37.6646	97.014	92.5979	20.4747	51.3579	51.1202	107.43	37.4204	68.5448	60.7729	68.8893	88.3728	36.2707	37.7576	53.7689	42.6401	8.51003	44.6569	16.7833
23.7487	68.3493	27.3486	240.673	17.207	62.3567	44.0729	11.3712	49.4896	94.9769	27.8447	40.3987	38.031	96.7043	92.0846	20.6462	51.3722	50.3082	105.195	37.294	68.0908	60.7841	68.95	88.4957	36.304	37.497	53.7113	42.2721	8.47295	44.7249	16.7556
23.5333	68.3793	27.2239	238.627	17.1594	62.539	44.2558	11.3213	49.4454	94.4568	27.7643	40.4624	37.9985	96.3707	91.6864	20.815	51.2643	49.7719	101.972	37.1742	68.082	60.7318	68.9824	88.7753	36.3166	37.1749	53.4076	41.6537	8.37241	44.6871	16.7434
23.3565	67.5413	27.1017	234.385	17.141	62.6118	44.3446	11.192	49.3686	94.164	27.9203	40.2394	37.8545	95.5894	90.908	20.9467	50.9525	49.5673	100.402	37.0659	68.6395	60.4533	68.8604	89.1729	36.2526	36.9749	53.1536	41.2091	8.27816	44.6882	16.7143
23.3232	66.775	27.0284	233.934	17.0644	62.2904	44.3685	11.0126	49.3705	94.4409	27.8776	39.4054	37.7098	94.6221	90.3339	20.955	51.2113	49.2477	98.8588	37.0289	68.921	60.1669	68.7825	89.3574	36.0218	36.6758	52.9276	41.2335	8.22222	44.7159	16.6205
23.2337	66.9298	26.9844	233.542	17.0121	61.9099	44.3238	10.9157	49.5116	94.7681	27.735	38.5917	37.4894	93.6836	89.637	20.9262	51.4708	48.7965	98.0558	37.1524	68.9149	59.7517	68.8335	89.0561	35.7265	36.1863	52.8235	41.1625	8.16953	44.6338	16.4576
23.1087	66.9121	26.9445	232.663	17.0473	61.787	44.3221	10.7906	49.6096	94.5138	27.6499	38.5559	37.5024	93.1684	88.8746	20.9407	51.5437	48.2167	97.549	37.1633	68.745	58.9972	68.8037	88.6134	35.5895	35.7418	52.8215	41.1956	8.04902	44.5369	16.3479
23.1237	67.0819	26.8231	231.067	17.0054	61.8708	44.1108	10.7545	49.5656	94.0674	27.7386	38.8412	37.7289	92.8913	87.9684	20.9886	50.9913	47.8467	96.5245	36.9627	68.4837	58.077	68.1854	88.3848	35.5434	35.6024	52.6232	41.1315	7.85746	44.5086	16.2487
23.0992	67.7651	26.659	229.422	16.9597	61.7635	44.0746	10.7613	49.3824	93.9836	27.6874	38.7423	37.8146	92.7861	86.6065	21.0111	50.3055	47.569	95.0471	36.9815	68.8221	57.51	67.5009	88.3585	35.6921	35.4455	52.2881	41.3412	7.71644	44.5589	16.1378
22.8914	68.3511	26.2725	231.091	16.9424	61.3754	44.3077	10.7012	49.2464	94.2311	27.5284	38.4699	37.9825	92.5931	84.9868	21.0577	50.2636	47.0505	93.5669	37.4823	69.1039	57.345	67.36	88.562	36.076	35.0692	51.9442	41.8489	7.64274	44.4305	16.0851
22.6281	68.608	26.1508	230.592	16.8702	60.98	44.4391	10.6891	49.3385	94.3357	27.3911	38.3312	38.3178	92.2117	83.6596	21.0963	50.3736	46.5776	92.7584	37.817	69.616	57.1998	67.1838	88.696	36.3252	34.7309	51.6654	42.5592	7.52987	44.4859	16.0745
22.6737	68.4685	26.1842	228.327	16.6701	60.9418	44.5354	10.6069	49.3763	93.9742	27.0904	38.3713	38.5845	91.7231	83.5209	21.1397	50.115	46.3363	92.0897	37.9821	69.6635	57.1219	66.8921	88.6944	36.3114	34.3177	51.5308	43.1576	7.4072	44.8101	16.0058
22.8982	68.0846	26.1097	226.194	16.2763	61.0194	44.5227	10.4003	49.3589	93.5289	26.7855	38.4947	39.0315	91.5347	83.3111	21.1272	49.7446	46.1446	91.2884	38.0804	69.0621	57.223	66.6123	88.4264	36.2648	33.9366	51.4588	42.8511	7.33947	44.5344	15.733
22.795	67.8409	26.3196	223.591	16.0304	61.2431	44.415	10.2522	49.3024	92.8215	26.4834	38.5947	39.385	91.6793	83.1001	21.0294	49.633	45.8417	91.0276	38.0826	68.9802	57.1636	66.2345	88.0806	36.4222	33.5937	51.2441	42.79	7.22098	44.2505	15.403
22.792	67.8559	26.3515	222.438	16.0696	60.8226	44.2802	10.0346	49.213	91.807	26.2307	38.4942	39.8413	91.7512	82.8034	21.0364	49.5663	45.3638	91.7143	38.0746	69.2291	56.7466	65.837	87.9328	36.6637	33.3814	50.736	42.8274	7.0394	44.1975	15.0797
22.998	68.1993	26.3028	223.45	16.0295	60.2367	44.0165	9.96023	49.3068	91.1783	26.0196	38.2609	40.2115	91.7756	82.479	21.1864	49.5215	44.9678	91.6744	37.7982	69.3679	56.4239	65.5554	88.2483	36.8959	33.2959	50.2518	42.8761	6.86361	44.1985	14.8761
23.0528	68.0029	26.2455	224.163	15.845	59.9397	43.9173	9.93707	49.3521	90.9218	25.9657	38.2377	40.346	91.3018	82.3682	21.2875	49.5102	44.7797	91.4254	37.5305	69.1944	56.2751	64.8629	88.1593	36.8733	33.1605	49.9756	42.7708	6.77636	44.2612	14.7455
23.033	67.2817	26.162	223.481	15.6658	59.7562	43.795	9.90837	49.5457	90.8442	25.8	38.3597	40.2541	90.2133	81.8075	21.4253	49.3178	44.8324	91.4019	37.2769	68.9265	55.846	64.1278	87.8246	36.6217	32.8272	49.5155	42.3443	6.67331	44.0132	14.7095
22.8765	67.5942	26.0893	223.428	15.482	59.1516	43.5483	9.85125	49.6339	90.4629	25.6181	38.3109	40.2703	89.09	81.6957	21.5968	48.8801	44.7239	91.4624	37.0718	68.6922	54.8972	63.6019	87.3735	36.1993	32.4845	49.0731	42.0262	6.56795	43.5325	14.5887
22.6019	67.3201	26.1023	223.086	15.3891	58.087	43.4186	9.77555	49.7404	89.9343	25.4333	38.1488	40.4561	88.7417	81.0934	21.6809	48.5092	44.3578	91.4045	36.9442	68.4379	53.9741	63.2213	86.6978	36.075	31.9972	48.9257	41.8059	6.48184	43.3857	14.4625
22.4264	66.1687	26.2692	221.233	15.3752	57.2936	43.4296	9.70989	49.7233	89.6104	25.4188	38.0619	40.5404	88.713	80.859	21.7052	48.5151	44.2124	91.4973	36.9141	68.5316	53.4973	62.871	86.0305	36.1992	31.6938	48.7578	41.3012	6.38093	43.3623	14.3781
22.2423	65.8023	26.3812	220.343	15.2751	57.0202	43.1123	9.68998	49.649	88.7962	25.4201	38.0158	40.6771	88.3499	80.9664	21.7048	48.4687	44.0965	90.6863	36.8093	68.5688	53.2842	62.3057	85.8981	36.2549	31.5557	48.4058	41.2143	6.31948	43.3633	14.3031
21.8346	65.7574	26.4363	219.424	15.0235	56.9772	42.7506	9.64355	49.6296	87.4386	25.2299	38.1635	40.6321	87.5712	81.1759	21.5807	48.6297	43.6224	88.7053	36.4583	67.8582	53.1371	61.6299	85.3539	36.1628	31.5267	48.0518	41.482	6.2737	43.2283	14.2306
21.4224	65.6719	26.5656	218.292	14.8132	57.1157	42.2933	9.62911	49.815	86.3997	25.1221	38.0925	40.7991	86.7764	80.7289	21.5275	49.0622	42.7664	88.402	36.192	67.3182	52.9491	60.8056	84.8891	35.9726	31.7027	47.9441	41.759	6.20505	42.8294	14.2712
21.3325	65.4692	26.5895	217.901	14.7407	57.041	41.7368	9.62688	50.2875	85.8875	25.0899	37.8272	41.0164	86.2516	80.2085	21.6196	49.345	42.1558	88.534	36.1958	67.3583	52.7611	60.1953	84.6492	35.6609	31.848	47.6947	41.6324	6.1118	42.2036	14.2722
21.2589	65.4971	26.7575	216.911	14.5313	56.5424	41.3566	9.55858	50.5096	85.6555	25.0565	37.4203	41.2917	86.1227	80.134	21.6579	49.2998	41.9415	88.1323	36.1319	67.386	52.5024	60.0539	84.8002	35.4863	31.652	47.1415	41.0363	6.08345	42.0254	14.1602
21.0235	65.6719	26.8025	217.977	14.4424	55.7447	41.0746	9.52435	50.844	85.6581	24.9475	37.3112	41.6999	85.9451	80.3151	21.5832	49.3359	41.9595	88.4603	36.1772	66.965	52.2067	60.1759	84.8428	35.5437	31.2822	46.5945	40.5009	6.00598	42.0793	13.9725
20.8161	66.1391	26.8224	220.473	14.4193	55.1956	40.7188	9.4728	51.6934	85.8454	24.8459	37.1844	41.8587	85.2393	80.3315	21.5745	49.4348	41.8183	88.6112	36.1912	66.5056	51.9438	59.8684	84.3159	35.4054	31.0198	46.2091	40.2437	5.92573	41.8384	13.7213
20.6077	66.2534	26.8934	220.099	14.4019	55.0359	40.5208	9.35403	51.8216	85.6737	24.5674	36.9693	41.9339	84.0343	80.0565	21.6156	49.5671	41.4497	90.5506	36.191	66.266	51.592	58.6486	83.6807	35.1333	30.8363	46.0209	39.7024	5.84726	41.5162	13.4882
20.441	65.8979	27.0036	220.524	14.4458	54.6459	40.4829	9.30831	51.3575	85.4267	24.2185	36.8153	42.2867	83.2197	79.7345	21.6786	49.4231	40.8848	92.2115	36.2137	66.0213	51.1562	57.5964	83.5057	34.7918	30.7813	45.9703	38.7535	5.7411	41.2884	13.3061
20.1739	66.0223	27.1249	223.581	14.5578	54.155	40.3086	9.29049	51.003	85.3673	23.9989	36.8287	42.4429	83.0117	78.9801	21.727	49.2443	40.2508	92.6279	36.1465	65.9406	50.7049	57.4452	83.5209	34.2985	30.7474	45.9542	38.1938	5.59089	41.1121	13.2542
19.7556	66.2305	27.252	223.909	14.6228	53.5675	40.0972	9.18101	50.7222	85.498	23.9586	36.9429	42.3584	82.6193	78.6195	21.6719	49.2374	39.7861	93.0851	35.9088	65.8737	50.3339	57.2598	83.1752	34.0589	30.585	45.6437	37.9264	5.50495	41.1421	13.267
19.3995	66.8818	27.3645	222.054	14.6569	53.0497	40.0161	9.08007	50.4127	85.2503	23.943	37.0098	42.2893	81.6686	78.3205	21.6577	49.3405	39.6134	93.0487	35.7594	65.8109	49.9148	56.913	82.7715	33.9919	30.5636	45.1626	37.9761	5.43694	41.0655	13.1994
19.2425	67.1345	27.4641	220.937	14.6105	52.8561	39.8552	9.0707	50.2544	84.5705	23.813	37.0608	42.465	80.9706	78.126	21.7417	49.475	39.3937	92.6538	35.632	65.8935	49.4516	56.1404	82.7219	33.9597	30.6352	44.7154	38.2434	5.36925	40.6387	13.0989
18.9588	67.1625	27.5747	220.283	14.4954	52.689	39.6906	9.03856	49.9698	84.1363	23.6564	36.9528	42.534	80.6907	77.5687	21.8524	49.453	39.2447	93.1202	35.3061	65.7104	49.2031	55.3793	83.0085	33.914	30.462	44.1056	37.9658	5.3115	40.2035	13.1624
18.5815	67.38	27.5538	218.531	14.3317	52.4803	39.5346	8.98779	49.9473	84.1049	23.5356	36.7061	42.4713	80.433	77.3018	21.989	49.3609	39.3129	93.4676	34.9198	65.3775	48.8405	54.4299	83.5892	33.8008	30.6639	43.4623	37.8085	5.22888	40.1203	13.2134
18.1187	67.6628	27.648	217.828	14.1888	52.0685	39.3302	8.9587	49.6904	84.1474	23.3981	36.5796	42.3528	78.5307	77.5787	22.1375	49.3658	39.3459	92.9499	34.7735	65.0593	48.1823	53.5444	84.1209	33.7534	30.7074	43.0134	37.6876	5.1692	39.8746	13.2031
17.9197	67.4922	27.8644	216.387	14.097	51.6233	39.0269	8.90927	48.4735	84.0749	23.2153	36.4213	42.1575	75.7249	77.3442	22.1766	49.3824	39.188	91.5594	34.8071	64.9875	47.4463	52.9983	84.1629	33.8569	30.6648	42.942	37.6039	5.08053	39.447	13.1752
17.8656	66.8271	27.9684	211.986	14.0411	51.2677	38.7133	8.81732	47.5201	83.3528	23.0139	36.2614	42.029	73.7712	76.4567	22.0795	49.2378	39.0487	90.4598	34.7793	65.0255	46.6803	52.702	83.9596	33.9281	30.6339	42.7954	37.4706	5.02971	38.8583	13.1307
17.8018	66.3517	27.8501	208.696	13.9443	51.1937	38.6092	8.72685	47.0013	82.455	22.8403	36.1329	41.6213	72.9058	75.7271	21.9972	49.1523	38.9876	90.3252	34.6162	64.6484	46.107	52.2795	83.8226	33.9053	30.5324	42.263	37.4413	4.93142	38.4228	13.0639
17.766	66.124	27.6813	205.288	13.8054	51.2428	38.285	8.61392	46.6818	81.8354	22.8506	36.1107	41.0431	72.623	75.177	22.0311	49.0885	38.9155	90.2915	34.4243	64.58	45.7779	51.7158	83.5308	33.9439	30.32	41.704	37.4752	4.84414	38.2175	13.021
17.6997	65.9984	27.8588	201.911	13.6884	51.4877	38.1246	8.53081	46.6777	81.7752	22.8978	36.1587	40.4777	72.029	74.9451	22.0724	48.9768	38.7299	90.1989	34.2648	64.297	45.5018	51.5358	83.391	33.9004	29.9683	41.4226	37.6056	4.74555	38.1357	12.9776
17.6566	65.7717	28.205	197.215	13.4774	51.4259	38.1552	8.52419	46.523	81.7371	22.9177	36.1143	40.0535	70.6496	74.6507	21.9754	48.8102	38.4102	89.4664	34.1748	63.4283	45.2101	51.3842	83.6845	33.8314	29.6592	41.4191	37.57	4.64329	37.9118	12.9175
17.618	65.831	28.4219	193.89	13.2475	50.8339	38.095	8.48132	46.0569	81.4086	22.7685	35.9845	39.6833	69.5834	73.6836	21.7852	48.6462	38.077	88.6774	34.1743	62.4284	44.8801	50.7258	84.1656	33.5735	29.5609	41.2487	37.4581	4.56852	37.7999	12.783
17.5341	66.0817	28.4145	192.134	13.212	49.7477	37.999	8.40669	45.4049	80.9167	22.7084	35.775	39.4218	69.433	73.0508	21.5854	48.6077	37.6079	88.276	34.152	62.0498	44.4059	49.8705	84.4531	33.4731	29.466	40.9849	37.2433	4.50398	37.7635	12.5746
17.4296	66.2038	28.2111	189.697	13.208	49.33	37.9349	8.30082	45.2556	80.4863	22.6548	35.5522	39.2335	69.3269	72.962	21.582	48.5995	37.1782	87.8049	34.0936	61.7985	43.9033	49.5212	84.3119	33.5453	29.2845	40.8657	37.0016	4.44599	37.7994	12.4119
17.3434	66.4137	28.0665	186.862	13.2097	49.4833	37.7592	8.21874	45.4226	80.186	22.6755	35.2936	39.0466	68.265	72.7367	21.8594	48.2222	37.1261	86.9329	33.9271	61.5539	43.3773	49.5056	84.3606	33.6559	29.0936	40.8208	36.7862	4.40515	38.1204	12.3011
17.2595	66.7482	28.2568	182.308	13.1239	49.5891	37.5611	8.16249	45.1491	80.1617	22.6142	35.0849	38.9618	67.0404	72.9304	22.0154	47.6185	37.1957	86.0249	33.7809	61.4538	42.7948	49.2811	84.839	33.3757	28.8725	40.6668	36.6377	4.3265	38.4397	12.2245
17.19	66.7256	28.6488	179.666	13.0089	49.6625	37.0695	8.13332	44.8669	79.9617	22.5382	34.7949	39.0541	66.6112	72.7675	21.9712	47.3423	37.1763	85.1585	33.654	61.616	42.3212	48.81	85.1735	33.1952	28.5608	40.4618	36.4483	4.20474	38.5813	12.1071
17.0634	66.3001	28.751	178.116	12.9612	49.641	36.5446	8.09305	44.547	79.4133	22.4707	34.454	39.1451	66.548	72.4729	21.8844	47.5343	37.0201	83.9677	33.3536	61.3995	41.7432	48.6494	85.2098	33.5611	28.2134	40.1586	36.3038	4.1299	38.8998	11.9979
16.789	66.3794	28.6296	177.289	12.882	49.6415	36.3391	8.04559	43.9909	78.9847	22.4971	34.115	39.042	66.6027	72.5257	21.8122	47.5784	36.7367	82.755	32.9833	61.2488	40.9626	48.4951	85.2737	33.7107	27.7562	39.9089	36.0794	4.06738	39.4701	11.8512
16.4628	66.4735	28.5395	178.574	12.6796	49.6902	35.8161	7.99669	43.366	78.6874	22.4263	33.8172	38.6726	66.7075	72.528	21.6553	47.3325	36.4367	82.1943	32.7063	61.2308	40.3023	48.152	85.3025	33.6389	26.9694	39.6822	35.7297	3.99657	40.0489	11.6111
16.3412	66.144	28.4246	180.183	12.4819	49.7699	35.2926	7.97237	42.8103	78.2212	22.3578	33.5934	38.2823	67.3464	71.8585	21.4467	46.7969	36.2313	81.6184	32.5171	61.0154	39.8525	47.9099	85.2091	33.7244	26.0736	39.3784	35.2339	3.901	40.4797	11.4144
16.2601	65.7227	28.3862	182.144	12.3482	49.9104	34.9591	7.9428	42.0571	77.5934	22.2608	33.43	37.9811	67.979	71.0586	21.266	46.3581	36.1365	81.1012	32.1104	60.8867	39.2519	47.6685	84.8405	33.8007	25.8031	39.1188	34.9935	3.82495	40.4524	11.3405
16.1192	65.4619	28.3747	183.784	12.2437	49.8601	34.8074	7.90383	41.5931	76.5131	22.0666	33.3621	37.6239	68.1313	70.6232	21.1359	46.1743	35.9972	80.046	31.1792	61.0613	38.0315	47.1583	84.6238	33.7859	25.4887	38.9375	34.8418	3.74482	40.586	11.1778
15.9063	65.2011	28.2579	186.354	12.1484	49.8537	34.684	7.8556	41.6065	75.6235	21.6737	33.292	37.3869	68.0555	71.039	21.0065	46.0466	35.7576	79.744	30.2713	61.111	36.355	46.3024	84.6601	33.7254	25.2377	38.6384	34.7955	3.63694	41.0532	11.0634
15.7555	65.5417	27.9386	191.186	12.0048	49.8405	34.6112	7.83993	41.3609	75.1904	21.5329	33.1418	37.2259	68.1071	71.5795	20.898	45.5178	35.6	79.5223	29.9886	60.827	34.7436	45.5184	84.417	33.6714	24.8039	38.1143	34.7056	3.47133	41.3112	11.0098
15.6502	65.9838	27.6903	192.042	11.9065	49.7589	34.3797	7.68372	41.0022	74.812	21.3628	32.9851	37.1179	68.3985	71.2038	20.9151	44.9576	35.5459	78.9852	29.6013	60.6656	33.6067	44.8827	83.8279	33.4299	24.4709	37.4172	34.541	3.39839	41.7264	10.9394
15.5807	66.1671	27.6119	190.816	11.8746	49.4792	34.0128	7.57558	40.8428	73.9952	21.2431	32.8438	36.79	68.8189	71.0696	20.9318	44.6598	35.0458	78.0922	29.0714	60.6221	32.8728	44.0542	83.36	33.1847	24.4121	36.9046	34.3624	3.36491	42.1225	10.8717
15.5005	66.04	27.3488	189.431	11.7413	49.5617	33.6626	7.52701	40.6926	73.0753	21.1961	32.6686	36.3318	68.9736	71.6916	21.0255	44.4368	33.6742	77.7632	28.8826	60.6516	31.9536	43.2333	83.1734	33.0778	24.2004	36.5186	34.1377	3.2904	42.1319	10.7801
15.4297	66.1224	27.2135	187.97	11.5718	49.7103	33.357	7.50479	40.536	72.5318	21.0705	32.4668	36.3423	68.997	71.8295	21.099	44.1857	31.985	77.6344	28.7354	60.7621	31.1877	42.5137	82.9569	33.2234	24.1893	36.1338	33.9674	3.20743	42.0676	10.6652
15.3889	66.699	27.0642	186.995	11.5047	49.5548	33.0602	7.43026	40.1135	72.157	21.1056	32.1775	36.399	68.9034	71.5394	21.1918	44.2124	30.8827	77.5629	28.4362	60.7584	30.9513	41.7454	82.4197	33.2581	24.5857	36.0245	33.0772	3.19337	41.9189	10.5198
15.3521	66.2077	26.8991	185.014	11.3626	49.2724	32.5285	7.34125	39.8285	71.8603	20.8182	31.8556	36.2888	68.6772	71.5019	21.2771	44.2707	30.7364	76.8974	28.0151	60.2768	30.7135	40.7984	81.7495	33.0641	24.2555	35.8909	31.2744	3.17082	41.716	10.1969
15.2901	65.3703	26.7505	182.265	11.2793	48.924	32.1533	7.325	39.6415	71.7735	20.6083	31.6582	35.9928	68.499	72.0105	21.0935	43.9956	30.4848	76.4652	27.6609	60.1199	30.3874	39.9255	81.2673	32.9648	23.5273	35.5235	30.7944	3.15609	41.6211	9.77698
15.1847	65.2945	26.7263	181.039	11.255	48.2467	31.7341	7.29889	39.518	71.562	20.2595	31.4953	35.7934	68.4049	71.8973	20.7821	43.8198	30.1072	75.9598	27.4279	60.1391	30.0017	39.2135	80.9615	33.006	23.1433	34.9854	30.4025	3.13682	41.7724	9.37005
15.0922	65.1979	26.7367	179.732	11.1623	47.2992	31.4646	7.18992	39.4007	70.9535	19.7622	31.3298	35.7346	68.18	71.7698	20.6106	43.7707	29.7064	74.4716	27.3023	60.0433	29.3781	38.6592	80.504	33.1442	22.8732	34.4722	29.698	3.1053	41.3715	9.07809
15.0303	64.9716	26.7417	178.598	11.0086	46.3741	31.3803	7.0929	38.8494	69.612	19.6268	31.2441	35.5716	67.9837	71.8324	20.5592	44.0376	29.3641	73.1102	27.074	60.1247	29.0689	38.4464	80.157	33.158	22.7093	34.0058	29.046	3.08809	40.5409	8.88128
14.9916	64.6503	26.8088	179.866	10.9614	46.2141	31.2348	7.05927	38.2668	67.5383	19.4645	31.0678	35.1434	67.8457	71.7489	20.4566	44.5067	28.8951	72.5913	26.7284	60.165	28.849	38.439	80.1259	33.1214	22.4852	33.4451	28.7931	3.086	40.2087	8.68617
14.9552	64.44	26.6938	178.208	10.9944	46.087	30.9223	7.03772	38.0226	65.7979	19.3184	30.945	34.9546	67.6978	71.1378	20.1752	44.5041	28.2478	72.2749	26.601	59.9976	28.4444	38.3841	79.9196	33.1773	22.2773	33.2336	28.7005	3.05903	40.0264	8.44918
14.9093	64.3249	26.6029	173.893	10.9815	45.3561	30.6051	6.89355	37.7619	65.1696	19.1973	30.8297	34.773	67.1268	71.3372	19.945	44.2814	27.5895	72.0279	26.4337	59.6206	27.7515	38.3945	79.5911	33.1869	21.7438	33.2682	28.499	3.01893	39.7105	8.27717
14.8519	64.1231	26.5522	172.253	10.774	44.4395	30.2717	6.69461	37.4409	64.9452	19.1543	30.469	34.5718	66.3275	71.6988	19.9069	43.9476	27.0372	71.6241	26.3298	59.1357	26.6932	38.2341	79.1709	33.1409	21.0539	33.1198	28.0604	2.99717	39.529	8.10466
14.7919	63.7043	26.4483	171.749	10.6031	43.7623	30.0899	6.64205	37.3704	64.8247	19.106	30.056	34.1756	65.9743	71.8379	19.9545	43.7194	26.5605	70.9887	26.2002	59.0077	25.5077	38.017	78.3327	33.1565	20.6296	32.8848	27.5693	2.97902	39.3692	7.8778
14.7369	63.4763	26.2054	171.105	10.4044	43.4952	29.7987	6.60433	37.3469	64.7484	19.0212	29.9178	33.8473	65.8253	71.7608	19.9643	43.5662	26.2266	70.634	26.0885	58.9082	24.5789	37.7246	78.0017	32.9835	20.2479	32.8346	27.264	2.9446	39.0905	7.57862
14.6206	63.5283	26.0125	170.749	10.2847	43.327	29.2302	6.46917	37.3194	64.7801	18.8907	29.7063	33.3292	65.5179	71.0894	19.8209	43.4491	25.9657	70.0131	25.8438	58.6968	24.0979	37.4531	77.8957	32.7103	20.0927	32.9192	26.4625	2.92079	38.732	7.30057
14.4708	63.3832	25.8009	169.141	10.2364	42.8196	28.6595	6.34972	37.2751	64.8665	18.7872	29.4457	32.7607	65.1415	70.1273	19.7294	43.1113	25.706	69.3791	25.4054	58.4586	23.8356	36.9896	77.0993	32.7001	19.9285	32.6908	24.6978	2.90387	38.5587	6.89185
14.284	63.1002	25.6955	167.799	10.2445	42.0312	28.2904	6.31798	37.1893	64.9495	18.6814	29.0646	32.843	64.7446	70.0977	19.5979	42.904	25.2372	68.2104	25.0231	58.045	23.6111	36.5098	76.178	32.6794	19.7952	32.4332	23.3597	2.89225	38.4357	6.44655
14.0841	63.1837	25.6854	167.298	10.2131	41.594	28.0877	6.31129	36.8869	65.0849	18.5129	28.6293	32.9161	64.3834	69.8726	19.407	42.4558	24.3856	67.3883	24.7789	57.8129	23.5053	36.1393	75.2934	32.7971	19.6852	32.2537	22.2194	2.86585	38.3326	6.314
13.92	63.0162	25.7826	166.581	10.2088	41.1913	28.1147	6.25081	36.8498	65.4274	18.3752	28.115	32.6566	64.2307	69.6464	19.2685	42.0812	23.4618	67.2245	24.3026	57.8576	23.238	36.0262	74.6798	32.7655	19.6309	32.1488	21.8996	2.79462	38.1236	6.24194
13.7753	62.8131	25.7191	165.936	10.3003	40.5401	28.1553	6.15471	36.7857	65.3663	18.1804	27.6791	32.3559	64.0629	69.2752	19.0449	42.0981	22.8701	67.1756	23.4777	58.1245	22.4679	35.8976	74.6403	32.3562	19.5254	32.2427	21.5773	2.72701	37.8228	6.14466
13.5523	63.1518	25.4062	165.021	10.4953	39.8647	28.2164	6.03192	36.7629	64.6989	17.9749	27.4528	31.8594	63.2923	68.8955	18.7273	42.1282	22.564	67.4933	22.7222	57.8499	21.6635	35.4284	74.6406	32.0581	19.2822	32.3312	21.3082	2.70879	37.5441	6.03119
13.3653	63.4625	25.0754	164.073	10.6769	39.3333	28.2452	5.96076	37.0494	64.0884	17.9154	27.1439	31.2107	62.0621	68.7263	18.5634	41.8607	22.029	67.9089	22.0728	57.4026	21.1955	34.645	74.2002	31.8863	19.2256	32.2675	20.8374	2.69722	37.3506	5.90308
13.2574	62.9483	24.9662	162.977	10.6772	39.0769	28.1501	5.90787	37.5934	63.7144	17.849	26.7079	30.6941	61.159	68.1569	18.4838	41.4859	21.52	67.5246	21.8548	57.2773	20.6883	34.1274	73.8345	31.7771	19.6165	32.1677	20.3548	2.69456	36.8615	5.8337
12.9947	62.4183	24.7816	162.493	10.6608	38.9565	27.8913	5.86994	38.1489	63.4195	17.7523	26.3083	30.2997	60.6962	67.1526	18.4235	41.3661	21.0756	66.7052	21.7639	57.3863	19.8883	33.764	73.6348	31.5091	19.7598	31.9846	19.7534	2.69294	35.7068	5.7829
12.3199	62.1791	24.6701	161.592	10.7207	38.9094	27.6187	5.82325	38.1439	62.9997	17.7208	25.8612	29.9498	60.3589	66.547	18.4012	41.244	20.5566	66.215	21.524	57.2028	19.3344	33.0367	73.2752	31.1328	19.7109	31.8565	19.1031	2.68891	35.2786	5.71832
11.3654	61.767	24.6144	161.195	10.8823	38.8199	27.4037	5.77966	38.1422	62.5557	17.5298	25.3856	29.7059	59.685	66.1721	18.3701	40.7899	19.8067	64.6779	21.3141	56.73	18.8732	32.4657	72.6244	30.8669	19.589	31.7561	18.63	2.6773	35.1851	5.62216
10.6784	60.927	24.6014	160.218	10.9621	38.4041	27.2208	5.76181	38.0488	62.5723	17.3597	24.8914	29.3278	58.6885	65.6376	18.2909	40.475	19.2517	63.099	21.2375	56.4418	18.7161	32.1635	72.0416	30.7221	19.4223	31.468	18.3197	2.66803	35.0383	5.55614
10.3102	59.7208	24.4758	158.01	10.9705	37.9082	26.9647	5.74324	37.8251	62.8079	17.2564	24.5102	28.938	57.6163	64.468	18.2263	40.2976	18.8737	62.5227	21.1471	56.341	18.5535	31.7917	71.7225	30.5815	19.2435	31.0592	18.18	2.65467	34.7706	5.50688
10.118	58.7121	24.1267	156.355	10.9716	37.6103	26.8793	5.6603	37.47	63.0128	17.0831	24.4318	28.521	56.6164	63.681	18.085	40.2537	18.6508	61.8342	20.8806	56.1343	18.2158	30.8817	71.3412	30.5308	18.8827	30.8399	18.0904	2.58962	34.311	5.48405
9.62866	58.3769	23.9372	155.416	10.9768	37.3806	26.9919	5.56741	36.9836	63.4176	16.9942	24.2769	28.4315	56.0513	63.4226	17.9468	40.1172	18.4178	61.1804	20.7319	56.4511	17.9659	29.8915	71.0131	30.3682	18.6086	30.8571	17.6913	2.49218	33.6808	5.42504
9.00281	57.8495	23.8621	152.316	10.958	37.0928	26.9925	5.49434	36.4508	63.6477	16.8585	24.0428	28.3184	55.6527	63.1707	17.9072	39.5781	18.0752	60.352	20.5132	57.6568	17.7471	28.6703	70.6537	30.1547	18.4788	30.9265	16.6028	2.47349	33.4916	5.33474
8.79524	57.5746	23.7862	149.948	10.9395	36.7915	26.8518	5.43891	36.0371	63.4594	16.6889	23.709	27.8647	55.244	62.8993	17.7981	39.0786	17.585	57.9206	20.1528	58.1052	17.6343	27.7373	70.083	30.0035	18.4141	30.8178	15.3123	2.46565	33.3934	5.23684
8.57026	57.2887	23.5842	150.388	10.8887	36.5209	26.7258	5.40212	35.9531	63.1995	16.585	23.2955	27.5562	54.6424	62.3367	17.6178	38.8661	17.178	56.2169	19.8222	58.0171	17.637	27.3847	69.707	29.8523	18.3667	30.6403	14.9394	2.4556	33.3174	5.12321
8.39313	56.6542	23.4353	149.3	10.831	36.0353	26.7857	5.3671	35.8182	62.7716	16.4882	23.0494	27.5466	54.2178	61.4762	17.404	38.7252	17.0827	56.8733	19.5125	57.9608	17.5578	26.9493	69.2405	29.7816	18.2356	30.5278	14.7482	2.43639	33.1304	5.05202
8.16837	56.2272	23.3517	147.643	10.8291	35.0659	26.8725	5.30958	34.8243	62.4705	16.4153	22.8568	27.7871	53.6382	60.5917	17.1127	38.5906	16.9757	57.1817	19.2159	57.8177	17.3434	26.2967	68.7794	29.6225	17.9809	30.447	14.5096	2.39252	32.8191	5.12375
7.89996	56.1858	23.2598	146.017	10.8894	33.9657	26.7516	5.28628	33.9409	62.1834	16.2691	22.385	27.7209	53.3135	60.0903	16.8937	38.1242	16.809	56.9943	18.763	57.6299	16.9701	25.6193	68.5196	29.4901	17.7381	30.1953	14.2753	2.36749	32.4986	5.04872
7.68965	55.9091	23.2289	144.511	10.9855	33.3001	26.5716	5.25462	33.7963	61.575	16.0222	21.6845	27.0998	53.3533	59.6	16.8066	37.2124	16.5225	56.4802	17.6824	57.3754	16.5846	25.2553	68.5547	29.3743	17.4752	29.8825	13.9291	2.34253	32.2227	4.9618
7.45375	55.9427	23.1245	141.744	11.0214	32.9887	26.3322	5.23153	33.5662	60.7808	15.8152	21.0358	26.6105	53.3613	59.1068	16.6095	36.606	16.212	55.5946	16.7495	57.0331	16.202	24.9274	68.5354	29.2308	17.036	29.6549	13.2261	2.32514	31.8318	4.91785
7.16134	55.9547	22.8849	140.043	10.9056	32.2787	26.0695	5.17009	33.2885	60.0787	15.5037	20.5292	26.3629	53.1002	58.7645	16.3485	36.1634	15.9715	54.7171	16.3601	56.6669	15.9897	24.5014	68.5282	29.0139	16.5089	29.4214	12.3258	2.314	31.3306	4.8679
6.82317	56.01	22.5604	139.027	10.6544	31.72	25.8367	5.12459	33.1912	59.7709	15.3146	20.2414	26.1707	52.6071	58.5336	16.1058	35.903	15.6987	53.3338	15.9357	56.5574	15.9784	24.0107	68.481	28.7755	16.2456	29.1991	12.0206	2.30609	31.0407	4.81731
6.56949	55.6214	22.3169	137.754	10.5433	31.4802	25.6742	5.07468	33.0071	59.8668	15.2879	20.082	25.8917	51.5695	58.3296	15.9663	35.8547	15.2969	52.5277	15.5956	56.6874	15.9593	23.6058	68.2496	28.5784	15.7537	29.2038	11.5827	2.30144	30.8531	4.75717
6.37324	54.7966	22.2327	136.939	10.5698	31.1782	25.4958	4.97259	32.7314	59.9806	15.1458	19.7825	25.6996	50.3833	58.063	15.8181	35.84	14.7868	52.3078	15.5167	56.8708	15.9201	23.355	67.3949	28.407	15.4462	29.4788	10.9866	2.27457	30.6528	4.69244
6.24277	53.6126	22.1356	134.753	10.6675	30.5085	25.2382	4.89469	32.5901	59.8765	14.7939	19.4791	25.4661	49.6721	57.7384	15.7258	35.7152	14.1921	51.5986	15.4615	56.8108	15.7733	23.1789	66.9211	28.2745	15.0455	29.765	10.7123	2.2588	30.4391	4.53843
6.1453	52.7062	21.8371	132.627	10.6741	29.8521	25.1301	4.82662	32.5079	59.8571	14.3914	19.3469	25.2714	49.3395	57.234	15.6448	35.4884	13.6886	50.7142	15.414	56.7372	15.6025	23.1176	66.4262	28.1338	14.7953	29.8175	10.6464	2.25876	30.3366	4.28058
6.05809	52.1427	21.2483	131.031	10.6324	29.416	24.7795	4.80481	32.2928	59.8519	14.2769	19.3423	25.1433	48.9208	56.4763	15.5561	35.418	13.4713	50.1247	15.2239	56.6158	15.4681	22.6854	65.7437	27.9976	14.7046	29.6611	10.4906	2.25446	30.2205	4.06573
5.95894	51.3604	20.8167	130.3	10.5726	29.2022	24.3382	4.77541	32.0607	59.3918	14.0881	19.376	24.9982	48.4666	55.4647	15.4276	35.2343	13.4003	49.7715	15.0066	56.6681	15.3496	22.1443	64.71	27.8342	14.6397	29.338	10.2218	2.2343	30.0919	3.95883
5.83233	50.6743	20.5133	129.909	10.4877	28.6496	24.0083	4.72986	31.7232	58.2783	13.7938	19.3456	25.0515	48.0475	55.0298	15.3048	35.2589	13.2586	49.3874	14.9188	56.8562	15.1921	21.9269	63.3035	27.7263	14.5503	29.0464	9.37015	2.22676	30.0294	3.92627
5.67472	50.5112	20.26	129.25	10.4697	28.1699	23.75	4.66453	31.3276	56.8011	13.5544	19.2648	25.1796	47.547	54.7281	15.1891	35.6311	13.0739	49.1119	14.7719	56.5686	15.0426	21.8693	62.2788	27.5112	14.4507	28.7744	9.0472	2.22163	29.9205	3.86
5.32993	50.3129	19.9898	129.291	10.4875	27.6554	23.3536	4.60349	30.9149	55.9323	13.3125	19.1931	25.1935	46.7564	54.1696	15.3366	35.8412	12.8232	48.8894	14.5462	56.3666	14.832	21.2458	61.762	27.3176	14.4134	28.3525	9.58007	2.21417	29.6491	3.82523
4.66644	50.2788	19.6903	129.069	10.493	27.3026	22.7329	4.59992	30.7455	55.6055	13.0726	19.1128	25.0613	46.1752	52.7805	15.5474	35.8524	12.5841	48.5251	14.2256	56.2062	14.5442	20.242	61.3133	26.9579	14.3706	27.9766	9.83266	2.21476	29.1889	3.7758
4.04285	50.0925	19.4538	128.271	10.4099	26.9842	22.1692	4.56641	30.7041	55.3434	12.7611	18.8794	24.8125	45.5775	51.5744	15.5799	35.7275	12.3908	47.8745	14.0673	55.8835	14.3187	19.5349	60.564	26.5426	14.3131	27.6499	9.70653	2.20806	28.8466	3.76308
3.84767	49.112	19.1298	126.484	10.35	26.7336	21.8798	4.54101	30.3073	54.8356	12.4917	18.7124	24.7224	44.7532	51.169	15.5006	35.6219	12.2434	47.4945	14.0334	55.6193	14.2802	18.8973	59.8717	26.3781	14.21	27.2039	9.50008	2.20346	28.3653	3.73269
3.75	47.7272	18.6749	122.814	10.3203	26.4524	21.6933	4.49609	29.3155	54.2158	12.3296	18.5752	24.6023	44.0507	50.9639	15.4661	35.5393	12.0331	47.1921	13.9344	55.5903	14.1861	18.3527	59.234	26.3331	14.0926	26.7278	9.32839	2.19547	28.029	3.67442
3.67916	46.8968	18.3023	119.411	10.2987	26.149	21.5848	4.42116	28.1839	53.5586	12.1002	18.489	24.0066	43.4922	50.5627	15.4722	35.4596	11.5673	46.0631	13.6909	55.2524	14.0505	18.0212	58.7045	26.282	13.9262	26.4766	9.36151	2.1903	27.7119	3.67073
3.61149	46.296	18.1644	115.742	10.2047	25.8403	21.4348	4.33887	27.4114	53.1356	11.9257	18.4867	23.3936	42.9855	50.0708	15.5697	35.3792	11.0312	45.0608	13.4855	54.5023	13.9517	17.5999	58.2742	26.2057	13.7588	26.412	9.47501	2.16323	27.2019	3.68052
3.52188	45.7553	17.9658	110.128	10.1709	25.3799	21.2412	4.28163	27.0253	52.752	11.724	18.3603	22.8543	42.4486	49.5774	15.7473	35.2813	10.7983	44.4524	13.4287	54.2724	13.8944	16.921	57.7653	25.8467	13.6592	26.3742	9.75407	2.15486	26.6514	3.66284
3.40466	44.4876	17.6653	103.344	10.1706	24.9472	21.0516	4.25751	26.9535	51.8481	11.4599	18.0449	22.4035	41.821	49.3199	15.9496	35.1183	10.72	43.7546	13.3477	54.1977	13.7961	16.3083	57.1459	25.1618	13.5648	26.3713	10.0987	2.15146	26.0053	3.6791
3.32282	43.7418	17.3257	97.4886	10.163	24.8125	20.9716	4.24074	26.8424	51.0555	10.9736	17.7697	21.9005	41.4393	48.6752	16.1394	34.8583	10.6523	43.1997	13.2941	53.8815	13.6599	15.8509	56.3899	24.6921	13.422	26.4303	10.3278	2.14196	25.4308	3.67724
3.21519	43.3413	16.8904	95.8939	10.2131	24.5874	20.9992	4.26834	26.3751	50.6879	10.6669	17.5493	21.7622	41.1645	47.7635	16.2316	34.7248	10.4979	42.6897	13.2178	53.3932	13.4271	15.5651	56.0315	24.4255	13.3217	26.5198	10.5092	2.13744	25.1877	3.64441
3.03244	42.1701	16.7734	94.984	10.265	24.246	20.9774	4.28869	25.9282	50.5073	10.4501	17.2541	21.5721	40.1504	47.3072	16.2131	34.6651	10.1373	41.9356	13.0591	53.2509	13.0952	15.3161	55.7792	24.2251	13.2792	26.4259	10.732	2.14514	24.95	3.65638
2.83966	41.2871	16.6547	93.7111	10.269	23.7721	20.6853	4.2649	25.5839	50.3068	10.2755	17.0908	21.2293	37.9548	46.9801	16.1294	34.5843	9.67729	41.0733	12.8158	53.291	12.8309	14.8448	55.5617	24.1394	12.8567	26.3386	11.0767	2.1616	24.5996	3.67035
2.68431	40.9523	16.5309	91.3581	10.2627	23.4031	20.2984	4.16123	25.1466	50.2587	10.0922	17.0081	21.0376	35.5582	46.8337	16.0679	34.2946	9.36729	40.4737	12.7006	53.1131	12.7022	14.3747	55.2001	23.9211	12.278	26.4766	11.2218	2.1668	24.3805	3.6753
2.59262	40.6366	16.4189	89.4841	10.2986	22.8842	20.0802	4.08782	24.6614	50.1723	9.84495	16.8808	20.914	34.3218	45.948	15.9909	33.7758	9.18157	40.0644	12.5	52.9881	12.5991	13.9145	54.4344	23.5408	12.1355	26.6856	11.2333	2.17342	24.0096	3.67572
2.53484	40.2648	16.27	88.2433	10.2861	22.2203	20.0862	4.03634	24.181	49.8872	9.55766	16.6716	20.6268	33.911	44.0379	16.02	33.5224	9.07481	39.6757	12.2955	52.8014	12.505	13.7154	53.9462	23.2949	11.6936	26.5506	11.2627	2.17051	23.1753	3.69552
2.44086	39.9939	16.0127	87.9043	10.2828	21.6139	20.1587	3.99197	23.8051	49.6999	9.43209	16.5756	20.3693	33.4496	43.4527	16.1491	33.3772	8.87541	39.1449	12.1708	52.3637	12.3867	13.5264	53.7218	23.1275	10.8469	26.153	11.3266	2.15501	22.0175	3.69236
2.35258	39.5821	15.6644	86.5982	10.2798	21.3264	20.166	3.98069	23.5575	49.3868	9.237	16.5499	20.2237	32.6667	43.0992	16.2793	33.1557	8.60321	38.7871	12.1739	51.9403	12.2632	13.2197	53.4835	22.9907	10.2913	25.8541	11.4666	2.15355	20.7706	3.69024
2.32071	38.8182	15.4557	85.3054	10.3593	21.0275	19.978	3.98034	23.2825	48.7925	8.92226	16.5469	19.998	31.4109	42.0061	16.4565	32.9787	8.40331	38.5558	12.1032	51.4824	12.1425	12.9243	53.3624	22.9505	9.8556	25.7741	11.4801	2.17125	19.8546	3.69818
2.29009	38.2374	15.2567	83.2289	10.497	20.5568	19.8016	3.96789	23.0833	48.2659	8.59715	16.5313	19.5625	29.7038	40.6045	16.5545	32.8224	8.21825	38.0738	12.0521	51.2437	12.0274	12.7411	53.3723	22.7213	9.66348	25.6973	11.5463	2.17197	19.5722	3.73223
2.26872	37.7109	15.187	78.8031	10.6146	20.1622	19.7831	3.91256	22.8727	48.2924	8.43208	16.4849	19.1433	28.1442	39.6486	16.6183	32.7724	8.09679	37.6969	11.9928	50.7434	11.8564	12.5143	53.508	22.4008	9.27194	25.525	11.6725	2.16791	19.0244	3.76004
2.31163	37.0244	15.1	75.8063	10.6751	19.7812	19.8132	3.85613	22.6145	48.5323	8.23767	16.4207	19.0267	27.1934	38.8792	16.7431	32.7057	8.02992	37.3675	11.9477	50.2052	11.6053	12.2469	53.654	21.9513	8.79751	25.1315	11.7158	2.17732	18.0032	3.76121
2.35189	36.5703	14.956	75.2236	10.7223	19.3087	19.7857	3.81926	22.3783	48.6775	7.98338	16.3595	18.863	26.5245	38.0863	16.8759	32.5958	7.94453	37.0862	11.7763	49.7601	11.3769	11.9803	53.7722	21.7009	8.08721	24.504	11.8633	2.16631	16.3747	3.77821
2.36486	36.2184	14.7742	74.6665	10.7856	18.8482	19.6736	3.77166	22.1792	48.4575	7.6254	16.2017	18.6759	26.0141	35.7336	16.9801	32.4132	7.80921	36.9596	11.5982	49.773	11.1896	11.4462	53.7911	21.3469	7.76239	23.8289	11.8434	2.17331	15.193	3.79392
2.32339	35.7369	14.6413	74.7699	10.9559	18.573	19.488	3.76671	21.97	48.0577	7.30425	16.0902	18.4853	25.5035	33.5873	17.0808	32.1857	7.66911	36.4758	11.5382	49.8165	11.1084	10.8132	53.5292	20.5856	7.55111	23.3159	11.8089	2.17836	14.8472	3.79625
2.33612	34.9897	14.5648	73.3712	11.086	18.4462	19.3664	3.74535	21.7193	48.1399	7.19183	16.0172	18.2416	24.9012	32.7734	17.1593	31.9211	7.57161	35.6429	11.5033	49.0071	11.0534	10.504	53.2515	19.8091	7.41676	23.1402	11.9952	2.17877	14.5349	3.80204
2.40305	34.0069	14.2819	70.7615	11.0899	18.3089	19.4593	3.7374	21.5971	48.2892	7.08365	15.8788	18.0571	24.3359	32.0527	17.1871	31.738	7.4836	35.3269	11.3477	48.1727	10.9114	10.3694	52.7353	19.4555	7.2544	22.8537	12.1375	2.1765	14.043	3.80579
2.46845	32.9179	14.0686	69.6123	10.99	18.1201	19.6499	3.68074	21.481	48.1546	6.94061	15.6848	17.9512	23.8491	31.7244	17.1192	31.4261	7.41136	34.8478	11.0724	48.0357	10.7119	10.2334	51.8641	19.2631	7.04931	22.537	12.1417	2.17728	13.6733	3.80582
2.50444	32.1603	13.8758	67.8891	10.9135	17.9065	19.7338	3.64535	21.3752	47.9404	6.87703	15.5742	17.8766	23.5455	30.8415	17.1591	30.6922	7.38641	34.4663	10.8152	48.256	10.6089	9.9944	51.1463	18.9997	6.96886	22.3645	12.1559	2.1724	13.4843	3.80847
2.50718	31.3783	13.7344	66.7427	10.9407	17.6784	19.7415	3.61136	21.3109	47.5886	6.79681	15.4209	17.817	23.3725	29.3957	17.1605	29.8116	7.34624	33.7258	10.658	47.7384	10.4466	9.80495	51.1057	18.6611	6.91075	22.0448	12.1089	2.16436	12.9661	3.8073
2.50001	30.7831	13.6687	65.2355	10.9428	17.5237	19.7403	3.59685	21.2351	47.0943	6.73275	15.2246	17.7565	23.0048	28.0163	17.1718	29.5373	7.32547	32.8608	10.6265	46.8371	10.2327	9.60187	51.7359	18.4589	6.79337	21.4676	12.115	2.15959	12.3016	3.80697
2.49589	30.1911	13.5784	63.4921	10.9655	17.3811	19.7251	3.56814	21.0211	46.7366	6.61096	15.063	17.5732	22.5172	27.3193	17.1816	29.4004	7.3385	31.9608	10.5797	46.518	10.0769	9.38044	51.7159	18.2528	6.67335	20.9673	12.1424	2.16375	11.9792	3.80749
2.49002	29.7467	13.4976	62.664	11.1066	17.2096	19.7317	3.54246	20.681	46.5602	6.49628	14.8685	17.2523	22.0026	26.7713	17.2153	29.2045	7.30024	31.4439	10.4996	46.1568	9.98402	9.07824	51.4351	18.0941	6.4735	20.4648	12.219	2.15288	11.8217	3.79102
2.47946	28.8139	13.4164	61.6776	11.2519	17.0546	19.7231	3.52521	20.6175	46.4681	6.32366	14.6559	17.1175	21.7328	26.0847	17.3335	29.0849	7.22494	30.8991	10.4696	45.6264	9.81475	8.83934	51.968	17.8351	6.3561	20.206	12.2828	2.15996	11.6655	3.7916
2.4992	27.7994	13.3082	61.4043	11.2642	16.8893	19.3694	3.51229	20.1225	46.1278	6.02905	14.2321	16.9541	21.4984	25.198	17.4707	28.8928	7.04944	29.3738	10.4028	45.4318	9.67009	8.69524	52.7078	17.6334	6.21885	20.0146	12.3053	2.15924	11.4343	3.79549
2.52395	27.1804	13.2949	60.6167	11.2365	16.5905	19.1337	3.49286	18.9488	45.8225	5.79621	13.9482	16.359	21.3643	24.4913	17.5737	28.7034	6.87533	28.4504	10.3507	45.598	9.52864	8.61496	52.8887	17.4145	5.99142	19.5098	12.3487	2.15407	11.0508	3.79875
2.52	27.0288	13.2925	59.3833	11.3138	16.227	19.2445	3.48797	17.7969	45.7026	5.68919	13.6094	15.8385	21.0902	24.0776	17.7386	28.6736	6.67991	27.7809	10.3822	45.781	9.43694	8.43103	52.6511	17.0549	5.85647	19.0249	12.4915	2.1694	10.6552	3.78305
2.52776	26.4789	13.342	58.7375	11.3832	15.9372	19.1969	3.50048	17.4879	45.7364	5.49732	13.311	15.5401	20.459	23.5522	17.9004	28.5255	6.47113	26.1307	10.4728	45.652	9.337	8.21595	52.1899	16.6333	5.60324	18.9053	12.6072	2.17126	10.5664	3.70233
2.54626	25.8878	13.2572	57.2475	11.3134	15.5208	19.0741	3.50925	16.8501	45.6106	5.24629	13.1515	15.3212	19.7568	23.1711	18.0039	28.2092	6.34637	25.2588	10.5812	45.7256	9.23638	8.12493	51.9329	16.0747	4.89655	18.5476	12.7083	2.1747	10.556	3.6422
2.60041	25.6264	13.1076	53.8931	11.1429	15.1652	19.037	3.4985	15.9033	45.2428	4.9664	13.0517	15.0394	19.4756	22.9034	18.0674	27.9523	6.26351	24.6176	10.4444	46.0219	9.14923	8.07859	51.7343	15.6201	4.52649	17.9441	13.1441	2.17465	10.484	3.6362
2.63899	24.5076	13.0256	52.5025	11.0327	14.8862	19.2018	3.45449	15.5521	44.9115	4.77936	12.9261	14.7395	19.2777	22.6242	18.1333	27.6064	6.18852	24.1978	10.3302	46.426	9.01382	7.94539	51.6223	15.4481	4.37554	17.6006	13.4728	2.1713	10.394	3.61342
2.65398	22.8992	12.9369	51.9529	10.9034	14.5213	19.1937	3.43393	15.4401	44.8067	4.65291	12.808	14.5096	19.0501	22.3584	18.2066	27.1193	6.22774	23.5565	10.2559	46.4246	8.80849	7.85105	51.736	15.1886	4.21379	17.4501	13.5204	2.16727	10.2778	3.58529
2.6621	22.0028	12.8048	48.2101	10.7654	14.1253	19.3179	3.40399	15.2631	44.5553	4.55365	12.7219	14.2857	18.8151	22.0096	18.2792	26.4414	6.28899	22.3027	10.2087	46.1351	8.68582	7.71063	51.8758	14.7214	4.06435	17.2247	13.5527	2.17323	10.0993	3.56568
2.67155	21.0003	12.6902	44.7853	10.5459	13.7607	19.7327	3.38743	14.9468	43.9602	4.32552	12.6547	13.8267	18.5661	21.0846	18.3183	25.4125	6.32352	21.7464	10.14	45.5479	8.52309	7.45544	51.4795	14.3181	4.0015	16.9505	13.5968	2.17746	9.82283	3.54401
2.68579	19.5531	12.5137	44.664	10.4339	13.3952	19.8134	3.35968	14.7507	43.6151	3.93054	12.4552	13.5591	18.3638	20.7539	18.3313	24.9701	6.26146	21.0662	10.1832	44.2491	8.33746	7.2554	50.7919	14.1444	3.97752	16.7751	13.6188	2.17285	9.65895	3.52373
2.69083	18.069	12.4574	43.8349	10.4126	13.1922	19.6638	3.29608	14.6401	43.7932	3.73135	12.2362	13.3802	18.1616	20.6673	18.3261	24.7616	6.13814	20.5786	10.2725	43.7771	8.17393	7.01894	50.1314	13.9068	3.9133	16.6649	13.6691	2.17164	9.53508	3.51084
2.71925	17.0533	12.3902	43.3956	10.3986	12.8834	19.6379	3.25923	14.5882	44.1277	3.62123	12.1242	12.8528	17.9094	20.6071	18.3097	24.4512	6.04345	19.465	10.3056	43.7367	8.0394	6.88506	49.5807	13.6959	3.77356	16.3301	13.7298	2.16032	9.42862	3.48706
2.72792	16.5098	12.3009	43.1124	10.3747	12.349	19.7713	3.24042	14.6075	44.1522	3.5592	12.0911	12.237	17.7313	20.5443	18.3441	24.3281	5.94874	16.4722	10.4385	44.0833	7.84533	6.791	49.1966	13.5898	3.65356	15.8323	13.8678	2.15887	9.30261	3.46847
2.73301	16.0935	12.1894	42.6011	10.3888	12.0516	19.9614	3.21801	14.5421	43.9919	3.49887	11.9822	11.5595	17.5814	20.5036	18.4564	24.0931	5.83543	14.8131	10.5417	44.2807	7.58901	6.6882	48.6114	13.4687	3.59504	15.3967	14.0434	2.15387	9.18464	3.44892
2.74188	15.5574	12.0369	41.9048	10.4068	11.9265	20.0829	3.19545	14.4743	43.7603	3.45309	11.7907	11.1218	17.4483	20.5222	18.5673	23.7177	5.79937	13.5713	10.6301	44.1257	7.27524	6.65242	47.5371	13.3131	3.52858	15.2856	14.106	2.15979	9.12838	3.42106
2.75339	15.2005	11.831	41.5144	10.3641	11.7227	20.0679	3.17384	14.463	43.5247	3.41816	11.3805	10.8645	17.3304	20.0623	18.6355	23.3604	5.74256	12.2877	10.7909	43.9558	7.09672	6.62067	46.4213	13.3126	3.4447	15.0671	14.2298	2.16351	9.07973	3.41826
2.75806	14.6951	11.554	41.8804	10.3583	11.6137	20.03	3.16082	14.352	43.3107	3.343	11.1805	10.5867	17.2361	19.7794	18.675	23.0775	5.60107	11.1973	10.9582	43.8734	6.93463	6.56936	46.0046	13.0987	3.34764	14.8868	14.419	2.15401	9.02614	3.40423
2.75079	13.7183	11.5155	41.8043	10.4004	11.5004	20.0421	3.12594	14.2859	43.126	3.3065	11.107	10.3069	17.0923	19.6807	18.7017	22.8112	5.53658	10.5475	11.0209	43.7504	6.82855	6.51828	46.1541	12.9565	3.26245	14.7706	14.5013	2.14587	8.91847	3.40595
2.74693	12.863	11.4364	42.4744	10.3136	11.3571	20.0314	3.10323	14.2793	42.8174	3.31965	10.997	10.1266	16.8715	19.6721	18.6492	22.6932	5.64169	9.05375	11.0451	43.2961	6.71179	6.47577	46.3509	12.808	3.18132	14.6497	14.6282	2.13827	8.68604	3.41464
2.74254	12.2441	11.3331	42.8457	10.1696	11.2665	19.9838	3.10354	14.1429	42.2786	3.29152	10.9649	9.79663	16.5869	19.5264	18.5737	22.6721	5.79848	8.31469	11.0579	42.7005	6.44732	6.4277	46.1054	12.6228	3.00861	14.5077	14.7646	2.1512	8.40124	3.36249
2.74393	11.2855	11.1792	42.5861	10.1503	11.1907	20.0587	3.08411	14.039	41.4263	3.19454	10.8816	9.29509	16.244	19.2179	18.5949	22.5626	5.98104	7.79674	11.0441	42.2721	6.11791	6.34013	45.9093	12.5262	2.91751	14.337	14.8175	2.17153	8.12522	3.24304
2.74905	10.4981	11.1414	41.8155	10.1399	11.0879	20.1179	3.05902	14.0038	40.3704	3.16948	10.7417	8.7256	15.6145	18.9312	18.6635	22.3372	6.06312	7.37621	11.06	41.8638	5.90072	5.84386	46.0243	12.5781	2.85327	14.1825	14.8224	2.18458	8.02024	3.21482
2.77762	9.52932	11.1673	40.3256	10.1264	10.9835	20.1205	3.00718	14.0735	39.869	3.13921	10.5254	8.24792	14.5547	18.9798	18.7424	22.1296	6.05636	6.99643	11.0957	41.106	5.7122	5.45181	46.1368	12.6096	2.74987	14.0676	14.8235	2.1854	7.93976	3.18532
2.80818	9.01786	11.1207	39.9771	10.1121	10.8934	20.1028	2.9693	14.1109	39.7273	3.08548	10.3869	8.02621	13.618	18.9313	18.8618	21.9145	6.04582	6.72777	11.1911	40.1849	5.41883	5.38259	46.1396	12.5638	2.70863	13.9388	14.8393	2.18174	7.79934	3.20293
2.82684	8.49607	11.0935	38.3058	10.0978	10.9283	20.137	2.93849	13.9981	39.7883	3.01849	10.3063	7.82661	13.2181	18.7313	18.9433	21.5529	6.12277	6.4169	11.3474	39.7862	4.90614	5.34592	46.086	12.4918	2.67038	13.7758	14.8774	2.17537	7.53635	3.22563
2.8397	8.1643	11.1066	36.023	10.1078	10.8735	20.21	2.90727	13.7724	39.945	2.99698	10.2538	7.69357	12.9435	18.4698	18.9957	21.117	6.21937	6.12794	11.5128	39.3657	4.46007	5.30609	46.2037	12.4582	2.62432	13.707	14.9757	2.18048	7.21233	3.22261
2.85776	7.95153	11.0891	35.1913	10.2127	10.8021	20.3385	2.87366	13.5137	39.9694	2.97807	10.1215	7.41218	12.6162	18.353	19.0497	20.7528	6.38384	5.84613	11.577	39.0163	4.15948	5.2021	46.2988	12.404	2.60541	13.6426	15.0155	2.17741	6.98809	3.19889
2.90869	7.65532	11.058	35.051	10.2815	10.7401	20.5255	2.84026	13.4415	39.8166	2.93855	10.0004	7.16349	12.3594	18.2347	19.0137	20.6086	6.51538	5.14876	11.5486	38.8067	4.04663	4.93521	46.3684	12.3541	2.59715	13.4161	15.0008	2.18116	6.75335	3.16046
2.97381	7.2534	11.0892	35.0078	10.1969	10.6151	20.6439	2.82377	13.5375	39.679	2.89818	10.0233	6.97114	12.1067	18.2211	18.9155	20.5669	6.57903	4.52396	11.5617	38.6815	3.97877	4.62187	46.3605	12.3019	2.61394	13.0756	14.9783	2.18454	6.66778	3.13731
3.01716	7.00902	11.2139	34.976	10.1938	10.3344	20.7586	2.79023	13.4941	39.6036	2.8588	9.89741	6.73771	11.8625	18.1705	18.7876	20.1905	6.60061	4.27551	11.7345	38.4192	3.84511	4.44883	46.3334	12.2739	2.61356	12.6165	14.9848	2.18591	6.59613	3.10627
3.02966	6.69389	11.3857	34.9196	10.1722	10.0796	20.9535	2.74142	13.3395	39.4487	2.79144	9.72041	6.24034	11.6827	18.048	18.6531	19.6477	6.64469	3.51432	11.8032	38.3173	3.66923	4.36697	46.2606	12.2773	2.60473	12.2351	14.9865	2.18741	6.54174	3.1131
3.03511	6.50403	11.3786	34.7811	10.1438	9.96677	21.1071	2.67686	13.2139	39.2107	2.71451	9.59487	5.54093	11.4605	17.9883	18.6551	19.3408	6.71619	3.11418	11.7301	38.5994	3.53736	4.27441	45.9278	12.1913	2.58736	12.0608	15.0153	2.18207	6.47151	3.11898
3.04874	6.31522	11.3693	34.5786	10.1176	9.8545	21.1706	2.65047	13.1538	38.6966	2.69774	9.41001	4.89823	11.3176	18.0586	18.7551	19.212	6.74763	3.03748	11.5865	38.8989	3.42524	4.07152	45.1842	12.0373	2.57638	11.946	14.9832	2.18489	6.40547	3.12472
3.05382	6.01842	11.3346	34.524	10.1603	9.80942	21.2155	2.62282	13.1316	38.1641	2.69757	9.31439	4.74029	11.1941	18.0897	18.7806	19.2263	6.76428	2.93583	11.6416	38.8872	3.34568	3.99953	44.4653	11.96	2.54869	11.7698	14.5401	2.18649	6.28517	3.09805
3.0593	5.56369	11.3042	34.5957	10.1606	9.75401	21.2769	2.60975	13.0909	37.8782	2.67491	9.28877	4.61244	10.9832	17.9391	18.7816	19.117	6.79222	2.77628	11.7523	38.7932	3.2908	3.96922	44.0678	11.9485	2.47319	11.4908	14.0406	2.18572	6.17347	3.00553
3.05423	5.01448	11.2699	34.5993	10.1749	9.64502	21.3062	2.59241	12.9016	37.7308	2.64713	9.13209	4.45039	10.789	17.8435	18.765	18.6026	6.84032	2.55153	11.7825	38.4639	3.16712	3.94839	43.8633	11.9519	2.37542	11.0847	13.9633	2.19152	6.19664	2.92835
3.04932	4.72508	11.0852	35.5923	10.2295	9.48421	21.2617	2.57145	12.5217	37.7315	2.62721	9.0676	4.28166	10.6989	17.9692	18.6847	18.0825	6.86341	2.37891	11.7071	38.0284	2.94607	3.9154	43.5697	11.9558	2.28955	10.7462	13.9357	2.18771	6.22628	2.91067
3.05489	4.65267	10.834	36.639	10.2595	9.30234	21.2771	2.54326	12.2588	37.6454	2.5669	8.98226	4.12074	10.4717	18.1212	18.594	18.004	6.88965	2.26378	11.6562	37.9069	2.68404	3.86231	43.1738	11.9894	2.24568	10.3949	13.8607	2.18714	6.20875	2.91981
3.05329	4.40491	10.6306	37.0185	10.2693	9.14047	21.2643	2.50067	12.1493	37.4268	2.55317	8.92545	4.00702	10.1201	17.7849	18.4705	17.9741	6.89364	2.16472	11.6684	37.7332	2.49948	3.81576	42.9702	12.0009	2.22372	10.0595	13.7429	2.18461	6.14962	2.90975
3.0688	4.05991	10.6086	37.1525	10.2969	9.0399	21.1302	2.45236	12.0673	37.2962	2.54548	8.89505	3.89113	9.74346	17.4964	18.2911	18.0229	6.88559	2.02705	11.6538	37.5548	2.41546	3.7791	42.8931	12.0056	2.22064	9.83696	13.5659	2.18063	6.09713	2.89262
3.0736	3.86868	10.5613	36.7219	10.4119	8.98991	21.02	2.43264	11.9134	37.2384	2.54104	8.89421	3.77731	9.50509	17.4478	18.0956	18.0735	6.89115	1.90908	11.6069	37.7107	2.37598	3.74787	42.7723	11.9644	2.21541	9.72616	13.2952	2.17895	6.08146	2.83682
3.08047	3.71725	10.5193	36.1306	10.4671	8.89159	21.1189	2.43156	11.8037	37.1537	2.52303	8.98973	3.69802	9.44643	17.1815	17.8267	18.1628	6.95914	1.84252	11.5895	37.7613	2.35754	3.72291	42.5726	11.8453	2.20645	9.64136	12.7846	2.17254	6.048	2.7851
3.08359	3.57573	10.5009	36.0167	10.4802	8.7757	21.1585	2.42652	11.8335	37.1503	2.50456	9.05435	3.62913	9.47559	16.5484	17.5662	18.1885	7.04302	1.82539	11.5599	37.8318	2.32719	3.685	42.3432	11.8194	2.21276	9.54423	12.4787	2.18748	6.00047	2.80947
3.08203	3.45285	10.5187	35.5971	10.5069	8.66595	21.1793	2.42157	11.8353	37.2041	2.497	9.03685	3.54934	9.42389	16.4265	17.2465	18.3243	7.09603	1.78495	11.518	37.8233	2.28385	3.67695	42.1946	11.7917	2.21327	9.47905	12.4664	2.18637	5.83477	2.80946
3.08562	3.372	10.5777	35.4859	10.4574	8.63529	21.2364	2.38325	11.7631	37.1577	2.48873	8.91818	3.44205	9.30446	16.0769	16.9301	18.4267	7.10513	1.74715	11.5042	38.0807	2.23463	3.67296	42.0575	11.6978	2.20824	9.23043	12.3595	2.18841	5.80072	2.77313
3.09005	3.30353	10.6036	35.5282	10.3982	8.57633	21.2139	2.22706	11.7623	37.1203	2.46734	8.8796	3.37973	9.0978	15.5049	16.6378	18.4176	7.17023	1.72252	11.5776	38.5628	2.18385	3.65299	41.7358	11.5649	2.21276	8.6683	12.119	2.18672	5.80299	2.74998
3.10228	3.25306	10.5799	35.4459	10.3971	8.48767	21.0457	2.17576	11.7683	37.2656	2.44307	8.99862	3.34111	8.91337	15.3412	16.3465	18.4008	7.3513	1.69079	11.6644	38.6424	2.12912	3.62902	41.345	11.4754	2.21168	7.98612	11.9631	2.18282	5.7468	2.7301
3.09762	3.23383	10.4618	35.4129	10.3949	8.4334	20.8336	2.16066	11.8056	37.7728	2.42491	9.16411	3.2762	8.78502	15.2339	16.1164	18.4254	7.52619	1.69372	11.5479	38.7338	2.09966	3.62798	41.1889	11.3441	2.21165	7.72981	11.8752	2.17737	5.67366	2.71688
3.10702	3.21587	10.4334	34.9541	10.3529	8.39684	20.7451	2.15747	11.9066	38.1806	2.38971	9.22615	3.11647	8.69841	15.2129	15.9216	18.4183	7.62231	1.69299	11.5064	38.5087	2.06069	3.58648	41.0345	11.2334	2.23041	7.66047	11.8433	2.17625	5.59139	2.69845
3.10719	3.17573	10.4291	34.2281	10.2701	8.29607	20.7646	2.1576	12.1276	38.5442	2.38487	9.08801	2.9445	8.63447	15.0257	15.7531	18.4219	7.64714	1.66363	11.4786	38.0001	2.02201	3.56162	40.7198	11.1707	2.24997	7.42939	11.8808	2.18244	5.49748	2.68997
3.09801	3.11939	10.4344	33.8997	10.1181	8.15038	20.7633	2.14981	12.3454	38.7897	2.34757	8.92754	2.86619	8.57019	14.8206	15.5882	18.5072	7.65761	1.66446	11.4324	37.6012	1.99859	3.47958	40.5083	11.1119	2.25512	7.12629	11.7977	2.18057	5.45877	2.65911
3.09456	3.08936	10.4743	33.7775	10.0599	8.01581	20.6699	2.13389	12.4035	39.1289	2.30625	8.92565	2.83723	8.48954	14.7018	15.452	18.6615	7.68652	1.66386	11.3273	37.4024	1.9744	3.43356	40.3653	11.0663	2.26002	6.94917	11.7412	2.16761	5.43417	2.65785
3.09709	3.07827	10.543	34.3079	10.046	7.89854	20.6103	2.12722	12.4623	39.2491	2.29866	8.97019	2.72908	8.42322	14.4439	15.3473	18.8122	7.70804	1.66492	11.2632	37.1746	1.95071	3.42328	40.0642	11.0542	2.25567	6.69369	11.6743	2.16688	5.41831	2.65981
3.1034	2.9486	10.5735	33.7355	9.94991	7.82414	20.5688	2.12279	12.6354	39.1678	2.28181	9.02922	2.69519	8.33425	13.9715	15.2635	18.8987	7.72408	1.66465	11.2779	37.0087	1.93878	3.40421	39.7879	11.0725	2.25815	6.46039	11.8801	2.15852	5.34856	2.66062
3.10164	2.7729	10.5765	33.6044	9.83253	7.75182	20.5661	2.11589	12.9099	39.0839	2.27555	9.11987	2.65492	8.22802	13.8178	15.1898	18.9507	7.73718	1.66708	11.3275	36.5637	1.92476	3.39182	39.4927	11.0899	2.26077	6.36249	12.2961	2.15367	5.23985	2.65301
3.10809	2.67497	10.6608	33.8829	9.7808	7.78064	20.8479	2.11156	13.2384	38.7653	2.28038	9.2242	2.62359	8.14811	13.7434	15.0973	19.096	7.74687	1.66251	11.3404	35.773	1.92811	3.39011	39.0846	11.1007	2.24992	6.49294	12.3665	2.15034	5.16388	2.60728
3.12065	2.51642	10.9903	33.9417	9.91868	7.84945	21.1074	2.10704	13.5118	38.4551	2.27443	9.29147	2.60972	8.13167	13.6868	14.957	19.2857	7.74048	1.65868	11.3212	35.5353	1.92417	3.39192	38.4664	11.0191	2.25015	6.43333	12.354	2.13793	5.1553	2.58536
3.11399	2.2921	11.5882	33.8461	10.0105	7.90002	21.2057	2.09525	13.5759	38.3918	2.24921	9.31924	2.59057	8.12649	13.5291	14.727	19.3804	7.74769	1.63809	11.2857	35.397	1.91069	3.35603	37.9356	10.9348	2.24093	6.59138	12.1564	2.12183	5.18159	2.5825
3.11926	2.24213	11.8203	33.6962	10.0454	7.96531	21.3637	2.09302	13.6511	38.5758	2.2045	9.34204	2.60188	8.11579	13.3968	14.504	19.5205	7.80004	1.62258	11.2885	35.2084	1.91319	3.33966	37.5392	10.8749	2.24406	7.00005	11.9852	2.10993	5.19094	2.56481
3.11454	2.17229	11.7366	33.5142	10.0514	8.00062	21.3881	2.0896	13.5817	38.606	2.19334	9.28723	2.58641	8.10955	13.2979	14.2667	19.701	7.84811	1.60274	11.2858	34.9367	1.91	3.33702	37.3517	10.8115	2.24315	7.43956	11.9746	2.12542	5.19958	2.53905
3.09856	2.05259	11.7224	33.4441	10.0356	8.0096	21.4147	2.08174	13.4308	38.2803	2.17766	9.34613	2.58425	8.11371	13.2569	14.0224	19.8071	7.86474	1.60045	11.2913	34.6448	1.90275	3.32668	37.1699	10.7266	2.24419	7.73569	11.9308	2.12957	5.17017	2.5368
3.09067	2.01109	11.839	33.284	10.029	8.04806	21.3674	2.08684	13.4029	37.7692	2.16538	9.47528	2.57797	8.0983	13.252	13.7463	19.8419	7.83437	1.59329	11.2967	34.4246	1.90267	3.32567	36.9397	10.6237	2.24245	7.97416	11.8872	2.11646	5.14217	2.51353
3.08941	2.00107	11.9971	33.1387	9.99395	8.07619	21.209	2.0796	13.4465	37.2357	2.12035	9.59113	2.57372	8.0782	13.3137	13.4281	19.945	7.78126	1.59237	11.2994	33.7621	1.89407	3.31991	36.5837	10.4727	2.2293	7.972	11.8431	2.11502	5.17352	2.50453
3.08638	1.96847	12.1595	33.0009	9.86077	8.09162	21.2559	2.08155	13.6355	37.1429	2.10849	9.62072	2.57138	8.02878	13.332	13.0612	19.9721	7.77663	1.59168	11.2756	33.3817	1.89222	3.31995	35.4389	10.4422	2.22488	8.08343	11.8096	2.12454	5.31079	2.50047
3.06155	1.93829	12.1561	32.7295	9.66961	8.10305	21.3749	2.07294	13.907	36.9516	2.103	9.6585	2.54971	7.98636	13.2621	12.6597	19.9612	7.7864	1.59534	11.2737	33.3347	1.89192	3.29086	34.4108	10.4313	2.22874	8.70269	11.7365	2.13268	5.33874	2.49795
3.01094	1.90085	12.1334	32.3241	9.61487	8.12325	21.3822	2.06538	14.1332	36.5079	2.1219	9.67759	2.54803	7.97936	12.9274	12.2809	20.041	7.78033	1.58767	11.3743	32.9873	1.88094	3.17116	34.1479	10.3832	2.23144	9.28715	11.6488	2.12128	5.32589	2.4949
2.96575	1.86738	12.0928	32.1493	9.60414	8.13409	21.3863	2.05076	14.1539	36.1163	2.17775	9.69556	2.54935	7.97808	12.666	11.8895	20.062	7.75781	1.58768	11.4443	32.2728	1.87199	3.10351	33.5133	10.3672	2.23646	9.37556	11.7248	2.12622	5.33336	2.48876
2.94211	1.83166	12.1304	31.3184	9.49714	8.12477	21.4511	2.027	14.4987	36.1272	2.20727	9.71132	2.5688	7.95769	12.6014	11.5377	20.0947	7.72142	1.58532	11.4459	31.4505	1.87264	3.12165	31.9963	10.3549	2.22892	9.64087	11.7853	2.12123	5.33867	2.48961
2.92995	1.80362	12.1357	30.6492	9.22116	8.10209	21.6449	2.02318	15.3512	36.2018	2.20209	9.71819	2.56457	7.91487	12.3858	11.2046	20.1737	7.69645	1.58751	11.4375	30.8904	1.87935	3.13387	30.1102	10.3472	2.23237	10.2074	11.5381	2.11268	5.31591	2.49251
2.92073	1.7874	12.0322	30.3667	9.12446	8.09452	21.5463	2.02756	15.9744	36.1843	2.19348	9.73132	2.55354	7.89681	12.0991	10.9483	20.2293	7.67446	1.59392	11.4125	30.6063	1.88229	3.11461	29.3589	10.353	2.22594	10.6029	11.2455	2.11007	5.28582	2.48881
2.92126	1.76815	11.8617	28.7046	9.10275	8.10119	21.1247	2.02469	16.0541	36.1382	2.19422	9.73063	2.53796	7.83639	12.0417	10.7345	20.3294	7.62108	1.59471	11.2881	30.4756	1.87082	3.1203	29.2776	10.339	2.22824	10.7059	11.1656	2.1206	5.29436	2.48559
2.90369	1.76995	11.653	27.556	9.06263	8.09273	20.9531	2.02093	16.1192	36.1482	2.17709	9.73536	2.54498	7.75822	12.0208	10.5429	20.4236	7.52177	1.60448	11.1451	30.3833	1.8752	3.13057	29.0938	10.3263	2.22276	10.7433	11.1404	2.11741	5.30868	2.48583
2.88187	1.7657	11.7117	27.1851	9.03785	8.06128	21.273	2.01306	16.2822	36.1837	2.15752	9.73336	2.53323	7.48752	12.0057	10.3677	20.3517	7.37847	1.60102	11.2123	29.9679	1.86937	3.11404	28.8683	10.3537	2.21912	10.8144	11.1267	2.11901	5.32697	2.49073
2.84311	1.77366	11.8789	27.1496	9.01159	8.04032	21.7197	2.00438	16.3813	36.1376	2.16849	9.70612	2.53159	7.09472	11.9515	10.2324	20.0796	7.26217	1.59676	11.2799	29.4841	1.87056	3.09666	28.6366	10.3723	2.21347	10.8475	11.122	2.1232	5.36752	2.48566
2.82805	1.76958	11.958	26.9382	8.9809	8.02327	21.8854	2.00245	16.4507	36.1184	2.17286	9.67408	2.53294	6.81782	11.8728	10.1361	19.8469	7.1934	1.60494	11.2345	28.8768	1.86577	3.08557	28.4676	10.3447	2.21506	11.0062	11.106	2.11417	5.35994	2.4827
2.81586	1.74686	11.8176	25.9809	8.9381	7.97107	22.1895	2.00851	16.4313	36.1763	2.16461	9.65526	2.53072	6.60988	11.8403	10.0432	19.764	7.15241	1.60755	11.1702	28.4034	1.86672	3.04631	28.3589	10.3141	2.22851	11.2029	11.0488	2.11361	5.36111	2.48319
2.80887	1.74543	11.6912	25.5347	8.93219	7.81078	22.6052	2.00965	16.4336	36.199	2.13392	9.61572	2.54282	6.49465	11.8005	9.94557	19.7376	7.09601	1.60715	11.1727	28.1477	1.8589	2.98019	28.2547	10.3123	2.24136	11.2417	10.9928	2.11884	5.35128	2.50158
2.76724	1.7485	11.5125	25.0154	8.9039	7.73894	22.852	2.0126	16.5	36.1965	2.12841	9.56669	2.54856	6.38259	11.7665	9.83634	19.7606	7.03804	1.61226	11.1923	27.7161	1.8469	2.97446	28.0185	10.2444	2.23139	11.431	10.9525	2.12365	5.19231	2.50422
2.69074	1.74036	11.325	23.5435	8.89357	7.68481	22.9666	2.00979	16.6121	36.1637	2.11793	9.4949	2.54596	6.31065	11.7637	9.7203	19.7722	6.98468	1.61654	11.2135	27.2207	1.83947	2.97895	27.4344	10.1705	2.22261	11.832	10.8302	2.13699	5.15663	2.50637
2.63196	1.73921	11.2625	22.7908	8.88303	7.57212	22.9464	2.00621	16.6396	36.0647	2.12092	9.45923	2.54769	6.20493	11.6737	9.6218	19.7985	6.95684	1.63318	11.1546	26.9175	1.83139	2.95334	26.8615	10.1288	2.22589	12.1152	10.5783	2.15555	5.14249	2.51712
2.59225	1.73208	11.1869	22.711	8.86598	7.38794	22.9198	2.00748	16.6835	35.8296	2.11971	9.43943	2.55106	6.01102	11.5029	9.55113	19.8125	6.93017	1.63618	11.075	26.6907	1.81972	2.94311	26.5791	10.1415	2.22028	12.4288	10.4872	2.16802	5.10985	2.53038
2.57647	1.73487	11.1143	22.6246	8.91009	7.31693	22.9829	2.00006	16.7902	35.7661	2.11618	9.38954	2.53952	5.66155	11.4573	9.47424	19.8271	6.87083	1.63668	10.968	26.4896	1.81475	2.93313	26.238	10.1669	2.2276	12.8054	10.4468	2.17467	5.05008	2.52767
2.56762	1.73161	10.8926	22.5067	8.91207	7.30288	23.2038	1.99296	16.9211	35.8063	2.09352	9.35015	2.52498	5.34761	11.4183	9.39573	19.9441	6.72539	1.64221	10.9427	26.3297	1.82735	2.90363	25.672	10.1341	2.22235	12.9624	10.2808	2.17502	4.99489	2.53134
2.5393	1.73504	10.6269	22.3793	8.85565	7.29207	23.4327	1.97235	16.9591	35.5799	2.06138	9.32056	2.50704	5.18191	11.4954	9.2946	20.1245	6.5469	1.64361	10.908	26.2602	1.83117	2.89243	25.3354	10.0078	2.22316	13.1059	10.0681	2.1676	4.95912	2.53063
2.50196	1.74239	10.5465	22.2528	8.84117	7.25614	23.3791	1.97603	16.9261	34.7453	2.06962	9.2972	2.50759	5.05729	11.5908	9.1665	20.3284	6.32082	1.64964	10.7205	26.1663	1.84392	2.88095	25.3108	9.84224	2.2139	13.4306	9.96273	2.16551	4.93245	2.54676
2.4811	1.73954	10.6288	22.1276	8.82048	7.21771	23.3578	1.98079	16.9564	33.5767	2.09063	9.20936	2.49831	4.94816	11.5757	9.01748	20.4252	6.12357	1.66081	10.5782	25.9811	1.85204	2.87603	24.9637	9.63649	2.19605	13.7135	9.93307	2.16273	4.93236	2.54747
2.46808	1.74441	10.7011	22.0265	8.78381	7.21305	23.4869	1.98144	17.354	33.0426	2.0925	9.12545	2.49473	4.85087	11.3804	8.84596	20.6377	5.98825	1.67192	10.5667	25.7583	1.85806	2.87133	24.4228	9.44922	2.19327	13.8051	9.82789	2.15414	4.95873	2.55239
2.43714	1.74078	10.7398	21.9833	8.73391	7.16033	23.6179	1.98205	17.8153	33.3688	2.08702	9.07533	2.49247	4.78707	11.1991	8.66811	20.8671	5.88097	1.67117	10.5723	25.5041	1.86252	2.87593	23.7979	9.40112	2.20125	13.8323	9.71616	2.13592	5.02089	2.54894
2.41373	1.74348	10.7082	21.9615	8.69217	6.99304	23.7715	1.98346	17.8678	33.759	2.10165	9.03231	2.50879	4.64359	11.1807	8.48346	20.8941	5.7605	1.65814	10.5612	25.3117	1.86181	2.86151	23.5004	9.45647	2.20191	13.8874	9.65108	2.13116	5.04672	2.55025
2.38983	1.75362	10.6563	21.9149	8.6718	6.95264	23.8015	1.98314	17.7288	33.7871	2.12054	8.97575	2.49384	4.46275	11.1153	8.3228	20.8798	5.62872	1.65895	10.5615	25.1228	1.87198	2.84084	23.2276	9.4404	2.20761	13.9239	9.60264	2.1165	4.98869	2.53765
2.38455	1.75337	10.5539	21.9287	8.73614	6.90265	23.9163	1.97971	17.6466	33.5758	2.10199	8.84248	2.47898	4.29305	10.9706	8.16742	20.903	5.38812	1.66372	10.6159	24.7527	1.87166	2.8454	22.8678	9.39076	2.19966	13.9648	9.53679	2.10084	4.94981	2.52235
2.38885	1.75171	10.4889	21.9004	8.80559	6.80544	23.9183	1.9806	17.6818	33.6295	2.10665	8.67982	2.47667	4.20031	10.8814	7.95352	21.0406	5.20071	1.65531	10.6589	23.8917	1.86293	2.85811	22.3265	9.30788	2.19378	14.0585	9.41846	2.10351	4.95251	2.49997
2.38886	1.74878	10.4502	21.8372	8.69684	6.64194	23.9115	1.99735	17.7616	33.8946	2.0963	8.55236	2.47276	4.14927	10.7991	7.77074	21.1639	5.11579	1.65521	10.6947	23.2572	1.86209	2.85464	21.3237	9.21885	2.18681	14.2707	9.32547	2.10239	4.96558	2.48878
2.38624	1.75075	10.3966	21.8374	8.49709	6.53167	23.8676	2.01293	17.8883	34.1249	2.09085	8.51146	2.45813	4.13519	10.6902	7.69647	21.2886	5.03726	1.66175	10.5583	22.9847	1.86728	2.84203	20.5638	9.11767	2.17853	14.4225	9.28449	2.1033	4.9645	2.47995
2.37653	1.74633	10.2983	21.8826	8.47197	6.48493	23.7563	2.00778	18.0171	34.2973	2.09437	8.34549	2.42151	4.10996	10.5781	7.61253	21.3535	4.93602	1.66111	10.3468	22.7057	1.87072	2.84085	20.1798	8.87685	2.14766	14.5578	9.19991	2.10102	4.96333	2.4489
2.36605	1.74033	10.2301	22.0332	8.42598	6.48023	23.7266	2.00418	18.1104	34.6425	2.09879	8.14261	2.38319	4.0751	10.5408	7.47571	21.3727	4.81491	1.64465	10.2525	22.4821	1.86735	2.84186	19.5482	8.74502	2.13784	14.8854	9.18053	2.09522	4.96834	2.4195
2.36901	1.74737	10.0497	20.2716	8.39913	6.44074	23.8297	1.99568	18.1774	34.9289	2.10627	8.02628	2.35325	4.05142	10.5237	7.32215	21.4944	4.73894	1.63937	10.2192	22.3275	1.87504	2.85469	18.8619	8.59159	2.1468	15.2737	9.19855	2.08725	4.95478	2.36898
2.36388	1.74962	9.93503	18.627	8.35702	6.32481	23.8997	1.99929	18.3286	35.0025	2.10155	7.84396	2.35932	4.03252	10.4787	7.18662	21.6825	4.6984	1.64043	10.1582	22.1969	1.87703	2.85603	18.0946	8.421	2.14819	15.4566	9.24884	2.08581	4.92881	2.33986
2.35307	1.73901	9.88799	18.325	8.28614	6.16687	24.0024	1.99979	18.6386	35.0662	2.08735	7.7275	2.35871	4.00686	10.362	7.00696	21.9002	4.71428	1.63734	10.0142	21.9855	1.87354	2.87245	17.204	8.26497	2.15077	15.5383	9.53415	2.08336	4.88202	2.32161
2.32128	1.74619	9.8415	18.243	8.19454	6.03433	24.0479	1.99969	18.8695	35.0035	2.09725	7.62337	2.36258	3.97196	10.1977	6.87866	22.0428	4.68431	1.63953	10.0117	21.725	1.87876	2.91114	16.8644	8.0558	2.16187	15.5647	9.83752	2.08392	4.83681	2.3155
2.25932	1.73687	9.80441	18.5415	8.16521	5.95479	24.0436	1.99911	18.9483	34.7006	2.10337	7.5198	2.36127	3.9374	10.1386	6.81605	22.1598	4.66335	1.63798	10.048	21.5265	1.86763	2.94404	16.2553	7.95311	2.1598	15.6163	9.90834	2.07968	4.78993	2.33132
2.18171	1.73059	9.72004	19.308	8.13415	5.92642	24.1941	1.99674	18.97	34.4428	2.11817	7.43552	2.35207	3.8682	10.0638	6.7676	22.2126	4.6612	1.64319	10.0676	21.075	1.86696	2.95902	15.2388	7.8675	2.14668	15.8085	9.93621	2.08038	4.75973	2.33282
2.15838	1.73107	9.65766	19.5351	8.05444	5.86697	24.2477	1.99072	19.0246	33.9448	2.11883	7.29644	2.34188	3.7914	10.0289	6.71482	22.1625	4.65518	1.63973	9.95138	20.1532	1.86167	2.9863	14.5767	7.77283	2.13151	15.8928	10.015	2.08174	4.74136	2.32748
2.1595	1.73549	9.6539	19.5366	8.00313	5.8156	24.2347	1.98229	19.0963	34.2137	2.11877	7.16403	2.33786	3.74815	9.89377	6.6121	22.2306	4.66782	1.63873	9.83176	19.4357	1.86644	3.01364	14.3795	7.64573	2.11846	15.9458	10.3119	2.08882	4.73316	2.31419
2.13581	1.73588	9.64408	19.4338	7.98698	5.72794	24.2103	1.97368	19.1642	34.7712	2.11539	7.07409	2.35228	3.72133	9.69492	6.4315	22.6126	4.6687	1.64086	9.78121	18.8399	1.86153	3.05931	14.222	7.55173	2.115	16.1936	10.5365	2.08767	4.71522	2.30502
2.12123	1.73436	9.61558	19.2494	7.97412	5.54404	24.1982	1.96251	19.1888	35.0727	2.11314	6.99345	2.35828	3.70813	9.69467	6.22502	22.9249	4.64637	1.64397	9.77194	18.3401	1.85855	3.20286	13.9891	7.51012	2.10296	16.5842	10.6328	2.08592	4.68373	2.2833
2.11355	1.73037	9.61362	19.0797	7.8714	5.29948	24.2597	1.95899	19.2156	35.173	2.12245	6.89424	2.35989	3.71069	9.80524	6.03368	23.1295	4.63533	1.64298	9.73607	17.4143	1.84993	3.33484	13.828	7.4663	2.08869	16.7876	10.7741	2.08738	4.6373	2.26888
2.09956	1.7329	9.66806	19.5285	7.74282	5.02433	24.254	1.9524	19.3455	35.1836	2.12158	6.80377	2.36918	3.7257	9.84766	5.8213	23.3963	4.66704	1.64566	9.6819	16.1093	1.8477	3.4401	13.6524	7.44813	2.09725	16.8954	10.9552	2.07673	4.57612	2.26215
2.09459	1.71241	9.69639	20.8783	7.65772	4.88741	24.2375	1.95115	19.4523	35.5316	2.12589	6.74605	2.37515	3.70358	9.75004	5.62256	23.5032	4.68225	1.64128	9.65061	15.7066	1.84805	3.53773	13.4253	7.47022	2.10515	16.981	11.1207	2.07029	4.48724	2.24148
2.08778	1.70582	9.68894	20.9716	7.62437	4.82596	24.2731	1.95037	19.585	36.6564	2.1284	6.69171	2.38196	3.62637	9.52456	5.46861	23.7941	4.66918	1.63473	9.63758	15.1539	1.83892	3.59434	13.205	7.46899	2.10639	17.0415	11.2138	2.06617	4.46475	2.23269
2.08161	1.69816	9.60303	21.4897	7.68108	4.77711	24.2767	1.95425	19.8575	37.0974	2.13946	6.52946	2.38504	3.46628	9.34235	5.32378	24.0818	4.63541	1.63641	9.66118	14.7118	1.82254	3.65416	13.1007	7.43087	2.10606	17.0727	11.2494	2.06617	4.45324	2.22352
2.07536	1.69889	9.66814	21.4748	7.65703	4.71777	24.3055	1.96076	20.031	37.166	2.13339	6.33988	2.40125	3.35428	9.24144	5.18866	24.21	4.58471	1.63695	9.69662	14.3078	1.82558	3.67693	13.0439	7.40949	2.08736	17.1001	11.1425	2.05742	4.44157	2.19872
2.06132	1.70089	9.82764	20.9707	7.64228	4.65639	24.4309	1.95695	20.0727	36.8606	2.1147	6.27633	2.40029	3.31918	9.21024	5.09699	24.2163	4.46453	1.63348	9.69099	13.9732	1.82704	3.72175	12.9573	7.43563	2.07857	17.1295	10.8886	2.06265	4.43293	2.16637
2.05627	1.70086	9.90058	20.8314	7.63211	4.58009	24.532	1.94132	20.2683	36.614	2.10475	6.17824	2.3922	3.28999	9.1648	5.04503	24.1269	4.31609	1.62981	9.64667	13.5832	1.82664	3.7944	12.8764	7.46625	2.07009	17.1583	10.8253	2.0559	4.42825	2.15767
2.05832	1.70683	9.80498	20.1436	7.65599	4.50442	24.4934	1.93734	20.3436	36.6398	2.0991	6.10135	2.38631	3.21562	9.12478	5.06729	24.1199	4.18925	1.62247	9.52934	12.9044	1.81664	3.85477	12.8199	7.46029	2.07728	17.1876	10.8369	2.05801	4.42459	2.16366
2.03504	1.707	9.68482	19.795	7.72026	4.47044	24.4533	1.92588	20.4334	36.8655	2.10509	6.1088	2.37081	3.11081	8.97531	5.08681	24.1257	4.15529	1.61729	9.49056	12.1448	1.82527	3.88826	12.7076	7.4376	2.07292	17.2114	10.8402	2.05477	4.42257	2.15989
2.03618	1.69757	9.59574	19.7514	7.72951	4.45242	24.4105	1.91709	20.6618	37.0805	2.10664	6.13998	2.35747	3.03072	9.00637	5.12733	24.2025	4.14838	1.60912	9.55217	11.649	1.82205	3.89464	12.5861	7.4652	2.07176	17.2187	10.8138	2.04968	4.42175	2.16441
2.02922	1.69568	9.55357	19.7411	7.72619	4.4054	24.3602	1.92102	20.5471	37.1711	2.10665	6.03613	2.35663	3.00415	9.0359	5.13993	24.2532	4.12368	1.61116	9.50582	11.5244	1.8232	3.90226	12.5273	7.53167	2.06343	17.2886	10.7885	2.03624	4.40219	2.167
2.02606	1.70078	9.50009	19.7075	7.69676	4.36643	24.3697	1.92081	20.4405	37.0637	2.12305	5.83189	2.36672	2.98473	8.99301	5.11855	24.2151	4.08267	1.60795	9.47643	11.1753	1.81657	3.91663	12.4234	7.59472	2.05707	17.5285	10.7749	2.02942	4.40264	2.16796
2.01413	1.70396	9.47175	19.706	7.705	4.26524	24.3535	1.92449	20.5466	36.9435	2.12812	5.71682	2.34889	2.97284	9.02896	5.00223	24.2683	4.04731	1.60483	9.45794	10.64	1.80836	3.9337	12.322	7.6403	2.04969	17.8811	10.5215	2.04545	4.40412	2.17473
2.01287	1.70785	9.44313	19.7377	7.63335	4.1789	24.3534	1.90597	20.7039	37.0151	2.12522	5.63943	2.32003	2.95958	9.09052	4.84998	24.2512	4.02152	1.60094	9.41814	9.86988	1.81683	3.94895	12.2526	7.64979	2.02799	18.3031	10.1248	2.05534	4.37219	2.1768
2.00754	1.71426	9.3537	19.6948	7.56047	4.13709	24.3057	1.90323	20.7826	37.1981	2.13576	5.52821	2.29066	2.94849	9.16869	4.91938	24.25	3.98595	1.61543	9.41312	9.32486	1.81604	3.97683	12.2138	7.62365	2.02814	18.8143	10.0536	2.0546	4.35381	2.16546
2.01091	1.70351	9.17696	19.6143	7.51872	4.0891	24.4886	1.90289	21.0209	37.1174	2.16445	5.31311	2.25822	2.94456	9.09135	5.27691	24.2998	3.9579	1.61746	9.36972	9.1329	1.80541	3.99327	12.1449	7.60088	2.02316	19.4782	10.0427	2.06041	4.31938	2.15966
2.00383	1.71072	8.87085	19.6026	7.50851	3.99859	24.9436	1.89877	21.2851	36.8849	2.18236	5.09881	2.25566	2.94218	8.95717	5.70752	24.3427	3.94425	1.62415	9.23085	8.80262	1.80126	4.00778	12.0286	7.61922	2.03071	20.4474	10.0759	2.06688	4.27347	2.15352
2.01297	1.7119	8.59247	19.5214	7.43277	3.84917	25.2193	1.88332	21.439	36.9154	2.18898	4.87126	2.2363	2.91439	8.92102	5.91033	24.5535	3.89285	1.62819	9.09484	8.53776	1.80654	3.99365	11.9352	7.60967	2.02902	21.1389	10.133	2.05738	4.2259	2.14666
2.01861	1.71466	8.30378	19.3778	7.20687	3.67138	25.189	1.86785	21.4655	36.9939	2.15777	4.6926	2.23182	2.90053	8.87328	5.96499	24.7703	3.79552	1.62434	9.04375	8.21331	1.81877	3.97647	11.8781	7.60023	2.02925	21.7028	10.2039	2.06041	4.21183	2.14255
2.01665	1.71739	7.78595	19.2591	7.1026	3.53615	25.0575	1.86723	21.4641	36.8504	2.16444	4.57266	2.21865	2.88776	8.73848	5.9276	24.8117	3.69989	1.62136	9.07068	7.71954	1.82431	3.9747	11.7831	7.63644	2.03768	22.6864	10.3312	2.06526	4.18811	2.13879
2.00371	1.71409	7.44645	19.2387	7.0712	3.40493	24.9552	1.86189	21.4911	36.6344	2.21646	4.60301	2.21749	2.86404	8.56942	5.94038	24.8171	3.66691	1.61815	9.11413	6.95468	1.8166	3.97026	11.593	7.67175	2.03526	23.7821	10.3647	2.0554	4.13096	2.13007
1.98709	1.70959	7.3924	18.9801	7.12401	3.32225	24.9354	1.85984	21.5103	36.2418	2.25385	4.59342	2.20641	2.84741	8.49992	6.01554	24.7999	3.67099	1.61629	9.14048	6.51445	1.81931	3.98918	11.3688	7.74709	2.03195	24.6959	10.4218	2.05449	4.01492	2.12291
1.98624	1.70312	7.33188	18.7958	7.21038	3.22969	24.9677	1.85484	21.4433	36.2191	2.29255	4.57781	2.20263	2.84036	8.4537	6.12258	24.793	3.62544	1.60944	9.14934	6.27243	1.82486	4.01317	11.3228	7.81308	2.03329	25.1068	10.4941	2.05456	3.97275	2.11254
1.98255	1.70652	7.26429	18.7594	7.20326	3.16448	24.9121	1.85574	21.3452	36.6032	2.31675	4.53595	2.20758	2.8465	8.31351	6.38453	24.7414	3.58065	1.59155	9.18301	6.18057	1.82794	4.01751	11.2443	7.80592	2.02508	25.2859	10.3192	2.06359	3.95087	2.11064
1.97372	1.71139	7.18859	18.7573	7.20378	3.1391	24.7317	1.85634	21.2649	37.0008	2.3087	4.55352	2.21262	2.84705	8.15784	6.7227	24.703	3.55284	1.58742	9.28698	5.9214	1.8297	4.02372	11.0643	7.78323	2.02334	25.438	10.0679	2.05968	3.91734	2.10417
1.95768	1.69796	7.11559	18.7298	7.23242	3.11183	24.5927	1.85638	21.0976	37.1411	2.31884	4.64811	2.23093	2.85609	8.1507	6.93602	24.6982	3.53859	1.5949	9.41697	5.6054	1.83519	4.01645	10.753	7.78882	2.02284	25.6679	10.0263	2.04859	3.9225	2.09458
1.96123	1.69934	7.02226	18.6823	7.26304	3.08317	24.7037	1.85458	20.9619	37.3251	2.35639	4.6882	2.2291	2.84896	8.14081	7.03181	24.6402	3.53019	1.60383	9.47825	5.35242	1.82884	4.013	10.2865	7.77997	2.03682	26.0874	10.0006	2.03805	3.91252	2.0853
1.95939	1.70773	6.91386	18.6251	7.36805	3.05977	24.9774	1.85058	20.8831	37.5237	2.37957	4.68353	2.23018	2.84599	8.14224	7.07516	24.6052	3.52708	1.60322	9.34334	5.31033	1.83456	4.01953	10.0479	7.78973	2.03717	26.5445	9.98998	2.02039	3.88747	2.07884
1.96809	1.70835	6.83303	18.515	7.53902	3.02338	25.0593	1.85422	20.7412	37.4074	2.37491	4.67068	2.23418	2.83016	8.12561	7.10274	24.7719	3.53322	1.603	9.24946	5.19477	1.83561	4.02063	9.95203	7.79068	2.04313	26.8353	10.0138	2.01651	3.86553	2.07839
1.9843	1.71165	6.72041	18.4695	7.82668	2.98371	25.1283	1.86289	20.7063	37.0748	2.37602	4.68474	2.23447	2.82714	8.12412	7.12504	24.8733	3.55632	1.60408	9.24534	4.99823	1.83652	4.02425	9.76134	7.7613	2.0374	27.3397	10.0013	2.01257	3.85302	2.0783
1.98599	1.71426	6.62635	18.4696	7.94185	2.94591	25.2466	1.86226	20.6925	36.7621	2.3737	4.67376	2.2266	2.82406	8.16869	7.16911	24.7857	3.56293	1.60209	9.27672	4.90932	1.84077	4.02889	9.36526	7.75301	2.04086	28.6495	9.95738	2.01376	3.77042	2.07842
1.98064	1.71266	6.58542	18.4441	7.99126	2.92023	25.2614	1.86287	20.7133	36.6244	2.37149	4.69462	2.23062	2.83351	8.28039	7.23647	24.7929	3.56581	1.60133	9.2377	4.96933	1.84128	4.02873	8.96852	7.76584	2.03533	30.2941	9.90948	2.00677	3.56621	2.07237
1.96993	1.707	6.56589	18.3952	8.08278	2.88971	25.086	1.86083	20.7428	36.5607	2.36255	4.72461	2.25584	2.81901	8.31833	7.37163	24.822	3.56045	1.59851	9.22313	5.08975	1.83915	4.01475	8.7488	7.74411	2.01668	31.1735	9.92745	1.99766	3.52136	2.07379
1.96315	1.70604	6.54763	18.3634	8.14625	2.86219	25.0959	1.85991	20.8253	36.5535	2.36018	4.74012	2.26345	2.81462	8.28956	7.4948	24.835	3.57851	1.59761	9.17684	5.05192	1.86188	3.99911	8.61007	7.73989	2.01504	31.6488	10.0527	2.00266	3.4902	2.08063
1.9555	1.70869	6.44982	18.3736	8.17139	2.82515	25.1137	1.86125	20.9358	36.456	2.36894	4.78673	2.26998	2.80509	8.28343	7.57519	24.8871	3.56228	1.59344	9.06985	4.84439	1.85632	4.00066	8.43376	7.69174	2.02087	31.981	10.097	2.00506	3.47112	2.08088
1.94878	1.70281	6.19904	18.5088	8.18165	2.77392	25.1462	1.86872	21.0305	36.2938	2.36265	4.79372	2.27798	2.79803	8.31571	7.6501	24.9589	3.53683	1.58719	8.99747	4.73234	1.86372	4.02861	8.16246	7.6211	2.02592	32.6506	10.1403	1.99784	3.44528	2.09221
1.94937	1.69878	5.84632	18.5701	8.23135	2.73339	25.2396	1.86113	21.1622	36.0384	2.35678	4.77875	2.30381	2.78411	8.3494	7.91019	25.2395	3.55653	1.5719	8.98682	4.59942	1.87033	4.03466	7.83887	7.59005	2.02667	33.596	10.1628	1.98718	3.41673	2.08349
1.93966	1.69948	5.75234	18.63	8.24956	2.71599	25.1296	1.85951	21.3098	35.9825	2.35112	4.77885	2.32457	2.77593	8.35093	8.30132	25.6904	3.58649	1.5575	8.99496	4.46377	1.87389	4.03231	7.54012	7.60494	2.03177	34.343	10.1551	1.98942	3.37755	2.09341
1.93817	1.69619	5.71246	18.7917	8.2615	2.68098	24.921	1.85962	21.5412	35.9144	2.33342	4.77365	2.34748	2.76118	8.27931	8.50567	25.898	3.57432	1.55127	9.00275	4.37615	1.87246	4.02866	7.30731	7.56097	2.02001	34.7081	10.1352	1.98493	3.31107	2.10635
1.9304	1.70334	5.70077	18.9833	8.2206	2.66034	24.8662	1.85637	21.9752	35.7579	2.32272	4.77693	2.36937	2.76083	8.24259	8.58339	26.004	3.57956	1.53908	8.95758	4.40436	1.8726	4.04548	7.03823	7.49484	2.02256	34.8501	10.1484	1.9709	3.29703	2.12065
1.91935	1.70328	5.658	19.3406	8.14541	2.65178	24.827	1.85785	22.2524	35.5718	2.30183	4.78612	2.40577	2.75501	8.24206	8.61081	26.024	3.60601	1.53407	8.88679	4.4097	1.86898	4.05981	6.54054	7.36366	2.02617	35.2039	10.038	1.94736	3.25533	2.10297
1.91217	1.70323	5.60074	19.4228	8.12142	2.62126	24.8035	1.85726	22.3986	35.5174	2.30958	4.78019	2.44059	2.7511	8.25814	8.65989	26.0985	3.60805	1.53161	8.86725	4.39957	1.86244	4.05126	6.05508	7.26372	2.02963	36.0328	9.82333	1.94009	3.19055	2.11082
1.9123	1.70373	5.53962	20.0187	8.14542	2.59985	24.7491	1.85621	22.5673	35.4145	2.31439	4.7743	2.46027	2.74952	8.20565	8.77195	26.2489	3.59487	1.535	8.8208	4.3563	1.85741	4.0375	5.80071	7.20283	2.03293	36.8259	9.81457	1.93081	3.16801	2.10902
1.90782	1.70328	5.4414	20.4944	8.143	2.59295	24.992	1.85402	22.7695	35.1591	2.31581	4.77241	2.45967	2.76119	8.09543	8.93392	26.3196	3.5965	1.52874	8.82376	4.37328	1.85407	4.03642	5.72433	7.17296	2.02223	36.9852	9.83566	1.92673	3.1536	2.10242
1.91232	1.70171	5.2742	20.5169	8.11905	2.58618	25.3751	1.84381	22.9314	34.9488	2.31171	4.76693	2.46499	2.76815	8.06612	9.11743	26.3155	3.59552	1.52545	8.81692	4.53168	1.84604	4.04087	5.6364	7.13799	2.00597	37.2167	9.87344	1.91501	3.12904	2.11582
1.92483	1.70621	5.12051	20.4112	8.13147	2.56937	25.3888	1.84008	22.7455	34.8198	2.30895	4.76883	2.48278	2.75596	8.11973	9.29457	26.2804	3.5933	1.52495	8.80458	4.55574	1.84399	4.04377	5.44745	7.03765	2.00418	37.8909	9.8899	1.91569	3.10528	2.11489
1.92509	1.70041	4.97613	20.1525	8.12549	2.52956	25.3367	1.84005	22.2643	34.7253	2.31494	4.77218	2.49276	2.75073	8.12573	9.45069	26.2868	3.5916	1.53761	8.80985	4.57877	1.84318	4.0407	5.31889	6.91849	1.9986	38.5992	9.88203	1.92031	3.08542	2.11101
1.92258	1.70269	4.89453	21.4039	8.12598	2.49483	25.5328	1.84245	22.1384	34.5355	2.3195	4.76898	2.50809	2.74103	8.03959	9.54462	26.3621	3.58505	1.53595	8.82957	4.61354	1.83877	4.04148	5.17153	6.87169	2.00638	39.0012	9.89302	1.91851	3.06514	2.10005
1.92515	1.70351	4.84061	22.3429	8.11032	2.47971	25.9814	1.84213	22.2085	34.2614	2.33034	4.75128	2.5179	2.71525	7.83421	9.61048	26.4518	3.56123	1.52849	8.95147	4.63665	1.82868	4.05803	4.92721	6.8688	2.0089	39.2521	10.0554	1.92769	3.05192	2.08684
1.92157	1.71452	4.83518	22.6277	8.17822	2.46318	26.2993	1.82989	22.2255	33.7265	2.32795	4.73325	2.52959	2.69532	7.72125	9.66183	26.4827	3.49968	1.52271	9.10812	4.65293	1.81142	4.07047	4.5482	6.85282	2.00542	39.3193	10.3557	1.93718	3.0349	2.08459
1.90957	1.72271	4.8314	24.566	8.11233	2.43476	26.4909	1.82474	22.2092	33.5922	2.32869	4.72552	2.53453	2.68752	7.70571	9.70192	26.6122	3.4937	1.52578	9.18621	4.67381	1.81153	4.06484	4.31217	6.7918	2.00138	39.2983	10.5571	1.93845	3.00284	2.09561
1.90767	1.72533	4.79803	25.6082	8.04691	2.41723	26.5418	1.83822	22.3336	33.4335	2.3233	4.73355	2.55051	2.68271	7.69105	9.74229	26.5882	3.51827	1.53393	9.26511	4.68336	1.80212	4.05883	4.15576	6.74247	2.00247	39.3966	10.5879	1.94863	2.96533	2.09752
1.90251	1.72659	4.74365	25.7894	8.04777	2.4057	26.5697	1.85034	22.474	33.263	2.32318	4.74431	2.54651	2.68129	7.6658	9.76408	26.5594	3.61594	1.53534	9.36173	4.6842	1.79964	4.05309	3.78763	6.68838	2.00194	39.6153	10.584	1.94679	2.96074	2.11074
1.88015	1.73025	4.64034	25.2216	8.03446	2.38498	26.5649	1.86231	22.4897	33.1093	2.33123	4.75731	2.55274	2.65563	7.66194	9.77898	26.5717	3.63315	1.53598	9.40086	4.72528	1.79843	4.07141	3.34962	6.66967	1.98692	39.6909	10.5913	1.94117	2.94392	2.12278
1.87919	1.73538	4.57067	24.5423	8.05611	2.35219	26.6639	1.86842	22.5466	32.8368	2.3382	4.77678	2.56179	2.64563	7.69037	9.7872	26.5053	3.61997	1.53241	9.34945	4.73181	1.79672	4.09493	3.20553	6.65483	1.97669	39.8136	10.5849	1.94641	2.9317	2.12818
1.87295	1.73648	4.49683	24.4714	8.11231	2.34376	26.9536	1.87185	22.6885	32.3554	2.3424	4.77643	2.57304	2.62625	7.77374	9.79157	26.3797	3.63125	1.5317	9.3984	4.7324	1.79653	4.06734	3.12966	6.62957	1.98194	40.2185	10.6012	1.95292	2.89208	2.13085
1.87452	1.74382	4.42662	24.4795	8.14435	2.30751	27.0962	1.87478	22.7322	31.5865	2.35394	4.79137	2.57557	2.62351	7.80645	9.79116	26.2633	3.71281	1.53527	9.45441	4.7335	1.79534	3.98162	3.03041	6.62314	1.97508	40.6562	10.6449	1.95654	2.76912	2.13411
1.88709	1.74236	4.29908	24.5371	8.19414	2.30465	27.222	1.88206	22.7549	31.35	2.37661	4.83897	2.57854	2.61317	7.81532	9.79604	26.232	3.75358	1.53561	9.50804	4.73578	1.78998	3.91556	2.90463	6.59315	1.98318	40.9478	10.5118	1.95788	2.75997	2.13951
1.88765	1.74129	4.2618	24.6131	8.25536	2.28411	27.5746	1.89678	22.7313	31.1257	2.39455	4.90914	2.59479	2.60422	7.8525	9.80781	26.1749	3.72895	1.52986	9.57966	4.75465	1.77837	3.9181	2.78535	6.53834	1.98679	41.4262	10.2834	1.95292	2.76815	2.14497
1.87515	1.73763	4.20112	24.5619	8.23475	2.27706	27.9008	1.90135	22.8015	30.5818	2.38452	5.009	2.60579	2.59855	7.83987	9.82184	26.0924	3.7083	1.52088	9.64274	4.75701	1.76918	3.92504	2.68945	6.51768	1.9932	42.4302	10.1735	1.95565	2.77223	2.16153
1.87645	1.72907	4.15449	23.2442	8.23542	2.26153	28.068	1.90039	22.8859	29.8864	2.38168	5.09326	2.60639	2.59473	7.82047	9.82728	25.9249	3.68339	1.52146	9.63964	4.78819	1.76899	3.94225	2.59703	6.51018	1.98881	43.4764	10.1959	1.9536	2.74966	2.17459
1.87285	1.72659	4.13823	21.8512	8.26447	2.25459	28.1602	1.90467	22.9747	29.3599	2.3733	5.09616	2.60268	2.59158	7.77466	9.83791	25.8153	3.69283	1.51909	9.55177	4.81536	1.77179	3.96166	2.45991	6.42753	1.99504	44.0935	10.2224	1.95052	2.71695	2.18728
1.88081	1.7173	4.11621	21.4698	8.26691	2.23605	28.2225	1.90996	23.167	28.982	2.37039	5.12427	2.61749	2.57925	7.64564	9.8467	25.9313	3.69534	1.51849	9.50551	4.8036	1.76804	3.93107	2.3944	6.25481	1.99552	44.6908	10.1681	1.94154	2.69686	2.19756
1.871	1.71992	4.05047	19.4225	8.27491	2.21613	28.2753	1.92667	23.3772	28.5399	2.36691	5.19393	2.63566	2.57543	7.41072	9.85362	26.1139	3.67326	1.51579	9.55683	4.7916	1.76734	3.88423	2.37751	6.21385	2.00014	46.4814	10.1072	1.93851	2.66945	2.19192
1.87619	1.73538	3.95071	18.5303	8.30953	2.21472	28.2781	1.93964	23.4654	27.9196	2.36866	5.28091	2.61922	2.56612	7.17672	9.86112	26.4879	3.63817	1.5213	9.77353	4.80054	1.77611	3.85902	2.36068	6.2041	1.9983	48.6962	9.92328	1.9339	2.63908	2.18371
1.88189	1.72797	3.93094	18.7055	8.32885	2.21313	28.3088	1.94744	23.4248	27.337	2.3756	5.33576	2.61438	2.5448	7.09372	9.85032	26.747	3.61234	1.52214	9.89886	4.80508	1.7759	3.88061	2.31492	6.17987	1.98684	49.77	9.64664	1.92529	2.63242	2.18081
1.88481	1.72231	3.86663	21.5606	8.37398	2.21713	28.3996	1.93651	23.1375	26.6271	2.3795	5.36666	2.61668	2.52752	6.93181	9.84343	26.7495	3.5656	1.52478	10.0795	4.81043	1.77983	3.94392	2.26696	6.17201	1.9825	50.0917	9.33458	1.93	2.61165	2.16921
1.89217	1.71139	3.79551	24.0968	8.40683	2.21989	28.4196	1.92666	22.9195	25.7209	2.37094	5.36113	2.62225	2.51665	6.78346	9.84299	27.0019	3.47332	1.52827	10.1347	4.80443	1.78121	3.9855	2.23453	6.13326	1.96006	50.423	9.09315	1.9214	2.59196	2.17148
1.89652	1.69709	3.74777	24.5421	8.44811	2.21886	28.5228	1.9282	22.7834	24.841	2.36303	5.3397	2.62266	2.48803	6.75268	9.85629	27.5675	3.41477	1.53085	10.163	4.81059	1.78112	3.97857	2.22109	6.09792	1.95226	51.2286	9.04395	1.9175	2.57136	2.18196
1.89223	1.69993	3.7128	28.0321	8.40765	2.21931	28.6893	1.93512	22.7475	24.1672	2.3669	5.43193	2.63983	2.46632	6.77567	9.85198	27.8589	3.36466	1.53499	10.1636	4.8119	1.78296	3.93147	2.20787	6.06955	1.93911	52.5513	9.00837	1.91174	2.56325	2.19646
1.88181	1.68859	3.60645	32.7406	8.38929	2.21886	28.7859	1.93919	22.8458	23.9419	2.36435	5.59664	2.652	2.45797	6.85315	9.83939	27.7338	3.34797	1.53502	10.1916	4.81904	1.77752	3.86245	2.19423	6.08709	1.92924	53.5526	8.84806	1.9124	2.55498	2.20078
1.87525	1.68	3.42292	34.2686	8.39899	2.21599	28.857	1.94661	22.9223	23.7567	2.35957	5.75503	2.64925	2.43789	6.98564	9.81273	27.1794	3.32597	1.53466	10.2476	4.82051	1.77698	3.84666	2.18516	6.13773	1.92283	55.4834	8.97553	1.91344	2.55318	2.21346
1.86965	1.68369	3.17869	34.2957	8.39925	2.20174	29.0521	1.94668	22.9705	23.4938	2.34848	5.90347	2.65263	2.42991	7.05698	9.77529	26.8735	3.26751	1.54139	10.3094	4.8005	1.77802	3.87634	2.17962	6.13886	1.91581	58.7625	9.29292	1.89684	2.55188	2.21484
1.86461	1.67482	3.05534	34.427	8.34448	2.17225	29.1266	1.94741	23.0155	22.7156	2.34644	5.90857	2.64594	2.42297	7.07892	9.73269	26.875	3.22665	1.54496	10.3791	4.78898	1.77731	3.88282	2.1752	6.10216	1.91644	60.9051	9.51631	1.89489	2.5553	2.22341
1.85389	1.67429	3.01483	34.6173	8.22826	2.14222	29.1391	1.94839	23.271	21.8976	2.33276	5.85625	2.65601	2.41335	7.08217	9.72101	26.8819	3.1925	1.5451	10.4605	4.78688	1.77031	3.87545	2.15173	6.06027	1.92151	62.1127	9.58172	1.89455	2.55128	2.25357
1.85901	1.67302	2.97088	34.9456	8.15509	2.10006	29.2225	1.94608	23.462	21.2838	2.30094	5.81025	2.67275	2.41524	6.9443	9.71755	27.0128	3.18091	1.54318	10.5144	4.78066	1.76619	3.86928	2.1371	6.03335	1.923	63.7806	9.65258	1.88743	2.54565	2.27865
1.8517	1.67322	2.88227	35.2852	8.14003	2.08173	29.3301	1.9445	23.4486	20.8802	2.28642	5.82297	2.66816	2.40898	6.89624	9.71171	27.151	3.17837	1.53677	10.549	4.7586	1.75767	3.85367	2.1291	5.99487	1.92015	66.0726	9.75481	1.87811	2.53716	2.28048
1.84724	1.66339	2.84844	35.5255	8.11194	2.08066	29.4015	1.95369	23.4392	20.5272	2.27295	6.02315	2.66086	2.40903	6.92745	9.61672	27.2047	3.16234	1.52629	10.5787	4.74724	1.76082	3.87364	2.13198	5.9722	1.92101	67.8187	9.85171	1.87607	2.5298	2.28975
1.84163	1.65284	2.8318	36.0477	8.03485	2.06261	29.3712	1.95122	23.899	20.1807	2.25691	6.36842	2.66925	2.40611	6.88474	9.37409	27.3786	3.14343	1.52978	10.6116	4.73527	1.75855	3.89785	2.13139	5.92639	1.90531	68.8675	9.98943	1.87264	2.51427	2.30506
1.83695	1.65253	2.75894	36.7979	7.92731	2.04165	29.2491	1.93852	24.4622	19.8492	2.20636	6.56569	2.6712	2.41452	6.82858	9.09972	27.4926	3.11636	1.53585	10.6638	4.72635	1.7619	3.92515	2.13552	5.92043	1.89402	69.4874	9.99959	1.86961	2.50223	2.32315
1.83774	1.65712	2.66112	37.403	7.84868	2.04265	29.1291	1.94173	24.7681	19.7082	2.16562	6.64813	2.68363	2.41192	6.72398	8.95965	27.516	3.09539	1.54707	10.7098	4.70848	1.76086	3.92574	2.13184	5.94121	1.8729	69.9488	10.1243	1.8632	2.49705	2.33042
1.84146	1.661	2.59175	37.8911	7.7901	2.0373	28.8991	1.938	24.8171	19.6321	2.11046	6.63609	2.6981	2.4003	6.67633	8.91921	27.4086	3.08343	1.54878	10.7637	4.68455	1.76371	3.92624	2.12815	5.91045	1.86676	70.3336	10.5879	1.85324	2.48863	2.34657
1.84192	1.66292	2.55591	38.3778	7.75073	2.02083	28.5707	1.93101	24.9872	19.4753	2.07634	6.70242	2.70281	2.38386	6.67264	8.84916	27.2933	3.07551	1.55685	10.8265	4.65832	1.765	3.95076	2.11939	5.88638	1.85427	70.9374	10.8167	1.8503	2.47394	2.35381
1.84101	1.66945	2.54379	38.8321	7.69872	2.03019	28.326	1.93882	24.9903	19.1303	2.07141	7.15709	2.70566	2.37458	6.66833	8.64698	27.1777	3.07669	1.55707	10.8883	4.6348	1.75229	3.9578	2.11732	5.90907	1.85212	71.5437	10.8296	1.8541	2.45356	2.36376
1.85142	1.66748	2.54087	39.0056	7.66484	2.03989	28.2752	1.94508	24.8469	18.6404	2.04546	7.57863	2.70812	2.35871	6.66332	8.41707	27.0945	3.07145	1.55899	10.9234	4.64246	1.75262	4.03651	2.11863	5.92458	1.85078	71.7988	10.8131	1.852	2.45615	2.36757
1.86225	1.67145	2.53066	39.7527	7.6178	2.05046	28.1968	1.93672	24.6158	18.227	1.9602	7.75018	2.71521	2.34301	6.65406	8.19551	27.1088	3.0604	1.55678	10.9843	4.63629	1.74714	4.13189	2.11463	5.84229	1.85071	71.5257	10.8403	1.86116	2.46835	2.39539
1.86293	1.67947	2.52529	41.2606	7.59146	2.06599	28.1895	1.92435	24.5311	17.9408	1.92014	7.75518	2.71803	2.33647	6.64097	7.97335	27.083	3.05594	1.55477	10.9965	4.58882	1.74654	4.1269	2.12131	5.81917	1.84523	71.4416	10.7933	1.86479	2.47069	2.39538
1.86166	1.67916	2.50426	41.825	7.50339	2.07058	28.315	1.91644	24.5887	17.6445	1.91344	7.80194	2.71965	2.33271	6.63254	7.78233	27.2569	3.04635	1.54207	10.9684	4.55332	1.73822	4.23335	2.12713	5.82362	1.84268	71.9192	10.9608	1.86305	2.48723	2.41141
1.85713	1.67727	2.45917	41.9073	7.39598	2.07842	28.3328	1.91627	24.6641	16.9724	1.9094	8.11786	2.73079	2.33012	6.67651	7.57434	27.2798	3.04078	1.54412	10.9212	4.522	1.73505	4.41225	2.14558	5.78352	1.8417	72.627	11.1235	1.86594	2.50152	2.43239
1.84656	1.67919	2.41763	41.9765	7.33378	2.09499	28.2098	1.91038	24.8158	16.4351	1.9009	8.71143	2.74586	2.32104	6.74264	7.39934	27.0998	3.04846	1.54174	10.9385	4.48578	1.73281	4.72284	2.14499	5.69786	1.83839	73.1889	11.164	1.87095	2.52062	2.46429
1.84349	1.67463	2.40992	42.2024	7.25283	2.11688	28.1697	1.90621	24.983	16.0687	1.89958	9.02008	2.75359	2.32068	6.79127	7.24945	27.1094	3.06579	1.53977	10.991	4.46688	1.72328	5.08443	2.15257	5.57753	1.83251	73.3167	11.1477	1.87396	2.55643	2.52194
1.83704	1.68394	2.39672	42.3867	7.16699	2.13051	27.8755	1.92076	25.1445	15.5285	1.90118	9.13229	2.74751	2.32891	6.79059	7.0669	27.4216	3.07883	1.53762	11.0007	4.38352	1.72183	5.506	2.15083	5.52481	1.81958	73.2511	11.3066	1.87888	2.57196	2.5861
1.85021	1.68561	2.38086	42.9273	7.09594	2.13131	27.4097	1.92963	25.3998	14.9679	1.90373	9.39125	2.74147	2.31538	6.79504	6.86704	27.745	3.08434	1.54026	10.9446	4.32345	1.72118	5.8725	2.15754	5.45146	1.80757	73.3605	11.4998	1.87244	2.57867	2.63532
1.85839	1.67848	2.37167	44.1666	7.01007	2.13939	27.177	1.92427	25.6581	14.5825	1.8995	10.0566	2.74192	2.31644	6.80021	6.71581	27.974	3.06124	1.55483	10.8487	4.30036	1.71818	6.3096	2.16081	5.41493	1.80679	73.7249	11.579	1.87989	2.57828	2.68693
1.86198	1.6771	2.35362	45.1332	6.90692	2.14263	27.1161	1.91794	25.8378	13.8989	1.89112	10.6473	2.74558	2.32935	6.78475	6.59201	28.0924	3.04412	1.5592	10.7111	4.25714	1.70566	6.46087	2.15819	5.35743	1.80414	74.1895	11.6858	1.8845	2.57894	2.74028
1.86808	1.68242	2.33293	45.2723	6.65176	2.14398	27.0861	1.91127	26.0579	12.7582	1.8828	10.9585	2.75149	2.32911	6.78995	6.52372	28.1463	3.03442	1.56574	10.5705	4.22933	1.70512	6.52707	2.1584	5.27992	1.80706	74.7064	11.8165	1.88566	2.59053	2.78028
1.87261	1.68718	2.32213	46.1318	6.48706	2.14318	27.0072	1.90259	26.3639	11.8943	1.88391	11.1564	2.7546	2.32042	6.81746	6.48035	28.1252	3.01586	1.5717	10.5603	4.19006	1.70111	6.73941	2.16811	5.16526	1.80666	75.9199	12.0077	1.89074	2.58551	2.80065
1.87579	1.68859	2.31393	48.6385	6.39502	2.14978	26.7195	1.90666	26.5117	11.2566	1.88045	11.3353	2.75366	2.31261	6.81321	6.46218	28.0452	2.97323	1.56704	10.5837	4.15596	1.6881	7.0232	2.17883	5.08083	1.79376	77.4266	12.4734	1.89374	2.56696	2.82764
1.86748	1.68549	2.30867	49.6568	6.25609	2.14767	26.4735	1.91777	26.5519	10.5082	1.87419	11.7524	2.75504	2.31563	6.70805	6.40581	28.1414	2.9608	1.57237	10.5909	4.09337	1.68814	7.46252	2.17011	5.05813	1.78379	78.8984	12.8539	1.88978	2.54083	2.83542
1.86681	1.686	2.30057	49.8015	6.17276	2.14574	26.3729	1.92089	26.5377	9.97393	1.87771	12.5888	2.76426	2.37084	6.65796	6.36939	28.2588	2.90904	1.57483	10.6118	3.9895	1.67001	7.67948	2.1646	5.04377	1.77488	80.1832	12.926	1.8905	2.52879	2.8378
1.85835	1.69349	2.26975	49.9293	6.14361	2.15092	26.2811	1.93497	26.5887	9.91166	1.87903	13.9145	2.77154	2.48487	6.6476	6.24558	28.2815	2.83717	1.57755	10.6334	3.91253	1.67154	7.78963	2.16002	5.06066	1.77657	81.6802	12.9191	1.89684	2.54311	2.84198
1.84744	1.69067	2.25802	50.2014	6.09567	2.17011	26.1119	1.94923	26.7622	9.92186	1.85756	14.793	2.76714	2.58651	6.59148	6.03952	28.2983	2.8265	1.58783	10.6096	3.88659	1.66175	7.97817	2.15169	5.07814	1.77755	83.5085	12.92	1.8978	2.55484	2.85208
1.84507	1.68617	2.25111	50.7238	6.0339	2.17854	25.9414	1.94431	27.1443	9.81903	1.85131	15.2324	2.74132	2.6603	6.50784	5.86767	28.2283	2.83159	1.58763	10.6136	3.88237	1.65891	8.2915	2.1547	5.06337	1.78182	84.7588	12.9179	1.89953	2.56717	2.85717
1.84839	1.67719	2.23408	51.2524	5.98043	2.18251	25.8855	1.95168	27.3318	9.65724	1.85832	15.4996	2.69642	2.77085	6.46943	5.73527	28.1633	2.84087	1.59252	10.5993	3.70948	1.65258	8.49245	2.15454	5.07048	1.77354	85.353	12.9092	1.90098	2.58394	2.86555
1.85034	1.66714	2.19487	52.758	5.89105	2.17329	25.9177	1.94637	27.6494	9.60968	1.85098	16.0624	2.66872	2.93333	6.49052	5.64754	28.1355	2.8301	1.59146	10.5956	3.48263	1.64696	8.55933	2.14383	5.061	1.7696	85.5256	12.9412	1.90974	2.61402	2.88547
1.85293	1.67164	2.15555	53.2907	5.82951	2.17888	25.8978	1.95463	28.3911	9.37582	1.84522	17.0548	2.66774	3.1715	6.46526	5.57674	28.0831	2.81554	1.58855	10.5582	3.4425	1.63738	8.63017	2.15141	5.003	1.76541	85.7205	12.9772	1.91613	2.644	3.0188
1.85423	1.67136	2.14017	52.9381	5.76907	2.18095	25.702	1.95733	29.1275	9.17277	1.84038	17.6934	2.64757	3.35981	6.44449	5.46685	27.942	2.82129	1.59016	10.5653	3.3197	1.6434	8.85512	2.15409	4.9861	1.76173	86.0081	12.9933	1.92382	2.65016	3.2772
1.85399	1.68237	2.13216	53.518	5.69067	2.19159	25.2922	1.95837	29.4381	9.03268	1.84333	18.1479	2.63507	3.43588	6.4196	5.30243	27.778	2.82084	1.58629	10.6449	3.27837	1.65927	9.11963	2.15133	5.01866	1.761	86.2186	12.9999	1.92129	2.65677	3.46788
1.85802	1.68898	2.09117	54.4466	5.6355	2.20988	25.0141	1.95784	29.5201	8.9457	1.83381	18.5288	2.62802	3.4518	6.40368	5.07793	27.4554	2.84433	1.59028	10.696	3.27535	1.66412	9.42554	2.12678	5.01842	1.7584	86.4156	13.0008	1.92414	2.67229	3.5498
1.86827	1.6967	2.05375	56.2446	5.62905	2.21213	24.938	1.95379	29.5945	8.86575	1.8393	18.7639	2.61466	3.48953	6.40156	4.82045	27.2012	2.85781	1.59128	10.7121	3.25901	1.66507	9.78674	2.11388	5.02031	1.74795	86.5686	12.9929	1.92624	2.68037	3.70786
1.87266	1.70435	2.04918	58.0145	5.63537	2.22148	24.9137	1.95206	29.7343	8.75865	1.84416	19.0873	2.63034	3.62269	6.39821	4.55893	27.1881	2.8458	1.5919	10.7794	3.23841	1.66531	9.94425	2.11394	5.00135	1.74123	86.6402	12.9644	1.92565	2.69898	4.03643
1.87671	1.71246	2.05329	59.5914	5.6259	2.22987	24.6323	1.95615	29.9654	8.66205	1.84924	19.3441	2.63381	3.84973	6.37095	4.37062	27.3229	2.8103	1.60912	10.8064	3.22747	1.66342	10.0201	2.10872	4.99223	1.7281	86.7089	12.9496	1.93252	2.72013	4.39135
1.88356	1.72322	2.04236	64.8274	5.60102	2.25656	24.146	1.95209	30.2933	8.62946	1.85693	19.675	2.61948	4.0405	6.30838	4.23079	27.3977	2.77497	1.60662	10.8322	3.20124	1.66974	10.3569	2.10397	4.99099	1.73113	86.8701	12.9423	1.94435	2.75604	4.72487
1.89297	1.73952	2.04712	69.9339	5.57614	2.26343	23.749	1.94962	30.6304	8.6567	1.83356	20.07	2.5901	4.13544	6.30924	4.16662	27.3329	2.75276	1.59895	10.8713	3.11133	1.66983	11.0883	2.1002	4.94694	1.73444	86.9267	12.9233	1.94124	2.7704	4.96979
1.90234	1.74923	2.04116	71.851	5.56808	2.26843	23.381	1.94146	30.8133	8.66928	1.82691	20.586	2.57135	4.18851	6.30794	4.14229	27.2679	2.74702	1.59943	11.011	3.08304	1.67691	11.5338	2.102	4.92899	1.73442	86.9186	12.7999	1.95248	2.78602	5.27202
1.9105	1.74805	2.04368	72.8888	5.48163	2.28431	23.1065	1.91758	30.9626	8.49586	1.80198	21.0034	2.55964	4.224	6.29196	4.15193	27.2897	2.75278	1.61547	11.242	3.05928	1.67729	11.8965	2.11464	4.92966	1.7409	87.0411	12.5619	1.96413	2.81134	6.02642
1.91516	1.74517	2.03617	74.7023	5.40136	2.31525	22.9586	1.91249	31.194	8.00886	1.79409	21.3109	2.55884	4.25965	6.28034	4.15557	27.4889	2.72371	1.63458	11.4441	3.04587	1.67811	12.2915	2.1224	4.93543	1.73921	87.0371	12.422	1.96759	2.82713	6.64251
1.9183	1.76226	2.02752	77.0251	5.37783	2.35371	22.851	1.91365	31.1963	7.69797	1.79497	21.4259	2.55233	4.30116	6.27135	4.16749	27.7032	2.7046	1.63083	11.5657	3.03183	1.69178	12.5274	2.12906	4.93637	1.73126	87.1084	12.4227	1.9734	2.83496	6.96431
1.93552	1.7771	2.02702	79.9427	5.30219	2.39762	22.5845	1.92225	31.1815	7.31634	1.8079	21.5304	2.55572	4.35475	6.27625	4.18705	27.5375	2.65365	1.62917	11.5916	3.02799	1.68939	12.6947	2.13523	4.93596	1.73522	87.3779	12.4586	1.97296	2.83651	7.20112
1.95776	1.78233	2.01908	82.2813	5.25427	2.42624	22.0839	1.92581	31.0703	6.59925	1.80834	21.7156	2.55296	4.38774	6.26356	4.21238	27.0787	2.58385	1.63031	11.5468	3.03834	1.68641	13.1676	2.13269	4.9273	1.72563	87.515	12.5628	1.98676	2.85089	7.61071
1.97451	1.78402	2.02689	83.6475	5.2249	2.46038	21.7092	1.91845	30.9326	5.85185	1.80864	22.0698	2.54201	4.42764	6.1804	4.20793	26.6484	2.48522	1.63594	11.521	3.00495	1.69367	13.6549	2.13656	4.92893	1.72184	87.5315	12.6356	2.00945	2.86046	8.0509
1.9783	1.78445	2.0304	84.4155	5.17649	2.46898	21.327	1.91734	30.8738	5.39185	1.80995	22.424	2.53048	4.4586	6.03507	4.20384	26.4401	2.43713	1.63963	11.5016	2.99426	1.69136	14.1076	2.13146	4.93206	1.71144	87.5151	12.6256	2.01706	2.86965	8.45532
1.98558	1.79146	2.04426	85.2411	5.0763	2.46673	20.8872	1.90554	30.9611	5.16646	1.80056	22.7591	2.52783	4.48993	5.87858	4.19093	26.4917	2.43235	1.64206	11.6369	2.98867	1.68416	14.7377	2.12756	4.92686	1.70367	87.4651	12.5867	2.01735	2.88409	8.86654
1.99614	1.80708	2.0557	86.1305	5.00907	2.48141	20.6269	1.90318	31.0015	5.02315	1.81298	22.9889	2.53373	4.52171	5.88358	4.16345	26.5978	2.45015	1.63674	11.7164	2.97073	1.68766	15.365	2.12901	4.93147	1.68817	87.359	12.6548	2.03025	2.90081	9.38277
2.00891	1.81578	2.04989	86.7758	5.00984	2.51341	20.3905	1.91325	30.9249	4.94572	1.8246	23.4464	2.53134	4.56343	5.90093	4.11702	26.6017	2.43668	1.641	11.6392	2.94126	1.69097	15.8334	2.13929	4.91503	1.70417	87.1534	12.7044	2.03284	2.9196	9.86853
2.01952	1.82327	2.05299	87.1659	5.00981	2.52877	20.1938	1.91607	30.7879	4.92185	1.83	23.9792	2.52942	4.59793	5.83014	4.10149	26.5822	2.42527	1.64033	11.5502	2.89866	1.69536	16.3968	2.14204	4.89279	1.69385	86.9434	12.6799	2.04721	2.9301	10.3278
2.04585	1.82214	2.05475	86.6732	5.01026	2.5471	20.1658	1.91113	30.532	4.92858	1.82941	24.5597	2.52259	4.62807	5.82109	4.08248	26.6711	2.39335	1.64218	11.5608	2.8687	1.68927	17.2591	2.14461	4.90716	1.69297	86.687	12.6434	2.05558	2.96021	10.8201
2.05073	1.82228	2.04787	86.5179	4.99231	2.56623	19.9943	1.91862	30.4906	4.92239	1.8408	24.9167	2.50631	4.64961	5.8138	4.06861	26.787	2.37456	1.64485	11.5822	2.84893	1.68459	18.2506	2.13824	4.85013	1.68608	86.0275	12.6175	2.06418	2.977	11.2385
2.06644	1.81927	2.05515	86.422	4.94798	2.58135	19.6238	1.93944	30.4632	4.9487	1.84136	25.1818	2.49588	4.65967	5.81181	4.06265	26.9284	2.35697	1.64669	11.6195	2.84463	1.68213	18.909	2.13098	4.81352	1.68014	84.9479	12.6019	2.05912	2.98602	11.5233
2.07051	1.81904	2.07027	84.5002	4.89233	2.59029	19.2717	1.95115	30.437	4.97485	1.83458	25.434	2.48366	4.66135	5.79403	4.06619	27.1548	2.34721	1.65702	11.6401	2.82612	1.68591	19.3433	2.13289	4.80956	1.67896	84.3638	12.5981	2.06185	3.01365	11.7143
2.07629	1.82152	2.06983	81.8857	4.89263	2.59067	19.0268	1.96557	30.4274	5.03043	1.8371	25.7752	2.4726	4.66157	5.80135	4.06248	27.3087	2.32883	1.66235	11.6898	2.8044	1.69322	19.7055	2.13833	4.81604	1.6707	84.6455	12.5959	2.08422	3.03843	11.8841
2.08357	1.83813	2.07015	81.7639	4.94657	2.58915	18.7526	1.97353	30.3593	5.06387	1.84822	26.1111	2.46698	4.67751	5.77717	4.03963	27.4553	2.33611	1.67004	11.7299	2.79679	1.69396	19.8402	2.13607	4.81266	1.67356	84.6502	12.5607	2.0947	3.03643	12.0868
2.08337	1.84506	2.06714	82.104	4.91803	2.58743	18.552	1.97235	30.3739	5.0662	1.85413	26.3349	2.45733	4.69288	5.67726	3.98798	27.5832	2.355	1.67602	11.7022	2.79525	1.69884	20.0277	2.14733	4.79537	1.66227	84.2506	12.4871	2.10691	3.02648	12.5084
2.08456	1.84669	2.06044	82.0609	4.90808	2.59026	18.3219	1.98738	30.6014	5.08348	1.85129	26.9321	2.45385	4.70834	5.64057	3.9611	27.7878	2.38399	1.67491	11.594	2.79385	1.69237	20.3429	2.1787	4.75148	1.65874	84.4031	12.4616	2.09636	3.03049	12.889
2.09084	1.84646	2.05073	81.8484	4.92544	2.59488	18.1462	2.0044	30.7965	5.09106	1.85232	28.071	2.46522	4.71624	5.65665	3.93187	27.9761	2.39754	1.66511	11.5585	2.78335	1.69336	20.6016	2.199	4.7117	1.66459	85.3342	12.4274	2.10755	3.03146	13.1765
2.08701	1.8481	2.05984	81.5507	4.95552	2.60517	18.0308	2.01543	31.1573	5.10934	1.85185	29.1552	2.47748	4.72523	5.55537	3.89765	27.9356	2.42312	1.66315	11.5427	2.78307	1.69374	20.945	2.19773	4.68875	1.66192	85.9626	12.3619	2.11498	3.0433	13.406
2.10012	1.84483	2.06897	81.3333	5.01518	2.61159	17.8959	2.02064	31.3439	5.11217	1.85776	29.9142	2.48306	4.75016	5.38999	3.88488	27.7843	2.45092	1.66039	11.6067	2.78633	1.69379	21.2668	2.20037	4.66526	1.65995	85.6324	12.3704	2.11659	3.04967	13.5798
2.10095	1.83225	2.07452	80.9337	5.03136	2.63369	17.7259	2.02349	31.3522	5.10315	1.84756	30.6042	2.49868	4.76759	5.29277	3.8874	27.952	2.47781	1.65325	11.5923	2.78606	1.69891	21.5913	2.20075	4.62326	1.65255	84.6384	12.2867	2.11714	3.0626	13.7197
2.09703	1.82715	2.08411	80.4007	5.02964	2.62996	17.3611	2.02676	31.4021	5.07927	1.844	31.5399	2.49015	4.77678	5.11602	3.89796	28.4426	2.5131	1.65578	11.6007	2.79081	1.70667	22.1399	2.19821	4.59729	1.64768	83.3245	12.0751	2.12073	3.07727	13.8718
2.10977	1.82034	2.09115	80.0005	5.0304	2.63127	17.1626	2.04651	31.2919	5.07858	1.84713	32.6689	2.48868	4.78656	4.92536	3.91875	28.358	2.54423	1.66199	11.6291	2.773	1.70825	22.6197	2.22265	4.53399	1.6439	82.6045	11.8728	2.12679	3.09614	14.0408
2.1295	1.80801	2.08678	80.4886	5.04595	2.63258	17.0773	2.07405	31.1192	5.11514	1.86407	33.3895	2.49066	4.78727	4.80328	3.95283	27.6836	2.5905	1.6641	11.637	2.76994	1.70935	23.1177	2.24816	4.46707	1.63915	80.9901	11.8198	2.12959	3.13018	14.2103
2.14923	1.81811	2.09432	82.2698	5.08658	2.63503	16.9558	2.08973	31.1499	5.15412	1.86761	33.63	2.49544	4.79025	4.81108	4.00835	26.8974	2.65441	1.65916	11.6084	2.77666	1.70821	23.4133	2.26567	4.43016	1.63264	78.2288	11.8698	2.12544	3.14511	14.3878
2.17148	1.82253	2.09587	84.0202	5.14033	2.63106	16.7142	2.10442	31.2001	5.18528	1.88045	33.8858	2.49026	4.79675	4.83947	4.04473	26.3553	2.6904	1.65876	11.5718	2.79216	1.71578	23.761	2.28703	4.39408	1.63829	75.6769	11.9967	2.13018	3.15518	14.5494
2.1948	1.82338	2.08914	84.7133	5.18556	2.63206	16.5174	2.1282	31.1476	5.21882	1.88832	34.2121	2.48711	4.82012	4.78583	4.06731	26.1812	2.71011	1.65939	11.5259	2.75361	1.71006	24.484	2.3196	4.35492	1.64104	74.4519	11.8779	2.13637	3.15813	14.6905
2.22578	1.83413	2.09161	86.0817	5.20591	2.62885	16.5677	2.15147	31.1674	5.22372	1.88654	34.3755	2.49763	4.83116	4.77905	4.09889	26.0374	2.7216	1.66247	11.5096	2.688	1.71392	25.0614	2.35106	4.32848	1.64551	74.0348	11.3706	2.12978	3.16066	14.8219
2.2567	1.83807	2.0961	88.4285	5.22155	2.63334	16.6893	2.16846	31.2767	5.2043	1.88531	34.5239	2.51221	4.84776	4.86828	4.13646	25.9504	2.73119	1.66013	11.4929	2.69487	1.71119	25.3007	2.36606	4.29539	1.64178	73.3093	11.0473	2.14321	3.18255	14.9203
2.2792	1.84061	2.08095	90.1932	5.24847	2.62947	16.7315	2.1734	31.1808	5.20034	1.89515	34.6837	2.51963	4.87721	5.12085	4.16335	25.7863	2.72903	1.66366	11.4673	2.68029	1.70966	25.5252	2.37232	4.2157	1.64021	71.5007	11.0254	2.1582	3.19489	14.9963
2.30552	1.83771	2.0773	90.8546	5.28491	2.62978	16.5749	2.18878	31.2467	5.20356	1.892	34.8586	2.52028	4.8935	5.41563	4.18003	25.4402	2.72061	1.66525	11.4894	2.63909	1.71344	25.9747	2.39287	4.09573	1.64597	69.9916	11.0205	2.16529	3.20805	15.06
2.3223	1.84686	2.0748	94.1843	5.31031	2.63686	16.3898	2.20131	31.4034	5.18588	1.9087	34.9884	2.50902	4.92007	5.68179	4.17154	25.1491	2.72707	1.67718	11.5285	2.61044	1.72051	26.5029	2.40855	3.99844	1.64753	69.1886	10.9606	2.1774	3.21511	15.109
2.33066	1.84382	2.07835	98.5114	5.33287	2.64294	16.4278	2.21887	31.6832	5.17448	1.91267	35.0159	2.49975	4.9363	5.83388	4.18556	24.9664	2.76146	1.68034	11.541	2.60599	1.72245	27.0552	2.4143	3.96881	1.64266	68.0214	10.9271	2.18539	3.21875	15.1591
2.33826	1.8347	2.0844	99.931	5.36246	2.63638	16.5109	2.23625	31.8671	5.17092	1.91379	35.0915	2.50284	4.94695	5.91769	4.20498	24.8047	2.83951	1.67746	11.5141	2.59118	1.72833	28.2133	2.42081	3.95103	1.64117	66.7493	10.9569	2.20324	3.22775	15.2045
2.34038	1.82777	2.08651	101.911	5.37888	2.63168	16.6124	2.27344	31.9184	5.14947	1.91866	35.2772	2.50264	4.95214	5.95907	4.22068	24.6654	2.92789	1.68161	11.4485	2.58172	1.73349	30.0786	2.43495	3.93209	1.63572	66.0543	10.9569	2.20966	3.23394	15.2569
2.3392	1.83154	2.0853	103.62	5.38432	2.61684	16.3587	2.29737	31.9715	5.13555	1.92213	35.4827	2.50395	4.95951	5.98624	4.23338	24.5844	2.96761	1.68079	11.4774	2.57745	1.7364	31.7654	2.44389	3.88011	1.63097	65.7093	10.8882	2.21187	3.24476	15.304
2.34906	1.82898	2.09003	105.072	5.40539	2.6118	16.2189	2.33303	32.1545	5.12183	1.9258	35.6047	2.52011	4.97297	6.03559	4.25953	24.5666	3.00347	1.68488	11.5804	2.58716	1.73957	32.939	2.44572	3.83225	1.63345	65.3868	10.7923	2.21765	3.24472	15.3491
2.36316	1.83436	2.08803	106.138	5.44245	2.62671	16.3036	2.36017	32.3883	5.12376	1.92474	35.6735	2.51679	4.99953	6.09378	4.29586	24.4951	3.05039	1.68041	11.7362	2.60342	1.74017	34.4037	2.46786	3.79945	1.63163	65.2205	10.725	2.23445	3.24964	15.3849
2.37746	1.82949	2.09244	106.71	5.47134	2.62267	16.4567	2.37261	32.4158	5.14922	1.93193	35.6152	2.50571	5.02748	6.12813	4.33491	24.3997	3.06664	1.67777	11.9225	2.59255	1.7458	35.7046	2.46919	3.74734	1.63352	64.7247	10.5599	2.25188	3.28811	15.426
2.37767	1.82794	2.09666	106.841	5.50787	2.60786	16.469	2.38847	32.3204	5.17894	1.92737	35.4898	2.48823	5.05344	6.14344	4.35388	24.2293	3.07587	1.67356	12.0427	2.59256	1.74632	36.8857	2.46897	3.6939	1.64289	63.6212	10.412	2.26214	3.30906	15.4693
2.38258	1.83056	2.09232	107.379	5.52698	2.59398	16.1695	2.41533	32.1278	5.19881	1.93052	35.5196	2.47578	5.08562	6.19556	4.36171	24.1253	3.12498	1.67334	12.1198	2.59231	1.7463	38.0339	2.46951	3.67578	1.64314	62.2115	10.3226	2.29203	3.34344	15.505
2.38338	1.84275	2.09924	107.921	5.53588	2.59716	15.8361	2.45959	31.7487	5.22382	1.93782	35.5772	2.48113	5.11639	6.27307	4.38601	23.9182	3.17059	1.68097	12.1989	2.58581	1.74614	38.9214	2.47085	3.67663	1.64082	61.2922	10.1795	2.34196	3.37711	15.5356
2.37478	1.84294	2.10209	108.203	5.54998	2.60438	15.656	2.48234	31.6098	5.22783	1.94334	35.4573	2.48165	5.13214	6.37457	4.39286	23.6978	3.21374	1.68652	12.2751	2.59016	1.75076	39.4979	2.46329	3.69401	1.64627	60.936	9.93138	2.36094	3.43713	15.5652
2.37402	1.83537	2.10913	108.41	5.56214	2.61366	15.643	2.51306	31.6642	5.23759	1.95787	35.1884	2.47531	5.1396	6.46061	4.39647	23.5736	3.24836	1.68317	12.3496	2.60697	1.75867	39.7892	2.47187	3.7075	1.64178	59.784	9.99023	2.35608	3.4978	15.5934
2.38594	1.81975	2.12479	108.244	5.56669	2.60579	15.6435	2.52909	31.4081	5.22323	1.96526	35.0227	2.47202	5.15971	6.57116	4.40558	23.3232	3.27911	1.69858	12.4565	2.61384	1.76374	40.2411	2.47658	3.74095	1.62686	57.6507	10.1678	2.36335	3.53073	15.6304
2.38922	1.80666	2.13517	108.181	5.57308	2.59171	15.6053	2.55272	31.0316	5.21481	1.97566	34.9607	2.45595	5.16779	6.75964	4.43608	22.9495	3.32401	1.69611	12.5035	2.63767	1.78355	40.7354	2.50013	3.74602	1.62446	56.0188	10.2307	2.38291	3.53823	15.6621
2.38675	1.78977	2.13767	107.231	5.58467	2.58901	15.5541	2.57405	31.0072	5.2205	1.97258	34.9099	2.44763	5.16177	6.94185	4.48335	22.4019	3.36506	1.68615	12.6309	2.64146	1.80231	41.3586	2.54779	3.73142	1.61951	55.1585	10.2057	2.39189	3.576	15.684
2.3891	1.78245	2.14387	104.537	5.61431	2.58259	15.5039	2.58712	31.1726	5.22828	1.97449	34.6388	2.43902	5.163	7.05974	4.50937	21.9579	3.41911	1.68507	12.818	2.64681	1.80631	41.9804	2.58141	3.73022	1.62269	54.1754	9.94664	2.40515	3.6348	15.702
2.38681	1.76806	2.152	103.444	5.6368	2.58684	15.4689	2.59336	31.0541	5.24299	1.97799	34.1297	2.4372	5.16446	7.19254	4.52816	21.6569	3.48607	1.68251	13.0082	2.64566	1.80744	42.898	2.62557	3.71477	1.6157	53.0533	9.54169	2.42387	3.68599	15.7079
2.39472	1.74805	2.16967	103.64	5.67023	2.58363	15.3579	2.5995	30.5931	5.25691	1.98351	33.5004	2.42627	5.15548	7.33778	4.53876	21.4618	3.57166	1.68615	13.1996	2.64473	1.81009	43.6552	2.65113	3.6927	1.61997	51.9961	9.37734	2.43418	3.71487	15.709
2.39675	1.74295	2.19281	104.056	5.69579	2.57634	15.211	2.60934	30.5665	5.26008	1.98312	33.1672	2.41944	5.15008	7.4451	4.58448	21.2816	3.6259	1.68952	13.3622	2.65328	1.81874	44.3971	2.69141	3.6906	1.62171	50.5599	9.4265	2.44806	3.73181	15.7077
2.40413	1.74315	2.2022	102.644	5.68169	2.56505	15.0779	2.64886	30.2711	5.28138	1.98339	33.0418	2.42825	5.12999	7.48642	4.64789	21.168	3.69372	1.6937	13.387	2.65141	1.83248	45.2013	2.72694	3.66925	1.62249	49.502	9.53831	2.44989	3.74871	15.7143
2.41499	1.74365	2.21308	101.003	5.69426	2.55836	14.9219	2.66516	29.3838	5.32349	1.98693	32.8906	2.44027	5.09972	7.57922	4.65831	21.0696	3.75913	1.68635	13.4133	2.62439	1.83783	45.9753	2.76114	3.60143	1.6239	48.7839	9.69392	2.4489	3.75187	15.7238
2.4261	1.74151	2.21828	100.623	5.72143	2.56119	14.7044	2.68931	28.4839	5.36361	1.98629	32.5992	2.46209	5.07826	7.80331	4.64773	20.9594	3.80038	1.67611	13.467	2.61043	1.85695	46.506	2.79468	3.54498	1.62865	47.8168	9.79873	2.45326	3.73156	15.7333
2.42544	1.73206	2.22641	99.3287	5.73293	2.55846	14.5799	2.70216	28.0706	5.37847	1.98286	31.9625	2.46222	5.06276	8.09527	4.6386	20.8263	3.81528	1.68394	13.5152	2.60114	1.86682	46.7291	2.81791	3.52045	1.63478	46.0604	9.87474	2.46282	3.71825	15.7416
2.43472	1.71308	2.22917	94.4242	5.75119	2.55276	14.5158	2.72623	27.8726	5.38026	1.99	31.5282	2.46833	5.01851	8.28874	4.64968	20.7173	3.81711	1.69641	13.6175	2.59248	1.88102	47.1769	2.84686	3.48802	1.63875	43.9184	10.0004	2.46286	3.72868	15.7461
2.42488	1.71122	2.23378	89.7937	5.78021	2.55176	14.4934	2.73613	27.7801	5.35247	1.98474	31.3036	2.46677	4.91734	8.38617	4.69137	20.5777	3.867	1.68902	13.7685	2.60176	1.86916	48.5371	2.86756	3.43958	1.63496	42.2328	10.1909	2.46205	3.74952	15.7472
2.4127	1.70976	2.2396	88.5274	5.80989	2.54089	14.4878	2.75777	27.5475	5.33023	1.97987	31.047	2.45435	4.72864	8.43808	4.72843	20.5127	3.92989	1.69248	13.8926	2.59466	1.86441	50.76	2.88959	3.36527	1.64021	41.3309	10.4405	2.48047	3.76766	15.7478
2.41465	1.70464	2.23863	87.902	5.83817	2.53153	14.4397	2.77475	26.9733	5.32289	1.97603	30.9011	2.46647	4.58282	8.48611	4.76363	20.4635	3.97635	1.69204	13.9758	2.57957	1.86621	52.7812	2.91346	3.28112	1.64261	40.8692	10.5983	2.48687	3.79773	15.7511
2.42635	1.70835	2.21893	86.3462	5.86355	2.52142	14.3304	2.81083	26.4345	5.29803	1.97894	30.7328	2.48585	4.50448	8.54535	4.79196	20.413	4.02392	1.69088	14.0577	2.57148	1.86901	53.9314	2.93863	3.23079	1.64137	40.232	10.6495	2.50665	3.83172	15.7557
2.43877	1.69003	2.20358	84.6707	5.90332	2.51586	14.262	2.82152	25.9574	5.27707	1.98037	30.5872	2.47531	4.50304	8.6284	4.81891	20.3315	4.08759	1.67378	14.1869	2.6043	1.8808	54.224	2.97568	3.19146	1.65301	39.2501	10.7775	2.5297	3.84585	15.7514
2.44624	1.67812	2.20668	81.6688	5.91255	2.50429	14.1948	2.83491	25.5598	5.27266	1.97204	30.3887	2.47491	4.50681	8.71049	4.81911	20.3269	4.17573	1.67187	14.3624	2.62473	1.89293	54.5965	3.00225	3.14294	1.65435	38.2038	10.9746	2.54411	3.8437	15.6984
2.44584	1.66835	2.20666	79.5177	5.91772	2.50222	14.1282	2.85189	25.2983	5.2745	1.9792	30.1272	2.48475	4.4444	8.78641	4.81399	20.3399	4.25942	1.687	14.5398	2.65112	1.90122	55.0576	3.02864	3.11646	1.64824	37.1688	11.1634	2.52373	3.83308	15.563
2.45122	1.66703	2.2232	78.7655	5.89447	2.47447	14.0709	2.85686	25.0594	5.27821	1.98065	29.8042	2.48438	4.26889	8.84785	4.78579	20.2773	4.29394	1.69548	14.7217	2.67675	1.90109	55.6636	3.05759	3.07519	1.64228	36.2798	11.3569	2.53092	3.82818	15.3712
2.4727	1.66798	2.23587	77.558	5.87599	2.44319	14.0211	2.864	24.8147	5.26464	1.97407	29.3997	2.48659	4.11303	8.94496	4.77658	20.0345	4.34634	1.69101	14.969	2.70856	1.90891	56.6072	3.06434	3.04401	1.63549	35.3603	11.5882	2.54806	3.83297	15.24
2.49697	1.66444	2.24835	75.8944	5.85871	2.41647	14.007	2.87999	24.5102	5.22967	1.96965	29.0141	2.50792	4.02732	9.01973	4.77311	19.7047	4.41686	1.69488	15.3799	2.73911	1.9201	57.361	3.0775	3.01184	1.62234	34.6502	11.6829	2.57149	3.85197	15.1283
2.51768	1.66503	2.25074	74.3236	5.85892	2.40829	13.9632	2.90453	24.1621	5.2266	1.9764	28.8239	2.53416	3.93518	9.05325	4.75584	19.4956	4.51558	1.69025	15.7156	2.77433	1.92302	57.929	3.09261	2.98799	1.61739	33.9501	11.7233	2.59217	3.91105	14.9297
2.52341	1.66815	2.25488	73.214	5.85857	2.40777	13.8817	2.9219	23.9002	5.22095	1.96182	28.7376	2.55295	3.88034	9.06988	4.73691	19.3883	4.64046	1.69226	15.8218	2.80913	1.93817	58.4368	3.11487	2.94442	1.63208	33.5846	11.7631	2.60032	3.94278	14.635
2.52176	1.66795	2.24735	72.754	5.85288	2.43031	13.8535	2.93406	23.798	5.20277	1.96512	28.6136	2.53812	3.83258	9.08061	4.73046	19.2948	4.74448	1.69329	15.8698	2.85389	1.94738	59.3973	3.13491	2.88153	1.6336	33.2269	11.7821	2.59611	3.9645	14.4136
2.52459	1.66652	2.25943	71.9975	5.84515	2.42551	13.7636	2.93581	23.6369	5.17121	1.96608	28.4633	2.54363	3.77318	9.08151	4.74472	19.0478	4.83617	1.70039	15.951	2.90451	1.95288	60.6304	3.14883	2.81295	1.63193	32.3594	11.9425	2.6053	3.99024	14.2647
2.51014	1.6679	2.26125	70.9638	5.81657	2.41989	13.5703	2.96419	23.2656	5.15274	1.97024	28.1687	2.55506	3.71588	9.0763	4.75542	18.7025	4.9313	1.69905	16.2434	2.93019	1.9639	62.0688	3.14941	2.75377	1.62905	31.2022	12.2473	2.63913	4.00181	14.0852
2.51377	1.66342	2.28268	70.3801	5.77909	2.40045	13.3441	2.97689	22.9908	5.12445	1.97913	27.5289	2.57103	3.68351	9.07664	4.76339	18.247	5.03718	1.69712	16.5636	2.95436	1.9671	63.8443	3.14779	2.71806	1.61673	30.0881	12.4115	2.65139	4.00835	13.8128
2.51501	1.6708	2.30771	69.6575	5.73962	2.35875	13.2094	2.98667	22.8334	5.1143	1.98252	26.9666	2.58978	3.66108	9.04839	4.76281	17.9409	5.10412	1.69475	16.8831	2.99428	1.96672	65.4381	3.14776	2.66534	1.62017	29.526	12.4573	2.66518	4.03613	13.5387
2.50984	1.66764	2.33359	68.9182	5.69092	2.31911	13.1329	2.98581	22.6807	5.10741	1.99208	26.4311	2.58762	3.66699	8.97602	4.75666	17.8334	5.16826	1.70383	17.2467	3.02405	1.97038	66.3421	3.14717	2.58291	1.62042	29.3593	12.5312	2.67536	4.04012	13.2641
2.51406	1.67674	2.34411	68.0851	5.66463	2.29591	13.0751	2.9953	22.5768	5.08348	1.98955	26.2901	2.58637	3.67364	8.91336	4.75045	17.6349	5.23234	1.71118	17.4478	3.06267	1.98936	67.0072	3.14792	2.51926	1.63006	29.1892	12.6648	2.7021	4.04913	12.9538
2.51281	1.67254	2.36847	67.624	5.65015	2.28569	13.0133	3.00741	22.5825	5.04579	1.99226	26.1922	2.58885	3.65374	8.89479	4.75948	17.4466	5.34002	1.70541	17.5707	3.12611	2.00183	68.154	3.15899	2.43647	1.62633	28.8953	12.8293	2.71169	4.07657	12.6055
2.53357	1.67541	2.39569	67.3058	5.63218	2.29001	12.9619	3.01288	22.7012	5.00309	1.99689	25.9474	2.59056	3.63645	8.88219	4.75621	17.2818	5.46712	1.69968	17.6831	3.17112	2.02442	69.4565	3.17554	2.37207	1.63814	28.3259	13.0056	2.71581	4.10618	12.1676
2.54372	1.67637	2.42615	67.0009	5.59745	2.29281	12.8798	3.01199	22.5848	4.99318	1.99911	25.6117	2.59618	3.62713	8.85723	4.75259	16.9744	5.62876	1.69821	17.8016	3.2104	2.05349	70.2084	3.19636	2.31517	1.63971	27.7364	13.1763	2.71725	4.12832	11.7265
2.54197	1.665	2.43298	66.5101	5.56829	2.30344	12.8062	3.00746	22.2353	5.00859	1.99127	25.344	2.60286	3.63975	8.84783	4.765	16.7834	5.79609	1.70876	17.95	3.25455	2.05679	70.6138	3.23628	2.26771	1.64554	27.2624	13.4419	2.71351	4.13068	11.3091
2.55065	1.66714	2.4344	66.1417	5.53651	2.31746	12.7276	3.00326	21.9358	5.00755	1.99142	25.2559	2.61822	3.63668	8.82215	4.77102	16.5913	5.94487	1.70906	18.0886	3.30728	2.06477	71.2028	3.25661	2.19969	1.64087	26.2441	13.7731	2.71841	4.1352	10.927
2.55702	1.66553	2.45501	65.9232	5.49035	2.30696	12.6575	2.99008	21.8148	4.99516	1.99767	24.989	2.62511	3.62207	8.78277	4.77511	16.2507	6.04119	1.71492	18.1805	3.36358	2.07791	71.7479	3.27696	2.18285	1.63996	25.2207	14.0092	2.74046	4.1186	10.5412
2.54009	1.65503	2.48928	65.7572	5.44003	2.30813	12.5464	2.98307	21.735	4.97703	1.99461	24.1658	2.63455	3.60486	8.75507	4.79415	15.638	6.10483	1.72198	18.2821	3.42846	2.08914	72.147	3.31387	2.1702	1.64213	24.5212	14.1756	2.75386	4.11551	10.1644
2.5262	1.6554	2.50789	65.248	5.39365	2.31331	12.3448	2.98774	21.4629	4.9594	1.99198	22.9306	2.64609	3.59931	8.72425	4.79628	15.041	6.16323	1.72431	18.4732	3.51227	2.09134	72.5235	3.31915	2.14063	1.65018	23.2888	14.3065	2.76672	4.11539	9.8623
2.51494	1.64676	2.5117	64.7161	5.36008	2.31718	12.1558	2.99754	21.102	4.95147	1.9961	21.9012	2.63281	3.59912	8.65787	4.80561	14.5009	6.23626	1.72645	18.7863	3.57028	2.11684	72.6731	3.33121	2.12962	1.65833	21.1432	14.4973	2.78681	4.11858	9.63959
2.50532	1.64079	2.52663	64.0241	5.30389	2.32564	12.001	3.00047	20.958	4.93661	2.03801	21.3702	2.62728	3.58648	8.60396	4.82717	14.1611	6.29966	1.72138	19.0888	3.62289	2.13494	72.6417	3.33604	2.10026	1.66126	19.4713	14.9951	2.80262	4.12633	9.42678
2.50137	1.6445	2.54384	62.8417	5.20415	2.33506	11.8954	2.99878	20.5668	4.91897	2.05204	20.7587	2.61998	3.57086	8.59588	4.83106	13.8414	6.34458	1.71323	19.2345	3.66384	2.14265	72.7607	3.33807	2.07906	1.66722	18.9104	15.5328	2.81987	4.14101	9.22674
2.49786	1.64104	2.55498	61.6757	5.11041	2.33741	11.7707	2.97945	19.693	4.884	2.06917	19.8227	2.62847	3.56039	8.5936	4.81378	13.466	6.39202	1.7006	19.1988	3.69886	2.15642	73.0317	3.3489	2.07048	1.67257	18.8724	15.9573	2.84254	4.16008	9.05573
2.50402	1.64574	2.57177	60.8348	5.03882	2.34148	11.6872	2.95198	19.23	4.84229	2.09486	18.8797	2.63625	3.55872	8.58875	4.81447	13.0376	6.4019	1.70256	19.1294	3.75985	2.15904	73.4424	3.359	2.06417	1.67873	18.4735	16.2079	2.86061	4.17657	8.88726
2.50773	1.65371	2.59926	59.3855	5.0024	2.35826	11.5291	2.92745	19.1211	4.79489	2.13908	18.0436	2.6438	3.55082	8.58985	4.79803	12.6108	6.41928	1.69637	19.1379	3.82549	2.17146	73.7248	3.40595	2.05636	1.6838	17.4997	16.4674	2.8695	4.18072	8.70246
2.51315	1.65357	2.63547	56.0915	4.98165	2.36461	11.4062	2.91549	18.7956	4.77908	2.15572	17.224	2.64396	3.53786	8.58149	4.78344	12.107	6.46063	1.69856	19.1642	3.8912	2.19095	73.9387	3.47802	2.06013	1.68857	16.6227	16.9366	2.88127	4.18969	8.50069
2.52912	1.66286	2.65336	53.3819	4.96257	2.36192	11.1967	2.91516	18.2452	4.78349	2.14249	16.5001	2.63628	3.5282	8.55581	4.76024	11.5896	6.51045	1.70065	19.1907	3.95945	2.1967	74.1046	3.52444	2.05334	1.69612	15.8227	17.5838	2.89346	4.19873	8.2791
2.53937	1.66004	2.66374	51.305	4.91632	2.36261	10.8229	2.9057	17.798	4.7983	2.14006	15.8806	2.62462	3.5245	8.48877	4.73931	11.1415	6.58102	1.69587	19.1696	4.02607	2.19512	74.247	3.52714	2.05452	1.70448	15.2092	18.0737	2.91088	4.212	7.99995
2.53663	1.65574	2.6701	45.6393	4.85814	2.35688	10.4499	2.91344	17.6064	4.81584	2.1547	15.4185	2.63415	3.52179	8.4124	4.73504	10.5168	6.62987	1.69527	19.1438	4.08949	2.20015	74.5291	3.52493	2.0593	1.71016	14.8316	18.3404	2.92885	4.2174	7.71917
2.54185	1.65734	2.67997	39.5574	4.8088	2.34245	10.1026	2.91949	17.3901	4.80266	2.16749	15.0685	2.66103	3.51818	8.3689	4.738	9.83385	6.677	1.6874	19.1617	4.14331	2.20237	74.9764	3.52294	2.05022	1.70725	14.3565	18.5093	2.95976	4.22863	7.41492
2.52748	1.65683	2.70544	37.4195	4.77857	2.31797	9.92615	2.90585	17.0333	4.79058	2.18697	14.6153	2.68757	3.50079	8.30399	4.72763	9.3312	6.73415	1.67931	19.1921	4.19068	2.20438	75.2175	3.52209	2.03666	1.7044	13.5898	18.6458	2.99567	4.23562	7.11594
2.51955	1.66061	2.7293	35.983	4.76506	2.31083	9.57993	2.89408	16.7575	4.76858	2.21868	13.9697	2.70515	3.47091	8.2476	4.72941	9.06372	6.76545	1.67062	19.282	4.24396	2.22487	75.2472	3.52012	2.03683	1.71185	12.8421	18.8715	3.01679	4.25598	6.83401
2.52368	1.65441	2.73921	32.4323	4.73206	2.31797	9.14157	2.88267	16.6175	4.74317	2.23236	13.3531	2.71532	3.4522	8.07761	4.72393	8.95875	6.79964	1.67452	19.4742	4.27248	2.24071	75.188	3.53433	2.03981	1.71793	12.2729	19.0658	3.01482	4.29192	6.57269
2.51694	1.64788	2.75721	29.2112	4.69288	2.31746	8.9268	2.85398	16.523	4.7029	2.25226	13.0484	2.71952	3.43868	7.95223	4.72012	8.86221	6.80511	1.67389	19.7326	4.29139	2.26545	75.1704	3.55039	2.052	1.72795	11.6706	19.2798	3.02034	4.3143	6.31382
2.50694	1.64588	2.76379	27.2208	4.64207	2.31904	8.53196	2.8348	16.3121	4.65807	2.27776	12.8579	2.73355	3.4065	7.835	4.6999	8.82569	6.81002	1.67408	19.9406	4.31176	2.29436	74.7874	3.5661	2.04992	1.71995	11.0632	19.5263	3.03528	4.31396	6.09702
2.49694	1.64484	2.76927	25.3176	4.60832	2.34839	7.8902	2.82378	16.0339	4.61621	2.2902	12.6049	2.74167	3.39264	7.74914	4.66598	8.75857	6.83953	1.6641	20.0956	4.3386	2.30401	74.1947	3.59745	2.04697	1.72407	10.3657	19.8213	3.05004	4.30956	5.93102
2.47902	1.66308	2.79238	22.3661	4.58956	2.43159	7.4809	2.80141	15.4996	4.59159	2.28391	12.2442	2.74461	3.3787	7.69771	4.61762	8.67558	6.88247	1.67289	20.2468	4.37782	2.3082	74.3398	3.62802	2.03239	1.73	9.76969	20.0334	3.06083	4.30631	5.78583
2.44921	1.66607	2.81207	20.388	4.56662	2.45348	7.16151	2.78807	14.8228	4.59104	2.28608	11.8871	2.75827	3.37296	7.65379	4.57162	8.61108	6.92891	1.67753	20.3405	4.41369	2.30821	74.6714	3.63709	2.02235	1.73219	9.29141	20.1756	3.07504	4.29809	5.64103
2.43305	1.67218	2.82522	19.0033	4.53934	2.47633	6.85394	2.7677	14.4525	4.60977	2.29841	11.6241	2.77919	3.41337	7.60169	4.55289	8.54836	6.97974	1.67475	20.415	4.42423	2.32024	74.3982	3.63418	2.01704	1.73492	8.88101	20.2536	3.09185	4.29977	5.51189
2.42471	1.67997	2.82474	17.9538	4.50328	2.45997	6.59938	2.73506	14.2206	4.61878	2.31741	11.4375	2.81477	3.48123	7.55433	4.52445	8.44636	7.03086	1.6616	20.4879	4.4527	2.33037	73.7777	3.62869	2.00775	1.7278	8.38302	20.3602	3.11244	4.30487	5.40257
2.42643	1.67679	2.82548	16.9128	4.47737	2.46504	6.44445	2.71552	13.9121	4.5906	2.32652	11.2932	2.8398	3.54253	7.49281	4.50595	8.36441	7.07005	1.65405	20.5341	4.49426	2.34884	73.2538	3.64935	2.00821	1.72379	7.78031	20.6274	3.12416	4.31727	5.28109
2.42593	1.67637	2.82389	15.4135	4.44252	2.45935	6.30354	2.68674	13.6247	4.59283	2.33251	11.314	2.85136	3.55113	7.40157	4.48707	8.31249	7.14409	1.65126	20.6275	4.5214	2.36406	73.2497	3.67885	2.00372	1.72058	7.19911	20.8516	3.11482	4.33448	5.17526
2.41679	1.66984	2.8366	13.8726	4.43955	2.44806	6.11015	2.66379	13.4484	4.59248	2.35408	11.2275	2.8828	3.53758	7.30729	4.49201	8.24456	7.20105	1.64874	20.6695	4.52981	2.36811	73.4841	3.72577	1.99648	1.71478	6.7089	21.0032	3.10418	4.34324	5.08029
2.4088	1.67063	2.85059	12.6259	4.43637	2.45803	5.89656	2.65159	13.2214	4.58589	2.38236	11.065	2.90226	3.59579	7.1813	4.4792	8.03502	7.24784	1.65897	20.628	4.54022	2.37603	73.7741	3.76317	1.98971	1.71215	6.49471	21.1273	3.11191	4.34945	4.99339
2.40728	1.67919	2.87317	11.5385	4.4022	2.47277	5.69269	2.65659	12.7806	4.58118	2.44682	10.9239	2.91864	3.71106	7.08064	4.45491	7.89054	7.29262	1.65866	20.5908	4.55259	2.40863	74.0805	3.80415	1.97342	1.71031	6.26757	21.2947	3.12787	4.34873	4.90035
2.4006	1.68116	2.89641	9.90278	4.36509	2.47198	5.49311	2.64003	12.4341	4.59203	2.51877	10.8527	2.96576	3.80235	6.98811	4.43281	7.77364	7.33554	1.65406	20.5884	4.56235	2.4639	74.3685	3.81616	1.95981	1.71099	5.8416	21.5524	3.14822	4.32785	4.78942
2.39165	1.67164	2.93585	8.48204	4.32551	2.47706	5.31523	2.60169	12.1792	4.58227	2.58484	10.7687	3.0016	3.82916	6.90566	4.40326	7.60313	7.36202	1.65619	20.6364	4.57071	2.51343	74.3592	3.82877	1.90592	1.72003	5.35504	21.7644	3.15052	4.29476	4.70143
2.3842	1.6704	2.94712	7.99729	4.27831	2.49145	5.08509	2.57356	11.7991	4.56964	2.62916	10.5973	3.00443	3.83534	6.78814	4.35264	7.54485	7.4028	1.65986	20.7566	4.57152	2.53039	73.9825	3.83783	1.8915	1.71387	5.11804	21.9855	3.15318	4.28134	4.62767
2.377	1.6869	2.95569	7.40798	4.21279	2.49642	4.83885	2.54961	11.2609	4.54834	2.6675	10.4826	3.02566	3.87695	6.54031	4.28587	7.5398	7.42917	1.65696	20.8229	4.58837	2.53507	73.2797	3.85193	1.88067	1.71016	5.07606	22.0516	3.17442	4.28342	4.54385
2.37986	1.68549	2.96434	6.61221	4.14381	2.50195	4.69594	2.55162	11.0094	4.51575	2.72341	10.4536	3.11148	3.95152	6.32882	4.24356	7.53948	7.45449	1.65458	20.825	4.60428	2.54934	73.0802	3.8667	1.83563	1.70044	5.04392	22.1738	3.20432	4.27957	4.42039
2.38089	1.67463	2.97677	5.89897	4.07788	2.51541	4.51531	2.54436	10.9759	4.49633	2.8867	10.4252	3.19061	4.00986	6.16275	4.21351	7.54152	7.49839	1.65709	20.8229	4.61346	2.55296	73.3935	3.88359	1.7894	1.70349	4.98414	22.6122	3.22863	4.25932	4.24607
2.38907	1.6766	2.9847	5.42826	4.03996	2.52335	4.4299	2.53517	10.9475	4.49038	2.98058	10.3522	3.21899	4.03423	6.12055	4.18791	7.52837	7.52869	1.65456	20.808	4.61687	2.56057	73.4042	3.88841	1.78293	1.70054	4.94558	23.1962	3.24315	4.23944	4.11868
2.38491	1.67898	2.98609	4.95855	3.98873	2.5311	4.35509	2.51805	10.8918	4.47459	3.17048	10.2096	3.26426	4.07507	6.07812	4.17171	7.47585	7.56346	1.6483	20.8613	4.62811	2.5699	73.5873	3.89704	1.78193	1.70202	4.90899	23.6807	3.25974	4.18944	3.99201
2.38473	1.68486	2.99739	4.55929	3.94441	2.53769	4.32965	2.50839	10.8284	4.46798	3.25672	10.0987	3.30279	4.2015	6.02062	4.14709	7.38806	7.59228	1.64493	21.0762	4.63822	2.56911	73.55	3.91912	1.78141	1.69539	4.87039	24.0196	3.25027	4.1391	3.92104
2.37222	1.6845	3.01138	4.22306	3.90084	2.5344	4.25751	2.50014	10.6305	4.43768	3.30864	9.99083	3.34983	4.34306	5.96576	4.11251	7.35638	7.61761	1.63072	21.274	4.64695	2.5707	73.1177	3.94728	1.7696	1.69657	4.80251	24.14	3.23949	4.12072	3.8888
2.37021	1.69033	3.04679	3.92758	3.8657	2.52434	4.12017	2.48447	10.448	4.42407	3.39865	9.90955	3.42038	4.4954	5.90575	4.0775	7.28722	7.66462	1.62591	21.4187	4.66116	2.58506	72.1361	3.97094	1.76737	1.69357	4.70433	24.1533	3.25201	4.10249	3.88397
2.36937	1.6967	3.12188	3.69027	3.82827	2.52021	3.97992	2.47036	10.3213	4.40921	3.613	9.78939	3.52582	4.61368	5.78429	4.03793	7.18399	7.69476	1.62601	21.4986	4.67097	2.59824	70.7743	3.96913	1.74998	1.69715	4.64546	24.4158	3.27193	4.09134	3.87495
2.36666	1.70338	3.18223	3.4671	3.79508	2.53092	3.7989	2.44281	10.046	4.41053	3.82437	9.64038	3.57705	4.695	5.6118	4.01342	7.07273	7.71087	1.63622	21.5975	4.66373	2.5967	69.5721	3.9415	1.74253	1.69445	4.61467	24.9875	3.28411	4.05433	3.87988
2.36396	1.69936	3.18881	3.31257	3.76228	2.54676	3.62601	2.4227	9.76682	4.41443	3.96521	9.52565	3.57799	4.80489	5.46314	3.98876	7.01816	7.70562	1.63322	21.6969	4.65186	2.59845	69.0034	3.90823	1.73673	1.69142	4.69652	25.6721	3.28701	4.03578	3.89351
2.34747	1.69837	3.20133	3.17477	3.70211	2.55853	3.5087	2.37764	9.63428	4.40254	4.14058	9.41718	3.60596	5.00437	5.36178	3.97659	7.00378	7.68327	1.63225	21.8385	4.63326	2.60443	68.9461	3.88114	1.72373	1.68986	4.75557	26.1571	3.28859	4.01009	3.89401
2.34158	1.69653	3.25107	3.06192	3.65264	2.55883	3.4322	2.36253	9.55548	4.37562	4.45934	9.30021	3.67238	5.38838	5.2468	3.96819	6.99329	7.69137	1.64336	21.9884	4.6174	2.59214	69.0831	3.85855	1.7113	1.6832	4.75136	26.4079	3.29629	4.01188	3.90367
2.33431	1.69254	3.36614	2.95433	3.5928	2.56742	3.40114	2.36059	9.49167	4.34669	4.7584	9.10517	3.70161	5.82071	5.13321	3.96035	6.96594	7.71612	1.63801	22.1235	4.61144	2.58742	69.174	3.83881	1.71027	1.67887	4.83687	26.5454	3.30572	4.01219	3.92189
2.33848	1.6905	3.51616	2.83816	3.53563	2.56127	3.33464	2.35498	9.45247	4.31303	4.89467	8.96508	3.74765	6.2664	5.00845	3.9316	6.92953	7.73344	1.62955	22.2875	4.58983	2.58127	69.1851	3.81756	1.71709	1.67462	5.05085	26.6392	3.32472	4.00754	3.93609
2.33906	1.70088	3.61897	2.72897	3.46254	2.56243	3.30414	2.34025	9.43014	4.25851	5.04652	8.87658	3.81156	6.59854	4.90485	3.9039	6.84485	7.76951	1.63162	22.4135	4.56752	2.58098	69.1202	3.80991	1.71823	1.67471	5.30827	26.8131	3.33863	3.99828	3.94
2.343	1.69461	3.68644	2.62519	3.42165	2.58774	3.24242	2.32364	9.40344	4.21787	5.28835	8.76855	3.89757	6.79958	4.77944	3.89007	6.7132	7.82534	1.6313	22.568	4.54924	2.58768	69.0236	3.82024	1.7183	1.68403	5.42943	26.9962	3.33237	3.96771	3.92818
2.33927	1.69269	3.71414	2.49784	3.38389	2.58177	3.19972	2.29284	9.34801	4.19575	5.58366	8.54622	3.92682	6.95446	4.67621	3.87971	6.70762	7.87516	1.63331	22.6657	4.53311	2.58855	68.6175	3.81486	1.71666	1.69029	5.44944	27.2335	3.32124	3.93221	3.91202
2.34885	1.68872	3.84284	2.40352	3.36957	2.59144	3.11986	2.26461	9.23847	4.16622	5.82733	8.32553	3.92644	7.1492	4.57548	3.86614	6.68063	7.91743	1.63312	22.6927	4.50999	2.58568	68.1869	3.80731	1.71487	1.69656	5.51577	27.6703	3.32724	3.89452	3.89898
2.37682	1.68924	3.99038	2.31106	3.36743	2.58564	3.06988	2.25041	9.15122	4.1399	5.99991	8.17039	3.98203	7.46862	4.47774	3.86347	6.67259	7.95578	1.63749	22.6583	4.49667	2.58855	67.9486	3.78365	1.7173	1.69975	5.59281	28.0866	3.33362	3.87737	3.89546
[truncated: 383 more rows]

## Sheet: Treadmill
ID01	ID02	ID03	ID04	ID05	ID06	ID07	ID08	ID09	ID10	ID11	ID12	ID13	ID14	ID15	ID16	ID17	ID18	ID19	ID20	ID21	ID22	ID23	ID24	ID25	ID26	ID27	ID28	ID29	ID30	ID31
[truncated: 1,000 more rows]

## Sheet: Overground
ID01	ID02	ID03	ID04	ID05	ID06	ID07	ID08	ID09	ID10	ID11	ID12	ID13	ID14	ID15	ID16	ID17	ID18	ID19	ID20	ID21	ID22	ID23	ID24	ID25	ID26	ID27	ID28	ID29	ID30	ID31
[truncated: 1,000 more rows]
