# Supplementary material for: The FreeD module for the Lokomat facilitates a physiological movement pattern in healthy people – a proof of concept study
Source: J Neuroeng Rehabil. 2019 Feb 6;16:26. doi: 10.1186/s12984-019-0496-x (PMC6366098; doi:10.1186/s12984-019-0496-x)
Supplement: Supplementary file 3 — Source data. (ZIP 16134 kb) [file 12984_2019_496_MOESM3_ESM.zip › 7_Rectus_Abdominis_JNER.xlsx]

## Sheet: FreeD
ID01	ID02	ID03	ID04	ID05	ID06	ID07	ID08	ID09	ID10	ID11	ID12	ID13	ID14	ID15	ID16	ID17	ID18	ID19	ID20	ID21	ID22	ID23	ID24	ID25	ID26	ID27	ID28	ID29	ID30	ID31
2.43724	1.738	2.07702	2.15515	2.12214	2.59441	2.45856	2.47053	2.05428	2.63228	2.30028	2.04937	2.49832	3.53479	2.98817	1.96428	2.14419	2.85638	2.16504	2.39834	2.07036	1.86649	2.42293	2.18868	2.18593	1.94668	2.61196	2.15597	2.17394	2.81056	4.81035
2.44095	1.73531	2.08606	2.13018	2.13688	2.59844	2.49445	2.47043	2.06184	2.62338	2.31253	2.05272	2.49598	3.53675	3.00547	1.95928	2.16195	2.85506	2.16891	2.39398	2.07988	1.87329	2.4314	2.19201	2.17883	1.94508	2.64512	2.16689	2.1832	2.8113	4.79309
2.4494	1.72753	2.07974	2.08869	2.14474	2.60976	2.51207	2.47052	2.05094	2.61086	2.32671	2.06078	2.4835	3.52596	3.03775	1.95416	2.15888	2.87442	2.17005	2.40091	2.08639	1.88617	2.4396	2.19473	2.18885	1.94091	2.67041	2.16812	2.19089	2.80497	4.7526
2.45138	1.72533	2.09521	2.02599	2.14538	2.61667	2.53189	2.46798	2.05776	2.61297	2.33775	2.08032	2.49293	3.52288	3.06805	1.94723	2.15713	2.89847	2.16567	2.41205	2.09346	1.89153	2.44222	2.19298	2.18619	1.94437	2.69609	2.16112	2.20948	2.81596	4.7174
2.46315	1.71996	2.10085	2.0149	2.15566	2.62726	2.54254	2.4789	2.07643	2.63528	2.36043	2.09589	2.47839	3.52423	3.09174	1.96087	2.16833	2.9549	2.16141	2.41085	2.09653	1.90351	2.43258	2.19258	2.1816	1.93482	2.70935	2.16276	2.22715	2.81917	4.68554
2.47342	1.71946	2.10563	2.00213	2.15696	2.62727	2.54364	2.47216	2.08166	2.63552	2.39015	2.10525	2.44847	3.52178	3.10977	1.9607	2.17953	2.96623	2.15645	2.40729	2.10577	1.89586	2.43208	2.20533	2.19833	1.93427	2.70304	2.16886	2.23879	2.82255	4.63052
2.4777	1.72687	2.11579	1.99565	2.14541	2.6626	2.55894	2.47408	2.07679	2.64622	2.41097	2.12572	2.40528	3.53307	3.10662	1.95379	2.18473	2.93435	2.1472	2.40278	2.10906	1.8972	2.42788	2.21197	2.2033	1.93358	2.68918	2.17042	2.24214	2.84631	4.59212
2.4789	1.72022	2.12318	1.98831	2.14399	2.68458	2.57892	2.4701	2.07091	2.64948	2.43493	2.14333	2.37835	3.5429	3.16568	1.96302	2.18592	2.93963	2.17272	2.39841	2.11418	1.89893	2.4214	2.21923	2.20461	1.93639	2.67399	2.16616	2.24453	2.85427	4.54101
2.48102	1.722	2.12761	1.98044	2.14917	2.69094	2.58643	2.4595	2.0568	2.65689	2.44378	2.15007	2.38183	3.54939	3.36246	1.98556	2.17587	2.94594	2.18991	2.39986	2.12221	1.89007	2.41377	2.22585	2.19987	1.94246	2.68588	2.16176	2.24104	2.88096	4.51664
2.48884	1.72481	2.12681	1.9716	2.16431	2.69078	2.61099	2.44982	2.04686	2.63512	2.45304	2.1687	2.37965	3.54675	3.52477	2.00203	2.18653	2.95667	2.21355	2.40142	2.11099	1.89403	2.42417	2.23456	2.20673	1.94901	2.70148	2.15283	2.24469	2.89791	4.49877
2.49459	1.72403	2.12555	1.95218	2.17234	2.70327	2.62254	2.45083	2.04342	2.61743	2.47239	2.18449	2.39176	3.54387	3.65541	2.01585	2.19779	2.96168	2.26492	2.40595	2.10142	1.90068	2.42157	2.24356	2.21027	1.95782	2.71138	2.14484	2.24447	2.90164	4.50657
2.49715	1.73109	2.12876	1.93875	2.17974	2.7187	2.63202	2.45624	2.04271	2.60014	2.47941	2.19583	2.39647	3.54921	3.74089	2.02802	2.18907	2.96897	2.27942	2.41887	2.09849	1.91351	2.42528	2.25166	2.21744	1.95541	2.71991	2.14313	2.25273	2.9075	4.44611
2.49774	1.73556	2.15667	1.9276	2.18823	2.71398	2.63505	2.47422	2.03685	2.61004	2.51939	2.2138	2.3908	3.55324	3.7897	2.04636	2.20321	2.98232	2.28653	2.44024	2.09753	1.92265	2.42855	2.25591	2.23372	1.94797	2.72074	2.13561	2.25958	2.9294	4.42983
2.50158	1.73973	2.16967	1.93369	2.21977	2.69616	2.63598	2.47727	2.05044	2.62213	2.55948	2.23045	2.38835	3.55373	3.80825	2.03818	2.22103	3.01171	2.30102	2.44746	2.09452	1.92846	2.42133	2.25037	2.23026	1.94896	2.72803	2.14325	2.26297	2.944	4.43826
2.51747	1.72863	2.17875	1.92719	2.23219	2.68463	2.64492	2.48834	2.04464	2.61525	2.62426	2.24795	2.38302	3.5488	3.80726	2.05137	2.22429	3.02298	2.30414	2.476	2.09642	1.93043	2.417	2.25739	2.23657	1.95029	2.7355	2.15319	2.25815	2.93406	4.44272
2.537	1.73232	2.18681	1.93626	2.23295	2.68835	2.66716	2.48748	2.02197	2.61861	2.65642	2.26894	2.37927	3.55426	3.83329	2.04982	2.22619	3.00972	2.31494	2.49369	2.10104	1.92739	2.41694	2.2603	2.24276	1.94475	2.74011	2.15295	2.24752	2.93419	4.40752
2.53909	1.75093	2.18683	1.94254	2.23683	2.6892	2.70141	2.48958	2.01562	2.63035	2.67848	2.27089	2.37654	3.55819	3.85973	2.0717	2.22971	3.01697	2.32719	2.49043	2.10221	1.92285	2.42676	2.26429	2.25531	1.95032	2.75443	2.1537	2.24303	2.94162	4.40833
2.5344	1.75845	2.20364	1.92713	2.242	2.69945	2.72802	2.49943	2.01788	2.63043	2.67982	2.27121	2.36213	3.55369	3.87613	2.07428	2.23838	3.01789	2.34271	2.49285	2.11731	1.92973	2.44103	2.27096	2.26418	1.94504	2.76434	2.15366	2.23958	2.96417	4.387
2.53767	1.75846	2.22188	1.91645	2.24011	2.68602	2.75855	2.50247	2.01846	2.62255	2.68099	2.28278	2.34533	3.55577	3.92839	2.0783	2.24749	3.05625	2.39091	2.50334	2.12933	1.93433	2.44062	2.27504	2.25576	1.94382	2.76675	2.1494	2.23093	2.96922	4.30821
2.56266	1.76265	2.22704	1.90055	2.24406	2.68525	2.79482	2.51749	2.02594	2.61258	2.72124	2.31545	2.31771	3.57198	3.97912	2.0813	2.243	3.04333	2.43543	2.49395	2.13328	1.93998	2.43293	2.28092	2.26146	1.94222	2.76018	2.14408	2.2286	2.9913	4.26879
2.57532	1.76636	2.22254	1.88577	2.24231	2.69705	2.82959	2.52311	2.02648	2.61131	2.76099	2.32967	2.2861	3.57649	4.04798	2.096	2.22782	3.03753	2.46016	2.49322	2.14528	1.93984	2.42038	2.28274	2.27711	1.93695	2.77631	2.14648	2.22526	2.9981	4.27141
2.585	1.76814	2.21691	1.87993	2.26078	2.7039	2.86178	2.53475	2.01944	2.60785	2.79315	2.33504	2.2569	3.58464	4.10512	2.11902	2.22668	3.03727	2.47596	2.49196	2.15302	1.94764	2.41565	2.27846	2.29819	1.94179	2.8052	2.14574	2.20903	3.0109	4.24912
2.60471	1.76945	2.21567	1.87963	2.27475	2.69566	2.8782	2.53205	2.02921	2.61053	2.80283	2.3439	2.23021	3.57442	4.15886	2.12668	2.21738	3.04869	2.50372	2.48904	2.15886	1.94561	2.42724	2.27482	2.31501	1.94485	2.83512	2.13622	2.20458	3.02781	4.20192
2.61922	1.77397	2.21616	1.89088	2.2944	2.67938	2.89477	2.52602	2.03953	2.61478	2.82233	2.34404	2.21463	3.56612	4.19043	2.13693	2.21196	3.09243	2.54596	2.47916	2.16934	1.95165	2.43177	2.27459	2.33048	1.96587	2.86506	2.13309	2.20148	3.03127	4.21317
2.67001	1.78517	2.22103	1.89044	2.31064	2.68071	2.88144	2.51757	2.043	2.598	2.83396	2.34918	2.21497	3.57422	4.2148	2.15634	2.20873	3.11211	2.58335	2.47146	2.1776	1.96226	2.43329	2.28125	2.34545	1.95864	2.91308	2.13448	2.19403	3.05672	4.24441
2.75546	1.79745	2.2121	1.89077	2.32102	2.70059	2.88695	2.52254	2.03771	2.58308	2.86298	2.35524	2.20649	3.56097	4.23206	2.17443	2.21952	3.13352	2.60105	2.47582	2.18078	1.96958	2.44032	2.30455	2.35838	1.97052	2.94089	2.13762	2.19701	3.0909	4.30086
2.78383	1.80131	2.21248	1.88563	2.33265	2.71128	2.87755	2.51597	2.0644	2.57327	2.8846	2.36425	2.21078	3.56516	4.2592	2.17921	2.23487	3.16123	2.63301	2.4727	2.20226	1.971	2.45286	2.35928	2.35926	1.97454	2.94313	2.1395	2.19975	3.13496	4.26387
2.81518	1.80675	2.21316	1.87623	2.33292	2.70077	2.8776	2.51781	2.06951	2.57	2.89696	2.36509	2.21476	3.56618	4.28065	2.18408	2.24114	3.18907	2.6548	2.45634	2.20956	1.97208	2.46747	2.41719	2.36358	1.96808	2.93399	2.14511	2.19737	3.18581	4.16609
2.81513	1.80756	2.19039	1.88122	2.33702	2.69825	2.88159	2.52256	2.07728	2.56592	2.90778	2.37102	2.20933	3.55097	4.29278	2.18929	2.24375	3.21223	2.68116	2.46895	2.21673	1.96689	2.4637	2.45981	2.372	1.97264	2.93816	2.13707	2.18945	3.24363	4.12725
2.83414	1.81324	2.1941	1.87824	2.35309	2.69705	2.87954	2.52301	2.08423	2.56419	2.93301	2.37523	2.21121	3.59076	4.29656	2.20302	2.24186	3.27513	2.69433	2.47454	2.22164	1.97033	2.46849	2.49732	2.38087	1.96572	2.96023	2.14478	2.19134	3.28758	4.11361
2.86716	1.82752	2.19238	1.87665	2.37126	2.7251	2.87445	2.52552	2.09055	2.58206	2.96718	2.37141	2.21637	3.61781	4.28605	2.22705	2.2417	3.33421	2.69993	2.476	2.2154	1.98348	2.46885	2.51417	2.3885	1.97084	2.98392	2.14798	2.19459	3.31421	4.08759
2.87135	1.83104	2.19263	1.86911	2.39803	2.72617	2.86833	2.51865	2.0985	2.58623	2.98718	2.37883	2.22403	3.64091	4.29196	2.23559	2.23317	3.41857	2.72426	2.46875	2.2092	1.98833	2.47179	2.53891	2.39461	1.98894	3.0052	2.14119	2.21699	3.3342	4.08625
2.88425	1.82956	2.19667	1.86116	2.44825	2.73172	2.85824	2.5121	2.10643	2.57265	2.99368	2.38521	2.22589	3.6534	4.29985	2.25622	2.23809	3.47814	2.74961	2.46866	2.20676	1.99386	2.47266	2.5346	2.39671	1.99124	3.0147	2.13774	2.23221	3.40372	4.07628
2.88402	1.83626	2.18916	1.86774	2.48005	2.73673	2.84113	2.50675	2.1109	2.57245	2.99319	2.39585	2.22373	3.68929	4.31831	2.28897	2.24677	3.49953	2.75207	2.45428	2.21248	1.99573	2.47931	2.55786	2.4123	2.00852	3.03231	2.13061	2.24252	3.46452	4.07106
2.88782	1.84193	2.18522	1.87578	2.49478	2.76366	2.83235	2.50462	2.11516	2.56683	2.99734	2.38861	2.21427	3.73499	4.35068	2.3145	2.23886	3.49743	2.767	2.44655	2.21207	1.986	2.48101	2.59483	2.40714	2.02477	3.05434	2.13282	2.24613	3.5034	4.02794
2.90152	1.84261	2.18659	1.87951	2.49659	2.80469	2.81699	2.50177	2.11723	2.5687	3.01101	2.38833	2.21534	3.76731	4.37178	2.34055	2.2192	3.49398	2.7723	2.46786	2.21717	1.99349	2.47712	2.62227	2.39968	2.04768	3.09175	2.11809	2.24724	3.56148	4.01804
2.91048	1.84369	2.19252	1.8788	2.49163	2.86368	2.79962	2.5089	2.11897	2.59278	3.0078	2.39493	2.20675	3.76651	4.3827	2.35891	2.22034	3.50679	2.78653	2.49884	2.22553	1.99692	2.47727	2.63665	2.3957	2.05567	3.11069	2.11348	2.2456	3.60773	3.99455
2.91579	1.858	2.1989	1.86807	2.4961	2.90303	2.79263	2.50557	2.11557	2.57627	3.00109	2.39959	2.19067	3.77021	4.38981	2.37145	2.22092	3.53918	2.79859	2.52011	2.22371	2.01554	2.46708	2.64193	2.39367	2.06157	3.14183	2.10104	2.25231	3.66246	3.94206
2.92378	1.85572	2.20845	1.8629	2.50029	2.92774	2.79692	2.50116	2.11266	2.56004	3.01311	2.40928	2.20066	3.76992	4.40997	2.38511	2.22366	3.58315	2.8165	2.52426	2.22524	2.01162	2.45575	2.66137	2.39713	2.07425	3.17812	2.09395	2.24734	3.6915	3.88101
2.93517	1.87331	2.22312	1.86782	2.50554	2.95144	2.78749	2.50266	2.10336	2.56343	3.03825	2.41631	2.18669	3.76805	4.44006	2.40761	2.21283	3.6172	2.8511	2.5328	2.22906	2.013	2.45063	2.67292	2.40692	2.07678	3.23026	2.09163	2.24499	3.70725	3.84019
2.94209	1.87954	2.23717	1.85832	2.52245	2.96283	2.79075	2.50682	2.0978	2.60161	3.0528	2.40572	2.18527	3.76509	4.46129	2.41611	2.20406	3.64497	2.88029	2.53319	2.23098	2.01561	2.45821	2.66656	2.41671	2.07918	3.26125	2.09106	2.23684	3.74372	3.84189
2.94469	1.88648	2.23665	1.85483	2.5325	2.9893	2.79589	2.51335	2.09854	2.62626	3.07191	2.40452	2.17838	3.78257	4.49253	2.41522	2.19579	3.67363	2.90809	2.52182	2.23644	2.01753	2.48195	2.67016	2.42205	2.08263	3.2834	2.11176	2.2333	3.77032	3.83926
2.94441	1.89058	2.23588	1.84807	2.53434	3.00786	2.80928	2.51003	2.103	2.63581	3.0835	2.4017	2.17726	3.80318	4.52503	2.42497	2.19112	3.71956	2.92376	2.52571	2.24233	2.02024	2.47482	2.67461	2.43882	2.10226	3.31174	2.12568	2.23921	3.81208	3.84506
2.94641	1.88955	2.24889	1.85248	2.53953	3.01076	2.8274	2.50569	2.10165	2.68184	3.09746	2.40271	2.18287	3.82322	4.53273	2.45484	2.18665	3.74012	2.93414	2.51469	2.24762	2.02654	2.46905	2.66294	2.45415	2.11299	3.32773	2.13025	2.24358	3.86152	3.86955
2.96861	1.89183	2.25172	1.87085	2.55597	3.03503	2.82095	2.50669	2.11759	2.68651	3.12149	2.40543	2.18349	3.86287	4.56173	2.46439	2.1846	3.75781	2.95899	2.52509	2.24854	2.03094	2.46785	2.64699	2.45821	2.11875	3.3502	2.12029	2.2421	3.93091	3.89249
2.99419	1.882	2.2594	1.88954	2.56784	3.09947	2.83036	2.50238	2.12274	2.70967	3.15087	2.4158	2.18648	3.91099	4.59835	2.4796	2.17933	3.79359	2.99991	2.52545	2.25165	2.04145	2.47229	2.64436	2.45634	2.12464	3.38029	2.11761	2.23817	3.9959	3.89383
3.02585	1.87947	2.28639	1.88103	2.58907	3.17928	2.83128	2.48514	2.13329	2.75959	3.16116	2.43173	2.19766	3.9238	4.61057	2.50153	2.18111	3.852	3.02017	2.52614	2.2418	2.03668	2.47622	2.64166	2.45999	2.13787	3.39041	2.10519	2.24093	4.04987	3.89442
3.04254	1.88319	2.29679	1.87538	2.59808	3.23206	2.83147	2.45913	2.14196	2.76267	3.16039	2.43364	2.20897	3.92922	4.61595	2.50501	2.17373	3.91128	3.03194	2.52573	2.24554	2.03168	2.47865	2.65714	2.47017	2.13496	3.40529	2.09154	2.23484	4.09349	3.87559
3.06737	1.87235	2.2891	1.86926	2.60716	3.24675	2.83875	2.45091	2.14413	2.76914	3.16464	2.43817	2.23126	3.95787	4.64265	2.51281	2.17687	3.95132	3.05643	2.5085	2.24986	2.02748	2.496	2.67207	2.48362	2.14062	3.40128	2.09298	2.23757	4.14277	3.85227
3.08464	1.8816	2.29913	1.86801	2.62496	3.27663	2.82713	2.45599	2.14154	2.77068	3.15533	2.44195	2.23718	3.94669	4.68539	2.50957	2.19651	3.98566	3.07694	2.53021	2.25448	2.02377	2.49501	2.67387	2.50481	2.14783	3.40211	2.09853	2.2312	4.16739	3.84693
3.09564	1.8837	2.30513	1.87221	2.63416	3.3066	2.81458	2.46775	2.14179	2.84069	3.1391	2.45013	2.23923	3.94906	4.71832	2.51694	2.20548	3.99889	3.09062	2.52967	2.26071	2.00779	2.48919	2.68917	2.51284	2.16951	3.3874	2.10584	2.22769	4.2025	3.8501
3.09865	1.87588	2.31849	1.87244	2.63998	3.32605	2.80614	2.45823	2.14498	2.87419	3.12951	2.45685	2.2414	3.98933	4.7265	2.51474	2.20216	4.00387	3.10455	2.53494	2.26948	2.01706	2.5176	2.69553	2.51967	2.1999	3.37988	2.13421	2.22293	4.28918	3.86076
3.1114	1.8797	2.32416	1.88068	2.62304	3.3621	2.77598	2.44879	2.14454	2.88427	3.10732	2.46011	2.25449	4.02589	4.74254	2.51207	2.19617	4.01492	3.11976	2.54726	2.28673	2.02369	2.50994	2.70233	2.51934	2.20678	3.38547	2.13948	2.2341	4.36675	3.85206
3.12047	1.89289	2.32639	1.87781	2.63436	3.4178	2.73803	2.42369	2.14631	2.8895	3.11502	2.44711	2.27215	4.0588	4.74294	2.5085	2.20747	4.031	3.11165	2.55393	2.2815	2.04215	2.49695	2.71058	2.52021	2.21619	3.39457	2.14051	2.24412	4.41693	3.85817
3.14759	1.89232	2.32334	1.8767	2.64815	3.48234	2.72022	2.41797	2.15124	2.91	3.11594	2.44861	2.29522	4.0881	4.75264	2.50523	2.21391	4.05196	3.10631	2.54539	2.27218	2.04112	2.48839	2.72494	2.52394	2.23246	3.39788	2.13528	2.23556	4.46587	3.85708
3.15345	1.8959	2.32084	1.87917	2.66661	3.55878	2.70905	2.41965	2.16244	2.92427	3.12	2.45276	2.28751	4.12161	4.77728	2.51043	2.21981	4.06622	3.1286	2.53209	2.26163	2.03576	2.49067	2.726	2.51947	2.26503	3.42177	2.13302	2.22267	4.50228	3.84274
3.15623	1.9045	2.30673	1.88006	2.6675	3.68087	2.70565	2.40413	2.18639	2.93101	3.13328	2.4518	2.29463	4.12977	4.7884	2.51682	2.22419	4.06539	3.1831	2.51955	2.257	2.03254	2.4815	2.72926	2.52812	2.28999	3.46618	2.13714	2.21085	4.54239	3.82471
3.15179	1.91301	2.31398	1.88299	2.66368	3.77093	2.70343	2.39412	2.18802	2.95126	3.11526	2.44376	2.3127	4.13996	4.79033	2.51568	2.22309	4.06672	3.21505	2.52038	2.26622	2.02424	2.47738	2.7132	2.53763	2.3157	3.57778	2.1558	2.20224	4.56317	3.80117
3.15247	1.92792	2.31697	1.88204	2.67417	3.83386	2.70009	2.38566	2.20246	2.96448	3.1001	2.44384	2.31651	4.1349	4.78492	2.51488	2.22644	4.07444	3.23346	2.51172	2.27286	2.01246	2.47687	2.70782	2.54056	2.34813	3.6272	2.168	2.20279	4.5997	3.77395
3.14778	1.91956	2.33463	1.88357	2.67849	3.87657	2.69936	2.38757	2.21185	2.98135	3.1197	2.43763	2.31264	4.14857	4.78076	2.51515	2.22004	4.07063	3.26582	2.51097	2.27153	2.02053	2.48348	2.70066	2.54233	2.36608	3.66138	2.19064	2.20553	4.65317	3.74396
3.16333	1.91534	2.33937	1.8884	2.69509	3.90626	2.70101	2.38049	2.21277	2.98361	3.11357	2.4374	2.31808	4.15744	4.75992	2.52436	2.22168	4.08278	3.28734	2.50462	2.27118	2.02102	2.48421	2.70074	2.59704	2.36538	3.67837	2.19014	2.20526	4.69899	3.7195
3.1983	1.92208	2.33427	1.88451	2.69918	3.90133	2.68658	2.35541	2.22504	3.0383	3.10686	2.4293	2.33929	4.15073	4.7552	2.53602	2.225	4.08762	3.29861	2.50551	2.2861	2.01724	2.48987	2.7003	2.63072	2.37575	3.68269	2.18078	2.19466	4.74399	3.71142
3.22799	1.92487	2.3628	1.8845	2.70216	3.91647	2.6772	2.34244	2.23052	3.10258	3.11869	2.40688	2.34449	4.1478	4.75233	2.53557	2.22217	4.11118	3.32325	2.50473	2.29382	2.01047	2.5066	2.70704	2.6633	2.3802	3.76055	2.20003	2.19485	4.79033	3.72809
3.25427	1.92337	2.36552	1.88928	2.71191	3.93608	2.64786	2.34201	2.23407	3.12702	3.12552	2.406	2.34923	4.14957	4.75443	2.54608	2.21359	4.12652	3.33776	2.49964	2.29019	2.00637	2.55513	2.70712	2.68339	2.38552	3.87306	2.20691	2.19805	4.85217	3.74226
3.25219	1.91643	2.3814	1.90475	2.71975	3.9459	2.63606	2.34335	2.26255	3.11527	3.13466	2.40739	2.35648	4.16787	4.72494	2.55836	2.20282	4.12862	3.35849	2.50097	2.28469	2.02063	2.58951	2.71269	2.69137	2.3899	3.94312	2.20617	2.19827	4.90831	3.75566
3.2488	1.92444	2.39223	1.90993	2.73781	3.94174	2.59867	2.32538	2.28651	3.10983	3.11973	2.40523	2.3658	4.1887	4.73781	2.58394	2.21063	4.14794	3.371	2.49856	2.28584	2.02027	2.58949	2.71217	2.69658	2.39388	3.95734	2.23088	2.19079	4.99904	3.77692
3.25403	1.92253	2.40362	1.91374	2.74834	3.93406	2.54968	2.32794	2.33579	3.12099	3.11969	2.41803	2.37074	4.18675	4.73949	2.59662	2.22933	4.15154	3.40479	2.52711	2.29278	2.02682	2.58949	2.72126	2.72371	2.39792	3.95008	2.24441	2.18927	5.06761	3.80861
3.26396	1.92564	2.41285	1.92983	2.76157	3.94312	2.49834	2.33704	2.33678	3.1228	3.12726	2.42075	2.38607	4.19556	4.74939	2.60537	2.24068	4.14186	3.42103	2.54308	2.29012	2.03398	2.59781	2.72455	2.72761	2.40329	3.91212	2.25199	2.20138	5.11503	3.87103
3.2529	1.94592	2.44856	1.92387	2.78171	3.95335	2.47481	2.32899	2.34016	3.13279	3.13347	2.42154	2.40647	4.20531	4.75182	2.59687	2.26166	4.12561	3.45384	2.55007	2.28428	2.03569	2.59579	2.73236	2.72468	2.4233	3.9236	2.24308	2.17942	5.18035	3.90562
3.23636	1.96081	2.46117	1.9123	2.7984	3.97623	2.46116	2.33453	2.33778	3.13952	3.13542	2.39854	2.42503	4.19299	4.75914	2.60354	2.26168	4.12972	3.46433	2.56162	2.28673	2.03495	2.6049	2.72524	2.72278	2.44628	4.01476	2.24127	2.16792	5.21002	3.92545
3.24738	1.95948	2.47119	1.9129	2.83333	3.99649	2.44813	2.33935	2.35701	3.14673	3.16228	2.38228	2.45837	4.20974	4.76294	2.62051	2.2572	4.15782	3.4715	2.56736	2.27878	2.02551	2.61651	2.74162	2.73757	2.4581	4.1173	2.25728	2.15979	5.2271	3.91982
3.26046	1.95654	2.49457	1.91502	2.86194	4.00826	2.45777	2.35159	2.35189	3.14457	3.14735	2.37744	2.46689	4.22039	4.73983	2.63578	2.25543	4.18799	3.46175	2.57205	2.28126	2.01917	2.6326	2.74664	2.75738	2.46359	4.19509	2.30796	2.15743	5.29795	3.91783
3.27908	1.95851	2.50629	1.90967	2.87647	3.996	2.46451	2.35766	2.35633	3.12717	3.12366	2.36744	2.47833	4.22377	4.68261	2.64354	2.25477	4.20684	3.45982	2.56981	2.28328	2.03209	2.63365	2.74443	2.75667	2.46843	4.22227	2.32592	2.16974	5.37126	3.92657
3.29049	1.9632	2.51129	1.91266	2.88843	3.99246	2.45533	2.35752	2.36228	3.14076	3.10293	2.35651	2.49705	4.22792	4.61862	2.64319	2.2506	4.20683	3.47373	2.57506	2.29068	2.03937	2.63882	2.74273	2.74936	2.46815	4.20689	2.34383	2.17404	5.43162	3.95156
3.32341	1.9601	2.52066	1.92104	2.90594	3.98862	2.4542	2.35248	2.35796	3.15297	3.10733	2.35476	2.49942	4.23019	4.57252	2.66316	2.24215	4.20589	3.47819	2.5744	2.30385	2.0429	2.64596	2.73936	2.74721	2.47545	4.22464	2.37254	2.18244	5.47787	3.96584
3.34644	1.96317	2.51984	1.91606	2.92525	3.98186	2.44026	2.34621	2.35957	3.15641	3.06689	2.35679	2.51355	4.21682	4.53387	2.68956	2.24093	4.20772	3.49218	2.57752	2.3106	2.05024	2.65292	2.73437	2.77071	2.49239	4.27632	2.46694	2.18577	5.51204	4.00517
3.38278	1.96767	2.5096	1.91136	2.97095	3.98523	2.43459	2.32609	2.36939	3.17335	3.03035	2.34794	2.51433	4.21325	4.513	2.69831	2.23595	4.23623	3.49475	2.57304	2.32558	2.03525	2.64648	2.72852	2.78478	2.50251	4.30798	2.55691	2.17988	5.55366	4.02972
3.402	1.96689	2.51423	1.91189	3.03451	4.00057	2.42758	2.31045	2.39288	3.18777	3.04558	2.33996	2.5103	4.21957	4.50018	2.69939	2.23962	4.29244	3.51952	2.56638	2.33225	2.02377	2.66304	2.72486	2.82106	2.53969	4.31366	2.57849	2.17686	5.60517	4.07261
3.41525	1.96235	2.54931	1.91038	3.09733	4.02136	2.42124	2.29127	2.38837	3.19757	3.04493	2.3374	2.50672	4.23265	4.47912	2.71199	2.22072	4.30967	3.5341	2.56279	2.33266	2.01955	2.67303	2.71797	2.87494	2.57318	4.3136	2.57894	2.17603	5.6311	4.1108
3.42671	1.95594	2.57448	1.90536	3.19973	4.05106	2.45001	2.28766	2.40318	3.19413	3.01705	2.33134	2.49658	4.25203	4.44543	2.71199	2.21709	4.31867	3.52151	2.55428	2.32452	2.01782	2.67323	2.71284	2.88837	2.58451	4.29699	2.58862	2.1766	5.64224	4.1477
3.43411	1.96551	2.59291	1.90503	3.24166	4.08373	2.48093	2.26465	2.42423	3.19737	2.97668	2.32679	2.48239	4.26092	4.42665	2.68359	2.2322	4.31914	3.50161	2.54338	2.32346	2.03748	2.6758	2.69615	2.87765	2.59647	4.2656	2.6056	2.18513	5.66726	4.15163
3.43694	1.96252	2.60512	1.89863	3.24326	4.1115	2.49825	2.26272	2.44751	3.19718	2.97074	2.30679	2.48562	4.2706	4.39271	2.67948	2.22988	4.33748	3.47845	2.53042	2.31727	2.04062	2.68464	2.69022	2.89494	2.61373	4.26381	2.61268	2.18785	5.70547	4.16518
3.42969	1.96548	2.62714	1.89464	3.23433	4.14871	2.5184	2.27286	2.45877	3.19209	2.96297	2.29536	2.48638	4.2879	4.35561	2.68107	2.22054	4.3145	3.44421	2.54395	2.30034	2.04996	2.68471	2.69168	2.90983	2.6204	4.27693	2.62657	2.19628	5.75235	4.1586
3.43705	1.96791	2.64547	1.90041	3.27186	4.19325	2.52578	2.27689	2.47463	3.18761	2.94661	2.2749	2.48424	4.29586	4.32222	2.68855	2.21773	4.33764	3.43952	2.55769	2.29505	2.04997	2.68936	2.69312	2.91987	2.62498	4.2945	2.65187	2.20134	5.78701	4.1359
3.44564	1.96574	2.64852	1.91604	3.35356	4.26377	2.49948	2.29227	2.47919	3.1837	2.95333	2.27041	2.47297	4.2993	4.27096	2.69521	2.19887	4.36997	3.42239	2.56047	2.2927	2.05697	2.71399	2.69941	2.93609	2.63087	4.30246	2.69285	2.2082	5.82201	4.11199
3.44742	1.95906	2.66394	1.91833	3.44868	4.30581	2.48845	2.29263	2.47927	3.18103	2.9325	2.26137	2.46354	4.30482	4.22115	2.69788	2.20702	4.41058	3.40909	2.5594	2.28565	2.06556	2.73229	2.69892	2.93472	2.63781	4.32076	2.72239	2.21104	5.86885	4.09449
3.44488	1.95972	2.68823	1.91326	3.5687	4.332	2.52406	2.29258	2.48895	3.1683	2.92169	2.24464	2.46464	4.3128	4.16006	2.70765	2.20254	4.43115	3.40946	2.54332	2.28205	2.06553	2.75469	2.7039	2.93332	2.63549	4.31551	2.74101	2.20653	5.90947	4.07439
3.42939	1.95047	2.70129	1.91102	3.63418	4.3509	2.58384	2.28494	2.47567	3.18293	2.90907	2.23895	2.46414	4.32892	4.13099	2.72135	2.20953	4.41689	3.4121	2.54558	2.28142	2.05411	2.78197	2.70182	2.95485	2.62286	4.2836	2.75614	2.20671	5.9264	4.06384
3.41308	1.95496	2.71591	1.91137	3.69411	4.37087	2.64146	2.29985	2.45754	3.18927	2.91619	2.23824	2.46809	4.34012	4.09709	2.73263	2.21411	4.42759	3.4063	2.55046	2.27839	2.06026	2.78266	2.71343	3.04426	2.63256	4.26697	2.76983	2.20338	5.9494	4.07511
3.40303	1.95826	2.72179	1.91785	3.6962	4.36767	2.69029	2.307	2.45587	3.19185	2.91559	2.23253	2.49054	4.34811	4.0774	2.74484	2.25696	4.41941	3.41127	2.53529	2.27629	2.05832	2.78784	2.71894	3.07411	2.6327	4.27729	2.79993	2.20119	5.97314	4.08462
3.39918	1.96018	2.72351	1.93457	3.69215	4.37614	2.71628	2.35193	2.46779	3.18148	2.92156	2.23894	2.48985	4.34071	4.04816	2.7382	2.26784	4.38976	3.40352	2.53972	2.26902	2.06019	2.80048	2.7406	3.07066	2.64997	4.27999	2.8171	2.19945	5.98568	4.06836
3.39611	1.95899	2.73631	1.94935	3.71674	4.3997	2.75788	2.36171	2.51294	3.18858	2.90856	2.24874	2.48602	4.34234	4.03275	2.73456	2.28747	4.38848	3.42921	2.54953	2.27357	2.06007	2.83694	2.74251	3.09315	2.66595	4.27897	2.83473	2.20184	5.99466	4.07118
3.38327	1.95691	2.75928	1.95054	3.74407	4.42863	2.80197	2.3736	2.56109	3.18995	2.90855	2.25212	2.48786	4.33427	4.01806	2.73591	2.29182	4.3808	3.4479	2.56613	2.27506	2.05693	2.82557	2.74684	3.09726	2.67239	4.28426	2.8412	2.20912	6.01451	4.10549
3.37939	1.94895	2.76832	1.97507	3.74982	4.45506	2.80373	2.38563	2.62018	3.19464	2.90282	2.25898	2.49184	4.33564	4.0087	2.74136	2.28031	4.32823	3.44263	2.57612	2.26872	2.05822	2.8428	2.73997	3.091	2.68594	4.29312	2.86657	2.21082	6.03716	4.11643
3.3653	1.96241	2.7737	1.96457	3.75586	4.46372	2.85716	2.37565	2.67032	3.18781	2.88881	2.26014	2.49844	4.32982	4.01054	2.733	2.27646	4.29193	3.43759	2.57647	2.2802	2.05663	2.86151	2.72133	3.09961	2.70022	4.2963	2.88825	2.21488	6.07111	4.09125
3.34312	1.96357	2.78797	1.98109	3.76957	4.49071	2.93712	2.37581	2.68334	3.19206	2.88851	2.2617	2.50824	4.33174	3.99269	2.72346	2.25506	4.23991	3.44291	2.57202	2.28317	2.06006	2.87162	2.68298	3.12733	2.70569	4.29652	2.90942	2.21292	6.10211	4.06355
3.33082	1.95526	2.80406	1.97495	3.79077	4.50101	2.99047	2.37244	2.68203	3.19229	2.85556	2.25973	2.53439	4.3315	3.98964	2.72517	2.24692	4.22027	3.44691	2.57422	2.28106	2.05294	2.89668	2.64045	3.14599	2.71959	4.30925	2.92843	2.20756	6.11638	4.05842
3.30245	1.95308	2.81803	1.96388	3.79266	4.53147	3.00765	2.3706	2.69694	3.19464	2.84093	2.25183	2.53538	4.34343	3.98552	2.72791	2.24864	4.22714	3.45142	2.57201	2.28375	2.04994	2.90059	2.6009	3.16589	2.73665	4.30293	2.9281	2.19512	6.11723	4.03226
3.25419	1.94783	2.84194	1.96554	3.7686	4.56421	3.01724	2.36391	2.71173	3.20528	2.82411	2.25068	2.53467	4.30603	3.98048	2.72863	2.25793	4.22481	3.44288	2.56777	2.28601	2.05152	2.91239	2.57769	3.17288	2.73685	4.32918	2.93693	2.18367	6.11477	3.97343
3.24265	1.95675	2.85513	1.98917	3.74579	4.59756	3.0369	2.36114	2.73948	3.20366	2.8165	2.24159	2.53267	4.28532	3.98611	2.73043	2.25692	4.21299	3.44032	2.57591	2.27361	2.05007	2.9302	2.55148	3.20348	2.73212	4.35196	2.94249	2.17926	6.09704	3.92789
3.23572	1.9564	2.8676	1.99392	3.75172	4.6128	3.07346	2.368	2.75714	3.2034	2.80539	2.23625	2.5341	4.27914	3.97938	2.73975	2.25535	4.19831	3.44236	2.58015	2.27515	2.05215	2.95825	2.53391	3.21368	2.73516	4.3776	2.96045	2.17763	6.04589	3.87875
3.22635	1.94984	2.88274	1.99863	3.76791	4.63266	3.12385	2.37468	2.78089	3.20776	2.77285	2.24321	2.54169	4.26876	3.95929	2.73414	2.25373	4.20448	3.43082	2.59501	2.27306	2.049	2.99917	2.54487	3.20912	2.74784	4.37901	2.98835	2.15622	5.98745	3.8566
3.23235	1.95656	2.8839	1.99832	3.76929	4.65213	3.1837	2.37968	2.7999	3.20758	2.75991	2.24506	2.54503	4.23753	3.94886	2.72486	2.25148	4.18611	3.41106	2.60142	2.27959	2.03901	3.03942	2.53116	3.23615	2.76236	4.35793	3.01195	2.15442	5.93593	3.81878
3.22513	1.9559	2.88809	1.99753	3.77053	4.66366	3.22905	2.37086	2.8076	3.20689	2.75529	2.24293	2.54882	4.18373	3.93738	2.70444	2.24998	4.15438	3.39055	2.59935	2.27909	2.02794	3.0763	2.49612	3.2798	2.78495	4.36275	3.03045	2.14506	5.89749	3.79371
3.21815	1.94813	2.88426	2.00414	3.76088	4.67865	3.32587	2.36359	2.80539	3.20176	2.76575	2.23165	2.5514	4.14827	3.88794	2.70701	2.24664	4.1351	3.39473	2.60473	2.27398	2.02879	3.08397	2.48061	3.30078	2.80535	4.38534	3.04762	2.13609	5.8789	3.79567
3.22454	1.93857	2.89066	1.99221	3.7674	4.68403	3.42045	2.36305	2.80204	3.18963	2.72667	2.23656	2.54871	4.1553	3.85155	2.71295	2.24414	4.11472	3.39258	2.60307	2.27405	2.03087	3.10306	2.46244	3.32148	2.82221	4.39602	3.0486	2.12581	5.85327	3.79191
3.23462	1.93937	2.90228	1.98605	3.78301	4.70759	3.45774	2.36825	2.81225	3.20551	2.69571	2.23613	2.56102	4.16061	3.81559	2.71956	2.24799	4.11618	3.37367	2.59773	2.27513	2.0225	3.11708	2.45243	3.3468	2.83946	4.43748	3.05873	2.12356	5.84374	3.79323
3.22464	1.93708	2.91191	1.97222	3.78712	4.70016	3.48054	2.37369	2.81511	3.21967	2.69308	2.2353	2.56323	4.16272	3.77999	2.72231	2.25296	4.1148	3.35411	2.61268	2.27032	2.01568	3.12954	2.42817	3.34976	2.85422	4.43731	3.05504	2.11739	5.8331	3.79727
3.19784	1.93922	2.92129	1.97092	3.79041	4.69722	3.51123	2.374	2.81342	3.21736	2.69352	2.22839	2.56568	4.16636	3.75193	2.72807	2.25454	4.10479	3.36051	2.65332	2.28029	2.01369	3.14242	2.4139	3.34832	2.8603	4.43038	3.0387	2.11302	5.81546	3.80146
3.17828	1.93731	2.9192	1.97844	3.80899	4.72005	3.55304	2.38954	2.81726	3.21903	2.70306	2.21955	2.56027	4.16858	3.71216	2.72338	2.26772	4.08043	3.3602	2.68564	2.27606	2.0334	3.17425	2.40137	3.35241	2.86725	4.43052	3.02411	2.114	5.84258	3.80103
3.18718	1.94705	2.91347	1.97188	3.82187	4.72737	3.63814	2.40121	2.8272	3.20937	2.7027	2.21194	2.56087	4.14807	3.66656	2.75014	2.27597	4.04463	3.35043	2.667	2.27791	2.03652	3.18257	2.39447	3.37838	2.90203	4.42346	3.02912	2.1089	5.83048	3.79807
3.20165	1.94521	2.92001	1.97446	3.82349	4.70571	3.71759	2.40954	2.83028	3.21181	2.69672	2.19862	2.56539	4.12862	3.6167	2.77213	2.28038	4.00508	3.33439	2.66313	2.26835	2.0417	3.16988	2.39792	3.39796	2.91225	4.43656	3.02366	2.10345	5.80105	3.78929
3.2081	1.94311	2.90476	1.9693	3.82783	4.67255	3.76663	2.41305	2.83074	3.21909	2.68535	2.18111	2.5613	4.10058	3.57154	2.78724	2.26709	3.98278	3.34206	2.6601	2.26604	2.05555	3.18929	2.41293	3.41318	2.92078	4.45057	3.01696	2.09588	5.77569	3.77784
3.21811	1.94255	2.88981	1.96862	3.85417	4.65446	3.80793	2.42524	2.83267	3.22228	2.67738	2.18971	2.56798	4.06376	3.51977	2.80181	2.27182	3.96997	3.33966	2.64939	2.26219	2.0524	3.19531	2.4358	3.41681	2.92257	4.46208	3.02244	2.08688	5.75967	3.74548
3.2161	1.93771	2.89229	1.96986	3.85945	4.68198	3.88095	2.41396	2.83358	3.2021	2.67425	2.1929	2.56906	4.03295	3.48579	2.81149	2.27403	3.95921	3.3316	2.64526	2.27393	2.05543	3.20337	2.43406	3.42699	2.9402	4.45737	3.03248	2.06065	5.74207	3.71826
3.21159	1.93443	2.89036	1.98157	3.84934	4.74438	3.96638	2.41072	2.83664	3.19356	2.67341	2.18761	2.56226	4.03028	3.46071	2.80997	2.27804	3.96667	3.31988	2.65687	2.26353	2.0674	3.21391	2.43372	3.42212	2.94857	4.44623	3.05318	2.04922	5.71571	3.7239
3.20273	1.9168	2.88355	1.98566	3.85691	4.7842	4.02572	2.42952	2.83793	3.20247	2.67292	2.16695	2.55372	4.01006	3.44549	2.82401	2.28361	3.9887	3.31166	2.66602	2.2691	2.07157	3.23558	2.41177	3.43213	2.9495	4.44354	3.04533	2.03737	5.70778	3.72062
3.20295	1.91295	2.87867	1.99165	3.88162	4.8183	4.04579	2.44157	2.82707	3.18944	2.67341	2.15409	2.55338	3.9681	3.44501	2.82718	2.28302	3.97866	3.30019	2.67019	2.27365	2.06915	3.25303	2.41067	3.44361	2.94338	4.44068	3.03847	2.02728	5.70501	3.71385
3.19343	1.91818	2.86716	1.99148	3.91441	4.84495	4.07817	2.4349	2.80393	3.15692	2.65365	2.15208	2.55276	3.94602	3.42188	2.83972	2.28272	3.96875	3.27737	2.67346	2.27151	2.0688	3.25809	2.41553	3.45208	2.92353	4.44139	3.04841	2.01675	5.68949	3.70998
3.18654	1.91612	2.8754	1.98745	3.89505	4.85164	4.12825	2.44407	2.78956	3.139	2.63363	2.15163	2.55119	3.92328	3.39128	2.84892	2.29355	3.95092	3.2593	2.6649	2.26327	2.06552	3.26311	2.40408	3.46257	2.91077	4.4318	3.05528	2.02456	5.67854	3.71229
3.17635	1.90662	2.88514	1.99076	3.90629	4.86666	4.14007	2.44611	2.77159	3.11038	2.6294	2.1405	2.54375	3.89857	3.38608	2.84768	2.30489	3.93682	3.25773	2.67938	2.26923	2.07467	3.27525	2.41088	3.46762	2.88832	4.42955	3.07123	2.02802	5.68847	3.70319
3.15532	1.90625	2.88252	1.98525	3.91791	4.87225	4.15359	2.44984	2.76247	3.09027	2.59687	2.14784	2.53799	3.86656	3.38108	2.84171	2.3095	3.92961	3.23926	2.68791	2.27036	2.08688	3.28205	2.41782	3.48367	2.88543	4.38947	3.07459	2.02575	5.63426	3.69708
3.12868	1.89973	2.88391	1.98217	3.91276	4.86476	4.17233	2.45619	2.75841	3.08099	2.57466	2.14849	2.53346	3.83576	3.39303	2.84439	2.30569	3.92134	3.22291	2.69928	2.32602	2.09266	3.30295	2.42241	3.49548	2.89304	4.33041	3.0948	2.0218	5.59405	3.7001
3.08854	1.89785	2.88416	1.97796	3.90666	4.84116	4.19134	2.45234	2.75677	3.07184	2.56695	2.15103	2.5309	3.80107	3.39143	2.83117	2.30843	3.93291	3.20219	2.70768	2.33754	2.0863	3.31588	2.42656	3.53219	2.90316	4.30182	3.13053	2.01407	5.59713	3.7323
3.05644	1.90337	2.89399	1.97099	3.89555	4.82455	4.22061	2.4512	2.76346	3.05046	2.55365	2.14025	2.5377	3.76434	3.38997	2.82093	2.30551	3.92581	3.20248	2.70581	2.3176	2.08986	3.32175	2.42653	3.55498	2.91303	4.28856	3.15429	2.00896	5.61185	3.75133
3.03806	1.90682	2.88335	1.97113	3.88883	4.77757	4.246	2.4422	2.75849	2.99823	2.53384	2.14964	2.539	3.74368	3.39862	2.81012	2.29293	3.91545	3.1935	2.70067	2.30512	2.08553	3.32351	2.42631	3.55697	2.91918	4.2893	3.16247	2.01528	5.61413	3.76666
3.02776	1.90004	2.8675	1.96801	3.87825	4.74341	4.27527	2.44458	2.74518	2.99577	2.53317	2.14747	2.51199	3.71584	3.40532	2.78309	2.29014	3.91166	3.17588	2.68865	2.31744	2.08079	3.32067	2.42727	3.55537	2.9075	4.26921	3.22334	2.0175	5.58077	3.78455
3.02531	1.88583	2.87626	1.96492	3.86812	4.70838	4.29269	2.43717	2.72762	2.99101	2.53807	2.15317	2.49095	3.6946	3.38513	2.77311	2.27635	3.93838	3.17463	2.67003	2.3419	2.07966	3.31367	2.42535	3.57469	2.91644	4.18506	3.32605	2.0297	5.52207	3.8102
3.00298	1.88665	2.87819	1.95837	3.88162	4.68707	4.30026	2.4339	2.70394	2.96675	2.52627	2.16388	2.49045	3.68239	3.38326	2.7665	2.2765	3.9578	3.15942	2.66288	2.34057	2.08386	3.31444	2.43017	3.59792	2.92654	4.11998	3.39188	2.03502	5.48125	3.85148
2.99386	1.89573	2.87827	1.95542	3.88466	4.67246	4.30307	2.43214	2.68057	2.924	2.51491	2.16527	2.48495	3.66147	3.3712	2.7567	2.29489	3.95059	3.15797	2.6602	2.36341	2.07753	3.30386	2.43834	3.58094	2.92592	4.06298	3.38287	2.0233	5.45206	3.87986
2.99388	1.90686	2.86302	1.94776	3.87354	4.69405	4.3186	2.42625	2.66475	2.91375	2.48544	2.1627	2.48555	3.6541	3.34318	2.73185	2.30497	3.94448	3.12478	2.65197	2.3673	2.06205	3.30005	2.45834	3.57445	2.92505	4.0261	3.37484	2.02937	5.45393	3.88701
2.98878	1.91168	2.85818	1.94312	3.85833	4.72057	4.3312	2.41862	2.6744	2.91127	2.48772	2.16192	2.4825	3.64603	3.33069	2.70631	2.28919	3.93714	3.10662	2.65308	2.36531	2.05975	3.28882	2.46703	3.55169	2.91778	4.01431	3.383	2.02169	5.43384	3.88261
2.9492	1.90518	2.86617	1.94785	3.86254	4.76815	4.34741	2.42701	2.68558	2.87701	2.47836	2.15595	2.47737	3.63569	3.28035	2.7004	2.29319	3.91332	3.10682	2.65646	2.35784	2.06199	3.28425	2.47564	3.53909	2.89976	4.00321	3.36756	2.01933	5.4153	3.85642
2.91466	1.91273	2.87485	1.94737	3.87183	4.81552	4.37782	2.41618	2.6923	2.85455	2.47849	2.16712	2.4692	3.63125	3.22019	2.68698	2.28885	3.91075	3.08825	2.65424	2.36915	2.06347	3.28587	2.46155	3.53	2.88238	3.92091	3.36261	2.01214	5.40674	3.84558
2.88867	1.90207	2.87316	1.93972	3.85282	4.89447	4.42041	2.39692	2.68744	2.84384	2.47279	2.17523	2.46536	3.61919	3.21891	2.67168	2.28369	3.90457	3.05856	2.66169	2.36828	2.06602	3.32304	2.46226	3.55583	2.87648	3.77914	3.37044	2.01008	5.37854	3.85799
2.86391	1.89819	2.8504	1.93941	3.84147	4.97601	4.43729	2.38118	2.68741	2.82587	2.45369	2.17547	2.47213	3.61602	3.22322	2.65435	2.27907	3.87011	3.03344	2.65693	2.36649	2.06458	3.36346	2.47298	3.56129	2.87455	3.64966	3.34861	1.99964	5.37653	3.85318
2.8477	1.89571	2.84728	1.94182	3.82832	5.07608	4.44689	2.3897	2.68282	2.74933	2.43341	2.17594	2.46814	3.58832	3.21214	2.64454	2.28944	3.84617	3.01971	2.66252	2.35585	2.05096	3.36661	2.47216	3.58619	2.86681	3.56639	3.33092	2.00609	5.32975	3.87225
2.81583	1.89657	2.8521	1.92711	3.8231	5.12539	4.44694	2.39782	2.69097	2.70811	2.42007	2.16856	2.44755	3.59033	3.215	2.63404	2.29709	3.8347	3.00091	2.66375	2.35242	2.04358	3.35861	2.47572	3.59373	2.86269	3.56872	3.31788	2.00347	5.27166	3.87095
2.81525	1.90791	2.85713	1.92082	3.82732	5.18102	4.4497	2.40013	2.69355	2.69727	2.42847	2.16431	2.42166	3.61213	3.20144	2.6277	2.2979	3.81821	3.00344	2.66154	2.35128	2.04132	3.3591	2.46124	3.59764	2.86984	3.56323	3.31267	2.00748	5.15959	3.89442
2.81093	1.90916	2.8815	1.92129	3.82307	5.19042	4.46981	2.3998	2.69951	2.6735	2.42691	2.16877	2.38791	3.59454	3.1816	2.62738	2.29202	3.80577	2.97708	2.67108	2.35116	2.03731	3.36764	2.43908	3.6021	2.87543	3.49295	3.29904	2.00852	5.09938	3.91273
2.81229	1.90415	2.90312	1.91911	3.80831	5.19136	4.49492	2.39612	2.70258	2.63361	2.42086	2.18333	2.37832	3.58271	3.17383	2.6195	2.28999	3.76509	2.96966	2.67897	2.34004	2.02675	3.37967	2.4376	3.58931	2.87084	3.35931	3.2259	2.01564	5.07165	3.9273
2.795	1.89581	2.90775	1.90456	3.79772	5.19662	4.52749	2.39514	2.69291	2.60927	2.40133	2.16935	2.36304	3.57747	3.18126	2.62422	2.29806	3.70066	2.96756	2.68347	2.34465	2.01646	3.38703	2.44115	3.59264	2.84828	3.27745	3.13548	2.0102	5.05017	3.96088
2.77371	1.90406	2.90828	1.90392	3.78943	5.18598	4.55196	2.39425	2.67243	2.59551	2.40093	2.17015	2.34983	3.5698	3.16439	2.6191	2.28443	3.68129	2.95377	2.68243	2.36036	2.00922	3.39452	2.44323	3.60231	2.8268	3.25558	3.1142	2.01556	5.00531	4.00124
2.74306	1.91213	2.90093	1.91164	3.79487	5.16888	4.56718	2.37164	2.65784	2.57294	2.39562	2.1613	2.34565	3.58508	3.1501	2.6141	2.28944	3.6799	2.94788	2.67446	2.38584	2.0123	3.42371	2.45669	3.60327	2.81875	3.2578	3.12394	2.02417	4.94703	3.99902
2.71706	1.91812	2.88774	1.91987	3.78152	5.146	4.57211	2.3619	2.63852	2.54693	2.38719	2.16092	2.33723	3.5973	3.15157	2.63754	2.28715	3.68563	2.94955	2.67885	2.39598	2.00179	3.44587	2.46737	3.57486	2.8234	3.25393	3.11928	2.02639	4.88422	3.99427
2.68642	1.91731	2.8834	1.91929	3.75026	5.12777	4.56165	2.35022	2.63557	2.54023	2.37544	2.1605	2.33617	3.58928	3.15344	2.64318	2.28802	3.68886	2.94071	2.6833	2.3995	2.00227	3.45163	2.4752	3.53876	2.81829	3.23061	3.11642	2.01315	4.82301	3.95819
2.65832	1.9164	2.8894	1.92109	3.73838	5.12285	4.54696	2.33279	2.6283	2.53074	2.37479	2.17393	2.33619	3.56873	3.17738	2.63418	2.27199	3.68342	2.94604	2.6846	2.40128	1.98057	3.45099	2.48816	3.52516	2.80885	3.19206	3.11708	2.03321	4.76308	3.92912
2.61945	1.90099	2.88173	1.91345	3.71256	5.11672	4.55242	2.33012	2.62167	2.53924	2.36793	2.18554	2.33635	3.54347	3.1749	2.61971	2.2655	3.65498	2.95129	2.68702	2.39976	1.95635	3.44286	2.50818	3.52483	2.80439	3.13893	3.0941	2.04885	4.73543	3.91036
2.59016	1.90866	2.88748	1.90345	3.66851	5.09937	4.56779	2.31025	2.61418	2.54737	2.34781	2.18541	2.35157	3.52807	3.16202	2.61045	2.26064	3.61382	2.93077	2.70035	2.40494	1.95387	3.43609	2.52723	3.52538	2.80382	3.10227	3.08586	2.06773	4.70695	3.86673
2.55482	1.91187	2.87902	1.90338	3.65163	5.0906	4.58312	2.31529	2.6245	2.54573	2.32934	2.17736	2.35527	3.52771	3.15273	2.61124	2.25294	3.5621	2.91193	2.70772	2.41506	1.95128	3.46101	2.5476	3.51906	2.79514	3.08433	3.07108	2.09056	4.66994	3.83912
2.52824	1.91864	2.85974	1.89234	3.64408	5.10879	4.59042	2.31696	2.63204	2.52686	2.29649	2.18041	2.35665	3.53351	3.16011	2.66102	2.24877	3.52528	2.88136	2.70419	2.4286	1.95179	3.45971	2.55702	3.5015	2.78703	3.07467	3.02423	2.09919	4.63438	3.84491
2.50981	1.91873	2.86241	1.88113	3.63454	5.13277	4.5583	2.31806	2.63527	2.4962	2.27879	2.18532	2.35306	3.53189	3.14549	2.67394	2.2506	3.50574	2.85678	2.69543	2.42311	1.94181	3.46374	2.57301	3.49359	2.78297	3.07923	3.00021	2.10012	4.59076	3.85549
2.50807	1.92288	2.8679	1.88104	3.59843	5.16245	4.53312	2.31478	2.61708	2.48004	2.25834	2.19238	2.34815	3.53312	3.13823	2.67732	2.24642	3.49235	2.86529	2.67794	2.42383	1.9349	3.46906	2.58636	3.48525	2.77195	3.09541	2.99442	2.12159	4.54237	3.8672
2.51183	1.92575	2.85441	1.9157	3.5371	5.18098	4.51148	2.30752	2.57273	2.47077	2.26115	2.19392	2.34923	3.5333	3.13286	2.66873	2.24519	3.47873	2.86529	2.66796	2.42553	1.93802	3.45921	2.57726	3.47186	2.76985	3.10348	2.98548	2.13767	4.49653	3.87796
2.51351	1.92898	2.84329	1.92655	3.44671	5.1858	4.49716	2.26619	2.52427	2.46618	2.25344	2.1913	2.35734	3.54169	3.13864	2.68071	2.25125	3.4683	2.869	2.66636	2.45565	1.93891	3.47176	2.58815	3.41326	2.76505	3.09283	2.96003	2.1437	4.4447	3.89689
2.51234	1.92121	2.84117	1.92739	3.35222	5.16532	4.47991	2.24052	2.46575	2.44367	2.2537	2.18806	2.39496	3.55207	3.14496	2.6944	2.25632	3.44946	2.87813	2.64671	2.46221	1.94763	3.4629	2.58593	3.35362	2.7539	3.08852	2.94643	2.15826	4.40362	3.89439
2.51298	1.93826	2.84154	1.93332	3.27295	5.12803	4.48072	2.22177	2.42925	2.41117	2.25238	2.18425	2.42474	3.54451	3.16164	2.7031	2.24791	3.43735	2.87827	2.64014	2.47498	1.94536	3.48042	2.57811	3.33677	2.74961	3.0868	2.94302	2.16045	4.33531	3.90033
2.52144	1.9419	2.83128	1.93317	3.21229	5.08904	4.48049	2.20751	2.43128	2.4079	2.26021	2.17399	2.42136	3.54044	3.18135	2.70312	2.23367	3.43773	2.8678	2.62633	2.48488	1.93023	3.49061	2.56812	3.31894	2.75333	3.10171	2.93275	2.16344	4.28138	3.87883
2.52237	1.93887	2.81941	1.92714	3.19321	5.05193	4.42907	2.19557	2.40876	2.3941	2.27355	2.16506	2.43592	3.54193	3.18395	2.7182	2.19719	3.43429	2.85635	2.6245	2.49634	1.93354	3.49752	2.56125	3.31093	2.74278	3.09333	2.89255	2.16794	4.27301	3.85719
2.50532	1.9389	2.80829	1.93256	3.18244	5.00941	4.37294	2.18121	2.39259	2.38454	2.2578	2.1696	2.44162	3.54483	3.19262	2.71116	2.1949	3.43005	2.84003	2.61315	2.53382	1.93192	3.51629	2.55051	3.30609	2.74258	3.07931	2.87914	2.16795	4.27224	3.83079
2.50424	1.94495	2.80818	1.91971	3.14469	4.98296	4.34379	2.17746	2.36962	2.38878	2.23991	2.17794	2.43978	3.53174	3.1899	2.70627	2.18626	3.40251	2.84115	2.62049	2.54066	1.93127	3.51783	2.55725	3.29216	2.72012	3.08603	2.87306	2.17253	4.25908	3.82093
2.50186	1.94011	2.81526	1.91017	3.10865	4.95775	4.31448	2.18255	2.33455	2.38097	2.24843	2.16591	2.42987	3.51926	3.18022	2.71642	2.19229	3.37826	2.81878	2.62067	2.54804	1.93738	3.51082	2.6149	3.27722	2.70103	3.08941	2.87243	2.17733	4.23744	3.81173
2.50892	1.94658	2.8073	1.91391	3.09833	4.94122	4.28568	2.17964	2.32848	2.38391	2.25715	2.1658	2.42793	3.4863	3.16541	2.7293	2.20057	3.36761	2.80208	2.6117	2.5563	1.93054	3.49874	2.63737	3.2392	2.68546	3.08055	2.88226	2.17666	4.19328	3.80028
2.51371	1.95238	2.79016	1.91812	3.08554	4.91154	4.2561	2.17793	2.32272	2.36245	2.23128	2.17064	2.41587	3.48144	3.16579	2.73588	2.20666	3.3654	2.78803	2.60247	2.55018	1.92303	3.49321	2.65538	3.23157	2.68502	3.07455	2.88646	2.18913	4.16039	3.78117
2.5161	1.95063	2.77252	1.92579	3.05358	4.86895	4.24834	2.16972	2.30474	2.3611	2.21358	2.16972	2.40414	3.48016	3.15637	2.72617	2.21599	3.3493	2.77674	2.58947	2.54057	1.91827	3.4611	2.67706	3.23977	2.68322	3.05106	2.8751	2.19489	4.15028	3.77077
2.52118	1.94738	2.81045	1.92992	2.99732	4.85014	4.23005	2.1577	2.30354	2.35021	2.20996	2.16534	2.4037	3.47041	3.14935	2.72071	2.21107	3.32733	2.77748	2.58166	2.54128	1.91689	3.4524	2.6965	3.24665	2.66828	3.01016	2.84694	2.1997	4.08943	3.73621
2.52896	1.93266	2.83875	1.93135	2.9836	4.83106	4.2209	2.15472	2.3155	2.35291	2.20315	2.16396	2.41209	3.4499	3.13642	2.71616	2.19949	3.31526	2.77459	2.57999	2.55746	1.91068	3.47628	2.76546	3.23747	2.65971	2.97205	2.82709	2.2358	4.05804	3.70251
2.52574	1.9314	2.84131	1.949	2.96608	4.82039	4.20949	2.15652	2.30905	2.36042	2.20501	2.18185	2.41667	3.44582	3.14271	2.7089	2.19763	3.3078	2.76199	2.56911	2.58172	1.91329	3.48598	2.81774	3.2083	2.64072	2.92713	2.8154	2.25403	4.0409	3.6836
2.51301	1.94564	2.86147	1.95666	2.93243	4.78454	4.13847	2.15197	2.2951	2.37993	2.2017	2.18894	2.41648	3.43829	3.13315	2.70101	2.20731	3.27448	2.74978	2.55882	2.60016	1.92471	3.49292	2.84769	3.17676	2.61715	2.90897	2.82011	2.26472	4.04532	3.67745
2.49095	1.94738	2.85642	1.94921	2.88906	4.74792	4.07953	2.15055	2.29173	2.36949	2.1969	2.1895	2.4255	3.4269	3.1295	2.69382	2.20585	3.23794	2.73903	2.55547	2.60422	1.92896	3.4918	2.91239	3.1289	2.59583	2.86256	2.81383	2.28768	4.03633	3.68662
2.47653	1.95368	2.85064	1.94865	2.87321	4.72719	4.06666	2.15027	2.28977	2.37244	2.18128	2.20731	2.42121	3.4241	3.13134	2.66729	2.20035	3.21208	2.71299	2.54381	2.60199	1.92477	3.47866	3.00363	3.08801	2.57543	2.83776	2.79746	2.29989	4.05226	3.68142
2.46583	1.95223	2.86533	1.9467	2.86117	4.69061	4.05441	2.14004	2.28324	2.36458	2.18446	2.21466	2.42044	3.42393	3.12137	2.67076	2.20511	3.17895	2.72033	2.5341	2.61782	1.92281	3.45341	3.03055	3.07635	2.55505	2.8156	2.78567	2.30719	4.0531	3.65963
2.44723	1.94948	2.88395	1.94745	2.85301	4.65707	4.03445	2.13589	2.27489	2.34827	2.18766	2.2212	2.41409	3.44167	3.11784	2.67809	2.21464	3.18265	2.73737	2.52944	2.63633	1.92225	3.44452	3.03624	3.06257	2.5246	2.77202	2.79155	2.31046	4.06247	3.66307
2.44036	1.94117	2.90838	1.95069	2.84575	4.63986	4.01209	2.11261	2.26407	2.33926	2.18322	2.2235	2.41211	3.45734	3.11456	2.67584	2.22627	3.16208	2.74025	2.52469	2.63362	1.91117	3.4347	3.03387	3.0558	2.49145	2.76498	2.78268	2.31303	4.05238	3.65771
2.43053	1.94891	2.9291	1.9441	2.83902	4.63171	3.97473	2.10675	2.26292	2.33427	2.1762	2.23532	2.40908	3.45658	3.1232	2.67294	2.22018	3.14535	2.75604	2.52873	2.63088	1.90727	3.43267	3.05988	3.05371	2.44166	2.77581	2.77668	2.31908	4.02093	3.65084
2.43311	1.94733	2.94518	1.94523	2.81827	4.60932	3.94446	2.11487	2.27279	2.3279	2.16549	2.23438	2.4109	3.45758	3.12873	2.66829	2.22324	3.14544	2.76451	2.51313	2.64662	1.8923	3.43444	3.2285	3.05369	2.42464	2.7649	2.78268	2.3098	3.99806	3.65175
2.42717	1.93779	2.94425	1.93698	2.81976	4.59307	3.90387	2.12709	2.27479	2.3295	2.15871	2.23007	2.4113	3.46957	3.13701	2.67324	2.22086	3.11839	2.7637	2.47972	2.65867	1.88794	3.42751	3.37045	3.05205	2.41745	2.7508	2.77732	2.31669	3.97415	3.6457
2.42884	1.94046	2.93771	1.92619	2.79061	4.57659	3.8381	2.11341	2.27966	2.34679	2.15815	2.23826	2.41583	3.4671	3.13187	2.66508	2.22157	3.10177	2.76352	2.43772	2.66696	1.87591	3.41476	3.46032	3.04714	2.40711	2.7448	2.76876	2.33437	3.9064	3.64635
2.41458	1.93454	2.93975	1.92747	2.73338	4.56413	3.76931	2.11683	2.28524	2.36423	2.15843	2.22954	2.41565	3.46579	3.13029	2.65827	2.21989	3.08763	2.76308	2.40491	2.66478	1.86843	3.39227	3.52569	3.02027	2.39599	2.71964	2.76566	2.33411	3.84332	3.64897
2.38069	1.93518	2.94494	1.94099	2.68468	4.52485	3.71148	2.10156	2.30252	2.36454	2.15337	2.22675	2.4151	3.46491	3.15903	2.64356	2.21491	3.06709	2.76388	2.39705	2.66891	1.84807	3.3858	3.62226	2.99549	2.38666	2.69822	2.74479	2.33443	3.84082	3.64808
2.35755	1.92819	2.94986	1.962	2.67172	4.48535	3.63954	2.07842	2.3065	2.34789	2.1529	2.23848	2.40495	3.45608	3.15103	2.64105	2.21584	3.03174	2.73769	2.39361	2.67886	1.83996	3.37711	3.79987	2.98949	2.38843	2.69166	2.72972	2.33917	3.83784	3.64532
2.35295	1.92858	2.95174	1.96173	2.6389	4.43562	3.56807	2.07056	2.30178	2.35206	2.17149	2.24915	2.40389	3.44958	3.1573	2.63224	2.20934	3.01729	2.73517	2.40322	2.67862	1.84195	3.35497	3.86561	2.98285	2.39234	2.68547	2.72139	2.34014	3.82203	3.63884
2.34486	1.92975	2.93881	1.96254	2.57315	4.38654	3.46426	2.07361	2.30729	2.35745	2.17798	2.24953	2.38475	3.45137	3.15437	2.64596	2.2071	3.01281	2.73741	2.40577	2.68263	1.83548	3.3414	3.91885	2.96714	2.38558	2.65533	2.70621	2.34517	3.82199	3.6403
2.33133	1.93594	2.93063	1.96601	2.54278	4.34112	3.37913	2.0641	2.30124	2.34856	2.16311	2.26463	2.38337	3.45694	3.16296	2.6479	2.21915	3.01367	2.73637	2.40566	2.68775	1.83738	3.3389	3.99252	2.96192	2.36501	2.64091	2.68648	2.3459	3.86142	3.63571
2.30265	1.93884	2.92776	1.97316	2.52003	4.28803	3.37558	2.06676	2.29737	2.33454	2.16868	2.27409	2.37818	3.45858	3.1561	2.64123	2.23201	3.00771	2.75141	2.40259	2.68971	1.83198	3.33625	4.14479	2.97141	2.35154	2.60979	2.66507	2.34445	3.95831	3.62585
2.27582	1.94199	2.91509	1.97005	2.4887	4.25553	3.37503	2.07061	2.29693	2.32463	2.15528	2.27865	2.37646	3.45258	3.12631	2.65005	2.24322	3.00597	2.75228	2.39672	2.68342	1.83574	3.33082	4.23501	2.97394	2.33916	2.61603	2.65539	2.34669	3.93669	3.62037
2.25306	1.93693	2.89754	1.98015	2.41291	4.21938	3.37067	2.0697	2.28302	2.32081	2.16315	2.29314	2.36294	3.44794	3.11261	2.66531	2.25555	2.99924	2.70898	2.38716	2.67968	1.83101	3.32626	4.24763	2.94137	2.3239	2.63638	2.64067	2.35236	3.9003	3.62456
2.23357	1.93996	2.89187	1.97433	2.34889	4.19059	3.35451	2.06971	2.26933	2.30767	2.1625	2.30707	2.36649	3.44158	3.11704	2.6722	2.24564	2.98384	2.69337	2.37716	2.69751	1.82203	3.31029	4.2807	2.93604	2.31314	2.6483	2.61978	2.35164	3.87877	3.58874
2.22274	1.94399	2.88778	1.97529	2.35451	4.16458	3.32535	2.07113	2.26728	2.30393	2.16359	2.30051	2.36123	3.44469	3.14555	2.68098	2.24182	2.94189	2.69375	2.36417	2.66522	1.81338	3.295	4.35163	2.91341	2.28899	2.64063	2.58848	2.34414	3.84938	3.55942
2.22175	1.93389	2.88129	1.97991	2.33964	4.13185	3.30599	2.06122	2.27147	2.2981	2.15414	2.29369	2.35708	3.45201	3.13944	2.68572	2.24237	2.89402	2.69364	2.33171	2.65666	1.83276	3.31051	4.44897	2.90148	2.26211	2.63213	2.57643	2.34599	3.78226	3.55843
2.21743	1.92951	2.87898	1.98165	2.30633	4.07861	3.2814	2.07135	2.26731	2.27662	2.14018	2.29939	2.35969	3.4542	3.15806	2.68494	2.23706	2.84942	2.68685	2.28703	2.65538	1.85349	3.3085	4.53475	2.90799	2.25642	2.63567	2.52391	2.35065	3.75171	3.53102
2.22377	1.92475	2.87914	1.98701	2.28255	4.03258	3.26372	2.07794	2.26479	2.264	2.13789	2.28879	2.35225	3.43294	3.17417	2.70026	2.23064	2.83423	2.67752	2.25907	2.63914	1.85764	3.28766	4.60725	2.90997	2.24207	2.63002	2.41673	2.34543	3.74041	3.50319
2.23508	1.92221	2.86661	1.99424	2.25579	4.00341	3.22796	2.08417	2.26505	2.26152	2.134	2.29076	2.33376	3.4024	3.17716	2.70797	2.22061	2.81433	2.68173	2.23124	2.65117	1.86139	3.27432	4.63776	2.89534	2.23648	2.61715	2.31886	2.35649	3.67318	3.47153
2.26022	1.91954	2.87566	1.9943	2.2473	3.9777	3.18941	2.08118	2.26988	2.26805	2.12867	2.30246	2.32102	3.41318	3.19433	2.70707	2.22941	2.7998	2.69016	2.22905	2.64808	1.84958	3.27044	4.66147	2.89446	2.22271	2.6122	2.29712	2.36364	3.63431	3.44499
2.26955	1.9147	2.89989	2.00577	2.21863	3.91973	3.16598	2.08325	2.26296	2.26757	2.12894	2.3063	2.33041	3.42994	3.20764	2.70104	2.22445	2.79255	2.68469	2.22534	2.65619	1.84804	3.26549	4.6917	2.89079	2.18864	2.61034	2.27611	2.35738	3.61603	3.41075
2.27851	1.91527	2.89794	2.02502	2.17915	3.88223	3.15769	2.09657	2.25967	2.26505	2.13869	2.31364	2.32832	3.44475	3.18966	2.70353	2.20734	2.80412	2.68222	2.21265	2.67184	1.84673	3.2418	4.73213	2.87562	2.1865	2.59491	2.25723	2.34762	3.60633	3.35586
2.28133	1.90055	2.89349	2.04469	2.15201	3.82751	3.14107	2.0869	2.25639	2.27179	2.12833	2.31491	2.32079	3.45211	3.17903	2.70424	2.20303	2.79561	2.67517	2.21476	2.70564	1.84482	3.20559	4.77041	2.8437	2.18137	2.57881	2.26514	2.3367	3.58348	3.30768
2.27521	1.90122	2.88567	2.04923	2.1492	3.78544	3.0979	2.09748	2.2583	2.27374	2.11984	2.3109	2.32971	3.48477	3.17744	2.70549	2.20893	2.79461	2.67233	2.21768	2.7404	1.84057	3.18031	4.79979	2.80705	2.17112	2.56968	2.27547	2.3187	3.5554	3.28757
2.26438	1.89476	2.86688	2.04876	2.14825	3.71044	3.05302	2.09601	2.24804	2.2616	2.11743	2.29929	2.33456	3.51504	3.17061	2.7091	2.20776	2.79936	2.67085	2.22822	2.76112	1.84015	3.16808	4.84412	2.75699	2.17369	2.55668	2.28391	2.30999	3.53997	3.30282
2.26171	1.89976	2.86146	2.04952	2.12956	3.64349	3.02228	2.10244	2.23705	2.26671	2.12335	2.30018	2.33152	3.51897	3.15883	2.71098	2.20429	2.79259	2.66248	2.2304	2.77391	1.8413	3.14978	4.87863	2.74473	2.17915	2.54675	2.28071	2.29683	3.52105	3.30331
2.27509	1.90526	2.84817	2.05125	2.12934	3.54505	2.99225	2.07967	2.22551	2.27775	2.13343	2.29508	2.34174	3.52976	3.15254	2.71639	2.20855	2.78281	2.66452	2.23738	2.77207	1.84932	3.14563	4.89436	2.74162	2.17861	2.54521	2.26638	2.29585	3.47458	3.3011
2.27897	1.90618	2.84313	2.05232	2.12695	3.42992	2.95752	2.07328	2.20659	2.28834	2.13977	2.30365	2.34108	3.51887	3.15551	2.7425	2.19391	2.76606	2.65826	2.23441	2.7707	1.86827	3.14343	4.902	2.73989	2.16463	2.54138	2.2724	2.29142	3.41716	3.28922
2.27403	1.9025	2.85732	2.0531	2.12644	3.29854	2.94574	2.08264	2.19777	2.28882	2.1381	2.30579	2.32505	3.50372	3.16393	2.74398	2.18502	2.77127	2.666	2.22064	2.78063	1.91589	3.14031	4.91364	2.70815	2.17768	2.54266	2.26093	2.2952	3.39059	3.25428
2.27128	1.9047	2.85547	2.06264	2.1182	3.19918	2.93368	2.0823	2.20095	2.2878	2.15309	2.31455	2.31542	3.49725	3.17821	2.72887	2.18467	2.76761	2.66606	2.20351	2.80402	1.94747	3.13188	4.92226	2.66803	2.18431	2.54043	2.26755	2.29051	3.34313	3.2118
2.26481	1.89829	2.84482	2.06886	2.09463	3.13481	2.92018	2.08191	2.20725	2.29841	2.16122	2.32967	2.29846	3.5106	3.18551	2.72163	2.17714	2.75883	2.66343	2.17552	2.8143	1.96965	3.1183	4.92508	2.66603	2.1928	2.54274	2.27454	2.27745	3.29658	3.18638
2.26106	1.88536	2.81968	2.08642	2.06522	3.08906	2.90424	2.07446	2.21153	2.31423	2.17361	2.32988	2.29468	3.52654	3.19707	2.69423	2.17345	2.74832	2.66103	2.15916	2.80611	1.99155	3.08962	4.93854	2.66883	2.17842	2.5475	2.27719	2.2766	3.29452	3.13865
2.25579	1.8615	2.79464	2.09622	2.04343	3.06038	2.88728	2.0704	2.21329	2.327	2.17954	2.33452	2.29769	3.526	3.20788	2.6894	2.17291	2.72976	2.65224	2.14775	2.79157	2.01037	3.07858	4.94918	2.66788	2.16416	2.54644	2.27524	2.26272	3.28246	3.10843
2.25486	1.85672	2.79111	2.10932	2.03421	3.04576	2.86745	2.07311	2.20814	2.32713	2.18638	2.33966	2.29628	3.51659	3.20447	2.69523	2.17424	2.70235	2.63585	2.13721	2.78888	2.02912	3.06045	4.97051	2.6525	2.16882	2.54238	2.27144	2.24867	3.27264	3.09953
2.25981	1.8534	2.77081	2.11209	2.01112	3.01771	2.84792	2.0792	2.20119	2.33237	2.19093	2.34656	2.28671	3.50968	3.20184	2.68233	2.17821	2.68837	2.61229	2.12074	2.78849	2.03783	3.03342	4.98392	2.6541	2.16108	2.53631	2.28599	2.23859	3.27041	3.11006
2.25234	1.86202	2.75897	2.14061	2.00715	3.01747	2.81871	2.08691	2.20759	2.3541	2.19464	2.34069	2.27224	3.50829	3.20579	2.64749	2.18615	2.6742	2.59986	2.11683	2.79656	2.05929	3.01123	4.99617	2.65037	2.15242	2.52426	2.2774	2.21951	3.2949	3.12152
2.24701	1.86492	2.76763	2.15719	1.99925	3.00143	2.80594	2.08498	2.21282	2.37254	2.19092	2.32826	2.27238	3.52289	3.19665	2.62467	2.1905	2.67267	2.59768	2.11925	2.80547	2.07686	3.02288	5.01162	2.63795	2.1622	2.52254	2.27823	2.2147	3.29593	3.12452
2.2437	1.85137	2.77416	2.16977	1.98803	2.96613	2.79728	2.10051	2.19389	2.38401	2.18954	2.32646	2.27866	3.52683	3.17426	2.60901	2.18257	2.65753	2.59296	2.10945	2.81712	2.19324	3.02111	5.01871	2.62675	2.16289	2.51964	2.27915	2.19979	3.31414	3.13279
2.24676	1.82918	2.76321	2.17865	1.96704	2.9248	2.78321	2.10668	2.1789	2.39024	2.18234	2.32221	2.29907	3.51855	3.17619	2.60295	2.16512	2.63568	2.59489	2.10488	2.82423	2.25132	3.00872	5.0212	2.61252	2.15706	2.51599	2.27862	2.18966	3.32859	3.17492
2.25028	1.82519	2.75016	2.18199	1.96644	2.88154	2.7493	2.08869	2.17118	2.4126	2.17806	2.32214	2.29946	3.50513	3.18124	2.58243	2.16256	2.61283	2.57425	2.08402	2.81156	2.29505	3.00519	5.02514	2.60032	2.16624	2.51332	2.26645	2.17297	3.34611	3.19318
2.25195	1.81743	2.73349	2.16649	1.96063	2.80897	2.6938	2.09213	2.17732	2.42023	2.17212	2.3191	2.29884	3.50205	3.18887	2.55746	2.16521	2.60377	2.56644	2.07247	2.79563	2.32788	2.98023	5.02896	2.59477	2.16631	2.50779	2.26731	2.1442	3.35598	3.19944
2.2459	1.8151	2.71477	2.1444	1.95792	2.73377	2.64259	2.09505	2.18041	2.42486	2.16945	2.31066	2.28509	3.50893	3.20263	2.54927	2.15755	2.58677	2.58084	2.07504	2.78401	2.34399	2.95535	5.02826	2.58284	2.16749	2.5179	2.26785	2.11736	3.37976	3.20389
2.23723	1.8047	2.713	2.13674	1.95614	2.65435	2.58626	2.09701	2.18354	2.42085	2.16337	2.31242	2.29229	3.51678	3.20839	2.54221	2.14664	2.58031	2.58982	2.07588	2.76232	2.34477	2.91468	5.02502	2.58397	2.17357	2.51577	2.27729	2.09043	3.38635	3.1843
2.24023	1.80471	2.71335	2.12951	1.95981	2.58442	2.53578	2.10028	2.18078	2.42503	2.15311	2.32756	2.28918	3.52682	3.21163	2.54275	2.14282	2.57384	2.5896	2.081	2.76858	2.34509	2.90102	5.01634	2.5725	2.18601	2.51572	2.25636	2.06173	3.3816	3.17957
2.23612	1.80099	2.72477	2.12442	1.9574	2.53412	2.49478	2.11284	2.15591	2.42632	2.14817	2.32993	2.2814	3.53922	3.19391	2.54201	2.13817	2.56757	2.58107	2.07285	2.76967	2.36108	2.87836	5.02066	2.57669	2.191	2.50278	2.25168	2.04427	3.35818	3.19518
2.23871	1.81593	2.72688	2.12265	1.95636	2.51443	2.44629	2.1214	2.13851	2.43093	2.15472	2.34559	2.28283	3.53163	3.18273	2.5293	2.12265	2.56615	2.59574	2.0691	2.76686	2.38141	2.85854	5.02256	2.57518	2.18212	2.49053	2.25741	2.03623	3.35096	3.2069
2.24091	1.82248	2.73369	2.1295	1.95484	2.45515	2.39789	2.11802	2.1461	2.43679	2.15792	2.33949	2.28404	3.53213	3.18035	2.50922	2.11179	2.54895	2.60019	2.05507	2.75462	2.38817	2.83834	5.02162	2.57371	2.16998	2.4695	2.25093	2.02883	3.34292	3.22115
2.24768	1.82854	2.73596	2.14006	1.95088	2.44716	2.38311	2.13982	2.14661	2.45293	2.16191	2.34232	2.27929	3.52467	3.17971	2.50855	2.10923	2.53574	2.59234	2.07282	2.74725	2.39479	2.81223	5.02293	2.57438	2.13979	2.44065	2.24513	2.01554	3.31841	3.22191
2.24456	1.81925	2.74013	2.13965	1.95324	2.45511	2.38877	2.15755	2.14425	2.44577	2.15418	2.34657	2.26174	3.51027	3.17031	2.49221	2.11203	2.52505	2.59277	2.07896	2.74765	2.40014	2.79602	5.03624	2.58118	2.13372	2.41838	2.23067	2.01289	3.3471	3.23172
2.26427	1.82064	2.73927	2.15059	1.94533	2.45233	2.39083	2.17959	2.13778	2.43196	2.15935	2.34568	2.25786	3.50866	3.15929	2.48517	2.12477	2.50532	2.60013	2.07259	2.71705	2.45256	2.79178	5.02883	2.56515	2.12475	2.3998	2.22391	2.02034	3.35377	3.22438
2.24802	1.81841	2.73467	2.14431	1.94287	2.44803	2.38855	2.19086	2.1309	2.42451	2.14887	2.3441	2.24177	3.52092	3.17072	2.4822	2.13881	2.50087	2.602	2.07037	2.72694	2.52166	2.76169	5.03383	2.55028	2.12686	2.39187	2.22345	2.02291	3.34308	3.19326
2.23478	1.82842	2.73058	2.13682	1.94279	2.44868	2.38446	2.20218	2.12126	2.42148	2.14231	2.3535	2.23318	3.51982	3.18401	2.47103	2.14327	2.49078	2.59995	2.07202	2.70728	2.76589	2.73612	5.03872	2.54285	2.13443	2.36973	2.21046	2.00903	3.33647	3.19358
2.2219	1.82359	2.70792	2.16402	1.93511	2.4438	2.37239	2.2052	2.11835	2.42206	2.13994	2.34513	2.23441	3.52268	3.20555	2.47485	2.1428	2.47757	2.59346	2.08923	2.68848	2.85858	2.72428	5.04265	2.54291	2.12665	2.34668	2.19419	1.99502	3.31573	3.19745
2.20361	1.82052	2.69685	2.21477	1.93326	2.42912	2.36857	2.20795	2.10172	2.4183	2.14036	2.34593	2.20827	3.5156	3.22013	2.45895	2.14061	2.46271	2.59658	2.08845	2.67291	2.93556	2.71496	5.04315	2.53535	2.12715	2.32799	2.18215	1.97629	3.31155	3.20094
2.19751	1.81756	2.67818	2.24125	1.93514	2.42776	2.35659	2.2041	2.08634	2.41404	2.13955	2.34005	2.19366	3.51909	3.23748	2.44946	2.1397	2.44438	2.60672	2.08882	2.66817	2.97938	2.6977	5.04113	2.5256	2.12874	2.30332	2.1821	1.97684	3.30451	3.19752
2.19214	1.82714	2.64155	2.26308	1.92681	2.43439	2.31658	2.20627	2.08927	2.42317	2.13834	2.33559	2.17419	3.52751	3.25395	2.43639	2.13106	2.43897	2.59849	2.07163	2.64856	3.00569	2.68237	5.03732	2.52779	2.12216	2.31408	2.18327	1.9545	3.30684	3.20178
2.18857	1.83952	2.62743	2.27918	1.92663	2.43626	2.27825	2.20481	2.09643	2.43127	2.15058	2.34066	2.18008	3.52396	3.26444	2.43695	2.1302	2.42524	2.60159	2.06868	2.6182	3.02387	2.6464	5.00611	2.50673	2.12264	2.31189	2.17531	1.94272	3.32747	3.2069
2.18981	1.84044	2.6206	2.29972	1.92879	2.42732	2.22361	2.20363	2.09852	2.43128	2.14458	2.35585	2.18584	3.51653	3.24336	2.42042	2.12794	2.42299	2.58914	2.07377	2.59891	3.02764	2.63038	5.00194	2.50731	2.12282	2.3176	2.18095	1.92332	3.3189	3.21211
2.18148	1.84271	2.62388	2.30199	1.91423	2.43247	2.19307	2.20025	2.10327	2.42129	2.13983	2.36046	2.18997	3.5088	3.24301	2.39393	2.10172	2.42196	2.5752	2.06381	2.58844	3.03324	2.64179	4.98722	2.47008	2.12025	2.33031	2.18359	1.92027	3.30638	3.21674
2.17217	1.83437	2.62731	2.30318	1.91333	2.40473	2.16455	2.1968	2.10198	2.41381	2.14233	2.34503	2.18573	3.49928	3.23252	2.38942	2.09779	2.41678	2.54934	2.07147	2.58258	3.0435	2.62181	4.97646	2.44921	2.11662	2.35219	2.17608	1.91671	3.30104	3.22008
2.16253	1.83993	2.61375	2.30057	1.91783	2.39636	2.12705	2.1971	2.08266	2.41416	2.14187	2.33737	2.17686	3.50359	3.22696	2.39367	2.08798	2.39701	2.5305	2.08138	2.58869	3.03675	2.60788	4.96337	2.44066	2.13267	2.35457	2.19596	1.90629	3.29669	3.21369
2.16589	1.84601	2.59077	2.30355	1.91537	2.40409	2.10683	2.20609	2.08067	2.43237	2.13413	2.33818	2.15765	3.52246	3.24321	2.38371	2.08083	2.38334	2.51234	2.09187	2.58025	3.03735	2.61054	4.88405	2.43446	2.1515	2.35912	2.20775	1.89779	3.2961	3.21485
2.16087	1.84748	2.56439	2.30851	1.91416	2.41446	2.09605	2.21859	2.07321	2.4465	2.13399	2.33713	2.16068	3.52835	3.25094	2.37418	2.07171	2.36839	2.49925	2.09786	2.5721	3.04201	2.60923	4.86685	2.42356	2.15276	2.38103	2.20498	1.85913	3.28752	3.21869
2.15878	1.85192	2.53072	2.30308	1.91856	2.41666	2.10153	2.22898	2.06553	2.44322	2.12359	2.32791	2.15523	3.53066	3.24725	2.36268	2.07567	2.3648	2.50583	2.11377	2.55866	3.05347	2.60315	4.83954	2.42938	2.15177	2.37583	2.19091	1.83611	3.25563	3.21962
2.168	1.86264	2.50715	2.29806	1.92376	2.41555	2.10782	2.24208	2.06018	2.43704	2.12356	2.32417	2.14244	3.5282	3.25002	2.35574	2.08094	2.35665	2.49835	2.1139	2.54456	3.06306	2.60604	4.77037	2.44329	2.15166	2.37095	2.18215	1.8243	3.21637	3.20661
2.16854	1.84554	2.48829	2.30267	1.91727	2.42951	2.1069	2.24604	2.05826	2.43422	2.10718	2.33029	2.12964	3.53066	3.24853	2.35754	2.07967	2.34857	2.49268	2.12242	2.52477	3.06959	2.59718	4.71664	2.4426	2.15538	2.36364	2.18428	1.80763	3.18626	3.20513
2.17789	1.84658	2.46905	2.3034	1.91763	2.43564	2.10252	2.23935	2.0467	2.45144	2.0952	2.32669	2.12909	3.52417	3.24432	2.37301	2.07145	2.34274	2.48961	2.12975	2.50872	3.08486	2.59939	4.69075	2.46345	2.15163	2.3833	2.20094	1.80902	3.16312	3.20051
2.18173	1.83709	2.45524	2.29835	1.91509	2.43894	2.10876	2.24838	2.03903	2.45958	2.09587	2.32559	2.14018	3.4997	3.22999	2.36692	2.06302	2.33004	2.47933	2.12455	2.50121	3.08359	2.59657	4.66526	2.47733	2.13748	2.39514	2.20872	1.80993	3.13021	3.18937
2.17176	1.83778	2.46107	2.30707	1.91375	2.44614	2.12172	2.25589	2.03388	2.44552	2.09999	2.3395	2.14688	3.49901	3.21831	2.36365	2.06014	2.322	2.48327	2.12379	2.48722	3.0892	2.56041	4.61692	2.47724	2.12063	2.40457	2.203	1.79825	3.12423	3.18627
2.16863	1.83807	2.4658	2.3076	1.918	2.45615	2.13392	2.26929	2.02342	2.42005	2.09199	2.34054	2.14822	3.49291	3.22152	2.34561	2.06101	2.32042	2.4819	2.12173	2.48688	3.09828	2.56159	4.53835	2.47159	2.12128	2.4123	2.19705	1.79939	3.11894	3.179
2.16328	1.84623	2.46175	2.31855	1.91494	2.45982	2.12379	2.27321	2.01988	2.4203	2.09224	2.35819	2.13668	3.48515	3.2323	2.33389	2.06233	2.31523	2.52666	2.11887	2.47733	3.15715	2.56167	4.42849	2.45308	2.11482	2.42575	2.20127	1.79216	3.11144	3.17009
2.15913	1.8556	2.45601	2.33257	1.908	2.47074	2.12448	2.28321	2.01231	2.42659	2.08658	2.36604	2.13872	3.47422	3.23903	2.32755	2.05621	2.30099	2.56955	2.11953	2.46291	3.28436	2.56263	4.34868	2.44764	2.10819	2.43347	2.20277	1.79908	3.1069	3.17555
2.1446	1.85589	2.44983	2.3318	1.90413	2.46698	2.11816	2.29582	1.99926	2.43084	2.09311	2.36402	2.1327	3.47977	3.23197	2.31233	2.04884	2.29267	2.60716	2.11687	2.42983	3.33571	2.54627	4.26257	2.46563	2.10478	2.44529	2.20593	1.79681	3.10529	3.19853
2.13255	1.85442	2.43681	2.35006	1.89239	2.46586	2.12637	2.30176	2.00049	2.44962	2.08368	2.36164	2.13982	3.48227	3.21692	2.31158	2.03396	2.27437	2.61877	2.12008	2.42492	3.38395	2.52811	4.17058	2.46767	2.112	2.48588	2.20826	1.78978	3.10509	3.22263
2.13205	1.86802	2.43162	2.36723	1.90014	2.45865	2.14052	2.3008	2.00765	2.44941	2.07621	2.38021	2.15171	3.48445	3.21484	2.32576	2.02694	2.26885	2.68358	2.13366	2.42183	3.41456	2.52718	4.06827	2.44289	2.10702	2.52084	2.20696	1.78727	3.09715	3.22322
2.13709	1.86081	2.43022	2.37484	1.89972	2.47052	2.14541	2.30359	2.00586	2.46254	2.07035	2.37657	2.14633	3.48436	3.20748	2.32091	2.0173	2.26616	2.73378	2.13234	2.41209	3.43214	2.51733	3.933	2.43401	2.10432	2.53256	2.21738	1.78444	3.08443	3.24103
2.12516	1.85676	2.4377	2.38042	1.90321	2.47115	2.14024	2.30693	2.00915	2.47152	2.05552	2.36657	2.15385	3.48709	3.22598	2.32223	2.01837	2.25497	2.76853	2.13846	2.40524	3.43721	2.51649	3.88134	2.4322	2.10722	2.53921	2.22299	1.7892	3.07173	3.26776
2.11811	1.85175	2.4394	2.38316	1.90437	2.48015	2.14553	2.31294	2.00228	2.45883	2.05463	2.36745	2.14571	3.48336	3.25477	2.31756	2.00979	2.2365	2.80325	2.13229	2.39538	3.43934	2.51212	3.82816	2.42582	2.10632	2.54463	2.22482	1.79095	2.95268	3.29786
2.11549	1.85545	2.44116	2.3838	1.89407	2.483	2.14696	2.31114	2.00179	2.45145	2.05349	2.37168	2.13541	3.48153	3.26684	2.30438	2.01105	2.23198	2.80231	2.1286	2.39178	3.44017	2.51511	3.77574	2.42426	2.10419	2.54638	2.21742	1.79027	2.93584	3.3405
2.12358	1.8618	2.44648	2.37666	1.87738	2.50077	2.1758	2.31121	2.00341	2.46088	2.05047	2.38019	2.1316	3.49779	3.26646	2.30151	2.00354	2.22011	2.79318	2.12334	2.39567	3.43304	2.53204	3.64101	2.41598	2.10575	2.54914	2.23208	1.78614	2.92549	3.37617
2.12592	1.86966	2.44286	2.36571	1.87223	2.50887	2.21488	2.30759	2.00223	2.46852	2.05164	2.37897	2.12697	3.50753	3.25971	2.31528	2.00259	2.21375	2.78415	2.12594	2.39367	3.43435	2.52656	3.5764	2.40895	2.10514	2.55749	2.23421	1.77596	2.9148	3.41247
2.12766	1.87164	2.43705	2.35349	1.86678	2.50777	2.26542	2.31285	1.99769	2.47118	2.04863	2.3745	2.14031	3.51676	3.23552	2.32541	2.00546	2.21382	2.7926	2.12671	2.3778	3.42831	2.52394	3.55151	2.40637	2.10718	2.56981	2.22831	1.77334	2.9043	3.43243
2.12862	1.87718	2.42957	2.34707	1.85847	2.50711	2.30276	2.32512	1.99278	2.47184	2.04344	2.3669	2.14699	3.51344	3.20645	2.32021	1.9968	2.2038	2.79278	2.12565	2.34864	3.43029	2.53234	3.50038	2.41175	2.117	2.55458	2.24664	1.78352	2.88769	3.45563
2.13047	1.88109	2.41318	2.33828	1.86542	2.51071	2.35728	2.33275	1.99061	2.46166	2.02992	2.35565	2.1417	3.51733	3.19511	2.33074	2.00301	2.18618	2.79975	2.12851	2.30644	3.44818	2.55098	3.40777	2.41906	2.11963	2.55868	2.24259	1.7753	2.87251	3.48076
2.13601	1.88069	2.3885	2.32923	1.87672	2.51556	2.39675	2.34128	1.98988	2.46195	2.02354	2.34873	2.13897	3.53015	3.19061	2.33557	2.02028	2.18488	2.80682	2.13403	2.2703	3.45436	2.55721	3.28694	2.41621	2.13136	2.56914	2.24739	1.78911	2.85995	3.48016
2.13844	1.88529	2.38317	2.33056	1.88648	2.52145	2.4173	2.34782	1.97369	2.47538	2.01725	2.33952	2.13907	3.53366	3.19587	2.34839	2.04132	2.19586	2.80184	2.13956	2.24061	3.45503	2.53811	3.1821	2.42316	2.14096	2.57447	2.24285	1.79675	2.86333	3.4888
2.13983	1.87907	2.37574	2.32828	1.88276	2.52038	2.45352	2.34821	1.97775	2.46289	2.01245	2.33263	2.13449	3.54933	3.23129	2.34975	2.04809	2.20521	2.81092	2.12703	2.22891	3.45711	2.53838	3.1096	2.43613	2.14394	2.5767	2.22622	1.81061	2.86904	3.50688
2.13638	1.87994	2.37177	2.33729	1.88846	2.52521	2.4718	2.3396	1.97829	2.46392	2.00687	2.32921	2.14654	3.55564	3.25591	2.32317	2.05866	2.19608	2.81892	2.12664	2.22421	3.46901	2.55169	3.06054	2.43654	2.14862	2.58723	2.21589	1.81486	2.86183	3.5325
2.13206	1.86955	2.381	2.33435	1.8866	2.52527	2.47988	2.32591	1.96604	2.4711	2.00265	2.32139	2.15943	3.55296	3.27348	2.31555	2.06124	2.17876	2.81315	2.12965	2.23105	3.47674	2.55517	3.02545	2.42367	2.15407	2.60206	2.2094	1.80946	2.84195	3.57055
2.11679	1.86433	2.37719	2.33977	1.89047	2.52738	2.4814	2.32097	1.95509	2.4747	1.99299	2.31256	2.16295	3.54972	3.28461	2.31535	2.05686	2.19159	2.81999	2.13125	2.22913	3.48218	2.54517	2.98007	2.41434	2.15535	2.60089	2.20043	1.80874	2.85268	3.59157
2.09267	1.86933	2.37274	2.34976	1.89953	2.53284	2.48452	2.32394	1.94695	2.48363	1.99654	2.30596	2.17781	3.55313	3.30147	2.3164	2.0572	2.19961	2.8231	2.1338	2.22217	3.47571	2.52962	2.91836	2.41018	2.16233	2.59857	2.19524	1.80853	2.84883	3.60373
2.08689	1.87007	2.36824	2.3582	1.8994	2.53397	2.48408	2.33547	1.9274	2.48062	1.98723	2.30007	2.18183	3.54931	3.30587	2.30869	2.05764	2.19459	2.82302	2.14301	2.20138	3.46522	2.52148	2.83781	2.39498	2.14861	2.60075	2.1901	1.81408	2.84189	3.62522
2.07912	1.87059	2.37522	2.34025	1.88181	2.55518	2.46825	2.33147	1.91911	2.48385	1.98121	2.29645	2.19513	3.52829	3.31576	2.3018	2.05319	2.17972	2.82245	2.13552	2.17742	3.42559	2.50358	2.782	2.403	2.11661	2.59433	2.18707	1.80958	2.83827	3.66434
2.05305	1.87267	2.36999	2.33	1.87307	2.5853	2.46406	2.33572	1.91178	2.48933	1.96857	2.29085	2.20581	3.51331	3.30852	2.32172	2.05325	2.16621	2.84667	2.13647	2.16841	3.39856	2.50063	2.72375	2.40619	2.1014	2.59428	2.18978	1.81608	2.84044	3.70365
2.05087	1.87101	2.36345	2.32191	1.86607	2.58009	2.46451	2.34258	1.91463	2.48266	1.96301	2.29038	2.20633	3.50101	3.29022	2.33028	2.05138	2.1582	2.8573	2.14008	2.16143	3.37139	2.49229	2.68161	2.41388	2.09422	2.61073	2.18555	1.81566	2.8449	3.73128
2.04731	1.87959	2.35785	2.31423	1.87542	2.5759	2.48034	2.34039	1.90608	2.48664	1.93603	2.29974	2.22157	3.4918	3.28963	2.33083	2.03951	2.1559	2.85765	2.12905	2.15211	3.34616	2.48326	2.66901	2.40349	2.1065	2.61315	2.1817	1.81458	2.84863	3.75049
2.04995	1.87868	2.35315	2.29558	1.86802	2.58387	2.49929	2.34746	1.91128	2.49412	1.92262	2.30923	2.2457	3.51495	3.28336	2.32167	2.04899	2.15471	2.85041	2.12687	2.14674	3.33919	2.46882	2.66718	2.39306	2.12855	2.61138	2.18424	1.81276	2.85513	3.76095
2.05032	1.87711	2.34936	2.27027	1.87945	2.59986	2.50216	2.3426	1.89684	2.50804	1.92252	2.31176	2.2603	3.51949	3.27674	2.32742	2.06041	2.14913	2.85195	2.129	2.13025	3.32522	2.46947	2.65485	2.40162	2.12134	2.61373	2.18459	1.81317	2.84215	3.75734
2.04248	1.8792	2.34087	2.2551	1.88637	2.60343	2.50729	2.34174	1.89596	2.50726	1.93024	2.30524	2.26961	3.51451	3.28269	2.32717	2.06442	2.1484	2.84284	2.1292	2.11199	3.32069	2.45603	2.64775	2.41501	2.12442	2.60777	2.1692	1.81284	2.83396	3.74894
2.03233	1.89083	2.32226	2.25247	1.89755	2.59706	2.50882	2.34419	1.88374	2.51829	1.92562	2.29713	2.28996	3.51133	3.26522	2.32671	2.06172	2.15422	2.85376	2.12708	2.07343	3.31037	2.44517	2.62373	2.43029	2.12292	2.60137	2.17285	1.82792	2.82343	3.74248
2.03376	1.89018	2.31268	2.25257	1.90176	2.58507	2.51896	2.3517	1.89179	2.53303	1.94392	2.29246	2.28996	3.51199	3.25147	2.33126	2.05545	2.14989	2.8374	2.13018	2.05905	3.30919	2.442	2.59051	2.42003	2.11224	2.59776	2.16439	1.83208	2.82587	3.73951
2.04101	1.88133	2.31929	2.25538	1.889	2.57972	2.52902	2.34301	1.89998	2.52916	1.95111	2.28337	2.28915	3.53635	3.24773	2.33191	2.0513	2.152	2.84708	2.13632	2.05265	3.22679	2.43084	2.55149	2.42592	2.10194	2.58657	2.15536	1.83154	2.8231	3.7475
2.03684	1.88741	2.33062	2.25018	1.87886	2.58071	2.5288	2.34192	1.89802	2.5129	1.95146	2.28073	2.30311	3.531	3.24056	2.32957	2.05537	2.15697	2.86608	2.12993	2.06098	3.17147	2.42511	2.50364	2.43465	2.10844	2.5843	2.14237	1.82743	2.82613	3.79562
2.0376	1.87968	2.32133	2.25822	1.88639	2.59031	2.53756	2.3365	1.88642	2.49986	1.95554	2.27554	2.30443	3.53204	3.21804	2.31658	2.04767	2.17218	2.85846	2.12417	2.05983	3.11167	2.42705	2.46871	2.44389	2.09588	2.59747	2.13406	1.82098	2.81851	3.83753
2.04683	1.8706	2.31878	2.26952	1.88998	2.58803	2.55778	2.32898	1.88778	2.50308	1.95223	2.27985	2.3193	3.53904	3.21045	2.3131	2.04005	2.1602	2.85746	2.10671	2.06925	3.04546	2.42177	2.43354	2.45152	2.0952	2.60683	2.12999	1.8236	2.80479	3.85768
2.05444	1.87502	2.31411	2.26711	1.90281	2.56727	2.5614	2.31791	1.89455	2.49698	1.94415	2.27793	2.32428	3.53541	3.18729	2.3159	2.03167	2.1626	2.84113	2.10168	2.07287	3.00784	2.42151	2.40531	2.48042	2.11205	2.60816	2.12258	1.81503	2.79592	3.86108
2.05294	1.87953	2.3001	2.25919	1.90432	2.56913	2.58693	2.32047	1.89228	2.45995	1.93601	2.27781	2.32876	3.54612	3.17697	2.31421	2.0216	2.16749	2.84283	2.10045	2.06639	2.99781	2.4181	2.39026	2.4901	2.13477	2.61566	2.10491	1.81713	2.78367	3.8766
2.04927	1.89387	2.2977	2.24505	1.9028	2.55797	2.61825	2.33095	1.88045	2.45551	1.9303	2.28374	2.32301	3.54254	3.17854	2.30882	2.02403	2.1862	2.84348	2.0935	2.06307	3.00289	2.41639	2.3897	2.50311	2.13298	2.61972	2.09389	1.81454	2.73044	3.87329
2.0456	1.89771	2.30607	2.22866	1.8894	2.56061	2.63531	2.33052	1.87234	2.45636	1.9214	2.28588	2.33407	3.54307	3.19141	2.30249	2.02861	2.19035	2.84565	2.08673	2.0693	2.98673	2.42213	2.37691	2.49956	2.12755	2.6221	2.0858	1.82069	2.73054	3.87155
2.04667	1.90401	2.30448	2.21903	1.88756	2.55991	2.64849	2.30451	1.86423	2.46081	1.91046	2.26764	2.33705	3.56308	3.19472	2.30776	2.03641	2.17259	2.83422	2.09034	2.06987	2.98525	2.4259	2.368	2.49862	2.1321	2.62236	2.08539	1.82299	2.70419	3.85989
2.04659	1.90201	2.27392	2.1962	1.89614	2.56643	2.6471	2.28951	1.86999	2.46094	1.89918	2.26069	2.33544	3.57418	3.18621	2.30607	2.04888	2.16765	2.83909	2.09104	2.06305	2.97665	2.42739	2.35723	2.49215	2.14098	2.61194	2.08776	1.82068	2.67265	3.83531
2.0502	1.90335	2.25037	2.17831	1.8978	2.57006	2.65328	2.28412	1.86712	2.45812	1.91003	2.25662	2.33029	3.60626	3.17348	2.30338	2.05445	2.17343	2.84663	2.08097	2.0589	2.96631	2.43257	2.34993	2.48314	2.13577	2.60713	2.0909	1.82963	2.65249	3.83724
2.05467	1.89587	2.22996	2.16961	1.91623	2.57285	2.67039	2.27909	1.87206	2.45814	1.9198	2.25685	2.33077	3.61121	3.16254	2.30056	2.05683	2.17101	2.84454	2.06143	2.04637	2.96917	2.42753	2.34712	2.50626	2.12879	2.6101	2.09078	1.8259	2.65021	3.81764
2.05892	1.88484	2.22579	2.15512	1.9213	2.5781	2.67855	2.26761	1.8705	2.44888	1.93515	2.25727	2.33961	3.60087	3.16237	2.30545	2.0647	2.16673	2.82952	2.05792	2.04344	2.96876	2.42465	2.31734	2.52414	2.11606	2.60559	2.08761	1.8297	2.62619	3.80898
2.05342	1.88358	2.22196	2.11758	1.91428	2.57895	2.67975	2.26874	1.87801	2.42259	1.94107	2.24759	2.34311	3.59072	3.14947	2.3008	2.06938	2.16199	2.84404	2.05534	2.03762	2.96718	2.40729	2.29749	2.52725	2.12502	2.61263	2.07986	1.82834	2.62334	3.80963
2.05382	1.88071	2.2219	2.08848	1.91312	2.56051	2.68703	2.27307	1.87649	2.42542	1.96515	2.25145	2.34529	3.58671	3.1146	2.29416	2.07961	2.15898	2.84234	2.04036	2.04229	2.85213	2.41887	2.27375	2.52522	2.12124	2.61173	2.10102	1.82222	2.6136	3.79697
2.04153	1.88034	2.22363	2.07779	1.90982	2.56584	2.69708	2.27738	1.87253	2.43366	1.97419	2.25039	2.36756	3.59922	3.12775	2.29341	2.08112	2.14767	2.84108	2.03503	2.04859	2.79054	2.4342	2.26258	2.54453	2.12764	2.62185	2.10557	1.82405	2.60794	3.77108
2.04143	1.87204	2.21668	2.06282	1.90898	2.56692	2.71681	2.2797	1.86684	2.44362	1.97466	2.24053	2.37761	3.61505	3.12504	2.29031	2.09219	2.14791	2.84707	2.02705	2.06494	2.67226	2.4491	2.24052	2.55653	2.12333	2.6243	2.11457	1.82475	2.59111	3.72876
2.02075	1.86583	2.21234	2.05827	1.90713	2.56865	2.72594	2.28505	1.86711	2.44536	1.96962	2.25588	2.38539	3.61322	3.12168	2.28288	2.0839	2.1507	2.87867	2.03024	2.06772	2.55468	2.43876	2.23657	2.56462	2.12469	2.62218	2.11618	1.83403	2.59159	3.68995
2.01418	1.86487	2.21403	2.05139	1.90424	2.57348	2.72566	2.29033	1.87471	2.44286	1.96925	2.2521	2.39384	3.61172	3.10751	2.27345	2.06502	2.14466	3.00816	2.038	2.07369	2.47204	2.43059	2.22203	2.58134	2.12991	2.61667	2.1102	1.81789	2.59873	3.68262
2.01223	1.85244	2.21737	2.04278	1.90045	2.57791	2.73207	2.29105	1.87355	2.43615	1.97666	2.24895	2.39468	3.60952	3.09934	2.29193	2.05346	2.14355	3.01998	2.03106	2.07476	2.41745	2.41856	2.2076	2.59788	2.13384	2.60938	2.10068	1.82709	2.60865	3.65552
2.01472	1.85959	2.20383	2.0435	1.90123	2.56974	2.74612	2.29377	1.86583	2.42868	1.97282	2.24581	2.39427	3.60718	3.10852	2.28173	2.04095	2.14947	3.029	2.04671	2.08674	2.39921	2.4211	2.19069	2.5972	2.14521	2.60186	2.08449	1.84079	2.61516	3.63866
2.00009	1.86514	2.191	2.04012	1.90461	2.57694	2.74637	2.30961	1.87277	2.43062	1.96976	2.25694	2.40001	3.62122	3.0909	2.2856	2.04056	2.15254	3.03323	2.04816	2.08346	2.39021	2.42983	2.18315	2.59516	2.14938	2.60439	2.07766	1.84671	2.62639	3.6215
2.00504	1.87006	2.18717	2.03361	1.88433	2.58286	2.75108	2.31939	1.87078	2.43507	1.97077	2.24549	2.40543	3.61555	3.09428	2.28436	2.05158	2.13691	3.03352	2.04876	2.0855	2.3895	2.43964	2.18697	2.58954	2.15385	2.59717	2.08479	1.85183	2.62628	3.59277
2.01003	1.86148	2.17438	2.02026	1.87584	2.58168	2.74681	2.31928	1.88098	2.45022	1.96336	2.23466	2.39963	3.61238	3.09957	2.29414	2.05176	2.1328	3.03686	2.04465	2.08127	2.39169	2.43417	2.18765	2.58635	2.16512	2.58821	2.08658	1.84581	2.62837	3.58547
2.00783	1.84918	2.17392	2.00747	1.87112	2.58107	2.75177	2.31345	1.88292	2.44963	1.9705	2.23061	2.39878	3.61994	3.09491	2.29544	2.05753	2.13384	3.04889	2.05617	2.09275	2.37271	2.43882	2.17606	2.59133	2.1657	2.58286	2.08043	1.84527	2.61955	3.5709
1.9965	1.85092	2.15982	2.00635	1.8681	2.57839	2.75939	2.30412	1.88299	2.44354	1.9829	2.23299	2.39783	3.62284	3.09136	2.2869	2.06055	2.1303	3.05141	2.06931	2.09605	2.34778	2.4393	2.1719	2.59197	2.16914	2.56755	2.08163	1.84799	2.59851	3.56081
1.99571	1.85044	2.14966	1.9847	1.86904	2.57502	2.76497	2.29998	1.88615	2.44652	1.98661	2.22878	2.39853	3.64084	3.08707	2.28311	2.0711	2.13856	3.05899	2.08483	2.09579	2.34405	2.44536	2.1642	2.60348	2.17236	2.56296	2.07455	1.85329	2.57546	3.55304
1.99597	1.85093	2.13312	1.97422	1.86663	2.56968	2.79652	2.29047	1.88671	2.44801	1.98515	2.22508	2.37754	3.64855	3.06801	2.28551	2.07033	2.14261	3.07789	2.08941	2.10797	2.32935	2.44329	2.16085	2.59994	2.18801	2.55675	2.08089	1.84985	2.5624	3.55272
1.99418	1.8497	2.14666	1.96807	1.87071	2.58204	2.80336	2.29593	1.8855	2.44497	1.97973	2.21322	2.37249	3.64813	3.06822	2.30615	2.07402	2.14008	3.08901	2.09255	2.12063	2.30045	2.4426	2.16627	2.59782	2.20083	2.55203	2.09828	1.84845	2.54837	3.55563
1.97947	1.85912	2.15345	1.95558	1.87674	2.57867	2.80853	2.3149	1.89911	2.44856	1.9813	2.20403	2.3725	3.64426	3.06312	2.30757	2.06481	2.15308	3.09754	2.0935	2.13142	2.27579	2.44225	2.15971	2.58055	2.2034	2.54058	2.0972	1.84943	2.54338	3.56124
1.9724	1.86588	2.1549	1.92494	1.87194	2.58884	2.81087	2.32667	1.89857	2.45027	1.97939	2.21187	2.36016	3.6418	3.06373	2.31084	2.07248	2.15039	3.11431	2.09549	2.13602	2.27102	2.44709	2.15655	2.57419	2.21586	2.51622	2.09586	1.84454	2.54235	3.5681
1.96207	1.86617	2.15071	1.92036	1.85976	2.58159	2.81237	2.32121	1.9004	2.46161	1.97796	2.22806	2.35738	3.64136	3.06373	2.32769	2.06685	2.14867	3.07407	2.09864	2.15053	2.26161	2.45683	2.16233	2.57572	2.21526	2.49411	2.09557	1.83843	2.54141	3.5787
1.9685	1.86152	2.15257	1.89829	1.86598	2.61057	2.81334	2.31791	1.91221	2.46285	1.96805	2.22326	2.35716	3.6411	3.02655	2.31216	2.06131	2.14623	3.02867	2.10435	2.14873	2.18044	2.45902	2.16131	2.54522	2.21237	2.48181	2.09713	1.84245	2.54875	3.5995
1.96048	1.86678	2.1424	1.8845	1.87069	2.60815	2.81744	2.31866	1.9094	2.46145	1.9595	2.21357	2.35348	3.63739	3.01132	2.3002	2.05593	2.1434	3.00356	2.09829	2.15552	2.13994	2.45752	2.15502	2.53946	2.21212	2.46774	2.11564	1.84541	2.55992	3.62695
1.94749	1.85063	2.12397	1.86791	1.86615	2.58982	2.82063	2.3046	1.90889	2.4579	1.96369	2.19811	2.34848	3.64096	3.01878	2.28313	2.05759	2.14333	2.96634	2.09424	2.15797	2.08528	2.46029	2.15932	2.53646	2.21359	2.44688	2.12252	1.84528	2.58808	3.64381
1.93939	1.85604	2.12246	1.86414	1.87528	2.58279	2.83425	2.29869	1.90767	2.45509	1.96535	2.19092	2.34926	3.65112	3.03381	2.28119	2.05644	2.14044	2.90934	2.10184	2.16214	2.02607	2.46782	2.16153	2.53095	2.2115	2.41859	2.12235	1.84367	2.59432	3.64355
1.94378	1.85588	2.12439	1.85163	1.86709	2.57994	2.83273	2.2943	1.91012	2.46192	1.96493	2.18161	2.37337	3.64485	3.04273	2.27686	2.05683	2.14036	2.85703	2.11244	2.15301	1.98117	2.47961	2.16289	2.52513	2.21677	2.41049	2.15295	1.83845	2.59266	3.63788
1.95633	1.84116	2.12046	1.84984	1.86744	2.57965	2.84108	2.29152	1.89988	2.45092	1.97281	2.17697	2.37486	3.65213	3.05976	2.27722	2.06128	2.14071	2.78216	2.11903	2.16713	1.94725	2.47481	2.16146	2.50872	2.22578	2.38234	2.16729	1.83277	2.6118	3.64756
1.94936	1.83846	2.12714	1.8431	1.87284	2.57037	2.89572	2.28797	1.90498	2.44285	1.9692	2.19094	2.37368	3.65261	3.06873	2.28232	2.06536	2.14568	2.75331	2.12715	2.18753	1.95309	2.47029	2.16552	2.51265	2.24719	2.34802	2.1637	1.83016	2.60689	3.67378
1.94677	1.85533	2.12334	1.85145	1.87057	2.56631	2.93179	2.28607	1.91992	2.43831	1.97687	2.15896	2.37253	3.65115	3.08303	2.27293	2.0662	2.14594	2.7597	2.12814	2.20693	1.94359	2.46405	2.17333	2.51733	2.25099	2.32148	2.16382	1.82171	2.60943	3.6752
1.95201	1.86009	2.12067	1.85763	1.86868	2.56409	2.97283	2.27481	1.91252	2.42978	1.9731	2.15699	2.36392	3.62879	3.06815	2.27181	2.06665	2.14909	2.76073	2.13067	2.21121	1.93927	2.48301	2.18141	2.52157	2.27301	2.31163	2.16608	1.82766	2.60831	3.66233
1.96036	1.86863	2.11681	1.8612	1.8595	2.5711	3.02153	2.27807	1.91663	2.43441	1.96569	2.14504	2.35901	3.61311	3.06369	2.26132	2.06436	2.15185	2.75732	2.13357	2.21189	1.93786	2.49155	2.18272	2.50869	2.28452	2.30517	2.18836	1.82426	2.59588	3.65322
1.96382	1.86843	2.11657	1.8739	1.84789	2.56578	3.02894	2.28458	1.9285	2.44442	1.9651	2.15266	2.35237	3.62158	3.05966	2.26116	2.06375	2.14742	2.7473	2.12847	2.2081	1.94581	2.47802	2.18243	2.50444	2.30006	2.29215	2.18768	1.81448	2.57971	3.65361
1.95999	1.86346	2.11525	1.86723	1.83967	2.57082	3.01034	2.28363	1.92556	2.44417	1.96856	2.16522	2.35612	3.62838	3.0486	2.23267	2.05264	2.14881	2.74299	2.12572	2.21971	1.94647	2.48757	2.18198	2.50885	2.31947	2.28105	2.19422	1.8111	2.56728	3.6254
1.96581	1.86135	2.11126	1.85423	1.83514	2.56274	2.97498	2.27755	1.92173	2.45613	1.96931	2.25096	2.35586	3.63473	3.03383	2.2291	2.05641	2.16704	2.72203	2.11574	2.23021	1.94127	2.48435	2.17126	2.51561	2.32179	2.2493	2.2041	1.80534	2.55566	3.60743
1.96857	1.85825	2.11163	1.85376	1.84199	2.55341	2.97163	2.28027	1.91759	2.46869	1.97243	2.25812	2.36212	3.63224	3.04235	2.2247	2.05374	2.1763	2.70493	2.10775	2.23484	1.92563	2.4757	2.16446	2.52901	2.31495	2.2245	2.20291	1.79786	2.54588	3.59411
1.97189	1.86115	2.11152	1.84504	1.8461	2.55421	2.94201	2.28525	1.91828	2.48214	1.97316	2.2646	2.36795	3.63254	3.06092	2.22178	2.03543	2.17122	2.68275	2.0954	2.23949	1.90671	2.4607	2.16018	2.52744	2.3028	2.20765	2.20637	1.79261	2.54052	3.60828
1.97952	1.859	2.10126	1.83824	1.83814	2.547	2.92379	2.30017	1.91	2.46067	1.96648	2.27438	2.36737	3.61692	3.06855	2.21028	2.02867	2.15975	2.67875	2.09316	2.25263	1.90879	2.47261	2.15544	2.50667	2.30462	2.17216	2.20909	1.7995	2.54419	3.65754
1.97784	1.86342	2.09462	1.83194	1.83196	2.54755	2.91013	2.28479	1.91677	2.45452	1.95806	2.28555	2.36488	3.61681	3.0702	2.20709	2.02692	2.1501	2.67071	2.08552	2.25551	1.90233	2.46756	2.14718	2.49156	2.30849	2.15175	2.22764	1.79561	2.54837	3.64697
1.98041	1.87319	2.09378	1.83474	1.8213	2.54859	2.86746	2.29718	1.9122	2.44098	1.96196	2.2905	2.362	3.62064	3.06868	2.19921	2.01791	2.13667	2.66648	2.09421	2.26069	1.88939	2.4563	2.15168	2.49651	2.31882	2.1337	2.23924	1.7872	2.55629	3.66016
1.97505	1.8663	2.08677	1.84251	1.82111	2.56817	2.86182	2.29821	1.90453	2.44108	1.96336	2.29939	2.35384	3.61719	3.05926	2.20172	2.02319	2.10482	2.64117	2.09903	2.24927	1.8744	2.47008	2.14934	2.50277	2.31801	2.11921	2.24373	1.77841	2.55003	3.66502
1.98153	1.86222	2.08511	1.83691	1.81802	2.58659	2.8715	2.30935	1.90402	2.44292	1.96763	2.3099	2.35881	3.61969	3.05146	2.19906	2.01209	2.09448	2.63361	2.10839	2.2347	1.87089	2.4792	2.15862	2.50211	2.31824	2.10937	2.26173	1.76938	2.54148	3.69208
1.98756	1.85125	2.07847	1.8326	1.82007	2.60183	2.88096	2.32445	1.9149	2.4308	1.96558	2.29644	2.35191	3.6098	3.02001	2.18865	2.00043	2.10749	2.64159	2.12891	2.2329	1.85273	2.49038	2.16176	2.50604	2.3234	2.09501	2.26995	1.76064	2.5438	3.71363
1.98844	1.85701	2.06864	1.82324	1.8126	2.61466	2.90666	2.34199	1.92119	2.43282	1.97638	2.29537	2.34461	3.61423	2.9829	2.18784	1.99318	2.10797	2.63553	2.12915	2.2419	1.83543	2.50542	2.17681	2.50775	2.33354	2.09263	2.28891	1.76419	2.54254	3.70454
1.99109	1.85473	2.06565	1.8266	1.81475	2.61694	2.9388	2.34904	1.91882	2.44009	1.97768	2.2963	2.35399	3.61917	2.97095	2.16121	2.01182	2.11249	2.61538	2.1402	2.24999	1.83157	2.54875	2.18057	2.52254	2.34572	2.10237	2.30639	1.75852	2.53693	3.69199
2.00273	1.85518	2.06797	1.82864	1.81248	2.61389	2.96598	2.36051	1.92158	2.44118	1.96853	2.30082	2.35532	3.63032	2.96733	2.15591	1.99332	2.10879	2.60349	2.1595	2.23865	1.82817	2.56164	2.18159	2.53927	2.36964	2.10053	2.31692	1.76574	2.52204	3.6962
2.01034	1.87936	2.06006	1.82939	1.80927	2.61188	3.0071	2.36901	1.92881	2.4406	1.96239	2.30682	2.35682	3.63412	2.95715	2.149	1.98628	2.10471	2.5912	2.18641	2.2476	1.82948	2.57093	2.1746	2.53954	2.37074	2.08977	2.32137	1.76971	2.54673	3.69407
2.00836	1.88277	2.05441	1.83304	1.80381	2.59388	3.03826	2.37535	1.92124	2.44152	1.96112	2.33773	2.33974	3.64255	2.94277	2.13757	1.99074	2.11232	2.58129	2.19869	2.25411	1.81848	2.5778	2.17325	2.52976	2.3831	2.0862	2.32325	1.76794	2.55121	3.72487
2.01705	1.88052	2.0583	1.84241	1.80657	2.5665	3.0501	2.4017	1.93125	2.41966	1.96892	2.32694	2.34891	3.63644	2.93742	2.12485	1.98453	2.11835	2.57061	2.27842	2.25507	1.82256	2.58466	2.17056	2.53851	2.38778	2.07404	2.31513	1.7651	2.54913	3.73866
2.01537	1.87145	2.05259	1.81853	1.80864	2.55136	3.07047	2.40481	1.94251	2.41068	1.96811	2.31138	2.35628	3.64082	2.94992	2.11265	1.99553	2.11715	2.57411	2.44467	2.257	1.82333	2.59139	2.18204	2.54166	2.37688	2.05872	2.32036	1.77086	2.54976	3.73942
2.01536	1.8644	2.05031	1.80889	1.80238	2.55224	3.08202	2.40627	1.95533	2.41602	1.97006	2.30727	2.33711	3.66488	2.95923	2.09622	2.01123	2.11147	2.55871	2.51689	2.267	1.82703	2.59919	2.18121	2.54143	2.38351	2.05644	2.32222	1.77664	2.54531	3.73885
2.01644	1.86378	2.05457	1.80607	1.80661	2.55517	3.1092	2.40606	1.96399	2.42415	1.95504	2.31324	2.32886	3.67349	2.96793	2.09527	2.01677	2.11748	2.55153	2.52548	2.28773	1.82996	2.6182	2.17763	2.53456	2.38973	2.05671	2.33669	1.79084	2.53439	3.7284
2.02142	1.85211	2.05109	1.79127	1.80031	2.56498	3.13867	2.4065	1.96685	2.41477	1.94773	2.31272	2.32864	3.68575	2.96598	2.11028	2.02613	2.11727	2.52058	2.5353	2.2891	1.83026	2.63415	2.1881	2.53845	2.37591	2.04413	2.33742	1.79	2.53751	3.73292
2.0289	1.84825	2.04254	1.79565	1.798	2.57378	3.13001	2.4104	1.98342	2.42719	1.94922	2.48053	2.3114	3.68853	2.97439	2.10776	2.02735	2.10905	2.49145	2.54318	2.28289	1.82785	2.6368	2.18237	2.55719	2.39612	2.04212	2.33926	1.78424	2.53495	3.7513
2.02859	1.84561	2.03173	1.80173	1.79828	2.56832	3.12194	2.41357	2.01169	2.43638	1.95437	2.53668	2.29068	3.7015	2.97862	2.0983	2.02544	2.08267	2.49156	2.54034	2.28437	1.83953	2.64356	2.17205	2.56691	2.40317	2.04608	2.33561	1.75913	2.52877	3.7571
2.01797	1.84496	2.01312	1.79881	1.79899	2.56281	3.10936	2.43018	2.02694	2.44493	1.96347	2.53581	2.2856	3.72632	3.00347	2.10153	2.02617	2.08184	2.47706	2.54388	2.27328	1.83641	2.68248	2.15112	2.55009	2.3936	2.03888	2.33724	1.7619	2.5325	3.76581
2.02394	1.85498	2.01602	1.80224	1.79701	2.54434	3.09912	2.43414	2.03353	2.46132	1.9651	2.54067	2.29167	3.74908	3.03619	2.09993	2.02355	2.08848	2.47812	2.53986	2.26735	1.83069	2.69574	2.13052	2.53247	2.39449	2.03104	2.33417	1.76751	2.53621	3.77487
2.03238	1.87528	2.02551	1.80595	1.80078	2.53702	3.10324	2.4404	2.04616	2.46735	1.97681	2.54668	2.28392	3.74809	3.04128	2.10578	2.01756	2.09931	2.48299	2.54922	2.27309	1.83347	2.69975	2.13092	2.52202	2.3879	2.02706	2.31681	1.7733	2.549	3.80275
2.04102	1.87075	2.02022	1.80452	1.79781	2.52759	3.10363	2.44637	2.05224	2.47211	1.98758	2.55832	2.28525	3.7436	3.07837	2.11242	1.99714	2.09736	2.51515	2.5433	2.27038	1.83318	2.71221	2.13446	2.52866	2.37587	2.01724	2.3218	1.76484	2.56375	3.80684
2.04574	1.87031	2.01493	1.79499	1.80122	2.53653	3.09983	2.43892	2.06803	2.46888	1.98905	2.55755	2.27613	3.71543	3.09795	2.10144	1.9994	2.08827	2.51318	2.54297	2.26859	1.83793	2.70368	2.14651	2.54593	2.3731	2.01351	2.33009	1.7706	2.57081	3.79404
2.0534	1.87571	2.01902	1.78502	1.79859	2.54051	3.09123	2.43424	2.07602	2.47512	1.97762	2.57034	2.26805	3.70999	3.06984	2.10391	1.99853	2.08812	2.51678	2.54674	2.26453	1.83133	2.69914	2.14625	2.53458	2.36939	2.00926	2.3371	1.77313	2.5765	3.76692
2.04408	1.87328	2.02188	1.78867	1.79009	2.55195	3.07603	2.44561	2.07802	2.48809	1.9687	2.5731	2.27102	3.7219	3.06248	2.10655	2.00292	2.09188	2.498	2.55249	2.24822	1.83692	2.69484	2.15306	2.53115	2.37647	1.99528	2.34311	1.77325	2.58575	3.76889
2.04995	1.8886	2.0234	1.7913	1.78213	2.55664	3.08183	2.44728	2.08078	2.49872	1.95582	2.57106	2.2616	3.73703	3.05231	2.10596	2.00601	2.10748	2.48762	2.55924	2.24326	1.83466	2.70099	2.16318	2.53723	2.37598	1.99223	2.34959	1.77435	2.60424	3.77619
2.05238	1.91018	2.02697	1.78857	1.77968	2.56558	3.06648	2.45196	2.07932	2.48413	1.95085	2.57437	2.25301	3.74669	3.06727	2.13274	1.99763	2.10886	2.48724	2.57412	2.24878	1.82663	2.7173	2.18934	2.52475	2.3672	2.00137	2.34725	1.76729	2.62342	3.75627
2.04543	1.905	2.04443	1.79477	1.77413	2.56889	3.05967	2.46402	2.10025	2.45715	1.94428	2.58602	2.23596	3.7368	3.0751	2.14591	1.99888	2.10106	2.49808	2.56759	2.26046	1.83027	2.72531	2.18998	2.50597	2.37216	1.99879	2.35893	1.76608	2.63666	3.71665
2.03802	1.90131	2.05485	1.80509	1.78196	2.56818	3.06461	2.4655	2.12021	2.44205	1.92851	2.59947	2.22436	3.73792	3.0899	2.15614	1.99569	2.11046	2.49028	2.5721	2.27294	1.84506	2.72929	2.19932	2.50953	2.38827	2.00262	2.36123	1.76342	2.63937	3.67937
2.0295	1.89276	2.05761	1.81035	1.78064	2.56691	3.06101	2.46296	2.12501	2.46361	1.91865	2.59947	2.21348	3.74755	3.09919	2.17177	1.99113	2.11552	2.47317	2.57722	2.27134	1.85067	2.72329	2.20909	2.5087	2.42816	2.00615	2.35676	1.76129	2.65013	3.64736
2.02692	1.88988	2.05804	1.80622	1.7701	2.60248	3.05449	2.45809	2.13133	2.47912	1.92604	2.60572	2.21749	3.75373	3.08545	2.16944	1.99884	2.12273	2.46609	2.57168	2.26313	1.84628	2.72511	2.20825	2.50092	2.44511	1.99534	2.35578	1.76613	2.66926	3.63234
2.02118	1.88859	2.06189	1.80449	1.75203	2.62997	3.05419	2.45363	2.13631	2.496	1.91951	2.61032	2.23402	3.73648	3.0819	2.17942	1.99869	2.14227	2.4407	2.57612	2.25063	1.83958	2.72144	2.20381	2.48821	2.44619	2.01125	2.3486	1.7729	2.669	3.62741
2.01536	1.8995	2.0702	1.79873	1.75195	2.62979	3.06044	2.44912	2.13476	2.51669	1.91968	2.62049	2.2316	3.71462	3.08077	2.168	1.99626	2.13556	2.39506	2.58605	2.25388	1.84569	2.70779	2.20989	2.47795	2.44148	2.02237	2.34267	1.77529	2.66391	3.59927
2.01614	1.89992	2.06201	1.80577	1.74296	2.62375	3.05839	2.45351	2.12702	2.51947	1.93088	2.61468	2.22998	3.71193	3.10137	2.15893	1.99602	2.12811	2.34537	2.58741	2.25068	1.85037	2.69188	2.20727	2.46552	2.44456	2.0268	2.34412	1.7795	2.65751	3.58543
2.0188	1.90277	2.06436	1.80627	1.74693	2.61802	3.04783	2.45885	2.11788	2.53227	1.94015	2.60408	2.22626	3.71855	3.13227	2.16289	1.99634	2.11947	2.34799	2.59122	2.24616	1.85532	2.70947	2.21068	2.43706	2.44672	2.01979	2.35556	1.77553	2.65065	3.59486
2.02437	1.9018	2.05622	1.80067	1.74959	2.61143	3.0449	2.46587	2.1106	2.54394	1.94898	2.60838	2.21279	3.73494	3.14237	2.16096	1.99262	2.11031	2.3491	2.59488	2.25224	1.87007	2.73148	2.21064	2.42674	2.46382	2.02313	2.37668	1.75912	2.6436	3.60875
2.02373	1.89751	2.05505	1.79637	1.75401	2.60303	3.03828	2.46036	2.1155	2.54227	1.95911	2.6127	2.20075	3.74567	3.14697	2.15667	1.98659	2.1133	2.36529	2.60815	2.25439	1.87334	2.71407	2.21199	2.42662	2.45699	2.01229	2.3898	1.75863	2.63856	3.62905
2.02861	1.90226	2.05494	1.7967	1.75141	2.61371	3.03862	2.45253	2.11586	2.54849	1.95736	2.6257	2.19762	3.76291	3.14973	2.15117	1.99316	2.12019	2.37753	2.61794	2.25136	1.87407	2.72029	2.21437	2.41746	2.45157	2.016	2.393	1.75847	2.63082	3.62618
2.03494	1.89494	2.06037	1.79369	1.75577	2.61064	3.02735	2.44186	2.10993	2.56359	1.96436	2.63973	2.20621	3.74304	3.15995	2.16041	1.98344	2.13167	2.35652	2.62862	2.2532	1.87129	2.71364	2.20787	2.42072	2.45525	2.02064	2.39146	1.74655	2.61865	3.62316
2.03276	1.89544	2.06804	1.78653	1.76839	2.62011	3.0342	2.43898	2.1078	2.57053	1.95285	2.63878	2.2008	3.72541	3.16292	2.16099	1.97848	2.13983	2.35423	2.63337	2.25237	1.88062	2.71062	2.20866	2.4188	2.44829	2.03056	2.39405	1.73677	2.6092	3.64671
2.03536	1.88921	2.06173	1.79303	1.76736	2.62905	3.03569	2.43853	2.10275	2.56906	1.95447	2.639	2.18969	3.71386	3.16933	2.14745	1.98242	2.15217	2.34577	2.64069	2.26249	1.88579	2.72052	2.21239	2.40388	2.42671	2.04303	2.39972	1.72432	2.61528	3.64507
2.03667	1.88011	2.04239	1.79554	1.774	2.63336	3.03617	2.43423	2.10073	2.57559	1.95575	2.63501	2.1846	3.70932	3.18718	2.12871	1.98288	2.15259	2.34783	2.63884	2.26237	1.8885	2.71822	2.20846	2.39056	2.41547	2.05534	2.39195	1.72224	2.62309	3.64888
2.03636	1.88696	2.03467	1.79108	1.78795	2.63171	3.03742	2.44224	2.10116	2.58164	1.94866	2.64322	2.18663	3.71338	3.20459	2.1157	2.00657	2.15295	2.32083	2.62259	2.25916	1.8923	2.72373	2.20411	2.38089	2.40408	2.07623	2.38741	1.72851	2.61501	3.65919
2.03677	1.89556	2.04246	1.78941	1.79414	2.62732	3.04948	2.44242	2.09863	2.60645	1.95679	2.64502	2.19002	3.70896	3.21937	2.11463	2.00512	2.16075	2.30461	2.61901	2.2424	1.89516	2.72608	2.20095	2.3853	2.39597	2.0785	2.37173	1.72391	2.61448	3.6584
2.03473	1.89463	2.04493	1.78912	1.80792	2.6183	3.03779	2.44615	2.09738	2.63991	1.95855	2.63678	2.18838	3.70869	3.22682	2.10346	2.00694	2.17494	2.27902	2.61327	2.23902	1.88883	2.72054	2.21285	2.37388	2.38147	2.08899	2.36513	1.71295	2.62058	3.6393
2.0344	1.89631	2.04774	1.79715	1.81624	2.60391	3.03749	2.4398	2.11415	2.67531	1.95298	2.63936	2.20146	3.71871	3.23047	2.09974	2.0111	2.18645	2.25431	2.60678	2.24571	1.8763	2.73121	2.22564	2.36523	2.37223	2.11396	2.34493	1.71463	2.60785	3.6021
2.0261	1.90214	2.04915	1.79238	1.82294	2.59615	3.04746	2.42637	2.12496	2.72266	1.96399	2.63836	2.20801	3.73053	3.22825	2.10029	2.00579	2.18298	2.25141	2.60865	2.23731	1.87393	2.73693	2.22563	2.34649	2.36917	2.13202	2.32794	1.72695	2.62163	3.58557
2.02652	1.90109	2.04083	1.79178	1.8243	2.57501	3.04867	2.42657	2.12128	2.73445	1.968	2.63721	2.20917	3.74693	3.21944	2.09764	2.01193	2.18796	2.2512	2.59941	2.23041	1.86932	2.75259	2.22379	2.33478	2.35976	2.1329	2.31331	1.72849	2.61967	3.59616
2.03223	1.90188	2.04586	1.79036	1.82596	2.56326	3.03994	2.42602	2.11417	2.76389	1.96721	2.63596	2.21473	3.74895	3.22494	2.09398	2.03094	2.19788	2.24353	2.58659	2.22946	1.86265	2.75669	2.21817	2.31006	2.36583	2.13485	2.31239	1.73599	2.61502	3.59884
2.04384	1.90727	2.05412	1.78321	1.82318	2.56772	3.02989	2.42572	2.11011	2.78426	1.96452	2.63283	2.22494	3.7538	3.24267	2.08445	2.03754	2.19363	2.25597	2.58049	2.21489	1.87238	2.7362	2.21255	2.31529	2.37518	2.14273	2.31202	1.74932	2.63132	3.59708
2.0557	1.91032	2.07458	1.78041	1.82249	2.56237	3.03685	2.42554	2.11491	2.79228	1.973	2.62971	2.23437	3.77411	3.2631	2.08029	2.04261	2.19399	2.26163	2.57013	2.21197	1.88062	2.73932	2.19616	2.31323	2.38642	2.15376	2.30371	1.74832	2.65261	3.61816
2.06038	1.92132	2.0837	1.77433	1.82698	2.54748	3.05639	2.41432	2.12259	2.79823	1.97086	2.6359	2.2447	3.79348	3.2729	2.08729	2.0583	2.20558	2.25637	2.55693	2.21261	1.87996	2.73762	2.19673	2.32443	2.39729	2.14883	2.29473	1.75327	2.66385	3.63215
2.06	1.93018	2.08211	1.76522	1.82759	2.54656	3.0561	2.40733	2.11934	2.80386	1.97417	2.63377	2.2511	3.8136	3.28256	2.08368	2.05657	2.21504	2.26361	2.54608	2.22037	1.87555	2.74627	2.19126	2.32901	2.40662	2.14073	2.28115	1.75256	2.66378	3.63751
2.05929	1.93521	2.08911	1.7644	1.82726	2.54236	3.05849	2.41453	2.11975	2.8123	1.97949	2.63748	2.25497	3.83652	3.28007	2.09366	2.0444	2.21265	2.25214	2.55069	2.21537	1.88172	2.74151	2.18669	2.32952	2.40426	2.14186	2.25665	1.7629	2.66131	3.65672
2.05947	1.93557	2.10191	1.76367	1.82025	2.53558	3.06168	2.42302	2.11111	2.81218	1.97889	2.64159	2.26357	3.8909	3.27271	2.10055	2.03762	2.22236	2.24707	2.55074	2.20294	1.88148	2.73108	2.18276	2.32284	2.39683	2.15683	2.23112	1.7551	2.6648	3.68141
2.06775	1.93385	2.1041	1.75696	1.82272	2.52864	3.06394	2.44046	2.1055	2.81559	1.98069	2.63361	2.25445	3.93753	3.28182	2.11255	2.04267	2.22874	2.25362	2.54648	2.17968	1.87529	2.70423	2.17939	2.33085	2.36535	2.18075	2.22443	1.75599	2.65561	3.70573
2.05843	1.93824	2.10663	1.74398	1.82211	2.50103	3.06088	2.44504	2.09332	2.81533	1.98267	2.64109	2.25477	3.93772	3.27957	2.11939	2.05494	2.23459	2.24839	2.5318	2.15451	1.87632	2.69254	2.18391	2.3452	2.35348	2.20308	2.21707	1.76523	2.65786	3.70866
2.05668	1.95104	2.10014	1.74798	1.8129	2.48379	3.03956	2.45476	2.09696	2.83893	1.99593	2.64065	2.25292	3.93914	3.28312	2.11992	2.06778	2.23687	2.25002	2.52435	2.15289	1.87724	2.71367	2.18575	2.34474	2.33774	2.22063	2.20527	1.77248	2.63491	3.71952
2.04283	1.96898	2.09773	1.75487	1.81351	2.49289	3.00935	2.44529	2.08479	2.84347	2.00325	2.63878	2.24584	3.93331	3.29348	2.11661	2.08615	2.23697	2.2517	2.52154	2.13106	1.88271	2.71219	2.19186	2.34098	2.32593	2.23778	2.19704	1.7813	2.63398	3.72498
2.04166	1.97616	2.11278	1.75436	1.8102	2.49892	2.97646	2.44064	2.07445	2.85654	2.0234	2.62583	2.24027	3.93877	3.28774	2.11421	2.08695	2.23448	2.27143	2.52349	2.12635	1.88453	2.70575	2.17822	2.34087	2.30607	2.26117	2.19428	1.77402	2.6245	3.72522
2.05032	1.97569	2.11632	1.74594	1.81406	2.5052	2.94681	2.43536	2.08932	2.8809	2.02499	2.62346	2.23512	3.95324	3.30616	2.11354	2.08972	2.23041	2.26325	2.50994	2.11567	1.88979	2.69855	2.16793	2.33161	2.28527	2.28131	2.1921	1.77832	2.63149	3.70514
2.03776	1.98223	2.12229	1.74662	1.81529	2.49702	2.93217	2.43629	2.08773	2.89157	2.03129	2.61797	2.23487	3.95833	3.32883	2.12358	2.0975	2.20888	2.27254	2.50819	2.12229	1.89333	2.70184	2.16801	2.31905	2.28934	2.28869	2.17381	1.79231	2.65226	3.69402
2.03029	1.98931	2.12373	1.75447	1.82605	2.47907	2.92629	2.42741	2.07677	2.92187	2.05264	2.61381	2.24608	3.96699	3.33999	2.14222	2.10849	2.19304	2.27731	2.49635	2.11905	1.8866	2.69025	2.16786	2.32441	2.28879	2.30506	2.1695	1.80204	2.66242	3.6978
2.03961	1.97646	2.13788	1.75351	1.82544	2.47175	2.9344	2.40593	2.08739	2.94755	2.06502	2.53999	2.23871	3.99941	3.33591	2.15025	2.11778	2.20106	2.28543	2.49566	2.11671	1.88495	2.67868	2.17037	2.3361	2.27923	2.30829	2.15399	1.8186	2.68001	3.70736
2.03667	1.96272	2.16893	1.73625	1.82464	2.47572	2.93608	2.39007	2.09582	2.96481	2.06184	2.51264	2.24561	4.00849	3.34799	2.15104	2.1328	2.21034	2.31147	2.50207	2.11313	1.88545	2.66196	2.17137	2.33265	2.26245	2.30428	2.14012	1.82433	2.68677	3.71185
2.04395	1.95115	2.17392	1.73294	1.82477	2.49005	2.92811	2.39276	2.10643	2.96944	2.06606	2.51851	2.24849	4.00671	3.35929	2.14257	2.13828	2.21582	2.32079	2.49668	2.10231	1.87448	2.6496	2.16374	2.33007	2.27018	2.31163	2.12417	1.83107	2.70868	3.73739
2.05544	1.9529	2.18885	1.73531	1.82653	2.49905	2.91884	2.38401	2.10175	2.97774	2.06792	2.5088	2.24429	3.9931	3.36793	2.14543	2.13708	2.22478	2.33921	2.49073	2.07918	1.8656	2.63204	2.15709	2.32172	2.26969	2.31227	2.1031	1.83201	2.71694	3.77755
2.05971	1.94989	2.19836	1.73285	1.82819	2.52073	2.91099	2.38401	2.10714	2.98164	2.05984	2.50686	2.24554	3.98584	3.37589	2.16194	2.14895	2.22436	2.36812	2.49626	2.07817	1.86796	2.6044	2.15424	2.33006	2.27047	2.31432	2.0912	1.82827	2.72314	3.8059
2.05708	1.95146	2.19032	1.73239	1.83411	2.53511	2.90751	2.37153	2.11178	3.01223	2.05727	2.5018	2.2555	3.99561	3.37067	2.16892	2.15107	2.22544	2.38755	2.50075	2.06755	1.88157	2.58155	2.15488	2.33274	2.26407	2.31492	2.07909	1.82406	2.72536	3.8052
2.0516	1.95396	2.19954	1.73304	1.8287	2.53331	2.92174	2.34955	2.1107	3.0209	2.05435	2.51236	2.26328	4.00609	3.36613	2.17676	2.15125	2.2112	2.41044	2.50062	2.05925	1.88813	2.58737	2.15696	2.34542	2.2549	2.32888	2.07355	1.82752	2.7256	3.77548
2.06046	1.95615	2.21453	1.73038	1.83944	2.51779	2.93248	2.34567	2.10101	3.08084	2.05387	2.50556	2.26349	3.99782	3.37022	2.18673	2.15548	2.2155	2.4397	2.50507	2.05484	1.88576	2.60177	2.15832	2.36524	2.24028	2.33164	2.06764	1.83584	2.72521	3.76522
2.06533	1.96305	2.22608	1.72517	1.85124	2.51254	2.92507	2.32922	2.10192	3.09619	2.0602	2.5066	2.276	3.98805	3.36397	2.18902	2.15425	2.22515	2.46013	2.50042	2.05271	1.89828	2.60854	2.14243	2.39248	2.23667	2.35503	2.04661	1.84078	2.7426	3.7491
2.05422	1.96375	2.2411	1.7114	1.85818	2.514	2.90922	2.32274	2.11666	3.1155	2.06501	2.51301	2.2815	3.99424	3.36489	2.18914	2.16169	2.23573	2.46824	2.49928	2.04468	1.90045	2.60312	2.13152	2.39073	2.2297	2.35161	2.02246	1.84052	2.76121	3.71944
2.05156	1.95295	2.2442	1.71141	1.88262	2.53465	2.87675	2.3199	2.10824	3.1178	2.06566	2.5184	2.28058	3.9974	3.36292	2.19166	2.16738	2.24151	2.47125	2.49756	2.03843	1.89858	2.59295	2.12703	2.39362	2.22161	2.34639	2.00855	1.83602	2.7635	3.69038
2.05479	1.95485	2.24394	1.71823	1.93032	2.53961	2.84921	2.31853	2.10505	3.13195	2.06693	2.52815	2.28446	3.9993	3.33104	2.20027	2.17613	2.23823	2.46838	2.50403	2.03745	1.90482	2.5914	2.12181	2.39783	2.1988	2.35252	2.00868	1.82374	2.75738	3.68103
2.07293	1.95881	2.25641	1.71529	1.98478	2.52965	2.82015	2.30787	2.10731	3.16145	2.06394	2.53099	2.28228	4.0136	3.30631	2.21354	2.17428	2.25664	2.48235	2.4991	2.03344	1.91308	2.57262	2.12751	2.39128	2.18349	2.37103	2.00752	1.82895	2.7469	3.69289
2.06788	1.95639	2.25439	1.71932	2.00658	2.53159	2.79724	2.30045	2.0955	3.17866	2.06294	2.512	2.27663	4.00807	3.29576	2.21897	2.1745	2.28068	2.54306	2.479	2.01843	1.90669	2.56042	2.1352	2.41969	2.19292	2.3767	2.00137	1.83058	2.74262	3.73147
2.05687	1.95104	2.24612	1.70651	2.00393	2.54476	2.78924	2.29272	2.1019	3.18455	2.06142	2.50814	2.27874	3.99997	3.28598	2.22301	2.18187	2.31594	2.56296	2.47503	2.01214	1.90703	2.55534	2.15058	2.44201	2.19227	2.38017	1.99859	1.83144	2.7461	3.74905
2.06564	1.93883	2.24898	1.70504	2.01079	2.56563	2.80275	2.29345	2.08308	3.19727	2.06298	2.50537	2.294	3.99161	3.30356	2.22065	2.1689	2.34094	2.59446	2.46595	2.02189	1.90446	2.54891	2.18665	2.44971	2.1849	2.37577	1.99104	1.83347	2.72503	3.74666
2.04831	1.92991	2.25749	1.71497	2.02404	2.56996	2.76852	2.29197	2.08358	3.2157	2.05656	2.51908	2.31187	3.98546	3.31702	2.21975	2.16275	2.34614	2.61577	2.45967	2.02595	1.91276	2.54116	2.18494	2.44168	2.17896	2.37426	1.99312	1.8397	2.72778	3.74546
2.04433	1.91895	2.26802	1.71578	2.02857	2.56747	2.71298	2.29583	2.07581	3.24257	2.03639	2.5138	2.31764	3.97926	3.31901	2.21983	2.16382	2.38956	2.64314	2.46309	2.04326	1.91782	2.53055	2.16906	2.43555	2.17323	2.38672	1.97911	1.8377	2.7228	3.74309
2.04549	1.92113	2.27085	1.73073	2.02701	2.55601	2.65413	2.29194	2.06623	3.25037	2.0251	2.51511	2.33527	3.98305	3.34901	2.22335	2.15498	2.40174	2.65208	2.46535	2.0294	1.90743	2.52551	2.17587	2.42388	2.16559	2.3891	1.9626	1.82722	2.73133	3.70812
2.04158	1.9157	2.28006	1.72323	2.03789	2.55587	2.6552	2.26893	2.0646	3.26075	2.00733	2.45183	2.34416	3.98046	3.3317	2.24497	2.15577	2.4235	2.64418	2.46475	2.0249	1.91664	2.50992	2.16468	2.3955	2.15762	2.38349	1.94973	1.83244	2.73872	3.67144
2.04929	1.91835	2.28072	1.71885	2.07406	2.56417	2.67241	2.26579	2.07007	3.275	2.00712	2.35385	2.35135	3.97707	3.32277	2.25559	2.14239	2.43364	2.64013	2.36083	2.02947	1.91916	2.49547	2.15402	2.37494	2.14995	2.37438	1.95119	1.84123	2.74005	3.60968
2.04403	1.91526	2.28498	1.72064	2.10345	2.56196	2.67732	2.26325	2.06984	3.31635	2.01249	2.36877	2.3594	3.98219	3.33334	2.26481	2.13289	2.43327	2.63663	2.20624	2.03567	1.92141	2.48225	2.13861	2.37429	2.14218	2.37378	1.95958	1.84252	2.74374	3.56766
2.03842	1.9201	2.29436	1.72199	2.12032	2.56047	2.67219	2.25175	2.07175	3.32114	2.01149	2.36133	2.37082	3.97993	3.32797	2.26401	2.1319	2.458	2.63066	2.16718	2.03445	1.92655	2.47859	2.14194	2.3773	2.14179	2.36572	1.97261	1.83888	2.74975	3.53139
2.04777	1.9262	2.28525	1.70632	2.12106	2.55402	2.65207	2.25135	2.08563	3.34097	2.01338	2.35214	2.38073	3.97778	3.33652	2.24998	2.13585	2.45997	2.64035	2.15707	2.03355	1.92224	2.47737	2.13756	2.37216	2.14925	2.36956	1.96935	1.84058	2.75338	3.51456
2.05622	1.93806	2.28906	1.70888	2.12436	2.55115	2.63768	2.24698	2.06954	3.35481	2.01772	2.35788	2.38905	3.98537	3.32628	2.23176	2.13627	2.45216	2.6422	2.15492	2.02821	1.92517	2.47431	2.14466	2.37789	2.15828	2.36803	1.96632	1.84142	2.75209	3.5076
2.05179	1.94083	2.28539	1.7104	2.13647	2.55832	2.63387	2.24134	2.06698	3.36643	2.00498	2.3537	2.39308	3.96884	3.34302	2.21765	2.1483	2.45838	2.64896	2.13922	2.02012	1.92593	2.4789	2.15129	2.36597	2.14431	2.37231	1.96662	1.84556	2.74542	3.49912
2.05077	1.94915	2.29512	1.7089	2.14734	2.56623	2.64573	2.23876	2.04851	3.37802	2.00285	2.34772	2.39627	3.96251	3.3726	2.20673	2.15335	2.45861	2.68116	2.12657	2.01203	1.92626	2.49385	2.15461	2.33566	2.14289	2.3863	1.96232	1.858	2.7423	3.48073
2.04454	1.94556	2.29105	1.71168	2.16653	2.5636	2.68104	2.23462	2.0319	3.38059	2.00176	2.3537	2.41222	3.96807	3.38703	2.20593	2.16283	2.46928	2.71161	2.12137	2.00067	1.93336	2.51575	2.14567	2.32228	2.13602	2.38663	1.96404	1.86604	2.74129	3.4695
2.03714	1.92614	2.28495	1.70649	2.17934	2.55552	2.69135	2.22826	2.04245	3.38855	2.00424	2.35595	2.42011	3.9938	3.39934	2.20187	2.16147	2.4683	2.73484	2.1266	1.98599	1.94034	2.53367	2.12754	2.31434	2.1398	2.38128	1.95591	1.86588	2.75267	3.4694
2.04812	1.9211	2.28754	1.71244	2.19169	2.56123	2.71354	2.23167	2.03889	3.40117	2.00781	2.35418	2.4262	4.01315	3.38569	2.20854	2.16834	2.45288	2.73733	2.12377	1.98706	1.93076	2.5244	2.11526	2.32706	2.10901	2.40178	1.95743	1.86421	2.7489	3.48224
2.04088	1.91314	2.28112	1.71368	2.19644	2.55598	2.74489	2.23583	2.03353	3.39398	1.99347	2.35839	2.43257	4.03289	3.36662	2.20322	2.17282	2.44238	2.73956	2.11674	1.99486	1.92423	2.51587	2.10654	2.33207	2.06514	2.40128	1.94757	1.8642	2.73659	3.49415
2.04926	1.91632	2.27707	1.71515	2.19488	2.56217	2.74713	2.24663	2.02927	3.38759	1.98516	2.35505	2.44778	4.04126	3.37878	2.19872	2.17974	2.44876	2.73074	2.13239	1.99454	1.92024	2.52367	2.10855	2.33207	2.05393	2.39959	1.9455	1.86659	2.72091	3.49418
2.05136	1.91475	2.27842	1.7195	2.19036	2.55858	2.75801	2.2451	2.03064	3.38352	1.97866	2.35945	2.46418	4.05551	3.41222	2.20322	2.18347	2.46414	2.71834	2.13726	1.9923	1.92573	2.51675	2.11093	2.36153	2.06015	2.3957	1.94441	1.86927	2.71994	3.51558
2.04776	1.91726	2.28944	1.72908	2.18484	2.53972	2.76494	2.24086	2.03308	3.38514	1.96551	2.35934	2.46432	4.07193	3.4476	2.19701	2.18809	2.51736	2.71351	2.1294	2.00745	1.91731	2.4775	2.12062	2.37656	2.04665	2.411	1.95317	1.87271	2.7004	3.53421
2.05613	1.91122	2.2792	1.73243	2.18556	2.51094	2.768	2.23249	2.03536	3.40238	1.95616	2.35841	2.47207	4.06428	3.44629	2.18985	2.18789	2.55721	2.71619	2.13261	2.00598	1.91467	2.44871	2.11174	2.39657	2.04845	2.41315	1.96264	1.87218	2.67257	3.52757
2.06494	1.9092	2.27898	1.73857	2.18769	2.50212	2.74202	2.23116	2.03915	3.40145	1.95982	2.35532	2.48175	4.05943	3.42163	2.18296	2.19046	2.58399	2.71955	2.12686	2.0042	1.91299	2.43044	2.10202	2.40301	2.04238	2.40472	1.96901	1.86591	2.65813	3.51993
2.07822	1.9012	2.27664	1.74028	2.19077	2.50335	2.7336	2.22724	2.0403	3.40531	1.9567	2.36282	2.48502	4.05768	3.41286	2.18552	2.18394	2.6016	2.70945	2.11947	2.01398	1.90586	2.41933	2.10387	2.40509	2.02408	2.41781	1.95798	1.86109	2.65547	3.51906
2.07451	1.89492	2.28175	1.75073	2.19656	2.49866	2.74793	2.22222	2.03848	3.40355	1.95698	2.35801	2.48635	4.07099	3.41552	2.17802	2.193	2.60815	2.72334	2.11759	2.008	1.91378	2.42414	2.10752	2.4071	2.02647	2.42228	1.9373	1.86425	2.66009	3.5103
2.06878	1.88442	2.29097	1.7486	2.20259	2.49918	2.76778	2.23187	2.039	3.4309	1.95501	2.3538	2.49538	4.07919	3.42206	2.17794	2.19052	2.62633	2.72626	2.11812	2.0146	1.91128	2.42175	2.12127	2.41265	2.03119	2.41964	1.94164	1.88342	2.67179	3.50719
2.06981	1.89096	2.29634	1.75585	2.20207	2.49582	2.78487	2.23232	2.03746	3.47046	1.9551	2.3609	2.50714	4.08708	3.42394	2.17201	2.18759	2.62449	2.73465	2.12042	2.00565	1.91514	2.41642	2.12503	2.41507	2.02453	2.4124	1.94672	1.89053	2.68275	3.51735
2.07001	1.89703	2.2948	1.75445	2.21242	2.48876	2.78834	2.24392	2.0443	3.48279	1.94691	2.36838	2.48478	4.06285	3.4306	2.19659	2.18728	2.6347	2.72487	2.11741	1.98482	1.92063	2.4179	2.12152	2.4118	2.03594	2.42034	1.93928	1.89883	2.6722	3.52637
2.06792	1.91067	2.3003	1.75678	2.21268	2.47944	2.79609	2.2531	2.05493	3.5248	1.94706	2.35221	2.48115	4.04689	3.44268	2.20989	2.1819	2.64036	2.72518	2.12297	1.97985	1.91254	2.4204	2.12718	2.4011	2.04849	2.42453	1.93861	1.90218	2.67686	3.52182
2.06743	1.9161	2.30284	1.76717	2.21174	2.47684	2.79393	2.26828	2.06819	3.54751	1.935	2.36043	2.49161	4.03477	3.42665	2.22741	2.17919	2.65303	2.72954	2.13087	1.97603	1.90337	2.40606	2.13743	2.40383	2.05576	2.42887	1.944	1.90848	2.66533	3.52591
2.06701	1.91719	2.32861	1.77648	2.20936	2.4622	2.79355	2.26857	2.05919	3.54286	1.9219	2.35387	2.49192	4.03161	3.39886	2.24367	2.17404	2.65764	2.72963	2.12936	1.97641	1.90478	2.3967	2.14307	2.40977	2.05462	2.43576	1.95275	1.91905	2.67295	3.53154
2.06737	1.90549	2.33908	1.77341	2.20677	2.46612	2.79442	2.26403	2.04375	3.53909	1.92914	2.36497	2.48666	4.03748	3.3674	2.26245	2.18395	2.6698	2.73966	2.13308	1.97169	1.91279	2.38182	2.14283	2.41584	2.06382	2.43959	1.95086	1.91794	2.68302	3.55296
2.07613	1.90366	2.356	1.77032	2.19925	2.47929	2.80573	2.26589	2.05602	3.5687	1.93187	2.3766	2.49383	4.05979	3.34505	2.28165	2.18602	2.6789	2.75009	2.12399	1.96496	1.9171	2.38269	2.14049	2.41855	2.07709	2.44372	1.95425	1.92697	2.69277	3.56197
2.10274	1.90796	2.35953	1.77462	2.19298	2.47577	2.81422	2.26959	2.06395	3.57003	1.92731	2.37862	2.50277	4.05283	3.34659	2.29828	2.19584	2.68547	2.76239	2.10484	1.96571	1.91991	2.37407	2.14178	2.42012	2.08074	2.44069	1.95516	1.93516	2.68657	3.55489
2.11212	1.90963	2.36793	1.77396	2.19804	2.47778	2.82154	2.29219	2.06718	3.56726	1.93048	2.38315	2.52448	4.04487	3.34857	2.30034	2.20118	2.69658	2.77111	2.10792	1.9698	1.93322	2.36755	2.14933	2.42223	2.07705	2.44478	1.97035	1.94566	2.70593	3.56196
2.12087	1.90492	2.36389	1.78075	2.2022	2.48365	2.82122	2.28747	2.0787	3.58068	1.92501	2.3806	2.53048	4.05988	3.36192	2.30076	2.19341	2.70113	2.76687	2.12384	1.96606	1.94459	2.35745	2.18941	2.4365	2.08835	2.44308	1.97523	1.93505	2.71807	3.56505
2.12079	1.90008	2.36299	1.79041	2.19684	2.49124	2.82683	2.29269	2.08549	3.56749	1.92754	2.3877	2.53481	4.07487	3.37021	2.31413	2.18717	2.69616	2.76603	2.14185	1.98425	1.95056	2.33977	2.20581	2.44134	2.08787	2.45267	1.97592	1.92323	2.72637	3.56537
2.11584	1.88635	2.36745	1.79314	2.18598	2.48471	2.82502	2.28934	2.1076	3.5605	1.93113	2.38075	2.53543	4.06514	3.38343	2.30853	2.1767	2.69914	2.75698	2.17448	1.99244	1.95522	2.31489	2.20776	2.44319	2.08312	2.43924	1.98455	1.91997	2.72214	3.54403
2.11993	1.8842	2.37609	1.80109	2.17597	2.49839	2.80591	2.2909	2.11145	3.55138	1.93282	2.37101	2.52815	4.06569	3.39151	2.29948	2.16077	2.71449	2.75258	2.19209	1.98905	1.95425	2.31339	2.2128	2.44391	2.0721	2.43736	1.98724	1.92621	2.7234	3.53287
2.12856	1.86862	2.37158	1.7982	2.17277	2.4978	2.79152	2.3035	2.11905	3.54857	1.9173	2.37997	2.53565	4.07722	3.40753	2.29702	2.15838	2.73154	2.75567	2.20384	1.9848	1.95553	2.31769	2.22479	2.43632	2.07028	2.43187	1.99045	1.93192	2.72352	3.5104
2.12768	1.86525	2.36453	1.79296	2.16726	2.50263	2.79649	2.32486	2.12364	3.53458	1.91255	2.38893	2.54828	4.07236	3.39824	2.29093	2.15785	2.73492	2.75664	2.20832	2.00128	1.97014	2.31508	2.23708	2.43553	2.06921	2.44887	1.99969	1.93326	2.72678	3.45146
2.12193	1.86782	2.35462	1.79167	2.1639	2.4972	2.79997	2.32726	2.12085	3.52528	1.9369	2.38202	2.54075	4.05973	3.38504	2.29469	2.15087	2.74509	2.74783	2.22276	2.00408	1.96454	2.30794	2.25304	2.44486	2.0663	2.46702	2.02074	1.93572	2.71887	3.43073
2.13398	1.87728	2.36034	1.78245	2.16729	2.50155	2.80286	2.33731	2.1284	3.5082	1.94019	2.38265	2.53598	4.03168	3.37638	2.30147	2.14242	2.75809	2.75103	2.22405	2.00944	1.9742	2.2994	2.25589	2.4554	2.06024	2.46136	2.03043	1.93498	2.73428	3.41715
2.13529	1.8765	2.37187	1.79023	2.17805	2.52969	2.81153	2.35799	2.12225	3.47765	1.94418	2.38719	2.5384	4.009	3.38073	2.29579	2.119	2.75772	2.75153	2.22845	2.01622	1.99469	2.30032	2.25974	2.45937	2.06021	2.47508	2.02825	1.91901	2.73653	3.41082
2.14104	1.88598	2.35877	1.79693	2.17125	2.55645	2.83277	2.38051	2.12373	3.44987	1.95693	2.38981	2.54651	3.99867	3.39433	2.29233	2.10639	2.75739	2.7426	2.2312	2.02443	2.00819	2.30147	2.25909	2.46246	2.06547	2.47943	2.02415	1.91325	2.73233	3.40038
2.14203	1.87765	2.36049	1.80837	2.16463	2.56456	2.83521	2.37969	2.12631	3.4245	1.95322	2.38773	2.54616	4.00159	3.41098	2.30395	2.10283	2.75695	2.7378	2.23989	2.02557	2.00914	2.30487	2.27198	2.47169	2.05999	2.49063	2.03908	1.91706	2.7448	3.3883
2.1326	1.88558	2.35611	1.81308	2.15386	2.54741	2.83925	2.4018	2.13393	3.41121	1.95119	2.37116	2.53437	3.98263	3.42886	2.32405	2.10545	2.7643	2.73339	2.246	2.02272	2.00833	2.31024	2.28361	2.48505	2.06033	2.48877	2.0542	1.91669	2.73123	3.36906
2.13787	1.89791	2.36177	1.80427	2.16029	2.54071	2.84437	2.42918	2.14624	3.40984	1.9482	2.36496	2.55158	3.93958	3.44899	2.31148	2.10399	2.76389	2.70759	2.26538	2.02523	2.00462	2.29646	2.2863	2.48575	2.05497	2.47891	2.05868	1.90769	2.74022	3.33165
2.14406	1.89893	2.3624	1.82729	2.17793	2.5594	2.85299	2.43847	2.14509	3.40459	1.93977	2.36608	2.55454	3.92886	3.45217	2.31264	2.10354	2.76544	2.69937	2.30351	2.02926	1.98975	2.29353	2.28216	2.47624	2.05487	2.45489	2.05849	1.90517	2.76019	3.28378
2.14636	1.8928	2.35792	1.84783	2.19492	2.57416	2.8583	2.43117	2.16293	3.41953	1.93819	2.3801	2.56528	3.92015	3.44716	2.30982	2.10144	2.76049	2.70886	2.32662	2.03285	1.99234	2.29244	2.27505	2.48209	2.05813	2.43679	2.06453	1.90208	2.76402	3.27609
2.15264	1.88578	2.35491	1.87458	2.19838	2.61125	2.8684	2.4441	2.17704	3.42876	1.95753	2.38594	2.58163	3.90321	3.46573	2.31571	2.08248	2.75832	2.71268	2.34541	2.05478	1.98711	2.29246	2.28485	2.49747	2.07553	2.44053	2.05607	1.90351	2.76652	3.26466
2.16104	1.88266	2.35632	1.87919	2.20106	2.64302	2.87785	2.45858	2.18127	3.4295	1.97188	2.38869	2.58945	3.90008	3.47664	2.33832	2.06609	2.76764	2.70138	2.34945	2.07418	1.98895	2.28672	2.28941	2.51584	2.09661	2.4338	2.06136	1.89585	2.76507	3.26507
2.15684	1.88002	2.35965	1.88683	2.2044	2.65008	2.87783	2.47944	2.18248	3.4125	1.98868	2.38643	2.59325	3.89232	3.47979	2.33914	2.06147	2.77803	2.69617	2.34811	2.08691	1.99466	2.29085	2.2945	2.52367	2.12299	2.41577	2.05875	1.8939	2.78216	3.25249
2.15958	1.87959	2.35799	1.93523	2.2168	2.6537	2.87491	2.49595	2.17495	3.4056	2.00433	2.38961	2.59705	3.8992	3.46758	2.34863	2.06783	2.77267	2.69167	2.36198	2.088	2.00127	2.29195	2.29174	2.52563	2.1288	2.40509	2.06512	1.89265	2.7947	3.25024
2.16514	1.87332	2.33981	1.95209	2.22206	2.67066	2.86618	2.52425	2.1789	3.40987	2.00718	2.39375	2.60486	3.90771	3.48624	2.33768	2.06483	2.76564	2.6786	2.36714	2.09267	1.99833	2.29577	2.29053	2.52479	2.12476	2.39817	2.1004	1.89213	2.79308	3.24697
2.15842	1.8806	2.33445	1.98957	2.2296	2.65703	2.86963	2.52569	2.17987	3.40818	2.00997	2.39368	2.61761	3.89828	3.51007	2.35837	2.04909	2.76808	2.65829	2.36774	2.10901	2.00009	2.26749	2.2937	2.51654	2.11536	2.38609	2.11548	1.87804	2.78859	3.25373
2.14246	1.88686	2.32458	2.02273	2.23633	2.64649	2.90281	2.52887	2.17701	3.4121	2.00806	2.376	2.62923	3.86187	3.53034	2.38421	2.04484	2.76789	2.65246	2.37753	2.10991	2.00444	2.28106	2.29173	2.51525	2.11272	2.39158	2.13116	1.87448	2.78864	3.24401
2.13484	1.89313	2.31505	2.08916	2.23189	2.65583	2.91986	2.52288	2.17135	3.40308	2.00903	2.36585	2.63753	3.85836	3.53229	2.38853	2.02404	2.77675	2.65242	2.39506	2.12036	2.0149	2.28046	2.29253	2.52669	2.11468	2.40902	2.14425	1.87727	2.766	3.25943
2.1433	1.88566	2.30882	2.16319	2.22877	2.65333	2.93706	2.51494	2.16103	3.40295	2.01739	2.36155	2.64185	3.8712	3.5485	2.41515	2.02527	2.8121	2.6351	2.39922	2.12743	2.01558	2.28314	2.29821	2.5248	2.11551	2.42476	2.14435	1.88915	2.75081	3.25822
2.16191	1.88274	2.31067	2.20637	2.24841	2.66305	2.95823	2.51178	2.16148	3.39376	2.00609	2.36028	2.64188	3.88839	3.58021	2.42289	2.01594	2.81324	2.59346	2.41328	2.13521	2.00517	2.2626	2.29805	2.5138	2.09752	2.44285	2.14721	1.88792	2.73521	3.25846
2.1768	1.88616	2.30565	2.23745	2.27721	2.67874	2.97323	2.52426	2.14666	3.39526	2.0016	2.36814	2.64967	3.91813	3.59605	2.44733	2.01124	2.81949	2.58696	2.42471	2.13409	2.00014	2.22957	2.3044	2.52226	2.08408	2.4686	2.16749	1.88629	2.73815	3.25527
2.1789	1.8851	2.3231	2.23957	2.27832	2.68623	2.99221	2.52352	2.15386	3.37545	1.99744	2.36951	2.64092	3.94884	3.60497	2.4685	2.01503	2.82892	2.56363	2.44894	2.137	1.99748	2.21391	2.308	2.49809	2.08611	2.49185	2.18819	1.87822	2.74818	3.26406
2.178	1.89127	2.31575	2.24722	2.27932	2.68468	2.99876	2.52802	2.13955	3.36415	1.99527	2.35648	2.64429	3.97321	3.61881	2.49174	2.0096	2.83899	2.52823	2.45819	2.15113	1.99843	2.21131	2.3036	2.49524	2.09566	2.5028	2.21143	1.87998	2.76293	3.2827
2.17707	1.89277	2.3024	2.27741	2.27922	2.67273	3.00724	2.54967	2.14259	3.35725	1.98866	2.34858	2.63255	4.00086	3.64978	2.49384	2.0085	2.83619	2.50814	2.46046	2.16477	1.99938	2.22371	2.29902	2.4924	2.10103	2.52	2.2213	1.87972	2.75735	3.30378
2.19466	1.88588	2.3051	2.30221	2.28343	2.67851	3.0111	2.5621	2.14543	3.35237	1.99406	2.34819	2.6253	4.01629	3.67608	2.50704	2.00927	2.82066	2.50756	2.48272	2.17954	1.9903	2.23461	2.30002	2.47261	2.10995	2.5366	2.22182	1.88022	2.7428	3.3025
2.20807	1.8607	2.30504	2.31085	2.29269	2.67798	3.01298	2.60444	2.13373	3.34195	1.99819	2.3435	2.63383	4.02259	3.68821	2.51105	2.00205	2.78943	2.51442	2.51667	2.1853	1.98295	2.22396	2.29743	2.46507	2.11252	2.55639	2.219	1.88915	2.72921	3.30476
2.21448	1.86441	2.30648	2.3131	2.30263	2.66921	3.01244	2.61168	2.13245	3.32918	2.00831	2.33086	2.64227	4.06364	3.68586	2.49501	2.00896	2.77408	2.50636	2.54574	2.18357	1.98741	2.20241	2.29885	2.46332	2.10218	2.57568	2.23064	1.89742	2.72882	3.29947
2.232	1.85819	2.31246	2.32772	2.2891	2.66183	3.00662	2.62172	2.13045	3.33205	2.0138	2.32096	2.64255	4.09052	3.70059	2.47698	2.01047	2.76725	2.51	2.5638	2.18803	1.98524	2.20673	2.30874	2.46653	2.0969	2.5927	2.22491	1.90424	2.73992	3.28682
2.23254	1.86784	2.32699	2.33566	2.26284	2.66167	2.99012	2.63081	2.12713	3.32783	2.01617	2.32741	2.65267	4.10646	3.6925	2.47095	2.0061	2.72951	2.50012	2.56351	2.19085	1.98429	2.19537	2.31491	2.47066	2.08894	2.60727	2.22456	1.91022	2.75146	3.26237
2.24126	1.8733	2.33108	2.34186	2.26427	2.68203	2.97902	2.65532	2.13113	3.32228	2.01824	2.33143	2.62639	4.13612	3.68661	2.47971	1.99828	2.71737	2.48808	2.56242	2.2045	2.00243	2.18952	2.31106	2.47373	2.08226	2.64407	2.2348	1.91039	2.77019	3.25314
2.24197	1.88228	2.31536	2.3416	2.27542	2.70892	2.96287	2.66502	2.1294	3.30105	2.01613	2.32875	2.61568	4.15502	3.75278	2.49926	1.99361	2.70133	2.49954	2.56307	2.2092	2.00675	2.19524	2.29049	2.47074	2.08482	2.65704	2.24445	1.90555	2.77665	3.23656
2.24675	1.89331	2.31416	2.35848	2.28275	2.71955	2.94998	2.67644	2.14183	3.28423	2.00899	2.3105	2.59766	4.1513	3.81146	2.51334	1.98727	2.67762	2.49651	2.567	2.21137	2.01344	2.20199	2.27012	2.46917	2.08788	2.65608	2.24988	1.90932	2.78366	3.23861
2.24495	1.89455	2.31711	2.37822	2.27713	2.73384	2.92063	2.68543	2.1483	3.26384	2.02141	2.3107	2.59522	4.16377	3.85056	2.52164	1.99159	2.68152	2.48103	2.5695	2.22241	2.00623	2.20965	2.28067	2.46635	2.09256	2.68731	2.25599	1.9169	2.80143	3.23505
2.25106	1.90489	2.32178	2.38803	2.27937	2.76114	2.8943	2.68629	2.15271	3.27649	2.01986	2.31366	2.59283	4.19233	3.86648	2.54086	1.98638	2.67908	2.4334	2.56386	2.22972	2.01501	2.22488	2.28806	2.47726	2.09413	2.73976	2.25059	1.94303	2.81986	3.246
2.25459	1.90147	2.33784	2.39551	2.27292	2.79355	2.87319	2.69468	2.15894	3.25497	2.01343	2.31939	2.59987	4.21577	3.88202	2.57098	1.97123	2.6802	2.42443	2.58154	2.23963	2.01869	2.2404	2.27397	2.49553	2.0924	2.78832	2.24616	1.9619	2.80565	3.23598
2.24651	1.90441	2.3331	2.42009	2.26242	2.8299	2.88239	2.69603	2.16493	3.2661	2.00282	2.31941	2.59797	4.24748	3.87928	2.5983	1.95826	2.67622	2.44046	2.60147	2.23735	2.02737	2.24274	2.28244	2.51779	2.09342	2.82768	2.26199	1.97149	2.81251	3.24609
2.24784	1.91027	2.33938	2.44163	2.23379	2.85948	2.88459	2.69513	2.16729	3.26819	1.99609	2.32415	2.59696	4.27805	3.87856	2.6014	1.95463	2.68636	2.44525	2.61169	2.24448	2.02892	2.22748	2.2919	2.54108	2.09786	2.87346	2.26679	1.96784	2.81155	3.24438
2.25424	1.92211	2.34011	2.45286	2.19795	2.88227	2.90251	2.69615	2.15851	3.24911	1.99583	2.31461	2.59251	4.2893	3.88932	2.61091	1.95231	2.69017	2.44225	2.61518	2.27456	2.03538	2.21506	2.30175	2.57161	2.09511	2.91587	2.26965	1.97633	2.8197	3.25113
2.24085	1.93229	2.3284	2.45259	2.17874	2.88433	2.90909	2.69479	2.15897	3.23055	1.99844	2.30252	2.572	4.29901	3.92072	2.62298	1.9569	2.69723	2.5019	2.60924	2.29208	2.0362	2.20354	2.29893	2.58004	2.09423	2.95836	2.27627	1.97073	2.82741	3.24949
2.2498	1.94224	2.31236	2.48534	2.18851	2.89526	2.91022	2.6957	2.15859	3.21916	2.00396	2.30357	2.56788	4.29152	3.94631	2.62816	1.95075	2.71289	2.54025	2.61572	2.29426	2.03078	2.19202	2.30337	2.58558	2.08938	3.00375	2.278	1.96515	2.821	3.23557
2.25987	1.94768	2.31825	2.5101	2.18943	2.88115	2.89921	2.69328	2.15372	3.22078	2.0071	2.29913	2.55228	4.28558	3.95063	2.64236	1.9563	2.72058	2.54949	2.62016	2.29306	2.03281	2.19303	2.30183	2.61655	2.09569	3.04522	2.27789	1.95692	2.83753	3.21203
2.2599	1.93403	2.32072	2.52385	2.18133	2.89735	2.88942	2.69753	2.15759	3.21058	1.99185	2.30102	2.5383	4.30607	3.94733	2.6636	1.95602	2.71837	2.54719	2.6236	2.28918	2.03757	2.19171	2.29799	2.70841	2.09476	3.08118	2.29526	1.9585	2.83798	3.20704
2.26324	1.92851	2.31528	2.5223	2.16609	2.88748	2.87651	2.69109	2.17522	3.1737	1.9964	2.2974	2.5263	4.31272	3.93245	2.6673	1.95318	2.70134	2.55104	2.62875	2.28328	2.04226	2.19182	2.30944	2.73423	2.0888	3.10036	2.30149	1.96442	2.84196	3.22518
2.26939	1.91456	2.31432	2.51799	2.14816	2.89141	2.83323	2.69695	2.18843	3.15076	1.99573	2.30244	2.49946	4.32157	3.9136	2.68273	1.94089	2.69615	2.55004	2.63383	2.29068	2.0455	2.19998	2.31533	2.74046	2.0917	3.12453	2.3191	1.95899	2.83809	3.28193
2.27076	1.90465	2.31151	2.51967	2.14019	2.89792	2.80804	2.70732	2.19189	3.14735	1.99297	2.34166	2.50283	4.3359	3.90334	2.69051	1.94034	2.69662	2.56015	2.63606	2.29357	2.06139	2.2	2.32045	2.75985	2.09885	3.16457	2.32201	1.96766	2.83147	3.34443
2.28746	1.91213	2.3184	2.52096	2.13744	2.90632	2.77447	2.71699	2.19804	3.13459	2.00271	2.35221	2.50926	4.36762	3.90182	2.71329	1.96366	2.67282	2.56045	2.64816	2.29749	2.05652	2.19716	2.32377	2.75884	2.09442	3.21663	2.33326	1.96927	2.8444	3.37405
2.30601	1.90586	2.31054	2.52717	2.13908	2.92869	2.74929	2.71903	2.20216	3.13994	1.99889	2.36172	2.50864	4.36242	3.9135	2.71585	1.96978	2.66418	2.55959	2.65762	2.30937	2.069	2.19126	2.32028	2.79024	2.10049	3.24919	2.3471	1.98872	2.8377	3.38893
2.30279	1.89627	2.3216	2.53053	2.13872	2.94664	2.73941	2.74645	2.20742	3.14544	2.00231	2.36849	2.49444	4.36534	3.90798	2.72657	1.96886	2.68973	2.56196	2.64841	2.30664	2.07326	2.18325	2.3147	2.83347	2.09653	3.29572	2.35368	1.99175	2.85094	3.39618
2.30574	1.88726	2.31843	2.53698	2.14522	2.95738	2.73459	2.75193	2.22508	3.15914	1.99873	2.37562	2.4875	4.37064	3.91389	2.72983	1.95982	2.69199	2.55668	2.67071	2.31228	2.08098	2.18423	2.29589	2.90224	2.0995	3.34894	2.3519	1.99166	2.86102	3.39988
2.30102	1.88806	2.32394	2.5456	2.14133	2.96701	2.72467	2.7521	2.22495	3.1712	1.99294	2.37468	2.49907	4.37727	3.9437	2.73451	1.94889	2.70039	2.57271	2.67376	2.31754	2.086	2.19934	2.28588	2.95053	2.09585	3.35781	2.34686	1.99759	2.84779	3.39062
2.30022	1.88462	2.32364	2.56642	2.14518	2.97989	2.70714	2.75466	2.21072	3.15219	1.99667	2.38101	2.51117	4.38531	3.96313	2.72673	1.95795	2.69455	2.57072	2.68453	2.32484	2.08217	2.19743	2.27319	2.97474	2.10419	3.38965	2.33605	1.99764	2.85551	3.39759
2.30831	1.88406	2.32862	2.57709	2.14902	2.97103	2.69253	2.75049	2.21161	3.14302	2.00183	2.40391	2.51965	4.39137	3.96031	2.727	1.96332	2.70525	2.57394	2.71735	2.32446	2.08491	2.22065	2.26692	3.04829	2.09278	3.41721	2.33274	2.00483	2.86071	3.41757
2.304	1.89335	2.32674	2.58921	2.1477	2.97407	2.65646	2.74401	2.20229	3.14859	2.00432	2.40953	2.52369	4.4287	3.97208	2.72209	1.96675	2.72203	2.58813	2.73282	2.33607	2.10265	2.22834	2.27248	3.15693	2.08678	3.45638	2.33642	1.99864	2.86926	3.43459
2.30459	1.89033	2.34166	2.61076	2.14251	2.97783	2.65216	2.73683	2.19519	3.14509	2.00179	2.40265	2.52415	4.4471	3.99164	2.72011	1.96567	2.71402	2.58645	2.74588	2.34117	2.10832	2.23678	2.26964	3.22966	2.0928	3.48642	2.33992	2.00346	2.88984	3.46149
2.29868	1.89502	2.34658	2.63331	2.14228	2.98592	2.66372	2.73106	2.19297	3.15031	2.00709	2.39619	2.53663	4.462	4.00512	2.72016	1.96265	2.68937	2.58347	2.75635	2.3465	2.10689	2.25179	2.25814	3.24481	2.08909	3.50223	2.35401	2.00585	2.8989	3.46848
2.30202	1.89102	2.34232	2.6393	2.15401	2.99558	2.67529	2.73571	2.1947	3.15234	2.00893	2.39937	2.5405	4.4856	4.01512	2.7169	1.96959	2.67411	2.57413	2.76249	2.34709	2.09967	2.27489	2.26982	3.2596	2.0725	3.511	2.36247	2.0047	2.91336	3.47639
2.30338	1.89288	2.31662	2.67512	2.15719	3.0127	2.67564	2.72869	2.19377	3.15716	2.01691	2.40176	2.53949	4.50948	4.02618	2.71831	1.97232	2.68418	2.56545	2.76903	2.35866	2.08621	2.28121	2.28457	3.27826	2.06702	3.52627	2.37883	2.00737	2.95137	3.51039
2.3193	1.89932	2.29493	2.71692	2.15759	3.01203	2.67148	2.72365	2.1943	3.15368	2.02006	2.41578	2.54172	4.52031	4.03715	2.73922	1.97758	2.69313	2.55507	2.76937	2.36207	2.08552	2.2764	2.29503	3.32821	2.07425	3.53293	2.38019	2.00035	2.97733	3.5933
2.33507	1.89973	2.29196	2.75075	2.1582	3.00949	2.65929	2.71179	2.19148	3.14604	2.01933	2.43147	2.5418	4.51455	4.03636	2.73669	1.99047	2.6908	2.55787	2.77632	2.36082	2.07267	2.28726	2.29984	3.36623	2.07152	3.56261	2.38443	1.99605	2.99067	3.59491
2.35312	1.90497	2.30129	2.76532	2.15687	3.01644	2.63605	2.70591	2.18874	3.12664	2.02	2.43808	2.54737	4.52623	4.02756	2.74516	2.00052	2.69371	2.56314	2.77662	2.36034	2.07293	2.28928	2.30189	3.43908	2.06612	3.57813	2.38828	1.99343	2.99423	3.58095
2.35946	1.90273	2.29491	2.77826	2.17144	3.02902	2.61636	2.71369	2.18842	3.10006	2.02397	2.45766	2.53741	4.54783	4.01627	2.74353	1.99365	2.70804	2.56455	2.79099	2.35992	2.07537	2.27817	2.30572	3.50244	2.06376	3.59326	2.38865	1.99321	3.00131	3.56866
2.3611	1.89653	2.28654	2.79237	2.17029	3.04307	2.60305	2.71367	2.17934	3.09552	2.02345	2.46854	2.52582	4.54084	4.00719	2.75832	1.99573	2.72022	2.56832	2.8046	2.35406	2.07726	2.28093	2.32596	3.56104	2.05765	3.5988	2.404	1.99669	3.01849	3.58317
2.37798	1.88965	2.28285	2.80232	2.18013	3.06753	2.58572	2.70472	2.17635	3.10449	2.00746	2.47379	2.5309	4.54289	4.013	2.75946	1.9929	2.72035	2.57018	2.79804	2.35039	2.08557	2.29255	2.33245	3.60018	2.05675	3.60533	2.40562	1.9952	3.01144	3.58162
2.37331	1.89897	2.27396	2.80067	2.18264	3.07318	2.58578	2.70301	2.1685	3.07858	2.00617	2.48582	2.524	4.54856	4.0275	2.77828	1.98978	2.70876	2.5665	2.803	2.36707	2.08479	2.29761	2.32781	3.61212	2.05779	3.61044	2.41271	1.99038	3.01831	3.61825
2.36717	1.89665	2.26302	2.80677	2.19026	3.06813	2.59205	2.69869	2.16966	3.06015	2.01201	2.48368	2.52169	4.55813	4.06513	2.79586	1.99194	2.68185	2.57328	2.80484	2.37439	2.07824	2.2928	2.30031	3.62836	2.06538	3.6217	2.41828	1.99685	3.05655	3.74274
2.35405	1.90149	2.26121	2.82156	2.19635	3.08284	2.57755	2.67932	2.16549	3.03816	2.02245	2.48304	2.52319	4.56591	4.08539	2.80056	1.99077	2.67684	2.58353	2.80016	2.37702	2.07306	2.30107	2.28761	3.67991	2.0645	3.63857	2.41727	1.99042	3.09037	3.82805
2.35223	1.90492	2.26523	2.83551	2.20112	3.10368	2.58297	2.65093	2.14986	3.01194	2.05548	2.47114	2.51673	4.57895	4.10825	2.8054	1.98187	2.67709	2.5994	2.78679	2.37148	2.05783	2.31106	2.2821	3.77325	2.05927	3.63527	2.40844	1.9893	3.11325	3.89365
2.3666	1.91293	2.2796	2.84069	2.20791	3.11111	2.57892	2.61942	2.15169	3.01798	2.08683	2.47695	2.51399	4.62938	4.11021	2.81049	1.98505	2.67482	2.60908	2.79117	2.37915	2.0543	2.30948	2.27099	3.83823	2.06998	3.62981	2.4214	1.9953	3.12129	4.13943
2.37281	1.91074	2.27239	2.84462	2.22765	3.10388	2.57317	2.60729	2.16048	3.03938	2.08385	2.48948	2.50589	4.67103	4.0881	2.80653	1.99926	2.68094	2.61731	2.78719	2.38545	2.04864	2.30634	2.27063	3.87715	2.07646	3.62993	2.42376	1.9968	3.13871	4.40431
2.38526	1.90789	2.25665	2.85833	2.25229	3.09919	2.56419	2.60821	2.16665	3.04101	2.07059	2.51122	2.52322	4.69214	4.06336	2.81031	2.01856	2.69556	2.63715	2.7885	2.39677	2.03424	2.31697	2.26941	3.95199	2.08635	3.6304	2.43783	2.00055	3.14688	4.46903
2.39145	1.90908	2.25619	2.86117	2.27248	3.09271	2.554	2.60385	2.15286	3.03874	2.06862	2.52782	2.51911	4.70541	4.05641	2.79484	2.02242	2.70023	2.64203	2.78616	2.40936	2.02869	2.3375	2.27369	4.14272	2.10396	3.6424	2.45845	2.01124	3.13936	4.745
2.39885	1.91345	2.25987	2.86038	2.3042	3.11122	2.55201	2.6057	2.14534	3.04739	2.0612	2.53888	2.51898	4.70758	4.0411	2.78267	2.02884	2.73461	2.65677	2.78927	2.41102	2.03504	2.35717	2.26893	4.27662	2.12211	3.65491	2.47293	2.01581	3.14328	5.27427
2.40512	1.93312	2.25662	2.85892	2.31985	3.11805	2.55148	2.61555	2.14079	3.04652	2.04995	2.5473	2.51766	4.71556	4.03616	2.75992	2.02711	2.75713	2.67211	2.79853	2.40863	2.04466	2.37571	2.27899	4.34372	2.12757	3.66084	2.47665	2.02347	3.15638	5.71808
2.39822	1.92634	2.2658	2.86068	2.34386	3.12909	2.54661	2.60505	2.14185	3.04737	2.05367	2.55657	2.52176	4.73297	4.02819	2.76381	2.02614	2.78367	2.69928	2.82176	2.41526	2.05495	2.39747	2.2982	4.36713	2.14115	3.66585	2.46984	2.03398	3.19908	5.8503
2.40497	1.92504	2.27774	2.85044	2.34782	3.13563	2.54864	2.59288	2.15595	3.04882	2.05079	2.55157	2.53301	4.75608	3.99649	2.76393	2.05339	2.81571	2.70218	2.81808	2.41515	2.05837	2.3994	2.3032	4.40539	2.14603	3.66247	2.46312	2.03763	3.23426	5.95877
2.42798	1.94061	2.30252	2.85327	2.35086	3.13838	2.55696	2.58046	2.15803	3.04954	2.04426	2.54808	2.54719	4.76702	3.99607	2.76387	2.06303	2.83263	2.70614	2.81433	2.41538	2.07338	2.41948	2.30486	4.44251	2.13999	3.65566	2.46517	2.03217	3.24638	6.19739
2.45465	1.93991	2.30081	2.84861	2.35389	3.12683	2.55804	2.56632	2.1649	3.03242	2.04246	2.54195	2.54651	4.78286	4.02251	2.74324	2.06772	2.83955	2.73584	2.79983	2.43013	2.07047	2.42722	2.30937	4.4897	2.13035	3.67064	2.46789	2.03709	3.23832	6.43072
2.4636	1.94498	2.29373	2.83425	2.36242	3.10143	2.57475	2.53755	2.1767	3.0355	2.02635	2.55171	2.54545	4.82503	4.0366	2.73511	2.07873	2.86423	2.72726	2.79493	2.44205	2.07269	2.44117	2.31	4.54227	2.13234	3.69829	2.46099	2.04063	3.26699	6.51392
2.46819	1.94002	2.27743	2.81988	2.37804	3.10403	2.59351	2.51536	2.18426	3.02981	2.01455	2.57201	2.55259	4.87692	4.03354	2.70898	2.08973	2.88778	2.72034	2.79632	2.45203	2.0765	2.43199	2.31426	4.61369	2.1322	3.72312	2.48518	2.04465	3.28712	6.53881
2.49696	1.94185	2.26802	2.8155	2.40002	3.1137	2.58398	2.51891	2.20348	3.04532	2.02005	2.58878	2.54433	4.89561	4.04468	2.68529	2.10784	2.90711	2.71841	2.77798	2.44617	2.07362	2.44319	2.29787	4.79336	2.16799	3.72362	2.49594	2.05088	3.31368	6.61068
2.5045	1.9402	2.27087	2.7861	2.4076	3.11457	2.56453	2.51726	2.21377	3.04935	2.01795	2.60251	2.55194	4.97576	4.07507	2.66254	2.12243	2.92196	2.71283	2.76738	2.44815	2.07947	2.43915	2.28972	4.92253	2.23421	3.72332	2.51886	2.05105	3.35829	6.78081
2.50072	1.94583	2.25753	2.77089	2.41105	3.11284	2.55835	2.51313	2.21462	3.04721	2.02937	2.60959	2.58064	5.09456	4.09005	2.641	2.15004	2.9326	2.71388	2.77369	2.43655	2.0941	2.43789	2.27517	4.97518	2.25374	3.72462	2.52036	2.05804	3.39359	6.99357
2.50272	1.93993	2.2549	2.76314	2.41137	3.1143	2.54954	2.51502	2.2214	3.06395	2.0322	2.62615	2.58614	5.20374	4.07621	2.64969	2.17538	2.89882	2.71291	2.76324	2.41657	2.0928	2.43433	2.27644	5.01927	2.25241	3.72446	2.51571	2.06036	3.44912	7.21485
2.52149	1.93369	2.26174	2.7455	2.43195	3.09759	2.54136	2.51852	2.22201	3.06619	2.03624	2.64453	2.59533	5.27969	4.05262	2.65326	2.18978	2.88042	2.71606	2.76922	2.42036	2.09356	2.4341	2.2719	5.07141	2.25949	3.71672	2.51771	2.05631	3.47708	7.4119
2.54113	1.93738	2.26857	2.72406	2.47212	3.11059	2.5325	2.51223	2.23266	3.06328	2.03433	2.65828	2.58174	5.34893	4.06605	2.66621	2.19114	2.86926	2.71002	2.77488	2.42512	2.0864	2.44202	2.27078	5.12055	2.26934	3.70713	2.53389	2.05468	3.49737	7.52159
2.5606	1.93686	2.2564	2.72481	2.50547	3.10721	2.52384	2.51546	2.21987	3.06862	2.03927	2.6601	2.57805	5.46798	4.08635	2.66651	2.19127	2.87638	2.69727	2.7757	2.42515	2.08651	2.4457	2.28178	5.14206	2.27687	3.69172	2.54012	2.05513	3.54453	7.62863
2.59436	1.94526	2.25584	2.71297	2.54864	3.11183	2.51308	2.51965	2.23098	3.07061	2.039	2.65811	2.57046	5.65805	4.08546	2.67156	2.20381	2.87004	2.70191	2.77306	2.41785	2.09346	2.45346	2.27773	5.1447	2.27276	3.67919	2.5397	2.06237	3.61155	7.75299
2.60573	1.939	2.26072	2.69762	2.56138	3.12157	2.51421	2.50399	2.22846	3.07384	2.03779	2.66507	2.56558	5.79398	4.06843	2.67908	2.21114	2.85552	2.70284	2.78321	2.40494	2.09749	2.46285	2.27092	5.16187	2.2679	3.67181	2.53786	2.06399	3.65676	7.89479
2.61116	1.94	2.27109	2.69696	2.57111	3.13274	2.51786	2.47675	2.22412	3.07874	2.04078	2.66886	2.57139	5.87638	4.06906	2.68684	2.21654	2.87465	2.69318	2.79711	2.40215	2.10302	2.47669	2.25655	5.20675	2.28208	3.65078	2.53429	2.06556	3.70022	8.01583
2.61019	1.94298	2.28489	2.69574	2.58812	3.14482	2.54194	2.44182	2.21467	3.0746	2.04197	2.67241	2.59051	5.93525	4.0932	2.68084	2.21289	2.89542	2.69928	2.82083	2.40024	2.12006	2.49075	2.251	5.25409	2.29599	3.63464	2.5486	2.06674	3.76204	8.12567
2.64503	1.95209	2.27016	2.68162	2.60246	3.14143	2.58118	2.43392	2.21624	3.06497	2.05207	2.66293	2.60779	6.0222	4.10733	2.68406	2.21092	2.89957	2.70345	2.81752	2.39254	2.13665	2.51341	2.25735	5.29807	2.30041	3.63337	2.55865	2.0693	3.83376	8.20716
2.67551	1.93904	2.2717	2.66389	2.60701	3.14049	2.58696	2.44839	2.21495	3.07349	2.04964	2.66799	2.61027	6.12351	4.10338	2.67679	2.21807	2.91198	2.70283	2.8316	2.38586	2.15158	2.52003	2.29658	5.43373	2.3159	3.62974	2.56226	2.07797	3.86979	8.26324
2.68758	1.93685	2.26298	2.6484	2.62156	3.13563	2.59551	2.44611	2.21984	3.07322	2.04352	2.68598	2.60021	6.23721	4.1146	2.67912	2.21054	2.93391	2.70806	2.85833	2.38368	2.15614	2.52405	2.31982	5.58834	2.32703	3.62559	2.55995	2.07523	3.89753	8.30822
2.7365	1.93129	2.25862	2.6426	2.63007	3.12776	2.6033	2.43016	2.21149	3.07256	2.06146	2.71877	2.62223	6.28778	4.09968	2.68213	2.20471	2.96172	2.70909	2.85425	2.39082	2.13745	2.52839	2.34456	5.68668	2.34118	3.60878	2.56475	2.08224	3.90885	8.34431
2.79378	1.94343	2.25435	2.62043	2.6414	3.12833	2.63973	2.40878	2.20551	3.07598	2.07282	2.72363	2.63914	6.33364	4.05713	2.66714	2.21199	2.9856	2.70195	2.84358	2.40003	2.13242	2.52632	2.35763	5.74626	2.35282	3.58246	2.55858	2.08405	3.91305	8.38638
2.87724	1.93822	2.24221	2.58976	2.65677	3.14687	2.65251	2.37738	2.21151	3.0914	2.06975	2.72874	2.65965	6.3762	4.02369	2.66082	2.22825	3.00919	2.69365	2.83584	2.4195	2.13727	2.50939	2.36575	5.77181	2.37325	3.55655	2.56668	2.08356	3.92326	8.46708
2.92418	1.93911	2.22868	2.57817	2.6656	3.16328	2.67492	2.37874	2.21085	3.10496	2.09849	2.74659	2.6611	6.48332	3.99055	2.64976	2.23139	3.00487	2.68819	2.82886	2.40637	2.15549	2.48898	2.3664	5.79003	2.40116	3.53424	2.57554	2.08078	3.9524	8.5698
2.97648	1.9497	2.22104	2.57068	2.65815	3.20317	2.69619	2.38343	2.20103	3.13478	2.11073	2.75688	2.66416	6.54165	3.96935	2.64582	2.22107	3.01299	2.65624	2.83422	2.39947	2.15698	2.49724	2.35888	5.83672	2.43862	3.51373	2.57591	2.06809	3.99684	8.64915
3.01128	1.95736	2.22312	2.55623	2.65481	3.22966	2.72173	2.38237	2.19785	3.17547	2.10326	2.7585	2.68848	6.57905	3.97859	2.65033	2.21744	3.03296	2.66028	2.83951	2.40723	2.15471	2.54242	2.35643	5.89964	2.50682	3.47338	2.57734	2.05641	4.05239	8.79723
3.03053	1.95822	2.22755	2.53375	2.67416	3.23354	2.75881	2.38528	2.21154	3.19562	2.0934	2.75314	2.71605	6.65568	3.96962	2.64728	2.22069	3.05455	2.65018	2.87159	2.4128	2.16716	2.58719	2.34895	5.95846	2.54422	3.44552	2.57682	2.04102	4.11854	8.89209
3.04202	1.95915	2.2156	2.49986	2.72127	3.23685	2.77571	2.38609	2.2257	3.21656	2.09015	2.75392	2.71244	6.74915	3.98024	2.6404	2.22553	3.0491	2.60177	2.91654	2.40254	2.18239	2.61428	2.3562	6.03695	2.6046	3.40733	2.57583	2.02776	4.19907	8.94333
3.06071	1.96428	2.2109	2.47634	2.76068	3.23759	2.78713	2.39467	2.2264	3.20987	2.09165	2.7627	2.7137	6.82437	3.98607	2.62936	2.22374	3.03512	2.57297	2.94124	2.39071	2.18853	2.64309	2.35819	6.11076	2.63418	3.36762	2.58642	2.02241	4.22877	9.01019
3.12067	1.96191	2.21165	2.47056	2.78571	3.22941	2.81455	2.3969	2.23248	3.20175	2.08634	2.77315	2.722	6.89077	3.97258	2.63332	2.23194	3.04822	2.5862	2.96575	2.38437	2.19357	2.66146	2.37069	6.14199	2.67265	3.3298	2.59122	2.01897	4.24185	9.08183
3.19354	1.97252	2.21478	2.46939	2.82876	3.22331	2.82846	2.40261	2.23716	3.20946	2.10726	2.77254	2.74311	6.95644	3.95536	2.63313	2.22823	3.06132	2.59272	2.9665	2.38502	2.1975	2.67371	2.37041	6.17908	2.7122	3.31004	2.60051	2.02686	4.27415	9.15395
3.27821	1.97244	2.21527	2.47321	2.88055	3.22531	2.86477	2.40406	2.23466	3.20805	2.12135	2.77932	2.73922	7.00939	3.94816	2.6251	2.22328	3.09709	2.57802	2.96275	2.39494	2.20942	2.69147	2.37174	6.22675	2.72247	3.28411	2.60604	2.02516	4.31367	9.19485
3.36993	1.97803	2.22603	2.46849	2.89805	3.22365	2.88659	2.39724	2.2529	3.20433	2.11513	2.77628	2.72728	7.06416	3.93484	2.61063	2.23799	3.16071	2.59063	2.9611	2.39486	2.23054	2.70317	2.36915	6.28839	2.72888	3.27501	2.64509	2.03048	4.3903	9.27912
3.47101	1.96947	2.25862	2.4627	2.90897	3.24357	2.92083	2.40815	2.26143	3.18965	2.11804	2.78915	2.72404	7.10175	3.91525	2.60394	2.24263	3.18423	2.60916	2.9639	2.38826	2.22899	2.7092	2.36807	6.3388	2.75553	3.25283	2.66235	2.03431	4.43719	9.40559
3.58484	1.96535	2.2766	2.46484	2.92567	3.2792	2.9423	2.40312	2.25991	3.19555	2.12538	2.78537	2.74877	7.11418	3.90344	2.5916	2.24563	3.20014	2.6166	2.96695	2.38876	2.23227	2.71544	2.37818	6.4025	2.79351	3.2375	2.64923	2.0289	4.47793	9.54736
3.66247	1.97464	2.29548	2.45821	2.9325	3.32672	2.98484	2.40602	2.25615	3.18003	2.11918	2.78226	2.79356	7.12552	3.90125	2.55914	2.26289	3.19255	2.61705	2.97591	2.38539	2.22398	2.74013	2.38077	6.44209	2.82672	3.22158	2.64394	2.03702	4.52201	9.68748
3.68948	1.97606	2.30414	2.44295	2.93728	3.37339	3.03421	2.41614	2.24759	3.16337	2.12239	2.77824	2.83179	7.14108	3.90985	2.55204	2.26371	3.19227	2.62464	2.97929	2.39511	2.25177	2.76985	2.38759	6.47283	2.86598	3.19788	2.64268	2.02897	4.54957	9.81503
3.69941	1.99961	2.32248	2.42985	2.94789	3.43614	3.05483	2.41059	2.23225	3.10741	2.1272	2.7497	2.85657	7.16474	3.91013	2.55195	2.26139	3.18215	2.63311	2.97448	2.40267	2.25904	2.79868	2.40086	6.49923	2.90205	3.14708	2.64141	2.02923	4.60735	9.89529
3.6946	2.00902	2.3157	2.39627	3.00781	3.52116	3.0685	2.37495	2.23507	3.08145	2.11563	2.74289	2.85786	7.19942	3.92682	2.55898	2.25968	3.15916	2.66522	2.97524	2.42929	2.27383	2.79489	2.40928	6.50234	2.94532	3.11393	2.63501	2.04585	4.66748	9.97545
3.70292	2.01013	2.31324	2.3707	3.05525	3.63168	3.08334	2.36541	2.23708	3.06943	2.12136	2.7364	2.86791	7.2131	3.9096	2.57621	2.27251	3.15709	2.70482	2.9834	2.4428	2.28457	2.79902	2.41697	6.48566	2.95835	3.07511	2.63631	2.04112	4.70312	10.1548
3.72297	2.01223	2.3183	2.35798	3.08139	3.72442	3.10555	2.35996	2.24729	3.07068	2.12184	2.75234	2.89537	7.19664	3.88946	2.57334	2.27092	3.14805	2.72497	3.0122	2.43962	2.28349	2.80476	2.41415	6.50468	2.98078	3.03571	2.64536	2.02823	4.75407	10.3426
3.77613	2.01665	2.32225	2.35129	3.12627	3.76878	3.13038	2.37216	2.2499	3.06911	2.11772	2.74508	2.94206	7.1805	3.87376	2.58337	2.26434	3.16242	2.72192	3.07073	2.43751	2.28916	2.82081	2.42464	6.55369	2.98503	3.00261	2.64828	2.02524	4.8181	10.5822
3.82645	2.02342	2.3176	2.32699	3.21341	3.83632	3.16652	2.36693	2.25843	3.06973	2.10921	2.74589	2.94635	7.1667	3.86828	2.58889	2.26686	3.16285	2.73377	3.09447	2.45034	2.29718	2.83784	2.43012	6.57227	3.00987	2.9818	2.64807	2.04618	4.89374	10.6976
3.87962	2.0284	2.32291	2.29352	3.30082	3.90487	3.24259	2.36613	2.24793	3.06001	2.10251	2.73947	2.96111	7.16562	3.88951	2.57475	2.26609	3.16898	2.72919	3.10666	2.45784	2.30572	2.82763	2.43745	6.61138	3.04782	2.94953	2.65735	2.04447	4.9441	10.7745
3.95162	2.03346	2.32546	2.31066	3.35816	3.96179	3.3083	2.37189	2.24541	3.04994	2.1025	2.73239	2.95605	7.18555	3.88163	2.57799	2.2593	3.17547	2.75185	3.09813	2.46948	2.3092	2.81342	2.45085	6.63693	3.05951	2.91342	2.64637	2.04723	4.98002	10.8972
3.99701	2.03753	2.32621	2.36608	3.3888	4.03701	3.37075	2.36201	2.24273	3.0493	2.09865	2.73233	2.95324	7.19448	3.88048	2.57786	2.26025	3.18835	2.77441	3.10573	2.48418	2.31956	2.81004	2.45816	6.69774	3.08976	2.89983	2.64567	2.04727	5.04129	11.1127
4.02551	2.0434	2.3241	2.33767	3.40959	4.08955	3.43191	2.36766	2.24012	3.04094	2.08697	2.73557	2.95145	7.20404	3.8675	2.57165	2.25782	3.18672	2.79987	3.13752	2.49451	2.33793	2.80939	2.46183	6.70881	3.125	2.87925	2.6398	2.03674	5.10883	11.3927
4.06651	2.04916	2.3113	2.33438	3.41725	4.15193	3.49638	2.36438	2.24744	3.01493	2.09506	2.74926	2.95424	7.22529	3.86418	2.5656	2.24526	3.20419	2.82248	3.1503	2.50109	2.34307	2.80811	2.46743	6.80952	3.15134	2.87973	2.6362	2.02947	5.13538	11.6257
4.09395	2.04311	2.31533	2.34211	3.41949	4.22116	3.52927	2.36741	2.26879	3.00572	2.10192	2.74447	2.95859	7.24079	3.86096	2.58429	2.23331	3.22902	2.83672	3.15101	2.52176	2.34133	2.80765	2.46709	6.92377	3.18186	2.87994	2.64172	2.0216	5.24091	11.7392
4.10928	2.04156	2.3224	2.33224	3.42224	4.26208	3.56477	2.36759	2.27145	2.99936	2.09918	2.73759	2.98457	7.27164	3.86133	2.56556	2.22543	3.2592	2.83037	3.14906	2.52556	2.34306	2.79964	2.47934	7.03534	3.20974	2.87915	2.64184	2.017	5.35731	11.8299
4.11699	2.04391	2.31118	2.32724	3.45977	4.27683	3.63014	2.37296	2.28548	2.9959	2.08969	2.72724	2.98384	7.27841	3.85572	2.56778	2.23513	3.2517	2.84373	3.15237	2.52516	2.34284	2.80338	2.48324	7.11521	3.22717	2.89367	2.6388	2.02801	5.4567	11.9401
4.11248	2.04077	2.31994	2.33001	3.50373	4.30843	3.76561	2.36887	2.30221	2.98672	2.0951	2.70313	2.9983	7.28383	3.85528	2.56878	2.23157	3.24577	2.84711	3.19115	2.55151	2.34128	2.81671	2.48062	7.18041	3.2474	2.8977	2.63841	2.03579	5.51376	12.0087
4.11405	2.04347	2.34274	2.32524	3.52946	4.32828	3.87881	2.37779	2.31023	2.97657	2.08797	2.69214	3.01292	7.29742	3.83949	2.55958	2.2462	3.23616	2.89714	3.23061	2.55252	2.33541	2.82116	2.48539	7.24711	3.26757	2.89714	2.61825	2.0469	5.56757	12.149
4.12412	2.03476	2.35607	2.3217	3.54837	4.37914	3.98664	2.38022	2.31709	2.96796	2.07195	2.67978	3.02146	7.30976	3.84286	2.55501	2.24334	3.22767	2.92025	3.30422	2.55664	2.34055	2.83455	2.47811	7.33897	3.27235	2.87396	2.61602	2.0482	5.70562	12.3261
4.12603	2.0331	2.35686	2.27949	3.57745	4.41963	4.08661	2.38568	2.31794	2.96432	2.06596	2.66322	3.02284	7.34473	3.85043	2.56362	2.24752	3.22477	2.92977	3.35019	2.55896	2.34512	2.85845	2.48424	7.39742	3.28956	2.88238	2.60965	2.06946	5.89737	12.4472
4.13172	2.03946	2.3561	2.27252	3.62517	4.43962	4.15308	2.40316	2.33635	2.95697	2.05249	2.67001	3.01739	7.36637	3.8375	2.56719	2.25813	3.24057	2.92302	3.37774	2.55452	2.36063	2.85474	2.48605	7.40301	3.30421	2.87111	2.60168	2.09194	6.00292	12.4913
4.12401	2.03864	2.35524	2.25903	3.66575	4.46614	4.20324	2.41217	2.3373	2.96002	2.04978	2.66606	3.02084	7.3804	3.82968	2.55783	2.26065	3.26407	2.93119	3.38111	2.54222	2.36368	2.84909	2.48571	7.42189	3.34693	2.85416	2.59896	2.10231	6.08013	12.5776
4.12319	2.04964	2.35418	2.23155	3.72486	4.49805	4.25197	2.42112	2.35161	2.96123	2.04294	2.67195	3.01192	7.39216	3.8152	2.57028	2.28083	3.27834	2.96613	3.38374	2.54863	2.37211	2.85285	2.46538	7.49406	3.38921	2.84438	2.60622	2.09768	6.17699	12.6785
4.13952	2.03371	2.35549	2.20929	3.80501	4.51446	4.28458	2.44439	2.35343	2.95733	2.03082	2.67547	2.99884	7.39269	3.80936	2.57348	2.28494	3.29248	3.00615	3.37556	2.5504	2.37522	2.83563	2.45664	7.53329	3.40174	2.83756	2.6122	2.10926	6.23844	12.8211
4.13722	2.03311	2.35292	2.20311	3.90104	4.53659	4.30618	2.45465	2.35503	2.96807	2.02707	2.66982	2.99937	7.39076	3.817	2.581	2.28635	3.31802	2.99664	3.38251	2.55961	2.38521	2.82867	2.46369	7.59708	3.40475	2.84837	2.61493	2.11185	6.3081	13.0418
4.13768	2.03066	2.34069	2.19869	3.94317	4.57075	4.33816	2.45615	2.35688	2.97248	2.02247	2.67343	3.00701	7.40346	3.80741	2.58956	2.2874	3.33001	2.99471	3.40458	2.56236	2.38697	2.81562	2.45882	7.64449	3.45182	2.84778	2.6061	2.10674	6.35819	13.212
4.1404	2.04638	2.34673	2.1735	3.94458	4.60733	4.39939	2.46936	2.36311	2.96464	2.02904	2.66278	3.01196	7.41953	3.79818	2.5937	2.2841	3.34037	3.00172	3.42916	2.5739	2.37457	2.81328	2.45787	7.60588	3.5043	2.84898	2.59716	2.1003	6.3815	13.3235
4.13941	2.05356	2.3476	2.12019	3.97115	4.63952	4.44924	2.46966	2.3628	2.96695	2.02171	2.65091	3.01086	7.42242	3.79158	2.58405	2.29178	3.33932	3.02275	3.45157	2.57814	2.36693	2.80888	2.46704	7.54018	3.51869	2.87321	2.60077	2.10115	6.41763	13.4449
4.14653	2.05868	2.34797	2.09337	4.04251	4.70064	4.48128	2.43671	2.37519	2.96555	2.01196	2.63037	3.01611	7.38159	3.78242	2.57073	2.28859	3.37305	3.05087	3.49494	2.57096	2.36747	2.81206	2.4888	7.48759	3.57868	2.92055	2.6085	2.09385	6.55259	13.5101
4.14564	2.05478	2.3424	2.08757	4.06509	4.74596	4.50673	2.43166	2.37552	2.95687	2.01935	2.61161	3.01615	7.36296	3.7822	2.58081	2.28073	3.36913	3.05481	3.53864	2.56793	2.37788	2.80685	2.49896	7.4903	3.63034	2.94839	2.59811	2.08484	6.65427	13.5762
4.13904	2.05431	2.34582	2.07408	4.07025	4.77094	4.54169	2.43698	2.37107	2.96784	2.0212	2.59492	3.01514	7.3567	3.78844	2.57719	2.27217	3.35892	3.04606	3.53962	2.56717	2.3764	2.80363	2.49519	7.54074	3.67186	2.98724	2.60136	2.08669	6.71548	13.6707
4.13549	2.05119	2.32366	2.07276	4.07129	4.7911	4.63139	2.43858	2.36818	2.9704	2.01763	2.58704	3.01688	7.34249	3.79895	2.58313	2.28425	3.36087	3.06872	3.54338	2.55983	2.35616	2.79074	2.49367	7.56095	3.71221	3.00423	2.60107	2.08395	6.73147	13.6955
4.13072	2.03951	2.33657	2.07754	4.07813	4.80081	4.71679	2.43833	2.3745	2.97783	2.01055	2.58764	2.9974	7.34368	3.79021	2.58661	2.28031	3.37828	3.09215	3.55292	2.56362	2.36036	2.79092	2.5035	7.61802	3.73341	3.0217	2.61659	2.0849	6.76189	13.6806
4.1308	2.04529	2.33727	2.09932	4.07912	4.81689	4.86274	2.44102	2.37604	2.96711	1.99599	2.58532	2.97072	7.34314	3.79071	2.57509	2.27549	3.38133	3.09465	3.55565	2.57167	2.36164	2.79112	2.49721	7.64999	3.77496	3.03551	2.62338	2.09159	6.85438	13.6814
4.13027	2.04648	2.34407	2.10548	4.08332	4.85429	4.99042	2.44824	2.40604	2.9667	1.99758	2.58397	2.97349	7.34975	3.79352	2.58485	2.26069	3.36108	3.09924	3.58272	2.58629	2.38083	2.80295	2.50221	7.67241	3.79924	3.03123	2.62834	2.10364	6.96064	13.6122
4.13585	2.04419	2.35284	2.09636	4.08204	4.89876	5.05391	2.4528	2.42491	2.95263	2.00433	2.57815	2.98666	7.35397	3.74209	2.5738	2.2359	3.34769	3.11452	3.58268	2.58234	2.39169	2.79635	2.50397	7.67962	3.81308	3.04207	2.62766	2.09563	7.03866	13.5412
4.14373	2.03291	2.36032	2.09298	4.07875	4.94682	5.09232	2.45842	2.4621	2.9527	2.0125	2.58418	2.99135	7.35967	3.65037	2.5688	2.23751	3.33848	3.15153	3.57025	2.59217	2.39227	2.79891	2.50768	7.67991	3.79942	3.03531	2.62327	2.08574	7.09602	13.4951
4.15414	2.02828	2.3617	2.09089	4.08755	5.01053	5.12152	2.47498	2.48969	2.95371	2.01598	2.58251	2.98666	7.36239	3.61418	2.56773	2.23503	3.32954	3.19033	3.56853	2.612	2.38109	2.79775	2.50457	7.65392	3.79787	3.01829	2.59621	2.09377	7.22361	13.6328
4.15102	2.03332	2.36263	2.08622	4.09778	5.05385	5.14664	2.49003	2.53475	2.96365	2.01336	2.57774	2.98502	7.34225	3.61007	2.55825	2.22532	3.34062	3.20935	3.57708	2.61639	2.38549	2.79411	2.50647	7.67092	3.80463	3.02235	2.59471	2.08835	7.48682	13.6778
4.12699	2.02768	2.38445	2.08222	4.10586	5.08732	5.21043	2.48811	2.5629	2.98503	2.00762	2.56954	2.99018	7.31563	3.61096	2.55655	2.20972	3.34666	3.21571	3.58665	2.62959	2.38746	2.7864	2.50214	7.66405	3.80844	3.02278	2.58609	2.09684	7.6309	13.5566
4.10525	2.01642	2.39688	2.08501	4.10822	5.11802	5.32008	2.4956	2.57489	3.0129	2.00185	2.56634	2.99844	7.3017	3.6127	2.56201	2.19191	3.36423	3.22478	3.60003	2.64063	2.37803	2.78754	2.50288	7.70687	3.81534	3.03484	2.57406	2.10427	7.75411	13.3709
4.08808	2.01913	2.40397	2.08624	4.13799	5.15493	5.42273	2.50023	2.5887	3.00692	1.99346	2.55053	2.97922	7.24144	3.61796	2.56447	2.17643	3.35522	3.23823	3.60313	2.64285	2.38019	2.77759	2.49989	7.75661	3.84292	3.04026	2.57773	2.10612	7.94528	13.3371
4.08201	2.01625	2.41752	2.09831	4.14048	5.18521	5.52603	2.47149	2.5947	3.02093	1.98678	2.55298	2.94487	7.15118	3.59157	2.57443	2.15446	3.34888	3.27391	3.60366	2.66027	2.3742	2.75852	2.51372	7.84397	3.86865	3.04697	2.57808	2.11361	8.09127	13.3904
4.07042	2.01574	2.41678	2.10348	4.14246	5.22446	5.65998	2.45923	2.60677	3.02567	1.97901	2.56207	2.9495	7.07655	3.57049	2.57436	2.13816	3.34179	3.2869	3.61027	2.66062	2.37604	2.7471	2.52042	7.9148	3.88313	3.05268	2.56732	2.11597	8.13129	13.4139
4.06364	2.01173	2.4181	2.11133	4.15055	5.27608	5.75018	2.45939	2.62337	3.03189	1.97694	2.57133	2.9562	7.02661	3.532	2.57334	2.12829	3.33396	3.30059	3.59616	2.6546	2.37752	2.74304	2.53951	7.9642	3.90834	3.07212	2.56827	2.10867	8.15392	13.3117
4.04722	2.02212	2.40299	2.11172	4.16456	5.29287	5.82719	2.45274	2.63806	3.04854	1.96944	2.56196	2.96185	6.96349	3.5271	2.55452	2.11915	3.32288	3.30832	3.59691	2.64453	2.38341	2.73932	2.5464	7.98693	3.92314	3.07931	2.56184	2.10755	8.15574	13.125
4.03592	2.01405	2.4146	2.11868	4.16491	5.29916	5.89189	2.44769	2.65486	3.058	1.97168	2.57367	2.96133	6.83667	3.50874	2.5353	2.12309	3.31002	3.32241	3.61462	2.65793	2.37654	2.7502	2.53846	8.00125	3.92122	3.08674	2.55633	2.11071	8.14998	13.0203
4.05713	2.01533	2.40727	2.14289	4.14904	5.31418	5.98	2.44914	2.66677	3.04725	1.96222	2.57905	2.95928	6.64037	3.48631	2.5563	2.12553	3.29512	3.31827	3.63854	2.66226	2.36665	2.75923	2.5461	8.00268	3.92208	3.10742	2.52609	2.12158	8.18151	13.0706
4.06822	2.02778	2.40509	2.18163	4.1397	5.33599	6.08218	2.4438	2.661	3.0599	1.94001	2.58361	2.94803	6.50949	3.45759	2.57157	2.13227	3.26827	3.3319	3.67108	2.67002	2.35996	2.78055	2.55355	7.99341	3.92354	3.10647	2.52072	2.11729	8.21816	13.1255
4.06709	2.02124	2.40116	2.19552	4.13286	5.36294	6.20725	2.4246	2.66923	3.0642	1.93882	2.5698	2.94398	6.41314	3.44165	2.55951	2.13738	3.23885	3.3398	3.68329	2.67992	2.36133	2.78687	2.57033	7.9521	3.92135	3.09468	2.49843	2.11035	8.2646	13.1127
4.0472	2.02402	2.40843	2.20274	4.12705	5.38351	6.33866	2.42154	2.69006	3.05977	1.94983	2.57334	2.92575	6.33548	3.41569	2.55287	2.12732	3.21544	3.3656	3.69317	2.68905	2.34691	2.79197	2.58225	7.93402	3.93025	3.08512	2.49543	2.11767	8.28867	13.028
4.04187	2.03347	2.40871	2.20687	4.13318	5.42328	6.54127	2.42328	2.68846	3.06437	1.94913	2.56652	2.92299	6.24905	3.39758	2.56673	2.12	3.2038	3.37698	3.70803	2.68884	2.34374	2.77039	2.583	7.92865	3.93011	3.07317	2.48816	2.11969	8.37786	12.9495
4.03113	2.04267	2.41467	2.22824	4.15303	5.46003	6.7317	2.41436	2.67745	3.06228	1.95377	2.56807	2.91346	6.17186	3.38829	2.57635	2.10799	3.20183	3.3791	3.66968	2.68621	2.3368	2.74554	2.55805	7.94613	3.9033	3.06076	2.48724	2.14133	8.43724	12.8827
4.01069	2.04548	2.41279	2.22344	4.17358	5.54316	6.81258	2.41132	2.67681	3.06715	1.95193	2.56731	2.91643	6.07351	3.36485	2.58767	2.10794	3.19228	3.3815	3.64688	2.6786	2.33527	2.76189	2.54496	7.9677	3.86698	3.05856	2.48278	2.13707	8.47498	12.8369
3.97484	2.04922	2.40702	2.22511	4.17287	5.57509	6.85494	2.41491	2.68098	3.06177	1.95206	2.55484	2.90995	6.01652	3.34172	2.59075	2.10678	3.18635	3.40185	3.63178	2.67796	2.34141	2.78282	2.54649	7.98011	3.83079	3.05895	2.4819	2.12769	8.52065	12.8136
3.95252	2.04568	2.40451	2.23207	4.16398	5.62269	6.98601	2.41957	2.68015	3.06301	1.93414	2.54377	2.89892	5.93313	3.31458	2.58705	2.11538	3.17023	3.43909	3.6338	2.68883	2.33311	2.80252	2.54288	7.96538	3.81112	3.08234	2.46287	2.12983	8.5934	12.8067
3.921	2.04451	2.41351	2.23499	4.17377	5.64972	7.15835	2.42696	2.67707	3.05952	1.90592	2.54671	2.88887	5.86227	3.28532	2.60794	2.12776	3.16996	3.44533	3.61625	2.68903	2.32516	2.83855	2.5479	8.00554	3.80218	3.09901	2.45704	2.13084	8.71953	12.8467
3.88375	2.0302	2.41701	2.24031	4.1843	5.65608	7.31767	2.43377	2.67701	3.0598	1.90429	2.5613	2.89264	5.75529	3.26596	2.62467	2.13647	3.1702	3.44242	3.63684	2.68314	2.31715	2.86406	2.55201	8.1314	3.78513	3.11048	2.45123	2.12497	8.81298	12.8541
3.87159	2.02597	2.42076	2.24081	4.17368	5.66751	7.37779	2.46028	2.68162	3.06247	1.89807	2.56735	2.89084	5.65343	3.24401	2.66089	2.15456	3.16091	3.44929	3.64178	2.68267	2.30673	2.86215	2.5706	8.20563	3.75255	3.1072	2.44338	2.11997	8.90293	12.8399
3.87022	2.01141	2.43728	2.24844	4.17411	5.6822	7.43071	2.4699	2.68044	3.0513	1.89901	2.58405	2.87407	5.61062	3.22777	2.68663	2.15514	3.12467	3.46682	3.65993	2.69019	2.29503	2.86177	2.5873	8.25184	3.72371	3.09676	2.43285	2.12259	9.01144	12.8447
3.85246	2.00199	2.44184	2.25673	4.15907	5.6948	7.50471	2.47715	2.6662	3.05139	1.90595	2.57888	2.85054	5.58712	3.2505	2.70116	2.15924	3.07299	3.46937	3.67345	2.67693	2.28143	2.89591	2.60062	8.3791	3.69401	3.0932	2.43258	2.12534	9.0543	12.8614
3.83782	1.99235	2.44296	2.27381	4.15693	5.72951	7.53008	2.48843	2.66169	3.05256	1.91544	2.57123	2.86158	5.51995	3.26722	2.70071	2.15072	3.04189	3.47579	3.66802	2.68639	2.26799	2.90643	2.59926	8.48532	3.66999	3.10052	2.42603	2.12342	9.12243	12.9127
3.82626	1.98851	2.4416	2.27307	4.15074	5.81269	7.56583	2.49204	2.6595	3.04114	1.91371	2.57692	2.86734	5.4399	3.30186	2.70072	2.14087	3.0436	3.49951	3.66775	2.71436	2.25669	2.89744	2.6004	8.55199	3.64847	3.10434	2.42047	2.12642	9.2322	12.9575
3.83188	1.98864	2.43892	2.27243	4.13586	5.91127	7.59197	2.48162	2.65956	3.03825	1.91919	2.58122	2.85248	5.35885	3.32389	2.69419	2.12168	3.03702	3.53022	3.65546	2.73073	2.25099	2.90979	2.58781	8.64035	3.60957	3.11226	2.3986	2.12633	9.28789	12.9545
3.84055	1.98272	2.42889	2.26852	4.11222	5.94792	7.61128	2.47194	2.66966	3.04095	1.92315	2.57575	2.84846	5.29409	3.33988	2.6966	2.12209	3.02469	3.56701	3.6425	2.73657	2.22954	2.92613	2.58686	8.71458	3.59007	3.12157	2.3778	2.12202	9.32579	12.8944
3.83508	1.96906	2.40402	2.26755	4.09264	5.97168	7.62279	2.46177	2.68494	3.0292	1.92181	2.56598	2.85177	5.23492	3.33375	2.69	2.12736	3.02455	3.60247	3.63455	2.73242	2.19925	2.90099	2.58467	8.75749	3.58219	3.13563	2.37345	2.12624	9.33553	12.8379
3.81341	1.96487	2.39429	2.24612	4.07763	6.00313	7.63113	2.46565	2.69304	2.99439	1.91592	2.58044	2.84557	5.14418	3.34175	2.69656	2.14052	3.02961	3.59809	3.62802	2.72415	2.18778	2.89705	2.58539	8.69921	3.59511	3.15971	2.35978	2.12545	9.35316	12.811
3.78149	1.96175	2.40465	2.18454	4.06754	6.12251	7.66219	2.46248	2.69538	2.97562	1.93982	2.57811	2.83507	5.06468	3.35159	2.70654	2.1485	3.01756	3.59795	3.62217	2.71035	2.18132	2.91951	2.59021	8.65699	3.59426	3.16157	2.3598	2.12141	9.42132	12.8134
3.74952	1.95959	2.40976	2.14601	4.05946	6.2458	7.72668	2.46528	2.68741	2.95923	1.94649	2.56656	2.8253	5.02177	3.35396	2.7061	2.16753	3.00426	3.58352	3.62208	2.70941	2.16759	2.95601	2.59411	8.66973	3.56108	3.17708	2.36973	2.12411	9.47052	12.8472
3.70656	1.96487	2.43246	2.14013	4.06645	6.28604	7.81486	2.46786	2.68836	2.96557	1.95521	2.56812	2.80583	4.9594	3.35055	2.69362	2.16742	3.00216	3.56583	3.62678	2.69606	2.15887	2.96509	2.59584	8.68703	3.54248	3.19206	2.362	2.12168	9.54088	12.8676
3.63423	1.97201	2.42162	2.12515	4.06486	6.27114	7.89929	2.45448	2.68933	2.97118	1.96337	2.5644	2.76605	4.91184	3.34726	2.69737	2.16838	2.98138	3.56117	3.61812	2.69747	2.14419	2.95545	2.60019	8.7144	3.49983	3.19065	2.3597	2.11319	9.57444	12.7825
3.56134	1.97592	2.40868	2.11394	4.03457	6.26768	7.93238	2.47336	2.69306	2.97473	1.96865	2.55388	2.74961	4.88747	3.34325	2.70062	2.16544	2.97927	3.57829	3.62644	2.69688	2.14169	2.96441	2.5857	8.73546	3.46385	3.19865	2.35907	2.12043	9.60721	12.7032
3.49081	1.9655	2.41091	2.1211	4.00957	6.238	7.94832	2.4825	2.68703	2.97896	1.9634	2.53966	2.76428	4.84656	3.33805	2.69803	2.17477	2.97758	3.61508	3.62063	2.68906	2.12455	2.97859	2.5764	8.78693	3.44668	3.19909	2.35146	2.11398	9.66294	12.6398
3.45804	1.97972	2.40872	2.10494	3.99978	6.23131	7.95977	2.48186	2.69674	2.98305	1.95417	2.54003	2.75777	4.78531	3.31623	2.70006	2.18107	2.96112	3.65231	3.61705	2.67992	2.10025	2.98606	2.56798	8.84752	3.42734	3.20499	2.33708	2.10502	9.70416	12.6071
3.44413	1.97803	2.41138	2.11091	3.99365	6.25907	7.96867	2.47694	2.69996	2.97739	1.94812	2.52634	2.7031	4.7341	3.30112	2.70202	2.17907	2.93456	3.6812	3.60537	2.66243	2.09432	2.99186	2.57782	8.85385	3.42142	3.21797	2.33029	2.0987	9.72621	12.5578
3.44388	1.97788	2.42832	2.1043	3.98248	6.38265	7.97552	2.45709	2.69826	2.97376	1.97215	2.51304	2.66812	4.70854	3.26695	2.70965	2.1769	2.91237	3.68254	3.59898	2.65404	2.07922	2.99777	2.58916	8.84675	3.39166	3.24053	2.3291	2.09497	9.71717	12.4626
3.4482	1.97959	2.42033	2.11007	3.93994	6.54622	7.97281	2.46236	2.70474	2.98413	1.98928	2.51305	2.66412	4.70049	3.22449	2.70724	2.18152	2.9128	3.68328	3.57331	2.64601	2.07451	3.00352	2.61571	8.84397	3.37252	3.27376	2.31383	2.091	9.68751	12.4267
3.44221	1.98074	2.41078	2.11877	3.88114	6.66136	7.97732	2.46026	2.69645	2.99697	2.00847	2.52594	2.64588	4.681	3.20496	2.69816	2.18122	2.89689	3.69834	3.55791	2.63008	2.06809	3.02002	2.61663	8.8204	3.33836	3.30117	2.31505	2.10627	9.73875	12.3875
3.41265	1.97858	2.41183	2.13124	3.82563	6.69437	7.99501	2.46468	2.70184	2.99685	2.00612	2.52372	2.63398	4.65138	3.18859	2.70258	2.17402	2.86896	3.7256	3.53264	2.61592	2.05689	3.04429	2.62178	8.78273	3.32494	3.31419	2.3107	2.11962	9.78077	12.346
3.38288	1.97268	2.41952	2.17133	3.78777	6.7337	8.04406	2.46594	2.70906	3.00548	2.01025	2.51773	2.62056	4.63319	3.18056	2.69863	2.16917	2.83794	3.75792	3.53153	2.61028	2.04649	3.07349	2.62627	8.78839	3.3167	3.30739	2.31291	2.13913	9.82803	12.311
3.31922	1.96869	2.43665	2.20646	3.76838	6.74924	8.07089	2.45833	2.70614	3.01041	2.01989	2.50417	2.62019	4.58814	3.16098	2.68687	2.16009	2.80488	3.77114	3.52029	2.60782	2.02008	3.11417	2.63437	8.7405	3.29569	3.30093	2.30721	2.15353	9.86599	12.2399
3.24417	1.98695	2.42967	2.2339	3.75988	6.76956	8.05124	2.45556	2.71093	2.9994	2.01799	2.50922	2.5993	4.53519	3.16081	2.67998	2.14848	2.78354	3.78318	3.52124	2.6047	2.0243	3.13641	2.65458	8.71824	3.27642	3.29454	2.30158	2.17741	9.86194	12.1368
3.16632	1.99293	2.42981	2.23856	3.75747	6.80111	8.02149	2.43576	2.7022	2.99345	2.0161	2.51141	2.58449	4.49624	3.15973	2.68316	2.15521	2.78357	3.76431	3.49959	2.60472	2.02114	3.15096	2.65464	8.61182	3.24637	3.30829	2.29064	2.18295	9.90305	12.0394
3.10423	1.99741	2.43315	2.23893	3.7441	6.84945	7.97657	2.4253	2.69523	2.99499	2.00574	2.50298	2.57117	4.45277	3.15936	2.68796	2.16335	2.77652	3.76602	3.47914	2.58749	2.01647	3.1437	2.66548	8.47637	3.21158	3.30098	2.27559	2.17733	9.97667	11.9239
3.04072	2.00303	2.43129	2.24454	3.72023	6.90896	7.92005	2.42486	2.68854	2.99837	1.99728	2.49461	2.54967	4.39771	3.17498	2.693	2.16146	2.76915	3.75947	3.47216	2.58336	2.01529	3.14843	2.68786	8.40603	3.18442	3.30498	2.25969	2.18397	10.0346	11.7292
2.99932	2.00483	2.42687	2.24589	3.68672	6.95732	7.87757	2.41167	2.69862	2.99132	1.98833	2.49554	2.53851	4.36906	3.20386	2.7062	2.16072	2.76722	3.7565	3.47111	2.58127	2.00225	3.15755	2.71451	8.35599	3.15263	3.31852	2.24994	2.17573	10.1122	11.6039
2.97278	1.995	2.42015	2.25282	3.67564	6.96805	7.84468	2.40193	2.69028	2.99226	1.97475	2.49323	2.54493	4.36223	3.22096	2.70718	2.15783	2.75057	3.78307	3.46326	2.58262	2.00818	3.15755	2.74365	8.30985	3.14774	3.32222	2.24774	2.15384	10.1977	11.5768
2.94586	1.98605	2.41308	2.25651	3.66158	6.92591	7.84091	2.39097	2.69101	3.00879	1.97476	2.49553	2.5523	4.33169	3.24758	2.70853	2.13705	2.72234	3.80067	3.40641	2.58377	1.99274	3.16825	2.77289	8.28219	3.13986	3.33014	2.24236	2.15673	10.2143	11.5445
2.95041	1.99315	2.4018	2.28084	3.63327	6.90392	7.86765	2.37874	2.69748	3.01638	1.98962	2.49555	2.56136	4.31457	3.26109	2.71426	2.14534	2.71107	3.80721	3.32783	2.57902	1.97764	3.17567	2.78799	8.25088	3.11297	3.34122	2.2445	2.16624	10.2614	11.406
2.95174	1.99402	2.41849	2.27802	3.59226	6.91727	7.88994	2.36701	2.69437	3.02192	2.00791	2.49694	2.58086	4.28441	3.24561	2.71264	2.14147	2.69953	3.83028	3.28424	2.57302	1.96486	3.17219	2.78753	8.22547	3.09153	3.34912	2.23769	2.16982	10.2961	11.2882
2.94696	1.99888	2.4241	2.28605	3.54953	6.94842	7.89766	2.35788	2.69203	3.01472	2.02586	2.50704	2.6002	4.2352	3.24178	2.71482	2.14292	2.67726	3.87571	3.27321	2.57058	1.9631	3.17053	2.80126	8.19616	3.07547	3.36458	2.22953	2.18435	10.3088	11.2559
2.94948	2.00236	2.42231	2.30133	3.47396	6.96637	7.89702	2.34904	2.69874	3.01282	2.02419	2.50803	2.61013	4.18515	3.21928	2.7134	2.14531	2.64934	3.90242	3.26643	2.5569	1.94923	3.18009	2.82451	8.14613	3.05047	3.37426	2.2251	2.20992	10.2947	11.204
2.94685	2.00986	2.42704	2.3092	3.39958	6.97926	7.90427	2.34058	2.70533	3.01108	2.02565	2.51943	2.61926	4.17322	3.21706	2.71528	2.13827	2.60647	3.91607	3.25715	2.54606	1.94427	3.19316	2.84799	8.10738	3.03994	3.37667	2.22275	2.2338	10.3105	11.0932
2.92921	2.00345	2.42701	2.31601	3.32025	6.99034	7.93629	2.33946	2.70685	2.98728	2.03781	2.51908	2.63064	4.16249	3.21099	2.71594	2.13267	2.59255	3.90911	3.24201	2.55013	1.94799	3.2035	2.88338	8.07058	3.02766	3.373	2.22285	2.24927	10.3466	11.0452
2.92218	2.00523	2.42685	2.31341	3.24635	7.04728	7.96068	2.34205	2.71689	2.98026	2.04525	2.5145	2.63583	4.13947	3.20046	2.71492	2.12844	2.5814	3.90016	3.23224	2.54766	1.94588	3.21393	2.90927	8.03597	3.02678	3.36076	2.21923	2.25122	10.3739	11.0042
2.92334	2.00079	2.43141	2.31813	3.1921	7.12368	7.95703	2.3388	2.71401	2.97368	2.04349	2.51682	2.641	4.10577	3.19649	2.71944	2.1211	2.56416	3.93445	3.21229	2.55595	1.94852	3.22186	2.92362	8.01509	2.9878	3.35343	2.22187	2.26095	10.3943	10.9185
2.91077	2.00356	2.44135	2.30775	3.17927	7.18274	7.95454	2.33863	2.71167	2.95398	2.04751	2.5074	2.63153	4.08283	3.19943	2.71684	2.12091	2.52857	3.98116	3.17927	2.54719	1.94149	3.23426	2.93687	7.99634	2.93065	3.31462	2.2372	2.25305	10.4173	10.7643
2.88842	1.9996	2.44212	2.30574	3.12745	7.19912	7.92342	2.33239	2.69525	2.95809	2.04992	2.51667	2.63145	4.06478	3.19061	2.7044	2.1087	2.49264	4.01794	3.15513	2.54181	1.95821	3.24141	2.96773	7.95681	2.92796	3.26791	2.24242	2.2561	10.4145	10.5452
2.87241	2.0033	2.43019	2.30442	3.01385	7.20896	7.87429	2.3237	2.70998	2.94989	2.04367	2.52333	2.61948	4.04861	3.19366	2.70156	2.10485	2.44995	4.05055	3.13732	2.52779	1.97721	3.25196	2.99213	7.85605	2.90119	3.23583	2.23739	2.26435	10.3339	10.4377
2.85602	2.00944	2.42557	2.314	2.94624	7.21701	7.83719	2.32254	2.72342	2.94447	2.04195	2.52408	2.6244	4.03607	3.19449	2.69181	2.10412	2.42197	4.06015	3.1303	2.5108	2.00458	3.27705	2.99896	7.79352	2.85603	3.21292	2.20467	2.28863	10.2707	10.4285
2.84386	2.00678	2.42744	2.31144	2.92544	7.27305	7.83928	2.32006	2.71963	2.93936	2.0411	2.52216	2.61626	4.00905	3.18019	2.69301	2.10094	2.39526	4.05544	3.12456	2.5046	2.00174	3.30282	3.00757	7.77198	2.82508	3.17711	2.18389	2.32533	10.2361	10.3787
2.83301	2.00238	2.42883	2.31856	2.91464	7.34668	7.86018	2.31487	2.71513	2.93465	2.03992	2.52013	2.62437	3.98058	3.19396	2.68959	2.10043	2.36572	4.05366	3.10423	2.48953	2.01267	3.31194	3.01377	7.73379	2.78411	3.1388	2.17314	2.35465	10.1906	10.2831
2.83862	2.00307	2.43379	2.31724	2.90044	7.40591	7.86739	2.29954	2.6875	2.93404	2.03158	2.52457	2.61631	3.95219	3.19636	2.70551	2.09999	2.35746	4.05145	3.05012	2.48313	2.01554	3.3308	3.03251	7.6534	2.7555	3.12268	2.16112	2.37533	10.1524	10.1969
2.83903	2.00267	2.43702	2.32442	2.8804	7.45643	7.87233	2.28967	2.6689	2.92047	2.03967	2.52692	2.5965	3.94551	3.19459	2.71483	2.0996	2.36157	4.04969	3.02911	2.47877	2.02842	3.33047	3.06689	7.60733	2.73012	3.1082	2.1512	2.39411	10.1207	10.1027
2.8348	2.00887	2.43711	2.34616	2.85735	7.5203	7.86713	2.28704	2.65005	2.91114	2.03694	2.53276	2.57756	3.95242	3.20081	2.72264	2.0941	2.34784	4.05061	3.01093	2.47003	2.02566	3.34212	3.07599	7.54606	2.70301	3.09499	2.14659	2.38965	10.1083	10.0104
2.83952	2.00801	2.43285	2.3529	2.83757	7.64074	7.85969	2.28463	2.63918	2.88717	2.04029	2.52853	2.57851	3.95037	3.20827	2.72231	2.08887	2.33039	4.06862	2.98971	2.44624	2.01967	3.36136	3.09323	7.46855	2.69204	3.10046	2.15239	2.3971	10.0775	9.91869
2.82743	2.01616	2.41312	2.35242	2.82284	7.70601	7.79474	2.26893	2.61454	2.85916	2.04905	2.53629	2.58369	3.9281	3.20617	2.71956	2.07411	2.3215	4.0908	2.97134	2.43977	2.01109	3.37403	3.10219	7.43629	2.66595	3.10057	2.16449	2.40924	9.90545	9.85318
2.81786	2.01667	2.39369	2.33145	2.80299	7.72915	7.74046	2.26468	2.60898	2.83258	2.04928	2.54358	2.58838	3.87201	3.22389	2.71573	2.07554	2.29909	4.12651	2.95343	2.42951	1.99987	3.3776	3.12757	7.38956	2.64188	3.10461	2.14835	2.40933	9.80451	9.80408
2.79643	2.02276	2.38621	2.30798	2.79417	7.83705	7.67528	2.27259	2.62608	2.81314	2.05107	2.53806	2.5855	3.81516	3.23044	2.70934	2.08268	2.29116	4.13798	2.91496	2.43141	1.98812	3.37263	3.13679	7.35217	2.60087	3.09723	2.12932	2.39796	9.70038	9.69771
2.78711	2.01607	2.3944	2.29146	2.77001	7.95877	7.60565	2.27449	2.63461	2.80235	2.05272	2.53269	2.58211	3.79942	3.23676	2.68795	2.08728	2.26389	4.14907	2.88433	2.42816	1.99094	3.38343	3.15261	7.28598	2.57557	3.09255	2.10993	2.40167	9.53532	9.53386
2.77488	1.9954	2.39278	2.28186	2.73277	8.05289	7.55228	2.26652	2.62411	2.79659	2.05737	2.52112	2.59529	3.80441	3.23723	2.68338	2.10044	2.25379	4.15738	2.87366	2.42093	2.00486	3.41661	3.17627	7.20771	2.56734	3.09423	2.0906	2.39282	9.43234	9.31657
2.76823	1.97293	2.38508	2.28594	2.69914	8.15179	7.54845	2.27161	2.62413	2.77809	2.06891	2.51885	2.59959	3.79125	3.22246	2.67578	2.10865	2.2512	4.17745	2.8521	2.41201	2.01008	3.44182	3.22454	7.17732	2.5691	3.08389	2.08101	2.39478	9.34321	9.14018
2.7603	1.96299	2.3725	2.28601	2.6796	8.24316	7.48966	2.27057	2.61872	2.75647	2.05738	2.51844	2.60884	3.77745	3.20831	2.67386	2.11793	2.24564	4.2011	2.84945	2.40479	2.00559	3.44099	3.27321	7.18931	2.56947	3.06895	2.07867	2.40008	9.28211	9.0136
2.7505	1.95649	2.36086	2.28273	2.66655	8.29482	7.39115	2.27361	2.60231	2.74693	2.05742	2.49673	2.60171	3.76025	3.20129	2.66451	2.12401	2.23029	4.17938	2.83775	2.40001	2.00802	3.44758	3.30323	7.19283	2.56659	3.05567	2.07215	2.41185	9.28508	8.896
2.75254	1.94853	2.34887	2.27807	2.65054	8.31858	7.26294	2.27416	2.6042	2.73075	2.06105	2.49733	2.60484	3.75303	3.19133	2.66317	2.12144	2.21981	4.15863	2.81611	2.4002	2.00835	3.45114	3.32024	7.13431	2.52813	3.05207	2.08472	2.41006	9.27914	8.82432
2.74774	1.94065	2.34651	2.27483	2.61663	8.3294	7.09876	2.27298	2.60387	2.70573	2.06946	2.49776	2.619	3.75643	3.20387	2.66762	2.12305	2.21691	4.16784	2.79274	2.38938	2.00791	3.45909	3.3397	7.08865	2.50727	3.03644	2.08013	2.43186	9.28085	8.75713
2.74375	1.94151	2.34046	2.27612	2.59103	8.32496	6.9836	2.2679	2.60842	2.7015	2.06657	2.49242	2.63497	3.75239	3.20778	2.66344	2.12172	2.21856	4.2035	2.75993	2.37736	1.99991	3.46933	3.35254	7.07152	2.48919	3.02742	2.08792	2.44829	9.26941	8.65377
2.74671	1.94075	2.34055	2.27676	2.55667	8.31994	6.89714	2.26468	2.61983	2.67235	2.0676	2.49152	2.65697	3.7579	3.20574	2.66921	2.11803	2.22447	4.24322	2.73231	2.36687	1.99689	3.48625	3.36283	7.06685	2.47148	3.00221	2.08815	2.44954	9.21132	8.58211
2.71926	1.9379	2.34167	2.26565	2.52667	8.30814	6.7666	2.2677	2.62419	2.64438	2.06917	2.48291	2.65485	3.77457	3.19161	2.66262	2.11144	2.23207	4.27219	2.68012	2.35561	2.01394	3.49873	3.35229	7.10148	2.44785	2.97792	2.09722	2.44607	9.13221	8.51365
2.70872	1.9298	2.32738	2.26417	2.51818	8.29853	6.63711	2.26402	2.62978	2.60299	2.06566	2.48261	2.64649	3.75363	3.19216	2.66411	2.10757	2.22522	4.27975	2.64585	2.34797	2.03206	3.49759	3.3526	7.18302	2.43521	2.96542	2.11091	2.45093	9.05692	8.44874
2.69052	1.92231	2.32273	2.26098	2.50298	8.30127	6.5497	2.26903	2.63249	2.598	2.06474	2.47564	2.65146	3.73842	3.1985	2.66296	2.10555	2.22771	4.29591	2.63401	2.34227	2.09773	3.49346	3.36158	7.17822	2.42658	2.96623	2.1077	2.45033	9.02098	8.37218
2.67981	1.93491	2.31424	2.25087	2.49284	8.32337	6.54574	2.27858	2.63842	2.58273	2.05311	2.46631	2.64724	3.72893	3.20086	2.64572	2.10354	2.24432	4.32716	2.62876	2.32966	2.14219	3.47444	3.38511	7.21797	2.4114	2.96815	2.09977	2.44488	8.90866	8.24576
2.65103	1.94393	2.30855	2.25649	2.4721	8.33646	6.5246	2.28916	2.64451	2.57379	2.04824	2.45781	2.64054	3.73238	3.20113	2.63876	2.09809	2.25415	4.34092	2.62174	2.32987	2.23193	3.46643	3.40601	7.21137	2.40469	2.96694	2.08489	2.44117	8.77086	8.06213
2.6156	1.95203	2.30491	2.25695	2.42401	8.36924	6.51385	2.29325	2.63638	2.55231	2.03881	2.453	2.60369	3.74968	3.20642	2.62812	2.09426	2.2439	4.35686	2.60517	2.33984	2.28295	3.4618	3.42699	7.17912	2.38465	2.93944	2.0752	2.43429	8.72359	7.9256
2.61524	1.96459	2.29844	2.25546	2.39105	8.38166	6.48586	2.28986	2.62009	2.52486	2.03544	2.44563	2.60474	3.76047	3.21893	2.60866	2.08508	2.22933	4.34957	2.59599	2.33959	2.32829	3.46073	3.44212	7.11639	2.3698	2.91014	2.07711	2.43043	8.68326	7.87136
2.61163	1.96046	2.29937	2.27616	2.38151	8.3694	6.46112	2.28401	2.61028	2.50081	2.02736	2.44679	2.6047	3.75276	3.21869	2.60386	2.08458	2.21078	4.34785	2.56989	2.31652	2.36608	3.47082	3.47435	7.03845	2.35165	2.90461	2.08886	2.43788	8.63677	7.82768
2.6178	1.97484	2.30265	2.27672	2.35868	8.37417	6.4209	2.28259	2.60104	2.48203	2.02525	2.44613	2.60524	3.74044	3.23257	2.58855	2.08277	2.19399	4.37109	2.53536	2.30812	2.40715	3.46586	3.50322	6.89791	2.35338	2.89898	2.09256	2.44253	8.61253	7.79751
2.6205	1.97902	2.29216	2.26776	2.34507	8.36246	6.39349	2.26199	2.59791	2.4634	2.027	2.43091	2.59921	3.70405	3.2407	2.57161	2.08583	2.19664	4.39727	2.50051	2.2981	2.4164	3.4606	3.51338	6.70552	2.34814	2.89016	2.0989	2.43912	8.51502	7.73204
2.61937	1.98173	2.30529	2.28114	2.32808	8.3419	6.37657	2.22193	2.61063	2.45375	2.02517	2.41499	2.58296	3.66872	3.24218	2.55743	2.08749	2.19721	4.42246	2.46917	2.2683	2.43929	3.45317	3.51082	6.59696	2.34226	2.88001	2.10043	2.44569	8.34235	7.64582
2.60601	1.9825	2.30642	2.31093	2.305	8.27853	6.38107	2.19812	2.6218	2.45222	2.03175	2.4097	2.58422	3.64013	3.24215	2.55602	2.0842	2.20364	4.41814	2.46473	2.24664	2.47061	3.4471	3.5262	6.50395	2.32819	2.86882	2.09889	2.44304	8.19431	7.53819
2.6009	1.97383	2.29579	2.31356	2.2857	8.1922	6.43815	2.17846	2.62752	2.45814	2.02055	2.41633	2.57933	3.60146	3.23417	2.53892	2.08837	2.2006	4.43052	2.45542	2.23626	2.49336	3.42161	3.51946	6.40397	2.33541	2.85282	2.08917	2.45746	8.11561	7.44757
2.57022	1.97897	2.29066	2.31639	2.27426	8.17781	6.47494	2.16131	2.59835	2.44815	2.01865	2.42039	2.57527	3.58472	3.22822	2.50577	2.09258	2.20604	4.42983	2.44441	2.22394	2.5133	3.38807	3.52845	6.31851	2.3327	2.83822	2.08684	2.46889	8.03216	7.34844
2.54199	1.96573	2.28746	2.34286	2.26869	8.13327	6.46269	2.15811	2.59919	2.43924	2.00416	2.42174	2.57342	3.55937	3.22057	2.49899	2.07864	2.19078	4.4479	2.44953	2.21957	2.52923	3.37676	3.54164	6.24917	2.3327	2.83541	2.08163	2.46526	7.95833	7.25814
2.49606	1.96283	2.27046	2.37484	2.26374	8.03315	6.43979	2.15727	2.59291	2.43886	1.98414	2.40437	2.56325	3.55033	3.21017	2.50142	2.06645	2.18257	4.45096	2.4541	2.21601	2.53561	3.36855	3.55276	6.18887	2.339	2.80998	2.08456	2.47186	7.84207	7.18161
2.4368	1.95635	2.26125	2.38979	2.2405	7.86907	6.39307	2.13378	2.59039	2.43754	1.96593	2.39236	2.56352	3.52839	3.20521	2.49799	2.06703	2.17785	4.44824	2.45753	2.20287	2.54739	3.36804	3.55337	6.11806	2.34307	2.79746	2.08717	2.46915	7.75408	7.09792
2.39471	1.9461	2.25721	2.38632	2.2103	7.73754	6.33124	2.13852	2.59907	2.43637	1.95607	2.39718	2.56842	3.481	3.20712	2.48039	2.05687	2.18266	4.4551	2.45371	2.20261	2.56136	3.36553	3.56136	6.08335	2.34891	2.78529	2.08968	2.46782	7.66798	6.96383
2.38372	1.93693	2.25247	2.36764	2.18883	7.72433	6.2745	2.14053	2.59942	2.43386	1.9485	2.38554	2.57701	3.44569	3.20034	2.46439	2.05488	2.16787	4.45352	2.4611	2.19442	2.56036	3.35466	3.56293	6.06285	2.33956	2.77335	2.09932	2.46236	7.60648	6.79947
2.37999	1.93704	2.25659	2.35817	2.18355	7.72027	6.24179	2.15065	2.60245	2.43338	1.93754	2.37831	2.57407	3.41294	3.19096	2.46094	2.05744	2.17174	4.44339	2.45352	2.20001	2.56617	3.34668	3.57557	6.04345	2.32702	2.76991	2.11555	2.46691	7.56819	6.67539
2.3586	1.93218	2.24778	2.33727	2.17427	7.7036	6.2268	2.15001	2.5988	2.41949	1.92218	2.3858	2.55309	3.39909	3.18333	2.46713	2.05855	2.18434	4.41189	2.43745	2.20454	2.57492	3.34873	3.59216	6.01352	2.32695	2.76517	2.11194	2.47592	7.47988	6.60086
2.34761	1.93128	2.25173	2.31744	2.16243	7.69441	6.23961	2.14685	2.5997	2.38516	1.90861	2.38439	2.53075	3.39488	3.14184	2.46851	2.06297	2.18908	4.37902	2.43399	2.19888	2.57526	3.35141	3.61105	5.97807	2.32127	2.75419	2.09331	2.47712	7.40907	6.54766
2.34821	1.9378	2.24943	2.30328	2.14451	7.68724	6.24822	2.14581	2.60024	2.37019	1.89554	2.37727	2.5272	3.3954	3.10715	2.46722	2.05805	2.19073	4.37202	2.44146	2.19324	2.58858	3.35074	3.61706	5.95933	2.3122	2.75657	2.0787	2.4829	7.357	6.46528
2.34963	1.94107	2.24719	2.30153	2.13295	7.6322	6.20649	2.12962	2.59977	2.35935	1.88842	2.38607	2.53018	3.37656	3.09836	2.4638	2.05751	2.18682	4.35983	2.43178	2.19262	2.59786	3.34826	3.62132	5.92209	2.31885	2.75206	2.06992	2.48006	7.33031	6.32404
2.33784	1.94228	2.23989	2.29764	2.11832	7.55011	6.14064	2.11448	2.58818	2.36008	1.88218	2.39711	2.53506	3.34982	3.08742	2.46035	2.0488	2.18999	4.36085	2.41739	2.1817	2.59845	3.34453	3.6202	5.85623	2.32984	2.7617	2.07314	2.48299	7.28442	6.19874
2.3083	1.94474	2.20411	2.29325	2.10427	7.48329	6.09638	2.11518	2.58235	2.35296	1.88113	2.40797	2.53539	3.33452	3.07769	2.47184	2.03173	2.18116	4.35246	2.41167	2.18474	2.60313	3.3348	3.62807	5.776	2.33197	2.77727	2.07311	2.48471	7.24392	6.11796
2.2735	1.92547	2.18922	2.30211	2.08137	7.42962	6.07667	2.11335	2.57825	2.34258	1.89049	2.41673	2.52952	3.32097	3.07669	2.49968	2.01669	2.17944	4.34056	2.40039	2.199	2.60145	3.33531	3.63257	5.74891	2.33896	2.78668	2.07548	2.48635	7.18569	6.05907
2.24334	1.92343	2.19328	2.30951	2.03564	7.36919	6.04834	2.11684	2.5783	2.33455	1.89668	2.4357	2.52921	3.31797	3.07574	2.49115	2.00585	2.17782	4.32726	2.39598	2.21503	2.61108	3.34275	3.65496	5.68765	2.33822	2.80226	2.07904	2.486	7.12507	6.034
2.21763	1.93033	2.20001	2.3117	2.01825	7.26716	6.02455	2.12112	2.57823	2.32669	1.8874	2.44384	2.53313	3.31906	3.08597	2.49055	2.00086	2.18341	4.30625	2.38798	2.21714	2.61544	3.34635	3.67223	5.63042	2.33537	2.82915	2.09446	2.48707	7.06438	6.01389
2.18955	1.92937	2.19715	2.30252	1.99911	7.16544	6.00324	2.13065	2.57174	2.31746	1.88279	2.44031	2.53988	3.3259	3.08485	2.47735	2.00697	2.18443	4.29685	2.38381	2.21966	2.6131	3.37205	3.69017	5.56107	2.33024	2.82556	2.09296	2.47541	6.99545	6.00782
2.17895	1.92579	2.19327	2.29947	1.98086	7.07551	6.0004	2.12667	2.56143	2.30592	1.87294	2.44696	2.54011	3.31476	3.10849	2.46385	2.00744	2.18498	4.27667	2.38986	2.21534	2.61313	3.40132	3.70745	5.57098	2.32934	2.8097	2.09866	2.46744	6.87338	5.98482
2.17595	1.91781	2.18876	2.29172	1.97031	6.97731	5.97774	2.11701	2.55533	2.28692	1.87025	2.44953	2.53807	3.31613	3.12314	2.45868	2.00428	2.18244	4.26562	2.38534	2.22573	2.61014	3.41396	3.6987	5.65417	2.33012	2.79737	2.11611	2.45711	6.78212	5.92061
2.16357	1.92399	2.17887	2.27932	1.95154	6.88488	5.96001	2.1189	2.54423	2.26199	1.871	2.47372	2.53559	3.32731	3.12653	2.45337	1.99962	2.17547	4.25353	2.3468	2.23437	2.61231	3.40979	3.69385	5.72283	2.33717	2.77002	2.11178	2.44641	6.62266	5.86461
2.15142	1.93839	2.18528	2.25886	1.95303	6.79674	5.90282	2.1145	2.53312	2.24115	1.8718	2.48226	2.53235	3.35289	3.12871	2.43627	1.9846	2.18365	4.23332	2.32721	2.24575	2.61067	3.40625	3.66682	5.73597	2.33551	2.74451	2.11882	2.44858	6.42623	5.79441
2.14974	1.93047	2.17997	2.26132	1.94497	6.73777	5.86682	2.13003	2.53337	2.23266	1.85136	2.48526	2.52657	3.372	3.11242	2.43407	1.97857	2.18479	4.23741	2.29968	2.24906	2.61186	3.39398	3.6444	5.70381	2.31659	2.70951	2.11829	2.42772	6.23788	5.7148
2.14343	1.92236	2.17953	2.27026	1.93819	6.70746	5.88496	2.13903	2.52944	2.23235	1.84171	2.48584	2.5127	3.38251	3.11269	2.4243	1.98306	2.19528	4.24835	2.25719	2.24136	2.6068	3.36913	3.63315	5.70134	2.29883	2.67545	2.1266	2.40408	6.05408	5.62769
2.13193	1.91938	2.15231	2.27489	1.92945	6.69783	5.89709	2.13962	2.52814	2.23075	1.83938	2.49093	2.50772	3.3802	3.11779	2.42259	1.98323	2.19317	4.23754	2.22136	2.24	2.60443	3.34255	3.62266	5.66135	2.29535	2.66317	2.12319	2.38407	5.89586	5.55839
2.10477	1.91697	2.13495	2.2903	1.9193	6.68653	5.92544	2.14587	2.52538	2.23718	1.84413	2.48919	2.51135	3.38262	3.12112	2.40101	1.99305	2.19337	4.24394	2.19033	2.24598	2.60119	3.29791	3.61108	5.61161	2.2956	2.67191	2.11974	2.36792	5.80069	5.52267
2.09265	1.91574	2.1289	2.29875	1.90422	6.66813	5.91778	2.1664	2.52782	2.2286	1.83604	2.48738	2.50152	3.35874	3.10921	2.3894	1.99811	2.19812	4.23945	2.1811	2.23967	2.59397	3.27289	3.60702	5.59375	2.31378	2.66279	2.11568	2.35364	5.68522	5.48913
2.08801	1.91633	2.12239	2.31424	1.90347	6.65385	5.86878	2.18571	2.52926	2.21157	1.83315	2.49476	2.49158	3.34627	3.10249	2.37576	1.99079	2.20005	4.21507	2.18391	2.23667	2.5932	3.23495	3.59285	5.62538	2.31161	2.66607	2.11456	2.33653	5.53625	5.40542
2.07588	1.91183	2.13015	2.32891	1.88954	6.64573	5.83776	2.19062	2.53424	2.19988	1.83255	2.51239	2.46862	3.3428	3.09126	2.36043	1.98232	2.2145	4.18987	2.18814	2.215	2.59011	3.22236	3.57538	5.66718	2.29947	2.68748	2.11578	2.32465	5.34573	5.25429
2.06404	1.90515	2.1189	2.35612	1.87925	6.57456	5.81888	2.19729	2.53063	2.19667	1.82613	2.51984	2.44484	3.34676	3.08798	2.35283	1.97209	2.21476	4.18692	2.18632	2.22045	2.60679	3.20565	3.56386	5.7139	2.30413	2.71165	2.11158	2.30888	5.11174	5.18775
2.06178	1.9118	2.11184	2.36085	1.88226	6.48308	5.8222	2.18631	2.49789	2.19749	1.82751	2.52454	2.44264	3.33175	3.08892	2.34775	1.9636	2.20365	4.16454	2.17308	2.22075	2.61423	3.18803	3.54297	5.75753	2.29589	2.75169	2.10775	2.30143	4.9414	5.17861
2.06269	1.9081	2.10959	2.35241	1.88584	6.40257	5.83253	2.18032	2.46639	2.18276	1.8226	2.52546	2.43478	3.30973	3.07547	2.34425	1.96196	2.19842	4.11925	2.17177	2.22522	2.61873	3.17749	3.5181	5.75988	2.29418	2.78811	2.11256	2.29608	4.81758	5.18937
2.05647	1.90993	2.11349	2.3465	1.88321	6.35186	5.80649	2.17369	2.45665	2.16874	1.81194	2.51795	2.42985	3.28122	3.07347	2.34217	1.96569	2.18784	4.0978	2.17425	2.21301	2.62795	3.17886	3.50892	5.75239	2.29918	2.80866	2.11968	2.27313	4.70533	5.17713
2.05497	1.91485	2.1197	2.34192	1.87526	6.2634	5.74323	2.169	2.45085	2.16941	1.82136	2.49945	2.41702	3.25175	3.06155	2.33855	1.97473	2.18781	4.10737	2.16699	2.20828	2.62985	3.19267	3.49374	5.76211	2.29749	2.82752	2.11577	2.25424	4.64959	5.13308
2.04301	1.91183	2.11574	2.33388	1.87023	6.17606	5.70132	2.16675	2.446	2.16668	1.84174	2.49531	2.4126	3.2458	3.05625	2.33344	1.98256	2.19692	4.12011	2.1623	2.20775	2.63119	3.19361	3.48198	5.79249	2.30882	2.82805	2.11847	2.24304	4.61546	5.10337
2.03604	1.9038	2.10874	2.33233	1.85815	6.06565	5.6525	2.17367	2.43427	2.16425	1.86549	2.49704	2.40184	3.24602	3.03264	2.32935	1.98427	2.19841	4.14533	2.15856	2.19998	2.62715	3.178	3.47781	5.79389	2.32234	2.82095	2.12443	2.23396	4.53759	5.09112
2.02413	1.91438	2.09886	2.32968	1.84271	5.94289	5.54952	2.16011	2.4212	2.16112	1.86421	2.505	2.40635	3.2509	3.05466	2.33215	1.9928	2.20054	4.1157	2.14906	2.19669	2.62349	3.16339	3.46686	5.80944	2.3295	2.8029	2.12337	2.22853	4.46527	5.11742
2.01635	1.91164	2.09774	2.32223	1.83871	5.865	5.44311	2.16647	2.41848	2.1713	1.87799	2.51574	2.41145	3.25269	3.06412	2.3246	2.00062	2.20289	4.08577	2.14489	2.20986	2.61603	3.14793	3.44985	5.8268	2.33253	2.76826	2.12211	2.22801	4.38896	5.13717
2.02182	1.9131	2.10022	2.3327	1.83866	5.81427	5.41168	2.17036	2.41959	2.16538	1.88352	2.52059	2.41222	3.25566	3.06789	2.30801	2.0095	2.21071	4.05943	2.14459	2.2293	2.6076	3.13695	3.44093	5.83636	2.33095	2.76331	2.12023	2.1803	4.32546	5.13307
2.02758	1.91946	2.09181	2.33876	1.82404	5.78788	5.42005	2.16619	2.4094	2.15658	1.88109	2.51761	2.42083	3.24564	3.05833	2.29697	2.00576	2.21314	4.04062	2.14035	2.23067	2.60339	3.13727	3.43159	5.84193	2.33371	2.73957	2.12091	2.15249	4.26322	5.10317
2.02986	1.91841	2.0892	2.34538	1.81718	5.74603	5.40488	2.17152	2.42129	2.14145	1.8871	2.52423	2.42893	3.24525	3.05742	2.27799	2.01273	2.22295	4.06673	2.14711	2.23388	2.59737	3.12149	3.43854	5.85136	2.34037	2.72354	2.11199	2.13647	4.17156	5.07379
2.02168	1.90947	2.08102	2.35282	1.81329	5.67957	5.36801	2.1728	2.4266	2.13518	1.89083	2.53928	2.43678	3.25065	3.04846	2.27536	2.02012	2.21345	4.09278	2.15369	2.24107	2.59199	3.11259	3.44379	5.8082	2.33562	2.70423	2.11066	2.11954	4.08944	4.99105
2.02248	1.90512	2.07734	2.38726	1.82007	5.62925	5.31313	2.18034	2.43596	2.13023	1.88105	2.53619	2.43048	3.25954	3.02572	2.27593	2.02085	2.20934	4.10594	2.14616	2.24914	2.58831	3.10635	3.43491	5.80537	2.33575	2.70815	2.10843	2.10804	4.0624	4.8651
2.02442	1.90755	2.0784	2.40637	1.81745	5.59593	5.28298	2.18142	2.44563	2.12432	1.88076	2.53359	2.4144	3.26072	3.02114	2.26992	2.02288	2.21006	4.16556	2.13297	2.24121	2.58311	3.10293	3.42273	5.80784	2.34555	2.70898	2.0986	2.09821	4.03623	4.73332
2.01822	1.91206	2.07526	2.41959	1.81028	5.49351	5.23551	2.18167	2.43015	2.12946	1.87703	2.53109	2.40924	3.26506	3.01106	2.25167	2.02254	2.20455	4.20611	2.12778	2.24006	2.58319	3.07844	3.40945	5.81578	2.35579	2.71454	2.09225	2.08201	3.99199	4.56943
2.01065	1.91885	2.07241	2.4378	1.80857	5.3202	5.20582	2.17503	2.42005	2.12201	1.881	2.53334	2.4098	3.27133	3.00346	2.23821	2.02464	2.20508	4.27298	2.13053	2.25272	2.61448	3.05978	3.40495	5.81596	2.36809	2.71311	2.10103	2.06567	3.89497	4.45747
2.00921	1.9202	2.05628	2.43856	1.81099	5.15503	5.16873	2.16982	2.4184	2.1156	1.88374	2.53163	2.39718	3.26879	2.99556	2.2345	2.02833	2.20948	4.29107	2.13566	2.2557	2.63217	3.02946	3.37778	5.78379	2.3727	2.72914	2.09929	2.06313	3.81443	4.41815
2.01481	1.92482	2.05646	2.44294	1.80632	4.9779	5.15121	2.17625	2.43092	2.10471	1.87204	2.51571	2.38198	3.27473	2.99291	2.23482	2.03204	2.21277	4.29721	2.13584	2.26195	2.65479	3.03104	3.33437	5.73897	2.37233	2.75037	2.10218	2.04417	3.71705	4.3952
2.01667	1.92644	2.05145	2.456	1.79458	4.77124	5.13422	2.16986	2.41844	2.09945	1.86266	2.51082	2.3835	3.27006	2.98599	2.23139	2.03932	2.21987	4.31695	2.13025	2.26777	2.68102	3.03264	3.29718	5.72055	2.36988	2.7411	2.09911	2.03117	3.62876	4.39353
2.01021	1.91787	2.0458	2.46414	1.79799	4.59876	5.11631	2.17508	2.41551	2.0911	1.8584	2.51802	2.38177	3.27299	2.98919	2.23089	2.03964	2.21883	4.36482	2.12302	2.27658	2.71894	3.01224	3.27795	5.68325	2.37554	2.73612	2.09493	2.01339	3.56821	4.38349
2.01333	1.91286	2.04993	2.46914	1.79325	4.49272	5.07439	2.18321	2.4118	2.07814	1.84855	2.51293	2.37487	3.26193	2.97611	2.23708	2.04142	2.21929	4.43158	2.12686	2.29104	2.74584	2.99282	3.25694	5.68149	2.37882	2.71797	2.09186	2.001	3.50836	4.37495
2.00305	1.91348	2.04957	2.47045	1.78742	4.42675	5.05434	2.18496	2.3944	2.08417	1.85108	2.50416	2.36462	3.23732	2.95981	2.23738	2.0473	2.21476	4.50542	2.13966	2.28892	2.74648	2.99682	3.21029	5.70248	2.37504	2.71354	2.08504	1.98938	3.46186	4.36652
2.00134	1.91897	2.05775	2.47182	1.78281	4.38491	5.04898	2.18581	2.40295	2.09191	1.85471	2.49522	2.35934	3.22561	2.95209	2.24561	2.0433	2.21054	4.56606	2.13251	2.27659	2.75466	3.00422	3.17105	5.6895	2.36568	2.71002	2.08169	1.98648	3.42859	4.33944
2.00216	1.90706	2.04982	2.4732	1.78362	4.33887	5.00394	2.19891	2.4135	2.09006	1.85607	2.49433	2.33969	3.22392	2.93892	2.23938	2.04925	2.19585	4.60576	2.12854	2.28685	2.75392	3.00161	3.15077	5.69299	2.3842	2.71051	2.07549	1.98443	3.37652	4.32023
1.99977	1.89518	2.04732	2.4798	1.78696	4.29212	4.95521	2.21927	2.42623	2.08391	1.85737	2.49458	2.34007	3.20697	2.9414	2.2393	2.04411	2.18711	4.6262	2.13129	2.29641	2.75589	2.98587	3.13718	5.69036	2.38797	2.69959	2.08202	1.98389	3.32127	4.31086
1.99718	1.88748	2.03951	2.48234	1.78815	4.21764	4.89094	2.23673	2.44013	2.08826	1.8574	2.49471	2.34814	3.19198	2.92283	2.21042	2.0534	2.18409	4.66503	2.1459	2.3058	2.75869	2.97577	3.137	5.68351	2.3656	2.68134	2.08836	1.98267	3.24934	4.29054
1.98628	1.88095	2.03361	2.49565	1.78859	4.1421	4.82936	2.25618	2.4409	2.07675	1.85716	2.49048	2.34439	3.17923	2.9223	2.21036	2.05905	2.19192	4.73216	2.16883	2.29507	2.75515	2.973	3.13771	5.70722	2.35622	2.67538	2.08787	1.97681	3.171	4.26424
1.98067	1.87341	2.02113	2.48803	1.78631	4.02671	4.79018	2.25379	2.43988	2.08523	1.85084	2.48442	2.34458	3.15704	2.9309	2.20444	2.06024	2.18608	4.77389	2.17215	2.28023	2.76295	2.96505	3.13956	5.67035	2.33747	2.66865	2.08785	1.97033	3.09695	4.24474
1.97692	1.87554	2.02107	2.45504	1.77461	3.94857	4.75407	2.25616	2.43379	2.07878	1.85641	2.48385	2.35155	3.15417	2.92564	2.19724	2.06278	2.17215	4.79515	2.18138	2.27745	2.76634	2.96138	3.12817	5.59608	2.33215	2.68545	2.0936	1.97054	3.06575	4.23522
1.97497	1.86315	2.0154	2.45628	1.77028	3.89351	4.71836	2.25884	2.45091	2.07344	1.84502	2.46895	2.35764	3.18145	2.93074	2.19738	2.06002	2.17186	4.84247	2.18274	2.27449	2.75201	2.95521	3.12935	5.49513	2.32692	2.69495	2.10173	1.96458	3.02549	4.22378
1.96567	1.85711	2.01556	2.51358	1.77414	3.83087	4.6791	2.26115	2.46469	2.07708	1.85158	2.46254	2.37002	3.19692	2.94334	2.19337	2.05883	2.17783	4.89184	2.1887	2.27261	2.75837	2.9471	3.10935	5.4781	2.3281	2.71022	2.09778	1.95667	2.98334	4.19877
1.95871	1.84862	2.01461	2.55059	1.77322	3.75797	4.67156	2.26585	2.46391	2.07365	1.85837	2.47776	2.36221	3.19603	2.95151	2.19831	2.058	2.18164	4.8999	2.19453	2.27758	2.75186	2.9462	3.07314	5.49212	2.32786	2.71602	2.10121	1.94554	2.9479	4.17825
1.94715	1.8439	2.00892	2.52263	1.77813	3.6725	4.66868	2.25565	2.46081	2.06622	1.85373	2.47701	2.36679	3.18156	2.97003	2.19158	2.06026	2.1726	4.8989	2.18757	2.28814	2.7472	2.94447	3.03384	5.52059	2.314	2.71968	2.11054	1.94477	2.91185	4.15489
1.93962	1.8534	2.01031	2.52306	1.78063	3.6178	4.65749	2.25679	2.44964	2.06046	1.85784	2.48529	2.37155	3.18268	2.96384	2.18653	2.06852	2.16818	4.90437	2.18708	2.28305	2.73516	2.94229	3.0228	5.56585	2.31152	2.71785	2.11479	1.93386	2.90514	4.1353
1.93904	1.85647	2.0044	2.57064	1.77794	3.58689	4.62795	2.25955	2.43516	2.06572	1.85407	2.48337	2.37295	3.19126	2.9587	2.17692	2.06855	2.15841	4.90931	2.17893	2.27644	2.7364	2.92968	3.00647	5.56917	2.32013	2.71679	2.11684	1.92616	2.90894	4.09787
1.94369	1.86257	1.99363	2.62848	1.7662	3.53768	4.55744	2.26615	2.4282	2.06084	1.85939	2.48265	2.37116	3.17459	2.97036	2.18242	2.06832	2.15696	4.89837	2.18256	2.27533	2.73769	2.92307	2.97786	5.57623	2.33187	2.71713	2.10321	1.92609	2.89946	4.06039
1.9418	1.85691	1.99637	2.64244	1.76576	3.49437	4.47532	2.26561	2.41712	2.0659	1.86749	2.48252	2.3688	3.15291	2.9816	2.18064	2.05976	2.15372	4.87834	2.18502	2.28241	2.72475	2.92045	2.94694	5.61046	2.33215	2.71795	2.09607	1.9184	2.90629	3.98596
1.9474	1.85175	1.99751	2.65415	1.76229	3.43974	4.41457	2.27479	2.43373	2.0685	1.86655	2.48987	2.36859	3.14671	2.99682	2.18447	2.0564	2.13578	4.8722	2.18121	2.29	2.72544	2.90537	2.91851	5.68545	2.34195	2.72526	2.08402	1.93047	2.90961	3.95056
1.94934	1.85392	1.99613	2.65764	1.76312	3.37942	4.39968	2.28882	2.43608	2.07475	1.87599	2.49335	2.36442	3.14387	3.01966	2.18383	2.06533	2.12907	4.87583	2.16839	2.2897	2.70822	2.90575	2.89886	5.71969	2.35524	2.7323	2.08358	1.93059	2.89896	3.94059
1.956	1.86044	1.99295	2.6691	1.76732	3.357	4.36811	2.32125	2.44277	2.07464	1.88253	2.48525	2.35785	3.12753	3.04498	2.19099	2.06687	2.13228	4.87441	2.16769	2.28927	2.65699	2.89279	2.85987	5.75496	2.35961	2.73214	2.08934	1.92814	2.90323	3.92421
1.9585	1.86954	1.99708	2.67295	1.77467	3.33062	4.31147	2.33687	2.44974	2.07911	1.89662	2.48057	2.34634	3.13781	3.05856	2.19125	2.06993	2.13057	4.84564	2.169	2.28047	2.60041	2.87703	2.8415	5.79163	2.35991	2.73391	2.10139	1.92814	2.89613	3.9081
1.95464	1.87334	2.00035	2.68661	1.78418	3.30961	4.28064	2.3391	2.44837	2.07765	1.90218	2.47738	2.3451	3.14602	3.06673	2.18787	2.07221	2.13027	4.82791	2.17538	2.27701	2.54189	2.85743	2.80473	5.78359	2.35983	2.7302	2.10904	1.92645	2.88479	3.88806
1.94842	1.86582	1.99371	2.70835	1.78778	3.28637	4.27022	2.33824	2.44951	2.09393	1.90234	2.477	2.34747	3.15368	3.06726	2.18262	2.0539	2.12526	4.81373	2.18047	2.27697	2.47924	2.84793	2.79277	5.77521	2.35489	2.73029	2.12833	1.9254	2.87874	3.87663
1.94245	1.86057	1.98959	2.69836	1.78915	3.25306	4.26096	2.33777	2.44729	2.08695	1.90221	2.46026	2.34433	3.15526	3.04834	2.17805	2.04923	2.1148	4.81323	2.18525	2.28071	2.42178	2.83952	2.77701	5.7793	2.36442	2.73164	2.13601	1.91556	2.89194	3.87234
1.93385	1.8606	1.98642	2.68617	1.79548	3.2163	4.27544	2.34684	2.4464	2.08619	1.90981	2.4611	2.33697	3.16199	3.03477	2.16966	2.04737	2.12162	4.81756	2.18527	2.28487	2.37086	2.79977	2.76828	5.7639	2.35635	2.7421	2.1481	1.91049	2.89022	3.86755
1.92811	1.8648	1.99818	2.67624	1.79028	3.18472	4.25035	2.35082	2.44872	2.09249	1.91805	2.45475	2.32468	3.16681	3.04305	2.16335	2.05113	2.12505	4.81374	2.18382	2.28975	2.33905	2.77661	2.77772	5.77154	2.3528	2.74881	2.14918	1.90552	2.89905	3.85666
1.92795	1.86134	2.01072	2.66791	1.78502	3.16756	4.20853	2.3509	2.46119	2.10091	1.91816	2.45287	2.32975	3.16404	3.035	2.16963	2.05393	2.12682	4.78401	2.17839	2.30607	2.31684	2.76494	2.77321	5.81766	2.36099	2.73193	2.15874	1.90754	2.8919	3.85169
1.91616	1.86166	2.01133	2.65772	1.79619	3.15239	4.18631	2.35601	2.47175	2.09296	1.92017	2.45298	2.32497	3.16082	3.03027	2.16274	2.06932	2.1224	4.75995	2.16225	2.30877	2.31597	2.7588	2.76798	5.84024	2.36864	2.72502	2.1624	1.9078	2.90491	3.84844
1.91347	1.85202	2.00798	2.66494	1.80275	3.14379	4.20312	2.35161	2.49124	2.092	1.92403	2.45355	2.31688	3.17165	3.02168	2.15486	2.07725	2.11118	4.76289	2.16781	2.3047	2.31168	2.74928	2.76526	5.82827	2.37381	2.72768	2.16031	1.92101	2.90152	3.82379
1.90748	1.85308	2.0081	2.66555	1.79139	3.11097	4.22597	2.34856	2.49961	2.09753	1.93104	2.45032	2.31165	3.174	3.00999	2.15796	2.07658	2.1055	4.76633	2.17712	2.31146	2.30539	2.7281	2.76579	5.88645	2.38546	2.72347	2.15842	1.91536	2.90682	3.77718
1.90619	1.84999	2.00298	2.6717	1.78742	3.08364	4.236	2.35093	2.5298	2.09768	1.94655	2.45098	2.3181	3.18744	2.99608	2.15955	2.06457	2.10039	4.76674	2.18047	2.31782	2.30611	2.71748	2.75166	5.95173	2.37993	2.71336	2.16204	1.91169	2.88368	3.7418
1.91531	1.85276	1.99957	2.67125	1.7855	3.05313	4.23609	2.35037	2.55262	2.10783	1.95763	2.46148	2.32235	3.18824	2.99448	2.16199	2.06828	2.08658	4.77115	2.18138	2.3252	2.29598	2.69202	2.74297	5.96991	2.38975	2.70345	2.17062	1.91042	2.88484	3.69931
1.91432	1.84739	1.9987	2.66695	1.78019	3.03043	4.24114	2.36024	2.58263	2.10658	1.97112	2.45414	2.32654	3.18922	2.99595	2.16045	2.07072	2.07181	4.77363	2.17959	2.32736	2.28582	2.66123	2.73809	5.96238	2.41014	2.70325	2.17816	1.91358	2.87669	3.68547
1.91265	1.83851	2.00752	2.65476	1.77425	3.01493	4.24084	2.3706	2.58598	2.10349	1.97726	2.4508	2.32174	3.19022	2.99529	2.1487	2.06318	2.07056	4.80167	2.18394	2.29611	2.27606	2.62271	2.72623	5.95914	2.42867	2.69536	2.18187	1.9087	2.84773	3.66827
1.92974	1.83894	2.00823	2.63959	1.7638	3.01182	4.22771	2.36566	2.58638	2.10308	1.97539	2.44953	2.31002	3.18674	2.98928	2.1408	2.06225	2.07096	4.81568	2.18799	2.28221	2.25631	2.56949	2.70407	5.98262	2.43525	2.68469	2.19725	1.90674	2.82628	3.6437
1.93545	1.84786	1.99218	2.6239	1.76115	3.00292	4.22605	2.36701	2.59031	2.09569	1.99211	2.45369	2.30716	3.19078	2.98274	2.14445	2.07181	2.09007	4.86346	2.19755	2.26604	2.25043	2.52234	2.69296	5.99852	2.43098	2.67171	2.20316	1.89785	2.83318	3.62709
1.94129	1.83949	1.99162	2.60015	1.76312	2.99714	4.19853	2.36281	2.59199	2.07771	2.00214	2.43983	2.31871	3.18732	2.98872	2.13662	2.07623	2.08799	4.88876	2.19907	2.25978	2.26612	2.49212	2.67856	6.03683	2.42287	2.65547	2.19521	1.89112	2.83688	3.59894
1.94837	1.838	1.98576	2.58175	1.76158	2.98991	4.15279	2.3677	2.597	2.068	2.00301	2.42654	2.32349	3.17381	2.97833	2.14142	2.08591	2.10171	4.91095	2.20067	2.25396	2.25761	2.47912	2.6659	6.05935	2.42855	2.64724	2.18432	1.89154	2.82206	3.59222
1.94838	1.83482	1.98587	2.55143	1.75616	2.98285	4.09814	2.3674	2.59913	2.07381	1.99875	2.42074	2.31659	3.1811	2.98012	2.13081	2.08061	2.09298	4.92713	2.22186	2.2667	2.25768	2.47526	2.65086	6.08608	2.45645	2.63802	2.18058	1.88931	2.80235	3.59642
1.94974	1.84183	2.00187	2.53875	1.75742	2.97404	4.05638	2.37225	2.60083	2.07146	2.00127	2.41195	2.30127	3.18177	2.99856	2.12588	2.08503	2.08721	4.94033	2.2232	2.26343	2.2748	2.47818	2.63363	6.04076	2.47496	2.63322	2.18746	1.89613	2.8069	3.57782
1.94857	1.85538	2.01069	2.53515	1.7649	2.97644	4.0732	2.376	2.6058	2.0693	2.00119	2.39157	2.30667	3.18901	2.99297	2.11514	2.08784	2.08322	4.94131	2.22065	2.25496	2.26834	2.46848	2.60548	5.98407	2.48784	2.63142	2.19685	1.88741	2.79184	3.58467
1.94991	1.85759	2.00436	2.53467	1.75387	2.96644	4.0573	2.38451	2.62249	2.07442	1.99977	2.3809	2.31157	3.18721	2.98222	2.1093	2.0737	2.07518	4.94809	2.21344	2.24395	2.27361	2.46103	2.5856	5.99642	2.48877	2.61685	2.20439	1.88748	2.78713	3.59904
1.94868	1.85287	2.00967	2.53465	1.75021	2.95409	4.04573	2.37447	2.64843	2.07983	2.00247	2.37133	2.30944	3.17651	2.96647	2.10693	2.07405	2.06601	4.94226	2.20612	2.22454	2.27684	2.43945	2.55865	6.01528	2.50913	2.60191	2.20421	1.88076	2.79262	3.60448
1.94887	1.8532	2.01091	2.52751	1.75326	2.94758	3.98361	2.36108	2.67003	2.08949	1.99922	2.37902	2.30489	3.17988	2.94267	2.11044	2.07432	2.05434	4.96222	2.20423	2.21952	2.27819	2.42115	2.53672	6.02672	2.52358	2.58986	2.20343	1.87414	2.79134	3.58818
1.95114	1.8559	2.01034	2.53341	1.74885	2.9146	3.95389	2.36177	2.68151	2.08503	2.01762	2.3711	2.30529	3.18189	2.94393	2.11451	2.06696	2.04659	4.98333	2.20216	2.22217	2.27788	2.40312	2.52988	6.04608	2.51877	2.57634	2.2039	1.88059	2.76889	3.54763
1.9527	1.85186	2.00718	2.53123	1.74801	2.87129	3.95214	2.3577	2.68656	2.07957	2.02968	2.36644	2.3085	3.17185	2.94684	2.10705	2.06639	2.04016	5.02243	2.21003	2.22167	2.26793	2.38617	2.5175	6.03409	2.52345	2.5618	2.20957	1.88178	2.78405	3.49956
1.94673	1.85922	2.01188	2.53116	1.75044	2.8199	3.93456	2.33527	2.69281	2.07778	2.03693	2.36324	2.31258	3.16333	2.94285	2.10038	2.0666	2.02121	5.05081	2.20174	2.21739	2.26055	2.37222	2.51609	5.98286	2.51635	2.54651	2.21101	1.88202	2.79024	3.48475
1.93644	1.86896	2.01661	2.52448	1.74784	2.80601	3.91606	2.31398	2.69558	2.07819	2.03311	2.36368	2.31502	3.15744	2.94304	2.09374	2.06034	2.01791	5.04781	2.20774	2.21512	2.24745	2.37231	2.50646	5.97964	2.51931	2.51622	2.20526	1.87793	2.77703	3.47499
1.9406	1.86442	2.01443	2.51672	1.74701	2.76985	3.87892	2.30682	2.69867	2.07914	2.04117	2.35072	2.30811	3.15626	2.92037	2.09345	2.06208	2.00839	5.04234	2.22093	2.21552	2.23808	2.36193	2.50544	5.97267	2.52155	2.47439	2.20569	1.87865	2.78152	3.49143
1.95206	1.86572	2.02218	2.50887	1.74193	2.73639	3.87561	2.28807	2.70979	2.06957	2.04463	2.3371	2.30414	3.13712	2.92655	2.09524	2.06926	1.99815	5.03088	2.22145	2.21655	2.22898	2.35571	2.49717	5.99329	2.52902	2.43522	2.20217	1.88077	2.77977	3.52629
1.95453	1.85919	2.02794	2.50014	1.73999	2.72045	3.8679	2.28107	2.71681	2.06902	2.03838	2.32572	2.29943	3.12501	2.92361	2.09303	2.07279	2.00095	5.04082	2.20722	2.21932	2.22929	2.3497	2.49705	5.99643	2.52254	2.41298	2.20675	1.8727	2.77049	3.57684
1.96033	1.85911	2.0326	2.46033	1.7349	2.7022	3.86331	2.27874	2.72201	2.07573	2.03973	2.32457	2.29644	3.12469	2.92642	2.10171	2.07159	2.01324	5.05533	2.20346	2.24227	2.23213	2.35063	2.50037	5.98461	2.5181	2.39697	2.22134	1.86976	2.7415	3.608
1.97693	1.84349	2.02105	2.4271	1.73693	2.68674	3.86197	2.28426	2.73029	2.07146	2.05023	2.31846	2.29083	3.13879	2.91962	2.09666	2.07937	2.02261	5.07995	2.21093	2.24297	2.23895	2.34404	2.49238	5.97352	2.52221	2.37533	2.22357	1.87112	2.71459	3.64468
1.98274	1.83079	1.99765	2.41361	1.73684	2.66395	3.86915	2.28838	2.73473	2.05971	2.05222	2.33024	2.29236	3.15751	2.91058	2.0965	2.07614	2.02785	5.08739	2.21389	2.22806	2.24563	2.33827	2.50622	5.94872	2.51564	2.35676	2.22265	1.87308	2.69748	3.68636
1.9761	1.83008	1.99843	2.39423	1.7381	2.63595	3.86163	2.29483	2.72992	2.05956	2.05939	2.33888	2.27768	3.1772	2.9043	2.10447	2.08277	2.02386	5.08253	2.21861	2.22504	2.2536	2.34114	2.50518	5.96581	2.52129	2.34225	2.2329	1.87982	2.68884	3.72842
1.97673	1.82854	2.01398	2.37822	1.74753	2.6223	3.83021	2.2914	2.73991	2.05874	2.04783	2.32997	2.26067	3.19865	2.89566	2.11484	2.08678	2.01422	5.08239	2.20384	2.23343	2.26107	2.33503	2.51266	5.99017	2.53524	2.32613	2.244	1.8782	2.67882	3.74381
1.96873	1.81764	2.01967	2.36983	1.74176	2.60712	3.82017	2.29432	2.73835	2.05841	2.04163	2.31661	2.25353	3.20364	2.88093	2.11769	2.08733	2.01085	5.103	2.18531	2.24024	2.25863	2.32474	2.5118	6.01363	2.53089	2.30538	2.26028	1.88077	2.69192	3.76277
1.96952	1.81835	2.0269	2.35571	1.74223	2.58869	3.83373	2.28373	2.72782	2.05809	2.03342	2.31096	2.23254	3.20675	2.8766	2.11168	2.08771	2.00786	5.12602	2.17842	2.24308	2.2609	2.30346	2.50556	6.0246	2.5363	2.28088	2.28115	1.88643	2.68959	3.75507
1.98068	1.81339	2.02326	2.33565	1.73803	2.58735	3.83091	2.28065	2.72452	2.05708	2.03398	2.30723	2.23844	3.21242	2.88037	2.11278	2.08195	2.00654	5.15004	2.18348	2.22931	2.26308	2.28224	2.50826	6.00864	2.53188	2.26063	2.30626	1.89115	2.66874	3.74232
1.98824	1.81073	2.02926	2.31959	1.74537	2.58076	3.8064	2.28114	2.70609	2.03725	2.03769	2.3024	2.25203	3.22101	2.8735	2.10905	2.08135	2.00194	5.16337	2.18804	2.22244	2.26703	2.27447	2.5076	5.99101	2.52665	2.2366	2.32709	1.89953	2.65401	3.7203
2.01423	1.81649	2.04402	2.30983	1.74924	2.57394	3.78059	2.27486	2.69923	2.02888	2.04311	2.29847	2.25396	3.23102	2.86956	2.11154	2.07765	2.0067	5.15781	2.20065	2.22857	2.27383	2.27633	2.5067	5.95943	2.53073	2.23394	2.34301	1.88712	2.6584	3.69112
2.02503	1.81645	2.05591	2.30371	1.74839	2.56867	3.76534	2.2673	2.68143	2.02369	2.04826	2.29677	2.25731	3.24208	2.86982	2.10355	2.07032	2.00521	5.16067	2.19668	2.25143	2.27066	2.27016	2.48056	5.96355	2.54778	2.2267	2.3579	1.90012	2.65596	3.6779
2.0295	1.82024	2.04942	2.30143	1.75618	2.55732	3.75083	2.25474	2.68891	2.03309	2.04988	2.30849	2.24169	3.24006	2.87027	2.10533	2.07359	2.00068	5.13745	2.19525	2.25609	2.27557	2.26404	2.46748	6.00531	2.55701	2.2189	2.37264	1.90188	2.64305	3.68643
2.02863	1.8182	2.05724	2.28944	1.76321	2.5234	3.72449	2.2519	2.68955	2.04788	2.04847	2.31521	2.24939	3.24335	2.87008	2.10441	2.06777	2.00496	5.11606	2.20287	2.25801	2.27091	2.27232	2.45313	6.05149	2.57186	2.20945	2.38964	1.90995	2.63509	3.69295
2.0354	1.81883	2.06219	2.27445	1.76223	2.48076	3.71765	2.23964	2.67802	2.05118	2.04793	2.30841	2.23697	3.26118	2.86968	2.11884	2.06754	2.01957	5.0726	2.20143	2.24811	2.26629	2.27222	2.44526	6.05276	2.57269	2.18533	2.40551	1.90263	2.63246	3.72406
2.03772	1.82006	2.0554	2.25668	1.75581	2.46603	3.70739	2.22751	2.67494	2.05134	2.06171	2.30038	2.23244	3.26985	2.85447	2.12072	2.06032	2.03301	4.99363	2.19961	2.24777	2.25444	2.27013	2.42868	6.06076	2.56966	2.17653	2.40522	1.90413	2.62259	3.732
2.03707	1.81657	2.06854	2.25146	1.748	2.4752	3.71129	2.22316	2.65821	2.05386	2.07444	2.28749	2.22704	3.26838	2.84213	2.117	2.05984	2.0343	4.97429	2.20358	2.24489	2.25054	2.27217	2.40777	6.08599	2.57567	2.17772	2.3961	1.89697	2.62506	3.73137
2.02979	1.81494	2.07339	2.23434	1.75532	2.45561	3.70251	2.20863	2.64372	2.06491	2.07603	2.2775	2.22565	3.26713	2.8233	2.10486	2.06593	2.01708	4.94811	2.19393	2.2269	2.22481	2.27327	2.42095	6.09171	2.58559	2.17077	2.40416	1.89918	2.63179	3.73806
2.03303	1.81751	2.07885	2.20583	1.76124	2.46387	3.67606	2.19726	2.63573	2.06333	2.08002	2.26341	2.22285	3.27478	2.82393	2.11278	2.06465	2.00979	4.9313	2.19397	2.2362	2.19065	2.26617	2.4277	6.0803	2.57355	2.14894	2.40452	1.89536	2.6578	3.73992
2.03424	1.81364	2.08902	2.20792	1.76315	2.46368	3.63776	2.18557	2.63672	2.07588	2.0752	2.25132	2.22626	3.27507	2.82791	2.1066	2.06477	1.9991	4.90856	2.19328	2.23051	2.15211	2.25869	2.42759	6.09627	2.56503	2.13626	2.41892	1.89724	2.6691	3.73923
2.03565	1.81699	2.10221	2.18631	1.76477	2.47815	3.60216	2.1743	2.63552	2.07701	2.07245	2.26059	2.22036	3.26934	2.83262	2.11639	2.06401	1.99994	4.83505	2.18399	2.22833	2.12803	2.25502	2.41308	6.09472	2.56673	2.1081	2.41728	1.89975	2.67285	3.73001
2.04484	1.81247	2.11175	2.13386	1.77932	2.49912	3.56702	2.17643	2.63901	2.07699	2.06268	2.2645	2.2219	3.26324	2.83606	2.12507	2.05696	2.00016	4.78527	2.17582	2.23073	2.11946	2.24006	2.39966	6.08056	2.5876	2.0973	2.43589	1.88644	2.67327	3.72644
2.03936	1.81655	2.10723	2.06636	1.78586	2.50669	3.53659	2.17988	2.63821	2.07103	2.06641	2.26524	2.20569	3.25544	2.83106	2.1273	2.0472	2.00032	4.73701	2.16706	2.22975	2.11764	2.21699	2.39742	6.0732	2.5913	2.09417	2.45004	1.88716	2.68073	3.71499
2.03946	1.81757	2.11166	2.02615	1.78032	2.50041	3.51555	2.18546	2.62731	2.06816	2.06604	2.25898	2.19438	3.26822	2.82448	2.13091	2.03596	1.99746	4.68322	2.16405	2.22799	2.11556	2.19765	2.38107	6.09766	2.60638	2.07786	2.45878	1.88368	2.67617	3.69922
2.03041	1.81762	2.10505	2.00942	1.78083	2.50226	3.49	2.1801	2.62346	2.07084	2.0715	2.25527	2.19347	3.2838	2.82638	2.13648	2.03355	1.99357	4.63079	2.16564	2.22668	2.1053	2.17751	2.36957	6.11737	2.62189	2.08194	2.45487	1.88294	2.67239	3.68696
2.03341	1.81719	2.10433	2.00327	1.79167	2.49972	3.47771	2.18199	2.62104	2.07577	2.08607	2.25999	2.18937	3.29914	2.81943	2.1279	2.0228	2.0002	4.60205	2.16419	2.21618	2.10591	2.1469	2.36777	6.10481	2.62631	2.08801	2.48473	1.88152	2.67049	3.68048
2.03655	1.80194	2.10145	1.99029	1.79707	2.49317	3.47199	2.18319	2.6084	2.0637	2.08823	2.26539	2.17568	3.30263	2.80864	2.12003	2.01754	1.99342	4.56873	2.15799	2.21672	2.10664	2.10406	2.34991	6.07493	2.62574	2.11001	2.50121	1.87734	2.66022	3.68035
2.0371	1.80881	2.09655	1.98429	1.79984	2.48934	3.46425	2.20443	2.60855	2.05478	2.09491	2.27806	2.17144	3.30277	2.81288	2.11007	2.02213	2.00229	4.55946	2.16703	2.22863	2.10642	2.08109	2.33013	6.06728	2.62108	2.12131	2.51688	1.87407	2.65107	3.68906
2.03681	1.81233	2.10811	1.97004	1.79712	2.51916	3.46918	2.2136	2.60859	2.05593	2.07626	2.28499	2.16397	3.30046	2.81679	2.11437	2.01151	2.01062	4.54757	2.16012	2.22424	2.10228	2.07681	2.32978	6.0645	2.61072	2.11537	2.53219	1.87193	2.64744	3.69014
2.03629	1.83251	2.11745	1.96729	1.79115	2.54146	3.48858	2.22643	2.62391	2.06091	2.07062	2.29443	2.15941	3.29593	2.81456	2.11461	2.00342	2.01544	4.4801	2.17158	2.22812	2.09647	2.08479	2.3319	6.02104	2.6166	2.12343	2.54176	1.85802	2.63904	3.69053
2.03359	1.83956	2.11708	1.94908	1.79489	2.56642	3.47738	2.22296	2.6179	2.06704	2.0763	2.30121	2.16946	3.30857	2.81697	2.1192	1.98069	2.01354	4.39218	2.15218	2.24112	2.09594	2.08919	2.33223	5.96158	2.60877	2.13961	2.54113	1.85109	2.6275	3.68994
2.0315	1.84951	2.11432	1.94017	1.79704	2.60479	3.47272	2.20983	2.62349	2.06994	2.07197	2.28842	2.16929	3.3113	2.8168	2.12085	1.98005	2.00762	4.29425	2.13309	2.25015	2.09455	2.08576	2.31858	5.94025	2.61572	2.14435	2.53831	1.85237	2.62785	3.68466
2.0344	1.84494	2.11784	1.94932	1.79208	2.61293	3.46845	2.20617	2.631	2.06718	2.06445	2.28398	2.16245	3.31458	2.83446	2.1161	1.97397	2.00165	4.2507	2.12828	2.2392	2.08522	2.08276	2.31652	5.9173	2.60832	2.14691	2.54386	1.85739	2.62227	3.69527
2.02625	1.83157	2.11198	1.94234	1.78993	2.63267	3.46306	2.21654	2.62017	2.05609	2.06077	2.27766	2.16677	3.30573	2.84685	2.10857	1.9689	2.00222	4.24009	2.11993	2.23326	2.08266	2.08022	2.31351	5.87605	2.59804	2.13712	2.53823	1.85506	2.60014	3.69934
2.02534	1.83735	2.11664	1.95058	1.79627	2.64305	3.41908	2.21671	2.61067	2.05598	2.05752	2.2821	2.16254	3.30638	2.86562	2.10621	1.96624	2.00987	4.2153	2.12533	2.24403	2.0714	2.07024	2.30209	5.80751	2.6093	2.13308	2.54222	1.85772	2.59308	3.70176
2.02792	1.84683	2.12059	1.93826	1.79483	2.64605	3.38711	2.21925	2.59912	2.05309	2.05381	2.27642	2.15917	3.31635	2.8611	2.10133	1.95854	2.01298	4.18945	2.12213	2.24017	2.05447	2.06871	2.30258	5.7423	2.62288	2.14152	2.54867	1.85988	2.59683	3.70365
2.02893	1.85131	2.12082	1.96517	1.79756	2.64851	3.38168	2.22722	2.59517	2.05085	2.05545	2.27743	2.15733	3.31632	2.86015	2.10113	1.96656	2.02572	4.17743	2.12581	2.23699	2.04034	2.06375	2.31167	5.67348	2.62674	2.16998	2.55437	1.85644	2.60089	3.70517
2.02779	1.85633	2.12143	1.98454	1.80775	2.65181	3.35979	2.22773	2.59478	2.04713	2.04951	2.27521	2.15693	3.33012	2.83971	2.09429	1.97016	2.03078	4.15138	2.13344	2.23252	2.03142	2.06391	2.29724	5.62667	2.63496	2.1966	2.57837	1.84915	2.60969	3.70865
2.02115	1.85214	2.11359	1.95133	1.80053	2.6539	3.32422	2.22672	2.59267	2.03547	2.04594	2.27137	2.1554	3.34066	2.81958	2.08666	1.98098	2.03174	4.11025	2.13509	2.23311	2.03136	2.06081	2.26823	5.57271	2.63401	2.22808	2.59052	1.83751	2.61971	3.69752
2.01225	1.85011	2.10574	1.95128	1.79309	2.66077	3.28171	2.21827	2.60361	2.03575	2.03874	2.26756	2.15521	3.36148	2.80757	2.0813	1.9773	2.03129	4.05403	2.14343	2.23498	2.04527	2.05653	2.24968	5.50574	2.63637	2.25067	2.59233	1.84081	2.63031	3.68213
2.0185	1.84938	2.10918	1.95222	1.78902	2.66263	3.2028	2.2071	2.59351	2.05019	2.04063	2.26132	2.15061	3.37108	2.80174	2.07184	1.97685	2.02938	4.02626	2.14596	2.24476	2.05793	2.05853	2.23941	5.45745	2.63978	2.29097	2.59778	1.83397	2.62289	3.66935
2.02399	1.8474	2.11828	1.95862	1.79025	2.66252	3.16209	2.20269	2.58277	2.06306	2.0388	2.25963	2.1655	3.37727	2.77229	2.06785	1.9918	2.02726	4.02144	2.13979	2.24747	2.0492	2.06327	2.22663	5.44232	2.64633	2.31448	2.60776	1.83139	2.6301	3.66138
2.03384	1.84506	2.11915	2.01007	1.79347	2.66918	3.15866	2.21244	2.5656	2.05487	2.03081	2.26504	2.1638	3.3817	2.75158	2.06102	1.98166	2.03768	3.99761	2.13758	2.25095	2.05401	2.05706	2.21837	5.44581	2.65093	2.31698	2.62213	1.83408	2.63211	3.6527
2.04275	1.84501	2.11473	2.04569	1.79927	2.69709	3.16296	2.21416	2.54622	2.06489	2.01204	2.26165	2.16111	3.39732	2.75783	2.05038	1.99298	2.03293	3.98772	2.14301	2.26126	2.04978	2.05536	2.21067	5.44056	2.66921	2.33194	2.63623	1.82669	2.64349	3.65404
2.04265	1.85203	2.12164	2.07126	1.79823	2.70215	3.15622	2.20224	2.53448	2.06594	2.00551	2.25518	2.16569	3.40253	2.75664	2.054	2.01634	2.02478	3.9898	2.15652	2.2586	2.06292	2.0475	2.20225	5.4276	2.67333	2.35513	2.64487	1.81857	2.64163	3.67723
2.03663	1.85407	2.12093	2.10756	1.79142	2.70953	3.12924	2.20029	2.51442	2.0595	1.9991	2.25702	2.17032	3.39426	2.75167	2.05879	2.03141	2.03627	3.98267	2.16093	2.25238	2.06888	2.04439	2.19711	5.36141	2.67391	2.3613	2.64097	1.82199	2.64627	3.69011
2.04177	1.86194	2.12208	2.13659	1.78533	2.71775	3.13425	2.20899	2.48798	2.05634	1.99466	2.24935	2.15698	3.40118	2.7544	2.05641	2.05223	2.03619	3.97412	2.19762	2.24151	2.08296	2.04863	2.19184	5.30485	2.67107	2.37787	2.64772	1.82786	2.64999	3.69133
2.04583	1.85441	2.13035	2.1609	1.77719	2.7341	3.14124	2.20422	2.45281	2.06526	1.98635	2.23926	2.16078	3.40277	2.76072	2.05338	2.05073	2.02768	3.95632	2.20253	2.22529	2.0898	2.03866	2.17754	5.24825	2.66596	2.3932	2.65892	1.82846	2.65156	3.69254
2.04629	1.85079	2.13715	2.16132	1.76478	2.73456	3.16264	2.20707	2.42832	2.05271	1.98377	2.24648	2.15113	3.39142	2.76485	2.05735	2.06297	2.02292	3.93151	2.20015	2.23207	2.09669	2.03241	2.16697	5.21457	2.6654	2.44334	2.66169	1.82815	2.64097	3.6944
2.06062	1.8569	2.14472	2.1588	1.76465	2.73623	3.15559	2.21468	2.42369	2.04878	1.99139	2.24446	2.13219	3.3888	2.77662	2.09158	2.06615	2.01598	3.92156	2.21029	2.22999	2.0944	2.03154	2.1461	5.15358	2.66173	2.46706	2.67694	1.82602	2.63338	3.69927
2.06367	1.86159	2.13153	2.17016	1.76354	2.74838	3.16272	2.20232	2.42227	2.06522	1.99413	2.2388	2.12255	3.38565	2.79118	2.11844	2.07846	2.00993	3.91158	2.20857	2.2244	2.10994	2.0355	2.14326	5.03822	2.65536	2.48287	2.67917	1.82955	2.62887	3.70247
2.06581	1.86751	2.13866	2.15864	1.76262	2.75862	3.15246	2.18407	2.42428	2.06868	1.99106	2.23243	2.11212	3.38754	2.80131	2.11447	2.07763	2.01544	3.91488	2.20837	2.23097	2.10486	2.04706	2.13989	4.95794	2.65097	2.48831	2.68243	1.83182	2.61297	3.71227
2.07299	1.87193	2.14564	2.16223	1.7543	2.76043	3.13261	2.17028	2.42669	2.0737	1.98849	2.23598	2.11296	3.39586	2.80976	2.11055	2.07761	2.02643	3.90823	2.20719	2.24716	2.10095	2.03917	2.13745	4.91924	2.64342	2.4981	2.67009	1.83683	2.60239	3.72
2.08012	1.86727	2.15464	2.16124	1.75865	2.75126	3.13385	2.14724	2.4203	2.08045	1.9754	2.24049	2.10617	3.39405	2.81965	2.11433	2.07953	2.02655	3.89541	2.20749	2.25361	2.08669	2.04324	2.13324	4.8969	2.64218	2.53339	2.66375	1.83871	2.60356	3.73184
2.08475	1.86533	2.15263	2.18029	1.75856	2.73489	3.117	2.12919	2.41557	2.08986	1.97173	2.23968	2.08977	3.40132	2.82503	2.11263	2.09096	2.03323	3.89183	2.21703	2.2576	2.0862	2.0507	2.13606	4.84453	2.65687	2.53901	2.66386	1.83455	2.60665	3.74555
2.10445	1.86218	2.14954	2.19127	1.75654	2.72834	3.11593	2.13414	2.41429	2.08084	1.96891	2.23775	2.09623	3.39958	2.81757	2.12231	2.10591	2.02452	3.87124	2.23839	2.26007	2.09166	2.05302	2.13598	4.80148	2.68003	2.54581	2.65625	1.82729	2.62666	3.76532
2.10612	1.86118	2.13738	2.19835	1.75656	2.72212	3.15145	2.13088	2.41475	2.08553	1.95654	2.2419	2.10152	3.39937	2.81758	2.11877	2.10673	2.02572	3.84094	2.28784	2.26692	2.08862	2.04757	2.1275	4.74636	2.67882	2.55856	2.65703	1.83951	2.62468	3.78506
2.09919	1.86651	2.14329	2.20887	1.75583	2.7216	3.18318	2.11568	2.40122	2.0939	1.93471	2.24098	2.09959	3.42191	2.81895	2.11675	2.10337	2.02383	3.82883	2.3102	2.26569	2.08802	2.04698	2.12468	4.69848	2.67536	2.56804	2.65659	1.82892	2.63686	3.79964
2.09124	1.86381	2.15109	2.22554	1.75699	2.73758	3.2103	2.11103	2.36914	2.08638	1.92768	2.25267	2.09856	3.43369	2.82894	2.12711	2.10145	2.02735	3.80235	2.30076	2.25584	2.06289	2.05474	2.12008	4.63306	2.65496	2.56592	2.6592	1.82568	2.63145	3.80642
2.08677	1.85108	2.15301	2.25617	1.75458	2.74353	3.24115	2.11134	2.33564	2.08567	1.92089	2.24474	2.08925	3.44614	2.82024	2.12964	2.10347	2.02596	3.77936	2.30668	2.25779	2.05564	2.062	2.12508	4.61678	2.64927	2.57437	2.66287	1.83249	2.68326	3.81067
2.08456	1.85181	2.15638	2.30478	1.76273	2.75138	3.26705	2.12524	2.3116	2.09561	1.90393	2.25331	2.07381	3.46052	2.83683	2.12332	2.10761	2.04274	3.76226	2.31832	2.25346	2.03735	2.0749	2.11114	4.57231	2.64645	2.59497	2.67704	1.83415	2.78174	3.80813
2.09486	1.84805	2.14853	2.31396	1.76474	2.7405	3.27853	2.12712	2.29881	2.11095	1.89463	2.25846	2.07152	3.44977	2.84387	2.12038	2.11573	2.04206	3.74042	2.41366	2.25699	2.02694	2.07654	2.11034	4.53628	2.63835	2.59882	2.67431	1.83239	2.788	3.81405
2.10128	1.85565	2.14288	2.31741	1.77176	2.73581	3.30061	2.13373	2.29337	2.11349	1.88351	2.26521	2.07539	3.45608	2.8403	2.12802	2.13285	2.0457	3.70675	2.44913	2.27223	2.01729	2.08257	2.10723	4.4882	2.62225	2.60479	2.66825	1.83444	2.78584	3.82878
2.11035	1.8475	2.1413	2.32515	1.77244	2.74484	3.31097	2.1298	2.2939	2.11665	1.87665	2.26449	2.07364	3.46655	2.83045	2.13786	2.14118	2.04825	3.68194	2.44927	2.26346	2.00329	2.08059	2.10776	4.44842	2.62271	2.61129	2.67802	1.83	2.79083	3.82824
2.11495	1.84576	2.13789	2.33588	1.77438	2.73869	3.31974	2.13834	2.28833	2.127	1.87907	2.2661	2.06617	3.46794	2.82197	2.15312	2.14067	2.05522	3.61182	2.44941	2.25551	2.00367	2.08003	2.10453	4.41007	2.62067	2.6086	2.68828	1.83159	2.80329	3.80406
2.11164	1.8535	2.13165	2.35058	1.77287	2.75304	3.30199	2.14584	2.27868	2.13057	1.86812	2.25834	2.05502	3.47156	2.81087	2.17331	2.14099	2.05353	3.53796	2.46645	2.25401	2.00592	2.07685	2.10504	4.3733	2.61459	2.61967	2.70829	1.8522	2.81016	3.77088
2.12227	1.87147	2.12846	2.34508	1.7724	2.75185	3.30161	2.15329	2.27451	2.1381	1.86071	2.24864	2.05341	3.47588	2.82366	2.18651	2.14237	2.05326	3.47741	2.48342	2.25371	2.01446	2.07437	2.11161	4.33263	2.61128	2.62066	2.71733	1.85879	2.81557	3.73886
2.13532	1.8734	2.11991	2.34677	1.77655	2.74168	3.29653	2.15992	2.25515	2.14791	1.8591	2.24098	2.05971	3.48476	2.83359	2.18682	2.13894	2.04735	3.39909	2.48332	2.23177	2.01067	2.06931	2.11294	4.29673	2.60175	2.63237	2.7226	1.85582	2.9212	3.72344
2.13541	1.87696	2.10368	2.35141	1.78433	2.74504	3.2917	2.1612	2.2435	2.15054	1.85661	2.24302	2.0561	3.50375	2.84866	2.18301	2.14504	2.04691	3.34674	2.47741	2.22864	2.01102	2.07088	2.1086	4.27055	2.58291	2.64824	2.72611	1.85668	2.96481	3.73337
2.13639	1.88479	2.08454	2.35829	1.78161	2.76702	3.26384	2.16194	2.23936	2.15591	1.85392	2.25183	2.03421	3.52036	2.86649	2.18162	2.15615	2.04719	3.33367	2.48943	2.22419	2.00992	2.07415	2.10128	4.23839	2.56437	2.66127	2.74288	1.85895	2.97535	3.75675
2.14421	1.88741	2.08443	2.36174	1.78715	2.78027	3.25865	2.16501	2.22935	2.15717	1.84643	2.25503	2.02806	3.53004	2.87781	2.18952	2.1631	2.04794	3.33005	2.4997	2.22494	2.01451	2.07389	2.08567	4.19703	2.56694	2.68078	2.7371	1.8533	2.98209	3.76802
2.15889	1.89381	2.07614	2.36635	1.78909	2.78308	3.2588	2.17121	2.22059	2.17247	1.84338	2.26134	2.01655	3.54044	2.87035	2.20454	2.17302	2.04422	3.31832	2.50553	2.22074	2.00957	2.07454	2.0813	4.18197	2.55427	2.68915	2.73794	1.85134	2.98932	3.76514
2.1621	1.88817	2.07434	2.36452	1.78694	2.78912	3.27236	2.18239	2.20529	2.196	1.83791	2.2653	2.01857	3.52937	2.86622	2.20481	2.19297	2.06426	3.29811	2.51258	2.22102	2.00203	2.09394	2.07131	4.15671	2.53376	2.68776	2.75408	1.8492	3.00215	3.77281
2.16565	1.87951	2.06596	2.36415	1.79325	2.78121	3.29255	2.18788	2.19561	2.21102	1.82893	2.25675	2.01468	3.52545	2.86087	2.20239	2.19754	2.06466	3.26042	2.51181	2.22821	2.00021	2.10046	2.06757	4.137	2.53003	2.68506	2.76725	1.85035	2.99447	3.77095
2.17191	1.87729	2.04649	2.36907	1.79195	2.77129	3.29338	2.18338	2.18408	2.22291	1.82041	2.24157	2.0119	3.52984	2.86981	2.20504	2.20373	2.06774	3.18008	2.50987	2.23829	2.00359	2.10246	2.06492	4.1293	2.53245	2.70391	2.76546	1.84222	3.00673	3.76976
2.17138	1.87493	2.04777	2.37073	1.78444	2.75791	3.30015	2.16973	2.18465	2.23317	1.81188	2.23746	2.0198	3.53072	2.87339	2.20466	2.21389	2.07999	3.08125	2.5084	2.23053	2.00064	2.09734	2.04839	4.12088	2.52803	2.70311	2.7766	1.84211	3.03434	3.77729
2.15493	1.87193	2.05652	2.3713	1.7851	2.75559	3.30825	2.18025	2.18445	2.24114	1.81727	2.24269	2.02343	3.51535	2.89163	2.19978	2.21108	2.08144	2.97388	2.50677	2.22126	1.98158	2.08657	2.04657	4.05774	2.5152	2.70731	2.77343	1.83662	3.0458	3.78089
2.14993	1.86678	2.06845	2.36293	1.78575	2.75935	3.31539	2.19081	2.19772	2.25538	1.82107	2.25306	2.01881	3.50753	2.90837	2.21216	2.21679	2.09268	2.90858	2.49742	2.21736	1.97647	2.08591	2.04129	3.99437	2.5197	2.71458	2.77398	1.83087	3.04417	3.77637
2.14437	1.87204	2.05739	2.35828	1.78447	2.76266	3.28892	2.20028	2.19796	2.26282	1.81655	2.2583	2.01473	3.49957	2.90566	2.21947	2.21007	2.09656	2.85609	2.50247	2.20213	1.98227	2.08451	2.02572	3.94744	2.5143	2.71435	2.77211	1.81553	3.05738	3.77143
2.14851	1.88092	2.04279	2.34892	1.79248	2.76581	3.27374	2.21659	2.20902	2.26723	1.80422	2.26183	2.0088	3.49012	2.90486	2.22719	2.2064	2.1015	2.82179	2.49759	2.19562	1.99229	2.08042	2.02112	3.86003	2.50369	2.7185	2.76913	1.81611	3.14043	3.76147
2.14914	1.87794	2.02689	2.34623	1.79707	2.76031	3.25651	2.24305	2.21499	2.27017	1.8001	2.27139	2.00751	3.47975	2.9014	2.2353	2.20379	2.10583	2.79501	2.49762	2.18594	1.98394	2.07962	2.00659	3.79424	2.49085	2.72034	2.75724	1.80848	3.1597	3.74882
2.13945	1.88417	2.02642	2.34572	1.80434	2.7499	3.24803	2.26832	2.20554	2.26905	1.79519	2.27189	2.00503	3.47399	2.8844	2.22897	2.20048	2.11219	2.76097	2.50128	2.17914	1.98585	2.0899	2.00482	3.75287	2.48481	2.7235	2.74517	1.79633	3.16769	3.72957
2.13851	1.8951	2.03216	2.34667	1.80055	2.74891	3.2309	2.2896	2.20053	2.27424	1.7968	2.26136	2.01548	3.47591	2.88625	2.22301	2.21046	2.11356	2.73718	2.50575	2.17615	1.98539	2.09665	2.00333	3.71844	2.47669	2.72755	2.73391	1.7936	3.17187	3.73659
2.13451	1.8986	2.02777	2.33126	1.79864	2.75776	3.21618	2.29369	2.20867	2.26812	1.80419	2.26796	2.00771	3.47193	2.87217	2.22606	2.21115	2.11527	2.71974	2.50878	2.17833	1.9833	2.10992	2.00437	3.69723	2.47303	2.72405	2.72841	1.79601	3.17659	3.76099
2.13569	1.89273	2.02332	2.33451	1.80289	2.75807	3.21248	2.29886	2.21387	2.2733	1.80287	2.26662	2.01411	3.45696	2.88523	2.22442	2.20246	2.12332	2.69171	2.50303	2.19716	1.99015	2.11076	2.01003	3.68952	2.4644	2.71841	2.73029	1.79441	3.1953	3.75924
2.1325	1.89448	2.01104	2.34084	1.79984	2.74777	3.20898	2.30355	2.21607	2.27356	1.80359	2.2834	2.00097	3.45219	2.89558	2.21864	2.20574	2.12827	2.67059	2.50402	2.20428	1.99177	2.11447	2.02008	3.67758	2.44589	2.72684	2.70964	1.79312	3.24224	3.76478
2.12734	1.90585	2.00051	2.34172	1.80286	2.74136	3.20681	2.29535	2.20778	2.27277	1.79836	2.29765	1.99355	3.44109	2.9053	2.2075	2.21044	2.14332	2.64426	2.49882	2.2109	1.99217	2.11331	2.02626	3.6181	2.42635	2.71863	2.69701	1.78928	3.27549	3.75485
2.11907	1.90326	2.00169	2.33737	1.80171	2.74818	3.19938	2.3024	2.20829	2.26554	1.7979	2.31018	1.99302	3.43621	2.90555	2.18909	2.21471	2.15881	2.61729	2.51252	2.22465	2.00415	2.08955	2.02379	3.55389	2.40074	2.71633	2.68595	1.79894	3.26722	3.74343
2.11064	1.8999	2.00226	2.33877	1.80506	2.7463	3.19091	2.31193	2.21305	2.25404	1.78856	2.32211	1.9994	3.44076	2.90191	2.19039	2.22642	2.16109	2.57306	2.54867	2.22763	2.00089	2.08736	2.0168	3.50373	2.39425	2.72115	2.67632	1.79915	3.24968	3.72869
2.10704	1.89594	2.00593	2.34133	1.8111	2.75249	3.19037	2.31853	2.21455	2.25417	1.78499	2.31973	2.00812	3.45115	2.9164	2.1978	2.23531	2.1637	2.55147	2.56419	2.23859	1.99878	2.09288	1.99996	3.41908	2.38772	2.71769	2.66106	1.80628	3.3613	3.7206
2.11829	1.89577	1.99156	2.35731	1.80681	2.7485	3.19115	2.32628	2.21199	2.25438	1.77894	2.31133	2.00489	3.46089	2.92123	2.1958	2.23807	2.17014	2.51834	2.55921	2.23911	1.99655	2.09597	1.99861	3.36259	2.37667	2.71397	2.6587	1.80979	3.38787	3.67428
2.12952	1.90082	1.98617	2.35936	1.8044	2.72875	3.17383	2.3227	2.20278	2.25173	1.78019	2.31255	2.00425	3.48756	2.91451	2.2032	2.22915	2.17669	2.49838	2.57655	2.22622	1.99395	2.1087	1.99002	3.349	2.36239	2.70765	2.65695	1.81035	3.38976	3.63453
2.13686	1.89865	1.9865	2.35698	1.80606	2.71526	3.17218	2.33001	2.19144	2.25033	1.77273	2.31735	1.99725	3.4896	2.94437	2.20626	2.22774	2.19069	2.48066	2.61577	2.2193	2.00564	2.11639	1.98902	3.33946	2.34725	2.70465	2.65097	1.80569	3.39543	3.58541
2.13444	1.88582	1.98176	2.35423	1.81193	2.71384	3.15929	2.3288	2.1837	2.25969	1.75342	2.32386	1.99963	3.48324	2.96828	2.19766	2.22963	2.21534	2.47355	2.6303	2.21117	2.00695	2.13294	1.9902	3.31941	2.34316	2.69375	2.65719	1.80979	3.40902	3.54817
2.13445	1.88169	1.9777	2.35485	1.80923	2.71656	3.16345	2.31898	2.17378	2.27095	1.7551	2.33021	2.00686	3.49316	3.00091	2.21171	2.23184	2.21963	2.46297	2.63422	2.21305	2.00569	2.1483	1.99373	3.29156	2.34133	2.69664	2.65871	1.80779	3.41754	3.51818
2.14337	1.86917	1.97534	2.35191	1.8046	2.73818	3.11197	2.29907	2.16625	2.28163	1.7673	2.32474	2.00403	3.48942	3.01464	2.22906	2.23592	2.21818	2.45557	2.63554	2.20884	1.99298	2.15191	1.9937	3.28255	2.31805	2.6953	2.66134	1.82117	3.57738	3.50192
2.15645	1.87157	1.97036	2.33898	1.80296	2.74307	3.10297	2.30714	2.16345	2.28619	1.77839	2.3198	1.98848	3.48802	3.01437	2.23923	2.2477	2.21958	2.44517	2.63773	2.20337	1.98849	2.14668	1.99157	3.27235	2.30306	2.69296	2.65476	1.82265	3.5997	3.49272
2.16246	1.86262	1.95791	2.33584	1.80637	2.75377	3.10603	2.31481	2.15845	2.28729	1.7918	2.31702	1.98846	3.49957	3.02567	2.25026	2.25527	2.21558	2.4434	2.645	2.19201	1.98514	2.16797	1.98601	3.21178	2.292	2.68542	2.65736	1.8331	3.60965	3.50457
2.16057	1.86071	1.94826	2.33913	1.8124	2.74168	3.09649	2.32793	2.1459	2.29738	1.79647	2.32121	1.9878	3.49992	3.02896	2.25001	2.25559	2.21699	2.44557	2.65899	2.18479	1.99743	2.17857	1.98482	3.15911	2.26918	2.67615	2.63342	1.8459	3.64388	3.50697
2.16002	1.84852	1.94969	2.33987	1.80966	2.72805	3.10296	2.33038	2.12515	2.32186	1.80727	2.32429	1.99541	3.49261	3.04661	2.25543	2.25927	2.23103	2.43937	2.6756	2.18605	1.98828	2.18198	1.96923	3.15099	2.25551	2.66097	2.63208	1.84454	3.65798	3.4922
2.15938	1.84887	1.94337	2.33591	1.80841	2.70609	3.11126	2.35759	2.11325	2.33686	1.81127	2.31557	2.00276	3.47222	3.07251	2.26598	2.25402	2.23157	2.42543	2.67901	2.17491	1.98749	2.19113	1.9711	3.147	2.24598	2.66171	2.63469	1.85262	3.6917	3.49013
2.15272	1.85274	1.93915	2.33251	1.80621	2.67939	3.11223	2.36821	2.10541	2.35067	1.81334	2.31307	2.00975	3.47449	3.08666	2.27241	2.25369	2.233	2.41441	2.67766	2.17193	1.98528	2.20289	1.97264	3.12269	2.24641	2.64463	2.63619	1.85225	3.70987	3.48836
2.15308	1.84925	1.93407	2.30248	1.80653	2.67113	3.11431	2.38112	2.09885	2.3756	1.81452	2.32047	2.01453	3.48465	3.10982	2.26177	2.25938	2.25066	2.4039	2.67907	2.17433	1.98341	2.21751	1.96602	3.12029	2.25012	2.63641	2.64123	1.85518	3.76673	3.49236
2.16546	1.85889	1.93626	2.27521	1.80319	2.6668	3.12224	2.38879	2.09823	2.39198	1.81079	2.33361	2.02469	3.47072	3.16907	2.25644	2.26682	2.25714	2.39502	2.68043	2.16386	1.98824	2.24243	1.96383	3.10577	2.24781	2.61659	2.63944	1.85445	3.80682	3.50234
2.17642	1.86636	1.93407	2.25366	1.79373	2.67276	3.15058	2.39004	2.10348	2.38634	1.82004	2.34123	2.0331	3.4544	3.20937	2.26441	2.27368	2.25997	2.37661	2.67781	2.15819	1.97886	2.25062	1.96827	3.09537	2.23644	2.60025	2.62236	1.85773	3.8094	3.51906
2.17744	1.87581	1.93152	2.22294	1.7883	2.67538	3.15025	2.38604	2.11577	2.38988	1.82482	2.34102	2.02983	3.43289	3.2477	2.26984	2.27273	2.26915	2.37555	2.67879	2.16727	1.9858	2.25327	1.98282	3.07721	2.23057	2.57392	2.59396	1.86624	3.8124	3.54113
2.1821	1.85759	1.93364	2.20735	1.79771	2.66062	3.17115	2.36701	2.11959	2.39927	1.82455	2.34485	2.02933	3.44432	3.25056	2.27173	2.27441	2.28937	2.35893	2.68261	2.16513	1.98369	2.2544	1.98629	3.0753	2.22359	2.55019	2.57124	1.86221	3.86567	3.55918
2.19622	1.8484	1.94265	2.19032	1.80534	2.65344	3.1956	2.37597	2.11985	2.41273	1.82421	2.33506	2.0214	3.44478	3.2552	2.28056	2.27409	2.30571	2.34133	2.69815	2.17401	1.97913	2.26412	1.98702	3.04292	2.22597	2.5283	2.56735	1.86061	4.01077	3.57568
2.22011	1.84968	1.94559	2.18786	1.81289	2.64494	3.20079	2.36746	2.10951	2.42382	1.82361	2.34047	2.02054	3.44555	3.27396	2.28492	2.272	2.29549	2.33761	2.71859	2.17614	1.98222	2.25918	1.98945	3.02484	2.2162	2.49342	2.5668	1.85116	4.05599	3.57267
2.22486	1.84561	1.95228	2.17291	1.81738	2.6333	3.21493	2.37356	2.09551	2.45058	1.83028	2.33992	2.01194	3.44228	3.28328	2.28808	2.2697	2.2975	2.33604	2.7329	2.16607	1.98714	2.24967	1.9881	2.99168	2.21207	2.47896	2.56402	1.86124	4.08094	3.56981
2.22746	1.84967	1.96514	2.15743	1.82238	2.63947	3.20253	2.39483	2.08912	2.46046	1.84303	2.35208	2.0041	3.4567	3.29318	2.29312	2.25792	2.2956	2.32029	2.75058	2.16274	1.9921	2.24988	1.98392	2.97926	2.20597	2.47962	2.55547	1.86315	4.10794	3.56582
2.22567	1.8488	1.96948	2.14942	1.83032	2.63097	3.1912	2.40007	2.09752	2.47012	1.8444	2.3686	1.9906	3.46648	3.28809	2.29933	2.26537	2.31566	2.29522	2.76444	2.16669	1.98564	2.25029	1.98164	2.96202	2.21003	2.47423	2.54765	1.85694	4.1227	3.56442
2.22841	1.83454	1.97644	2.14572	1.838	2.63632	3.17607	2.40361	2.09556	2.47629	1.82999	2.36624	1.9867	3.45894	3.30006	2.30132	2.26769	2.32713	2.29114	2.76786	2.17339	1.97529	2.23725	1.99423	2.88628	2.20152	2.46444	2.53183	1.86684	4.15251	3.55244
2.22626	1.82952	1.98492	2.13855	1.83527	2.61625	3.16828	2.42346	2.09221	2.48996	1.83917	2.36884	1.99293	3.4483	3.30561	2.31359	2.2798	2.34283	2.28842	2.76223	2.16885	1.96616	2.24782	1.99461	2.85789	2.18259	2.45049	2.50578	1.86131	4.28463	3.55163
2.218	1.82717	1.97997	2.11096	1.83315	2.60148	3.1536	2.43867	2.08311	2.48536	1.856	2.36034	1.9893	3.42938	3.30257	2.32379	2.2847	2.33611	2.29285	2.74905	2.17121	1.93895	2.2613	1.98964	2.82713	2.16843	2.43541	2.48837	1.86566	4.31121	3.54233
2.22027	1.82767	1.96602	2.10293	1.83158	2.59701	3.14648	2.4513	2.09264	2.47884	1.85698	2.36706	1.9856	3.41746	3.30776	2.33412	2.27208	2.32829	2.27642	2.74733	2.18225	1.94453	2.25864	1.99447	2.81091	2.16453	2.39973	2.48008	1.86764	4.31701	3.54877
2.21313	1.82558	1.96327	2.08991	1.8342	2.58099	3.11638	2.45488	2.09326	2.47894	1.85859	2.37275	1.98271	3.41827	3.30836	2.34475	2.25915	2.32323	2.26996	2.7411	2.1905	1.93331	2.27152	1.99739	2.7795	2.16084	2.36759	2.46287	1.87149	4.33521	3.53318
2.21505	1.82161	1.96076	2.08492	1.83708	2.57696	3.06386	2.46319	2.07917	2.48338	1.86083	2.37337	1.98845	3.41496	3.29382	2.36572	2.25657	2.33174	2.27257	2.74287	2.18567	1.92613	2.28378	2.00152	2.75332	2.16277	2.33604	2.44274	1.87091	4.35297	3.52689
2.21152	1.82219	1.95555	2.06668	1.84598	2.58076	3.04063	2.46416	2.08004	2.48353	1.86058	2.36383	1.99317	3.41673	3.2843	2.38517	2.24121	2.34796	2.24622	2.7503	2.17648	1.92452	2.30319	2.00962	2.73145	2.16774	2.32097	2.43445	1.87305	4.3903	3.52528
2.21163	1.81577	1.96699	1.99965	1.86096	2.57973	3.02485	2.46391	2.08455	2.49244	1.85927	2.35654	2.00433	3.44342	3.27891	2.37544	2.22032	2.34338	2.20375	2.74664	2.17476	1.91242	2.32751	2.00636	2.70887	2.15989	2.32284	2.4201	1.87009	4.4116	3.52469
2.21275	1.80308	1.95841	1.9453	1.8653	2.59158	2.98661	2.47593	2.07447	2.50594	1.86203	2.35752	2.0117	3.45427	3.27256	2.36442	2.21382	2.33894	2.20286	2.75079	2.16892	1.90375	2.33314	2.00639	2.70441	2.1563	2.29578	2.40554	1.86286	4.42717	3.54466
2.20164	1.80325	1.9622	1.94127	1.86333	2.59929	2.95907	2.4757	2.06437	2.5101	1.85323	2.35979	2.0279	3.44593	3.27665	2.36198	2.21037	2.33499	2.2088	2.75092	2.15962	1.90041	2.34145	2.0192	2.68945	2.17527	2.25131	2.40554	1.87472	4.43451	3.55696
2.18485	1.81071	1.96572	1.92857	1.87177	2.61091	2.89238	2.48957	2.05876	2.52957	1.8517	2.35825	2.0167	3.45355	3.27845	2.35881	2.20328	2.34605	2.19293	2.75581	2.14016	1.89399	2.36101	2.01805	2.65091	2.18109	2.24232	2.40993	1.88353	4.44106	3.55714
2.17783	1.81874	1.96905	1.89203	1.87323	2.62591	2.82997	2.50769	2.05279	2.54381	1.85948	2.36249	2.0174	3.46956	3.25986	2.36361	2.1822	2.35103	2.18385	2.75531	2.15281	1.89719	2.36374	2.0238	2.61875	2.18284	2.24775	2.41159	1.89113	4.4398	3.54969
2.17192	1.8184	1.97195	1.87497	1.87463	2.63251	2.7725	2.51531	2.05158	2.55976	1.8622	2.36345	2.03346	3.47444	3.26275	2.34875	2.17234	2.35544	2.18389	2.75151	2.16396	1.89324	2.36006	2.04339	2.59853	2.17484	2.24869	2.39955	1.89587	4.44411	3.55222
2.17482	1.82554	1.96941	1.86416	1.87946	2.63209	2.74182	2.51868	2.06361	2.57641	1.86939	2.36243	2.05027	3.47882	3.26421	2.30061	2.16212	2.35973	2.19869	2.75138	2.16468	1.87779	2.36249	2.04859	2.59215	2.16547	2.25384	2.38879	1.89059	4.43673	3.57509
2.1802	1.82867	1.98333	1.8714	1.87666	2.62772	2.69997	2.51197	2.07766	2.59237	1.86709	2.36216	2.0681	3.4692	3.27881	2.28972	2.1648	2.3637	2.18754	2.73303	2.15095	1.8734	2.37522	2.05126	2.60333	2.15292	2.24986	2.38642	1.88682	4.38535	3.59113
2.17647	1.82063	1.99124	1.86322	1.87891	2.62613	2.67999	2.51962	2.0912	2.60564	1.86934	2.36729	2.08524	3.4743	3.28147	2.28386	2.16258	2.36868	2.22027	2.72474	2.15315	1.87117	2.38199	2.05208	2.61421	2.1286	2.22684	2.39042	1.88516	4.39664	3.60167
2.1765	1.81327	1.98244	1.85288	1.89057	2.64288	2.65731	2.53412	2.09012	2.61482	1.8724	2.35392	2.09592	3.48257	3.2838	2.28016	2.1545	2.37996	2.23673	2.71115	2.15061	1.89073	2.40793	2.06526	2.61989	2.11152	2.2029	2.38191	1.8895	4.40207	3.60172
2.16499	1.81895	1.97905	1.84538	1.89814	2.63968	2.64	2.53737	2.08741	2.65917	1.87948	2.36435	2.08662	3.47835	3.28295	2.27067	2.14472	2.38406	2.23948	2.70353	2.15307	1.88501	2.42039	2.07533	2.60706	2.10585	2.21284	2.37562	1.89666	4.3948	3.5994
2.16299	1.82601	1.97864	1.845	1.88481	2.64967	2.61938	2.53685	2.08487	2.68174	1.88626	2.35148	2.0753	3.48454	3.28037	2.26355	2.15319	2.39208	2.23958	2.69834	2.15664	1.87862	2.41477	2.08687	2.59867	2.11581	2.20886	2.37153	1.8986	4.39758	3.59471
2.15734	1.82646	1.97513	1.84212	1.89375	2.65933	2.59892	2.55206	2.08134	2.68467	1.88241	2.34734	2.09713	3.48207	3.27734	2.27895	2.14357	2.4016	2.24912	2.67961	2.14847	1.88354	2.41969	2.08046	2.58375	2.11872	2.21031	2.36293	1.89835	4.40218	3.61037
2.14925	1.8345	1.97119	1.84033	1.89542	2.673	2.58626	2.54222	2.08089	2.71262	1.8822	2.35039	2.09751	3.44932	3.2797	2.27117	2.1487	2.41253	2.25312	2.67862	2.13382	1.87979	2.43135	2.09136	2.56069	2.1193	2.21953	2.3543	1.90236	4.40591	3.63185
2.14291	1.84485	1.97688	1.84314	1.90504	2.67064	2.56491	2.54479	2.08287	2.73123	1.88431	2.35035	2.09403	3.42249	3.27783	2.26659	2.14196	2.44078	2.26436	2.67674	2.14213	1.87361	2.43621	2.08689	2.56053	2.12136	2.22243	2.35857	1.88815	4.39698	3.68379
2.14269	1.86082	1.98548	1.84749	1.90677	2.67035	2.53286	2.54332	2.08307	2.75598	1.88578	2.34945	2.11187	3.42907	3.25933	2.25503	2.13582	2.46456	2.30041	2.68582	2.14821	1.87889	2.43805	2.09939	2.55563	2.10756	2.23324	2.36294	1.8803	4.37389	3.71783
2.14908	1.87527	1.97912	1.85035	1.91176	2.67088	2.51931	2.53712	2.08298	2.75618	1.89504	2.34729	2.12531	3.43276	3.26102	2.23937	2.13636	2.47522	2.32433	2.66002	2.1431	1.88308	2.44642	2.11736	2.55827	2.09744	2.23891	2.36283	1.87992	4.37285	3.76045
2.13376	1.8862	1.98104	1.85328	1.90898	2.66818	2.46791	2.53274	2.08299	2.75857	1.90744	2.3408	2.13618	3.41665	3.26835	2.23573	2.13285	2.48987	2.35052	2.60842	2.14364	1.87133	2.45009	2.10851	2.5657	2.08892	2.23064	2.3698	1.87539	4.38213	3.78049
2.13738	1.89373	1.97565	1.85868	1.90656	2.66368	2.43262	2.53533	2.08879	2.75815	1.90253	2.34318	2.17205	3.42506	3.27039	2.23257	2.13929	2.50047	2.41075	2.59576	2.13392	1.87274	2.45792	2.10812	2.55507	2.08539	2.21659	2.36147	1.8737	4.37911	3.79076
2.13425	1.90295	1.97172	1.8667	1.90883	2.6587	2.411	2.54658	2.10664	2.76318	1.90205	2.33796	2.1769	3.40788	3.27738	2.22695	2.14226	2.51694	2.43085	2.60608	2.13232	1.87419	2.46647	2.1101	2.55524	2.08965	2.20389	2.34711	1.87569	4.38313	3.82522
2.12569	1.9173	1.96742	1.86743	1.91309	2.65189	2.38551	2.5555	2.10255	2.7709	1.89955	2.32818	2.17808	3.39662	3.27931	2.23557	2.14654	2.5548	2.48675	2.59529	2.14902	1.87939	2.47074	2.12524	2.55321	2.09546	2.19099	2.34329	1.87739	4.33208	3.87662
2.13233	1.91874	1.96265	1.87255	1.90566	2.64317	2.36116	2.55185	2.10237	2.77496	1.88807	2.3265	2.19672	3.37827	3.26366	2.23751	2.15151	2.56608	2.52889	2.57866	2.15557	1.87591	2.4572	2.13481	2.53862	2.09099	2.18112	2.33847	1.874	4.30563	3.93312
2.12552	1.91341	1.97098	1.87087	1.90236	2.63394	2.36889	2.55462	2.09834	2.78072	1.89145	2.32134	2.19699	3.36064	3.24558	2.25062	2.1608	2.57031	2.56618	2.57782	2.14318	1.87355	2.47124	2.14886	2.53892	2.08543	2.169	2.32194	1.86232	4.32136	3.97473
2.12389	1.91696	1.96943	1.86709	1.90569	2.62622	2.3588	2.55425	2.09851	2.80901	1.89153	2.31781	2.21339	3.35597	3.24413	2.23665	2.14483	2.57501	2.58857	2.56831	2.14176	1.87132	2.45582	2.14998	2.54767	2.06628	2.16675	2.30195	1.86765	4.32478	4.00175
2.12418	1.91642	1.96684	1.85916	1.90283	2.62464	2.34933	2.55853	2.08952	2.83221	1.90196	2.31138	2.22035	3.35533	3.24438	2.2334	2.13915	2.57978	2.60633	2.59155	2.14477	1.87416	2.46614	2.14328	2.54124	2.06073	2.1861	2.2832	1.8721	4.328	4.01597
2.12141	1.91727	1.97063	1.85441	1.91041	2.62325	2.35414	2.55731	2.08485	2.84795	1.90465	2.30582	2.21447	3.35217	3.23963	2.22297	2.12048	2.58649	2.60542	2.59797	2.14907	1.87703	2.47931	2.1364	2.52114	2.05191	2.22069	2.26199	1.87102	4.32457	4.02799
2.11795	1.91466	1.97524	1.84228	1.93197	2.6164	2.34512	2.56656	2.07413	2.86876	1.91113	2.29679	2.21851	3.32627	3.22982	2.22132	2.10318	2.57759	2.60376	2.60898	2.1509	1.87499	2.49077	2.14395	2.50437	2.04226	2.23642	2.24822	1.86879	4.31562	4.0277
2.1065	1.92242	1.98391	1.83657	1.95637	2.61911	2.3571	2.57205	2.06727	2.88748	1.90789	2.29367	2.21183	3.3519	3.23402	2.20552	2.10229	2.57843	2.58989	2.61185	2.15696	1.87928	2.47782	2.14979	2.50469	2.04416	2.24556	2.24187	1.87362	4.30411	4.02177
2.10485	1.91349	2.0004	1.82884	1.96206	2.61194	2.35601	2.5708	2.05021	2.91103	1.91225	2.29192	2.21919	3.34909	3.22725	2.19339	2.10673	2.57885	2.59658	2.6046	2.1497	1.87764	2.47518	2.14886	2.49543	2.05144	2.27269	2.23222	1.87931	4.29878	4.07473
2.10352	1.90401	2.00738	1.836	1.96778	2.61646	2.35005	2.55764	2.0476	2.93331	1.91489	2.2899	2.22052	3.34297	3.2349	2.19153	2.10629	2.59864	2.60244	2.60303	2.14325	1.87937	2.48866	2.1585	2.48414	2.03912	2.31009	2.22766	1.89137	4.29667	4.1357
2.09776	1.89663	2.0125	1.8352	1.97026	2.6185	2.34176	2.54516	2.04059	2.9212	1.91145	2.27725	2.22437	3.34728	3.24437	2.18883	2.09799	2.61294	2.60339	2.60505	2.14051	1.87839	2.49091	2.16281	2.49228	2.03397	2.33609	2.22436	1.89724	4.20782	4.21231
2.08441	1.90001	2.01888	1.83192	1.96947	2.62588	2.32242	2.52146	2.0356	2.91436	1.92165	2.27191	2.23647	3.34877	3.25929	2.19796	2.09246	2.61561	2.60933	2.61552	2.15556	1.88384	2.49762	2.17508	2.48761	2.03363	2.37035	2.21883	1.91094	4.18493	4.24978
2.07606	1.91359	2.02401	1.82741	1.97293	2.63758	2.31871	2.51112	2.01799	2.90996	1.91638	2.2769	2.24787	3.35276	3.26918	2.20222	2.08139	2.6172	2.62626	2.62599	2.15609	1.88453	2.49829	2.18293	2.48791	2.0292	2.37299	2.20806	1.9156	4.16945	4.27898
2.08424	1.91562	2.03596	1.82863	1.98505	2.6501	2.31458	2.49198	2.00922	2.91846	1.92147	2.27814	2.25769	3.35915	3.28349	2.21036	2.07005	2.62471	2.63387	2.62969	2.15423	1.89187	2.50209	2.1767	2.49061	2.03691	2.37333	2.19408	1.92248	4.12847	4.30762
2.078	1.90122	2.03726	1.83112	1.99201	2.64283	2.30364	2.48386	2.00337	2.92031	1.92591	2.27487	2.27697	3.36073	3.3011	2.21537	2.0811	2.61851	2.63151	2.62252	2.1361	1.88865	2.506	2.17744	2.4806	2.04523	2.37354	2.18442	1.92802	4.10273	4.35065
2.07535	1.89933	2.0347	1.83451	1.98168	2.6459	2.28898	2.49146	2.00221	2.94505	1.93958	2.28293	2.28189	3.37191	3.29462	2.25386	2.0736	2.61737	2.63274	2.61869	2.12142	1.8931	2.5204	2.17567	2.47185	2.04816	2.38569	2.18205	1.94121	4.09244	4.38988
2.07574	1.90277	2.02973	1.84643	1.98485	2.64683	2.28586	2.49399	2.0095	2.95855	1.93896	2.27378	2.27691	3.38393	3.2939	2.2725	2.08126	2.61653	2.6334	2.62441	2.11602	1.88841	2.5274	2.16878	2.47089	2.05099	2.39059	2.16969	1.94263	4.07528	4.39415
2.08087	1.90713	2.02528	1.89448	1.97877	2.6583	2.28712	2.51342	2.02608	2.97241	1.94119	2.26199	2.27048	3.38169	3.28232	2.28102	2.07287	2.62276	2.63929	2.62522	2.10594	1.8957	2.54749	2.16817	2.46948	2.04719	2.3997	2.16986	1.93616	4.07001	4.38487
2.08306	1.90579	2.02408	1.90672	1.97965	2.66285	2.29029	2.51539	2.03242	2.96917	1.9526	2.25116	2.2655	3.38598	3.28046	2.29103	2.0613	2.62303	2.64228	2.61055	2.09376	1.89324	2.56404	2.16177	2.49538	2.04732	2.41262	2.17315	1.93534	4.06596	4.3799
2.07404	1.91371	2.02078	1.95175	1.97709	2.66218	2.28117	2.51177	2.04767	2.97412	1.9591	2.24346	2.26716	3.38098	3.27817	2.28961	2.06833	2.62875	2.64868	2.57696	2.08408	1.88079	2.56724	2.16963	2.50013	2.05861	2.42349	2.17494	1.9294	3.99135	4.36714
2.08041	1.92625	2.0174	1.96187	1.97814	2.66488	2.28159	2.51525	2.05079	2.97939	1.96152	2.23794	2.27207	3.37786	3.28762	2.29182	2.0735	2.63601	2.64606	2.55331	2.07852	1.87261	2.57012	2.16532	2.4901	2.06485	2.43646	2.16032	1.9194	3.96576	4.32462
2.08218	1.92403	2.01713	1.98984	1.99557	2.6387	2.26223	2.51639	2.05973	2.98898	1.96024	2.22585	2.2839	3.39851	3.28684	2.29367	2.08515	2.64875	2.65562	2.54878	2.08176	1.87622	2.56852	2.16461	2.47725	2.07012	2.43579	2.15382	1.91024	3.93883	4.30772
2.08228	1.92541	2.01878	1.9973	2.00324	2.61917	2.25726	2.51693	2.0619	3.01388	1.95687	2.22123	2.29323	3.39867	3.29048	2.27327	2.0828	2.66884	2.6646	2.55118	2.08407	1.88204	2.5794	2.16887	2.48351	2.06794	2.4314	2.1559	1.90444	3.91561	4.28416
2.09556	1.93206	2.02221	2.00642	2.01002	2.62428	2.25032	2.51672	2.05289	3.03123	1.95264	2.21866	2.33635	3.39059	3.28622	2.26817	2.0839	2.67201	2.66438	2.5489	2.08486	1.86411	2.58888	2.18366	2.48246	2.07011	2.42454	2.15021	1.90032	3.8047	4.30092
2.10733	1.94063	2.01779	2.00823	2.00948	2.62469	2.24574	2.51943	2.05672	3.04911	1.9607	2.21307	2.41161	3.38764	3.29262	2.25719	2.07511	2.669	2.65988	2.53604	2.08112	1.85797	2.60105	2.18926	2.48859	2.07269	2.43108	2.14046	1.90583	3.78512	4.34973
2.10348	1.94219	2.01967	2.01055	2.01869	2.62287	2.24457	2.52813	2.068	3.06012	1.97037	2.21532	2.45694	3.37598	3.31166	2.24291	2.07122	2.68088	2.67345	2.53698	2.07369	1.84007	2.60725	2.19964	2.48716	2.07053	2.43291	2.13686	1.89896	3.76193	4.40136
2.11488	1.93339	2.02143	2.01886	2.02477	2.61975	2.24107	2.53612	2.08247	3.062	1.98866	2.21389	2.48395	3.37647	3.31259	2.23054	2.07526	2.69284	2.66799	2.53311	2.07973	1.83803	2.59767	2.19911	2.49277	2.06371	2.44304	2.13417	1.88922	3.73871	4.39433
2.11975	1.93469	2.02165	2.0533	2.0335	2.60957	2.2548	2.52656	2.08298	3.06804	1.98511	2.20973	2.48426	3.38404	3.29186	2.23187	2.07418	2.69892	2.67886	2.53822	2.083	1.84101	2.58945	2.20392	2.4908	2.07173	2.4504	2.12159	1.87641	3.71732	4.40102
2.12372	1.9363	2.01897	2.12019	2.03404	2.59655	2.25086	2.50946	2.08621	3.07963	1.97874	2.20653	2.49716	3.40364	3.28771	2.21827	2.0733	2.69734	2.67906	2.53527	2.08719	1.84083	2.59017	2.20638	2.50101	2.07388	2.44367	2.11499	1.87636	3.70192	4.44856
2.12981	1.93139	2.02597	2.14437	2.03536	2.59723	2.23562	2.50482	2.07919	3.08298	1.97564	2.20351	2.51207	3.40488	3.28386	2.21361	2.07847	2.69377	2.67895	2.52539	2.09132	1.85501	2.57416	2.19927	2.49558	2.07708	2.43984	2.10434	1.87277	3.70439	4.47477
2.13754	1.92776	2.02922	2.15554	2.04013	2.59692	2.20125	2.49345	2.08317	3.08024	1.97221	2.20365	2.51215	3.40995	3.2784	2.21266	2.08331	2.66639	2.67831	2.516	2.09301	1.84849	2.56941	2.20391	2.48409	2.07312	2.46629	2.09092	1.88049	3.68681	4.4707
2.13376	1.92973	2.04417	2.16896	2.03774	2.59939	2.17512	2.47783	2.09961	3.08922	1.9581	2.20528	2.52207	3.40211	3.2755	2.20901	2.07989	2.67194	2.68287	2.51985	2.10351	1.83908	2.57262	2.20647	2.47154	2.06988	2.4779	2.08357	1.88336	3.67828	4.49012
2.12945	1.93083	2.05148	2.16708	2.03806	2.59773	2.15806	2.46866	2.10101	3.09662	1.9568	2.199	2.54456	3.39221	3.28183	2.21446	2.09708	2.70241	2.68027	2.51669	2.10452	1.84785	2.5646	2.20338	2.46339	2.07359	2.50041	2.08341	1.89634	3.67104	4.53726
2.13594	1.94113	2.04654	2.16756	2.04108	2.59999	2.13235	2.46922	2.10805	3.10424	1.95483	2.18765	2.5591	3.37518	3.27512	2.21434	2.10455	2.69828	2.67267	2.51613	2.10574	1.84926	2.54425	2.20361	2.48092	2.0845	2.51554	2.08153	1.90536	3.64607	4.56844
2.13312	1.94396	2.0557	2.17042	2.04299	2.61388	2.11194	2.46673	2.12331	3.10543	1.95209	2.18642	2.56519	3.37291	3.28117	2.20152	2.10616	2.70178	2.6785	2.50241	2.0944	1.84158	2.54651	2.20458	2.4903	2.08388	2.52235	2.05844	1.90775	3.53471	4.57641
2.14238	1.94238	2.05805	2.19096	2.05605	2.6331	2.09766	2.45685	2.14417	3.11193	1.95014	2.18371	2.57198	3.37836	3.25291	2.20401	2.12445	2.71167	2.68906	2.49673	2.08959	1.83621	2.55061	2.20762	2.48852	2.09354	2.53735	2.06894	1.91175	3.4642	4.60184
2.14697	1.94576	2.07075	2.21187	2.06974	2.63987	2.08309	2.44933	2.15777	3.12073	1.94483	2.18832	2.60752	3.419	3.24155	2.21345	2.13091	2.70567	2.69607	2.48837	2.07282	1.83368	2.55172	2.21058	2.46733	2.0836	2.54239	2.06919	1.92286	3.45116	4.63859
2.14986	1.95061	2.07406	2.21938	2.07752	2.64753	2.07172	2.45359	2.15878	3.12775	1.92867	2.17602	2.64329	3.41672	3.22137	2.22739	2.12201	2.7037	2.7007	2.50114	2.06886	1.83235	2.55316	2.21259	2.43991	2.08119	2.53711	2.06734	1.91614	3.43864	4.66275
2.15701	1.9446	2.08524	2.21242	2.0659	2.66294	2.06532	2.46182	2.15269	3.11475	1.93466	2.16495	2.67066	3.452	3.17673	2.2276	2.11503	2.69996	2.70151	2.49103	2.07659	1.84575	2.54166	2.21138	2.42682	2.08328	2.53194	2.06406	1.92264	3.41794	4.6781
2.16003	1.94653	2.0779	2.21272	2.0667	2.68052	2.05997	2.47313	2.14845	3.1057	1.94283	2.15346	2.69499	3.45859	3.13643	2.22998	2.1136	2.70881	2.69478	2.48047	2.0794	1.84473	2.54148	2.20882	2.42745	2.08654	2.53773	2.04455	1.91942	3.36316	4.70783
2.16745	1.94949	2.07366	2.21221	2.0748	2.68687	2.05648	2.47741	2.16165	3.09554	1.96545	2.15554	2.70055	3.47816	3.13404	2.2218	2.11965	2.71049	2.68402	2.47928	2.08368	1.85127	2.55148	2.2111	2.42684	2.0903	2.54284	2.03306	1.92286	3.20506	4.73
2.17197	1.94515	2.09385	2.21022	2.07935	2.69146	2.04133	2.45845	2.15991	3.08769	1.98185	2.14952	2.70505	3.49193	3.10113	2.19959	2.12757	2.71603	2.67997	2.46616	2.07846	1.85725	2.54674	2.21424	2.42562	2.09408	2.53867	2.02569	1.9214	3.1304	4.75441
2.15549	1.93905	2.08857	2.21925	2.07582	2.70913	2.04838	2.46198	2.15031	3.09192	1.99495	2.14187	2.7084	3.49007	3.08039	2.1785	2.12742	2.71895	2.67225	2.47032	2.05382	1.86335	2.54705	2.22782	2.42923	2.0955	2.53543	2.01691	1.92073	3.05649	4.77266
2.1462	1.93949	2.08298	2.22632	2.06334	2.70415	2.04604	2.46099	2.16154	3.09597	1.99021	2.13656	2.72436	3.50439	3.05546	2.17389	2.12675	2.72921	2.65576	2.47951	2.04016	1.86571	2.55453	2.23279	2.43385	2.09281	2.53395	2.01828	1.91793	3.00938	4.7657
2.14121	1.94433	2.08616	2.23845	2.06899	2.6865	2.06617	2.46353	2.16518	3.09291	1.99223	2.12084	2.74383	3.50494	3.03059	2.17289	2.1238	2.74598	2.65497	2.46032	2.0388	1.86826	2.55375	2.23092	2.43413	2.09006	2.55175	2.02566	1.93543	2.9657	4.7367
2.14537	1.9498	2.09746	2.2518	2.0765	2.70216	2.09645	2.47143	2.16948	3.09731	2.00315	2.12298	2.74415	3.51134	3.03517	2.18529	2.12576	2.7554	2.66789	2.43869	2.02211	1.86804	2.55761	2.22233	2.42475	2.07318	2.57935	2.01948	1.94434	2.92696	4.71982
2.14594	1.95031	2.09029	2.25328	2.08352	2.72679	2.11314	2.4768	2.17715	3.09897	2.0048	2.10402	2.73506	3.50996	3.03063	2.18792	2.11359	2.7639	2.6746	2.41781	2.02297	1.86663	2.53826	2.23299	2.42377	2.07211	2.61435	2.00648	1.94456	2.91076	4.70698
2.1509	1.94055	2.08711	2.25328	2.08541	2.72734	2.118	2.49125	2.18411	3.08882	1.99453	2.0974	2.7255	3.50733	3.00611	2.17541	2.11953	2.78953	2.67864	2.39162	2.02485	1.87271	2.53707	2.23601	2.42465	2.06205	2.65126	1.99912	1.94701	2.86899	4.70237
2.15521	1.93279	2.08575	2.26148	2.10001	2.72711	2.11574	2.49602	2.19231	3.09697	2.00142	2.0948	2.72633	3.5204	2.99597	2.17216	2.14032	2.81334	2.68159	2.37452	2.02257	1.86594	2.53435	2.236	2.43267	2.05669	2.68768	2.00071	1.94396	2.86206	4.70917
2.15867	1.92434	2.09711	2.25485	2.11426	2.727	2.1153	2.50925	2.19131	3.07702	2.00022	2.09873	2.73322	3.53904	2.9826	2.16043	2.13597	2.83078	2.67308	2.3737	2.02287	1.86871	2.51702	2.22928	2.4341	2.05605	2.72228	2.00807	1.94725	2.82331	4.71738
2.17179	1.9257	2.10592	2.25995	2.11294	2.72862	2.10635	2.50322	2.18053	3.06289	2.00744	2.09702	2.72786	3.54643	2.97635	2.15383	2.13964	2.83251	2.67159	2.37345	2.01716	1.8729	2.50885	2.24083	2.44721	2.04833	2.75657	2.01284	1.93882	2.80721	4.73118
2.17067	1.92572	2.1102	2.26234	2.11251	2.73692	2.12058	2.4865	2.17662	3.05179	2.01192	2.08861	2.72656	3.54371	2.97271	2.15177	2.1344	2.83115	2.67744	2.37154	2.01129	1.8698	2.50746	2.22982	2.44883	2.03799	2.78281	2.02081	1.93128	2.80238	4.74364
2.16831	1.93274	2.11792	2.26801	2.11874	2.73641	2.12686	2.47392	2.16946	3.04526	2.00635	2.09377	2.7224	3.53751	2.97626	2.14234	2.13041	2.83967	2.66521	2.37327	2.0187	1.88129	2.50178	2.21488	2.45352	2.03225	2.81189	2.02207	1.93565	2.79926	4.76278
2.18556	1.92564	2.10801	2.26476	2.11858	2.73041	2.15589	2.46798	2.15987	3.04494	2.00082	2.09461	2.71935	3.53189	2.98627	2.13114	2.1246	2.86043	2.65785	2.37735	2.02619	1.88394	2.4957	2.22504	2.4398	2.02173	2.82627	2.02756	1.94102	2.78573	4.77335
2.19179	1.9239	2.10295	2.25658	2.11592	2.72927	2.18995	2.44983	2.16066	3.04684	2.02396	2.08714	2.7164	3.51543	2.99837	2.11925	2.12856	2.87839	2.66309	2.37674	2.02629	1.882	2.48111	2.21678	2.43124	2.01924	2.81001	2.05114	1.94848	2.74318	4.78264
2.18855	1.91111	2.10223	2.25806	2.1118	2.71716	2.2083	2.44454	2.17711	3.03012	2.03109	2.09547	2.70018	3.49954	2.99997	2.10695	2.1466	2.89873	2.65352	2.37076	2.03259	1.87227	2.44797	2.19749	2.43934	2.02037	2.80477	2.05429	1.95401	2.73187	4.80311
2.19442	1.89975	2.09996	2.2551	2.10576	2.69364	2.22436	2.43619	2.18025	3.02366	2.04352	2.10611	2.72059	3.48643	2.98946	2.09548	2.15534	2.89541	2.6515	2.35879	2.03394	1.87218	2.40888	2.17718	2.4319	2.01861	2.80624	2.06412	1.95841	2.74651	4.80631
2.19655	1.88783	2.08897	2.25651	2.10155	2.68261	2.23062	2.43844	2.17516	3.01782	2.05997	2.09885	2.72804	3.51335	2.98818	2.08416	2.15866	2.89509	2.64902	2.37374	2.03468	1.87527	2.40804	2.18309	2.42712	2.01602	2.81092	2.06721	1.9681	2.72037	4.80044
2.19245	1.88204	2.08609	2.25223	2.11839	2.67278	2.24102	2.44937	2.17279	3.01553	2.06826	2.10004	2.73469	3.50849	2.99635	2.08593	2.16196	2.90347	2.63289	2.37501	2.0312	1.86748	2.41173	2.18937	2.42736	2.02421	2.81013	2.06487	1.97501	2.67757	4.79934
2.19265	1.87424	2.08011	2.25173	2.11752	2.6599	2.24374	2.44837	2.16136	3.01177	2.07448	2.1012	2.74456	3.50095	2.99355	2.07825	2.16353	2.89891	2.62297	2.38099	2.03151	1.86579	2.40262	2.19176	2.42252	2.01373	2.80183	2.06234	1.98558	2.65284	4.81505
2.19227	1.85715	2.08301	2.26824	2.12331	2.64988	2.24518	2.44655	2.16137	3.01078	2.09136	2.09095	2.73704	3.50782	3.00031	2.07	2.16643	2.91084	2.60096	2.38902	2.03675	1.86263	2.40685	2.18901	2.40278	2.01464	2.79668	2.05204	1.98265	2.64361	4.83824
2.19762	1.84417	2.07276	2.27919	2.13236	2.63791	2.2348	2.44168	2.16278	3.00008	2.13101	2.0804	2.71759	3.50648	3.00832	2.06592	2.16016	2.89859	2.58821	2.39365	2.04942	1.86542	2.40059	2.19099	2.37471	2.00328	2.79893	2.05403	1.97484	2.64175	4.87465
2.20065	1.83347	2.0799	2.29472	2.12568	2.63033	2.22048	2.44385	2.16325	2.98611	2.14091	2.05727	2.72372	3.50045	2.99107	2.05217	2.16366	2.90115	2.58359	2.40729	2.0548	1.86376	2.39767	2.1887	2.34697	1.99783	2.81194	2.07334	1.97011	2.63604	4.90443
2.20576	1.81277	2.07719	2.30497	2.12958	2.63079	2.21359	2.45027	2.15974	2.97993	2.13708	2.04581	2.71521	3.52403	2.97508	2.05632	2.16208	2.9064	2.56995	2.41878	2.04828	1.86253	2.39609	2.19077	2.3421	1.99982	2.82263	2.07857	1.99281	2.64047	4.95445
2.20736	1.80777	2.07501	2.31848	2.12261	2.62494	2.21776	2.45562	2.15816	2.95477	2.14775	2.04274	2.71399	3.5647	2.97054	2.06511	2.1632	2.9059	2.56881	2.42378	2.03491	1.85386	2.41203	2.19201	2.34018	2.00223	2.84308	2.08433	2.011	2.64778	5.00428
2.21428	1.80706	2.07271	2.3215	2.11317	2.61444	2.21589	2.46999	2.14167	2.92211	2.14292	2.04173	2.70314	3.57992	2.97851	2.06633	2.16398	2.89563	2.55751	2.42442	2.02958	1.85201	2.41369	2.18929	2.33514	1.99239	2.85562	2.09338	2.0246	2.66254	5.07263
2.21747	1.80852	2.07466	2.33475	2.11249	2.59804	2.21521	2.48321	2.13869	2.90166	2.1481	2.04302	2.68417	3.57863	2.98292	2.06274	2.16537	2.89505	2.54867	2.40251	2.02484	1.84893	2.42017	2.1787	2.32459	1.99874	2.8586	2.09713	2.02819	2.66537	5.12421
2.22505	1.81547	2.06952	2.32744	2.11226	2.6163	2.22031	2.48743	2.14133	2.88776	2.14788	2.0498	2.66565	3.57948	2.98151	2.05884	2.15928	2.89832	2.53725	2.38554	2.03241	1.84666	2.41117	2.16688	2.31368	1.99463	2.8708	2.10443	2.03764	2.66977	5.17332
2.23074	1.81102	2.06869	2.32098	2.12284	2.63661	2.22346	2.47873	2.13651	2.87416	2.16461	2.0552	2.66959	3.5883	2.98134	2.05299	2.1543	2.89375	2.48133	2.38622	2.0418	1.85536	2.40879	2.16052	2.30787	1.98825	2.8937	2.11111	2.04803	2.66014	5.19428
2.24788	1.79972	2.07645	2.30771	2.13326	2.64526	2.24104	2.47717	2.1404	2.85189	2.1683	2.05689	2.67508	3.59718	2.98382	2.05451	2.1544	2.88465	2.45557	2.36868	2.04575	1.85915	2.39504	2.15796	2.30771	1.97504	2.9012	2.11236	2.06331	2.65455	5.20012
2.25511	1.79807	2.07856	2.30557	2.14107	2.65507	2.26273	2.47114	2.13796	2.85024	2.16928	2.06063	2.674	3.59728	2.97955	2.056	2.15229	2.86942	2.41908	2.36573	2.04614	1.86	2.38746	2.15523	2.30886	1.96078	2.92547	2.11038	2.07151	2.64835	5.21292
2.27477	1.80176	2.07848	2.3037	2.15335	2.65581	2.29976	2.47854	2.13614	2.8542	2.16841	2.059	2.65962	3.62039	2.97357	2.05514	2.1581	2.86234	2.36558	2.36421	2.04462	1.87162	2.38864	2.14411	2.30796	1.95465	2.92751	2.1001	2.06845	2.64061	5.2356
2.30227	1.80186	2.08384	2.3158	2.16106	2.66237	2.33642	2.49292	2.13677	2.86093	2.18642	2.06218	2.65664	3.62851	2.98429	2.04983	2.14786	2.85724	2.32013	2.35671	2.0499	1.87452	2.38435	2.13199	2.30036	1.95937	2.92668	2.09505	2.07861	2.63962	5.2403
2.30416	1.80821	2.10859	2.32284	2.16015	2.65195	2.35065	2.49971	2.13076	2.83512	2.20698	2.06076	2.65852	3.62395	2.99594	2.05029	2.15136	2.86033	2.28236	2.3577	2.04943	1.86756	2.37958	2.12488	2.30802	1.95754	2.91576	2.08613	2.0885	2.63607	5.27481
2.30998	1.81507	2.12362	2.32385	2.18393	2.64528	2.34869	2.48988	2.13182	2.82042	2.22829	2.06239	2.66084	3.6265	3.00337	2.05664	2.14543	2.86945	2.24053	2.32126	2.04483	1.86246	2.37283	2.12974	2.32411	1.94893	2.9176	2.08701	2.09125	2.61934	5.3177
2.31941	1.81247	2.13419	2.30869	2.19774	2.63406	2.34435	2.49366	2.12354	2.80574	2.24996	2.07042	2.65377	3.62745	3.0103	2.06341	2.15256	2.88001	2.23431	2.30322	2.02964	1.85737	2.37123	2.13059	2.33329	1.93897	2.91626	2.0886	2.09584	2.63825	5.35565
2.32651	1.82459	2.1433	2.30327	2.19732	2.62267	2.3389	2.47757	2.11981	2.81853	2.25958	2.0826	2.64358	3.63054	3.02223	2.0565	2.15888	2.89858	2.22715	2.30364	2.03096	1.85311	2.37403	2.13342	2.3221	1.94383	2.89019	2.08219	2.10112	2.6606	5.37156
2.33741	1.82244	2.15923	2.29381	2.18878	2.61221	2.33168	2.47249	2.13541	2.82471	2.27596	2.08376	2.63914	3.63681	3.03659	2.0516	2.15936	2.90714	2.22911	2.2876	2.04335	1.85096	2.38183	2.13135	2.31622	1.9296	2.87941	2.07282	2.10325	2.67806	5.38149
2.35074	1.81913	2.15744	2.28768	2.20325	2.61065	2.33551	2.47617	2.15099	2.80849	2.28159	2.07929	2.64545	3.64028	3.03362	2.04988	2.15496	2.92865	2.22713	2.28522	2.03997	1.85541	2.37695	2.12927	2.32469	1.92535	2.85068	2.06532	2.11482	2.68734	5.37978
2.36892	1.81425	2.15123	2.27869	2.20165	2.60883	2.33519	2.488	2.14175	2.81972	2.27871	2.08212	2.65276	3.63331	3.03318	2.05488	2.1547	2.92735	2.22093	2.26999	2.03206	1.86046	2.36477	2.12592	2.3274	1.92327	2.83569	2.05997	2.12423	2.7105	5.38237
2.39098	1.81355	2.15374	2.26587	2.19925	2.63748	2.35959	2.49418	2.13208	2.81494	2.29935	2.10709	2.64169	3.63182	3.01702	2.05091	2.15219	2.94587	2.21541	2.2627	2.04455	1.85689	2.35565	2.13042	2.34185	1.92107	2.84517	2.0544	2.13596	2.73759	5.37425
2.40109	1.81432	2.1675	2.25999	2.20427	2.64889	2.37639	2.49884	2.12509	2.78986	2.29959	2.13181	2.62319	3.62388	3.01468	2.03419	2.15074	2.97007	2.20645	2.27224	2.04429	1.86182	2.35482	2.12215	2.34247	1.91805	2.85319	2.05493	2.13469	2.74952	5.35048
2.41767	1.81161	2.17027	2.24408	2.21096	2.64743	2.40779	2.51963	2.11885	2.76251	2.31721	2.12932	2.62134	3.60428	3.02156	2.03871	2.14746	2.98799	2.2084	2.27633	2.045	1.86805	2.35419	2.11029	2.34031	1.91457	2.86363	2.06363	2.13092	2.76721	5.31262
2.41876	1.79061	2.16138	2.23223	2.22584	2.6311	2.42519	2.53993	2.11531	2.71694	2.3399	2.13089	2.61473	3.60797	3.04165	2.02144	2.13929	3.00183	2.20102	2.28353	2.05725	1.87365	2.34519	2.09851	2.33318	1.93215	2.8802	2.0638	2.13678	2.76482	5.26766
2.42521	1.78443	2.14994	2.23025	2.23945	2.63925	2.48338	2.54809	2.1145	2.70029	2.34651	2.12959	2.61696	3.61694	3.06245	2.0209	2.14398	2.99012	2.21729	2.28829	2.05733	1.88385	2.33977	2.10777	2.31355	1.93711	2.91584	2.07005	2.14865	2.77142	5.2623

## Sheet: Control
ID01	ID02	ID03	ID04	ID05	ID06	ID07	ID08	ID09	ID10	ID11	ID12	ID13	ID14	ID15	ID16	ID17	ID18	ID19	ID20	ID21	ID22	ID23	ID24	ID25	ID26	ID27	ID28	ID29	ID30	ID31
2.26038	1.77811	1.97376	2.07906	3.15476	2.32046	2.47334	2.76497	2.00951	2.77468	2.54522	2.11376	2.08327	3.95025	2.7409	1.94035	2.23247	2.40697	1.94041	2.87157	2.00313	1.86697	2.1011	2.38744	2.43912	2.11295	3.49498	2.02742	2.13871	2.94455	4.41892
2.25492	1.79493	1.97868	2.09444	3.17734	2.32768	2.46501	2.76398	2.01231	2.75983	2.61185	2.11429	2.08708	3.92511	2.77468	1.94614	2.21166	2.39539	1.93108	2.86466	1.99576	1.86126	2.10554	2.39222	2.43551	2.10118	3.52849	2.02438	2.13357	2.94854	4.32641
2.25287	1.8097	1.98087	2.09776	3.19599	2.33476	2.45634	2.75692	2.0048	2.75809	2.66655	2.1063	2.10082	3.91569	2.78561	1.95494	2.20001	2.39565	1.9332	2.85387	1.99289	1.86191	2.10745	2.40207	2.44605	2.09036	3.58371	2.04734	2.13843	2.96537	4.32014
2.25283	1.8158	1.99667	2.11192	3.21799	2.32967	2.45353	2.74747	2.00431	2.76659	2.6911	2.11279	2.12017	3.91638	2.77738	1.94524	2.20398	2.41366	1.93171	2.85103	1.97511	1.86907	2.10934	2.40001	2.45564	2.0737	3.59504	2.06576	2.1573	2.97722	4.35939
2.24835	1.81675	1.99917	2.13291	3.22441	2.32379	2.4583	2.7415	2.01253	2.77269	2.70787	2.10926	2.12675	3.91382	2.76555	1.95108	2.20266	2.43834	1.93092	2.84557	1.97394	1.88315	2.11155	2.3889	2.45248	2.0727	3.60989	2.08458	2.16106	2.99861	4.39891
2.2506	1.81828	2.02448	2.14876	3.21372	2.31267	2.47085	2.74033	2.00736	2.75334	2.71269	2.10451	2.12588	3.94335	2.76962	1.96062	2.19983	2.44734	1.93595	2.81335	1.979	1.88309	2.11362	2.39747	2.44692	2.06248	3.61868	2.09032	2.17186	3.0116	4.4118
2.25678	1.83264	2.04306	2.12042	3.22441	2.33082	2.49173	2.74305	1.99597	2.73931	2.72531	2.10828	2.12894	3.9744	2.75894	1.96647	2.18839	2.45039	1.93968	2.78832	1.98506	1.88037	2.11633	2.41106	2.4357	2.05792	3.62807	2.09172	2.18008	3.05028	4.40913
2.26368	1.8451	2.04884	2.10282	3.22292	2.33836	2.51161	2.72765	2.00523	2.73848	2.75499	2.11657	2.12961	3.99293	2.762	1.97416	2.1857	2.46058	1.9461	2.77861	1.99071	1.88557	2.10369	2.42726	2.42779	2.05962	3.64748	2.10875	2.18221	3.10865	4.39203
2.26424	1.85806	2.04426	2.08709	3.22681	2.34796	2.52783	2.6992	1.99798	2.74073	2.76141	2.11774	2.13196	3.97724	2.76576	1.98092	2.18347	2.45837	1.94169	2.78503	1.99547	1.88681	2.10998	2.43897	2.41948	2.06679	3.66548	2.13802	2.18757	3.15659	4.40299
2.27177	1.86559	2.05005	2.0848	3.24806	2.36022	2.56095	2.70855	2.00002	2.73666	2.78062	2.11604	2.12752	3.9763	2.76742	2.00097	2.18836	2.45754	1.9482	2.77351	1.99044	1.88953	2.11055	2.4564	2.39961	2.06986	3.67643	2.15124	2.20094	3.20069	4.41281
2.28737	1.86483	2.06098	2.09405	3.2813	2.36129	2.5904	2.70039	1.99969	2.69993	2.78407	2.1392	2.12355	3.99155	2.78759	2.0001	2.17622	2.48248	1.95238	2.77221	1.99173	1.88469	2.11907	2.46484	2.40145	2.07076	3.67474	2.16578	2.20482	3.23233	4.42722
2.29204	1.859	2.0563	2.11458	3.29925	2.3689	2.61788	2.70137	2.00464	2.66925	2.79189	2.17017	2.12462	4.00232	2.78977	2.01924	2.172	2.49116	1.97275	2.75717	1.98638	1.88801	2.12045	2.46802	2.39616	2.0681	3.67771	2.19963	2.21307	3.28331	4.43313
2.2956	1.86008	2.06592	2.12673	3.30816	2.37369	2.64708	2.70459	1.99789	2.60658	2.80177	2.18128	2.1242	3.99391	2.79362	2.04015	2.18108	2.51648	2.00627	2.76362	1.98873	1.88371	2.12094	2.48274	2.40667	2.07021	3.67371	2.24076	2.21567	3.32674	4.4592
2.29187	1.85817	2.08655	2.13818	3.3504	2.40933	2.65152	2.72859	1.99612	2.56257	2.88328	2.19315	2.11628	3.99583	2.81647	2.06703	2.19703	2.53551	2.01867	2.73666	2.01115	1.87267	2.12607	2.50463	2.41134	2.08348	3.68305	2.27267	2.21289	3.34503	4.47938
2.29271	1.85497	2.10088	2.1374	3.39243	2.41968	2.65904	2.75288	1.99122	2.53975	2.91044	2.20229	2.11541	4.00165	2.82427	2.07914	2.20033	2.55115	2.05437	2.73237	2.03232	1.87536	2.12523	2.50885	2.41233	2.07398	3.69701	2.29209	2.22118	3.37011	4.50247
2.29334	1.86434	2.09311	2.14122	3.41014	2.422	2.65872	2.76327	1.99141	2.52496	2.91172	2.21235	2.11407	4.00265	2.8138	2.09331	2.20981	2.57192	2.06475	2.72241	2.03248	1.87745	2.12948	2.51121	2.42208	2.07067	3.71604	2.30885	2.22624	3.38852	4.55668
2.30206	1.88137	2.10272	2.13597	3.43924	2.42799	2.67142	2.82826	1.98423	2.51209	2.93532	2.22619	2.11199	4.00408	2.81804	2.09728	2.21604	2.59018	2.06702	2.70003	2.03804	1.8684	2.12585	2.51091	2.46725	2.06972	3.72541	2.3328	2.23863	3.42781	4.62788
2.31285	1.87415	2.09887	2.13808	3.47086	2.43936	2.6779	2.86342	1.98835	2.52676	2.95113	2.24037	2.11486	4.00564	2.82544	2.09899	2.21192	2.60908	2.07324	2.68305	2.04239	1.86764	2.13144	2.50807	2.49701	2.06398	3.71641	2.34363	2.23491	3.46894	4.64649
2.3371	1.86798	2.10196	2.13972	3.48885	2.4271	2.67194	2.87421	1.98543	2.53773	2.95925	2.24368	2.11695	4.02096	2.83636	2.1044	2.20621	2.63211	2.08392	2.65939	2.04456	1.87885	2.12502	2.51225	2.50194	2.06703	3.72002	2.35395	2.24289	3.48812	4.66305
2.3551	1.86552	2.09828	2.15574	3.49217	2.42528	2.67463	2.88046	1.98478	2.52741	2.97351	2.25356	2.1103	4.03287	2.88195	2.10448	2.19611	2.64943	2.10085	2.65015	2.06778	1.86825	2.12706	2.50937	2.51326	2.08124	3.71922	2.3552	2.25234	3.53222	4.67698
2.36904	1.87012	2.10204	2.16362	3.50762	2.42328	2.67901	2.89613	2.00165	2.5202	2.97227	2.26716	2.11678	4.05224	2.88613	2.1227	2.19606	2.66302	2.1223	2.62992	2.06662	1.8799	2.12678	2.50651	2.52059	2.07597	3.73146	2.3613	2.25654	3.61674	4.68632
2.38099	1.84984	2.14102	2.16394	3.58509	2.42645	2.69547	2.9388	2.00157	2.5053	2.97506	2.26385	2.12352	4.04548	2.91027	2.14853	2.19394	2.66669	2.14295	2.61838	2.05449	1.8742	2.12611	2.50396	2.52542	2.06789	3.72818	2.36617	2.2593	3.69417	4.71492
2.39789	1.84902	2.14883	2.16872	3.73947	2.41903	2.69612	2.96443	2.01171	2.48873	2.98478	2.25728	2.12276	4.03944	2.91585	2.1793	2.21181	2.67809	2.18748	2.59759	2.05643	1.87388	2.11886	2.49936	2.54382	2.07062	3.72366	2.37169	2.26643	3.73406	4.72549
2.39944	1.84336	2.1681	2.15983	3.89729	2.41839	2.72661	2.99071	2.02786	2.48661	3.02199	2.25686	2.13421	4.03522	2.91589	2.18535	2.21864	2.69404	2.19602	2.57562	2.05491	1.86657	2.12354	2.48567	2.5601	2.07128	3.7239	2.38957	2.27189	3.77729	4.74154
2.39986	1.84894	2.17742	2.15608	4.05304	2.41874	2.74528	3.01324	2.01345	2.4897	3.04958	2.2558	2.1449	4.06804	2.9156	2.19755	2.20278	2.67617	2.21391	2.57062	2.04098	1.8663	2.13562	2.49603	2.58868	2.08807	3.73879	2.41006	2.27266	3.85536	4.77361
2.41439	1.84332	2.17907	2.17477	4.10506	2.41547	2.77263	3.02476	2.02049	2.49825	3.0627	2.26894	2.16601	4.06599	2.91663	2.20412	2.19951	2.67307	2.24239	2.55803	2.04208	1.85719	2.12636	2.49801	2.59893	2.08987	3.7465	2.4263	2.26703	3.9522	4.82414
2.42	1.84829	2.16947	2.18941	4.11629	2.41463	2.79348	3.04111	2.02185	2.50521	3.08442	2.27498	2.19016	4.0608	2.92643	2.20291	2.19822	2.69107	2.26754	2.55874	2.04125	1.853	2.11578	2.49524	2.60667	2.09194	3.75613	2.43509	2.26497	4.02167	4.83829
2.43484	1.8571	2.17717	2.20567	4.11506	2.41661	2.80958	3.04932	2.02366	2.51197	3.0932	2.29495	2.20358	4.07682	2.92582	2.20752	2.19854	2.71579	2.29852	2.56359	2.07535	1.86263	2.11477	2.49863	2.6278	2.08415	3.76299	2.44704	2.26314	4.10832	4.83354
2.43743	1.85768	2.20104	2.19423	4.1239	2.42637	2.8105	3.04659	2.0153	2.51123	3.09108	2.30181	2.20864	4.08156	2.93325	2.22058	2.20133	2.72698	2.32117	2.53963	2.10411	1.86538	2.11896	2.50976	2.65973	2.08611	3.75644	2.45323	2.2622	4.16797	4.84656
2.43749	1.8628	2.20684	2.20175	4.11547	2.44147	2.81096	3.04094	2.00651	2.51026	3.09923	2.29883	2.21496	4.08831	2.93511	2.24106	2.20589	2.73123	2.35083	2.5143	2.11656	1.88127	2.13881	2.51784	2.71452	2.11086	3.75668	2.46783	2.27028	4.2244	4.8786
2.43286	1.85829	2.22234	2.21976	4.13674	2.43856	2.80628	3.05085	2.01578	2.51841	3.0954	2.30768	2.21714	4.09442	2.96207	2.25734	2.21838	2.73872	2.38624	2.52005	2.13771	1.88768	2.15353	2.52518	2.81579	2.12118	3.76011	2.49755	2.26521	4.26479	4.88001
2.42641	1.85661	2.23133	2.2361	4.14898	2.43049	2.79981	3.03851	2.01854	2.50061	3.13223	2.31827	2.22981	4.09893	2.99164	2.26563	2.21166	2.73652	2.41257	2.5188	2.1508	1.90692	2.15962	2.53336	2.85982	2.12224	3.76254	2.50279	2.26109	4.31762	4.84434
2.42788	1.86212	2.23438	2.26072	4.15413	2.42655	2.78286	3.03955	2.02692	2.47229	3.13386	2.31194	2.24771	4.12184	2.97986	2.27935	2.20817	2.73465	2.42667	2.51433	2.17741	1.91325	2.17643	2.54467	2.88462	2.11678	3.76762	2.50441	2.25047	4.3883	4.83223
2.43769	1.87445	2.23548	2.29616	4.15406	2.40919	2.783	3.05345	2.02593	2.47067	3.13469	2.31068	2.25172	4.138	2.97991	2.30626	2.20039	2.74464	2.43685	2.4836	2.18951	1.92191	2.1959	2.54987	2.90773	2.12945	3.77146	2.51241	2.24678	4.4974	4.806
2.43662	1.87457	2.23772	2.29421	4.1789	2.416	2.7837	3.07261	2.0364	2.48167	3.15038	2.31922	2.2491	4.14805	2.99215	2.34501	2.20219	2.78371	2.44563	2.45939	2.22384	1.9219	2.22399	2.55745	2.92958	2.14172	3.76459	2.54509	2.23394	4.58725	4.82049
2.43523	1.8734	2.24099	2.30406	4.24221	2.42486	2.78715	3.08521	2.04126	2.49478	3.16264	2.31733	2.25272	4.16316	2.9856	2.36903	2.20363	2.81519	2.49902	2.44858	2.2487	1.93697	2.23468	2.57909	2.96231	2.1378	3.77278	2.58112	2.23373	4.68453	4.89718
2.43388	1.87168	2.24535	2.30921	4.31895	2.44461	2.80628	3.10706	2.04737	2.51915	3.14278	2.29861	2.26551	4.1742	2.96906	2.38993	2.18103	2.83953	2.54017	2.43073	2.25671	1.93325	2.24791	2.59595	2.99814	2.14632	3.78245	2.5951	2.23984	4.77423	4.93329
2.4364	1.87096	2.25649	2.325	4.34977	2.48118	2.84111	3.12744	2.04932	2.5335	3.13252	2.28639	2.28631	4.19922	2.95764	2.39722	2.17331	2.87516	2.54057	2.42488	2.25477	1.93845	2.26453	2.5938	3.03912	2.16016	3.78573	2.618	2.23705	4.86316	5.0015
2.44018	1.86997	2.26738	2.3344	4.38359	2.48468	2.86788	3.12844	2.06647	2.5301	3.13694	2.28317	2.29775	4.22293	2.95913	2.40203	2.204	2.89741	2.55013	2.40922	2.26676	1.93397	2.29449	2.59099	3.06777	2.16699	3.79361	2.62843	2.23872	4.9496	5.16017
2.43916	1.87688	2.27969	2.33712	4.40352	2.48853	2.91839	3.12711	2.06871	2.52311	3.13747	2.28794	2.32364	4.24865	2.97434	2.40918	2.21976	2.9102	2.57342	2.40626	2.29617	1.93184	2.32377	2.58595	3.12673	2.18867	3.79819	2.64182	2.23578	5.02601	5.35592
2.43215	1.88606	2.28624	2.33479	4.44785	2.48232	2.95663	3.13682	2.07304	2.53679	3.13346	2.28851	2.32762	4.2685	2.9917	2.42952	2.22847	2.95038	2.57547	2.41147	2.30493	1.93638	2.32732	2.58853	3.15845	2.18993	3.80053	2.65514	2.23512	5.1175	5.51253
2.43061	1.89412	2.29285	2.3345	4.52192	2.47792	2.96945	3.12845	2.06564	2.56704	3.1207	2.28903	2.32903	4.255	3.01971	2.43838	2.24033	2.97482	2.6096	2.42348	2.30985	1.94813	2.32248	2.59253	3.18565	2.17598	3.80274	2.73502	2.23182	5.2264	5.56907
2.41938	1.8875	2.29639	2.3382	4.62441	2.47953	2.96926	3.12261	2.07456	2.57592	3.10598	2.28692	2.34263	4.24451	3.03141	2.43769	2.25129	2.98737	2.66787	2.43183	2.32779	1.96945	2.31549	2.62443	3.19739	2.16205	3.79784	2.77833	2.21147	5.36886	5.59586
2.41564	1.887	2.30317	2.35191	4.66659	2.48742	2.96446	3.10119	2.08247	2.58236	3.11296	2.28108	2.34601	4.25648	3.04423	2.43888	2.26594	2.99211	2.70924	2.43313	2.34981	1.98407	2.31543	2.65777	3.26338	2.17159	3.80016	2.81898	2.19452	5.52775	5.66733
2.41858	1.89516	2.30974	2.36365	4.681	2.49281	2.95776	3.09358	2.07074	2.58522	3.11243	2.27944	2.3538	4.29061	3.04424	2.45076	2.27547	3.01259	2.72771	2.43384	2.37137	1.99583	2.31351	2.66426	3.3325	2.16978	3.78695	2.86123	2.19775	5.68998	5.7162
2.42207	1.90369	2.31756	2.37913	4.70817	2.48184	2.9809	3.09244	2.07655	2.59188	3.0975	2.26111	2.36205	4.30649	3.04255	2.46674	2.29134	3.04949	2.752	2.42707	2.38041	2.01303	2.30561	2.67415	3.41361	2.17105	3.76751	2.91921	2.20694	5.80591	5.80064
2.42009	1.90373	2.31636	2.37582	4.78551	2.48855	2.99327	3.07379	2.09012	2.60921	3.08947	2.2502	2.36078	4.31897	3.05316	2.47918	2.29106	3.08714	2.78172	2.42547	2.38622	2.0213	2.30146	2.68085	3.48123	2.18947	3.70414	2.96258	2.20284	5.89729	5.8985
2.4328	1.90668	2.31378	2.36796	4.82821	2.49557	2.99443	3.06326	2.08789	2.6141	3.08905	2.23854	2.35212	4.36054	3.08075	2.51077	2.29267	3.12185	2.79342	2.43459	2.39953	2.00867	2.29732	2.67296	3.52025	2.18605	3.62636	2.9852	2.21048	5.97523	5.9759
2.41957	1.90085	2.31125	2.36305	4.82631	2.49398	3.00067	3.05933	2.08764	2.63226	3.09609	2.22886	2.35429	4.37246	3.08008	2.52023	2.29012	3.1363	2.814	2.43364	2.40419	2.00209	2.28714	2.68078	3.52978	2.19593	3.57322	3.02569	2.20339	6.04487	6.01098
2.4194	1.8946	2.31205	2.35035	4.8272	2.49466	3.00228	3.07333	2.09191	2.63175	3.11344	2.22166	2.34657	4.35723	3.08232	2.5208	2.28942	3.14451	2.83365	2.43032	2.41421	2.00694	2.2873	2.7053	3.55013	2.20894	3.54668	3.08952	2.19848	6.09679	6.02179
2.40666	1.90334	2.31597	2.33992	4.89283	2.48755	3.00175	3.07745	2.09593	2.61858	3.13705	2.21993	2.34887	4.33731	3.07737	2.53975	2.31197	3.16854	2.86037	2.4063	2.43101	2.01926	2.31039	2.73524	3.56332	2.20744	3.5431	3.12488	2.20519	6.1328	6.00938
2.38526	1.89196	2.32653	2.33959	4.94809	2.49563	3.01474	3.07545	2.09727	2.60324	3.15101	2.22235	2.36458	4.31558	3.07374	2.55386	2.31258	3.20689	2.9057	2.40388	2.44326	2.02247	2.32	2.77866	3.56397	2.21041	3.55443	3.15889	2.20566	6.18709	6.01041
2.3757	1.89457	2.33223	2.33225	5.01828	2.49743	3.01708	3.06014	2.11064	2.60298	3.14308	2.21989	2.36254	4.29229	3.07645	2.56077	2.30901	3.23649	2.91182	2.40765	2.46173	2.01111	2.35832	2.84596	3.57785	2.23306	3.56027	3.22059	2.21052	6.21717	6.02198
2.37592	1.8912	2.35796	2.33931	5.09515	2.48589	3.03442	3.06087	2.11794	2.61159	3.1456	2.21898	2.37918	4.28282	3.07172	2.55778	2.30208	3.2543	2.91264	2.40787	2.46599	2.01141	2.38148	2.86252	3.62254	2.22678	3.52276	3.30763	2.20602	6.25398	6.04155
2.37648	1.89647	2.36863	2.35052	5.18014	2.49271	3.03683	3.05566	2.1351	2.60264	3.15367	2.22317	2.3835	4.29306	3.06872	2.55151	2.31001	3.27211	2.91183	2.41396	2.47411	2.01405	2.3986	2.87581	3.69048	2.22601	3.48195	3.36047	2.19398	6.28083	6.06184
2.3782	1.89545	2.37191	2.34706	5.27212	2.47981	3.02977	3.05251	2.14212	2.60709	3.12672	2.2205	2.37948	4.28535	3.09798	2.57013	2.3266	3.29255	2.92731	2.41106	2.46764	2.01752	2.41172	2.8901	3.74882	2.23466	3.47547	3.39408	2.18568	6.35554	6.07721
2.37706	1.89568	2.38017	2.34458	5.40238	2.47317	3.02766	3.05409	2.14501	2.61612	3.11381	2.21605	2.37061	4.28482	3.1155	2.5931	2.36259	3.31588	2.96906	2.41837	2.46146	2.01619	2.43512	2.8945	3.81609	2.24514	3.47402	3.41038	2.18227	6.4334	6.08564
2.37435	1.90291	2.39118	2.34632	5.4629	2.4637	3.04375	3.05101	2.14254	2.61329	3.12042	2.2084	2.38139	4.29941	3.11486	2.59996	2.38049	3.33167	2.99368	2.41192	2.47247	2.02265	2.4675	2.92821	3.89863	2.25322	3.45132	3.41997	2.18196	6.5063	6.10402
2.36687	1.90182	2.40037	2.34306	5.4809	2.46054	3.05314	3.04539	2.15125	2.60244	3.11442	2.20654	2.36356	4.28937	3.13526	2.62354	2.39784	3.33219	3.03015	2.40978	2.48013	2.03236	2.48056	2.95353	3.95041	2.25936	3.4357	3.47063	2.1659	6.58912	6.1193
2.37046	1.90765	2.40225	2.33539	5.52065	2.46048	3.08164	3.04977	2.15741	2.58744	3.11511	2.20518	2.36491	4.26553	3.15134	2.64072	2.42379	3.32305	3.03603	2.4048	2.48385	2.0412	2.48798	2.97231	3.9982	2.26339	3.44766	3.52141	2.16749	6.68279	6.1266
2.3723	1.90801	2.41536	2.32803	5.66698	2.47496	3.10236	3.03531	2.15622	2.57549	3.07883	2.20942	2.38218	4.27497	3.14626	2.65079	2.44053	3.3501	3.04501	2.40441	2.49245	2.04328	2.49078	3.01758	4.03798	2.26128	3.44225	3.56484	2.17584	6.75502	6.09218
2.37304	1.90414	2.41835	2.3214	5.93812	2.46646	3.12092	3.02553	2.15463	2.58674	3.05834	2.2039	2.4064	4.28714	3.16993	2.66708	2.45683	3.36016	3.05843	2.39853	2.49293	2.0364	2.50816	3.04411	4.06056	2.26131	3.39383	3.63244	2.18458	6.86522	6.03357
2.37763	1.89182	2.40754	2.3104	6.13953	2.47158	3.12252	3.00445	2.16067	2.60196	3.06944	2.21041	2.39545	4.32311	3.18497	2.68626	2.48722	3.37792	3.06064	2.40123	2.48368	2.05709	2.53651	3.07141	4.0729	2.25655	3.37985	3.6847	2.19454	6.97172	5.98352
2.36653	1.87858	2.41438	2.29864	6.19028	2.47815	3.13395	2.99869	2.18327	2.61277	3.05315	2.21258	2.39427	4.32413	3.17974	2.69215	2.50752	3.40193	3.0635	2.40021	2.48148	2.0617	2.57564	3.11366	4.10432	2.25631	3.36626	3.72262	2.18579	7.04289	5.9904
2.36824	1.86646	2.41848	2.2824	6.25791	2.48251	3.15007	2.99553	2.1726	2.61516	3.05726	2.21915	2.3899	4.31999	3.18595	2.71142	2.5076	3.41213	3.06841	2.41266	2.48979	2.06427	2.59509	3.16722	4.12739	2.26848	3.33063	3.75041	2.17566	7.11224	5.99405
2.36516	1.87567	2.41548	2.2823	6.3046	2.48732	3.16976	3.02096	2.16806	2.60434	3.04831	2.21802	2.39842	4.31371	3.17761	2.72314	2.51168	3.43616	3.07832	2.41269	2.51111	2.07478	2.60749	3.23186	4.15003	2.29467	3.3138	3.78156	2.16463	7.18309	6.01611
2.36744	1.8734	2.42673	2.28499	6.31623	2.47885	3.22049	3.00502	2.17965	2.60317	3.02889	2.2238	2.39192	4.29845	3.18185	2.73323	2.52331	3.45503	3.09087	2.41328	2.51196	2.08777	2.60688	3.312	4.1794	2.29528	3.32233	3.79229	2.16283	7.26483	6.0161
2.37524	1.88543	2.43274	2.30601	6.34663	2.47507	3.27119	3.00764	2.17996	2.60402	3.00986	2.22072	2.39791	4.29434	3.18495	2.74417	2.51906	3.48537	3.0952	2.41826	2.51708	2.09193	2.61074	3.37239	4.21569	2.3032	3.33215	3.8066	2.14904	7.33935	6.04248
2.39255	1.89349	2.4359	2.31458	6.39551	2.4715	3.33687	3.00088	2.18906	2.61762	2.97993	2.22946	2.40541	4.30312	3.18768	2.74616	2.52829	3.51942	3.11411	2.41417	2.5149	2.09728	2.60817	3.44464	4.24729	2.30505	3.32416	3.83366	2.14312	7.38309	6.05926
2.39053	1.90283	2.43694	2.31884	6.47887	2.48018	3.3598	3.0189	2.20766	2.61528	2.97778	2.23325	2.40621	4.29362	3.22182	2.7351	2.53247	3.55376	3.12366	2.42052	2.51594	2.10008	2.61206	3.52675	4.28068	2.29844	3.31605	3.85101	2.12756	7.43594	6.07264
2.38822	1.92163	2.43903	2.30788	6.59356	2.47491	3.38459	3.02632	2.2248	2.62592	2.96761	2.23756	2.42283	4.28601	3.24675	2.74591	2.53629	3.5594	3.14484	2.42028	2.50876	2.08313	2.60152	3.59287	4.31753	2.30007	3.34918	3.87751	2.12044	7.50335	6.06712
2.38696	1.92075	2.43958	2.29291	6.63705	2.45952	3.40485	3.01908	2.23923	2.61254	2.96337	2.24374	2.43576	4.26765	3.26701	2.75066	2.54327	3.57284	3.17546	2.42785	2.51088	2.08095	2.61136	3.64624	4.35145	2.30094	3.36029	3.8841	2.12081	7.55117	6.06796
2.39793	1.91465	2.44142	2.28624	6.68246	2.44611	3.43708	3.02148	2.2459	2.59356	2.9318	2.23594	2.44602	4.25242	3.26807	2.75251	2.54597	3.6333	3.2001	2.43298	2.50548	2.08251	2.6171	3.71774	4.383	2.30739	3.36002	3.90171	2.12503	7.5739	6.03208
2.40103	1.91704	2.43736	2.28638	6.76279	2.44228	3.4745	3.01936	2.25041	2.56384	2.88715	2.2435	2.44852	4.25439	3.29837	2.74238	2.54485	3.68071	3.20794	2.45407	2.49872	2.07786	2.62256	3.8129	4.41684	2.3048	3.36911	3.91474	2.12567	7.59344	6.01695
2.39959	1.91132	2.42896	2.2805	6.83903	2.43839	3.52649	3.01854	2.2585	2.55559	2.88481	2.24853	2.45907	4.2573	3.30066	2.72715	2.55281	3.72732	3.20661	2.45795	2.49053	2.09343	2.63648	3.97737	4.43006	2.3009	3.37442	3.92653	2.13108	7.59614	6.07234
2.39415	1.9158	2.44065	2.27641	6.92148	2.43003	3.55148	3.00185	2.26314	2.55168	2.87749	2.25171	2.4628	4.24216	3.31357	2.73978	2.56771	3.74959	3.2196	2.46555	2.48558	2.10105	2.64124	4.07483	4.43026	2.29819	3.38619	3.92133	2.13263	7.60092	6.08867
2.39866	1.92642	2.4459	2.2785	6.94252	2.42877	3.5476	2.98754	2.25857	2.5412	2.86689	2.23384	2.46259	4.239	3.30633	2.7466	2.58638	3.73651	3.21669	2.47474	2.48872	2.10389	2.65369	4.16213	4.42081	2.29931	3.38208	3.92581	2.13168	7.61359	6.0906
2.3919	1.94171	2.44881	2.28019	6.94774	2.43535	3.60191	2.97153	2.27913	2.52958	2.85632	2.22259	2.48668	4.22088	3.31247	2.77948	2.58813	3.75717	3.21822	2.47748	2.4891	2.10388	2.65942	4.19771	4.4215	2.29728	3.37622	3.93637	2.14395	7.61465	6.08125
2.40311	1.94682	2.47031	2.28524	6.9205	2.42081	3.66011	2.95742	2.28902	2.53364	2.83415	2.21922	2.50905	4.22619	3.33153	2.81142	2.59389	3.79163	3.23644	2.48403	2.49789	2.11862	2.67623	4.22813	4.43459	2.30355	3.3806	3.96143	2.14873	7.60051	6.08947
2.41242	1.95596	2.48055	2.27868	6.92241	2.40318	3.69073	2.94752	2.28676	2.51808	2.84033	2.20742	2.51846	4.21304	3.34009	2.82591	2.58578	3.82254	3.25472	2.49183	2.49803	2.12838	2.69153	4.27189	4.44632	2.29428	3.38431	4.01751	2.14534	7.57864	6.14805
2.41085	1.95265	2.49738	2.29186	6.9984	2.39075	3.71026	2.91736	2.29179	2.52205	2.83779	2.21547	2.52419	4.22119	3.35716	2.8317	2.58369	3.86038	3.26853	2.4999	2.50201	2.15376	2.69674	4.32096	4.44234	2.30153	3.40482	4.05609	2.15813	7.55704	6.23348
2.4076	1.96999	2.51964	2.29398	7.11759	2.39117	3.73605	2.89349	2.28518	2.52634	2.83558	2.2271	2.5319	4.22327	3.35884	2.82901	2.59159	3.91594	3.26208	2.48323	2.49549	2.16355	2.71479	4.35512	4.44474	2.3206	3.41689	4.07555	2.17225	7.54659	6.26455
2.39791	1.98272	2.5427	2.29464	7.22847	2.38564	3.74284	2.8807	2.28922	2.52991	2.81865	2.22862	2.54574	4.20555	3.36394	2.82308	2.58736	3.93993	3.25971	2.48026	2.49769	2.19315	2.72552	4.37938	4.44418	2.32322	3.42984	4.08116	2.16226	7.54257	6.28915
2.39924	1.9831	2.5462	2.30757	7.28013	2.37025	3.74271	2.86253	2.29091	2.52865	2.78996	2.21749	2.55802	4.18789	3.36872	2.8137	2.58853	3.95467	3.27411	2.47699	2.51164	2.20934	2.73855	4.44314	4.47152	2.33095	3.44772	4.10083	2.15722	7.53803	6.30017
2.39403	1.99526	2.55396	2.30954	7.30985	2.36772	3.74858	2.84157	2.29	2.51351	2.75288	2.20658	2.56236	4.1779	3.35139	2.81645	2.6009	3.97891	3.25789	2.48211	2.52376	2.20358	2.75001	4.53537	4.48437	2.33988	3.45495	4.14085	2.16599	7.53733	6.31548
2.38391	2.00371	2.56271	2.29673	7.32387	2.37511	3.77691	2.79862	2.29352	2.51337	2.72843	2.20047	2.577	4.17693	3.36427	2.82866	2.59696	3.99316	3.27663	2.46905	2.51645	2.21243	2.75061	4.60134	4.52158	2.33917	3.44881	4.18655	2.16871	7.53528	6.30213
2.37939	2.01094	2.56903	2.30239	7.31782	2.37084	3.81874	2.77069	2.27855	2.50935	2.7218	2.19488	2.61867	4.15878	3.37252	2.82348	2.60093	4.01255	3.2793	2.4713	2.50165	2.20784	2.745	4.64479	4.53564	2.33693	3.43077	4.22143	2.18297	7.53717	6.30254
2.35935	2.0145	2.57261	2.29659	7.2754	2.37054	3.84732	2.74508	2.28147	2.51315	2.72246	2.2205	2.65075	4.13541	3.35931	2.8414	2.60699	4.05124	3.27187	2.46286	2.49036	2.21368	2.75259	4.74713	4.55678	2.34162	3.4213	4.26836	2.18867	7.52827	6.29638
2.33612	2.03007	2.57407	2.32789	7.18744	2.3765	3.88356	2.73288	2.30322	2.51968	2.7197	2.22279	2.67691	4.14202	3.3359	2.83818	2.60375	4.08658	3.26658	2.45509	2.4869	2.21403	2.75823	4.93093	4.5762	2.35613	3.42496	4.3257	2.20197	7.51415	6.2673
2.32018	2.03424	2.58203	2.32434	7.07246	2.37436	3.88311	2.71371	2.3042	2.52806	2.70444	2.22128	2.70046	4.12857	3.35226	2.83951	2.61358	4.13615	3.25521	2.4357	2.45669	2.21851	2.76226	5.07564	4.63721	2.38252	3.43133	4.35488	2.20744	7.51958	6.22747
2.31457	2.03987	2.5945	2.30921	6.93614	2.38445	3.8773	2.71896	2.29933	2.52939	2.67115	2.23161	2.70539	4.12816	3.36455	2.84729	2.60408	4.20755	3.25158	2.42349	2.43964	2.22556	2.77385	5.15446	4.67121	2.39085	3.4175	4.37165	2.21042	7.52546	6.22567
2.30679	2.03636	2.58599	2.29338	6.87659	2.38991	3.89974	2.7078	2.30584	2.51975	2.65562	2.23442	2.70211	4.11415	3.3595	2.8467	2.59978	4.24255	3.22839	2.43438	2.42539	2.23737	2.76077	5.21195	4.66408	2.39726	3.39388	4.42931	2.21967	7.51505	6.24964
2.2842	2.03782	2.58719	2.26838	6.86242	2.37726	3.90718	2.69868	2.30863	2.50548	2.656	2.2305	2.71093	4.09044	3.35835	2.83992	2.59725	4.25855	3.2145	2.44055	2.41034	2.24791	2.76564	5.23916	4.65329	2.39579	3.38868	4.48048	2.21492	7.49376	6.23321
2.26293	2.0642	2.58208	2.24994	6.84179	2.37071	3.92159	2.68903	2.31693	2.49215	2.64186	2.22999	2.70842	4.09142	3.37346	2.85796	2.60019	4.29138	3.19958	2.4342	2.39915	2.24885	2.76637	5.26755	4.65413	2.39049	3.38675	4.52019	2.21224	7.48168	6.22477
2.26276	2.06758	2.56912	2.25515	6.84279	2.37689	3.93288	2.66632	2.30573	2.48627	2.63058	2.23542	2.70532	4.09675	3.37295	2.86438	2.59618	4.34136	3.19749	2.4401	2.36851	2.25677	2.75792	5.30876	4.66341	2.38155	3.38844	4.559	2.22784	7.4611	6.21922
2.25401	2.06726	2.5659	2.23977	6.82645	2.38354	3.94682	2.66467	2.30947	2.46632	2.63488	2.24945	2.71724	4.09892	3.37743	2.87196	2.61325	4.38347	3.1947	2.43301	2.34563	2.26595	2.76178	5.34792	4.65727	2.40028	3.39789	4.57297	2.23073	7.43338	6.22251
2.23955	2.07346	2.55784	2.22834	6.82873	2.37797	3.96807	2.64538	2.30671	2.47386	2.62051	2.26434	2.72489	4.10001	3.38455	2.87384	2.61249	4.41713	3.19202	2.4276	2.32941	2.29096	2.74758	5.38695	4.63871	2.43699	3.41176	4.58021	2.23691	7.37864	6.23161
2.2205	2.07535	2.56083	2.20145	6.8324	2.38655	4.0287	2.63881	2.30953	2.47132	2.61266	2.25698	2.72312	4.0955	3.38522	2.86356	2.62802	4.47688	3.16168	2.44704	2.3175	2.2834	2.75152	5.42007	4.63016	2.45408	3.43298	4.60037	2.23806	7.32897	6.24114
2.2203	2.06844	2.57661	2.20642	6.81769	2.38053	4.06556	2.61986	2.33871	2.46241	2.60115	2.25461	2.71902	4.10018	3.41329	2.86705	2.64028	4.51895	3.1417	2.44266	2.30356	2.27041	2.73921	5.4507	4.61482	2.47558	3.48239	4.62118	2.2228	7.24752	6.25455
2.22003	2.06648	2.57853	2.21331	6.80902	2.37309	4.07499	2.6033	2.35024	2.46209	2.57497	2.26879	2.74387	4.08604	3.41123	2.87895	2.64893	4.54307	3.1468	2.42761	2.28684	2.27874	2.73364	5.50108	4.59777	2.49945	3.56225	4.63415	2.21881	7.15284	6.25692
2.21251	2.06476	2.57782	2.22066	6.78032	2.36358	4.08385	2.59305	2.35546	2.463	2.56673	2.28935	2.74262	4.08013	3.4127	2.88031	2.65251	4.56906	3.15448	2.42647	2.28229	2.29164	2.73037	5.52864	4.6145	2.52622	3.60552	4.65709	2.21632	7.08357	6.28131
2.2136	2.07091	2.58548	2.22301	6.75504	2.35014	4.07398	2.59221	2.37334	2.45263	2.56128	2.28664	2.74209	4.07758	3.41029	2.89568	2.66515	4.6366	3.14337	2.41412	2.2783	2.28908	2.73782	5.55013	4.65463	2.54391	3.63417	4.64505	2.21903	7.03266	6.2595
2.21336	2.07213	2.60289	2.21626	6.73394	2.34612	4.07931	2.58925	2.37022	2.45142	2.56155	2.29177	2.74589	4.06288	3.39871	2.89153	2.69067	4.67079	3.12862	2.4222	2.25971	2.30808	2.74238	5.59707	4.70071	2.54735	3.66373	4.63208	2.21797	6.9848	6.24581
2.22375	2.07436	2.60989	2.20346	6.71525	2.32806	4.07602	2.58444	2.37251	2.4523	2.54275	2.28041	2.74383	4.05478	3.39591	2.9	2.68985	4.68856	3.08315	2.42692	2.24681	2.31656	2.74011	5.60373	4.70713	2.5324	3.69103	4.62923	2.21101	6.93477	6.23735
2.22303	2.06096	2.61712	2.19862	6.68917	2.33135	4.08249	2.56745	2.38635	2.4541	2.53101	2.27263	2.74194	4.02441	3.39668	2.90656	2.68415	4.69913	3.07023	2.43565	2.23898	2.33561	2.77803	5.6024	4.7011	2.54047	3.73249	4.64101	2.2023	6.88809	6.24098
2.22532	2.05605	2.62696	2.19384	6.65795	2.33508	4.09505	2.56348	2.3787	2.45372	2.51046	2.27752	2.75022	3.98692	3.39891	2.89784	2.68625	4.7037	3.05404	2.44366	2.22625	2.36234	2.80484	5.60999	4.70159	2.54773	3.80634	4.64146	2.19439	6.83979	6.25262
2.23116	2.06259	2.63297	2.18599	6.63741	2.34175	4.11147	2.58065	2.37346	2.45778	2.50019	2.27903	2.75062	3.95359	3.38138	2.89891	2.68398	4.70483	3.05179	2.45721	2.23136	2.38659	2.82468	5.62601	4.7028	2.56197	3.88423	4.63795	2.18927	6.777	6.21881
2.23128	2.05787	2.63212	2.18498	6.59511	2.34177	4.11396	2.585	2.36594	2.45095	2.49345	2.27764	2.7639	3.94449	3.38206	2.89562	2.67936	4.72028	3.04521	2.46858	2.23712	2.40211	2.84619	5.6482	4.68028	2.56384	3.92304	4.61771	2.2042	6.69818	6.11147
2.22568	2.05898	2.63675	2.19762	6.50927	2.33557	4.11948	2.58469	2.36433	2.45156	2.45016	2.2779	2.77393	3.92364	3.37503	2.88833	2.67565	4.747	3.0326	2.47648	2.23451	2.39235	2.85735	5.6598	4.62893	2.56491	3.98831	4.61649	2.20508	6.62056	5.96761
2.21844	2.06216	2.64917	2.23116	6.48206	2.3327	4.11207	2.57888	2.36648	2.44103	2.41317	2.27671	2.78367	3.90254	3.38503	2.86395	2.68171	4.75792	3.03254	2.47263	2.23701	2.38748	2.85769	5.65814	4.60439	2.57422	4.08598	4.59368	2.20769	6.56365	5.91649
2.20998	2.07921	2.65515	2.25082	6.47346	2.33051	4.12243	2.5624	2.35686	2.43419	2.39973	2.27333	2.78646	3.89748	3.41481	2.8629	2.65729	4.75028	3.0202	2.45805	2.23611	2.3867	2.84172	5.66474	4.60159	2.58613	4.19463	4.5871	2.22333	6.48476	5.92233
2.21899	2.07219	2.65971	2.2634	6.47015	2.32789	4.13179	2.54142	2.35033	2.42265	2.3907	2.27258	2.80213	3.88442	3.42451	2.86058	2.63205	4.76032	3.03045	2.44619	2.21159	2.39021	2.83263	5.68105	4.61571	2.60289	4.2694	4.55814	2.22347	6.40165	5.90705
2.22583	2.05757	2.66318	2.274	6.46619	2.31418	4.15014	2.54102	2.353	2.42674	2.37662	2.27324	2.81205	3.85897	3.4354	2.86187	2.60919	4.76337	2.99356	2.44633	2.19521	2.39128	2.84109	5.68911	4.6501	2.60928	4.31798	4.53281	2.22476	6.34353	5.86302
2.22511	2.05061	2.65932	2.27096	6.44868	2.30519	4.18551	2.54408	2.34712	2.41811	2.35748	2.27632	2.82047	3.82487	3.41995	2.85056	2.60383	4.76785	2.96921	2.44803	2.18397	2.41582	2.85322	5.7106	4.65803	2.60777	4.35461	4.51147	2.20906	6.29584	5.79071
2.22545	2.04868	2.67633	2.26021	6.41701	2.304	4.20825	2.55938	2.34647	2.4124	2.34952	2.27987	2.84215	3.80954	3.3983	2.8511	2.60046	4.78885	2.96762	2.45145	2.16935	2.4453	2.86603	5.71673	4.61922	2.60911	4.36093	4.48646	2.19955	6.25339	5.68517
2.2159	2.05364	2.69482	2.26411	6.40026	2.29835	4.22051	2.55564	2.35949	2.41987	2.35802	2.27462	2.8711	3.78674	3.39247	2.84692	2.604	4.82362	2.97678	2.44457	2.17575	2.44979	2.85798	5.71203	4.58336	2.62477	4.35813	4.48215	2.19049	6.16758	5.59255
2.20814	2.06237	2.70383	2.25698	6.38597	2.27935	4.21614	2.54621	2.36004	2.40282	2.344	2.2726	2.88162	3.73304	3.3835	2.84386	2.60464	4.89741	2.99279	2.42969	2.1765	2.44426	2.84432	5.71676	4.58483	2.63234	4.35911	4.45924	2.18472	6.08248	5.52252
2.20255	2.08026	2.70593	2.27105	6.37132	2.27356	4.2236	2.53872	2.37277	2.39985	2.33598	2.29894	2.86408	3.71933	3.37466	2.84724	2.60077	4.94167	2.98683	2.41772	2.16675	2.45998	2.83861	5.72157	4.58918	2.64221	4.36826	4.44331	2.18518	5.99301	5.44471
2.19183	2.08524	2.69572	2.2711	6.27789	2.27208	4.23126	2.53264	2.38695	2.39738	2.32285	2.30114	2.86753	3.71875	3.36291	2.83441	2.60002	4.96313	2.96785	2.41775	2.15649	2.47708	2.82095	5.72625	4.61838	2.65313	4.37928	4.40705	2.19213	5.8835	5.40651
2.18587	2.08297	2.68992	2.2838	6.17588	2.27681	4.22046	2.5387	2.39301	2.38813	2.32392	2.30376	2.84778	3.71547	3.35072	2.81222	2.60424	4.97284	2.94905	2.4261	2.14475	2.50271	2.81963	5.71816	4.66204	2.65929	4.39364	4.36536	2.17267	5.80363	5.37014
2.18719	2.0752	2.68709	2.28034	6.12567	2.28326	4.20454	2.54378	2.40106	2.36368	2.32407	2.30649	2.83643	3.71866	3.36202	2.77403	2.60353	4.98856	2.9242	2.42775	2.15617	2.53028	2.7898	5.70827	4.69458	2.67329	4.41766	4.34368	2.17434	5.74906	5.32321
2.18599	2.07086	2.68907	2.28821	6.05126	2.28731	4.2218	2.55393	2.39877	2.36534	2.30832	2.29926	2.83541	3.70934	3.32797	2.74053	2.59928	5.01243	2.94394	2.41161	2.15219	2.53962	2.78676	5.68888	4.75194	2.69345	4.45669	4.32671	2.17418	5.69205	5.29958
2.18554	2.0789	2.68695	2.29422	5.96882	2.28064	4.24201	2.57546	2.40446	2.36138	2.28194	2.28575	2.84621	3.7069	3.31066	2.73393	2.58736	5.05457	2.94425	2.4039	2.16362	2.54984	2.78576	5.68957	4.76554	2.71716	4.5278	4.32836	2.17936	5.62213	5.30702
2.17596	2.06731	2.68494	2.30534	5.91829	2.27974	4.24748	2.57968	2.40916	2.35792	2.25069	2.27346	2.84608	3.69644	3.30388	2.73345	2.58065	5.08783	2.94101	2.3947	2.17081	2.56718	2.78276	5.69242	4.75157	2.73965	4.58291	4.33787	2.18458	5.55467	5.32318
2.18104	2.02698	2.68487	2.30316	5.87483	2.2836	4.23034	2.56645	2.41002	2.36714	2.22525	2.27093	2.85546	3.69169	3.27194	2.7359	2.56698	5.11532	2.9521	2.39402	2.17479	2.6112	2.7645	5.68396	4.7257	2.76084	4.61427	4.32663	2.19351	5.48986	5.32106
2.1759	2.03044	2.67384	2.3123	5.83224	2.29162	4.21711	2.54881	2.40196	2.37548	2.21133	2.28701	2.85337	3.66709	3.26222	2.72908	2.54877	5.14537	2.96285	2.38592	2.18259	2.64958	2.75945	5.68412	4.67904	2.76765	4.63769	4.32183	2.17713	5.40143	5.29892
2.17332	2.04231	2.68687	2.31405	5.75291	2.28948	4.22944	2.54023	2.40366	2.38271	2.20833	2.28678	2.83657	3.65229	3.24573	2.71761	2.54184	5.14602	2.96153	2.39771	2.15622	2.66264	2.75491	5.65038	4.64085	2.77959	4.62795	4.2875	2.17567	5.31663	5.28345
2.16185	2.04435	2.68153	2.3067	5.55364	2.28878	4.22985	2.53554	2.39973	2.3701	2.20663	2.28609	2.81267	3.64065	3.23641	2.71159	2.52365	5.12578	2.95517	2.40017	2.14513	2.67194	2.76691	5.63392	4.63661	2.78917	4.62092	4.26065	2.17112	5.19879	5.26337
2.15685	2.04545	2.6827	2.31814	5.33302	2.29538	4.23035	2.54944	2.40279	2.38891	2.18613	2.27641	2.81548	3.66094	3.24059	2.70963	2.49517	5.11588	2.94644	2.39815	2.14199	2.67759	2.77421	5.63319	4.67573	2.79331	4.63163	4.20791	2.16257	5.09388	5.27432
2.14946	2.04574	2.67792	2.32347	5.24924	2.29137	4.23464	2.53972	2.39677	2.38261	2.18133	2.2711	2.8091	3.63978	3.24256	2.69186	2.48185	5.11115	2.94284	2.39132	2.12246	2.7029	2.78554	5.6162	4.70975	2.7878	4.67488	4.15994	2.1534	5.00259	5.30464
2.15658	2.03652	2.67162	2.32847	5.20102	2.30238	4.22927	2.53396	2.38837	2.38626	2.16428	2.25402	2.80844	3.61943	3.23292	2.68559	2.47076	5.10412	2.93154	2.38768	2.1323	2.73782	2.79068	5.60443	4.72289	2.7867	4.73594	4.13867	2.1422	4.89296	5.32978
2.14382	2.0265	2.67236	2.32706	5.12735	2.30021	4.20549	2.52041	2.36429	2.39262	2.15256	2.25146	2.80603	3.58844	3.2281	2.66821	2.46119	5.08374	2.93104	2.38191	2.13989	2.79004	2.78715	5.59989	4.7374	2.77812	4.7625	4.13693	2.13352	4.78343	5.33109
2.13218	2.02744	2.67263	2.34139	5.093	2.29084	4.18727	2.52241	2.3789	2.39861	2.13711	2.26262	2.8099	3.5831	3.21004	2.65637	2.45834	5.07046	2.90884	2.37891	2.15873	2.79877	2.79238	5.59393	4.73004	2.78562	4.78618	4.11893	2.13319	4.6714	5.33165
2.12209	2.02679	2.67584	2.36429	5.052	2.28937	4.15919	2.50512	2.3743	2.40242	2.12068	2.26395	2.80631	3.55869	3.20569	2.65178	2.46045	5.02434	2.89063	2.38349	2.16917	2.87273	2.798	5.56959	4.72594	2.80391	4.80772	4.11603	2.13893	4.49894	5.31595
2.12247	2.03896	2.68129	2.37154	4.96526	2.27762	4.10931	2.47971	2.36398	2.39284	2.11555	2.26825	2.8013	3.55449	3.21129	2.63453	2.46364	4.9895	2.86563	2.37929	2.17189	2.95581	2.8002	5.54241	4.73168	2.80175	4.81138	4.09837	2.13582	4.31437	5.28444
2.11764	2.03145	2.65832	2.3647	4.87473	2.28579	4.05913	2.4456	2.35106	2.39687	2.109	2.27883	2.79981	3.55688	3.20275	2.61903	2.46334	4.97954	2.85298	2.37253	2.16994	3.05314	2.79886	5.52357	4.70987	2.80425	4.8212	4.10076	2.14255	4.17538	5.2413
2.11197	2.01927	2.66595	2.35731	4.76246	2.2918	4.03451	2.43914	2.35277	2.38891	2.11083	2.28194	2.79101	3.54968	3.17822	2.60575	2.45453	4.9645	2.87462	2.35716	2.18038	3.08597	2.79244	5.52671	4.6642	2.79638	4.85578	4.09959	2.14742	4.05486	5.20172
2.1124	2.0042	2.6863	2.35463	4.69919	2.29762	4.01821	2.43381	2.34919	2.38252	2.10258	2.27972	2.78279	3.54381	3.16997	2.59325	2.44948	4.96226	2.86005	2.35472	2.18364	3.09965	2.78793	5.50903	4.6342	2.79522	4.87494	4.0758	2.14129	3.90178	5.19012
2.10853	1.99417	2.69394	2.35999	4.61482	2.29451	3.97888	2.43909	2.3572	2.36804	2.10117	2.28803	2.79872	3.55061	3.16621	2.57626	2.45723	4.97138	2.87057	2.35909	2.20736	3.13496	2.79563	5.42207	4.60979	2.81106	4.86868	4.07343	2.14169	3.79171	5.22485
2.0922	1.99177	2.69477	2.35211	4.50813	2.32659	3.95781	2.43377	2.34423	2.36968	2.07227	2.30268	2.8095	3.52992	3.14253	2.55491	2.45068	4.97685	2.8858	2.35542	2.21669	3.16697	2.79728	5.36131	4.60743	2.8139	4.88061	4.06313	2.13561	3.73356	5.25608
2.09746	1.98097	2.69821	2.34664	4.41183	2.37463	3.93967	2.41033	2.33471	2.3667	2.06445	2.29966	2.8076	3.5358	3.1284	2.53081	2.45914	4.97881	2.88084	2.35067	2.21777	3.18495	2.82126	5.30761	4.63274	2.81578	4.88834	4.04062	2.13152	3.69202	5.31477
2.11812	1.98034	2.69923	2.34867	4.30201	2.42109	3.88914	2.41822	2.32698	2.36656	2.0304	2.29299	2.80539	3.53672	3.13302	2.51135	2.459	4.94477	2.87401	2.3381	2.2092	3.20258	2.84261	5.27491	4.67972	2.82276	4.8757	4.02703	2.12951	3.67844	5.37238
2.12927	1.962	2.69097	2.34987	4.18724	2.45355	3.83649	2.41612	2.32775	2.35765	2.02104	2.29471	2.80605	3.52903	3.10848	2.49551	2.45368	4.94559	2.87357	2.32213	2.2067	3.21141	2.86332	5.23347	4.71664	2.82781	4.86862	4.0137	2.11978	3.65282	5.41269
2.12551	1.9578	2.7004	2.34535	4.10669	2.50315	3.78544	2.41361	2.32418	2.35905	2.01863	2.29437	2.79206	3.52396	3.10236	2.49868	2.44653	4.96466	2.87187	2.31881	2.21372	3.2063	2.87226	5.16211	4.74077	2.83744	4.86783	4.00065	2.11356	3.62731	5.36074
2.12542	1.95628	2.692	2.34998	4.03678	2.54102	3.74647	2.40434	2.32951	2.3567	2.00727	2.29785	2.7753	3.51783	3.06672	2.49195	2.44246	4.95761	2.85902	2.31323	2.23547	3.20483	2.88354	5.0908	4.73382	2.83202	4.86805	3.99855	2.10729	3.58055	5.3454
2.12652	1.95458	2.6975	2.35051	4.02444	2.56309	3.73725	2.40471	2.33191	2.35404	2.00785	2.30439	2.75376	3.48112	3.05141	2.48767	2.44485	4.94234	2.84271	2.29172	2.23787	3.21959	2.87462	5.02068	4.72841	2.84716	4.86434	4.0107	2.07831	3.55439	5.36171
2.13815	1.96694	2.71123	2.34937	3.94484	2.56886	3.72664	2.38971	2.32683	2.35841	1.99381	2.29548	2.74318	3.4882	3.02829	2.47941	2.44403	4.93828	2.83378	2.28347	2.23675	3.1991	2.86791	4.94265	4.72892	2.85861	4.85767	3.99661	2.05629	3.55275	5.39707
2.15431	1.94181	2.70605	2.35315	3.72896	2.56749	3.71357	2.38846	2.33668	2.36105	1.9836	2.28431	2.74382	3.50392	3.01575	2.47149	2.43392	4.9032	2.83937	2.27669	2.24162	3.19946	2.88276	4.87993	4.72016	2.85571	4.86893	3.94637	2.04574	3.5627	5.47005
2.14858	1.94535	2.68688	2.33104	3.47137	2.57359	3.67721	2.39809	2.34111	2.3544	1.98592	2.28117	2.72096	3.50486	3.01245	2.46432	2.4385	4.89279	2.82339	2.26313	2.25437	3.19593	2.9024	4.85209	4.71685	2.88857	4.9025	3.95407	2.04439	3.55627	5.48947
2.14723	1.94581	2.68271	2.3324	3.3214	2.57813	3.61938	2.41664	2.34475	2.35181	1.97383	2.29332	2.70402	3.4874	3.00061	2.45399	2.43821	4.91183	2.8206	2.25066	2.26581	3.19343	2.93442	4.80607	4.70066	2.89408	4.94152	3.98478	2.0468	3.54992	5.47295
2.15278	1.94154	2.65311	2.33807	3.22446	2.58278	3.54478	2.42358	2.34481	2.35488	1.97742	2.28734	2.68673	3.4703	2.99425	2.45092	2.44463	4.90599	2.81528	2.24464	2.2788	3.18821	2.95464	4.76942	4.70744	2.89635	4.97514	3.99897	2.036	3.53152	5.45136
2.14738	1.93562	2.63917	2.33451	3.1517	2.59304	3.49937	2.43058	2.34148	2.36729	1.98185	2.2823	2.66648	3.47131	2.99017	2.4298	2.43901	4.88299	2.82652	2.24612	2.28491	3.18678	2.96334	4.75773	4.71058	2.90024	5.00372	3.99869	2.02713	3.50479	5.4732
2.14614	1.9391	2.63661	2.33501	3.11636	2.60118	3.46835	2.42395	2.32968	2.36346	1.98334	2.28183	2.64336	3.47767	2.98418	2.41537	2.41863	4.88483	2.82081	2.24657	2.27432	3.19437	2.97567	4.70727	4.70236	2.88678	5.01102	3.98215	2.01726	3.49546	5.51222
2.14688	1.94431	2.62784	2.31564	3.08676	2.62669	3.4602	2.42974	2.32272	2.35241	1.98293	2.25003	2.64116	3.47105	2.98392	2.39789	2.40666	4.8433	2.8251	2.2436	2.28568	3.20458	2.98921	4.63831	4.68403	2.88286	5.0244	3.96232	2.02241	3.48655	5.60108
2.14931	1.94197	2.62685	2.31481	3.06514	2.66148	3.44506	2.43124	2.32886	2.35353	1.97897	2.24708	2.63591	3.4678	2.99657	2.38109	2.40822	4.81157	2.82334	2.24535	2.29287	3.22028	2.9937	4.60301	4.65575	2.88698	5.05243	3.92021	2.02395	3.46166	5.67056
2.14846	1.93278	2.63327	2.32331	3.0486	2.68199	3.42786	2.42797	2.33308	2.34606	1.97887	2.23072	2.6346	3.46511	2.99319	2.35118	2.3952	4.80839	2.83289	2.23282	2.30737	3.22211	2.99901	4.54026	4.64702	2.8907	5.06617	3.89363	2.02607	3.44016	5.70586
2.14411	1.93916	2.62631	2.32679	3.01946	2.70617	3.41736	2.42053	2.32943	2.34068	1.98359	2.22384	2.61084	3.47885	2.98041	2.3204	2.39076	4.79126	2.82764	2.24028	2.31694	3.21626	3.00657	4.43774	4.65364	2.90074	5.06953	3.86234	2.01681	3.43472	5.72455
2.14386	1.9409	2.62461	2.32843	3.01384	2.70325	3.40903	2.41797	2.31586	2.35369	1.99179	2.21867	2.61157	3.511	2.97522	2.29143	2.38971	4.75967	2.83103	2.24486	2.32163	3.20435	3.02838	4.28785	4.67265	2.88799	5.0735	3.84295	2.01346	3.42086	5.7198
2.13491	1.9519	2.60999	2.31726	2.96016	2.72122	3.3759	2.42242	2.30608	2.35869	2.02155	2.21567	2.59477	3.51868	2.9737	2.26975	2.37039	4.73085	2.83298	2.23891	2.33249	3.19732	3.04236	4.20006	4.65103	2.89966	5.07198	3.79957	1.99239	3.42529	5.69942
2.12734	1.95081	2.59943	2.30655	2.91921	2.73274	3.33227	2.43605	2.28457	2.36746	2.04186	2.21154	2.57892	3.49093	2.96058	2.25594	2.36844	4.70017	2.83382	2.23379	2.33818	3.19906	3.05713	4.14154	4.63711	2.89514	5.09415	3.74394	1.97278	3.41265	5.66187
2.13132	1.94874	2.59456	2.30066	2.87552	2.74476	3.27195	2.47655	2.28779	2.36516	2.04732	2.21015	2.57885	3.49064	2.94375	2.24034	2.36203	4.68792	2.82757	2.23478	2.35739	3.20359	3.07729	4.04116	4.62298	2.86495	5.14326	3.68791	1.9703	3.38754	5.63656
2.12919	1.9572	2.59222	2.29104	2.86562	2.73569	3.24052	2.4815	2.29372	2.37416	2.062	2.19928	2.58389	3.49092	2.92678	2.22575	2.34927	4.6479	2.81202	2.24164	2.36562	3.21469	3.08646	3.89071	4.61889	2.84185	5.16063	3.6708	1.97121	3.35833	5.65275
2.1371	1.95005	2.595	2.29599	2.85293	2.73736	3.23783	2.46727	2.28058	2.38607	2.07035	2.17873	2.58469	3.47025	2.91471	2.18353	2.33383	4.63798	2.83014	2.24581	2.3754	3.19567	3.09117	3.78629	4.61456	2.81292	5.15977	3.6526	1.9734	3.32447	5.69163
2.14755	1.93953	2.61928	2.29498	2.83143	2.7444	3.23618	2.46267	2.27044	2.38992	2.0663	2.17837	2.57859	3.45226	2.90882	2.16519	2.32676	4.62947	2.8319	2.23993	2.37318	3.1845	3.08041	3.7065	4.59972	2.78866	5.19359	3.63247	1.97102	3.29609	5.73306
2.15755	1.92723	2.61688	2.28714	2.82234	2.75373	3.23263	2.46683	2.24609	2.3945	2.0674	2.1825	2.57044	3.43184	2.88457	2.13795	2.31266	4.61988	2.83637	2.24291	2.37578	3.19235	3.07465	3.65847	4.59511	2.75938	5.21047	3.6151	1.96581	3.27897	5.78089
2.1667	1.9371	2.60412	2.29029	2.8322	2.75899	3.22918	2.47601	2.24317	2.3792	2.07042	2.17406	2.54928	3.42955	2.87598	2.1287	2.30533	4.59667	2.80943	2.23632	2.37999	3.18677	3.07575	3.6177	4.5936	2.74055	5.25167	3.58889	1.95999	3.2582	5.77904
2.17769	1.93873	2.59832	2.28839	2.84165	2.77296	3.21578	2.48482	2.25367	2.37853	2.08209	2.14981	2.55522	3.42946	2.84826	2.11293	2.28049	4.56535	2.77355	2.22625	2.3799	3.18237	3.07502	3.56659	4.60501	2.7404	5.26953	3.56703	1.95299	3.24231	5.74855
2.17787	1.93856	2.59679	2.28454	2.82337	2.80895	3.2075	2.48943	2.25161	2.38213	2.08414	2.14897	2.54881	3.42999	2.80878	2.09896	2.27257	4.49045	2.76926	2.25112	2.39926	3.18808	3.08737	3.51885	4.5967	2.74985	5.27726	3.54564	1.95838	3.23089	5.73048
2.17111	1.95038	2.58965	2.28193	2.79183	2.86861	3.19433	2.50296	2.2449	2.38425	2.0875	2.16658	2.54314	3.41865	2.79103	2.09715	2.27219	4.44665	2.75615	2.26222	2.40561	3.1984	3.07185	3.40614	4.58135	2.75174	5.24003	3.52749	1.96689	3.21711	5.72799
2.16669	1.94179	2.58094	2.26332	2.76472	2.90859	3.19575	2.51712	2.24383	2.3966	2.10014	2.17087	2.54659	3.38202	2.78112	2.0859	2.25471	4.4443	2.74155	2.25842	2.41978	3.2028	3.03124	3.36057	4.5629	2.76227	5.19707	3.51105	1.97352	3.21043	5.75792
2.17106	1.94107	2.57061	2.2599	2.75605	2.92582	3.18322	2.53223	2.23831	2.38593	2.1106	2.17924	2.54188	3.35354	2.7809	2.08363	2.24702	4.44586	2.73966	2.2561	2.42921	3.19061	3.02366	3.3405	4.51927	2.74874	5.15211	3.49857	1.96601	3.19017	5.79343
2.17825	1.92564	2.55981	2.24938	2.73729	2.94308	3.14079	2.54346	2.23574	2.40224	2.11471	2.17877	2.5373	3.34439	2.75897	2.09052	2.25198	4.44296	2.72745	2.25061	2.43681	3.16493	3.02761	3.31532	4.47295	2.74759	5.13843	3.49953	1.96426	3.17826	5.81046
2.18853	1.91618	2.54505	2.24091	2.71768	2.94583	3.09124	2.53611	2.23337	2.41141	2.12029	2.17444	2.53609	3.34441	2.74322	2.09067	2.25586	4.43022	2.72467	2.25785	2.44547	3.15262	3.03366	3.29895	4.46151	2.77589	5.11254	3.50057	1.96312	3.17715	5.81008
2.18721	1.91135	2.53433	2.23628	2.69697	2.94539	3.07963	2.54151	2.23156	2.4201	2.13989	2.19815	2.53812	3.34725	2.73357	2.081	2.24443	4.40463	2.71274	2.24254	2.46481	3.13264	3.03375	3.29055	4.46557	2.7784	5.07225	3.48577	1.96749	3.18905	5.80912
2.18281	1.91144	2.53999	2.24603	2.69404	2.95605	3.09676	2.54197	2.22569	2.41438	2.15156	2.20977	2.55218	3.36107	2.72167	2.06551	2.24191	4.39126	2.70849	2.23338	2.47421	3.13007	3.02406	3.27323	4.45279	2.75972	5.03435	3.47985	1.95527	3.20475	5.7848
2.1762	1.91694	2.54171	2.24047	2.67931	2.95231	3.11216	2.52814	2.22469	2.41459	2.16327	2.21022	2.54891	3.36293	2.70272	2.05872	2.23808	4.35953	2.7065	2.22318	2.48612	3.12119	3.02393	3.23473	4.41738	2.749	5.01557	3.46121	1.93474	3.23494	5.74348
2.17902	1.91331	2.55283	2.23467	2.65139	2.96225	3.12108	2.5097	2.22336	2.41229	2.16927	2.22087	2.55263	3.35621	2.6807	2.04929	2.22303	4.34976	2.70938	2.19591	2.48007	3.10982	3.01253	3.19431	4.40751	2.73874	5.02697	3.45173	1.93039	3.23428	5.70698
2.1811	1.90685	2.5567	2.22252	2.61917	2.99179	3.0881	2.50221	2.22039	2.41125	2.18007	2.24638	2.55499	3.35484	2.63606	2.06009	2.20942	4.33717	2.70888	2.1971	2.49558	3.11086	3.01521	3.17933	4.38758	2.72357	5.02499	3.44451	1.92922	3.21702	5.69512
2.17953	1.90538	2.55674	2.21042	2.60557	3.01826	3.05924	2.51334	2.205	2.40676	2.20351	2.25798	2.54306	3.3449	2.61679	2.06456	2.19634	4.31341	2.7234	2.20251	2.50181	3.11956	3.02286	3.1733	4.37281	2.73061	4.97999	3.43576	1.93527	3.20704	5.69622
2.17084	1.90528	2.55971	2.2092	2.61252	3.03398	3.04495	2.50866	2.19137	2.40621	2.19579	2.25244	2.52971	3.34815	2.60408	2.04675	2.20326	4.25209	2.72884	2.19011	2.51498	3.11384	3.01861	3.1473	4.33372	2.72217	4.924	3.43965	1.93729	3.18101	5.70607
2.1742	1.89426	2.5497	2.2192	2.61514	3.04919	3.04145	2.50485	2.18392	2.43082	2.1969	2.24813	2.51626	3.33978	2.59402	2.03355	2.20185	4.17411	2.71588	2.18326	2.52919	3.11241	3.01242	3.13282	4.30375	2.70981	4.85059	3.43472	1.93476	3.16725	5.71262
2.18105	1.88983	2.52915	2.21523	2.62543	3.0481	3.02363	2.49312	2.19528	2.43563	2.19639	2.23844	2.5205	3.33876	2.59661	2.03486	2.19523	4.11167	2.713	2.18271	2.53252	3.1261	2.99828	3.12389	4.25065	2.69482	4.80458	3.4138	1.94007	3.16744	5.7131
2.18291	1.88677	2.5324	2.21767	2.62881	3.06206	2.98948	2.48383	2.18068	2.44577	2.19891	2.23234	2.52429	3.34327	2.59869	2.04445	2.19647	4.07678	2.72391	2.1801	2.53776	3.11055	2.99298	3.0847	4.23238	2.67545	4.78792	3.40972	1.9458	3.18477	5.71018
2.18351	1.88156	2.53988	2.2157	2.6247	3.07185	2.9741	2.4824	2.18784	2.4556	2.20936	2.21639	2.5422	3.35623	2.60561	2.05596	2.19886	4.07314	2.70018	2.17834	2.55075	3.09044	2.97424	3.05235	4.21845	2.67038	4.77919	3.3839	1.95125	3.19799	5.69058
2.17478	1.88221	2.5344	2.21679	2.63134	3.07599	2.95199	2.49175	2.19236	2.45966	2.21042	2.20661	2.55264	3.36086	2.61149	2.05364	2.20461	4.06426	2.71442	2.1743	2.55431	3.08225	2.97559	3.04793	4.21538	2.64202	4.79341	3.38477	1.94978	3.20998	5.6759
2.17661	1.88192	2.53479	2.22118	2.62265	3.07865	2.94137	2.48386	2.18698	2.44993	2.22968	2.20813	2.56775	3.36481	2.61587	2.05218	2.19766	4.0258	2.71419	2.1856	2.55844	3.07131	2.98541	3.04121	4.19913	2.63247	4.81494	3.37084	1.95417	3.2039	5.66642
2.18255	1.86956	2.52734	2.22442	2.59892	3.07736	2.93124	2.477	2.1768	2.42175	2.23358	2.22015	2.56854	3.35178	2.6046	2.06821	2.20935	3.95942	2.70902	2.18779	2.55905	3.05828	2.98076	3.04327	4.17283	2.60981	4.82896	3.37266	1.94531	3.1994	5.64886
2.19773	1.87018	2.52741	2.22708	2.58694	3.07958	2.91144	2.48271	2.17528	2.40577	2.2419	2.21941	2.57492	3.36486	2.61758	2.06443	2.21275	3.91964	2.70329	2.21388	2.57893	3.05637	2.96496	3.04561	4.03204	2.59584	4.84531	3.33985	1.93904	3.18754	5.63347
2.19824	1.86727	2.52557	2.21111	2.57158	3.0776	2.8903	2.49135	2.16792	2.41382	2.24596	2.21999	2.56471	3.3597	2.62015	2.06033	2.21667	3.86479	2.69131	2.21239	2.57503	3.05139	2.96466	3.0846	3.93397	2.57621	4.88862	3.29305	1.92734	3.18342	5.61097
2.19661	1.87473	2.50414	2.20628	2.57585	3.08655	2.8632	2.49397	2.17108	2.40324	2.24659	2.24204	2.57284	3.35854	2.61373	2.0506	2.22573	3.81099	2.6928	2.21241	2.58207	3.054	2.94627	3.09866	3.89698	2.56423	4.91841	3.2818	1.93469	3.1843	5.57706
2.20004	1.8793	2.49296	2.19124	2.56604	3.08149	2.84777	2.4935	2.17312	2.39598	2.24697	2.25374	2.57824	3.35706	2.59795	2.04985	2.23269	3.78611	2.68659	2.21937	2.60075	3.03515	2.94472	3.1117	3.87127	2.55553	4.92058	3.27385	1.9325	3.18035	5.54856
2.1978	1.88562	2.47906	2.18521	2.57111	3.07493	2.81686	2.48926	2.17497	2.40516	2.24417	2.25457	2.58185	3.36219	2.60381	2.04871	2.23312	3.75788	2.67054	2.23873	2.61593	3.00586	2.93865	3.12028	3.83614	2.56389	4.92425	3.27798	1.92392	3.1659	5.51499
2.19483	1.88907	2.46466	2.17581	2.57321	3.07359	2.78838	2.48951	2.17674	2.40785	2.26317	2.26726	2.59451	3.36932	2.61484	2.05249	2.24476	3.76854	2.664	2.25107	2.61918	2.99401	2.94496	3.11255	3.78025	2.5595	4.93854	3.26626	1.9217	3.16546	5.49212
2.19777	1.89132	2.46157	2.17229	2.57486	3.05855	2.79287	2.50143	2.17032	2.40579	2.26148	2.29104	2.62321	3.37334	2.61726	2.04921	2.23938	3.78136	2.66515	2.25665	2.61724	2.97389	2.9389	3.11517	3.68797	2.56164	4.98652	3.24794	1.91279	3.17092	5.46461
2.19958	1.88876	2.45683	2.16959	2.56838	3.03764	2.80435	2.5037	2.1753	2.39783	2.27035	2.29531	2.6269	3.38491	2.61908	2.05135	2.23572	3.77166	2.66288	2.25339	2.61947	2.96148	2.92159	3.10061	3.63894	2.56103	5.03299	3.23046	1.90804	3.1683	5.4006
2.20234	1.89016	2.46848	2.17376	2.55783	3.03879	2.80704	2.50275	2.17639	2.41341	2.26285	2.30157	2.6359	3.39129	2.62095	2.05545	2.23207	3.77077	2.64718	2.25288	2.64329	2.94439	2.90885	3.10108	3.60109	2.55459	5.02826	3.2312	1.91825	3.16713	5.36347
2.19617	1.88703	2.47698	2.18768	2.55696	3.03716	2.79888	2.48788	2.1774	2.41391	2.26451	2.29827	2.63509	3.38744	2.61962	2.04911	2.23084	3.75644	2.63757	2.25668	2.65191	2.92938	2.91066	3.09953	3.56514	2.55211	5.01168	3.21308	1.91859	3.1682	5.32368
2.20394	1.89257	2.48726	2.18724	2.56854	3.03523	2.83541	2.48781	2.18289	2.41703	2.26842	2.28906	2.65248	3.36291	2.62549	2.03296	2.22401	3.75054	2.6187	2.24974	2.66122	2.88977	2.90195	3.08868	3.53025	2.54216	5.02711	3.18334	1.92342	3.16049	5.27725
2.20394	1.8928	2.50243	2.17844	2.5836	3.03727	2.86868	2.4874	2.1745	2.41138	2.2668	2.28819	2.65431	3.36276	2.62448	2.03787	2.22655	3.74337	2.58118	2.25031	2.68246	2.87934	2.86325	3.09045	3.50062	2.54116	5.08968	3.16156	1.93752	3.16265	5.23436
2.20703	1.90184	2.51056	2.18082	2.5795	3.04374	2.87509	2.49351	2.17075	2.40233	2.25927	2.28818	2.63934	3.36575	2.6568	2.03361	2.21563	3.75896	2.57558	2.2565	2.69672	2.8473	2.8361	3.09907	3.48642	2.53229	5.1953	3.14544	1.93968	3.16052	5.21006
2.20936	1.90211	2.49907	2.1749	2.57928	3.04318	2.88008	2.48857	2.16086	2.40115	2.2504	2.2974	2.62038	3.36507	2.64806	2.03553	2.21492	3.7593	2.54875	2.26013	2.70969	2.80249	2.82061	3.10897	3.4528	2.54537	5.2666	3.1365	1.95434	3.15829	5.18387
2.20561	1.90375	2.49454	2.16886	2.58224	3.05687	2.87087	2.482	2.15465	2.39895	2.25691	2.30214	2.62717	3.36359	2.65241	2.03278	2.22623	3.74818	2.52968	2.25476	2.70585	2.72037	2.79169	3.11772	3.42539	2.5513	5.30221	3.13368	1.95254	3.16852	5.15621
2.20425	1.90872	2.4853	2.16012	2.57791	3.08591	2.85345	2.48555	2.14888	2.39341	2.26093	2.30976	2.61837	3.36629	2.65837	2.03042	2.23838	3.72378	2.4981	2.24904	2.70259	2.67494	2.7579	3.10248	3.40854	2.52656	5.33723	3.13024	1.9499	3.16182	5.14782
2.19903	1.90644	2.47241	2.16356	2.58735	3.11579	2.82904	2.49315	2.14796	2.38366	2.26243	2.29598	2.6248	3.35974	2.66022	2.02595	2.24512	3.69083	2.49244	2.24239	2.69252	2.67993	2.75319	3.09142	3.41039	2.52451	5.37224	3.12563	1.94636	3.14863	5.12219
2.19241	1.9077	2.45376	2.16879	2.59768	3.1409	2.7899	2.50167	2.14423	2.38562	2.26244	2.2935	2.62538	3.35123	2.64352	2.02591	2.23494	3.68574	2.47525	2.24253	2.6939	2.6408	2.73536	3.06629	3.40618	2.52239	5.40888	3.12119	1.94608	3.13946	5.11894
2.18587	1.91685	2.43847	2.15716	2.60838	3.165	2.76056	2.5151	2.13375	2.38638	2.25248	2.29318	2.62846	3.37223	2.63898	2.03284	2.22091	3.66377	2.48382	2.24907	2.72222	2.60126	2.72969	3.05867	3.38858	2.51698	5.4764	3.13275	1.94325	3.13036	5.10357
2.17922	1.91576	2.43221	2.14481	2.60946	3.16151	2.73125	2.53233	2.14598	2.37065	2.26214	2.30087	2.62747	3.38517	2.65379	2.0387	2.20799	3.63395	2.49378	2.25165	2.75043	2.57469	2.71427	3.04564	3.34589	2.52036	5.49938	3.1336	1.93736	3.12389	5.07882
2.18339	1.90607	2.44282	2.14942	2.60075	3.15324	2.72234	2.52455	2.15183	2.3564	2.25568	2.30602	2.62459	3.39428	2.67031	2.03118	2.21191	3.62108	2.49661	2.25014	2.75478	2.54805	2.6976	3.03791	3.27471	2.53297	5.51897	3.12799	1.93505	3.10115	5.00396
2.1816	1.91829	2.45131	2.14899	2.59284	3.14937	2.71162	2.52786	2.15144	2.35	2.25275	2.32009	2.63393	3.36957	2.659	2.02633	2.21776	3.6255	2.49062	2.25828	2.76759	2.52157	2.69204	3.01675	3.21148	2.53549	5.54973	3.13277	1.93066	3.10273	4.91632
2.17482	1.93213	2.44776	2.15126	2.6011	3.11797	2.69738	2.54469	2.14561	2.34702	2.23637	2.32805	2.64444	3.35698	2.63203	2.03236	2.21702	3.61885	2.47523	2.2653	2.76445	2.52189	2.6926	2.99777	3.17578	2.5054	5.58686	3.11287	1.91773	3.09739	4.85516
2.18186	1.93424	2.41318	2.15845	2.61661	3.09692	2.68837	2.54971	2.13056	2.33177	2.2233	2.33729	2.64339	3.3452	2.60603	2.05056	2.22347	3.60477	2.48226	2.27447	2.75045	2.51672	2.69074	2.97713	3.16555	2.49407	5.6265	3.12642	1.92164	3.09423	4.79406
2.18029	1.93471	2.3981	2.16343	2.63829	3.07671	2.67933	2.53474	2.12829	2.33311	2.21748	2.33848	2.63683	3.33444	2.59221	2.04549	2.22839	3.58798	2.53385	2.28087	2.74834	2.5029	2.67735	2.94996	3.17057	2.4823	5.67619	3.11409	1.91857	3.10165	4.7221
2.17169	1.92444	2.3811	2.15616	2.65115	3.06848	2.67869	2.51277	2.13676	2.3268	2.20869	2.34075	2.63503	3.34033	2.59304	2.04779	2.22229	3.55366	2.55211	2.27022	2.75334	2.50348	2.66739	2.92589	3.15235	2.46024	5.69244	3.09247	1.91119	3.07601	4.68373
2.15722	1.91893	2.36372	2.15673	2.65375	3.08542	2.67933	2.50129	2.13558	2.32097	2.20868	2.34034	2.63214	3.35065	2.60076	2.04917	2.22879	3.52631	2.59699	2.28362	2.74871	2.50552	2.6569	2.90627	3.15692	2.44704	5.69682	3.05626	1.90279	3.0518	4.66675
2.16767	1.91713	2.35789	2.16504	2.66885	3.12521	2.68172	2.48965	2.12364	2.31968	2.20823	2.34383	2.62521	3.35292	2.59865	2.04674	2.23407	3.49761	2.6137	2.30538	2.74874	2.49056	2.64264	2.89208	3.1721	2.43117	5.71689	3.03905	1.88947	3.03982	4.65322
2.16956	1.92184	2.34811	2.17	2.68978	3.13388	2.67106	2.49214	2.10479	2.32945	2.20154	2.32986	2.63393	3.32954	2.59837	2.04547	2.2438	3.46769	2.59877	2.31453	2.76902	2.48549	2.6132	2.88937	3.18892	2.42112	5.75413	3.01574	1.88627	3.04365	4.53664
2.16405	1.92553	2.36375	2.17456	2.70924	3.14303	2.65942	2.50032	2.1039	2.33891	2.18838	2.33379	2.63881	3.311	2.59045	2.04581	2.23502	3.43569	2.58897	2.31843	2.78389	2.47289	2.58054	2.87874	3.19232	2.42382	5.81428	2.9682	1.89724	3.04966	4.40275
2.15856	1.92328	2.34562	2.17714	2.73414	3.14667	2.65042	2.49663	2.10828	2.3371	2.17488	2.33361	2.63429	3.30598	2.58221	2.03654	2.23352	3.40775	2.59137	2.31512	2.77246	2.45507	2.5583	2.87261	3.19333	2.40232	5.85625	2.93485	1.8926	3.03195	4.32456
2.15013	1.9131	2.33469	2.17617	2.74101	3.14596	2.64579	2.4894	2.10438	2.33098	2.15351	2.32982	2.62676	3.28883	2.5786	2.02749	2.23193	3.3824	2.58466	2.31735	2.77206	2.43341	2.54383	2.87734	3.20439	2.39088	5.84485	2.89394	1.89125	3.00669	4.30143
2.13126	1.91274	2.32625	2.18273	2.77192	3.13912	2.64236	2.47902	2.1198	2.33836	2.14692	2.34045	2.63577	3.27433	2.57201	2.02356	2.22785	3.37262	2.56178	2.32075	2.78005	2.39014	2.54383	2.87796	3.19472	2.38628	5.83248	2.85115	1.88951	2.99193	4.27452
2.12194	1.90218	2.31799	2.18786	2.8099	3.11718	2.64392	2.46958	2.12786	2.33612	2.14048	2.35254	2.64537	3.26477	2.59183	2.02726	2.22198	3.34534	2.57149	2.31154	2.78467	2.33665	2.53323	2.88433	3.19912	2.37198	5.81322	2.82197	1.88169	2.97069	4.21328
2.12301	1.90752	2.31367	2.19494	2.86412	3.09277	2.63921	2.45065	2.13501	2.32516	2.11836	2.35334	2.64399	3.26201	2.59228	2.03035	2.21248	3.31046	2.58541	2.3184	2.77936	2.31953	2.52561	2.87538	3.21535	2.36603	5.81415	2.77456	1.88075	2.96687	4.13061
2.11951	1.89838	2.31667	2.19101	2.96832	3.06697	2.65852	2.45759	2.1317	2.32115	2.11204	2.35964	2.64092	3.26468	2.59552	2.02976	2.21519	3.28516	2.59526	2.33146	2.77431	2.32135	2.5306	2.86147	3.23031	2.36363	5.83441	2.74609	1.86981	2.94267	4.04884
2.11926	1.90012	2.32157	2.20304	3.02484	3.04914	2.65261	2.46081	2.13077	2.31758	2.10292	2.37189	2.64118	3.25948	2.60241	2.02705	2.21772	3.25756	2.60198	2.33738	2.77824	2.32251	2.51792	2.84375	3.22293	2.3563	5.83419	2.7331	1.85559	2.9207	3.97286
2.11653	1.90397	2.3253	2.22435	3.24507	3.02137	2.64284	2.44672	2.1236	2.32658	2.08988	2.3747	2.64898	3.25982	2.60613	2.02664	2.22176	3.21674	2.61064	2.35456	2.77759	2.31598	2.50421	2.84766	3.218	2.36371	5.83416	2.74012	1.85337	2.92757	3.94089
2.1083	1.90076	2.32201	2.24633	3.68285	3.00078	2.64346	2.4357	2.12285	2.32381	2.08461	2.3789	2.65217	3.2566	2.61973	2.02928	2.22879	3.20312	2.61549	2.35552	2.78228	2.30312	2.51068	2.85231	3.21052	2.33624	5.82986	2.7305	1.85147	2.91064	3.93277
2.09916	1.90285	2.33114	2.2595	3.99095	2.97846	2.64119	2.42478	2.11806	2.31065	2.08025	2.38899	2.65097	3.21821	2.62268	2.03326	2.23033	3.17157	2.61345	2.34915	2.77694	2.29797	2.50603	2.85097	3.20886	2.33684	5.81874	2.73768	1.84709	2.88884	3.9233
2.10496	1.90902	2.33597	2.25708	4.08079	2.96852	2.63946	2.41743	2.09483	2.32505	2.06887	2.39095	2.63884	3.19975	2.61978	2.03847	2.23032	3.15184	2.62729	2.35024	2.77596	2.28301	2.52074	2.82881	3.20621	2.33972	5.77866	2.76674	1.849	2.89503	3.92343
2.11381	1.92187	2.3274	2.27078	4.09852	2.94863	2.64851	2.40955	2.09163	2.335	2.06141	2.40086	2.64297	3.19721	2.63647	2.04059	2.22909	3.11276	2.61915	2.34804	2.7769	2.27678	2.52293	2.80309	3.2003	2.33534	5.79755	2.77263	1.85053	2.88862	3.93427
2.12616	1.93948	2.32552	2.27718	4.222	2.92105	2.64842	2.39846	2.09349	2.33837	2.0627	2.39734	2.64456	3.19253	2.64266	2.03363	2.2359	3.08914	2.61919	2.35163	2.75869	2.27368	2.51618	2.77569	3.20735	2.3373	5.79154	2.76784	1.83966	2.89213	3.92886
2.12753	1.94773	2.32877	2.28998	4.51453	2.91488	2.66538	2.41313	2.08705	2.34848	2.0571	2.40672	2.64633	3.18748	2.65438	2.03523	2.23302	3.06333	2.61808	2.34354	2.74028	2.26006	2.50892	2.75463	3.20751	2.33217	5.76285	2.7603	1.8438	2.87406	3.88813
2.12252	1.96406	2.3271	2.30436	4.79291	2.89744	2.68283	2.42275	2.08195	2.34078	2.03843	2.40703	2.66057	3.18914	2.66092	2.04137	2.22623	3.04929	2.60789	2.35464	2.72955	2.25602	2.52388	2.73338	3.21297	2.32492	5.72599	2.76174	1.84276	2.85741	3.82451
2.12984	1.96153	2.31076	2.30638	4.94111	2.87112	2.69318	2.41743	2.08702	2.33405	2.00934	2.40711	2.65322	3.18274	2.67542	2.04597	2.22396	3.045	2.6205	2.35745	2.72361	2.24876	2.5168	2.71391	3.19474	2.33132	5.70302	2.75231	1.84351	2.85511	3.69717
2.13359	1.96078	2.30682	2.3092	4.99307	2.8489	2.71058	2.39662	2.0926	2.33159	1.99564	2.40137	2.64954	3.18097	2.68543	2.06095	2.22543	3.04847	2.6706	2.35061	2.71576	2.23098	2.50984	2.7017	3.18684	2.31576	5.68893	2.74486	1.85197	2.84618	3.56839
2.13807	1.95896	2.30054	2.30171	5.02851	2.83616	2.73304	2.39095	2.10012	2.34564	1.98947	2.39754	2.63888	3.17501	2.68725	2.06032	2.23369	3.05335	2.70351	2.34502	2.72117	2.19347	2.52377	2.70553	3.18455	2.30347	5.69036	2.73464	1.8588	2.84757	3.50247
2.12628	1.96446	2.30463	2.2937	5.12396	2.82071	2.73579	2.37306	2.09575	2.35368	1.98259	2.41124	2.63637	3.18895	2.69078	2.0474	2.23559	3.02725	2.70757	2.34348	2.72914	2.17548	2.52208	2.70894	3.16889	2.29142	5.69568	2.73446	1.86953	2.85029	3.479
2.13577	1.97506	2.30937	2.29257	5.28832	2.81747	2.73773	2.3931	2.10453	2.36095	1.97295	2.41429	2.62885	3.19303	2.69074	2.05538	2.23982	3.01007	2.72655	2.32208	2.72748	2.17209	2.51949	2.69688	3.15455	2.27377	5.67964	2.73348	1.8678	2.83404	3.47321
2.13722	1.98238	2.29859	2.2865	5.46453	2.81163	2.72692	2.40385	2.10345	2.36791	1.96103	2.42027	2.61289	3.20222	2.68772	2.05192	2.25035	2.9966	2.74346	2.30999	2.71467	2.16549	2.51286	2.67281	3.1315	2.25556	5.67676	2.73573	1.85743	2.82642	3.44075
2.14501	1.98216	2.28833	2.28379	5.58425	2.81138	2.69272	2.417	2.09635	2.34851	1.94235	2.42342	2.6035	3.20628	2.68716	2.04687	2.26004	2.99126	2.76993	2.31229	2.70693	2.15652	2.50481	2.66912	3.1095	2.2649	5.67881	2.7355	1.86244	2.80972	3.39553
2.14779	1.98031	2.28736	2.26722	5.65723	2.7971	2.67849	2.44102	2.08475	2.34997	1.93038	2.42444	2.59024	3.20679	2.68986	2.03891	2.26083	2.99804	2.7988	2.31623	2.70139	2.16292	2.51333	2.65692	3.09527	2.25738	5.663	2.71955	1.86216	2.81486	3.37001
2.15066	1.99884	2.27658	2.26795	5.70149	2.76834	2.6748	2.44413	2.07949	2.35257	1.93076	2.43358	2.57574	3.22398	2.69108	2.02286	2.26259	3.00997	2.80118	2.3201	2.69624	2.1519	2.51108	2.64885	3.08021	2.25902	5.65134	2.73556	1.87005	2.81705	3.35082
2.14838	1.99782	2.27457	2.26791	5.71874	2.73942	2.68165	2.45767	2.07095	2.35899	1.93858	2.42275	2.56405	3.23053	2.70658	2.03442	2.26471	3.01529	2.79201	2.30674	2.70337	2.15537	2.51986	2.65045	3.06051	2.26388	5.63754	2.7393	1.86997	2.81707	3.32694
2.13375	1.99565	2.27079	2.25524	5.80448	2.71516	2.67877	2.47061	2.07017	2.36122	1.91794	2.42577	2.55791	3.24316	2.71964	2.04944	2.27079	2.98822	2.80096	2.29974	2.68769	2.15434	2.52632	2.63844	3.04031	2.25849	5.62773	2.73774	1.88122	2.80724	3.29819
2.12618	1.99234	2.26074	2.24651	5.94657	2.69155	2.66887	2.48344	2.06606	2.36154	1.90658	2.42531	2.56059	3.23256	2.72823	2.04178	2.28625	2.95623	2.81274	2.28827	2.70157	2.14254	2.53941	2.63928	3.05407	2.26388	5.6208	2.73548	1.87708	2.80206	3.26952
2.11988	1.99286	2.25676	2.23765	6.091	2.66363	2.6621	2.5052	2.06469	2.35964	1.89501	2.43129	2.565	3.22144	2.73393	2.03213	2.29765	2.94347	2.82853	2.27203	2.69229	2.13159	2.56032	2.63765	3.07741	2.2709	5.5968	2.72373	1.86789	2.78826	3.27451
2.12037	1.99152	2.25227	2.23152	6.20447	2.63077	2.65901	2.51251	2.05757	2.35294	1.88025	2.43626	2.55597	3.21342	2.73019	2.01709	2.31664	2.93877	2.85534	2.26969	2.69863	2.13651	2.5691	2.62531	3.08181	2.26656	5.5894	2.71267	1.86033	2.7645	3.26584
2.11164	1.99008	2.25355	2.21638	6.25871	2.60913	2.6582	2.5265	2.05688	2.35431	1.88301	2.43386	2.54776	3.20502	2.73131	2.02094	2.31808	2.92864	2.85557	2.25588	2.69393	2.13343	2.55405	2.61555	3.1068	2.28119	5.59584	2.71993	1.86298	2.74284	3.24071
2.10888	1.98661	2.24039	2.20745	6.33466	2.60669	2.65444	2.55467	2.05449	2.3554	1.88259	2.44377	2.53059	3.2133	2.74574	2.02441	2.31024	2.91863	2.8631	2.26012	2.69001	2.1132	2.55625	2.61629	3.1385	2.28861	5.61682	2.70291	1.85119	2.72504	3.22292
2.10109	1.98477	2.22686	2.20457	6.40511	2.60743	2.65546	2.57054	2.06164	2.36262	1.88543	2.45297	2.51944	3.21598	2.74976	2.03529	2.30176	2.90999	2.85137	2.26323	2.68088	2.09455	2.55029	2.60982	3.15998	2.29024	5.63249	2.69334	1.84197	2.71438	3.19977
2.09485	1.978	2.21363	2.19889	6.47764	2.6081	2.66216	2.58914	2.06803	2.36187	1.86675	2.45548	2.49416	3.22442	2.74364	2.03367	2.28962	2.90147	2.84838	2.25875	2.67036	2.07353	2.5364	2.61002	3.1792	2.28306	5.63187	2.69675	1.84889	2.70195	3.1668
2.10074	1.98245	2.2098	2.20252	6.5404	2.61475	2.66166	2.61866	2.06599	2.36198	1.8676	2.46055	2.489	3.22885	2.74419	2.03772	2.29115	2.88642	2.85039	2.25224	2.66088	2.07563	2.54496	2.60779	3.18473	2.28848	5.59112	2.69426	1.84607	2.67967	3.12984
2.10859	1.97844	2.1963	2.21435	6.64724	2.62944	2.65973	2.63641	2.06583	2.37212	1.85769	2.47515	2.47931	3.22276	2.7461	2.03521	2.27992	2.88139	2.8517	2.25046	2.64836	2.06879	2.5484	2.60671	3.18738	2.29209	5.5596	2.67883	1.85484	2.64572	3.0759
2.09944	1.98592	2.18612	2.21042	6.75176	2.6417	2.64556	2.66282	2.06484	2.37843	1.8727	2.48252	2.47594	3.21973	2.74918	2.05028	2.28042	2.89865	2.8701	2.25117	2.63136	2.0611	2.54102	2.61017	3.15682	2.29466	5.52664	2.66938	1.86533	2.6267	3.04489
2.08967	1.98596	2.17315	2.19945	6.83536	2.67567	2.62478	2.69928	2.0591	2.37984	1.87675	2.47639	2.48564	3.2291	2.74161	2.0433	2.28675	2.91038	2.87711	2.2505	2.62244	2.05689	2.54564	2.61523	3.14136	2.28631	5.4753	2.64316	1.87177	2.61891	3.05258
2.08434	1.97983	2.1587	2.20708	6.92934	2.69396	2.60614	2.70923	2.04804	2.3824	1.87311	2.48131	2.50627	3.24565	2.72915	2.0365	2.29287	2.90188	2.87636	2.24211	2.6079	2.04695	2.54034	2.60651	3.14402	2.27986	5.44483	2.63111	1.86178	2.61466	3.08369
2.09215	1.97106	2.15928	2.20751	7.11692	2.705	2.58443	2.72946	2.04822	2.3729	1.87398	2.4775	2.49259	3.26203	2.72386	2.02835	2.29563	2.89953	2.88602	2.23597	2.58374	2.03422	2.53777	2.5997	3.13337	2.25957	5.46163	2.6348	1.85455	2.61091	3.15528
2.08818	1.975	2.15659	2.18529	7.43241	2.71346	2.58643	2.74799	2.0508	2.36815	1.88082	2.46192	2.46713	3.25132	2.72011	2.02007	2.29656	2.85957	2.91804	2.2229	2.56963	2.02716	2.53008	2.57909	3.13881	2.27663	5.4526	2.62754	1.8578	2.58358	3.21158
2.08678	1.975	2.16019	2.18443	7.83603	2.70576	2.58415	2.77837	2.03967	2.36374	1.87947	2.44844	2.44408	3.25597	2.72805	2.02255	2.28899	2.82493	2.93547	2.21427	2.54709	2.01795	2.5284	2.56258	3.16053	2.29748	5.41031	2.62252	1.8611	2.57779	3.25479
2.08495	1.97258	2.16306	2.18911	8.12807	2.71733	2.58359	2.82059	2.03179	2.35954	1.87964	2.45229	2.42965	3.2472	2.73334	2.01525	2.28827	2.8267	2.9397	2.20458	2.54331	2.01648	2.5203	2.54505	3.16696	2.3034	5.35164	2.59981	1.86062	2.57105	3.28998
2.06574	1.96714	2.15061	2.21107	8.26641	2.73987	2.57211	2.84852	2.03604	2.35068	1.87833	2.44825	2.39761	3.2338	2.73791	2.01431	2.2755	2.80846	2.94079	2.18395	2.54641	2.01272	2.51366	2.51116	3.16869	2.29833	5.31219	2.60334	1.87532	2.56697	3.3106
2.06253	1.95562	2.15139	2.21453	8.33983	2.74111	2.56094	2.84598	2.03648	2.35701	1.87897	2.44527	2.39361	3.23723	2.7326	2.02692	2.27096	2.80847	2.95409	2.17333	2.52864	2.01655	2.52526	2.49489	3.1672	2.30578	5.31214	2.59555	1.87791	2.56673	3.31721
2.06194	1.95276	2.13704	2.21142	8.36225	2.75015	2.53747	2.82913	2.03597	2.35932	1.87446	2.45255	2.38517	3.2337	2.73038	2.03243	2.25841	2.81462	2.97011	2.1678	2.52228	2.01519	2.53421	2.48969	3.16702	2.31438	5.32412	2.58978	1.88908	2.55933	3.33313
2.05542	1.93913	2.13852	2.20887	8.3877	2.77911	2.49257	2.83167	2.03441	2.36926	1.87881	2.44737	2.37702	3.24122	2.70682	2.04675	2.25867	2.8195	2.99327	2.1558	2.49789	2.00869	2.5371	2.48528	3.16073	2.30974	5.3036	2.58541	1.8915	2.5393	3.36037
2.07112	1.92511	2.13791	2.20985	8.42691	2.81872	2.47775	2.84821	2.02245	2.37515	1.88187	2.45491	2.35618	3.22805	2.70354	2.05609	2.25673	2.8086	2.99623	2.15661	2.50608	2.00976	2.53501	2.48929	3.15975	2.31244	5.24731	2.58578	1.88743	2.53126	3.38553
2.07065	1.90968	2.14186	2.22918	8.51371	2.83944	2.47334	2.87063	2.01873	2.3792	1.885	2.46269	2.35032	3.23083	2.69129	2.06034	2.25642	2.79008	3.00815	2.15471	2.50173	2.00634	2.52261	2.49533	3.16272	2.31573	5.18271	2.57303	1.88029	2.51441	3.39292
2.06977	1.90392	2.14519	2.23974	8.61434	2.84963	2.48353	2.86318	2.02584	2.36485	1.88288	2.47063	2.35475	3.23993	2.68314	2.05252	2.26584	2.77712	3.00977	2.1514	2.4908	2.01042	2.50334	2.48514	3.1802	2.317	5.16146	2.56409	1.88334	2.50812	3.40748
2.07211	1.91717	2.12478	2.2485	8.66301	2.86413	2.49862	2.85237	2.03024	2.3642	1.88522	2.46166	2.35319	3.24548	2.65486	2.06702	2.26526	2.75622	3.01442	2.15384	2.48881	2.01082	2.49227	2.47029	3.17038	2.32539	5.14324	2.55834	1.88562	2.51119	3.43518
2.07781	1.92855	2.11468	2.25695	8.68511	2.87764	2.49984	2.84428	2.04233	2.3623	1.8864	2.44607	2.33489	3.23715	2.64572	2.07283	2.26033	2.7426	3.0228	2.15368	2.47592	1.98903	2.48199	2.45694	3.16307	2.33322	5.07627	2.55169	1.88974	2.52101	3.45794
2.0884	1.93914	2.1051	2.26137	8.8089	2.88114	2.50541	2.84496	2.03968	2.3673	1.88585	2.43928	2.33817	3.21712	2.63536	2.07754	2.26376	2.74825	3.04134	2.14208	2.44913	1.9813	2.48816	2.43909	3.15257	2.35574	4.982	2.54479	1.88162	2.52606	3.46908
2.08451	1.93713	2.10825	2.25397	8.91894	2.89585	2.53863	2.85142	2.04168	2.36319	1.88702	2.44829	2.33459	3.22811	2.63605	2.07922	2.27023	2.74649	3.04327	2.13804	2.45869	1.96126	2.47881	2.43848	3.14471	2.37073	4.81927	2.54203	1.88427	2.5288	3.46715
2.08491	1.93207	2.10543	2.25533	9.01674	2.91671	2.57255	2.85628	2.04146	2.34934	1.89454	2.43375	2.32806	3.23852	2.61565	2.07323	2.26884	2.74788	3.0447	2.12837	2.4731	1.94418	2.47313	2.44473	3.14128	2.36751	4.65599	2.51653	1.88521	2.51543	3.46672
2.07931	1.92859	2.11413	2.25934	9.12961	2.88907	2.58497	2.86333	2.04261	2.34342	1.8955	2.44487	2.32931	3.22851	2.61714	2.0583	2.27763	2.75208	3.05073	2.14659	2.50838	1.93299	2.4563	2.46436	3.1512	2.36853	4.5612	2.50622	1.89186	2.5133	3.45773
2.07618	1.93876	2.11839	2.26387	9.26776	2.88631	2.61515	2.87402	2.04799	2.35615	1.88989	2.45373	2.34458	3.23783	2.62438	2.05995	2.27504	2.73491	3.0377	2.16706	2.5254	1.9243	2.44293	2.49206	3.14603	2.36752	4.50465	2.49979	1.88756	2.5166	3.45162
2.07154	1.95626	2.11338	2.26349	9.42143	2.88656	2.63831	2.87048	2.0414	2.36147	1.89233	2.4477	2.34718	3.2362	2.61455	2.03961	2.27358	2.71504	3.00759	2.18097	2.52691	1.91615	2.43959	2.51411	3.13841	2.36721	4.43626	2.47304	1.89398	2.51579	3.45327
2.07019	1.95696	2.11029	2.24812	9.56542	2.8959	2.67408	2.87232	2.03499	2.35467	1.8892	2.45225	2.35681	3.23392	2.60785	2.01333	2.2666	2.70854	2.98908	2.20366	2.50049	1.91491	2.45101	2.51292	3.12288	2.35631	4.37672	2.44905	1.89852	2.50664	3.4553
2.07149	1.9658	2.11602	2.23543	9.68768	2.90659	2.68744	2.87425	2.03598	2.35397	1.87622	2.45532	2.35317	3.24408	2.61415	2.00725	2.26104	2.69382	2.96699	2.21288	2.50409	1.91066	2.46565	2.49699	3.12368	2.35782	4.32844	2.43211	1.89994	2.50914	3.47289
2.09086	1.97253	2.10904	2.22477	9.75003	2.91748	2.68773	2.88773	2.03856	2.35917	1.87545	2.45253	2.35244	3.25105	2.62412	2.00156	2.26355	2.67961	2.97235	2.216	2.51213	1.91026	2.46565	2.46745	3.11912	2.35291	4.26793	2.42933	1.90446	2.50773	3.48474
2.10436	1.9714	2.09176	2.22829	9.78576	2.91222	2.68092	2.89835	2.04963	2.36271	1.87523	2.44332	2.35944	3.25433	2.60628	2.0087	2.26012	2.6817	2.98067	2.21635	2.50861	1.91346	2.46913	2.46522	3.09593	2.35954	4.1967	2.41729	1.90461	2.52698	3.50094
2.11369	1.9719	2.07935	2.21985	9.85208	2.92094	2.66755	2.90712	2.06197	2.36671	1.87017	2.43739	2.35516	3.2504	2.60108	2.02951	2.25565	2.68986	2.9829	2.20388	2.52514	1.90944	2.46391	2.4678	3.08047	2.36662	4.15402	2.4005	1.90253	2.52576	3.51887
2.12484	1.96362	2.08022	2.20588	9.93623	2.94729	2.66243	2.91413	2.08417	2.35408	1.87438	2.44888	2.34034	3.26506	2.60305	2.0305	2.25665	2.67883	2.99196	2.20381	2.55807	1.89097	2.44682	2.47268	3.08015	2.37164	4.11099	2.39768	1.89597	2.52872	3.5313
2.12894	1.97458	2.06661	2.20246	10.0595	2.95744	2.65397	2.91256	2.07069	2.35894	1.87156	2.44603	2.3425	3.28148	2.60285	2.03178	2.25916	2.66805	2.99636	2.20406	2.55764	1.89003	2.42987	2.48746	3.06257	2.3632	4.09035	2.39277	1.89473	2.52443	3.5419
2.13168	1.97265	2.05876	2.19479	10.191	2.98578	2.66137	2.92221	2.06551	2.36331	1.87545	2.45372	2.335	3.31009	2.60472	2.02989	2.26775	2.65164	2.99658	2.20992	2.56123	1.87391	2.4264	2.49507	3.01575	2.37256	4.07683	2.39558	1.90293	2.52846	3.55778
2.13751	1.96194	2.0501	2.18561	10.2931	3.00102	2.6795	2.92794	2.05527	2.358	1.88202	2.45964	2.33124	3.3096	2.62578	2.02879	2.25995	2.64992	2.98665	2.20271	2.54635	1.87586	2.42481	2.4973	2.97638	2.38086	4.03981	2.37786	1.91388	2.52444	3.57488
2.1604	1.95743	2.05621	2.16775	10.3304	3.03294	2.68855	2.92423	2.04017	2.35824	1.88318	2.45722	2.32777	3.3018	2.62821	2.03395	2.25839	2.6373	2.9985	2.20408	2.56215	1.87856	2.41743	2.50308	2.98504	2.37142	3.96236	2.36936	1.9058	2.5205	3.59453
2.19459	1.96585	2.07002	2.15521	10.3731	3.07665	2.69381	2.93411	2.03843	2.3562	1.88364	2.46975	2.31803	3.30495	2.64162	2.0449	2.25268	2.62548	3.0143	2.21073	2.57476	1.87867	2.41112	2.50316	3.00836	2.37296	3.88492	2.36231	1.90347	2.51861	3.6297
2.20308	1.94374	2.06776	2.14224	10.438	3.10633	2.69818	2.94253	2.02596	2.35162	1.88455	2.46926	2.31463	3.31845	2.64725	2.04504	2.24621	2.60197	3.00487	2.20945	2.56273	1.87946	2.40618	2.4955	3.04351	2.37883	3.83324	2.36221	1.90254	2.52997	3.65815
2.21912	1.94376	2.05874	2.14458	10.5029	3.15131	2.68666	2.93716	2.04139	2.35725	1.89706	2.46174	2.31042	3.33346	2.65706	2.03789	2.23757	2.5935	2.98199	2.21991	2.56114	1.86494	2.40057	2.51059	3.05943	2.38133	3.79901	2.35876	1.90376	2.53446	3.65989
2.22576	1.95039	2.05838	2.13187	10.5752	3.19239	2.69119	2.93599	2.03975	2.35793	1.8974	2.46703	2.30928	3.33845	2.64055	2.04531	2.23974	2.58341	2.97111	2.24836	2.54233	1.87439	2.38039	2.51867	3.04525	2.38731	3.77268	2.36725	1.90611	2.54341	3.67459
2.21319	1.95605	2.05857	2.11965	10.6339	3.20424	2.70155	2.94306	2.04626	2.35941	1.90069	2.47801	2.31467	3.33383	2.63154	2.0543	2.24168	2.5708	2.95053	2.2591	2.54079	1.87571	2.38158	2.53472	3.0215	2.37647	3.75751	2.36986	1.90889	2.55335	3.7067
2.21679	1.96028	2.06478	2.09472	10.6822	3.21822	2.71277	2.96336	2.05198	2.36192	1.90144	2.47572	2.30388	3.33917	2.63013	2.05724	2.24953	2.55992	2.94085	2.26201	2.5518	1.87104	2.37123	2.52415	2.9814	2.38326	3.75705	2.36845	1.91976	2.55567	3.74986
2.21127	1.9559	2.06077	2.09482	10.6981	3.23403	2.72479	2.98079	2.05706	2.35601	1.91228	2.4736	2.2955	3.35781	2.63641	2.06589	2.25584	2.56092	2.94734	2.26101	2.55409	1.85792	2.38203	2.51955	2.96098	2.39241	3.76915	2.36451	1.92555	2.55163	3.79872
2.21195	1.9556	2.05196	2.09094	10.6934	3.25423	2.72956	3.00312	2.05743	2.37324	1.92355	2.47014	2.29172	3.3686	2.63876	2.06881	2.26096	2.56235	2.97194	2.25315	2.55574	1.86222	2.37957	2.52049	2.96464	2.40584	3.82382	2.36915	1.92474	2.54694	3.81264
2.21939	1.95453	2.03568	2.09415	10.7026	3.2789	2.72064	3.04961	2.05288	2.38025	1.92932	2.4491	2.29196	3.36728	2.63493	2.07373	2.25652	2.55998	2.99589	2.25233	2.55222	1.8463	2.36629	2.5403	2.98305	2.41299	3.81175	2.3627	1.92077	2.53816	3.83643
2.22642	1.95366	2.02873	2.09427	10.757	3.30446	2.71682	3.08045	2.04885	2.37545	1.93661	2.45684	2.29683	3.36412	2.63753	2.07843	2.25531	2.56098	3.00511	2.24742	2.55957	1.83887	2.3493	2.5494	2.98042	2.42226	3.79484	2.35032	1.9203	2.52179	3.83735
2.24943	1.94953	2.01572	2.09618	10.7833	3.34278	2.73945	3.05571	2.06399	2.37132	1.94435	2.45336	2.30053	3.36262	2.61071	2.08127	2.25021	2.56434	2.97812	2.25447	2.56548	1.83624	2.33966	2.53157	2.97225	2.43447	3.77265	2.35999	1.91593	2.51651	3.82077
2.26983	1.94575	2.01112	2.09458	10.8319	3.37956	2.73949	3.05117	2.06873	2.37696	1.95543	2.4603	2.28973	3.36943	2.61846	2.07663	2.24592	2.5701	2.9184	2.26009	2.55545	1.82353	2.32448	2.51116	2.96259	2.44754	3.76207	2.3393	1.91669	2.5129	3.82113
2.28346	1.93981	2.01209	2.1057	10.9279	3.41259	2.7543	3.05399	2.06325	2.37966	1.96345	2.46349	2.27853	3.37803	2.60819	2.08539	2.23898	2.56884	2.89456	2.24844	2.54793	1.82171	2.31481	2.50506	2.93449	2.4598	3.74859	2.32159	1.91396	2.51675	3.80008
2.29124	1.93047	2.01686	2.11633	11.0504	3.44054	2.74922	3.05726	2.06448	2.38457	1.96507	2.4764	2.25361	3.38163	2.6023	2.08543	2.24135	2.56375	2.88013	2.24055	2.54665	1.82374	2.31812	2.50227	2.90405	2.47349	3.76109	2.31176	1.9201	2.52709	3.79396
2.2948	1.9225	2.02934	2.11914	11.1503	3.45999	2.73478	3.05142	2.05598	2.38626	1.9548	2.48964	2.25406	3.39423	2.60075	2.08841	2.24473	2.54922	2.85916	2.23757	2.55143	1.8269	2.32566	2.49788	2.88523	2.47639	3.77375	2.29811	1.9162	2.53756	3.79866
2.29618	1.92613	2.02174	2.12234	11.2316	3.46788	2.73154	3.05375	2.04339	2.37922	1.94543	2.47852	2.25291	3.41535	2.5944	2.08243	2.24614	2.55503	2.8297	2.23518	2.56938	1.8326	2.33686	2.50564	2.88932	2.48422	3.78296	2.28916	1.91018	2.54673	3.82018
2.30359	1.9384	2.00953	2.12241	11.355	3.46803	2.72038	3.05189	2.02628	2.37695	1.97175	2.48079	2.26353	3.41317	2.58603	2.09061	2.2392	2.55436	2.79131	2.22825	2.57759	1.82574	2.34193	2.52339	2.90613	2.49129	3.79013	2.29175	1.90587	2.55025	3.82581
2.29879	1.9434	2.00617	2.12462	11.4724	3.4706	2.69343	3.05684	2.02292	2.36252	1.97421	2.45848	2.27191	3.42125	2.57297	2.09604	2.23278	2.54996	2.7517	2.22986	2.57742	1.82208	2.34967	2.52378	2.90921	2.50657	3.79271	2.28176	1.90323	2.5417	3.83878
2.28626	1.94519	1.9902	2.13338	11.526	3.47487	2.67373	3.06513	2.02494	2.34466	1.98064	2.46043	2.27672	3.43942	2.57768	2.12319	2.22655	2.54484	2.73742	2.2274	2.57661	1.82449	2.35499	2.51726	2.92647	2.5107	3.77478	2.27515	1.89351	2.52118	3.84045
2.28788	1.9529	1.98167	2.131	11.5685	3.48986	2.66345	3.07775	2.01822	2.33749	1.99534	2.4745	2.29178	3.45196	2.60304	2.14898	2.22451	2.53533	2.72606	2.23124	2.56498	1.82704	2.33926	2.519	2.92299	2.52592	3.76467	2.26035	1.88627	2.51156	3.85928
2.29198	1.94915	1.98237	2.12013	11.6508	3.50543	2.68306	3.08028	2.03141	2.35333	1.99461	2.4782	2.28417	3.45255	2.62616	2.17986	2.2308	2.52281	2.72311	2.23586	2.55446	1.83195	2.33902	2.53785	2.91263	2.52315	3.80701	2.24419	1.87888	2.51305	3.86914
2.28197	1.95504	1.97847	2.11304	11.756	3.53243	2.7022	3.08184	2.02574	2.35058	1.98918	2.47739	2.27906	3.45861	2.63925	2.18906	2.22972	2.5253	2.70746	2.23641	2.54699	1.81727	2.32554	2.5569	2.91041	2.52098	3.8205	2.22327	1.86661	2.52123	3.88769
2.27525	1.94405	1.97812	2.11174	11.8246	3.55085	2.71514	3.08682	2.03067	2.36511	1.98999	2.47714	2.27001	3.47611	2.64061	2.21052	2.2349	2.51812	2.68032	2.25682	2.54158	1.81799	2.30914	2.56755	2.90772	2.52316	3.82915	2.21228	1.87152	2.5165	3.90235
2.27005	1.92996	1.98237	2.10688	11.9024	3.58453	2.73946	3.09593	2.03382	2.37809	1.98199	2.49023	2.26232	3.4983	2.65869	2.21726	2.23821	2.48919	2.631	2.27784	2.54375	1.82456	2.29996	2.58502	2.90703	2.51092	3.82602	2.20122	1.88128	2.52454	3.92562
2.27254	1.93202	1.98765	2.10795	11.9312	3.62155	2.75461	3.11635	2.02738	2.37188	1.9845	2.49383	2.25858	3.50572	2.6663	2.23452	2.23825	2.46394	2.62384	2.29386	2.54221	1.82944	2.28432	2.59319	2.89808	2.50446	3.81152	2.19452	1.89468	2.52615	3.93846
2.26504	1.9465	1.99227	2.10181	11.8673	3.65495	2.75915	3.10983	2.00769	2.37175	1.9834	2.49151	2.25979	3.48934	2.6921	2.25397	2.23827	2.46812	2.63049	2.3043	2.54378	1.83348	2.27697	2.6023	2.88041	2.49599	3.80341	2.17684	1.90212	2.52185	3.94417
2.2525	1.93755	1.98779	2.08791	11.8261	3.67433	2.75837	3.11501	2.00399	2.35354	1.97717	2.48755	2.26545	3.48953	2.6901	2.25408	2.22275	2.47243	2.63747	2.3138	2.55265	1.85117	2.27853	2.61021	2.86343	2.48356	3.79255	2.17155	1.90096	2.51972	3.93316
2.25031	1.94328	1.98064	2.08351	11.8073	3.67452	2.76001	3.10557	2.01259	2.32391	1.97892	2.47825	2.24893	3.52125	2.69679	2.25992	2.21914	2.47606	2.64301	2.31967	2.56111	1.84375	2.28596	2.62401	2.85873	2.47509	3.80359	2.16642	1.89778	2.52881	3.93963
2.24586	1.94322	1.98608	2.0866	11.7972	3.6832	2.77536	3.08049	2.01643	2.31761	1.97712	2.47303	2.24697	3.53399	2.71882	2.26591	2.21047	2.4877	2.64845	2.33043	2.57308	1.83106	2.30144	2.6123	2.8546	2.47863	3.78465	2.15995	1.90634	2.54206	3.92677
2.24204	1.94105	1.98979	2.07859	11.7753	3.69955	2.78411	3.06228	2.02562	2.31744	1.97948	2.47705	2.25243	3.55017	2.71982	2.27272	2.19554	2.4959	2.64483	2.33597	2.58547	1.8348	2.30847	2.6065	2.84629	2.4789	3.75876	2.15513	1.91166	2.54592	3.92962
2.25789	1.94678	2.00063	2.08426	11.8412	3.71258	2.77845	3.05143	2.02614	2.31007	1.98606	2.4736	2.25795	3.56374	2.71398	2.27277	2.16149	2.49541	2.6375	2.33803	2.595	1.83343	2.30406	2.62529	2.82441	2.47469	3.72035	2.16962	1.92704	2.5545	3.9441
2.26324	1.95416	2.00044	2.08291	11.9794	3.72264	2.76017	3.05184	2.01542	2.3097	1.98132	2.46633	2.2588	3.57373	2.71588	2.27386	2.15103	2.50118	2.63976	2.33994	2.60185	1.84937	2.2914	2.63674	2.7774	2.46797	3.70332	2.17799	1.92784	2.55052	3.97055
2.26232	1.96033	2.01176	2.07952	12.0918	3.73237	2.7568	3.04752	2.01819	2.31035	1.98536	2.45549	2.26424	3.58535	2.72762	2.25567	2.13966	2.4937	2.65869	2.33934	2.59551	1.86383	2.28993	2.6427	2.75118	2.48058	3.68004	2.16611	1.93101	2.54929	3.98249
2.27219	1.96019	2.00776	2.06169	12.1268	3.73182	2.78566	3.03932	2.02172	2.31809	1.9938	2.46072	2.26854	3.58973	2.72839	2.25757	2.13083	2.48727	2.64634	2.34643	2.58759	1.87016	2.29392	2.64716	2.71368	2.49461	3.67838	2.15935	1.92575	2.55531	3.9756
2.27444	1.9734	2.01392	2.04408	12.118	3.75166	2.80645	3.03971	2.02074	2.31999	1.99167	2.45058	2.27543	3.58876	2.73504	2.25766	2.1296	2.47363	2.6272	2.34926	2.57532	1.87477	2.29928	2.64918	2.70168	2.49082	3.65042	2.14932	1.93244	2.54777	4.03897
2.26788	1.9772	2.02688	2.02948	12.0696	3.74867	2.80937	3.01505	2.02428	2.31266	2.00801	2.46117	2.26899	3.5906	2.73489	2.26785	2.13539	2.46408	2.62209	2.34793	2.57511	1.87508	2.31103	2.64454	2.69404	2.49399	3.60114	2.15261	1.93852	2.54361	4.09333
2.26934	1.98954	2.03302	2.03358	12.0307	3.75269	2.83231	2.99954	2.03165	2.30393	2.02087	2.47447	2.26105	3.60104	2.74222	2.2724	2.15083	2.45584	2.63093	2.36487	2.56361	1.87631	2.3127	2.6371	2.68759	2.47641	3.56073	2.15018	1.94717	2.5244	4.16845
2.27471	1.9892	2.03766	2.03953	11.9613	3.76351	2.84309	2.98812	2.03409	2.29636	2.02866	2.47581	2.26419	3.6068	2.76688	2.26972	2.14491	2.46185	2.63262	2.38218	2.54491	1.87493	2.31122	2.63418	2.69239	2.43864	3.57851	2.15625	1.95031	2.51924	4.22726
2.27235	1.97978	2.03467	2.04399	11.9049	3.77591	2.8548	2.96716	2.03782	2.30292	2.01651	2.48842	2.27356	3.60239	2.77677	2.27498	2.1453	2.45317	2.6419	2.40069	2.54313	1.88608	2.30528	2.62368	2.68313	2.42942	3.59631	2.15837	1.95958	2.52052	4.25133
2.27668	1.97966	2.03489	2.0363	11.8581	3.78737	2.86168	2.96481	2.03771	2.30866	2.02153	2.50961	2.28169	3.59136	2.77652	2.26884	2.15817	2.48878	2.63155	2.41606	2.53669	1.88814	2.2963	2.61717	2.68436	2.4384	3.60678	2.16215	1.96062	2.55183	4.25167
2.28419	1.98009	2.03803	2.02333	11.7512	3.79564	2.87095	2.95343	2.04715	2.31161	2.02424	2.5104	2.27444	3.59177	2.7791	2.26291	2.15306	2.49643	2.61678	2.41636	2.53165	1.88618	2.27893	2.60508	2.69503	2.44804	3.62868	2.1697	1.96256	2.55635	4.23948
2.28577	1.98702	2.03998	1.99982	11.5379	3.80193	2.87882	2.95133	2.04667	2.30678	2.0216	2.49961	2.27426	3.59797	2.76142	2.2623	2.14026	2.50253	2.61963	2.41619	2.51299	1.8889	2.28537	2.59548	2.68125	2.44619	3.64549	2.16585	1.96895	2.57182	4.25163
2.28216	1.98064	2.046	1.97532	11.2659	3.80302	2.88386	2.95421	2.05284	2.29089	2.03016	2.50059	2.26879	3.60041	2.75881	2.26125	2.13752	2.5046	2.60254	2.43143	2.49618	1.89144	2.27236	2.58537	2.66018	2.44174	3.6953	2.1791	1.97323	2.5849	4.28155
2.28337	1.9791	2.04608	1.96635	11.1283	3.81437	2.91165	2.97247	2.04252	2.2763	2.03371	2.50668	2.26655	3.5995	2.75302	2.26052	2.13411	2.51341	2.60333	2.43272	2.49614	1.89134	2.27937	2.58189	2.65016	2.44054	3.73591	2.16658	1.9946	2.59581	4.32795
2.28473	1.98963	2.04523	1.9549	11.0845	3.81711	2.93473	2.98225	2.04578	2.27729	2.03912	2.49264	2.2598	3.62271	2.75369	2.26455	2.13925	2.52321	2.59685	2.43306	2.47404	1.8872	2.2936	2.57284	2.63956	2.44465	3.81947	2.15747	1.99712	2.60989	4.38607
2.29357	1.97553	2.03297	1.95773	11.1265	3.80203	2.95676	2.98766	2.03806	2.26349	2.0526	2.48131	2.2632	3.63155	2.76491	2.26756	2.14464	2.53026	2.58761	2.43252	2.45102	1.8803	2.29237	2.56148	2.62497	2.44608	3.8886	2.14699	1.99994	2.61118	4.4102
2.29866	1.97409	2.01707	1.95421	11.1177	3.78869	2.9824	2.99274	2.03441	2.25881	2.04923	2.48701	2.26395	3.63778	2.75367	2.26931	2.13885	2.54357	2.5673	2.43529	2.43202	1.87614	2.29768	2.56061	2.6241	2.45207	3.93532	2.13199	2.00592	2.61543	4.39161
2.2974	1.97606	2.01741	1.94329	11.1103	3.77517	3.01137	2.98856	2.02986	2.25299	2.0441	2.49692	2.269	3.64401	2.76504	2.27042	2.13893	2.55871	2.55561	2.43385	2.41548	1.86852	2.30456	2.56521	2.59796	2.46286	3.96901	2.13455	2.01052	2.60672	4.37847
2.29896	1.97052	2.02923	1.94388	11.1025	3.75536	3.00661	2.99147	2.03633	2.23855	2.05056	2.51541	2.27466	3.65494	2.76769	2.26783	2.12946	2.55949	2.55235	2.43021	2.40573	1.85819	2.30069	2.55409	2.58441	2.4579	3.98725	2.12535	2.01759	2.59864	4.38251
2.30073	1.9882	2.02149	1.93734	11.1252	3.73629	3.0017	2.99711	2.0431	2.23753	2.04933	2.52635	2.27484	3.65112	2.7615	2.26698	2.13127	2.5435	2.55174	2.4259	2.38222	1.8589	2.30127	2.55628	2.56621	2.44989	4.00253	2.13008	2.00935	2.59506	4.42151
2.30459	1.98639	2.02063	1.94036	11.1827	3.75222	2.98607	2.99826	2.04553	2.24277	2.0564	2.57797	2.26675	3.6659	2.76757	2.28184	2.11471	2.52118	2.55451	2.4397	2.36114	1.86556	2.30342	2.564	2.56077	2.46453	4.01738	2.13648	1.99827	2.59803	4.44619
2.31554	1.98836	2.0234	1.93896	11.2502	3.79303	2.97157	2.97183	2.04791	2.23938	2.06374	2.58165	2.25168	3.67062	2.77453	2.30072	2.11426	2.50273	2.54939	2.44018	2.35659	1.86624	2.31589	2.56589	2.55035	2.46324	4.09013	2.13783	1.99363	2.59081	4.4891
2.32402	1.98413	2.02425	1.93549	11.3262	3.84447	2.98158	2.96599	2.04121	2.23393	2.06961	2.61534	2.2511	3.68814	2.77994	2.30835	2.11422	2.51064	2.54631	2.44445	2.34842	1.86688	2.31125	2.56351	2.54384	2.46773	4.13354	2.12956	1.99152	2.58907	4.5062
2.31572	1.9959	2.02412	1.93106	11.331	3.92649	3.03547	2.96289	2.04212	2.21386	2.06894	2.63534	2.24386	3.70017	2.79407	2.31362	2.11404	2.51096	2.53283	2.44222	2.31757	1.8673	2.31258	2.57509	2.53321	2.48599	4.15696	2.1352	2.00937	2.57892	4.51953
2.31482	1.9839	2.0221	1.92252	11.3095	4.01761	3.08683	2.96873	2.03557	2.20635	2.05851	2.63654	2.23207	3.70994	2.8018	2.30962	2.127	2.50938	2.53541	2.44089	2.28677	1.86406	2.32646	2.57483	2.52912	2.49833	4.18155	2.13819	2.00444	2.56182	4.53563
2.31836	1.98128	2.01872	1.92255	11.3298	4.10871	3.13249	2.96578	2.03352	2.20992	2.05498	2.65697	2.23637	3.7172	2.80835	2.30848	2.12302	2.50468	2.52365	2.43533	2.25672	1.86586	2.32775	2.57924	2.54687	2.51692	4.24439	2.1421	2.00722	2.54659	4.54009
2.32002	1.97406	2.01386	1.92813	11.3245	4.15757	3.1567	2.96041	2.03111	2.21058	2.05447	2.65566	2.22773	3.72227	2.82222	2.32584	2.12107	2.50965	2.52256	2.4189	2.22899	1.86878	2.32405	2.58271	2.53249	2.53691	4.28914	2.14895	2.00545	2.55045	4.57617
2.32068	1.98349	2.00662	1.91686	11.3259	4.14138	3.17317	2.94931	2.00898	2.22018	2.05104	2.66062	2.2415	3.73436	2.83065	2.35242	2.12701	2.52035	2.51974	2.41204	2.20114	1.86894	2.31925	2.57073	2.5289	2.54155	4.32429	2.14719	2.01994	2.54978	4.60796
2.31569	1.97521	2.01989	1.9135	11.346	4.10906	3.18243	2.95162	2.00968	2.22705	2.04444	2.66915	2.23988	3.74609	2.82484	2.34918	2.12084	2.52671	2.53423	2.40827	2.19846	1.86924	2.32179	2.55717	2.54605	2.55551	4.33598	2.14153	2.02153	2.55614	4.62923
2.31564	1.98332	2.02421	1.8938	11.3793	4.06645	3.18451	2.94405	2.0259	2.21514	2.0483	2.66962	2.23871	3.75289	2.82148	2.36677	2.11351	2.53455	2.54287	2.38773	2.18008	1.87191	2.32327	2.54542	2.54833	2.56258	4.3428	2.13326	2.02082	2.56106	4.65137
2.31033	1.98156	2.02949	1.88678	11.4109	4.0445	3.18603	2.93441	2.03404	2.20812	2.05258	2.67492	2.23009	3.74362	2.82008	2.36945	2.10885	2.5372	2.57459	2.37527	2.16674	1.88306	2.32708	2.54206	2.56462	2.56345	4.34402	2.13733	2.0261	2.56623	4.66974
2.30614	1.97283	2.02608	1.88304	11.4537	4.06963	3.17642	2.9391	2.04616	2.22559	2.03836	2.67799	2.23481	3.73788	2.82527	2.36634	2.09886	2.54209	2.56337	2.36119	2.16158	1.88941	2.33214	2.53948	2.58158	2.56464	4.35588	2.14354	2.01698	2.5834	4.68892
2.307	1.97268	2.03136	1.86548	11.4843	4.09511	3.15793	2.92378	2.05177	2.23376	2.03446	2.67776	2.24584	3.7312	2.84374	2.36885	2.10052	2.54385	2.56002	2.36493	2.15008	1.89204	2.3258	2.53001	2.59454	2.56952	4.37557	2.14049	2.005	2.60493	4.68761
2.30264	1.97113	2.03871	1.85363	11.4597	4.12861	3.17099	2.92409	2.06306	2.2551	2.03919	2.68726	2.25034	3.73462	2.83804	2.36884	2.10359	2.55523	2.58026	2.3644	2.15369	1.89965	2.32385	2.5181	2.59227	2.57546	4.39596	2.13899	2.00398	2.60912	4.70189
2.30713	1.97702	2.04156	1.85713	11.3777	4.15327	3.19172	2.91739	2.05866	2.25774	2.03605	2.69355	2.24337	3.73833	2.83649	2.36342	2.10562	2.55348	2.58615	2.35376	2.15718	1.91325	2.33146	2.52243	2.56555	2.57933	4.40401	2.12802	2.00264	2.6319	4.7162
2.30626	1.97404	2.04891	1.85752	11.2186	4.1829	3.22233	2.90275	2.06542	2.25725	2.03207	2.69173	2.23306	3.7436	2.83027	2.36688	2.10531	2.55485	2.60001	2.35118	2.15146	1.92411	2.33755	2.5155	2.51896	2.58698	4.40952	2.123	2.00034	2.63869	4.71818
2.29904	1.97619	2.06021	1.84615	11.0916	4.19334	3.25239	2.90585	2.06804	2.25258	2.02146	2.68674	2.22677	3.73448	2.81873	2.36587	2.09868	2.5458	2.60602	2.34388	2.14525	1.9313	2.33517	2.52278	2.47441	2.59631	4.43231	2.12248	2.0082	2.63735	4.70871
2.28934	1.97468	2.06588	1.84982	11.0585	4.18598	3.26641	2.91069	2.06867	2.25199	2.02488	2.68745	2.22667	3.73678	2.81202	2.35831	2.09573	2.5435	2.62234	2.33708	2.14629	1.93312	2.3422	2.51945	2.45631	2.60395	4.44827	2.12315	2.01269	2.63603	4.70883
2.28412	1.97357	2.06391	1.85324	11.0318	4.18286	3.28745	2.91007	2.07127	2.27799	2.03269	2.68288	2.2282	3.72829	2.80529	2.35212	2.09755	2.55115	2.62328	2.32124	2.14598	1.93763	2.34969	2.51252	2.43865	2.59074	4.45636	2.11178	2.01066	2.65933	4.69928
2.27964	1.97782	2.05106	1.85632	10.9858	4.1669	3.32877	2.91989	2.07443	2.29472	2.0163	2.68638	2.25065	3.72871	2.80672	2.35116	2.10602	2.55641	2.58851	2.31043	2.13994	1.93586	2.37842	2.52778	2.42422	2.59146	4.47564	2.10594	2.01062	2.65397	4.67138
2.24507	1.96822	2.0519	1.84025	10.9507	4.16251	3.34098	2.90726	2.05921	2.29595	2.00802	2.70583	2.24648	3.74038	2.81502	2.34872	2.12059	2.55178	2.57963	2.31764	2.13728	1.92548	2.39263	2.54062	2.41996	2.59042	4.495	2.10106	2.0115	2.67686	4.67419
2.23009	1.96359	2.03799	1.85394	10.9503	4.16964	3.35052	2.89271	2.04816	2.29411	2.00172	2.71766	2.26856	3.74956	2.83075	2.3472	2.12427	2.55981	2.57499	2.29473	2.12566	1.92656	2.41212	2.53137	2.41024	2.59386	4.50737	2.08544	2.01712	2.67384	4.67141
2.21342	1.95663	2.02079	1.84253	11.0201	4.16496	3.36834	2.8719	2.04307	2.30549	1.99482	2.7181	2.27625	3.75647	2.83039	2.34012	2.13532	2.57122	2.5781	2.26175	2.11572	1.93621	2.43411	2.52621	2.37716	2.61267	4.53375	2.08258	2.01266	2.68155	4.65771
2.20242	1.95742	2.02523	1.83436	11.076	4.1577	3.39482	2.84334	2.04125	2.3091	1.98928	2.71265	2.26329	3.7779	2.83724	2.34933	2.13518	2.57681	2.56722	2.23658	2.1179	1.93004	2.44287	2.5268	2.32915	2.59151	4.54915	2.09142	2.00877	2.70016	4.66078
2.19788	1.9701	2.02521	1.84199	11.0541	4.13958	3.39823	2.82831	2.04623	2.33264	1.98625	2.70784	2.25345	3.77801	2.85019	2.36232	2.14914	2.56721	2.57787	2.23595	2.12954	1.93145	2.44759	2.53157	2.32184	2.59656	4.57862	2.08276	2.00474	2.71819	4.66009
2.20919	1.9617	2.02859	1.83425	10.9946	4.11937	3.40373	2.83284	2.0579	2.34558	1.98128	2.71223	2.24409	3.7648	2.86654	2.36372	2.15455	2.55675	2.59099	2.22983	2.12034	1.93865	2.46208	2.51619	2.33787	2.59013	4.60717	2.07589	2.00067	2.72494	4.65776
2.21793	1.95925	2.03131	1.8363	11.0166	4.07874	3.41749	2.83329	2.06181	2.35617	1.98702	2.71326	2.2324	3.76461	2.88338	2.36704	2.16879	2.5558	2.59544	2.21901	2.10882	1.9418	2.44878	2.49497	2.34068	2.58774	4.60883	2.06719	2.00014	2.71829	4.63202
2.2267	1.96325	2.02955	1.83549	11.0262	4.04837	3.41879	2.83167	2.07254	2.36748	1.98133	2.7001	2.22634	3.77499	2.89841	2.36604	2.17379	2.55998	2.59328	2.22333	2.08798	1.94678	2.4541	2.46231	2.32356	2.59678	4.57521	2.06255	1.99485	2.72765	4.6077
2.22325	1.96777	2.04102	1.8333	10.9568	4.03394	3.41565	2.82987	2.0812	2.38034	1.97905	2.6902	2.22611	3.78541	2.87343	2.36397	2.17072	2.56954	2.60116	2.23128	2.08161	1.94729	2.44749	2.4576	2.32749	2.61155	4.54437	2.05609	1.9938	2.72002	4.5912
2.21208	1.96027	2.04608	1.85144	10.8197	4.01539	3.41023	2.83482	2.07835	2.38936	1.98204	2.67556	2.23619	3.79055	2.86843	2.36371	2.17225	2.57294	2.61171	2.23059	2.08689	1.93939	2.44334	2.45674	2.32057	2.61295	4.5553	2.05966	2.00706	2.72707	4.58034
2.17653	1.95659	2.04978	1.86075	10.6439	4.01961	3.38808	2.86106	2.08167	2.3953	1.97718	2.67534	2.23829	3.79826	2.86871	2.34015	2.19153	2.57414	2.6178	2.22902	2.09469	1.94627	2.4367	2.4503	2.31458	2.60292	4.54798	2.05382	2.0087	2.73581	4.57755
2.14958	1.94051	2.05554	1.88672	10.4915	4.01377	3.38292	2.86842	2.0827	2.39302	1.97841	2.68542	2.23568	3.8064	2.88197	2.31004	2.20191	2.57286	2.63647	2.22349	2.09112	1.93637	2.43921	2.44831	2.31229	2.58691	4.54765	2.06331	2.01479	2.7423	4.58626
2.13376	1.94516	2.06127	1.90582	10.3433	4.00848	3.38208	2.8705	2.0856	2.38815	1.96511	2.68899	2.21834	3.82104	2.89652	2.27632	2.20744	2.56886	2.6873	2.23072	2.08703	1.94009	2.44803	2.45721	2.28068	2.58526	4.53691	2.06963	2.01136	2.76134	4.61533
2.12797	1.95113	2.06218	1.91366	10.2002	4.00497	3.37312	2.84778	2.09205	2.38888	1.966	2.70729	2.21049	3.83673	2.9085	2.24181	2.21774	2.57015	2.76714	2.23635	2.08593	1.93946	2.45497	2.45176	2.25124	2.57303	4.5061	2.06768	2.00562	2.76223	4.64506
2.1241	1.95293	2.06832	1.92149	10.1261	3.99854	3.37217	2.84673	2.10705	2.39943	1.9718	2.70895	2.20854	3.84905	2.9119	2.23308	2.2237	2.56706	2.83796	2.23763	2.08817	1.93478	2.45653	2.45215	2.24395	2.56581	4.47594	2.07454	2.00473	2.7798	4.65594
2.12057	1.95096	2.06857	1.92196	10.0709	3.99392	3.38339	2.83031	2.11336	2.40805	1.95749	2.71143	2.20371	3.84524	2.89751	2.22811	2.21591	2.58697	2.84193	2.23105	2.08907	1.93471	2.46028	2.44344	2.24071	2.56506	4.4762	2.07115	2.01164	2.778	4.66765
2.10974	1.95334	2.06494	1.91613	10.0481	3.98031	3.39435	2.84301	2.09686	2.42697	1.96314	2.71484	2.19911	3.85998	2.88564	2.21017	2.23257	2.59393	2.83515	2.22399	2.0863	1.93	2.48638	2.43907	2.24028	2.56958	4.46731	2.06756	2.01535	2.77975	4.66579
2.10347	1.96637	2.05971	1.91919	9.95414	3.97188	3.41455	2.85287	2.09258	2.43997	1.95541	2.7151	2.19501	3.87738	2.89527	2.19117	2.24273	2.58728	2.82136	2.21328	2.08617	1.93047	2.49235	2.44194	2.24034	2.58619	4.46277	2.08028	2.0091	2.7743	4.64363
2.09904	1.96356	2.05759	1.91314	9.8437	3.9633	3.42183	2.86462	2.09143	2.45364	1.95447	2.73652	2.19317	3.88501	2.886	2.18621	2.25422	2.60347	2.83256	2.20978	2.07615	1.91718	2.48981	2.45411	2.23262	2.59133	4.44733	2.08027	2.00938	2.78398	4.62401
2.09956	1.96818	2.0603	1.90716	9.70073	3.95275	3.41396	2.89976	2.10182	2.46817	1.95973	2.72643	2.2032	3.89195	2.89269	2.17352	2.2563	2.62064	2.82402	2.20706	2.0757	1.89594	2.48168	2.46305	2.24379	2.61043	4.43243	2.07661	2.00883	2.78254	4.59893
2.10047	1.95897	2.06226	1.90213	9.58119	3.9142	3.4021	2.88731	2.11782	2.49003	1.95369	2.72369	2.21597	3.88494	2.88723	2.16177	2.25798	2.6283	2.82908	2.20038	2.06648	1.88824	2.47935	2.46492	2.23724	2.61822	4.42263	2.07749	2.00162	2.81453	4.57858
2.08236	1.95024	2.05731	1.90252	9.54667	3.87953	3.40168	2.88245	2.12307	2.49352	1.93875	2.73875	2.21252	3.88081	2.87685	2.16126	2.25497	2.6254	2.85808	2.18146	2.07697	1.88494	2.47743	2.4553	2.23442	2.62926	4.42863	2.0744	2.00125	2.8082	4.56596
2.08533	1.9435	2.05466	1.89908	9.52708	3.83375	3.42239	2.88756	2.13202	2.51759	1.94345	2.73933	2.20783	3.88516	2.88594	2.15671	2.25797	2.62949	2.87758	2.17208	2.07016	1.88477	2.48875	2.45307	2.22034	2.66102	4.44008	2.07542	2.0005	2.79867	4.56099
2.09817	1.93144	2.05468	1.89432	9.51504	3.8122	3.44785	2.91733	2.14466	2.51387	1.93738	2.74853	2.20194	3.88155	2.88262	2.15076	2.26068	2.64577	2.86933	2.16632	2.07653	1.88531	2.48376	2.46258	2.21087	2.67287	4.45136	2.07619	1.9949	2.79751	4.55393
2.1056	1.92089	2.04746	1.89548	9.49693	3.79464	3.46311	2.93069	2.15371	2.51049	1.94311	2.75025	2.19691	3.89518	2.8672	2.16247	2.26231	2.64812	2.85552	2.14725	2.07868	1.87993	2.50041	2.45695	2.2018	2.67106	4.45678	2.07632	1.99217	2.80308	4.55966
2.11099	1.92956	2.05367	1.89337	9.42651	3.79731	3.45278	2.91411	2.16461	2.53721	1.95179	2.7514	2.18738	3.89368	2.84994	2.17022	2.25921	2.65957	2.86148	2.14657	2.07459	1.88547	2.50146	2.44265	2.17362	2.69743	4.46375	2.0655	1.98093	2.81204	4.55313
2.10998	1.93726	2.05763	1.89161	9.29675	3.79473	3.4442	2.90421	2.16878	2.55356	1.95818	2.74684	2.17118	3.89173	2.85371	2.18912	2.26757	2.66739	2.85648	2.14493	2.0698	1.88853	2.5091	2.43277	2.16544	2.68471	4.46231	2.05573	1.97703	2.8088	4.56182
2.11156	1.93902	2.05834	1.8786	9.0817	3.78604	3.43415	2.90459	2.1766	2.56525	1.96456	2.75175	2.14883	3.8914	2.87411	2.19337	2.26581	2.66799	2.85818	2.13876	2.07476	1.87871	2.50823	2.44355	2.17647	2.6612	4.46366	2.04519	1.96489	2.80724	4.57545
2.10448	1.93259	2.0445	1.87972	8.81557	3.77822	3.42537	2.90845	2.17486	2.58439	1.9513	2.77423	2.13757	3.89776	2.88925	2.18588	2.26948	2.65756	2.86582	2.14443	2.08007	1.85616	2.50256	2.44623	2.15965	2.65331	4.46948	2.04305	1.96476	2.80529	4.59005
2.10621	1.91927	2.03795	1.87435	8.61134	3.75686	3.41589	2.91301	2.17472	2.61397	1.93288	2.79513	2.12316	3.92072	2.88661	2.17857	2.25414	2.65686	2.86918	2.13343	2.07983	1.86359	2.5007	2.42855	2.16083	2.65166	4.47894	2.04349	1.96726	2.82139	4.61533
2.1017	1.91907	2.02896	1.88237	8.50248	3.73942	3.41344	2.89819	2.17785	2.64485	1.93148	2.80778	2.1106	3.95106	2.89791	2.16763	2.26019	2.64046	2.87417	2.14142	2.08262	1.86083	2.53038	2.42166	2.16246	2.66151	4.48192	2.04924	1.97165	2.82284	4.62948
2.10851	1.91242	2.02371	1.89066	8.45845	3.72366	3.42416	2.90072	2.19152	2.65086	1.926	2.80875	2.11065	3.97756	2.91375	2.15895	2.26117	2.62895	2.87657	2.15172	2.09253	1.85663	2.5507	2.41925	2.16971	2.66635	4.44157	2.03701	1.96612	2.8293	4.63028
2.10407	1.91054	2.02642	1.88914	8.39139	3.69919	3.4278	2.916	2.19483	2.65843	1.92644	2.8082	2.12632	3.98194	2.9262	2.15151	2.2655	2.61602	2.86914	2.15764	2.10751	1.85552	2.55602	2.40269	2.17054	2.66747	4.42272	2.03191	1.95597	2.8343	4.60809
2.10044	1.91124	2.02627	1.89033	8.31622	3.68052	3.42517	2.91757	2.19864	2.67775	1.92463	2.79473	2.12467	3.97812	2.93512	2.1469	2.26946	2.59126	2.86397	2.16617	2.10343	1.85182	2.55568	2.40651	2.16662	2.65833	4.42776	2.02693	1.95307	2.84759	4.59715
2.1049	1.90406	2.01698	1.88841	8.25906	3.66371	3.40735	2.92789	2.2103	2.69876	1.91647	2.79563	2.1194	3.98446	2.93477	2.14472	2.26714	2.58929	2.86445	2.16412	2.09749	1.84008	2.55122	2.42269	2.15899	2.6571	4.48832	2.02603	1.94481	2.8549	4.59918
2.10332	1.89188	2.01257	1.89084	8.19603	3.65656	3.38711	2.92108	2.22106	2.71321	1.922	2.783	2.10783	3.98286	2.90946	2.13789	2.26168	2.56864	2.85544	2.14756	2.0983	1.84466	2.55469	2.43899	2.16027	2.66736	4.54682	2.03311	1.93461	2.85774	4.55497
2.09846	1.89372	2.01808	1.89263	8.10173	3.63738	3.37062	2.92636	2.23372	2.73146	1.92217	2.79029	2.1027	3.98272	2.91543	2.13687	2.26186	2.55194	2.86086	2.12982	2.09844	1.85128	2.55316	2.45504	2.1597	2.68947	4.54893	2.03346	1.9175	2.86092	4.5111
2.10252	1.88578	2.02822	1.90076	7.98805	3.6236	3.3532	2.93327	2.24449	2.73619	1.93165	2.78953	2.09274	3.98719	2.92039	2.14408	2.24866	2.54052	2.90381	2.11759	2.09849	1.85825	2.56194	2.47689	2.16739	2.69354	4.52954	2.01741	1.91192	2.86863	4.5048
2.10144	1.89283	2.04341	1.90757	7.9309	3.63457	3.34383	2.93899	2.26743	2.73183	1.94538	2.7982	2.09961	4.00172	2.92835	2.14502	2.23854	2.54015	2.93481	2.10221	2.10623	1.85638	2.5569	2.48132	2.16576	2.70066	4.51284	2.0148	1.90732	2.86854	4.52639
2.09395	1.88316	2.05416	1.9157	7.91125	3.62315	3.33296	2.94448	2.28002	2.73551	1.9491	2.79487	2.09548	3.99826	2.93748	2.13705	2.24215	2.54048	2.99233	2.0921	2.12792	1.85611	2.56361	2.47808	2.16491	2.70247	4.512	2.02326	1.88854	2.87971	4.53082
2.09277	1.88809	2.05373	1.92183	7.89705	3.60385	3.32348	2.94664	2.28138	2.73417	1.95782	2.80867	2.10617	4.00422	2.93773	2.12808	2.24714	2.5456	3.07232	2.09111	2.13425	1.86618	2.56199	2.48217	2.17162	2.68726	4.49939	2.03529	1.87687	2.86454	4.49052
2.09655	1.88592	2.05992	1.92567	7.88331	3.586	3.32693	2.93439	2.28448	2.73159	1.9668	2.81263	2.10631	4.01814	2.93531	2.1182	2.26031	2.54075	3.06899	2.08118	2.15277	1.87912	2.57313	2.49704	2.17644	2.65744	4.50532	2.0245	1.87503	2.83973	4.41433
2.10069	1.89496	2.06448	1.9271	7.86433	3.57773	3.33256	2.92885	2.28484	2.73573	1.9658	2.82427	2.10257	4.01959	2.9303	2.12437	2.26308	2.53754	3.08081	2.0759	2.16648	1.88943	2.59154	2.50667	2.20655	2.6378	4.48946	2.02834	1.86664	2.84716	4.34098
2.09728	1.89247	2.07254	1.92328	7.82675	3.56513	3.32829	2.93203	2.28514	2.75466	1.95818	2.82014	2.09802	4.00041	2.94733	2.12316	2.26658	2.53463	3.14978	2.07548	2.17058	1.89095	2.60665	2.51684	2.21498	2.63814	4.42017	2.02971	1.86763	2.84679	4.30988
2.08879	1.91644	2.0779	1.92528	7.76759	3.53366	3.32905	2.94744	2.29076	2.76893	1.98864	2.81414	2.08977	4.01551	2.96619	2.11779	2.2682	2.53667	3.20674	2.08531	2.17564	1.88949	2.62626	2.52652	2.2207	2.63138	4.35149	2.02486	1.85969	2.84707	4.31906
2.08065	1.92828	2.07845	1.92405	7.70989	3.51234	3.30834	2.98064	2.2926	2.77329	2.00204	2.8118	2.08188	4.03851	2.97394	2.10183	2.26962	2.55045	3.2408	2.08541	2.18205	1.88611	2.62799	2.53795	2.22258	2.62406	4.28415	2.02217	1.85278	2.86612	4.38928
2.08393	1.92923	2.07455	1.9214	7.65803	3.46725	3.28765	2.97839	2.30043	2.79894	2.00792	2.75586	2.07361	4.04547	2.98526	2.10726	2.28676	2.55408	3.24064	2.09498	2.1768	1.88708	2.62092	2.52907	2.22417	2.61299	4.2224	2.02676	1.85529	2.8636	4.44619
2.07803	1.92419	2.07237	1.92517	7.59018	3.42062	3.24161	2.97852	2.30909	2.81062	2.01668	2.74189	2.06764	4.04158	2.99909	2.10041	2.30074	2.54583	3.24703	2.11315	2.17946	1.88702	2.61765	2.53393	2.23978	2.59732	4.14087	2.02375	1.85526	2.87185	4.46748
2.07948	1.92196	2.0829	1.92621	7.47723	3.3786	3.17491	2.96269	2.30685	2.84181	2.03793	2.72093	2.07286	4.06103	2.99938	2.10737	2.30024	2.53335	3.24832	2.1091	2.18702	1.89098	2.61549	2.53233	2.26005	2.59181	4.08665	2.01216	1.85106	2.8846	4.48785
2.08544	1.92822	2.08879	1.93228	7.3401	3.34669	3.14652	2.96318	2.30915	2.84451	2.05734	2.70025	2.06879	4.08811	2.98795	2.10854	2.30492	2.53359	3.25869	2.10927	2.17833	1.8885	2.60366	2.5333	2.28374	2.57233	4.11225	2.01156	1.85047	2.88818	4.51724
2.08114	1.94202	2.08689	1.94105	7.16391	3.30242	3.1568	2.96	2.30914	2.8611	2.064	2.70746	2.06503	4.10776	2.9855	2.09972	2.31042	2.52149	3.24647	2.114	2.17603	1.8878	2.60057	2.53325	2.29722	2.55067	4.11581	2.01555	1.84076	2.88732	4.51755
2.07594	1.9629	2.08094	1.94542	6.947	3.277	3.15358	2.96275	2.30638	2.89483	2.06726	2.69222	2.05362	4.09965	2.986	2.08826	2.31002	2.5103	3.23497	2.11492	2.18745	1.89776	2.60236	2.52469	2.30138	2.54537	4.07617	2.01799	1.83461	2.89373	4.49208
2.07389	1.96303	2.07611	1.94333	6.80969	3.2337	3.15741	2.95238	2.31286	2.90356	2.07896	2.67825	2.05643	4.09606	2.98183	2.08017	2.31898	2.50993	3.20969	2.11679	2.19992	1.89822	2.60288	2.51258	2.36376	2.52231	4.01885	2.03248	1.8202	2.89959	4.44275
2.07005	1.95287	2.07141	1.96973	6.68593	3.20199	3.17413	2.95565	2.31647	2.91151	2.10031	2.66794	2.0436	4.089	2.97735	2.08119	2.32306	2.49869	3.19601	2.1363	2.19108	1.89547	2.59899	2.51293	2.41457	2.50621	3.98453	2.03474	1.81313	2.90186	4.40264
2.08061	1.96296	2.07993	1.99027	6.54018	3.1668	3.20529	2.95656	2.31177	2.9261	2.11377	2.66354	2.03427	4.07888	2.99046	2.08433	2.33289	2.49061	3.17397	2.15042	2.20646	1.89051	2.59888	2.50767	2.42145	2.52144	3.95872	2.03995	1.80974	2.90509	4.36981
2.08716	1.95549	2.07959	1.99794	6.39256	3.11919	3.20615	2.96083	2.29765	2.94832	2.11678	2.66442	2.03429	4.07624	3.00943	2.07843	2.33211	2.48164	3.13734	2.15097	2.20342	1.89747	2.5897	2.49983	2.42029	2.53154	3.91489	2.04078	1.8123	2.92458	4.31817
2.08215	1.95187	2.07482	2.0037	6.25654	3.06878	3.21066	2.978	2.29753	2.9545	2.12326	2.67299	2.04052	4.06479	3.01524	2.08515	2.32431	2.48617	3.13158	2.14384	2.20626	1.89029	2.57253	2.509	2.4153	2.53572	3.8604	2.04599	1.80887	2.93069	4.28397
2.07851	1.95301	2.0687	2.01412	6.06857	3.00459	3.23511	2.99278	2.29657	2.973	2.11479	2.67312	2.0255	4.0644	3.02371	2.08397	2.33954	2.47816	3.12762	2.15325	2.20736	1.88686	2.57221	2.51508	2.38436	2.52838	3.81367	2.05479	1.79584	2.93087	4.29398
2.07783	1.94721	2.07578	2.01505	5.88322	2.96039	3.25055	2.99388	2.29461	2.99873	2.12053	2.64742	2.02003	4.06867	3.01188	2.09099	2.34672	2.48645	3.12413	2.14995	2.2035	1.87965	2.5683	2.53317	2.3763	2.52213	3.7836	2.05561	1.80205	2.9192	4.31992
2.08249	1.95349	2.08434	2.02652	5.73411	2.90685	3.25544	3.01032	2.27839	3.01879	2.1267	2.64297	2.02453	4.07048	3.00299	2.09405	2.34893	2.48491	3.10673	2.15405	2.19735	1.86169	2.5796	2.53925	2.36958	2.5143	3.76132	2.05077	1.82087	2.94109	4.34571
2.09017	1.96058	2.09137	2.02531	5.63379	2.86279	3.26216	3.01691	2.28083	3.05871	2.13562	2.65252	2.00842	4.07171	2.99985	2.09977	2.35263	2.49073	3.09253	2.16735	2.19688	1.85336	2.58633	2.55667	2.37625	2.49993	3.74557	2.06668	1.81953	2.9442	4.34001
2.0965	1.96505	2.08115	2.03797	5.59336	2.83001	3.24031	3.00107	2.29363	3.07551	2.13783	2.66623	1.99837	4.1041	3.00148	2.09236	2.36197	2.49413	3.09084	2.16317	2.19853	1.84736	2.58405	2.55951	2.37767	2.49732	3.73824	2.07658	1.82068	2.94375	4.28748
2.0831	1.9595	2.08783	2.03626	5.56362	2.79218	3.22034	3.0254	2.30266	3.07817	2.15088	2.67886	1.99098	4.12252	3.00194	2.07666	2.3782	2.49209	3.0876	2.16305	2.19371	1.84153	2.55441	2.56228	2.3988	2.50234	3.7226	2.08628	1.83182	2.93859	4.26324
2.08411	1.95635	2.08633	2.02822	5.50166	2.78479	3.20422	3.03944	2.30203	3.10832	2.15559	2.66668	1.97612	4.1318	3.01788	2.06773	2.40109	2.49325	3.07719	2.16798	2.19428	1.83586	2.5159	2.56638	2.42383	2.51469	3.71893	2.09065	1.83208	2.93536	4.24214
2.08783	1.96884	2.07544	2.01496	5.4487	2.77207	3.19945	3.04051	2.3013	3.1264	2.15747	2.65485	1.96654	4.13348	3.03895	2.06378	2.40861	2.49458	3.05606	2.15667	2.18449	1.8285	2.49488	2.58164	2.45835	2.51538	3.70031	2.08711	1.8374	2.91485	4.26065
2.08015	1.97537	2.06767	2.01202	5.44207	2.73234	3.19488	3.04501	2.30825	3.13041	2.15185	2.67355	1.94173	4.13853	3.04367	2.03899	2.41733	2.49782	3.04737	2.15459	2.18809	1.82155	2.47834	2.58924	2.45947	2.50811	3.64762	2.07982	1.84882	2.91599	4.27912
2.07489	1.97915	2.06005	2.01015	5.4463	2.68114	3.20474	3.0479	2.31916	3.12591	2.14492	2.65337	1.93798	4.13492	3.04046	2.04611	2.41653	2.49042	3.03099	2.16452	2.17947	1.82198	2.48425	2.58958	2.4677	2.48134	3.56188	2.0874	1.84959	2.91066	4.29398
2.06933	1.97198	2.05619	2.01029	5.40489	2.62711	3.18845	3.05872	2.33334	3.12188	2.14357	2.6506	1.94395	4.14088	3.05871	2.06682	2.40814	2.48723	3.02546	2.17389	2.17488	1.82649	2.46916	2.58766	2.45097	2.47919	3.50893	2.09773	1.85338	2.8953	4.31854
2.0717	1.97341	2.06015	2.00436	5.24129	2.5881	3.17739	3.06088	2.33887	3.14116	2.14183	2.65214	1.9428	4.16269	3.04435	2.06963	2.41689	2.4875	3.02209	2.17988	2.17901	1.81903	2.45268	2.57662	2.45421	2.47031	3.47185	2.10936	1.85552	2.88165	4.31143
2.07273	1.9824	2.053	1.9964	5.06368	2.56117	3.18325	3.05703	2.33796	3.15954	2.15427	2.64328	1.95079	4.19537	3.03232	2.0658	2.42284	2.48309	3.02207	2.17189	2.18594	1.8151	2.44881	2.57188	2.49348	2.4708	3.45201	2.10405	1.8586	2.85018	4.29161
2.08486	1.98377	2.05394	1.99116	4.99417	2.54626	3.19099	3.0619	2.3382	3.18537	2.15545	2.64441	1.94942	4.2222	3.02287	2.06005	2.42617	2.48936	3.02662	2.18543	2.18086	1.81762	2.45172	2.57466	2.53577	2.46436	3.43367	2.10483	1.85467	2.8251	4.26571
2.09191	1.99015	2.06402	1.97878	4.94902	2.52433	3.19297	3.07171	2.34701	3.22955	2.1601	2.634	1.95001	4.23524	3.03493	2.06181	2.42075	2.48516	3.03533	2.18881	2.18567	1.82449	2.42311	2.5727	2.54321	2.45284	3.41639	2.0906	1.84979	2.81928	4.24952
2.09151	1.99288	2.0615	1.96811	4.82117	2.52042	3.18567	3.10101	2.34844	3.24202	2.16842	2.63741	1.96337	4.22497	3.03927	2.05891	2.42167	2.47044	3.03834	2.19052	2.20694	1.81618	2.40046	2.58042	2.53455	2.44039	3.41839	2.07773	1.84993	2.81405	4.27821
2.09142	1.99439	2.06538	1.96592	4.6595	2.52904	3.17897	3.11074	2.35356	3.27293	2.17273	2.64978	1.97267	4.22926	3.04392	2.06997	2.43666	2.4624	3.0092	2.1966	2.2247	1.81231	2.36471	2.58388	2.52607	2.44122	3.40781	2.06542	1.83783	2.80827	4.28696
2.09247	1.99039	2.06648	1.97111	4.53221	2.5248	3.19272	3.11796	2.3666	3.2907	2.17046	2.64181	1.98085	4.25363	3.0685	2.06382	2.44095	2.46313	2.94026	2.20584	2.21508	1.81605	2.34117	2.59215	2.53372	2.43646	3.39273	2.06456	1.83986	2.7932	4.29196
2.09551	1.98911	2.07859	1.97439	4.40418	2.5314	3.1868	3.11892	2.3546	3.31223	2.1825	2.64829	1.97067	4.28069	3.07583	2.06762	2.43016	2.46732	2.80968	2.2071	2.22521	1.8197	2.33977	2.60268	2.55211	2.42969	3.3982	2.07866	1.83584	2.7741	4.30868
2.09985	1.99507	2.08112	1.9768	4.3126	2.53549	3.18744	3.11044	2.35295	3.32614	2.18681	2.64238	1.97689	4.28242	3.07792	2.07323	2.4233	2.48898	2.76429	2.20387	2.21404	1.82055	2.33656	2.60058	2.55774	2.43486	3.41795	2.08036	1.83543	2.76134	4.30995
2.08883	2.00314	2.0783	1.97512	4.26472	2.5304	3.18833	3.09837	2.35928	3.36174	2.1876	2.63844	1.98787	4.28678	3.08754	2.08676	2.43421	2.49852	2.75324	2.20596	2.20758	1.82834	2.34762	2.60132	2.56746	2.4373	3.41401	2.09315	1.8362	2.76617	4.30726
2.08495	2.01091	2.06414	1.98222	4.17528	2.54095	3.18009	3.09119	2.35044	3.37488	2.19254	2.62968	1.98642	4.27291	3.1069	2.08557	2.4382	2.51434	2.75909	2.19554	2.19896	1.82813	2.33723	2.59764	2.63539	2.45046	3.41459	2.09817	1.84561	2.78892	4.31707
2.08275	2.00348	2.06218	1.9917	4.10952	2.53442	3.16532	3.05794	2.35161	3.36951	2.2007	2.59823	1.99514	4.27681	3.11263	2.09081	2.43354	2.49217	2.75605	2.20342	2.19071	1.82754	2.34295	2.58619	2.65501	2.45051	3.40202	2.10187	1.851	2.77682	4.32328
2.09167	2.003	2.06316	1.99621	4.05127	2.55216	3.132	3.04057	2.34819	3.39346	2.19806	2.58162	2.00067	4.28367	3.10319	2.10627	2.43963	2.46486	2.74925	2.22318	2.17548	1.83065	2.34751	2.5901	2.67582	2.43505	3.39063	2.10075	1.84511	2.75779	4.33668
2.09135	2.00634	2.06894	2.01428	3.94284	2.56361	3.11671	3.03774	2.34591	3.42525	2.19501	2.57478	2.00318	4.29305	3.09538	2.12528	2.41839	2.45547	2.75144	2.23277	2.17174	1.84019	2.33861	2.58526	2.67304	2.40909	3.39429	2.11684	1.84765	2.74789	4.35974
2.09051	2.01057	2.05799	2.02343	3.80249	2.57138	3.10672	3.02138	2.35148	3.45207	2.19517	2.55943	1.99623	4.30942	3.08809	2.14587	2.38588	2.42573	2.74335	2.25497	2.18671	1.85129	2.31432	2.59429	2.69266	2.39594	3.39728	2.11042	1.85902	2.73958	4.35886
2.08868	2.02048	2.06343	2.0218	3.68983	2.58615	3.10987	2.98399	2.3458	3.48576	2.19636	2.5654	1.99062	4.31075	3.08681	2.15267	2.37541	2.39569	2.71694	2.27935	2.18324	1.84739	2.31317	2.60217	2.70636	2.37023	3.39481	2.11375	1.87261	2.73393	4.33727
2.07533	2.01721	2.06201	2.01352	3.55648	2.60483	3.11208	2.96988	2.32961	3.51216	2.18251	2.54257	1.98938	4.30369	3.08544	2.16636	2.37207	2.36627	2.69698	2.35218	2.18655	1.85305	2.31699	2.60336	2.71188	2.3349	3.40426	2.10881	1.8728	2.73628	4.33033
2.08081	2.02132	2.0588	2.00433	3.40658	2.60055	3.0985	2.97454	2.33875	3.51735	2.1737	2.53643	1.9757	4.28419	3.09867	2.1576	2.37037	2.36071	2.68872	2.39164	2.18236	1.85916	2.32098	2.61824	2.71119	2.32648	3.3975	2.11247	1.88028	2.74474	4.29299
2.1072	2.02103	2.05884	2.00586	3.33092	2.60469	3.06253	2.96715	2.32329	3.53768	2.17063	2.54409	1.95677	4.29127	3.10583	2.16424	2.3742	2.36122	2.68575	2.42095	2.17293	1.86153	2.31649	2.6099	2.72888	2.31317	3.38136	2.12417	1.88167	2.74961	4.28012
2.11519	2.02151	2.05696	2.00688	3.30417	2.6143	3.03952	2.95367	2.30785	3.56089	2.17277	2.54514	1.96721	4.28483	3.10908	2.14882	2.37081	2.33172	2.6809	2.43874	2.17723	1.86126	2.31705	2.60551	2.73519	2.30338	3.35809	2.14465	1.87963	2.75989	4.30087
2.11291	2.02218	2.0632	2.01711	3.31275	2.61622	3.03973	2.95904	2.30262	3.58563	2.16788	2.53942	1.97973	4.2874	3.103	2.14122	2.36376	2.31971	2.67066	2.45201	2.1806	1.86589	2.32415	2.59687	2.73467	2.32192	3.34433	2.17047	1.88069	2.77215	4.3059
2.10943	2.03379	2.05644	2.01878	3.27461	2.59641	3.04587	2.96294	2.3032	3.61368	2.16803	2.53711	1.97827	4.30133	3.12142	2.13602	2.35646	2.30181	2.66269	2.46317	2.18215	1.86259	2.3158	2.58364	2.7506	2.32185	3.34564	2.18468	1.8847	2.78916	4.31808
2.11007	2.03116	2.05266	2.02644	3.24169	2.58446	3.05998	2.96337	2.30628	3.63538	2.16583	2.52953	1.98855	4.31555	3.14513	2.1421	2.35951	2.29678	2.66002	2.46511	2.18457	1.85287	2.31844	2.57727	2.75236	2.33322	3.32155	2.19374	1.89124	2.78556	4.35149
2.11654	2.04444	2.04482	2.03801	3.1761	2.57605	3.08135	2.94029	2.29394	3.67581	2.15991	2.52013	1.99717	4.31194	3.15944	2.16947	2.36262	2.27946	2.64872	2.46759	2.17486	1.84087	2.32166	2.57865	2.76151	2.33309	3.28458	2.20205	1.88381	2.77182	4.38169
2.11896	2.04298	2.03898	2.04839	3.06034	2.56879	3.09519	2.92667	2.28828	3.67498	2.16216	2.52034	2.00167	4.32762	3.16738	2.18052	2.35903	2.26676	2.64234	2.4713	2.18249	1.82759	2.34018	2.60031	2.77927	2.33932	3.24762	2.20086	1.8933	2.77424	4.40447
2.11707	2.04954	2.04525	2.04312	2.9666	2.57548	3.09428	2.92278	2.30623	3.67781	2.15391	2.50498	2.00943	4.3166	3.14901	2.18058	2.3586	2.26754	2.63724	2.47916	2.18169	1.82807	2.34559	2.61076	2.8154	2.33715	3.20817	2.20084	1.90127	2.78245	4.42867
2.10921	2.05308	2.04303	2.03537	2.91946	2.58407	3.09704	2.91774	2.30551	3.68313	2.14647	2.4972	2.0244	4.29623	3.14623	2.18629	2.36309	2.27802	2.64643	2.49136	2.18124	1.83138	2.34542	2.59848	2.83503	2.34747	3.18928	2.21452	1.9006	2.78628	4.44918
2.1128	2.04954	2.04007	2.03303	2.88143	2.58656	3.10924	2.90292	2.31397	3.68317	2.14813	2.47072	2.04259	4.30271	3.16015	2.18835	2.3585	2.29863	2.65695	2.51475	2.18783	1.84072	2.34341	2.59032	2.83958	2.34405	3.1857	2.22881	1.88961	2.79144	4.45666
2.11614	2.04299	2.04647	2.02763	2.88966	2.57644	3.10403	2.88489	2.31782	3.6857	2.14465	2.46835	2.04922	4.29918	3.18144	2.19734	2.35156	2.30074	2.66091	2.52682	2.18898	1.86296	2.33776	2.59343	2.8421	2.33344	3.18179	2.22142	1.89237	2.78715	4.44423
2.11992	2.03146	2.04691	2.0195	2.87676	2.57519	3.11301	2.88217	2.31175	3.69072	2.13033	2.47776	2.05754	4.29394	3.18435	2.20224	2.34503	2.31372	2.66913	2.55226	2.19239	1.86691	2.34626	2.59919	2.85414	2.32798	3.19379	2.21728	1.89388	2.78921	4.4464
2.1091	2.01108	2.05299	2.01725	2.85679	2.55803	3.13407	2.8751	2.28457	3.70976	2.12434	2.48331	2.06582	4.29891	3.18896	2.21897	2.32708	2.31819	2.65607	2.60071	2.1849	1.85601	2.36055	2.60391	2.86467	2.32405	3.18359	2.21632	1.88751	2.79583	4.44882
2.10459	1.99951	2.04305	2.01731	2.8529	2.54126	3.14704	2.86988	2.28943	3.72672	2.12679	2.48283	2.08539	4.29311	3.16855	2.22642	2.32614	2.311	2.61777	2.6227	2.17688	1.86173	2.34888	2.61268	2.86847	2.32138	3.17725	2.22202	1.89588	2.77952	4.43506
2.10089	2.01046	2.05633	2.00444	2.84234	2.52902	3.15548	2.85628	2.3086	3.73818	2.13803	2.47069	2.08568	4.29765	3.142	2.22749	2.3238	2.3158	2.60596	2.63927	2.17153	1.86803	2.33715	2.62428	2.86679	2.31418	3.16727	2.23838	1.89256	2.78325	4.42461
2.11025	2.01182	2.06024	2.00705	2.83	2.53087	3.1523	2.87128	2.33746	3.73605	2.13962	2.46677	2.09262	4.28825	3.13929	2.23242	2.31924	2.32333	2.53362	2.63944	2.16816	1.86766	2.31225	2.63168	2.87207	2.30305	3.15398	2.24196	1.88662	2.79765	4.45175
2.10986	1.99541	2.06063	2.00739	2.82216	2.54753	3.13978	2.88404	2.32379	3.75264	2.15018	2.46777	2.09097	4.28723	3.1446	2.24127	2.32275	2.32426	2.54704	2.64918	2.15949	1.8671	2.30698	2.63068	2.89168	2.28909	3.10464	2.24579	1.87875	2.79265	4.49886
2.10362	1.98319	2.05951	2.0078	2.80474	2.55908	3.13922	2.86929	2.31383	3.76097	2.14508	2.4706	2.1049	4.27144	3.13908	2.24059	2.3363	2.33138	2.60516	2.67024	2.16282	1.86179	2.30019	2.62885	2.90335	2.28256	3.00683	2.24076	1.89167	2.77567	4.53884
2.09736	1.96872	2.05932	2.01375	2.80796	2.54822	3.13325	2.83988	2.29661	3.75645	2.12959	2.47415	2.10497	4.2795	3.12553	2.24086	2.34452	2.33102	2.60478	2.66907	2.16341	1.86892	2.30365	2.61152	2.90786	2.27786	2.93764	2.24124	1.89373	2.77343	4.58034
2.09587	1.94701	2.04953	2.02148	2.7693	2.53317	3.12147	2.83059	2.2995	3.75082	2.12617	2.47089	2.09685	4.28611	3.14554	2.24636	2.34333	2.3313	2.64921	2.67718	2.1663	1.87663	2.30943	2.61234	2.93387	2.28079	2.89615	2.24972	1.88869	2.76893	4.64169
2.08272	1.94343	2.05386	2.01712	2.6999	2.51948	3.11686	2.82795	2.29948	3.73847	2.1404	2.44346	2.08725	4.28336	3.17589	2.24318	2.34828	2.3291	2.72344	2.68307	2.16777	1.8698	2.30673	2.59768	2.9601	2.28219	2.8832	2.25222	1.8941	2.75454	4.69774
2.08509	1.94688	2.0554	2.04472	2.65009	2.51241	3.1085	2.82956	2.29799	3.73402	2.12986	2.44611	2.09794	4.30505	3.19572	2.24788	2.35483	2.33186	2.81102	2.68889	2.17535	1.86932	2.29247	2.5954	2.96993	2.28752	2.87649	2.24448	1.89273	2.75295	4.73996
2.08865	1.952	2.05635	2.05369	2.66414	2.51593	3.12021	2.81055	2.30185	3.72664	2.11718	2.44234	2.11015	4.31073	3.21959	2.24537	2.36562	2.34121	2.90741	2.70383	2.18631	1.86826	2.28542	2.59693	2.97512	2.29136	2.8741	2.26406	1.89719	2.76108	4.7612
2.09694	1.96517	2.0601	2.05995	2.70422	2.50984	3.13305	2.79251	2.29414	3.75081	2.13912	2.4389	2.11757	4.33514	3.23334	2.24607	2.36692	2.36262	2.94173	2.74222	2.19147	1.87724	2.28779	2.60367	2.98769	2.29839	2.85225	2.26397	1.89771	2.78022	4.79115
2.09568	1.96725	2.05396	2.06342	2.78392	2.51469	3.13919	2.79032	2.29778	3.7686	2.16625	2.43485	2.12647	4.33878	3.23854	2.24411	2.36582	2.35677	2.95543	2.7665	2.20065	1.88724	2.29854	2.5879	3.00633	2.28114	2.83635	2.27461	1.90388	2.79076	4.8182
2.08917	1.9653	2.05062	2.05629	2.86628	2.54277	3.15469	2.80519	2.29718	3.77544	2.159	2.44344	2.14314	4.34164	3.24952	2.25129	2.36286	2.33612	3.04651	2.7811	2.19585	1.89939	2.33303	2.60368	3.00356	2.27327	2.84825	2.28305	1.91973	2.79373	4.8582
2.08581	1.95842	2.0356	2.05675	2.94619	2.55251	3.15769	2.81746	2.29427	3.78168	2.15272	2.44143	2.1487	4.35226	3.25382	2.24324	2.35554	2.33449	3.22416	2.79519	2.18383	1.9015	2.34254	2.60586	3.00161	2.27242	2.85618	2.2891	1.92728	2.83291	4.92945
2.08705	1.96233	2.05059	2.04774	2.97694	2.55298	3.14415	2.82942	2.3092	3.7862	2.15671	2.43876	2.15583	4.39007	3.28248	2.24971	2.34779	2.32359	3.28944	2.80438	2.1867	1.90371	2.34572	2.59811	3.01006	2.26108	2.84504	2.29178	1.92514	2.85239	5.07618
2.08745	1.95816	2.05065	2.04643	2.9789	2.55367	3.1241	2.83623	2.322	3.79166	2.158	2.43618	2.15298	4.40728	3.28087	2.25964	2.3503	2.32061	3.30108	2.81623	2.18449	1.89402	2.34502	2.59493	3.01872	2.2517	2.82901	2.31911	1.922	2.85347	5.19126
2.09021	1.96125	2.05976	2.04693	2.99787	2.52988	3.09479	2.84899	2.32572	3.78773	2.15732	2.46236	2.1497	4.4066	3.29194	2.27088	2.32582	2.34078	3.32984	2.82636	2.17582	1.89547	2.35952	2.60034	3.01147	2.24845	2.82327	2.3263	1.93399	2.87506	5.24658
2.10227	1.95507	2.06001	2.05212	3.05235	2.5384	3.082	2.89078	2.33528	3.80426	2.15395	2.45928	2.14732	4.39152	3.31223	2.26819	2.32076	2.34212	3.36292	2.82735	2.16957	1.89933	2.37847	2.59675	2.99669	2.24683	2.83307	2.33433	1.94346	2.87175	5.3914
2.10411	1.96235	2.06474	2.05318	3.11043	2.55048	3.07821	2.9088	2.33596	3.8087	2.13745	2.46666	2.14312	4.3969	3.3277	2.26662	2.32064	2.36583	3.37909	2.84732	2.171	1.9034	2.39305	2.59529	2.98824	2.24615	2.7802	2.33026	1.94772	2.86149	5.59478
2.0999	1.95672	2.0696	2.05799	3.14448	2.54953	3.0688	2.91708	2.35036	3.81784	2.13004	2.47496	2.14145	4.39939	3.327	2.26396	2.30586	2.38373	3.39504	2.84459	2.18015	1.91658	2.40709	2.61025	2.97483	2.23489	2.71111	2.3442	1.94933	2.86715	5.73921
2.09385	1.95966	2.06872	2.0413	3.19805	2.56053	3.0579	2.92994	2.36189	3.82803	2.13272	2.4657	2.14798	4.38144	3.33413	2.26392	2.28593	2.38848	3.39004	2.85528	2.17845	1.91377	2.42544	2.62005	2.967	2.2269	2.66997	2.34852	1.94847	2.8855	5.81384
2.0895	1.96487	2.06877	2.02898	3.30387	2.57081	3.04029	2.94192	2.36586	3.8154	2.13127	2.45577	2.13872	4.37814	3.33083	2.25318	2.29283	2.39039	3.38601	2.86596	2.18753	1.91221	2.43312	2.62219	2.96637	2.23348	2.68171	2.35886	1.95575	2.91453	5.98939
2.08411	1.96343	2.10198	2.02206	3.4814	2.57137	3.02197	2.94762	2.37869	3.80446	2.12609	2.45097	2.1358	4.37358	3.3644	2.26308	2.29385	2.39148	3.40244	2.87648	2.19116	1.90459	2.44578	2.62278	2.94149	2.23412	2.7357	2.35784	1.96061	2.93536	6.20319
2.08188	1.95933	2.10929	2.0312	3.80448	2.57088	3.03756	2.94682	2.37845	3.78762	2.13682	2.46422	2.1386	4.38326	3.40112	2.27231	2.2887	2.40237	3.42943	2.87442	2.19267	1.90836	2.45105	2.62	2.92268	2.23194	2.78348	2.35444	1.96634	2.96178	6.43783
2.08993	1.95641	2.11253	2.04509	4.11368	2.57045	3.0929	2.95262	2.38	3.78195	2.14164	2.47554	2.14923	4.38653	3.41559	2.28344	2.29982	2.42937	3.47294	2.88671	2.19183	1.91338	2.45628	2.62709	2.92168	2.22226	2.77288	2.35672	1.97247	3.03773	6.58993
2.11122	1.93676	2.11112	2.05492	4.22869	2.56802	3.12403	2.9529	2.37864	3.80215	2.15171	2.46963	2.14935	4.39962	3.42254	2.27974	2.29692	2.44673	3.53285	2.89085	2.19283	1.91651	2.46162	2.64359	2.92816	2.21475	2.77136	2.36362	1.99115	3.09108	6.66422
2.11567	1.93765	2.11274	2.07217	4.29744	2.58365	3.16623	2.95146	2.37884	3.78797	2.14909	2.4771	2.15302	4.43591	3.42818	2.28054	2.28917	2.44302	3.55646	2.90323	2.19916	1.92299	2.47613	2.64307	2.93456	2.21823	2.78587	2.36802	1.98369	3.08913	6.77148
2.11857	1.94921	2.12281	2.0722	4.43252	2.58665	3.19901	2.92854	2.37763	3.78245	2.15325	2.48072	2.15037	4.50081	3.44918	2.27576	2.27631	2.43192	3.58704	2.92339	2.19974	1.93452	2.50521	2.64973	2.92605	2.21408	2.85336	2.38347	1.97936	3.10659	6.86068
2.11598	1.95728	2.15448	2.08387	4.55873	2.56016	3.21988	2.91734	2.37708	3.8016	2.15091	2.4971	2.14069	4.54081	3.46883	2.28695	2.26704	2.44366	3.60391	2.9243	2.19502	1.94495	2.51554	2.66305	2.93161	2.2027	2.92779	2.38325	1.9821	3.13034	6.99311
2.11502	1.95931	2.17276	2.08436	4.62505	2.55598	3.22396	2.91454	2.38916	3.79477	2.15271	2.50407	2.1426	4.56551	3.47546	2.28508	2.26772	2.44789	3.62392	2.92196	2.19031	1.95153	2.52784	2.67032	2.92469	2.20113	2.96938	2.38689	1.97308	3.1617	7.19277
2.12113	1.95961	2.17915	2.09197	4.72734	2.56143	3.21818	2.92998	2.39117	3.77979	2.15149	2.47605	2.16146	4.56064	3.46504	2.28952	2.27826	2.45294	3.6361	2.91878	2.17919	1.96768	2.53396	2.66184	2.92564	2.20089	2.98689	2.39152	1.97253	3.18144	7.30045
2.11223	1.96063	2.21693	2.09215	4.88093	2.57182	3.19194	2.94566	2.40112	3.76814	2.15376	2.46533	2.18667	4.55865	3.46278	2.2884	2.27679	2.46974	3.65641	2.91646	2.181	1.97259	2.54252	2.65516	2.94262	2.20884	3.02357	2.40796	1.96935	3.2087	7.46876
2.10175	1.95542	2.23778	2.09176	4.92403	2.58593	3.18927	2.98692	2.39141	3.76103	2.15926	2.46265	2.1968	4.58055	3.4737	2.27967	2.26242	2.48236	3.66518	2.92126	2.19425	1.98023	2.5541	2.66585	2.95456	2.2023	3.03676	2.41715	1.96259	3.22168	7.75218
2.10517	1.95335	2.24655	2.08786	4.95635	2.58864	3.17845	3.02382	2.39565	3.74603	2.15725	2.46228	2.19477	4.62958	3.47157	2.27076	2.25973	2.48578	3.68331	2.93006	2.20209	1.98181	2.56634	2.65822	2.94571	2.21346	3.04592	2.43223	1.96548	3.26158	8.01336
2.11317	1.9733	2.26022	2.08077	4.98618	2.6021	3.18201	3.03202	2.38991	3.73799	2.14787	2.47217	2.19735	4.65713	3.45296	2.27794	2.2617	2.50137	3.67634	2.95644	2.1924	1.97564	2.58646	2.6374	2.95724	2.21396	3.05976	2.44029	1.96468	3.31428	8.21953
2.11562	1.96875	2.26664	2.07569	5.02872	2.60575	3.17714	3.00575	2.38646	3.71428	2.14597	2.47972	2.20723	4.65866	3.45638	2.2784	2.2389	2.51934	3.70342	2.97235	2.17126	1.98453	2.60201	2.63342	2.97819	2.2042	3.06227	2.44164	1.97203	3.39077	8.4184
2.12686	1.97982	2.28457	2.06189	5.18293	2.60745	3.16397	3.01109	2.38616	3.69881	2.14527	2.4844	2.20671	4.66082	3.46967	2.28403	2.22894	2.53039	3.72379	2.98518	2.15705	1.98736	2.61268	2.64353	2.98733	2.19764	3.07589	2.44213	1.97826	3.45977	8.65932
2.13801	1.97613	2.29997	2.06864	5.51667	2.60679	3.13591	2.99437	2.37884	3.69648	2.13615	2.49466	2.21188	4.68123	3.49314	2.28405	2.21692	2.53072	3.75182	2.98948	2.16649	1.98979	2.61794	2.68204	2.98802	2.20004	3.1167	2.44695	1.98421	3.50762	8.93075
2.13111	1.97331	2.30693	2.08079	5.78975	2.60097	3.13832	2.97972	2.39785	3.6966	2.13648	2.51475	2.22084	4.6951	3.49868	2.29899	2.20939	2.55122	3.76134	3.01018	2.17229	1.99909	2.62147	2.70528	2.97861	2.20151	3.15609	2.44617	1.98062	3.53518	9.0702
2.15204	1.97221	2.32305	2.07926	5.89242	2.60141	3.14631	2.98197	2.40236	3.69997	2.1331	2.5358	2.22325	4.69801	3.47309	2.30432	2.20163	2.54802	3.77574	3.02247	2.17869	2.0048	2.61591	2.72461	2.95438	2.20054	3.18294	2.45003	1.97844	3.55566	9.26335
2.16684	1.98021	2.33372	2.07633	5.93815	2.59495	3.16495	2.98408	2.4201	3.70929	2.14911	2.52702	2.22619	4.67254	3.47826	2.30384	2.1844	2.54841	3.8009	3.01675	2.17213	2.0072	2.61599	2.75286	2.92427	2.19933	3.2286	2.45911	1.97733	3.58648	9.5636
2.18073	1.98887	2.35837	2.06364	6.01724	2.59671	3.15477	2.99845	2.4269	3.72631	2.16659	2.53092	2.24857	4.65108	3.46315	2.30592	2.17472	2.54002	3.81741	3.02114	2.17952	2.01383	2.62093	2.77278	2.93926	2.19275	3.27426	2.46172	1.98412	3.63482	9.96587
2.18479	1.98568	2.38315	2.05507	6.10859	2.59408	3.16091	3.01902	2.42542	3.74427	2.17427	2.53708	2.26661	4.64104	3.43019	2.29921	2.17396	2.53122	3.82833	3.02988	2.18138	2.0303	2.63981	2.79233	2.94216	2.19088	3.29639	2.48451	1.99026	3.6659	10.2365
2.18537	1.98591	2.3895	2.05293	6.15421	2.60081	3.18204	3.02716	2.42844	3.74206	2.16834	2.56001	2.27269	4.62949	3.42233	2.28847	2.16693	2.52325	3.8321	3.04605	2.19238	2.03438	2.64856	2.7962	2.94317	2.18462	3.30817	2.51931	1.99623	3.66653	10.423
2.1999	1.97845	2.39166	2.05205	6.20598	2.60934	3.21827	3.02558	2.4286	3.7282	2.15999	2.57912	2.28363	4.60888	3.42063	2.28577	2.16101	2.54226	3.83778	3.04948	2.19453	2.03237	2.65347	2.79848	2.94216	2.20065	3.33019	2.52197	1.99893	3.66856	10.5937
2.21832	1.98405	2.38954	2.06315	6.25911	2.59478	3.26726	3.04053	2.42969	3.71895	2.16349	2.59438	2.33014	4.59985	3.39692	2.28527	2.14225	2.58583	3.84382	3.04629	2.2008	2.03814	2.66374	2.80393	2.94648	2.20369	3.38374	2.52895	1.99877	3.68544	10.838
2.21359	1.98538	2.3961	2.07497	6.29886	2.59766	3.29395	3.0693	2.43517	3.69952	2.17219	2.59499	2.34141	4.60982	3.37105	2.28259	2.12409	2.59799	3.85159	3.05531	2.21335	2.03482	2.65994	2.81585	2.95675	2.21035	3.48039	2.55841	1.99329	3.6858	10.9004
2.22434	1.99209	2.42029	2.08493	6.36285	2.58887	3.34354	3.10919	2.43852	3.68914	2.18321	2.60329	2.35286	4.65318	3.36427	2.27366	2.12633	2.61574	3.88006	3.06745	2.20865	2.02638	2.64975	2.81485	2.94437	2.2112	3.56999	2.57983	2.00382	3.68964	10.9791
2.21602	1.99046	2.43198	2.07862	6.4677	2.5749	3.36935	3.14862	2.43653	3.64571	2.19937	2.60819	2.39732	4.66844	3.36188	2.26988	2.13072	2.63453	3.91446	3.08105	2.21453	2.01886	2.65411	2.82615	2.91711	2.20532	3.5968	2.61502	2.00852	3.69816	11.1756
2.21424	1.98502	2.44274	2.06852	6.54685	2.5708	3.38588	3.15834	2.42928	3.62346	2.22636	2.6189	2.43191	4.67119	3.35803	2.25961	2.12206	2.64949	3.93865	3.08597	2.22303	2.01345	2.67014	2.83341	2.93244	2.20196	3.6124	2.62031	2.0107	3.69636	11.4259
2.22009	1.9995	2.45021	2.06128	6.57289	2.55867	3.38711	3.16752	2.41762	3.61127	2.23998	2.63649	2.44662	4.67748	3.36913	2.25282	2.12637	2.65689	3.93719	3.08662	2.22515	2.01455	2.6804	2.82647	2.93037	2.19834	3.66601	2.64951	2.01249	3.7036	11.6239
2.22796	2.00052	2.45251	2.05818	6.60501	2.55198	3.40856	3.18248	2.42122	3.60017	2.23649	2.63377	2.45822	4.68878	3.3627	2.26232	2.12651	2.66279	3.93868	3.07651	2.23356	2.03047	2.68428	2.83272	2.92677	2.2165	3.72085	2.70162	2.00608	3.72255	11.7398
2.23588	2.00255	2.45888	2.05763	6.70718	2.55583	3.43603	3.17456	2.42896	3.59457	2.24089	2.64431	2.46582	4.68996	3.35487	2.26528	2.12602	2.67022	3.95315	3.04935	2.25215	2.03571	2.69792	2.83754	2.92961	2.22801	3.75593	2.736	2.01719	3.74687	11.9358
2.23098	2.06339	2.46442	2.05564	6.82233	2.55507	3.48365	3.16934	2.43102	3.5899	2.24311	2.65469	2.45483	4.69454	3.33361	2.25502	2.12471	2.67498	3.96812	3.01173	2.25924	2.03653	2.68991	2.84481	2.9295	2.2176	3.78351	2.77484	2.01071	3.76853	12.2135
2.23393	2.09453	2.46751	2.06446	6.96053	2.55881	3.51563	3.16798	2.42449	3.58405	2.25636	2.66438	2.46259	4.69315	3.34246	2.23293	2.11884	2.68826	3.98697	2.99342	2.2662	2.03792	2.68689	2.84002	2.92472	2.21289	3.82419	2.82008	2.00481	3.79252	12.4438
2.23163	2.08904	2.48534	2.06807	7.13778	2.55258	3.52523	3.16352	2.42263	3.5769	2.26613	2.67045	2.45616	4.68987	3.35448	2.2286	2.11635	2.70374	3.98922	2.97765	2.27448	2.0327	2.67827	2.83701	2.92057	2.2133	3.85257	2.83968	2.01631	3.79124	12.5998
2.2243	2.0928	2.49057	2.0689	7.38502	2.54457	3.51402	3.1659	2.4059	3.53236	2.27769	2.67991	2.46823	4.70176	3.3693	2.22148	2.11073	2.73637	4.00042	2.96731	2.27167	2.03572	2.66856	2.84579	2.90644	2.22094	3.86463	2.8412	2.02537	3.80958	12.7661
2.23579	2.14861	2.50981	2.07559	7.63161	2.55232	3.51843	3.16816	2.40716	3.49976	2.28882	2.68672	2.47213	4.73409	3.3729	2.22197	2.10897	2.7455	4.01072	2.95592	2.26187	2.04165	2.66054	2.85603	2.9111	2.22111	3.89919	2.83717	2.01671	3.83066	13.0201
2.24304	2.184	2.51383	2.08685	7.82102	2.56652	3.51762	3.16878	2.40205	3.46597	2.28119	2.69222	2.4701	4.72738	3.37932	2.21286	2.11447	2.75604	4.01715	2.95192	2.26807	2.04462	2.65985	2.8763	2.91358	2.22701	3.93861	2.82891	2.00817	3.84468	13.3441
2.24439	2.20066	2.51125	2.09194	7.95351	2.56695	3.51454	3.16647	2.40169	3.44055	2.28898	2.69096	2.47808	4.73815	3.3679	2.20334	2.12307	2.76223	4.01451	2.96114	2.27205	2.04681	2.66413	2.88664	2.91122	2.20864	4.00269	2.84192	2.00423	3.86986	13.5139
2.25044	2.20299	2.51321	2.11264	8.12886	2.57449	3.52149	3.17361	2.39184	3.42457	2.28319	2.69333	2.50744	4.73448	3.34495	2.19659	2.1282	2.76592	4.03514	2.98027	2.27482	2.04329	2.67143	2.88493	2.93116	2.20726	4.06542	2.84685	2.00429	3.92352	13.661
2.25644	2.21001	2.50917	2.12679	8.34395	2.5901	3.52775	3.18116	2.38963	3.40284	2.27919	2.68729	2.51666	4.74144	3.33223	2.18565	2.13826	2.80945	4.07687	2.99122	2.28183	2.04152	2.6792	2.87683	2.96386	2.21163	4.07612	2.87124	2.00741	3.97829	13.8765
2.26156	2.21121	2.50643	2.13468	8.53074	2.60937	3.53374	3.18113	2.37645	3.38495	2.28981	2.67613	2.52095	4.76274	3.32857	2.18098	2.13654	2.82384	4.0828	2.99213	2.29394	2.05071	2.68196	2.85714	2.95717	2.22248	4.0897	2.91431	2.00724	4.00553	13.9988
2.25513	2.2113	2.52659	2.14094	8.65325	2.62966	3.5424	3.17822	2.35964	3.3681	2.29145	2.67023	2.52612	4.79005	3.32653	2.18223	2.12872	2.83483	4.08565	2.99092	2.3022	2.04856	2.69239	2.84913	2.92524	2.25565	4.1168	2.9402	2.0007	4.04697	14.1458
2.25514	2.19956	2.52635	2.14079	8.86222	2.64423	3.57854	3.17018	2.3524	3.35167	2.29551	2.68304	2.5319	4.85238	3.32916	2.18891	2.13688	2.86966	4.09139	2.97773	2.30091	2.04882	2.71056	2.84301	2.92538	2.28581	4.12513	2.97026	1.99494	4.10438	14.2984
2.26434	2.19711	2.5209	2.1243	9.18515	2.65195	3.6277	3.17942	2.3388	3.31172	2.30393	2.6707	2.544	4.9297	3.33376	2.17367	2.13229	2.8809	4.0923	2.96489	2.29684	2.05089	2.70512	2.84359	2.93933	2.31437	4.13783	3.01443	1.99712	4.14625	14.4598
2.28006	2.19759	2.5263	2.13792	9.49371	2.66039	3.63173	3.18216	2.33621	3.26339	2.30193	2.67209	2.55285	5.00961	3.31971	2.16331	2.13188	2.90637	4.0908	2.96182	2.3057	2.03595	2.70156	2.86808	2.95721	2.33814	4.14339	3.0386	2.00124	4.15987	14.6996
2.27751	2.19652	2.52661	2.15216	9.81539	2.68575	3.62813	3.18859	2.3348	3.22855	2.28771	2.67743	2.55229	5.05447	3.31283	2.15309	2.12584	2.9205	4.09038	2.93551	2.30813	2.03915	2.70938	2.91597	2.96763	2.35047	4.17537	3.0758	2.01241	4.17914	14.8959
2.2872	2.19404	2.51671	2.17375	10.1472	2.68092	3.63648	3.19044	2.32906	3.21566	2.28781	2.69138	2.55955	5.06733	3.30812	2.14508	2.12854	2.93087	4.05353	2.9109	2.30513	2.04284	2.71363	2.95228	2.97379	2.35785	4.19661	3.08456	2.00876	4.20466	15.0006
2.30667	2.19346	2.51402	2.19652	10.5052	2.67453	3.6446	3.20286	2.33359	3.21147	2.2835	2.69951	2.58303	5.09547	3.30915	2.13891	2.12958	2.9219	4.00064	2.88904	2.30218	2.04337	2.7221	2.9533	3.0464	2.36992	4.24628	3.08374	1.99972	4.23007	15.0498
2.30628	2.19505	2.508	2.18639	10.9906	2.67052	3.67961	3.21173	2.32309	3.1972	2.261	2.71246	2.60691	5.11726	3.30971	2.14403	2.13026	2.93969	3.9393	2.87365	2.29714	2.04827	2.74805	2.95226	3.0755	2.36951	4.32816	3.0976	2.00462	4.25323	15.1791
2.30764	2.21256	2.50563	2.19528	11.5492	2.67799	3.72027	3.21468	2.33024	3.19478	2.26161	2.71052	2.62989	5.20122	3.31502	2.13985	2.13246	2.9496	3.87833	2.87184	2.29343	2.05334	2.76335	2.94628	3.11578	2.37906	4.35846	3.10293	1.99549	4.27114	15.3209
2.31926	2.20517	2.52262	2.20937	12.1145	2.68677	3.78529	3.2036	2.33632	3.19406	2.26563	2.7043	2.65125	5.27575	3.31643	2.13115	2.13082	2.95209	3.87013	2.85846	2.293	2.05764	2.76975	2.93974	3.12077	2.38225	4.36549	3.12615	1.99937	4.28697	15.4261
2.32152	2.20426	2.52863	2.20728	12.6063	2.70095	3.81501	3.20035	2.33558	3.16662	2.26842	2.69399	2.66281	5.31464	3.29029	2.13003	2.14761	2.97053	3.8633	2.84866	2.29556	2.05489	2.77757	2.93936	3.11998	2.37396	4.38333	3.14887	2.01203	4.29956	15.6134
2.32661	2.20257	2.52144	2.20976	13.1003	2.71113	3.85521	3.20997	2.33291	3.14946	2.27838	2.69383	2.68815	5.34134	3.27571	2.1366	2.1571	3.00452	3.74864	2.85494	2.2944	2.04234	2.78695	2.94619	3.14389	2.37063	4.4312	3.18525	2.02425	4.35036	15.9397
2.32181	2.21272	2.51864	2.22214	13.4668	2.71832	3.8954	3.21026	2.31808	3.11731	2.28543	2.69814	2.69017	5.39024	3.28053	2.14703	2.16071	3.02108	3.62384	2.85692	2.29429	2.05057	2.77739	2.93968	3.16279	2.37735	4.47507	3.25426	2.01615	4.38225	16.1487
2.3156	2.22274	2.5209	2.23691	13.6304	2.72588	3.99157	3.17684	2.30138	3.11424	2.27547	2.69666	2.67299	5.43697	3.29817	2.14504	2.14159	3.02675	3.57733	2.85253	2.29344	2.04616	2.76608	2.9512	3.22767	2.38079	4.53385	3.26851	2.00834	4.42784	16.233
2.32765	2.23039	2.51517	2.25652	13.7252	2.7327	4.06956	3.14943	2.2999	3.09615	2.26269	2.70036	2.67593	5.43821	3.29474	2.15905	2.13946	3.04262	3.53899	2.84731	2.27896	2.04273	2.75375	2.96162	3.2506	2.38058	4.59641	3.28588	1.9994	4.48388	16.368
2.34435	2.23319	2.51679	2.27343	13.8627	2.7326	4.12068	3.14479	2.29725	3.03795	2.25906	2.68996	2.68311	5.4467	3.30446	2.15237	2.14187	3.06141	3.50731	2.85464	2.27558	2.02921	2.76365	2.97766	3.26718	2.39195	4.62648	3.29169	1.99793	4.51972	16.5028
2.37454	2.24374	2.52947	2.28834	14.0571	2.71831	4.13939	3.14767	2.28343	3.04487	2.26163	2.69296	2.70547	5.45681	3.28636	2.13579	2.13001	3.07218	3.54036	2.83592	2.27204	2.02821	2.77809	2.99228	3.31251	2.40716	4.67354	3.28488	1.99915	4.68772	16.5762
2.38253	2.2418	2.52558	2.29078	14.2471	2.72078	4.15105	3.14625	2.28176	3.05294	2.26722	2.6854	2.74953	5.48697	3.26565	2.12525	2.13276	3.0581	3.59953	2.82055	2.25916	2.0358	2.79095	2.99474	3.33383	2.40694	4.71404	3.29131	2.00372	4.81851	16.6548
2.38515	2.22828	2.53925	2.30789	14.4126	2.73679	4.19161	3.13312	2.27623	3.06677	2.26769	2.68846	2.80024	5.51671	3.23796	2.11813	2.12246	3.05446	3.59897	2.80007	2.25688	2.05158	2.79982	2.99444	3.35568	2.41434	4.73047	3.30842	2.00703	4.84404	16.8416
2.38675	2.22779	2.55003	2.31573	14.6922	2.74813	4.22825	3.13684	2.28132	3.07571	2.27206	2.67953	2.83023	5.52148	3.22357	2.10865	2.11031	3.03622	3.62023	2.79007	2.27177	2.07288	2.8008	3.01859	3.44712	2.41817	4.72781	3.33228	2.01683	4.87878	16.9921
2.38392	2.2189	2.54725	2.3234	15.0733	2.74961	4.25853	3.13469	2.27596	3.07664	2.26945	2.67358	2.85552	5.49842	3.24312	2.10614	2.11953	3.02951	3.63876	2.7795	2.28328	2.07582	2.80475	3.02682	3.46468	2.42445	4.75426	3.33108	2.02195	4.95405	17.095
2.39218	2.21095	2.54605	2.32191	15.3719	2.75221	4.30234	3.11919	2.25108	3.07868	2.28819	2.66067	2.87122	5.47714	3.24416	2.10108	2.13861	3.02513	3.65765	2.77548	2.27202	2.08095	2.79885	3.00816	3.4674	2.41723	4.80952	3.33375	2.0095	5.06643	17.135
2.39967	2.20664	2.54231	2.31523	15.5509	2.75382	4.35782	3.10774	2.255	3.06221	2.29105	2.65427	2.89407	5.47499	3.24287	2.09924	2.15105	3.02507	3.684	2.77797	2.27544	2.08554	2.79825	3.0189	3.50645	2.41456	4.86474	3.35364	2.0101	5.1737	17.1464
2.41775	2.21264	2.53948	2.30511	15.7535	2.7602	4.41241	3.09467	2.26133	3.04778	2.29413	2.65915	2.8964	5.49467	3.25376	2.09532	2.15611	3.04478	3.62816	2.77694	2.27463	2.08009	2.77976	3.02676	3.55266	2.41976	4.89292	3.36651	2.01277	5.26915	17.2346
2.42416	2.22168	2.53908	2.30756	16.0106	2.75347	4.43208	3.0963	2.27243	3.05896	2.29149	2.64672	2.93289	5.48894	3.2391	2.0974	2.16683	3.06565	3.58822	2.75206	2.26951	2.08194	2.76179	3.03694	3.58188	2.42587	4.97301	3.38097	2.02143	5.31227	17.3549
2.44875	2.22515	2.52245	2.31513	16.1963	2.74333	4.42145	3.0764	2.27793	3.04721	2.27748	2.65061	2.97904	5.49931	3.21453	2.09798	2.19971	3.07199	3.64407	2.73519	2.26866	2.08899	2.74866	3.03533	3.61905	2.43914	5.08327	3.40491	2.02869	5.37351	17.4259
2.46344	2.22969	2.51915	2.31728	16.3379	2.74096	4.41984	3.05311	2.27451	3.03658	2.26323	2.65636	3.01137	5.50527	3.17548	2.08594	2.22203	3.09725	3.67099	2.72673	2.27028	2.09489	2.73167	3.04196	3.66187	2.42911	5.20024	3.4208	2.02622	5.44032	17.44
2.486	2.22406	2.51922	2.31432	16.465	2.75083	4.4658	3.04505	2.26921	3.03972	2.2633	2.64243	3.05279	5.50006	3.17298	2.07239	2.23143	3.12714	3.80018	2.72762	2.27402	2.10781	2.7405	3.05012	3.72252	2.42944	5.23183	3.43656	2.02827	5.52775	17.3987
2.50042	2.22059	2.52747	2.31504	16.6446	2.76603	4.54344	3.04152	2.25933	3.0293	2.25534	2.63634	3.10318	5.50131	3.1587	2.07072	2.23941	3.13379	3.84576	2.72507	2.27202	2.11918	2.72412	3.06423	3.78191	2.43458	5.24011	3.45806	2.03683	5.56631	17.2791
2.52043	2.23949	2.52408	2.33075	16.7455	2.77322	4.61976	3.03423	2.26902	3.02095	2.25137	2.63754	3.14229	5.52631	3.14986	2.06533	2.23951	3.14399	3.88951	2.72191	2.26132	2.11664	2.71906	3.06289	3.82822	2.43688	5.2763	3.47096	2.01863	5.60832	17.1959
2.56744	2.2368	2.5357	2.35956	16.7861	2.78859	4.657	3.01843	2.26813	3.00613	2.24973	2.63019	3.20557	5.53721	3.153	2.06465	2.23664	3.14299	3.99435	2.71681	2.24785	2.11036	2.72306	3.0672	3.86345	2.46301	5.35624	3.48231	2.01896	5.68426	17.1974
2.60925	2.22725	2.53214	2.36188	16.8196	2.81791	4.70406	2.98934	2.26422	3.01431	2.2524	2.62733	3.26583	5.54282	3.14788	2.0771	2.25184	3.15684	4.09112	2.71759	2.23581	2.1042	2.70614	3.07332	3.91357	2.48321	5.41444	3.48668	2.02027	5.86782	17.229
2.63291	2.22088	2.51149	2.36677	16.8629	2.82005	4.74512	2.95129	2.25424	3.01325	2.25752	2.60358	3.31923	5.53868	3.16328	2.09364	2.27565	3.16297	4.16642	2.7108	2.22895	2.09561	2.69567	3.07917	3.96696	2.49746	5.45973	3.48581	2.01608	5.96635	17.3261
2.63872	2.22261	2.49943	2.35906	16.9528	2.83964	4.78415	2.92672	2.2528	3.00979	2.25777	2.60347	3.36979	5.50587	3.18052	2.09171	2.28105	3.17178	4.20706	2.70268	2.23878	2.10665	2.68278	3.08374	4.01893	2.52258	5.48374	3.49175	2.0128	6.11959	17.371
2.63928	2.23698	2.48491	2.35531	17.0864	2.88403	4.7929	2.90394	2.25205	3.00735	2.24922	2.59705	3.49209	5.52693	3.18827	2.08826	2.28104	3.18197	4.24378	2.70437	2.24141	2.12233	2.67252	3.10637	4.13261	2.52461	5.48821	3.50386	2.02354	6.25443	17.334
2.6377	2.23445	2.46294	2.34883	17.2621	2.91773	4.80335	2.89493	2.23719	3.00315	2.24976	2.59671	3.54633	5.52081	3.19262	2.0753	2.28247	3.16821	4.32389	2.70245	2.24729	2.12175	2.68466	3.15426	4.26382	2.53889	5.4803	3.52455	2.02736	6.3119	17.3125
2.64158	2.2317	2.47014	2.34947	17.4784	2.92126	4.83685	2.89677	2.23016	3.00092	2.25073	2.59614	3.56926	5.55621	3.20289	2.06838	2.30869	3.16768	4.46666	2.7009	2.25196	2.11147	2.69823	3.15587	4.36671	2.53696	5.46449	3.53662	2.023	6.38944	17.311
2.65337	2.23416	2.48621	2.35363	17.6624	2.92813	4.88123	2.88994	2.2294	3.01261	2.25398	2.57971	3.56979	5.58969	3.19899	2.05545	2.32358	3.16892	4.69204	2.7105	2.2498	2.12722	2.67857	3.15646	4.40161	2.54305	5.44294	3.54584	2.02955	6.48212	17.2504
2.69831	2.23923	2.48592	2.38	17.8152	2.94621	4.95158	2.88508	2.21474	3.03391	2.24796	2.57666	3.58564	5.59488	3.19684	2.05738	2.34593	3.17391	4.87926	2.70796	2.24846	2.14128	2.66803	3.14501	4.42467	2.54917	5.49768	3.53682	2.02968	6.55177	17.2107
2.75752	2.24017	2.47109	2.39638	17.8907	2.98568	5.00323	2.88503	2.19667	3.03205	2.25597	2.55816	3.60136	5.59242	3.19078	2.06206	2.36243	3.16613	4.95598	2.70818	2.25665	2.14942	2.66793	3.14625	4.42295	2.53478	5.54574	3.56799	2.04621	6.58991	17.2187
2.81793	2.25223	2.46911	2.40615	17.8457	3.01995	5.03368	2.85829	2.19939	3.02965	2.24522	2.53611	3.61698	5.59674	3.18973	2.07232	2.3918	3.17147	5.08173	2.68238	2.25507	2.17277	2.67575	3.16873	4.41462	2.54386	5.58967	3.57371	2.05313	6.61555	17.2575
2.88979	2.25776	2.46957	2.40423	17.7222	3.05078	5.05358	2.84184	2.1804	3.03039	2.23775	2.52364	3.63377	5.58609	3.18251	2.07982	2.41537	3.18288	5.24392	2.67887	2.24521	2.18274	2.66229	3.19622	4.43764	2.556	5.60838	3.57681	2.0511	6.70345	17.2567
2.92668	2.26493	2.45078	2.40483	17.7752	3.06094	5.10894	2.86141	2.16918	3.02352	2.24291	2.52769	3.63146	5.58418	3.19082	2.08443	2.43566	3.18748	5.33417	2.67145	2.22686	2.17845	2.66275	3.20991	4.45756	2.56872	5.63085	3.58316	2.05873	6.87759	17.2006
2.96871	2.27514	2.44655	2.40006	17.9671	3.06704	5.2012	2.86366	2.16974	3.02205	2.24278	2.52674	3.64288	5.58225	3.19129	2.0832	2.48352	3.20624	5.39203	2.66261	2.21625	2.1774	2.66678	3.22457	4.47309	2.59944	5.65524	3.59402	2.05733	7.08508	17.1271
2.9928	2.26407	2.44127	2.39062	18.152	3.07807	5.27201	2.84612	2.17584	3.01974	2.2284	2.5075	3.65977	5.60359	3.19745	2.06766	2.51119	3.21969	5.4449	2.6588	2.2175	2.17715	2.66624	3.2469	4.47273	2.61006	5.68317	3.59678	2.05491	7.25704	16.9587
3.03196	2.26429	2.39675	2.38806	18.2404	3.11329	5.30432	2.8077	2.17936	3.02372	2.20835	2.50755	3.67872	5.61142	3.22095	2.0706	2.52086	3.23403	5.49121	2.65322	2.22166	2.17898	2.67929	3.25712	4.4982	2.6249	5.77021	3.5996	2.04591	7.3309	16.7911
3.04584	2.22674	2.39193	2.38069	18.3291	3.15047	5.32888	2.77513	2.17508	3.04189	2.19936	2.51735	3.70005	5.62346	3.25107	2.07126	2.52543	3.2134	5.52501	2.64311	2.21539	2.17397	2.68595	3.27434	4.50118	2.6366	5.81772	3.58667	2.04846	7.36594	16.5754
3.06374	2.21871	2.40813	2.38803	18.3993	3.1685	5.34838	2.72332	2.16837	3.04287	2.19166	2.51464	3.69602	5.65381	3.25389	2.07999	2.54806	3.23609	5.57716	2.63663	2.21571	2.16904	2.66949	3.27867	4.51395	2.64051	5.83115	3.5759	2.05256	7.4051	16.3268
3.08057	2.22734	2.40016	2.37566	18.4575	3.16895	5.34665	2.72359	2.17096	3.03987	2.19124	2.5005	3.67791	5.69002	3.25375	2.08651	2.56816	3.27208	5.6311	2.62599	2.21307	2.16361	2.67313	3.2739	4.53032	2.65895	5.83709	3.57151	2.05116	7.48295	16.2337
3.0833	2.22072	2.38584	2.37157	18.4781	3.15961	5.36579	2.74215	2.18449	3.02943	2.17349	2.50997	3.69229	5.69284	3.25215	2.08751	2.57508	3.29772	5.71454	2.61317	2.22174	2.16601	2.67669	3.26447	4.53797	2.68456	5.88588	3.58662	2.05946	7.54835	16.2109
3.11896	2.15634	2.37065	2.36744	18.4834	3.16156	5.39945	2.75517	2.20741	3.01363	2.17156	2.51378	3.69003	5.69071	3.25316	2.08148	2.57094	3.31758	5.80647	2.61057	2.22662	2.17891	2.68725	3.2457	4.57169	2.70245	5.8942	3.58264	2.07291	7.62085	16.0098
3.136	2.12462	2.35467	2.36573	18.4911	3.16982	5.47475	2.76205	2.23139	3.00226	2.16725	2.51478	3.67139	5.69712	3.24946	2.07647	2.58416	3.30181	5.90573	2.61844	2.20487	2.17955	2.69627	3.24969	4.62947	2.72053	5.94061	3.56961	2.0635	7.69112	15.8548
3.14953	2.13418	2.36365	2.36385	18.5159	3.18932	5.55603	2.7647	2.23857	2.99649	2.1724	2.51706	3.64209	5.69737	3.26627	2.08153	2.60467	3.30426	5.99379	2.61088	2.19741	2.17982	2.70735	3.25106	4.66418	2.74496	5.98293	3.58411	2.05894	7.87794	15.854
3.17058	2.12891	2.35997	2.35929	18.5364	3.19976	5.61029	2.76966	2.22796	2.97709	2.17569	2.49073	3.66317	5.67504	3.28518	2.08324	2.62545	3.31905	6.04395	2.59603	2.18937	2.17671	2.7238	3.25753	4.69544	2.74561	5.98347	3.57431	2.04991	8.07808	15.8067
3.19901	2.12639	2.35193	2.3551	18.5559	3.21246	5.64197	2.78636	2.22571	2.95539	2.17865	2.46889	3.69425	5.65036	3.29053	2.0769	2.63445	3.3359	6.08836	2.58925	2.18246	2.17441	2.73666	3.25306	4.70635	2.73656	5.98416	3.57009	2.0423	8.20925	15.6929
3.2228	2.13373	2.36521	2.34907	18.5661	3.21923	5.75486	2.84274	2.24549	2.9384	2.18585	2.48855	3.71282	5.64481	3.30557	2.06457	2.65788	3.36099	6.12179	2.58129	2.181	2.18136	2.72426	3.25971	4.74494	2.73277	5.97195	3.55831	2.05331	8.2289	15.6146
3.23365	2.13141	2.38444	2.33718	18.5621	3.22815	5.83207	2.87303	2.25127	2.94448	2.17189	2.4881	3.72391	5.64408	3.31147	2.06181	2.66183	3.39552	6.1874	2.60475	2.18658	2.19564	2.72095	3.26652	4.78649	2.74606	5.9696	3.5399	2.06328	8.26605	15.5361
3.25519	2.13825	2.39513	2.32156	18.5387	3.2581	5.87408	2.873	2.25783	2.95009	2.17659	2.47032	3.74134	5.65379	3.31046	2.07819	2.67241	3.40011	6.29131	2.60972	2.1905	2.20613	2.72431	3.26213	4.8034	2.76239	5.97314	3.51837	2.07094	8.2972	15.4459
3.25898	2.15803	2.39672	2.31704	18.4516	3.29182	5.96459	2.85247	2.25535	2.94485	2.16651	2.46555	3.753	5.6444	3.29904	2.08713	2.67674	3.41884	6.38709	2.61323	2.19149	2.21172	2.72383	3.26958	4.85017	2.78843	5.9944	3.50551	2.06565	8.32642	15.3223
3.26907	2.15721	2.38402	2.31637	18.2783	3.32505	6.15797	2.87959	2.2623	2.94187	2.16968	2.46974	3.77457	5.63322	3.27226	2.10662	2.67578	3.433	6.44286	2.63195	2.20105	2.21918	2.71307	3.27725	4.88613	2.78844	6.04526	3.47231	2.06154	8.37958	15.1854
3.27057	2.16423	2.38902	2.31264	18.0384	3.33837	6.33204	2.92097	2.26547	2.9352	2.16054	2.47671	3.81735	5.62538	3.25433	2.11761	2.6843	3.45793	6.47513	2.64053	2.20533	2.22944	2.71425	3.28471	4.89562	2.79931	6.10515	3.43471	2.05504	8.45606	15.1417
3.27107	2.16002	2.37468	2.31114	17.9155	3.34595	6.37528	2.93991	2.26845	2.93429	2.1629	2.4853	3.86693	5.61519	3.24539	2.12722	2.68649	3.47288	6.62557	2.64821	2.19526	2.24543	2.7135	3.30209	4.91151	2.82642	6.12592	3.43282	2.05676	8.50343	15.0239
3.27309	2.14692	2.37155	2.31389	17.8966	3.35246	6.45556	2.94363	2.27458	2.92039	2.16212	2.46052	3.85663	5.61193	3.24343	2.14437	2.69358	3.49905	6.87011	2.65189	2.19204	2.2562	2.70303	3.33063	4.92568	2.84513	6.18146	3.42692	2.05412	8.56012	14.825
3.29145	2.15007	2.36668	2.30343	17.8746	3.36097	6.64608	2.93166	2.26325	2.9117	2.17582	2.45879	3.8451	5.60399	3.24594	2.14544	2.69467	3.55286	7.03527	2.65253	2.18629	2.26141	2.69585	3.40839	4.96435	2.86664	6.24154	3.42764	2.04847	8.59083	14.5634
3.2988	2.15053	2.36003	2.27341	17.7955	3.36693	6.81219	2.9311	2.25629	2.88906	2.1839	2.45678	3.86508	5.60547	3.23014	2.13991	2.68619	3.59261	7.23669	2.65879	2.19006	2.25321	2.69568	3.46013	4.97459	2.8458	6.30107	3.4238	2.04877	8.61811	14.2846
3.30965	2.15235	2.366	2.23785	17.6904	3.3679	6.86258	2.92605	2.25181	2.87053	2.1779	2.44318	3.91587	5.60178	3.23184	2.1346	2.68254	3.57011	7.48923	2.6546	2.19443	2.23966	2.70725	3.47121	5.00909	2.83341	6.33585	3.42032	2.05475	8.69835	14.1651
3.31808	2.14699	2.36787	2.22385	17.6045	3.36119	6.86948	2.9259	2.2497	2.86813	2.18233	2.43597	3.95132	5.61226	3.25372	2.13602	2.67578	3.58378	7.61311	2.64506	2.20016	2.2394	2.71401	3.49245	5.02269	2.81062	6.3326	3.39821	2.06551	8.76807	14.0164
3.32468	2.13051	2.37378	2.2238	17.5219	3.35389	6.93002	2.93316	2.23944	2.86151	2.18937	2.42533	3.95133	5.61222	3.2705	2.15232	2.67268	3.58519	7.75214	2.63464	2.21631	2.23757	2.72525	3.53547	5.03943	2.79665	6.33534	3.38442	2.06303	8.8007	13.8626
3.33664	2.11968	2.38624	2.21092	17.4095	3.3505	6.97437	2.93707	2.2289	2.86409	2.19254	2.41667	3.97168	5.6099	3.2678	2.15924	2.66721	3.59534	7.89791	2.6416	2.22268	2.22914	2.72815	3.60979	5.07616	2.78631	6.33161	3.36241	2.07384	8.84669	13.7918
3.34013	2.11982	2.37457	2.19635	17.2605	3.36389	6.99597	2.93386	2.22233	2.87626	2.18912	2.40257	4.00973	5.60137	3.28024	2.16886	2.6752	3.60183	7.9988	2.64402	2.22606	2.23154	2.70381	3.65219	5.12088	2.7692	6.35099	3.32961	2.08752	8.86118	13.679
3.33661	2.1157	2.37109	2.19025	17.0725	3.39374	7.04154	2.92272	2.22049	2.86931	2.17241	2.39634	4.02417	5.55862	3.29058	2.16852	2.68557	3.60409	8.0863	2.64825	2.23044	2.23226	2.69613	3.67753	5.14519	2.75845	6.37102	3.286	2.08977	8.92612	13.4605
3.33253	2.11606	2.37527	2.16452	16.8375	3.41679	7.06621	2.89708	2.21341	2.87189	2.14872	2.40813	4.03394	5.50831	3.29132	2.1649	2.70282	3.62268	8.15236	2.63595	2.23266	2.2276	2.67912	3.69295	5.16697	2.78711	6.38556	3.25577	2.08615	9.16053	13.1148
3.33679	2.12223	2.37164	2.14767	16.5891	3.43099	7.06968	2.9069	2.20567	2.87028	2.14018	2.42495	4.05375	5.46369	3.29271	2.16148	2.72599	3.64497	8.22069	2.62019	2.2418	2.23418	2.66243	3.72124	5.15674	2.83166	6.41338	3.2446	2.08887	9.47617	12.8255
3.33923	2.11802	2.37106	2.1351	16.3194	3.44716	7.08202	2.92834	2.2155	2.86361	2.14528	2.42883	4.0641	5.40306	3.30239	2.16803	2.73638	3.65126	8.27516	2.62448	2.25421	2.22423	2.64764	3.7436	5.16895	2.88342	6.43721	3.23997	2.08903	9.7312	12.7153
3.33618	2.11011	2.37021	2.09501	16.1023	3.4445	7.13274	2.95302	2.23138	2.85382	2.1511	2.42138	4.06517	5.35596	3.30122	2.17719	2.75115	3.64554	8.43291	2.62391	2.26029	2.21632	2.64034	3.77311	5.21312	2.93318	6.44339	3.24931	2.09213	9.86809	12.6738
3.32663	2.11585	2.36999	2.08088	15.9271	3.43929	7.18044	2.9556	2.23653	2.83974	2.15528	2.42501	4.04999	5.29544	3.28605	2.17457	2.76089	3.65266	8.59382	2.61035	2.26362	2.20571	2.64439	3.7826	5.22261	3.00453	6.43677	3.2411	2.08795	10.0348	12.57
3.32824	2.12539	2.36977	2.07234	15.6721	3.43008	7.21321	2.96087	2.23452	2.83441	2.15794	2.4378	4.05047	5.25015	3.27734	2.17395	2.76519	3.65365	8.66694	2.61328	2.26708	2.20595	2.63939	3.78678	5.23859	3.06759	6.43303	3.2286	2.08893	10.2376	12.3133
3.3243	2.11581	2.37768	2.07726	15.1945	3.42208	7.2278	2.96902	2.23726	2.83586	2.16096	2.43171	4.03577	5.16506	3.2712	2.18506	2.77192	3.64781	8.73065	2.60617	2.27438	2.21304	2.61235	3.78927	5.24948	3.07871	6.45187	3.20535	2.07968	10.3702	12.1176
3.32751	2.09354	2.362	2.07268	14.7528	3.42598	7.24207	2.96993	2.24191	2.82613	2.16493	2.43265	4.02828	5.07853	3.27169	2.18059	2.77988	3.64313	8.78211	2.6186	2.29288	2.20701	2.59179	3.79063	5.26899	3.08563	6.45709	3.1647	2.07713	10.5221	12.0107
3.3274	2.076	2.35715	2.05048	14.5304	3.43432	7.23313	2.96509	2.25183	2.82734	2.14165	2.43734	4.0258	5.03037	3.27231	2.18361	2.78179	3.62934	8.84952	2.62725	2.30467	2.20118	2.57	3.80358	5.2848	3.08328	6.45449	3.14399	2.07705	10.6222	11.8574
3.32178	2.07735	2.35818	2.03596	14.4585	3.43888	7.24767	2.96168	2.24249	2.82559	2.11655	2.42451	4.03609	4.98823	3.25191	2.18344	2.78274	3.61447	8.8887	2.62448	2.29423	2.20472	2.56493	3.83262	5.28478	3.1036	6.43324	3.12696	2.08236	10.6522	11.6072
3.32942	2.0676	2.35515	2.0404	14.3772	3.44273	7.27635	2.95683	2.23042	2.81076	2.11339	2.4312	4.01163	4.9651	3.24949	2.19122	2.78015	3.62462	8.91607	2.61978	2.3059	2.21209	2.56549	3.84865	5.27967	3.15136	6.445	3.10251	2.08293	10.7077	11.4547
3.33267	2.05547	2.34343	2.04532	14.2089	3.44312	7.31747	2.97034	2.23532	2.8016	2.11091	2.43083	3.98973	4.9398	3.23689	2.18983	2.77497	3.64449	8.9728	2.62801	2.31966	2.21587	2.56041	3.84931	5.27061	3.1774	6.46559	3.08374	2.08528	10.7524	11.3917
3.33636	2.03712	2.36047	2.06099	13.9174	3.44136	7.34604	2.96919	2.23942	2.79865	2.11293	2.42864	3.98451	4.9031	3.2437	2.19979	2.77047	3.66022	9.08683	2.61552	2.3302	2.2188	2.5476	3.86977	5.29302	3.20917	6.50625	3.07193	2.08255	10.7857	11.2572
3.33902	2.03412	2.36086	2.05636	13.7634	3.43494	7.35164	2.96673	2.2479	2.80343	2.11747	2.4236	3.9786	4.8621	3.24624	2.20346	2.7762	3.65908	9.17396	2.60071	2.33491	2.20811	2.54598	3.87415	5.32604	3.22347	6.52641	3.05933	2.08793	10.8166	11.0439
3.34171	2.01209	2.35102	2.03607	13.5526	3.42528	7.35608	2.97412	2.25599	2.80282	2.13061	2.43918	3.96793	4.79955	3.2615	2.20651	2.78447	3.66275	9.29502	2.63318	2.34245	2.1798	2.54551	3.87477	5.32713	3.24993	6.52268	3.044	2.08186	11.0084	10.9061
3.35535	2.01172	2.33461	2.03383	13.3187	3.43297	7.35488	2.97978	2.27776	2.79863	2.13445	2.44155	3.9632	4.7734	3.26579	2.20386	2.78413	3.66601	9.40068	2.66361	2.34455	2.17674	2.55066	3.87757	5.33425	3.2605	6.51183	3.0278	2.07553	11.1865	10.8833
3.35616	2.01421	2.33919	2.02982	13.1281	3.44474	7.34822	2.98229	2.27472	2.79977	2.12801	2.4694	3.94903	4.74402	3.26425	2.20378	2.78603	3.668	9.46588	2.69178	2.34215	2.17967	2.55152	3.88504	5.37121	3.25215	6.51668	3.00742	2.06467	11.2804	10.8603
3.35513	2.01278	2.33287	2.02089	12.9596	3.45119	7.35929	2.97553	2.26773	2.79576	2.12055	2.52367	3.92147	4.70344	3.27562	2.20859	2.7958	3.67091	9.52028	2.69404	2.34013	2.17784	2.55074	3.88073	5.3854	3.25558	6.54601	3.00918	2.05705	11.2877	10.6905
3.34744	2.00917	2.34248	2.0135	12.772	3.45899	7.37439	2.95667	2.25938	2.79074	2.12773	2.55475	3.88937	4.66864	3.27397	2.20014	2.79703	3.68746	9.53498	2.6936	2.34375	2.17467	2.55278	3.87997	5.41519	3.25917	6.56578	2.99362	2.05619	11.3127	10.4793
3.33614	1.99689	2.35973	2.00392	12.5322	3.45995	7.40121	2.95317	2.26941	2.78701	2.13653	2.56002	3.88515	4.62808	3.27308	2.21724	2.80226	3.70379	9.54282	2.68995	2.34784	2.19637	2.54329	3.87843	5.45101	3.26073	6.53505	2.96372	2.0495	11.3682	10.3121
3.33598	1.98903	2.36514	2.00159	12.1965	3.46377	7.41361	2.94982	2.27587	2.76635	2.14225	2.55844	3.87962	4.60536	3.26067	2.22279	2.81088	3.73874	9.53486	2.67153	2.34426	2.20035	2.55496	3.86714	5.46608	3.27195	6.49198	2.94032	2.04627	11.3965	10.1681
3.32596	1.99803	2.37906	1.99852	11.8978	3.46502	7.37882	2.94628	2.26856	2.74865	2.15042	2.55441	3.84925	4.58086	3.25694	2.21988	2.82516	3.73039	9.52097	2.66935	2.35348	2.20436	2.56408	3.8498	5.44995	3.28191	6.49842	2.91104	2.05268	11.5107	10.0637
3.32334	2.00435	2.38638	2.00027	11.7144	3.44548	7.35933	2.95064	2.25274	2.73905	2.1549	2.55247	3.80715	4.56791	3.2573	2.20902	2.81786	3.69665	9.54101	2.69141	2.35831	2.20014	2.56729	3.84661	5.45512	3.28309	6.5028	2.89609	2.05783	11.664	9.97734
3.31796	2.00444	2.3915	2.00088	11.5531	3.41905	7.41052	2.95308	2.24505	2.72422	2.15975	2.55901	3.78412	4.56113	3.26755	2.21374	2.80703	3.70144	9.5703	2.70309	2.36221	2.21195	2.55675	3.85914	5.55118	3.28669	6.50331	2.88598	2.06085	11.7827	9.86331
3.32351	1.99638	2.38682	2.00618	11.2732	3.40031	7.45402	2.95763	2.23743	2.7093	2.16172	2.57272	3.73054	4.54462	3.28355	2.202	2.80838	3.69462	9.59436	2.70149	2.37448	2.19425	2.55813	3.87284	5.6291	3.28308	6.45909	2.82864	2.05671	11.8238	9.72799
3.32281	1.9808	2.38986	1.9967	10.8896	3.38454	7.45637	2.96581	2.2321	2.69413	2.16414	2.57382	3.66834	4.51444	3.29678	2.21112	2.80263	3.70424	9.62407	2.68867	2.3828	2.18646	2.54715	3.88523	5.63726	3.27053	6.40803	2.79326	2.04558	11.8501	9.55269
3.30829	1.96459	2.39975	1.98741	10.6663	3.3811	7.45133	2.96831	2.23491	2.7004	2.16393	2.57107	3.6431	4.50007	3.30194	2.20997	2.81355	3.7169	9.63312	2.68988	2.37767	2.19706	2.54313	3.89877	5.6395	3.26593	6.37257	2.75681	2.04136	11.8686	9.38788
3.30358	1.96853	2.41417	1.95839	10.5302	3.37664	7.44666	2.97913	2.23845	2.70991	2.16137	2.58819	3.62847	4.48531	3.30794	2.20911	2.81171	3.72622	9.64718	2.68684	2.37539	2.20438	2.54567	3.90788	5.66332	3.25676	6.34151	2.74159	2.04336	11.9081	9.3145
3.30342	1.96221	2.42647	1.95173	10.4004	3.3413	7.45624	2.97819	2.24187	2.70313	2.16661	2.59831	3.56278	4.46763	3.31261	2.20583	2.80441	3.73223	9.66479	2.67816	2.36641	2.23107	2.52775	3.91059	5.70993	3.25478	6.35928	2.73551	2.03989	11.9305	9.27289
3.30559	1.95905	2.42452	1.93974	10.2709	3.30854	7.4962	2.98115	2.24743	2.7143	2.16971	2.61087	3.47781	4.4599	3.31434	2.21052	2.80324	3.74707	9.66679	2.6628	2.37321	2.24219	2.52351	3.91587	5.77194	3.24033	6.36916	2.73098	2.03554	11.8985	9.21565
[truncated: 383 more rows]

## Sheet: Treadmill
ID01	ID02	ID03	ID04	ID05	ID06	ID07	ID08	ID09	ID10	ID11	ID12	ID13	ID14	ID15	ID16	ID17	ID18	ID19	ID20	ID21	ID22	ID23	ID24	ID25	ID26	ID27	ID28	ID29	ID30	ID31
[truncated: 1,000 more rows]

[truncated: 1 more sheets: Overground]
