# Supplementary material for: The FreeD module for the Lokomat facilitates a physiological movement pattern in healthy people – a proof of concept study
Source: J Neuroeng Rehabil. 2019 Feb 6;16:26. doi: 10.1186/s12984-019-0496-x (PMC6366098; doi:10.1186/s12984-019-0496-x)
Supplement: Supplementary file 3 — Source data. (ZIP 16134 kb) [file 12984_2019_496_MOESM3_ESM.zip › 8_Obliquus_Ext_Abdominis_JNER.xlsx]

## Sheet: FreeD
ID01	ID02	ID03	ID04	ID05	ID06	ID07	ID08	ID09	ID10	ID11	ID12	ID13	ID14	ID15	ID16	ID17	ID18	ID19	ID20	ID21	ID22	ID23	ID24	ID25	ID26	ID27	ID28	ID29	ID30	ID31
7.71024	2.34549	8.43854	3.43537	8.24556	5.78044	4.93005	5.70722	8.37878	5.70091	3.32508	4.31317	4.52074	7.96318	5.0479	3.66166	5.58305	2.96464	9.92701	6.52783	5.77895	5.61474	5.38201	7.86247	8.59952	2.81755	6.70267	6.35697	3.47881	20.1149	2.6886
7.71418	2.32665	8.45961	3.42725	8.09675	5.78673	4.94931	5.72614	8.23412	5.60187	3.31705	4.32029	4.52337	7.84502	5.00288	3.60641	5.59022	2.95566	9.88708	6.44178	5.78438	5.54047	5.37938	7.86371	8.56559	2.79128	6.70116	6.4083	3.48049	20.0492	2.70541
7.70727	2.30783	8.48523	3.42513	8.05984	5.81928	4.9417	5.713	8.08209	5.53563	3.33473	4.33412	4.54024	7.62885	5.03758	3.57464	5.61207	2.93715	9.86826	6.30726	5.82542	5.49543	5.39987	7.85706	8.48391	2.78668	6.71272	6.45298	3.48716	20.2562	2.71995
7.68878	2.30872	8.52233	3.43832	8.03767	5.88252	4.94824	5.73067	7.94264	5.48551	3.34699	4.34631	4.54221	7.4802	5.06527	3.5557	5.60756	2.91523	9.85935	6.19539	5.83496	5.45998	5.40606	7.85279	8.43195	2.77675	6.69914	6.48426	3.50625	20.3127	2.74132
7.66763	2.30683	8.55108	3.47044	7.96226	5.91934	4.96946	5.80141	7.81481	5.43199	3.34793	4.36556	4.56927	7.4123	5.07055	3.53185	5.58886	2.89448	9.86909	6.09291	5.82918	5.44174	5.38391	7.84438	8.35962	2.77113	6.67311	6.49072	3.51729	20.3421	2.75263
7.65227	2.30789	8.59609	3.47531	7.81217	6.0402	4.99722	5.82985	7.7299	5.41074	3.33765	4.33986	4.5661	7.34339	5.07383	3.52753	5.56241	2.8769	9.86581	6.05323	5.83495	5.40293	5.35516	7.80642	8.32983	2.75268	6.66432	6.53537	3.51236	20.5564	2.75172
7.65576	2.30322	8.56478	3.47895	7.58529	6.10366	5.0325	5.8439	7.64106	5.38247	3.32704	4.31383	4.57306	7.27971	5.06989	3.54913	5.55968	2.88066	9.8266	6.04006	5.83803	5.33437	5.32909	7.78072	8.29574	2.72868	6.7032	6.59775	3.48896	20.7191	2.74567
7.67033	2.29974	8.46008	3.51891	7.43532	6.07825	5.08199	5.87431	7.58415	5.30427	3.31824	4.28308	4.55162	7.27136	5.03576	3.63414	5.5584	2.87128	9.82333	6.0147	5.89231	5.28728	5.34391	7.79763	8.25545	2.7022	6.75356	6.62278	3.48187	20.8077	2.72612
7.68354	2.28173	8.31089	3.57552	7.42059	6.06793	5.12464	5.89255	7.56599	5.18088	3.30069	4.28652	4.55409	7.31631	5.03368	3.71289	5.56469	2.86837	9.81951	6.00913	5.95574	5.3167	5.40983	7.83501	8.2208	2.70464	6.82483	6.64376	3.47798	21.2274	2.73274
7.7218	2.27079	8.19663	3.58499	7.43821	6.08182	5.18078	5.89397	7.50686	5.02612	3.28963	4.31792	4.58277	7.38	5.00734	3.80655	5.55629	2.87233	9.83059	6.01459	5.99183	5.3129	5.47715	7.86836	8.14069	2.69909	6.87361	6.69019	3.5105	21.7737	2.73519
7.777	2.24707	8.08837	3.59114	7.39367	6.09686	5.22346	5.90965	7.41574	4.88422	3.30255	4.33677	4.5681	7.37506	5.00091	3.89572	5.57169	2.85178	9.81411	6.02202	6.02967	5.28419	5.53329	7.89718	8.07402	2.69211	6.92721	6.71591	3.51784	22.2014	2.73534
7.81112	2.23432	8.03882	3.60781	7.35279	6.12655	5.27376	5.97238	7.31213	4.72911	3.32405	4.3375	4.54926	7.36379	5.0296	3.88161	5.5852	2.83111	9.77404	6.01459	6.13308	5.28168	5.55719	7.89989	7.97049	2.67282	7.01809	6.72474	3.51861	22.534	2.76576
7.82357	2.23369	8.0496	3.65254	7.29607	6.13103	5.30986	6.06147	7.23309	4.5697	3.37488	4.31335	4.54498	7.36149	5.03254	3.829	5.5448	2.85099	9.70591	6.01471	6.22241	5.25382	5.5413	7.8629	7.88311	2.65603	7.10475	6.73383	3.52769	22.877	2.77226
7.83478	2.25368	8.10938	3.72197	7.25708	6.11796	5.31078	6.11472	7.21533	4.44194	3.41315	4.31299	4.5371	7.3388	5.02862	3.84442	5.49244	2.89108	9.63246	6.00943	6.28125	5.26207	5.53253	7.80941	7.8477	2.64096	7.19649	6.77743	3.53772	22.971	2.76694
7.92076	2.24612	8.18665	3.81751	7.24454	6.09618	5.3029	6.14183	7.24317	4.37149	3.47094	4.3109	4.53837	7.33077	5.00724	3.87163	5.44433	2.98627	9.57927	6.00098	6.33386	5.28011	5.50256	7.76479	7.81669	2.64018	7.29347	6.84104	3.53181	22.8893	2.78389
7.99607	2.23528	8.30066	3.9772	7.22699	6.12099	5.287	6.13896	7.22382	4.32377	3.51013	4.29716	4.51857	7.34328	4.96765	3.90093	5.43563	3.11527	9.51712	6.00058	6.33457	5.24859	5.46932	7.78651	7.79905	2.62367	7.38334	6.88289	3.5312	22.8843	2.7948
8.06397	2.22645	8.35174	3.99287	7.20763	6.18676	5.30681	6.11353	7.13254	4.2967	3.57336	4.28213	4.50564	7.37485	4.95484	3.98029	5.43412	3.17691	9.45986	5.97515	6.29122	5.20114	5.44372	7.76018	7.85289	2.62498	7.4223	6.89649	3.5284	23.0368	2.78621
8.08175	2.21738	8.35939	4.06228	7.1285	6.27528	5.36747	6.09419	7.05995	4.28424	3.60404	4.28417	4.52003	7.37413	4.97117	3.99756	5.41451	3.25559	9.41262	5.94464	6.31967	5.17494	5.4291	7.67425	7.90149	2.63667	7.44463	6.88529	3.52506	23.0649	2.79834
8.13517	2.20728	8.34508	4.24561	7.0567	6.29035	5.40975	6.08618	6.99942	4.28506	3.63712	4.27775	4.51477	7.35547	4.938	4.04394	5.38608	3.32001	9.37931	5.90366	6.38529	5.17423	5.42628	7.58251	7.94101	2.63666	7.4495	6.9293	3.51499	23.0712	2.79803
8.20883	2.21045	8.30213	4.42349	6.9583	6.28278	5.47139	6.084	6.9296	4.28278	3.71094	4.30741	4.53838	7.37208	4.91691	4.08571	5.36938	3.32712	9.31001	5.83438	6.45474	5.19614	5.41852	7.55288	7.93092	2.63358	7.44539	6.9636	3.50581	23.1296	2.80972
8.30516	2.20624	8.22289	4.59014	6.88151	6.26684	5.51821	6.07976	6.88075	4.25852	3.78061	4.35789	4.56687	7.4008	4.91551	4.12705	5.36192	3.33132	9.16911	5.75222	6.50073	5.15077	5.39209	7.57476	7.91843	2.61186	7.44369	6.94922	3.51952	23.2685	2.8203
8.40575	2.19952	8.13719	4.683	6.82217	6.26671	5.49429	6.07867	6.86102	4.26199	3.82076	4.35582	4.53931	7.40611	4.93293	4.15429	5.37853	3.32803	9.00894	5.66967	6.46667	5.11668	5.37434	7.63112	7.8747	2.58451	7.45553	6.91702	3.52147	23.5833	2.82725
8.44579	2.20617	8.06546	4.70597	6.78269	6.26482	5.46702	6.07749	6.84737	4.26173	3.84907	4.34637	4.5079	7.39925	4.94293	4.19524	5.39629	3.31955	8.86701	5.52166	6.44355	5.11108	5.33869	7.67104	7.77549	2.56927	7.47098	6.91011	3.53178	23.9377	2.83076
8.45815	2.22052	8.0159	4.71442	6.76769	6.31149	5.44585	6.04038	6.8084	4.272	3.86457	4.34456	4.48265	7.40243	4.9234	4.1957	5.39047	3.31845	8.77049	5.39692	6.45043	5.11999	5.26057	7.70029	7.78323	2.56073	7.49444	6.92734	3.51819	23.9889	2.84033
8.45812	2.19871	7.98187	4.71346	6.74061	6.38562	5.45224	5.98486	6.78525	4.26957	3.89679	4.31927	4.49274	7.41809	4.92253	4.32407	5.38771	3.33875	8.68632	5.34918	6.48999	5.16844	5.24524	7.72557	7.82752	2.54773	7.57669	6.97025	3.50454	24.265	2.84787
8.43195	2.16327	7.96541	4.73269	6.71678	6.43713	5.45713	5.9158	6.74255	4.2676	3.94335	4.28139	4.47998	7.3815	4.92497	4.47295	5.35877	3.4116	8.57521	5.31292	6.51864	5.27362	5.24352	7.70584	7.83751	2.54531	7.66757	6.9944	3.50155	24.534	2.86935
8.43057	2.14023	7.92277	4.81193	6.66177	6.45443	5.51718	5.88793	6.71164	4.25286	3.96068	4.24581	4.42347	7.31111	4.93315	4.51818	5.34812	3.53655	8.46965	5.25982	6.52523	5.32593	5.22577	7.67479	7.81232	2.55368	7.73159	7.01205	3.49909	24.6047	2.8931
8.41651	2.13029	7.82423	4.87299	6.59893	6.45411	5.54754	5.88937	6.71754	4.23702	3.96815	4.2175	4.36725	7.26931	4.96313	4.54079	5.32598	3.6707	8.30757	5.22536	6.47403	5.34498	5.22252	7.64307	7.78576	2.55378	7.71967	7.04431	3.50487	24.7192	2.90566
8.3706	2.12748	7.72845	4.90954	6.55467	6.46522	5.56496	5.89235	6.69026	4.24913	4.00122	4.20023	4.34874	7.29302	4.97545	4.55803	5.31675	3.81658	8.16813	5.19444	6.45654	5.35268	5.21182	7.60872	7.76939	2.54021	7.71222	7.13568	3.51329	24.9053	2.90973
8.29413	2.12673	7.63802	4.92634	6.50362	6.4895	5.55127	5.89151	6.64479	4.21118	4.01335	4.1772	4.34907	7.29068	4.97663	4.60778	5.29845	3.96127	8.07668	5.17405	6.47714	5.32481	5.17835	7.59363	7.75635	2.53525	7.70884	7.15588	3.50065	25.0002	2.90613
8.25742	2.1216	7.56194	4.95734	6.43903	6.47917	5.54547	5.88901	6.6509	4.16915	4.02683	4.18285	4.33244	7.24333	4.97142	4.62172	5.26955	4.08055	7.99396	5.14479	6.49975	5.30104	5.14956	7.56207	7.75363	2.53085	7.71397	7.10329	3.51299	25.1208	2.90449
8.26753	2.10896	7.4948	4.97401	6.32001	6.52295	5.51861	5.84517	6.58441	4.09791	4.04223	4.17019	4.33594	7.18856	4.96489	4.65271	5.21966	4.19428	7.80634	5.1084	6.51709	5.29725	5.12971	7.55056	7.78056	2.55543	7.76346	7.10451	3.55646	25.3714	2.90128
8.31802	2.09655	7.45066	4.96062	6.18607	6.54133	5.48824	5.8152	6.52641	4.07465	4.05173	4.20819	4.32532	7.17553	4.98475	4.69385	5.16396	4.25514	7.55479	5.09732	6.52451	5.3271	5.13352	7.53814	7.80811	2.55412	7.8006	7.15176	3.54141	25.737	2.89929
8.35884	2.09036	7.43888	4.95797	6.04696	6.54453	5.47977	5.79996	6.49243	4.04868	4.06389	4.27399	4.30158	7.13968	5.05551	4.74923	5.13336	4.32444	7.37035	5.11076	6.54226	5.34362	5.1641	7.54504	7.80465	2.55858	7.85348	7.19751	3.50753	25.9367	2.90728
8.41199	2.09094	7.47481	4.98466	5.9411	6.53053	5.47702	5.81997	6.43185	4.05314	4.10592	4.29327	4.31104	7.06831	5.09312	4.79523	5.12355	4.37663	7.23472	5.13825	6.57947	5.32759	5.14246	7.54823	7.70483	2.5464	7.97675	7.20358	3.49212	26.2625	2.91759
8.50767	2.08854	7.52119	4.99338	5.8827	6.51004	5.48302	5.84333	6.36203	4.07708	4.1195	4.31526	4.33299	6.98784	5.07865	4.81278	5.10814	4.43541	7.06123	5.15113	6.62701	5.30059	5.09912	7.55903	7.65783	2.53094	8.141	7.18573	3.50028	26.6611	2.91732
8.61478	2.08939	7.52403	4.98396	5.79734	6.51739	5.49091	5.85825	6.34908	4.07782	4.15753	4.36553	4.34516	6.9306	5.01867	4.81421	5.12347	4.55241	6.92189	5.13677	6.62482	5.27365	5.05028	7.53071	7.58038	2.52788	8.25626	7.16842	3.46045	27.0449	2.91899
8.69454	2.0911	7.49935	4.9828	5.74899	6.54762	5.52643	5.85754	6.33773	4.06483	4.20187	4.38762	4.34564	6.89127	5.00225	4.87286	5.11821	4.6945	6.84704	5.1024	6.63431	5.258	5.0289	7.50173	7.49355	2.52336	8.41804	7.14535	3.44141	27.2972	2.89735
8.78185	2.08821	7.44464	4.9682	5.68824	6.58516	5.53377	5.85013	6.29438	4.05878	4.20663	4.38578	4.34676	6.89576	4.98664	4.91382	5.11188	4.8939	6.69754	5.0754	6.64935	5.23714	5.0171	7.45142	7.40537	2.55751	8.5301	7.16507	3.45667	27.5799	2.88594
8.87424	2.07253	7.42889	4.96931	5.64538	6.58984	5.5433	5.82935	6.25338	4.05613	4.23057	4.38764	4.36213	6.91315	4.96081	4.9503	5.08479	5.10446	6.47245	5.09229	6.67343	5.22036	4.95746	7.42847	7.3568	2.56427	8.59475	7.15968	3.45675	27.8616	2.88268
8.94323	2.05213	7.4156	4.96832	5.58081	6.58672	5.53278	5.80517	6.23614	4.05759	4.22665	4.36859	4.39033	6.95193	4.95882	5.01447	5.06358	5.2619	6.25566	5.12885	6.69807	5.20032	4.8998	7.39764	7.30562	2.56185	8.62172	7.13685	3.44056	28.2022	2.90125
8.97225	2.03353	7.45594	4.96284	5.48896	6.60932	5.4934	5.78578	6.25086	4.06532	4.22034	4.3513	4.40798	6.98206	4.9548	5.10939	5.04505	5.42648	6.15218	5.17894	6.76835	5.21321	4.83439	7.34523	7.27342	2.552	8.64036	7.11141	3.43735	28.3952	2.90863
8.94356	2.01636	7.5373	4.95955	5.39562	6.62325	5.49897	5.75674	6.24016	4.09919	4.21645	4.34355	4.42947	6.98431	4.98067	5.16936	5.02871	5.62847	6.04627	5.23707	6.78331	5.24162	4.79539	7.26957	7.239	2.52708	8.70745	7.10581	3.43346	28.4745	2.9183
8.90842	2.01574	7.58051	4.93915	5.2715	6.61793	5.54262	5.71466	6.23585	4.11885	4.23987	4.34061	4.42355	6.98682	5.00671	5.21029	4.97846	5.8165	5.94889	5.27774	6.80597	5.30163	4.7565	7.20552	7.15532	2.52768	8.82653	7.14178	3.42424	28.8435	2.90697
8.85285	2.00608	7.56962	4.9252	5.14378	6.60303	5.56169	5.67935	6.22696	4.13549	4.25195	4.3216	4.39863	6.99324	5.00161	5.2304	4.94094	5.94075	5.90528	5.32473	6.81094	5.36586	4.75964	7.1761	7.06966	2.54379	8.89342	7.16261	3.40615	29.2092	2.8991
8.83023	2.00589	7.58759	4.91595	5.04888	6.63479	5.58283	5.67069	6.23451	4.16515	4.2746	4.28947	4.37962	6.98471	4.9915	5.24242	4.92386	6.0163	5.91787	5.36928	6.80179	5.38805	4.70719	7.18252	7.04305	2.57793	8.92554	7.20522	3.40003	29.5163	2.90117
8.80731	1.99172	7.62135	4.91423	4.96114	6.67521	5.61133	5.65282	6.24691	4.19429	4.29181	4.2974	4.40135	6.95698	5.01736	5.24688	4.9022	6.06697	5.93106	5.41677	6.76625	5.39856	4.67934	7.21842	7.04192	2.56861	8.90576	7.19715	3.37704	30.2432	2.89812
8.80917	1.99396	7.64788	4.90406	4.92576	6.69829	5.61981	5.6131	6.23187	4.2053	4.29438	4.32504	4.43495	6.95141	5.0464	5.30463	4.88091	6.10993	5.87978	5.44949	6.72874	5.38482	4.65999	7.24778	7.06107	2.57187	8.90019	7.16386	3.36841	30.6916	2.88777
8.80792	1.99015	7.67983	4.85588	4.86634	6.70008	5.63394	5.57961	6.16319	4.21481	4.29296	4.35571	4.42724	6.94385	5.08882	5.34247	4.87325	6.14631	5.80119	5.46835	6.75311	5.36906	4.68208	7.25238	7.07374	2.58634	8.92847	7.17912	3.37106	30.9161	2.89791
8.8275	1.97182	7.67008	4.71599	4.78786	6.75046	5.62798	5.54182	6.12876	4.20425	4.30633	4.38787	4.43468	6.9264	5.12615	5.35623	4.89765	6.1896	5.76344	5.46293	6.80239	5.38103	4.68832	7.21204	7.07897	2.62488	8.96759	7.23927	3.37312	31.0672	2.90992
8.88199	1.96827	7.55647	4.57931	4.71668	6.79169	5.62767	5.51066	6.15401	4.25384	4.32532	4.41252	4.4419	6.93029	5.16529	5.40718	4.89373	6.27628	5.71392	5.46018	6.80301	5.40347	4.6734	7.08549	7.04922	2.62473	8.98608	7.21768	3.3691	31.2909	2.92193
8.93586	1.96001	7.44207	4.51729	4.65051	6.80523	5.63082	5.4622	6.14517	4.27436	4.32152	4.44835	4.43936	6.9621	5.15562	5.52559	4.85604	6.38937	5.65419	5.48316	6.77765	5.41523	4.65738	6.96582	7.01565	2.62402	8.98688	7.19011	3.35755	31.4558	2.91714
8.95698	1.951	7.42386	4.50379	4.58048	6.75799	5.65379	5.42244	6.11448	4.29883	4.36072	4.47505	4.48749	7.00848	5.16808	5.56909	4.84915	6.52324	5.64434	5.50702	6.80343	5.41249	4.6475	6.90663	6.98188	2.64025	9.02053	7.22964	3.36797	31.7915	2.91312
9.0088	1.95567	7.46449	4.42892	4.53685	6.72691	5.66599	5.37963	6.08758	4.30234	4.3559	4.45804	4.51853	7.02505	5.16256	5.59739	4.8409	6.70512	5.57525	5.51193	6.79041	5.41694	4.65004	6.88214	6.96559	2.66193	9.06121	7.26584	3.36329	31.9401	2.92601
9.05906	1.95548	7.48922	4.29928	4.48398	6.72075	5.68258	5.35121	6.04006	4.30408	4.36277	4.42607	4.51021	6.99653	5.12422	5.61365	4.85076	6.89121	5.53629	5.47765	6.79069	5.4202	4.65418	6.88677	6.94601	2.71709	9.14425	7.34353	3.36432	32.1802	2.94195
9.09806	1.97848	7.50172	4.18105	4.44262	6.72314	5.68613	5.32778	5.9914	4.29684	4.3536	4.43435	4.54062	6.9918	5.08885	5.6166	4.84475	7.0398	5.52621	5.46698	6.82189	5.40452	4.65222	6.87315	6.92379	2.73286	9.19555	7.38064	3.36156	32.4099	2.96125
9.11567	1.97544	7.532	4.14305	4.41356	6.71574	5.71169	5.30801	5.94932	4.27944	4.36727	4.43605	4.56331	6.98296	5.08788	5.62578	4.83311	7.16525	5.51834	5.46174	6.82579	5.42138	4.6321	6.85199	6.846	2.75496	9.18994	7.37172	3.33141	32.5589	2.95805
9.13671	1.97272	7.62427	4.13456	4.39181	6.71123	5.76798	5.27674	5.91303	4.25931	4.35567	4.4398	4.58732	6.95989	5.11628	5.65339	4.80895	7.30246	5.50381	5.45429	6.81359	5.47187	4.58367	6.8246	6.81495	2.78186	9.2304	7.36587	3.32726	32.6265	2.97564
9.16395	1.96314	7.72367	4.13689	4.37275	6.70391	5.81644	5.21677	5.89582	4.27251	4.34687	4.44563	4.61802	6.9541	5.12525	5.70554	4.7778	7.45726	5.48665	5.46833	6.79637	5.52376	4.56206	6.80019	6.76928	2.79542	9.31658	7.38188	3.33588	32.7162	2.9818
9.19806	1.95629	7.69006	4.12251	4.3362	6.68983	5.84762	5.17273	5.95189	4.27542	4.35207	4.44617	4.62281	6.92641	5.08968	5.71834	4.76639	7.58024	5.46483	5.4987	6.79801	5.5449	4.56964	6.77177	6.71519	2.81704	9.34698	7.43275	3.33788	32.9587	3.00132
9.19428	1.9427	7.61873	4.07656	4.29955	6.70523	5.85506	5.12167	5.99784	4.28828	4.34303	4.43902	4.63376	6.91757	5.09507	5.75443	4.76449	7.70401	5.44895	5.51789	6.82717	5.54948	4.56906	6.73809	6.65303	2.85571	9.33319	7.45883	3.33674	33.3014	3.00681
9.2098	1.94539	7.58297	4.07058	4.2802	6.73297	5.92935	5.04093	6.02255	4.32612	4.33142	4.44387	4.65846	6.92627	5.12663	5.81863	4.79454	7.80003	5.42585	5.54607	6.82244	5.52413	4.52296	6.68397	6.6073	2.87813	9.31723	7.4754	3.34773	33.3448	3.00436
9.24557	1.94351	7.55103	4.06846	4.24962	6.74057	6.05119	4.96396	6.04448	4.31859	4.31712	4.44287	4.66746	6.90742	5.20563	5.86428	4.82938	7.85673	5.37465	5.56734	6.84491	5.48768	4.55066	6.6616	6.59856	2.9043	9.32079	7.48286	3.34738	33.367	3.02148
9.22801	1.94523	7.60322	4.05003	4.20169	6.76919	6.13544	4.93557	6.01904	4.28246	4.32204	4.41766	4.67358	6.90205	5.24585	5.87496	4.85739	7.88809	5.39075	5.58513	6.85024	5.45444	4.61134	6.65731	6.61217	2.93806	9.32713	7.46001	3.3431	33.447	3.03542
9.1827	1.93588	7.79176	4.04544	4.16146	6.73593	6.18263	4.92174	5.9822	4.28888	4.33503	4.41461	4.68768	6.83986	5.25547	5.92359	4.94271	7.94497	5.39428	5.5858	6.86326	5.4457	4.61597	6.64603	6.67006	2.96403	9.32017	7.38904	3.33642	33.4505	3.05894
9.14294	1.93972	8.08293	4.02204	4.0649	6.6956	6.26174	4.89435	5.94019	4.2978	4.35345	4.41218	4.71231	6.76677	5.26467	5.95746	4.9618	8.01607	5.41339	5.57222	6.92515	5.43028	4.61454	6.60741	6.62404	2.97353	9.2984	7.3706	3.31938	33.4605	3.0751
9.12959	1.9371	8.42739	3.9703	4.05866	6.685	6.36844	4.86143	5.91722	4.283	4.34945	4.43717	4.72331	6.69352	5.30501	5.99383	4.96964	8.10591	5.39928	5.54737	7.03672	5.42731	4.6209	6.57145	6.53804	3.00047	9.27243	7.41552	3.31936	33.4783	3.08161
9.12598	1.91285	8.53511	3.94819	4.06123	6.65897	6.46704	4.82341	5.90573	4.24683	4.3547	4.43739	4.71851	6.59292	5.40959	6.00832	4.96504	8.16631	5.32363	5.5291	7.08913	5.44786	4.61371	6.57859	6.36127	3.02834	9.27475	7.40191	3.29227	33.5256	3.11344
9.10583	1.90234	8.57116	3.95105	4.10387	6.62327	6.54488	4.78712	5.93246	4.23562	4.36474	4.43941	4.72971	6.59481	5.47543	5.99388	4.94586	8.2448	5.30709	5.54494	7.11065	5.43649	4.60224	6.57834	6.20411	3.05095	9.33803	7.33927	3.27949	33.544	3.12827
9.09463	1.8991	8.59383	3.94279	4.1131	6.55624	6.70942	4.76724	5.94202	4.24155	4.3979	4.45477	4.75963	6.63581	5.4688	5.98769	4.9279	8.32629	5.29812	5.51528	7.15664	5.41009	4.57996	6.54507	6.11689	3.0672	9.43208	7.27391	3.23365	33.5309	3.14628
9.06528	1.8933	8.66293	3.92004	4.114	6.57259	6.87006	4.74857	5.99139	4.23449	4.41925	4.46749	4.76868	6.64877	5.43727	5.98973	4.90979	8.37875	5.30334	5.49848	7.18882	5.41512	4.53834	6.52431	6.06102	3.09968	9.50634	7.28045	3.23538	33.4954	3.14513
9.04428	1.9041	8.7764	3.88044	4.13487	6.54381	6.96415	4.70575	6.00378	4.23804	4.43741	4.45654	4.77653	6.62524	5.43678	6.03563	4.8751	8.41315	5.29137	5.5229	7.14656	5.38947	4.5017	6.51109	6.0613	3.11334	9.50089	7.3282	3.27562	33.8111	3.142
9.02178	1.91438	8.99925	3.8196	4.13619	6.50103	7.03576	4.68777	6.06606	4.26672	4.44869	4.44318	4.78277	6.59387	5.4112	6.0735	4.88051	8.46178	5.31062	5.55044	7.0817	5.36908	4.44659	6.50408	6.07298	3.12218	9.4536	7.36499	3.30127	34.0148	3.13677
8.99355	1.90595	9.21929	3.77975	4.10391	6.49066	7.08551	4.66211	6.12961	4.27989	4.45139	4.43092	4.7989	6.57162	5.40932	6.06691	4.88347	8.50586	5.34756	5.56436	7.02142	5.38758	4.42875	6.50439	6.11609	3.1556	9.41628	7.38253	3.30245	33.9396	3.14027
8.98088	1.90853	9.37543	3.76949	4.07607	6.47749	7.1651	4.59897	6.18918	4.27671	4.45063	4.41657	4.81457	6.55735	5.39438	6.04677	4.8209	8.53453	5.41061	5.57069	6.9623	5.37754	4.45259	6.52308	6.11243	3.19344	9.38985	7.3985	3.30371	34.0369	3.13816
8.96722	1.89901	9.47278	3.7402	4.04511	6.45855	7.27333	4.52048	6.21662	4.27434	4.41076	4.40783	4.84006	6.54553	5.38287	6.06199	4.77158	8.54479	5.47328	5.57185	6.91466	5.37929	4.48859	6.52063	6.1444	3.23641	9.36859	7.42516	3.30945	34.0642	3.13998
8.93082	1.88858	9.53371	3.67056	4.14669	6.46574	7.32397	4.4207	6.22075	4.26044	4.3622	4.41143	4.90205	6.54793	5.40423	6.0519	4.75477	8.54343	5.49388	5.56623	6.92325	5.41226	4.49414	6.47467	6.17615	3.22696	9.42013	7.48959	3.32243	34.009	3.16448
8.84662	1.88694	9.61435	3.57953	4.29595	6.48182	7.33072	4.36321	6.22969	4.21959	4.34391	4.4043	4.91578	6.52224	5.46319	6.05013	4.73612	8.54173	5.50595	5.571	6.94546	5.39346	4.52062	6.42718	6.20872	3.23993	9.41294	7.52292	3.32762	33.8941	3.16098
8.76394	1.89239	9.68521	3.46477	4.30339	6.47958	7.3352	4.36939	6.23492	4.19608	4.31941	4.42505	4.883	6.43164	5.49258	6.07765	4.71035	8.54734	5.51403	5.58612	6.93551	5.38162	4.52242	6.37638	6.21899	3.22716	9.37655	7.53753	3.33394	33.7759	3.16088
8.73581	1.90936	9.69214	3.41599	4.2971	6.47553	7.39652	4.40674	6.24616	4.18226	4.28872	4.43428	4.88747	6.42208	5.49745	6.07944	4.66979	8.53581	5.50104	5.61851	6.94292	5.41177	4.50443	6.35327	6.20823	3.22542	9.34196	7.5303	3.33006	33.725	3.17995
8.70907	1.92128	9.68135	3.43717	4.29091	6.48146	7.5354	4.41924	6.27002	4.17173	4.24277	4.41491	4.93227	6.35133	5.50769	6.09792	4.64534	8.53274	5.48122	5.63174	6.90252	5.44953	4.47788	6.34397	6.21693	3.2335	9.36739	7.48436	3.33587	33.9216	3.18979
8.67429	1.91714	9.66587	3.50861	4.28128	6.43927	7.70054	4.4117	6.30046	4.18025	4.22143	4.42436	4.98062	6.28596	5.54982	6.10851	4.61711	8.52081	5.45286	5.65821	6.79416	5.45641	4.47882	6.35913	6.21219	3.22906	9.4156	7.49167	3.34648	33.999	3.18459
8.61979	1.90493	9.65426	3.6174	4.2683	6.38258	7.83674	4.40174	6.32791	4.17798	4.21645	4.41455	5.00612	6.26453	5.60328	6.13274	4.59463	8.54542	5.43302	5.66398	6.74483	5.42751	4.48841	6.4152	6.2361	3.24784	9.44642	7.49813	3.36837	34.1178	3.18398
8.58917	1.89648	9.67337	3.71242	4.25894	6.31463	7.8769	4.39757	6.4027	4.18316	4.25641	4.37544	5.02596	6.26339	5.61235	6.17306	4.58479	8.59257	5.46875	5.66081	6.72927	5.38527	4.46437	6.48255	6.23738	3.27769	9.5441	7.49597	3.41327	34.5292	3.17771
8.58081	1.89968	9.70446	3.71038	4.26319	6.26112	7.91829	4.37965	6.44483	4.18876	4.27685	4.35748	5.07569	6.23969	5.64961	6.25617	4.56499	8.62861	5.48079	5.67589	6.71934	5.38134	4.45676	6.48332	6.23994	3.30257	9.59226	7.49675	3.45708	34.7619	3.18453
8.58829	1.90479	9.7295	3.68614	4.37635	6.27296	8.02115	4.35459	6.44685	4.19137	4.24736	4.34503	5.10499	6.1932	5.69468	6.13308	4.55434	8.64155	5.53802	5.68404	6.71115	5.37418	4.45723	6.49195	6.20953	3.34673	9.60059	7.53043	3.49397	34.9784	3.17739
8.56026	1.89695	9.74165	3.69692	4.51909	6.26511	8.13465	4.31811	6.445	4.18152	4.23714	4.28541	5.11068	6.19057	5.73925	6.13012	4.57284	8.67251	5.56759	5.72714	6.71386	5.35707	4.43618	6.4556	6.17587	3.36081	9.60528	7.56213	3.51923	35.0747	3.17726
8.48261	1.90293	9.76548	3.72149	4.63975	6.21689	8.17666	4.27983	6.4812	4.20582	4.21536	4.25135	5.12952	6.19141	5.75576	6.16872	4.56912	8.6894	5.5783	5.85346	6.7424	5.32539	4.43576	6.43937	6.15219	3.37617	9.63306	7.58317	3.53331	35.0731	3.18924
8.3847	1.90473	9.78647	3.716	4.74438	6.10438	8.19926	4.24879	6.5348	4.20412	4.22146	4.24778	5.16093	6.1857	5.71908	6.19124	4.56682	8.68476	5.59046	5.94827	6.77669	5.28462	4.43502	6.42334	6.13681	3.38897	9.66868	7.64959	3.54894	35.1801	3.19235
8.29643	1.90425	9.79855	3.78174	4.80218	6.01486	8.22756	4.2282	6.59813	4.19828	4.23203	4.24891	5.15823	6.14606	5.67284	6.20244	4.55837	8.64078	5.61002	5.97808	6.79947	5.21374	4.42285	6.34305	6.11914	3.41696	9.72829	7.67554	3.55037	35.1614	3.18364
8.23604	1.89705	9.89288	3.89433	4.88303	6.0053	8.2426	4.21556	6.71069	4.17851	4.2157	4.25732	5.15447	6.12866	5.67794	6.20393	4.54237	8.57897	5.63092	5.97977	6.79018	5.16363	4.4363	6.23126	6.09749	3.46326	9.78014	7.66801	3.55121	35.2469	3.19791
8.18457	1.89407	10.0387	3.92667	4.92059	6.05311	8.26126	4.20464	6.77266	4.16718	4.18945	4.28309	5.15674	6.13629	5.73139	6.23632	4.53056	8.55036	5.66773	6.03379	6.78037	5.12828	4.45307	6.16232	6.08873	3.48028	9.76841	7.60542	3.53706	35.284	3.23754
8.10359	1.89635	10.1597	3.93312	4.94265	6.11133	8.27318	4.19195	6.8156	4.16422	4.15655	4.30238	5.15772	6.13748	5.80147	6.22173	4.51502	8.51614	5.68499	6.13683	6.83785	5.10823	4.44572	6.1166	6.07031	3.48782	9.71267	7.53881	3.53257	35.264	3.25512
8.04262	1.90172	10.2397	4.10953	4.94602	6.1132	8.34429	4.16416	6.86545	4.16467	4.11562	4.31905	5.16192	6.12287	5.8265	6.26351	4.50354	8.46336	5.67405	6.25169	6.88883	5.0924	4.44248	6.07684	6.0122	3.49253	9.64386	7.51266	3.56523	35.3357	3.26069
7.97121	1.91565	10.3567	4.30979	4.92964	6.09424	8.51712	4.11203	6.86114	4.19035	4.08509	4.33157	5.17803	6.13484	5.8611	6.27279	4.50443	8.4048	5.68214	6.30844	6.92104	5.06831	4.43327	6.06034	5.96795	3.5031	9.57688	7.5259	3.58747	35.4189	3.25871
7.88256	1.91843	10.4901	4.38496	4.96441	6.05977	8.75393	4.10274	6.85071	4.19107	4.08602	4.33135	5.18102	6.11854	5.87921	6.26857	4.5157	8.3542	5.6689	6.34706	6.92105	5.07864	4.43713	6.02494	5.97021	3.5186	9.53709	7.53333	3.61307	35.586	3.25688
7.81072	1.92275	10.5921	4.53225	5.02791	5.99864	8.82811	4.09792	6.8542	4.17598	4.02374	4.32467	5.20308	6.10813	5.90078	6.26883	4.51943	8.33097	5.70292	6.38137	6.93644	5.06634	4.47772	6.00818	5.99069	3.52729	9.51725	7.55597	3.56736	35.5808	3.2588
7.7745	1.91551	10.6348	4.83855	5.0842	5.94781	8.85243	4.11812	6.83497	4.20731	4.00259	4.30466	5.21625	6.12055	5.94981	6.27619	4.52421	8.32181	5.73575	6.42492	6.96214	5.07536	4.50928	6.02234	6.01514	3.5431	9.48376	7.55072	3.53016	35.6296	3.27594
7.77408	1.91782	10.674	5.09836	5.13881	5.92609	8.93768	4.12282	6.85944	4.19661	3.97815	4.27673	5.24028	6.11365	6.01079	6.2871	4.52883	8.39221	5.71458	6.44781	7.0063	5.07793	4.50659	6.05251	6.02255	3.55992	9.4793	7.5754	3.5174	35.9897	3.30285
7.78576	1.92533	10.6834	5.17753	5.19667	5.92382	9.11047	4.13168	6.84944	4.17968	3.95149	4.21929	5.32397	6.11544	6.03619	6.29582	4.50772	8.49866	5.72437	6.44825	7.01133	5.06861	4.4775	6.0217	6.01451	3.57945	9.48523	7.63066	3.52011	36.2928	3.3119
7.79696	1.92751	10.699	5.19338	5.24536	5.93779	9.35611	4.14526	6.85208	4.16735	3.9583	4.1573	5.35454	6.11701	6.06952	6.29567	4.5079	8.52332	5.75514	6.44975	7.03828	5.05591	4.48634	6.00493	5.95393	3.59845	9.47518	7.70031	3.532	36.4015	3.32333
7.78765	1.9215	10.6911	5.22706	5.24432	5.98437	9.66355	4.14774	6.86944	4.16797	3.9594	4.1253	5.384	6.13414	6.09063	6.23966	4.52045	8.50426	5.76245	6.46599	7.09128	5.06051	4.49325	6.01328	5.92381	3.60534	9.48538	7.69885	3.52316	36.4892	3.33862
7.77138	1.92177	10.6835	5.27465	5.25098	5.99841	9.94144	4.11603	6.85999	4.16367	3.94291	4.13208	5.4487	6.16507	6.15231	6.21765	4.52443	8.45523	5.73502	6.53292	7.13381	5.06874	4.50736	6.05024	5.9555	3.60431	9.42606	7.71808	3.51902	36.5541	3.3335
7.72828	1.9243	10.6992	5.32528	5.28089	5.97895	10.1126	4.11499	6.87525	4.14257	3.93215	4.13984	5.47995	6.18655	6.28215	6.27352	4.55477	8.38185	5.69361	6.62535	7.11541	5.06966	4.52595	6.05167	5.98522	3.61381	9.33493	7.73853	3.53231	36.8603	3.3296
7.66943	1.93446	10.727	5.40254	5.30201	5.97104	10.261	4.09823	6.92463	4.1497	3.92186	4.14245	5.47793	6.21661	6.34306	6.29485	4.56271	8.3156	5.66071	6.70871	7.16213	5.04226	4.51115	6.01791	6.01014	3.62032	9.2148	7.77519	3.55238	37.0173	3.34018
7.63308	1.94735	10.7523	5.51188	5.32085	5.97309	10.4042	4.10708	6.96273	4.15984	3.85452	4.13989	5.47165	6.30022	6.3769	6.31483	4.56646	8.28846	5.62189	6.74419	7.22473	5.00749	4.50011	6.01272	6.02277	3.63731	9.15565	7.75366	3.55005	37.0825	3.36815
7.5854	1.95578	10.8212	5.61122	5.34455	5.96594	10.5313	4.10941	6.97262	4.14215	3.82013	4.11932	5.47667	6.39474	6.41932	6.33144	4.56647	8.19819	5.59189	6.77194	7.30016	4.96049	4.51212	6.00331	6.02079	3.63558	9.14821	7.75528	3.53333	37.3713	3.37171
7.50583	1.953	10.8843	5.72146	5.37388	5.95882	10.6404	4.09863	6.98964	4.12965	3.79457	4.13043	5.49506	6.41869	6.44129	6.32798	4.55895	8.08791	5.59464	6.80054	7.34666	4.88812	4.52984	5.98486	6.02281	3.63548	9.13053	7.75222	3.53546	37.5487	3.38373
7.39854	1.94908	10.8977	5.94906	5.37932	5.95725	10.7825	4.09014	7.0172	4.12315	3.77346	4.13646	5.49701	6.4175	6.51329	6.34181	4.54953	8.02627	5.568	6.8656	7.39866	4.79052	4.54267	5.95822	5.98481	3.63101	9.09357	7.81653	3.53503	37.3502	3.38114
7.2966	1.9383	10.8753	6.15748	5.38606	5.96291	10.9174	4.06438	7.03979	4.11557	3.74286	4.12334	5.48232	6.39267	6.59192	6.37657	4.53124	8.03489	5.57036	6.93617	7.41607	4.73321	4.54383	5.95209	5.95887	3.61462	9.11518	7.84642	3.54409	37.3104	3.37549
7.18811	1.94187	10.869	6.28054	5.43454	6.01943	11.0326	4.04758	7.06333	4.09038	3.7095	4.10281	5.45796	6.38538	6.64231	6.41126	4.51143	8.07054	5.57994	6.98393	7.43708	4.72057	4.51581	5.96085	5.98015	3.64071	9.11565	7.84811	3.53788	37.1942	3.37553
7.03241	1.93911	10.9124	6.37426	5.55305	6.04146	11.1711	4.04373	7.08977	4.08764	3.68068	4.10042	5.42233	6.40288	6.68226	6.45234	4.49344	8.08536	5.55862	6.97846	7.49057	4.72115	4.50949	5.97774	5.96155	3.6746	9.11858	7.86518	3.54269	37.0919	3.37932
6.86357	1.94254	10.9586	6.41929	5.76271	6.08584	11.3475	4.05639	7.11707	4.09736	3.63545	4.09979	5.39858	6.40806	6.7034	6.48925	4.48918	8.12371	5.50837	6.95047	7.51475	4.6999	4.52965	5.99059	5.9306	3.68064	9.1367	7.91262	3.54651	37.0218	3.38703
6.6831	1.94314	11.0119	6.44493	5.90366	6.04818	11.485	4.05304	7.11448	4.09712	3.62847	4.08419	5.39073	6.39737	6.69004	6.54287	4.48978	8.18342	5.48916	6.92563	7.54303	4.68265	4.52663	5.98704	5.90872	3.70556	9.15774	7.89485	3.55357	36.8435	3.39442
6.57218	1.93845	11.0399	6.46692	5.9417	6.0416	11.6541	4.11309	7.10943	4.05988	3.63024	4.06018	5.3959	6.39221	6.65543	6.55591	4.46907	8.21679	5.47033	6.91858	7.55192	4.67657	4.51292	5.96017	5.90386	3.73388	9.16593	7.85783	3.54994	36.8965	3.39017
6.48091	1.94173	11.0482	6.5344	5.94981	6.03582	11.7727	4.15086	7.09519	4.04404	3.61672	4.03357	5.37026	6.38246	6.63544	6.60847	4.43879	8.21627	5.46282	6.92697	7.5291	4.65403	4.51166	5.89595	5.91306	3.73297	9.14048	7.86521	3.55406	37.098	3.40899
6.41186	1.95318	11.0473	6.64957	5.97059	5.99908	11.8319	4.16645	7.09235	4.02947	3.61387	3.99949	5.3549	6.38028	6.6126	6.63026	4.41755	8.19047	5.4555	6.9445	7.51047	4.61572	4.52361	5.87806	5.93284	3.73166	9.09712	7.90177	3.55667	37.1679	3.42323
6.39796	1.94871	11.0303	6.8426	6.00524	5.92779	11.8805	4.17625	7.09812	4.00855	3.61045	3.95436	5.33124	6.3969	6.58397	6.60819	4.40204	8.12083	5.45517	6.95268	7.57653	4.57204	4.55355	5.88826	5.94759	3.73686	9.0435	7.91644	3.54791	36.8869	3.44353
6.38086	1.95128	10.9786	7.14718	6.0622	5.89865	11.9599	4.16988	7.10362	4.01831	3.57594	3.90063	5.29973	6.41697	6.58935	6.59057	4.38291	8.02046	5.47557	6.97642	7.60769	4.53284	4.59988	5.90779	5.96243	3.71962	9.00286	7.91711	3.54674	36.5961	3.44932
6.39484	1.93943	10.952	7.42155	6.08229	5.90482	12.0582	4.18359	7.12911	3.99827	3.56956	3.89108	5.28802	6.41368	6.61368	6.62958	4.3619	7.93662	5.5243	7.00088	7.63516	4.51168	4.6353	5.91715	5.97536	3.71929	8.93856	7.86232	3.55465	36.5486	3.45716
6.3808	1.92333	10.9915	7.56134	6.10806	5.90057	12.1649	4.16425	7.10552	3.96883	3.56611	3.89006	5.28273	6.39564	6.62772	6.58353	4.36018	7.89813	5.55358	6.97803	7.682	4.4955	4.64718	5.96601	5.97089	3.71901	8.8848	7.82073	3.56655	36.3343	3.46156
6.32541	1.9183	11.0565	7.6845	6.17988	5.91126	12.2288	4.18002	7.07518	3.93297	3.56222	3.90341	5.25886	6.34808	6.6458	6.57755	4.33188	7.85971	5.55614	6.94289	7.70513	4.4618	4.66358	5.9967	5.96185	3.72012	8.80546	7.82984	3.58487	36.0721	3.4514
6.27109	1.91976	11.0662	7.79365	6.23055	5.95755	12.2992	4.21135	7.03058	3.91004	3.56586	3.91587	5.25009	6.31108	6.6638	6.5907	4.31777	7.85097	5.55711	6.93075	7.7027	4.38232	4.67517	6.01521	5.94569	3.72097	8.74204	7.85067	3.61721	36.056	3.4553
6.23341	1.91846	11.0124	7.86726	6.27916	6.03975	12.3682	4.25981	6.99921	3.89117	3.53315	3.90841	5.23817	6.29938	6.66041	6.60938	4.33536	7.86207	5.59996	6.94728	7.72968	4.30258	4.71464	6.01953	5.95708	3.70535	8.71342	7.87089	3.6578	36.0035	3.48659
6.19347	1.91353	10.9439	7.91448	6.32758	6.11211	12.4194	4.26292	6.9795	3.89824	3.48972	3.88688	5.19579	6.27888	6.62499	6.59553	4.3374	7.84943	5.66008	6.96522	7.72213	4.24918	4.73291	6.01041	5.98817	3.70554	8.74769	7.85703	3.70091	36.0077	3.49358
6.15872	1.90625	10.897	8.00469	6.35215	6.14507	12.4704	4.2701	7.00992	3.88741	3.48484	3.89433	5.177	6.26888	6.57662	6.59221	4.32426	7.81174	5.65517	6.96544	7.74548	4.22212	4.8031	6.02409	5.97478	3.70581	8.76686	7.84101	3.72651	35.9766	3.52596
6.11508	1.90351	10.9009	8.12753	6.36473	6.15752	12.4872	4.26493	7.02237	3.88278	3.50882	3.90479	5.16663	6.25562	6.51779	6.59862	4.30188	7.79936	5.68178	6.9908	7.77601	4.19837	4.89686	6.06873	5.95288	3.68886	8.78803	7.85283	3.75623	35.9731	3.57019
6.07368	1.89931	10.9284	8.21063	6.36502	6.14313	12.495	4.26624	7.00142	3.88415	3.51575	3.87626	5.12852	6.21315	6.45653	6.60315	4.273	7.76221	5.68333	6.99265	7.83806	4.18578	4.90845	6.12792	5.96288	3.67429	8.81747	7.82968	3.75308	35.9297	3.61118
5.98737	1.89806	10.9354	8.2669	6.36481	6.12863	12.476	4.25982	7.00592	3.87151	3.4779	3.8273	5.1225	6.18157	6.45015	6.60099	4.24874	7.68802	5.67413	6.98681	7.91871	4.20543	4.95241	6.24211	5.96935	3.67806	8.80082	7.87819	3.75428	35.8305	3.63183
5.91175	1.89667	10.8431	8.30479	6.37833	6.07237	12.4596	4.24228	7.01879	3.85797	3.4636	3.81999	5.1375	6.15359	6.4275	6.63563	4.24287	7.6154	5.68985	7.00132	7.92445	4.20186	4.97976	6.39541	5.98599	3.67694	8.78414	7.86658	3.75975	35.7233	3.63374
5.8359	1.89126	10.6599	8.3454	6.39068	6.05851	12.4716	4.23188	7.01149	3.84494	3.42291	3.84506	5.15377	6.12725	6.3998	6.66894	4.24242	7.56334	5.67006	6.99107	7.90891	4.19515	5.01594	6.46472	6.01047	3.67289	8.78876	7.96801	3.76336	35.7974	3.63944
5.71704	1.88739	10.4679	8.43201	6.40869	6.05957	12.5125	4.21313	6.96935	3.8405	3.37868	3.88552	5.16303	6.1316	6.38627	6.64226	4.22477	7.56334	5.65441	6.98264	7.94443	4.18731	5.05598	6.47352	5.99881	3.70024	8.79104	8.06805	3.77588	36.0453	3.62854
5.6067	1.88238	10.1713	8.52688	6.41105	6.06783	12.5813	4.23278	6.90518	3.85098	3.34291	3.8729	5.14544	6.14667	6.38944	6.63762	4.22931	7.57518	5.65968	6.95716	7.98964	4.21877	5.07909	6.48029	5.95876	3.72692	8.74383	8.12228	3.78815	36.2183	3.60774
5.48567	1.87608	9.92687	8.62305	6.41941	6.06347	12.5282	4.26735	6.8882	3.8374	3.3222	3.84337	5.1192	6.15308	6.40397	6.62137	4.23876	7.57552	5.6982	6.95075	8.03147	4.27053	5.09775	6.47139	5.90376	3.74997	8.65645	8.18415	3.78421	36.2074	3.60168
5.37966	1.86866	9.76499	8.772	6.38414	6.06721	12.4346	4.28554	6.83068	3.83086	3.30015	3.80417	5.10535	6.20453	6.42816	6.61781	4.27015	7.56612	5.68426	6.92196	8.05697	4.26136	5.15262	6.45593	5.90804	3.75591	8.61245	8.24091	3.80923	36.2276	3.59975
5.29153	1.8491	9.63201	8.95124	6.32896	6.08994	12.3298	4.28026	6.8425	3.83096	3.28498	3.78318	5.06698	6.24078	6.42917	6.63353	4.29553	7.55327	5.62511	6.91345	8.13131	4.25468	5.19549	6.4711	5.92382	3.77358	8.56762	8.36574	3.83685	36.2685	3.59505
5.23931	1.84312	9.48531	9.05535	6.32578	6.09759	12.2889	4.2837	6.8502	3.82618	3.27663	3.80147	5.02067	6.22639	6.4532	6.63788	4.27217	7.56807	5.59948	6.90127	8.17934	4.21318	5.2431	6.52924	5.91904	3.77748	8.49384	8.40501	3.87427	36.3018	3.5953
5.19937	1.84643	9.33608	9.06692	6.32974	6.09446	12.3506	4.3053	6.85868	3.82836	3.27158	3.84629	4.99501	6.19943	6.46134	6.58136	4.25168	7.64114	5.59486	6.88946	8.15951	4.19791	5.29631	6.55433	5.8721	3.77504	8.44003	8.43457	3.91942	36.3044	3.59431
5.17626	1.84846	9.22103	9.07375	6.35258	6.08653	12.4107	4.32427	6.85866	3.83283	3.23553	3.85875	5.01804	6.15444	6.4633	6.60744	4.18694	7.7642	5.62008	6.8789	8.1266	4.19669	5.37383	6.55556	5.85872	3.75112	8.43185	8.51308	3.94684	36.2647	3.60067
5.16221	1.83979	9.05164	9.0981	6.3808	6.09587	12.4902	4.34056	6.86491	3.79569	3.21855	3.86432	5.06165	6.15425	6.4608	6.6182	4.12317	7.88613	5.5962	6.86072	8.14749	4.19998	5.40619	6.61096	5.92304	3.72171	8.41923	8.62122	4.00581	36.0677	3.58527
5.15398	1.82838	8.86175	9.12003	6.38762	6.11794	12.5653	4.34329	6.9049	3.77787	3.21492	3.8691	5.07169	6.14091	6.47209	6.61661	4.09146	7.96452	5.53398	6.82408	8.21241	4.20255	5.45057	6.68215	5.98681	3.73216	8.37657	8.58547	4.08121	35.7187	3.5855
5.16945	1.82713	8.68328	9.14052	6.40357	6.1369	12.6481	4.32632	6.91248	3.81556	3.19761	3.85789	5.07861	6.10087	6.46592	6.61667	4.0534	7.98388	5.52438	6.81172	8.26512	4.18529	5.49214	6.72025	5.9931	3.72888	8.30167	8.51603	4.12011	35.6189	3.57505
5.17288	1.83208	8.5537	9.12299	6.42579	6.16903	12.7393	4.30843	6.85767	3.83089	3.18274	3.88691	5.05802	6.07284	6.4806	6.69616	4.04065	7.96122	5.52287	6.8373	8.28263	4.15359	5.53386	6.75247	5.96534	3.75934	8.23493	8.51052	4.16392	35.51	3.58584
5.19345	1.81377	8.42941	9.09686	6.44105	6.16308	12.8173	4.25954	6.80575	3.8	3.09651	3.9462	5.03442	6.07249	6.47237	6.68485	4.04848	7.97762	5.51532	6.86433	8.33576	4.1124	5.58983	6.78794	5.97372	3.78966	8.19547	8.4945	4.18706	35.4861	3.59194
5.2236	1.81088	8.30039	9.09171	6.45341	6.17428	12.8439	4.2428	6.74478	3.803	3.07229	3.98752	5.02269	6.08702	6.45629	6.62353	4.05741	7.99023	5.49745	6.94018	8.45778	4.01371	5.62193	6.81659	5.97643	3.78304	8.13632	8.52931	4.18868	35.5177	3.60602
5.24557	1.82959	8.20636	9.12381	6.40888	6.17901	12.7995	4.24555	6.70802	3.80457	3.07493	3.97739	5.02231	6.07489	6.46106	6.55179	4.08082	8.00133	5.40473	7.00965	8.58017	3.96302	5.6765	6.83153	5.98002	3.80004	8.024	8.6347	4.19573	35.5233	3.60397
5.26008	1.83384	8.10712	9.14951	6.35236	6.17505	12.7365	4.24596	6.71306	3.79629	3.0706	3.98422	5.00067	6.0807	6.50403	6.48362	4.0857	7.97189	5.41992	7.08477	8.65658	3.95811	5.68274	6.86024	5.97108	3.80665	7.93391	8.6909	4.22029	35.6164	3.60962
5.28275	1.826	8.01789	9.2867	6.34542	6.17691	12.6809	4.25834	6.7635	3.77394	3.05469	3.9858	4.97899	6.11911	6.62337	6.45222	4.08527	7.93976	5.44633	7.13461	8.85455	3.98875	5.69053	6.90283	5.97788	3.80375	7.86956	8.72554	4.24609	35.573	3.61759
5.32379	1.8119	7.96199	9.45787	6.33874	6.20633	12.6737	4.2657	6.74451	3.77563	3.02478	4.00604	4.94974	6.14586	6.73721	6.42439	4.07607	7.93405	5.4641	7.16673	9.07027	4.02427	5.68253	6.91802	5.98838	3.79257	7.99402	8.88444	4.30008	35.433	3.62149
5.35328	1.8101	7.92285	9.55268	6.31251	6.19829	12.7378	4.27711	6.69136	3.77576	3.00471	4.04466	4.93839	6.14605	6.78527	6.4098	4.07906	7.97455	5.41361	7.16185	9.24279	4.01924	5.67949	6.90649	6.01041	3.77096	8.15383	9.02596	4.34258	35.3154	3.62256
5.34026	1.80682	7.84831	9.55945	6.30129	6.20083	12.7993	4.28665	6.61564	3.76624	3.00215	4.06717	4.93691	6.14633	6.77045	6.41327	4.09436	7.99006	5.37235	7.129	9.26737	4.0106	5.7027	6.93316	6.03442	3.77215	8.26945	9.10245	4.37515	35.2762	3.61557
5.34483	1.80378	7.74035	9.65328	6.24455	6.20587	12.8545	4.31549	6.54275	3.77523	2.99198	4.06358	4.93365	6.12797	6.74176	6.40998	4.10891	8.03102	5.34052	7.13446	9.29453	4.01165	5.72031	6.93543	6.04921	3.76379	8.32312	9.11114	4.40648	35.0884	3.62949
5.37829	1.80723	7.6721	9.77252	6.17494	6.20142	12.8892	4.33887	6.49237	3.776	2.97756	4.06765	4.92636	6.10345	6.7501	6.39936	4.09748	8.0629	5.33608	7.11095	9.37471	3.99168	5.74673	6.88565	6.04071	3.75266	8.31654	9.11159	4.45405	34.9063	3.65255
5.41644	1.79986	7.62344	9.8907	6.10625	6.20824	12.8999	4.33532	6.44392	3.76935	2.98624	4.07225	4.90571	6.09544	6.7654	6.41921	4.0859	8.10109	5.40133	7.10756	9.44237	3.97978	5.77904	6.90402	6.00358	3.7287	8.26123	9.07839	4.54387	34.8069	3.67002
5.44427	1.80411	7.5219	9.99047	6.03946	6.202	12.9192	4.304	6.34973	3.7911	2.99819	4.06743	4.918	6.10861	6.80273	6.42873	4.05771	8.10412	5.45132	7.13432	9.52564	3.96908	5.78731	6.93039	5.98252	3.70004	8.2216	9.09929	4.63816	34.6759	3.67451
5.45124	1.80398	7.40834	9.94638	5.98547	6.1526	12.9319	4.28105	6.31057	3.79295	3.00032	4.10835	4.93731	6.1115	6.83425	6.4844	3.99681	8.07343	5.49487	7.14799	9.61593	3.95134	5.7815	6.94044	5.98733	3.69723	8.21915	9.1839	4.68327	34.44	3.67109
5.41541	1.80876	7.34797	9.68962	5.90803	6.07662	12.9381	4.26264	6.35406	3.78378	2.9998	4.15477	4.95383	6.09616	6.85412	6.50017	3.97717	8.05101	5.49717	7.06874	9.69078	3.9458	5.78074	7.01513	5.98896	3.70689	8.2406	9.28023	4.72742	34.0544	3.67322
5.41507	1.79977	7.25073	9.39589	5.87654	6.00636	12.8968	4.24031	6.40505	3.84596	3.01007	4.18897	4.94462	6.08479	6.8465	6.48633	3.97782	8.08082	5.48284	7.02874	9.72936	3.96309	5.78248	7.03472	6.01806	3.70731	8.24025	9.3504	4.73386	33.8372	3.66516
5.43464	1.79627	7.05122	9.3809	5.869	5.91095	12.8439	4.23244	6.43118	3.94207	3.02951	4.21301	4.95963	6.07518	6.82918	6.47352	3.9825	8.13549	5.44487	7.02633	9.71964	3.97983	5.76276	7.07896	6.07179	3.69887	8.26068	9.38951	4.75788	33.719	3.65777
5.47002	1.80221	6.82203	9.57848	5.86486	5.87085	12.8238	4.22609	6.44361	4.01993	3.0352	4.23762	4.97009	6.05809	6.81773	6.4469	3.99265	8.1722	5.4405	7.0318	9.7614	4.00497	5.76742	7.17311	6.13829	3.68167	8.27572	9.3959	4.77004	33.3699	3.62897
5.49743	1.78991	6.67396	9.6545	5.82583	5.85368	12.8173	4.21168	6.4484	4.07573	3.03855	4.25082	4.98538	6.07171	6.82018	6.42649	3.98561	8.18033	5.46697	7.02547	9.79403	4.0266	5.76267	7.25454	6.21875	3.67935	8.30579	9.43739	4.80289	33.1424	3.62198
5.51311	1.79821	6.58805	9.66157	5.77353	5.86653	12.7588	4.20869	6.48982	4.12853	3.02313	4.27724	4.99881	6.08572	6.80445	6.42245	3.99353	8.19756	5.4634	6.97317	9.85513	4.00005	5.76116	7.30239	6.28514	3.65716	8.31785	9.45922	4.84982	32.9876	3.61779
5.54763	1.80727	6.50847	9.64293	5.72102	5.881	12.7481	4.18395	6.48332	4.1834	2.99978	4.28504	5.01676	6.09357	6.78396	6.45467	3.99311	8.18434	5.44601	6.89825	9.96574	3.96804	5.76298	7.32731	6.33525	3.64095	8.35283	9.54121	4.90974	32.7697	3.62014
5.57586	1.81702	6.47438	9.66324	5.68066	5.87458	12.7731	4.17072	6.48329	4.23174	2.95951	4.2893	5.0329	6.08431	6.76829	6.39761	3.96451	8.16601	5.44327	6.82714	10.0865	3.94842	5.78724	7.46425	6.37002	3.62013	8.37547	9.60563	4.97098	32.6455	3.60644
5.63415	1.81429	6.4527	9.75986	5.6427	5.8574	12.779	4.15454	6.52513	4.29759	2.93683	4.28333	5.04324	6.10363	6.7442	6.41597	3.92573	8.17883	5.46509	6.76521	10.1293	3.94338	5.79063	7.5491	6.40355	3.59573	8.38752	9.62775	5.04501	32.3689	3.59342
5.69943	1.80243	6.42419	9.75941	5.5939	5.84201	12.7402	4.14584	6.58432	4.29863	2.9	4.27839	5.00463	6.08335	6.68553	6.51923	3.89597	8.17737	5.46606	6.7149	10.1772	3.93843	5.80056	7.58197	6.4098	3.57594	8.38275	9.62911	5.11165	32.1747	3.58347
5.72549	1.78861	6.37223	9.70726	5.54913	5.82776	12.6131	4.14011	6.661	4.30246	2.89586	4.27187	5.00354	6.05019	6.57694	6.53705	3.88661	8.17958	5.4707	6.70385	10.1948	3.93509	5.80907	7.58161	6.39012	3.55151	8.37983	9.64307	5.16308	32.1881	3.57283
5.73298	1.78914	6.31367	9.73097	5.49959	5.77992	12.4333	4.11394	6.69106	4.31798	2.89908	4.27823	5.05189	6.01575	6.47668	6.55515	3.90526	8.14317	5.46585	6.70391	10.3723	3.92255	5.80603	7.5739	6.37798	3.55138	8.36887	9.64244	5.21415	32.0776	3.56562
5.74376	1.78486	6.26052	9.75506	5.44267	5.71792	12.2336	4.08728	6.69809	4.32229	2.88314	4.27611	5.03626	5.99766	6.47481	6.5854	3.90918	8.1196	5.47015	6.69616	10.4813	3.92419	5.8047	7.609	6.3769	3.55772	8.33407	9.62903	5.27626	31.7167	3.55304
5.73383	1.7866	6.19371	9.78672	5.38953	5.67003	12.0472	4.11294	6.7125	4.32565	2.89296	4.29696	4.96221	5.98403	6.46504	6.52269	3.91817	8.11891	5.49418	6.6607	10.5453	3.93624	5.80759	7.63288	6.38063	3.54944	8.29093	9.61784	5.36693	31.4476	3.54703
5.72172	1.78105	6.08306	9.86013	5.38739	5.62821	11.9076	4.13799	6.77978	4.34369	2.91843	4.32409	4.90834	5.97207	6.48854	6.46884	3.92711	8.13637	5.46073	6.64103	10.5552	3.93716	5.80985	7.663	6.39206	3.56232	8.22156	9.59884	5.46618	31.15	3.53331
5.71939	1.78464	5.97716	9.94159	5.37231	5.6048	11.7904	4.13617	6.81944	4.36626	2.93778	4.33342	4.88486	5.94092	6.5034	6.49281	3.93616	8.14623	5.44307	6.63264	10.5771	3.95573	5.82056	7.65739	6.3665	3.57815	8.14742	9.60336	5.5422	30.7336	3.52147
5.72436	1.77616	5.9387	9.99948	5.339	5.58762	11.6754	4.13095	6.81304	4.38624	2.93869	4.34619	4.87442	5.92912	6.50522	6.4488	3.92994	8.16997	5.45236	6.56897	10.557	3.97437	5.83336	7.64548	6.35394	3.59653	8.05507	9.60683	5.6118	30.3669	3.50937
5.736	1.77775	5.91562	10.0417	5.32032	5.56555	11.5726	4.12297	6.78695	4.50835	2.95245	4.37369	4.88961	5.88754	6.48787	6.33646	3.946	8.1818	5.5194	6.42326	10.549	3.99391	5.83565	7.64456	6.32268	3.60031	7.99219	9.63751	5.65436	30.0604	3.5016
5.78001	1.78263	5.79929	10.1756	5.30497	5.53814	11.431	4.12595	6.78309	4.64944	2.951	4.37048	4.91433	5.8016	6.46052	6.28245	3.97002	8.18903	5.56401	6.29959	10.6092	4.01551	5.83371	7.70806	6.33552	3.57308	7.92844	9.62246	5.64936	29.3596	3.49419
5.81475	1.78969	5.61717	10.1905	5.29428	5.50811	11.2231	4.13855	6.80771	4.80463	2.95759	4.36214	4.91518	5.70371	6.43051	6.26043	3.99791	8.22574	5.56126	6.21835	10.6889	4.06438	5.86231	7.76641	6.37278	3.54373	7.84982	9.65741	5.65547	28.6146	3.49139
5.83621	1.79485	5.46827	10.3147	5.2639	5.41146	10.9992	4.15322	6.8512	4.95292	2.96735	4.3586	4.92906	5.65951	6.44336	6.31843	4.01885	8.23267	5.59017	6.11583	10.8366	4.09138	5.88155	7.80242	6.3885	3.52134	7.77292	9.65757	5.68923	28.308	3.49953
5.84138	1.80505	5.37705	10.661	5.25025	5.35925	10.8517	4.1635	6.89167	5.11447	3.00113	4.35905	4.95521	5.64211	6.49284	6.31941	4.0185	8.16158	5.61994	6.00388	10.9018	4.12133	5.88158	7.84009	6.41354	3.46931	7.72051	9.68795	5.7669	28.2921	3.51533
5.83614	1.803	5.32263	11.0028	5.24829	5.33397	10.6446	4.15211	6.94907	5.25401	3.048	4.34417	5.00361	5.62521	6.52952	6.33787	4.01377	8.04938	5.65937	5.9102	10.9571	4.14589	5.87672	7.85656	6.43512	3.43587	7.68374	9.73396	5.82242	28.1701	3.51832
5.81603	1.80559	5.25324	11.2429	5.20955	5.3058	10.496	4.1383	7.00213	5.34514	3.10174	4.35206	5.05476	5.60076	6.58034	6.32479	4.01096	7.94811	5.68118	5.8398	11.0365	4.15979	5.85577	7.84097	6.41589	3.4493	7.61555	9.75384	5.89138	27.9243	3.51806
5.80045	1.81327	5.18628	11.3166	5.06502	5.29298	10.4292	4.13846	7.04542	5.414	3.14431	4.37092	5.1052	5.61598	6.61698	6.34511	4.01619	7.88232	5.71562	5.82547	11.0735	4.15666	5.83517	7.86355	6.37856	3.45423	7.5917	9.76601	5.93302	27.6646	3.51097
5.82281	1.81429	5.14864	11.3952	4.83531	5.25229	10.3978	4.15014	7.04513	5.44822	3.14857	4.37475	5.14163	5.62264	6.64203	6.35723	4.03016	7.85571	5.69533	5.78919	11.1773	4.15474	5.81803	7.91598	6.34361	3.43912	7.55924	9.81813	5.97179	27.4234	3.507
5.83561	1.82071	5.10202	11.5105	4.67919	5.22749	10.3396	4.1478	7.03537	5.46616	3.14452	4.38712	5.16054	5.62306	6.66052	6.37893	4.04405	7.83939	5.69161	5.75439	11.4498	4.16152	5.78767	7.96387	6.32583	3.42782	7.55628	9.89279	6.01351	26.8572	3.51302
5.81388	1.8261	5.05153	11.6558	4.63931	5.2045	10.2711	4.14802	7.02614	5.46407	3.14225	4.3979	5.14602	5.62292	6.69908	6.39655	4.0731	7.828	5.69202	5.73608	11.5901	4.16815	5.76258	8.01381	6.33518	3.42726	7.5548	9.9679	6.05677	26.4587	3.51133
5.79573	1.83897	4.94195	11.7786	4.62714	5.18891	10.1981	4.16434	7.02247	5.48683	3.13853	4.4231	5.13557	5.60956	6.7788	6.4585	4.09498	7.84808	5.70601	5.70998	11.6734	4.18773	5.79227	8.01112	6.34779	3.40336	7.53428	10.013	6.07523	26.4385	3.50557
5.77405	1.84601	4.74864	11.8811	4.61223	5.19516	10.1011	4.15244	7.07759	5.52873	3.12947	4.41689	5.13947	5.58571	6.81912	6.53749	4.10084	7.8447	5.7042	5.68219	11.7748	4.21478	5.81421	7.99265	6.35307	3.39212	7.52236	10.0644	6.07188	26.5958	3.49295
5.74395	1.8438	4.66031	11.9511	4.55941	5.20272	9.95398	4.13134	7.1276	5.5578	3.13377	4.42164	5.14701	5.54628	6.83644	6.56798	4.09227	7.86462	5.64435	5.6435	11.9756	4.25306	5.83881	8.01862	6.36219	3.38117	7.51118	10.1502	6.07188	26.4721	3.47587
5.76035	1.84848	4.65068	12.1427	4.45982	5.18119	9.80182	4.11837	7.1548	5.58572	3.11435	4.42837	5.15243	5.49732	6.82346	6.65895	4.0802	7.87068	5.64432	5.58479	12.1334	4.28201	5.8173	8.10147	6.35556	3.3935	7.4987	10.1659	6.06461	26.4594	3.47647
5.77379	1.84925	4.63483	12.516	4.39241	5.1257	9.6756	4.13103	7.22885	5.65748	3.09408	4.42343	5.16546	5.47796	6.83885	6.7328	4.05709	7.8518	5.62384	5.4818	12.157	4.31116	5.78807	8.23575	6.34162	3.40689	7.49232	10.1807	6.05	26.4699	3.4697
5.7876	1.85058	4.61188	12.7999	4.28656	5.03864	9.60455	4.11108	7.25222	5.71847	3.1132	4.42819	5.20235	5.48403	6.86385	6.69038	4.05386	7.85373	5.60084	5.40309	12.1436	4.31646	5.75268	8.24738	6.33591	3.40135	7.49497	10.2918	6.05494	26.4401	3.45345
5.80877	1.85872	4.56703	12.9461	4.14302	4.96873	9.60684	4.112	7.2462	5.75574	3.12263	4.4351	5.22337	5.48722	6.88356	6.65675	4.03423	7.86035	5.62765	5.3724	12.1396	4.31831	5.67847	8.26214	6.33682	3.40899	7.50662	10.3617	6.07069	26.3884	3.43927
5.85969	1.8618	4.52359	12.9906	4.05998	4.93463	9.60742	4.13009	7.24171	5.78048	3.13952	4.42585	5.24401	5.48031	6.90146	6.63518	4.04269	7.86861	5.76682	5.36251	12.1697	4.31245	5.60188	8.26302	6.3374	3.44088	7.49471	10.414	6.0808	26.1667	3.42479
5.9195	1.86952	4.49799	13.1103	4.0468	4.93517	9.5771	4.14926	7.23592	5.83556	3.13637	4.41169	5.26376	5.47207	6.92021	6.60642	4.04519	7.9126	5.87761	5.35803	12.2863	4.29352	5.51662	8.2563	6.33181	3.4478	7.45322	10.4414	6.07082	25.8662	3.3853
5.91498	1.86678	4.48946	13.227	4.05428	4.93745	9.53075	4.1453	7.21657	5.88221	3.13746	4.40259	5.33332	5.49704	6.98784	6.60433	4.03149	7.93788	5.89175	5.35058	12.335	4.28722	5.45079	8.29218	6.29572	3.4392	7.38151	10.5066	6.06417	25.7645	3.35748
5.91539	1.86485	4.45785	13.3661	4.04541	4.93335	9.44232	4.15776	7.20058	5.91957	3.14672	4.36458	5.38512	5.55694	7.02218	6.62814	4.01158	7.91594	5.84726	5.33491	12.4143	4.28327	5.40415	8.3046	6.24696	3.43046	7.35485	10.5487	6.0597	25.7223	3.34471
5.91081	1.86666	4.46655	13.4438	4.03167	4.92721	9.31943	4.15045	7.20066	5.94277	3.15078	4.29957	5.42752	5.58343	7.03396	6.65428	3.98945	7.86696	5.80747	5.30066	12.5575	4.27078	5.34992	8.30631	6.2456	3.42167	7.35022	10.5076	6.05449	25.5005	3.33901
5.92311	1.86404	4.48178	13.4419	4.03031	4.90921	9.19233	4.129	7.19192	5.98067	3.15969	4.28902	5.47435	5.58945	7.01682	6.65023	3.97807	7.80803	5.83433	5.2699	12.6457	4.25377	5.29142	8.32882	6.23766	3.40964	7.35716	10.4507	6.049	25.2359	3.28312
5.9542	1.86508	4.47546	13.6029	4.0307	4.91013	9.03918	4.11644	7.17105	6.00632	3.18443	4.31773	5.47325	5.61596	6.98507	6.63242	3.98434	7.72243	5.87896	5.24542	12.6368	4.22144	5.27685	8.34893	6.24744	3.40848	7.32006	10.4641	6.04859	25.1167	3.2379
6.00199	1.86167	4.47549	13.9652	4.05001	4.92039	8.89231	4.11099	7.15618	6.02966	3.2008	4.33647	5.50627	5.68161	6.95485	6.64993	3.9799	7.62778	5.90918	5.17897	12.6411	4.19337	5.25281	8.29717	6.23703	3.41452	7.29312	10.428	6.05198	24.9916	3.23516
6.05068	1.86804	4.51574	14.3623	4.03115	4.91139	8.80909	4.11467	7.13183	6.04353	3.22409	4.31733	5.56905	5.74813	6.97316	6.71505	3.97845	7.55651	6.01531	5.16745	12.637	4.15823	5.21301	8.29737	6.22204	3.40401	7.3141	10.3746	6.05836	24.5896	3.24978
6.09977	1.85911	4.50955	14.6534	3.99326	4.8884	8.75608	4.12954	7.17203	6.08073	3.24735	4.28021	5.61984	5.75778	6.96142	6.79649	3.97002	7.48845	6.08073	5.16872	12.6825	4.12149	5.1469	8.3144	6.20323	3.40352	7.38689	10.3827	6.06618	24.2056	3.25502
6.13474	1.85874	4.49853	14.8339	3.97623	4.86669	8.73262	4.12178	7.2336	6.09279	3.25227	4.23472	5.65501	5.73833	6.93524	6.77897	3.95267	7.41996	6.14618	5.16757	12.7947	4.09248	5.11073	8.34421	6.17671	3.41185	7.46597	10.3584	6.06658	23.9772	3.26144
6.13238	1.85753	4.46241	15.0191	3.97166	4.83737	8.73672	4.11642	7.23691	6.13036	3.25079	4.23745	5.67954	5.75328	6.92027	6.73475	3.92547	7.35934	6.25102	5.1673	12.9201	4.06635	5.05355	8.36321	6.18196	3.40519	7.55275	10.3067	6.04419	23.7639	3.2505
6.10617	1.86461	4.45043	15.199	3.96133	4.84339	8.655	4.11463	7.25252	6.17271	3.27232	4.2227	5.69852	5.74754	6.92888	6.74251	3.90904	7.33768	6.3604	5.16084	13.0152	4.04099	5.01029	8.36912	6.21222	3.39557	7.60386	10.2912	6.0122	23.693	3.2477
6.06787	1.86075	4.43113	15.3097	3.94012	4.8398	8.51083	4.12651	7.26142	6.2466	3.24554	4.23959	5.73114	5.7557	6.9274	6.81953	3.90251	7.31658	6.46903	5.13898	13.022	4.02418	4.9514	8.35794	6.29129	3.37686	7.61138	10.3457	5.97443	23.6042	3.24679
6.01652	1.86335	4.36916	15.4728	3.8982	4.84189	8.31979	4.1111	7.28711	6.34994	3.2366	4.26122	5.76074	5.79289	6.91833	6.83551	3.88039	7.27905	6.51165	5.12054	13.0013	4.0007	4.88088	8.3974	6.34998	3.35261	7.62052	10.3554	5.95379	23.4489	3.25004
5.9855	1.86594	4.33051	15.7283	3.85797	4.8297	8.10373	4.11273	7.27737	6.51945	3.24594	4.27812	5.77137	5.83848	6.87512	6.8372	3.8799	7.25199	6.57491	5.11658	12.9987	4.00766	4.85449	8.43018	6.3728	3.33274	7.63234	10.368	5.89859	23.4385	3.2347
5.9746	1.86099	4.27257	16.1044	3.82267	4.80425	7.93615	4.11397	7.23057	6.59471	3.25348	4.30517	5.76261	5.87314	6.89476	6.85542	3.88553	7.21908	6.64299	5.15243	13.0161	4.00152	4.87022	8.43115	6.36035	3.31467	7.6318	10.3401	5.83668	23.4344	3.23396
5.96171	1.8616	4.23939	16.4782	3.81211	4.74974	7.80557	4.13879	7.19815	6.70019	3.27068	4.3078	5.77648	5.91708	6.94768	6.89462	3.88595	7.20757	6.69316	5.17067	13.0157	3.99304	4.92913	8.39125	6.30322	3.34658	7.59769	10.3183	5.81068	23.3711	3.2366
5.98361	1.85574	4.26726	16.6004	3.88435	4.68832	7.73638	4.15876	7.16374	6.81187	3.28727	4.28615	5.80395	5.99913	7.08012	6.93899	3.90308	7.19111	6.72449	5.17128	12.9677	3.99397	4.96955	8.37559	6.20861	3.3644	7.53844	10.3273	5.78936	23.3591	3.24264
5.99655	1.84738	4.28653	16.6316	3.9583	4.64561	7.65132	4.1808	7.1968	6.91804	3.29125	4.26643	5.81277	6.07099	7.14668	6.94319	3.921	7.16461	6.70272	5.16774	12.9943	3.97208	5.0076	8.36551	6.11602	3.3674	7.51965	10.441	5.76579	23.5157	3.25612
6.00449	1.84407	4.278	16.7322	4.01902	4.58665	7.58411	4.1769	7.2387	6.99254	3.31821	4.23451	5.82812	6.124	7.17156	6.92109	3.94459	7.11567	6.76637	5.15796	13.0081	3.92718	5.06652	8.33219	6.04966	3.36945	7.52524	10.5739	5.73045	23.5286	3.25252
5.98804	1.83733	4.26758	16.9212	4.04531	4.529	7.47046	4.19726	7.26737	7.04425	3.34369	4.20052	5.85808	6.1468	7.13986	6.90143	3.97385	7.08855	6.86781	5.15088	13.004	3.88913	5.08124	8.29732	5.95578	3.3639	7.50851	10.6452	5.67371	23.5409	3.24121
5.98241	1.82321	4.25644	17.0323	4.08462	4.4998	7.35622	4.2384	7.3082	7.10284	3.37425	4.18347	5.8738	6.12494	7.03703	6.93217	3.96942	7.05281	6.94379	5.10952	12.9557	3.90307	5.08735	8.31166	5.93572	3.35245	7.44894	10.5451	5.63743	23.6798	3.2259
6.01802	1.82974	4.23613	17.0397	4.09661	4.49334	7.24858	4.25622	7.34623	7.14852	3.43764	4.18665	5.87698	6.09969	6.92311	6.92698	3.94272	7.04416	7.04518	5.06212	12.9699	3.8861	5.06682	8.36108	5.91188	3.34728	7.39012	10.5023	5.59733	23.6905	3.21565
6.04572	1.82494	4.20413	17.0091	4.07874	4.44613	7.18543	4.2505	7.39258	7.17432	3.50314	4.17826	5.92434	6.07752	6.89443	6.90545	3.92053	7.0305	7.1094	4.99328	13.0374	3.86283	5.04137	8.37355	5.9423	3.34334	7.35991	10.5085	5.5653	23.5893	3.21105
6.03994	1.80226	4.15862	17.1013	4.07961	4.42226	7.13379	4.24239	7.43413	7.14751	3.50174	4.16644	5.95784	6.04916	6.92385	6.90456	3.89894	7.08165	7.133	4.9001	13.0879	3.85828	5.03306	8.36724	6.00367	3.35068	7.31705	10.6005	5.51076	23.4972	3.20212
6.04375	1.79386	4.11913	17.2601	4.09428	4.4163	7.02596	4.24158	7.50375	7.17777	3.48851	4.16556	5.98777	6.01624	6.97538	6.97732	3.8863	7.11735	7.09911	4.8423	13.0773	3.84868	5.03822	8.35775	6.0397	3.3562	7.1933	10.6914	5.41788	23.5125	3.18598
6.05298	1.78581	4.11842	17.3687	4.11062	4.39735	6.88394	4.26739	7.56204	7.22344	3.47189	4.17681	6.00184	6.00977	7.09113	6.97735	3.88766	7.14727	7.15473	4.80578	13.1097	3.83562	5.04739	8.35755	6.04477	3.353	7.03138	10.7617	5.30046	23.4561	3.19189
6.05737	1.78161	4.11582	17.4803	4.15825	4.37517	6.79554	4.34436	7.62085	7.28818	3.45948	4.2045	6.0274	6.00907	7.14574	6.9852	3.89404	7.15807	7.18199	4.8064	13.1904	3.83157	5.04941	8.32048	6.04608	3.34931	6.84119	10.7734	5.1852	23.3437	3.19637
6.05417	1.78315	4.11385	17.6395	4.16932	4.37162	6.75153	4.38995	7.69783	7.34529	3.46185	4.24162	6.04641	6.01198	7.18546	7.01982	3.90332	7.17381	7.20033	4.78956	13.2689	3.83681	5.04903	8.26271	6.03932	3.35457	6.6427	10.7054	5.12098	23.2508	3.18967
6.05356	1.7937	4.12988	17.8153	4.16477	4.39279	6.74184	4.43013	7.68838	7.39578	3.4767	4.22247	6.07554	6.01114	7.21754	6.98202	3.90974	7.13902	7.20159	4.77219	13.3295	3.8265	5.05618	8.24932	6.05082	3.3685	6.51603	10.7356	5.08713	23.1532	3.17972
6.0836	1.80127	4.13594	18.0114	4.21196	4.42323	6.74252	4.44108	7.63861	7.44817	3.48847	4.17569	6.15543	6.00196	7.26045	6.9444	3.90046	7.06963	7.20083	4.79386	13.2995	3.79209	5.08618	8.19823	6.05984	3.3777	6.45569	10.8035	5.07639	22.9535	3.18275
6.05441	1.79282	4.13301	18.1649	4.23066	4.43373	6.71558	4.45881	7.60895	7.48944	3.51633	4.11198	6.14677	5.97161	7.26209	6.90113	3.88358	7.04936	7.22573	4.79072	13.357	3.73425	5.09163	8.1613	6.04374	3.38848	6.43269	10.7712	5.08087	22.7173	3.18344
6.02917	1.78576	4.11721	18.2338	4.27714	4.42382	6.69199	4.5205	7.62538	7.54672	3.54157	4.05271	6.13611	5.92617	7.25433	6.8393	3.88628	7.08765	7.29072	4.78066	13.4122	3.72206	5.09624	8.12971	5.99799	3.39535	6.41899	10.7926	5.05005	22.5926	3.1517
6.023	1.7805	4.11642	18.309	4.36547	4.41287	6.63075	4.58229	7.65232	7.58863	3.55556	4.03957	6.10852	5.89057	7.26158	6.84266	3.87738	7.12448	7.32138	4.73361	13.4078	3.7531	5.10446	8.06663	5.96655	3.3984	6.40151	10.8843	4.98293	22.4702	3.13421
6.04232	1.77928	4.15543	18.3612	4.43146	4.40357	6.56344	4.62718	7.71648	7.61664	3.55774	4.04078	6.08928	5.86916	7.34409	6.8844	3.8802	7.13471	7.33335	4.70269	13.3498	3.78229	5.07832	8.04576	5.92578	3.38378	6.3436	10.9193	4.88608	22.6557	3.13459
6.04796	1.77577	4.18008	18.3509	4.43333	4.39347	6.44793	4.63786	7.74276	7.62254	3.56082	4.03325	6.08506	5.86087	7.53668	6.87154	3.88615	7.15602	7.37101	4.71843	13.3502	3.82304	5.06015	8.00204	5.87294	3.39004	6.2673	10.9525	4.79768	23.0265	3.11849
6.03807	1.77979	4.17116	18.5166	4.41997	4.37941	6.33252	4.63256	7.69961	7.63328	3.58748	4.00751	6.11577	5.83874	7.67095	6.8748	3.8697	7.14378	7.40648	4.7372	13.341	3.83496	5.05358	7.94465	5.79952	3.39917	6.19567	11.0391	4.74485	23.1452	3.11684
6.04968	1.76973	4.15599	18.8164	4.40884	4.37884	6.26479	4.6526	7.63213	7.65558	3.60817	3.97925	6.11755	5.75092	7.70945	6.86345	3.86078	7.13663	7.44104	4.72342	13.2622	3.85032	5.05972	7.90929	5.71577	3.41042	6.12203	11.131	4.76463	23.1857	3.10722
6.07551	1.76116	4.1471	18.9691	4.39829	4.37703	6.24864	4.67327	7.56647	7.71616	3.58714	3.96527	6.10771	5.68088	7.72878	6.87093	3.86089	7.10467	7.45218	4.7169	13.2756	3.87878	5.04259	7.88327	5.65357	3.40619	6.05771	11.1409	4.7726	23.1839	3.09982
6.20036	1.74698	4.13104	18.9844	4.41568	4.38036	6.22508	4.6884	7.5191	7.77716	3.57099	3.97722	6.105	5.62985	7.71689	6.82909	3.85676	7.10005	7.48251	4.72092	13.2665	3.90582	5.00279	7.84214	5.57367	3.40185	6.0087	11.1112	4.75826	23.1546	3.08238
6.30667	1.74478	4.13813	19.0698	4.42426	4.40238	6.20002	4.72483	7.47398	7.78591	3.56036	3.9849	6.0943	5.59772	7.68853	6.80864	3.86139	7.10983	7.53615	4.72325	13.285	3.94636	4.95018	7.73048	5.48692	3.38906	5.99788	11.141	4.73619	23.1427	3.07573
6.38401	1.73778	4.154	19.1915	4.43501	4.41261	6.16091	4.7439	7.47247	7.78688	3.5589	4.00583	6.06067	5.57959	7.67077	6.82168	3.82851	7.11153	7.60007	4.74419	13.3467	3.98302	4.91052	7.65932	5.45221	3.37556	5.98126	11.2753	4.68776	23.2163	3.07697
6.43932	1.72372	4.17925	19.236	4.46789	4.42542	6.13181	4.77164	7.49901	7.73587	3.55682	4.01017	6.04577	5.58749	7.65386	6.86031	3.8154	7.11842	7.6282	4.77003	13.3879	4.02575	4.89913	7.63647	5.44542	3.35238	5.98178	11.3923	4.6384	23.3447	3.07301
6.43507	1.73027	4.1971	19.2043	4.51336	4.43896	6.10319	4.7982	7.52765	7.69708	3.55661	3.99859	6.02697	5.58775	7.6387	6.80854	3.8221	7.10417	7.61486	4.77215	13.4299	4.04491	4.90485	7.61263	5.44152	3.32362	5.97061	11.4193	4.57108	23.3906	3.07599
6.41723	1.72401	4.19772	19.2485	4.50926	4.44183	6.11193	4.81412	7.53208	7.69944	3.56111	3.98393	6.00229	5.59485	7.60414	6.78398	3.81966	7.0717	7.6821	4.77858	13.4543	4.03968	4.89608	7.56856	5.41608	3.30709	5.96593	11.4715	4.50645	23.3665	3.06774
6.40983	1.71531	4.21842	19.3881	4.49818	4.46112	6.1272	4.81848	7.52579	7.70975	3.55613	3.97472	5.99506	5.58261	7.55363	6.83731	3.81257	7.02883	7.81397	4.78349	13.4803	4.03062	4.90603	7.53358	5.39162	3.29799	5.95952	11.5845	4.44494	23.3357	3.07019
6.40028	1.70287	4.23339	19.4557	4.52058	4.49205	6.13767	4.81083	7.49864	7.71234	3.55643	3.95299	6.03333	5.56083	7.51362	6.84506	3.78422	6.96399	7.88605	4.82297	13.4974	4.02917	4.93682	7.51698	5.3549	3.30126	5.97348	11.6306	4.3905	23.2917	3.06609
6.38514	1.69369	4.25693	19.4269	4.53431	4.48306	6.11022	4.8267	7.48261	7.77098	3.53876	3.93365	6.04097	5.54621	7.50798	6.81725	3.76946	6.89975	7.97742	4.85386	13.5713	4.01371	4.94628	7.49999	5.33907	3.30104	5.98656	11.6163	4.38575	23.2959	3.05802
6.39008	1.6958	4.28219	19.4166	4.56837	4.48158	6.06686	4.86118	7.4775	7.87093	3.48934	3.92385	6.04042	5.52624	7.49523	6.8621	3.77944	6.82587	8.04143	4.8683	13.5752	4.04449	4.94143	7.47405	5.32203	3.29854	6.00452	11.6496	4.40042	23.373	3.05068
6.40583	1.6916	4.30642	19.4237	4.62029	4.50925	6.04771	4.8849	7.44747	7.98932	3.47603	3.93349	6.06726	5.4916	7.5135	6.83527	3.76668	6.80279	8.07665	4.87737	13.5981	4.07086	4.9621	7.44952	5.30026	3.28767	6.12633	11.7393	4.42538	23.3961	3.04142
6.40752	1.6965	4.3041	19.4025	4.66553	4.53985	6.05202	4.90293	7.46147	8.04843	3.45758	3.95604	6.07577	5.50997	7.53911	6.81337	3.73928	6.84024	8.12984	4.8966	13.5749	4.10896	4.90896	7.41562	5.28275	3.30236	6.36617	11.8426	4.41439	23.3984	3.04152
6.41536	1.68835	4.3084	19.3837	4.72104	4.56537	5.96895	4.92409	7.45966	8.09565	3.46848	3.96804	6.07579	5.52999	7.53399	6.77906	3.70327	6.88734	8.22388	4.91651	13.5219	4.14643	4.84452	7.33099	5.25313	3.31444	6.61709	11.876	4.36431	23.4315	3.03911
6.43166	1.69014	4.32151	19.3774	4.74898	4.58419	5.89985	4.96055	7.46523	8.1351	3.46862	3.97096	6.05993	5.56154	7.52218	6.67115	3.6498	6.92725	8.303	4.95265	13.4368	4.15506	4.79807	7.27573	5.19525	3.32017	6.81111	11.8698	4.29773	23.452	3.0226
6.41504	1.68357	4.34696	19.3272	4.75583	4.63789	5.85196	4.99177	7.48877	8.18372	3.47275	3.9382	6.02314	5.61473	7.5078	6.56701	3.60614	6.99604	8.38699	4.99682	13.3518	4.15205	4.78127	7.23956	5.14697	3.31863	6.97861	11.8611	4.26079	23.553	3.0143
6.35731	1.67853	4.35473	19.3119	4.78451	4.68849	5.81839	5.01485	7.51896	8.25918	3.47484	3.90748	5.99451	5.6388	7.48413	6.47849	3.58007	7.0592	8.5108	5.05435	13.2192	4.15283	4.7638	7.19593	5.1225	3.29454	7.07693	11.8548	4.21157	23.4613	3.00831
6.28338	1.67911	4.33419	19.3289	4.83122	4.73766	5.80977	5.02429	7.52822	8.38282	3.47882	3.87247	5.93196	5.65765	7.46226	6.46525	3.56556	7.0676	8.66771	5.08755	13.2241	4.15251	4.71857	7.17697	5.10467	3.28692	7.06568	11.8507	4.13681	23.2917	2.99661
6.2189	1.67655	4.32712	19.3175	4.8894	4.76234	5.81235	5.04638	7.49174	8.45273	3.46718	3.85984	5.85935	5.64463	7.42179	6.44023	3.56414	7.05572	8.77541	5.10611	13.2122	4.14003	4.69697	7.16471	5.07221	3.30097	7.06395	11.8737	4.08681	23.2335	2.9945
6.1686	1.68262	4.3519	19.1958	4.97	4.75814	5.81234	5.05548	7.43795	8.48546	3.4489	3.85778	5.82126	5.62408	7.3982	6.43937	3.54059	7.06029	8.79687	5.13136	13.1957	4.12384	4.6962	7.11418	5.05979	3.30048	7.12432	11.8372	4.0423	23.3561	2.98279
6.14914	1.68461	4.3876	19.0501	5.08401	4.75207	5.82599	5.09435	7.45063	8.55064	3.43855	3.83806	5.8198	5.6208	7.35669	6.41489	3.52817	7.03176	8.85811	5.1412	13.1749	4.08773	4.69423	7.02764	5.0713	3.31736	7.2418	11.7773	4.01381	23.3866	3.01188
6.16462	1.69033	4.42699	18.9243	5.18527	4.74624	5.8528	5.13919	7.46082	8.54147	3.42589	3.81505	5.81701	5.62708	7.30012	6.42985	3.51937	7.00986	8.93306	5.14912	13.1533	4.06421	4.69296	6.96892	5.08414	3.31513	7.40746	11.7365	3.98279	23.0786	3.0151
6.1585	1.69935	4.45388	18.9351	5.22061	4.73134	5.88898	5.1286	7.44019	8.52066	3.39713	3.80922	5.82216	5.65735	7.26451	6.4305	3.50645	6.9997	9.0385	5.13294	13.1442	4.04445	4.65056	6.9243	5.07962	3.30851	7.5388	11.6939	3.93146	22.9776	3.00673
6.146	1.69554	4.45963	19.1141	5.22506	4.72767	5.95207	5.12082	7.47908	8.53794	3.36857	3.80994	5.82223	5.65284	7.25531	6.51078	3.49127	6.99704	9.13168	5.12676	13.1511	4.03737	4.62695	6.91411	5.06976	3.30864	7.63533	11.6264	3.92334	23.2078	2.99447
6.16606	1.69814	4.47727	19.2096	5.23062	4.74474	6.05172	5.1417	7.56775	8.56915	3.35958	3.8435	5.82127	5.66329	7.24337	6.62012	3.51501	7.01042	9.16991	5.1569	13.1831	4.01817	4.65351	6.83332	5.07113	3.29069	7.73568	11.5371	3.90447	23.3125	3.0063
6.15971	1.67898	4.54495	19.1723	5.22477	4.78476	6.18623	5.16868	7.63119	8.60229	3.36456	3.88161	5.81509	5.66904	7.26095	6.69982	3.52935	7.03305	9.22654	5.20981	13.1942	4.00378	4.65148	6.76047	5.09104	3.24428	7.79857	11.47	3.87876	23.3551	3.00743
6.15045	1.68269	4.62212	19.1023	5.21677	4.80717	6.3069	5.18262	7.6254	8.61707	3.35695	3.89	5.81885	5.68076	7.26711	6.77352	3.50073	7.00284	9.4312	5.23491	13.1346	4.01039	4.63253	6.68575	5.09223	3.23377	7.78737	11.417	3.86122	23.4457	2.99423
6.13605	1.68425	4.68033	19.2894	5.20706	4.78956	6.36865	5.17551	7.61232	8.67962	3.35457	3.90088	5.81197	5.6812	7.24245	6.87193	3.47201	6.97522	9.63089	5.25862	13.1581	4.00708	4.61715	6.58455	5.11851	3.25707	7.7908	11.4105	3.85898	23.5833	2.99696
6.12243	1.68855	4.71743	19.6541	5.21341	4.76475	6.44224	5.16801	7.6032	8.75997	3.34523	3.91359	5.756	5.66981	7.20024	6.89142	3.45446	6.96736	9.76343	5.2676	13.1889	4.00849	4.608	6.51155	5.14744	3.2811	7.78371	11.3626	3.85305	23.652	3.00451
6.10834	1.6874	4.69399	19.8095	5.24701	4.75131	6.45855	5.16759	7.62948	8.82826	3.32673	3.91258	5.7381	5.67289	7.15026	6.90205	3.47736	6.99081	9.88642	5.29993	13.1465	4.00849	4.58953	6.43151	5.13875	3.27539	7.78194	11.3625	3.86362	23.5208	3.01488
6.09605	1.68556	4.66071	19.7067	5.2889	4.7323	6.43372	5.1675	7.64931	8.88222	3.33431	3.91008	5.72265	5.66675	7.10067	6.92008	3.48148	7.00985	9.98013	5.32898	13.1452	4.01293	4.58787	6.38348	5.1149	3.28404	7.77748	11.3693	3.8621	23.3445	3.02203
6.12678	1.68934	4.65741	19.571	5.32895	4.70795	6.46691	5.17004	7.63958	8.9084	3.31998	3.9014	5.67612	5.66144	7.0561	6.95575	3.47959	7.03851	10.0842	5.34147	13.1803	4.01521	4.58963	6.31793	5.09437	3.28349	7.78544	11.3327	3.86038	23.2898	3.02294
6.1695	1.6966	4.64982	19.4983	5.37609	4.68258	6.48977	5.18073	7.60818	8.9087	3.31094	3.88102	5.57346	5.62535	7.04683	6.95591	3.49079	7.08808	10.1329	5.36144	13.1767	4.0431	4.58699	6.2659	5.0959	3.27844	7.79761	11.292	3.8464	23.274	3.01968
6.16821	1.69524	4.61861	19.4233	5.43252	4.65082	6.5331	5.19229	7.58316	8.89192	3.3092	3.87539	5.52637	5.57716	7.02261	6.90361	3.5095	7.12902	10.1198	5.38817	13.1507	4.07526	4.57247	6.23851	5.08808	3.26468	7.78191	11.3069	3.82193	23.2975	3.00424
6.1064	1.69488	4.58161	19.2834	5.47876	4.61201	6.6034	5.18979	7.57355	8.88712	3.31066	3.88944	5.48852	5.56707	6.96494	6.95872	3.52136	7.1261	10.0861	5.4419	13.0851	4.11538	4.5698	6.20736	5.06176	3.22024	7.78752	11.3177	3.80004	23.2905	2.98945
6.02773	1.6928	4.59203	19.1931	5.49977	4.57992	6.68479	5.2006	7.56919	8.86635	3.29868	3.91041	5.42463	5.55297	6.93804	6.95015	3.55194	7.09462	10.056	5.49918	12.9693	4.12574	4.56147	6.12392	5.04286	3.17162	7.79038	11.3114	3.77363	23.2168	2.98266
5.99265	1.6832	4.61073	19.1385	5.50237	4.56489	6.78663	5.23994	7.54996	8.86185	3.31005	3.89467	5.36051	5.52102	6.94378	6.95144	3.57864	7.05285	10.065	5.55194	12.9176	4.10004	4.5062	6.05089	5.03505	3.16305	7.78234	11.2955	3.77343	23.1886	2.98155
5.99539	1.6813	4.65509	18.9972	5.48834	4.54363	6.90685	5.28314	7.56944	8.84021	3.3081	3.89296	5.30346	5.45076	6.95424	6.93264	3.60418	7.01577	10.1162	5.60273	13.0043	4.0822	4.46099	5.9699	5.04305	3.16366	7.74143	11.3064	3.75805	23.1947	2.98009
5.97468	1.68467	4.66861	18.9112	5.47396	4.53349	6.97308	5.27891	7.61458	8.83898	3.3066	3.91217	5.29113	5.39589	6.94966	6.90459	3.63773	7.01358	10.1678	5.61143	13.1352	4.09488	4.42745	5.93688	5.03057	3.17996	7.77649	11.3417	3.74044	23.183	2.97664
5.96307	1.67894	4.75886	18.9177	5.45181	4.5106	7.03695	5.28813	7.65155	8.89464	3.29757	3.90202	5.27505	5.36196	6.90069	6.94619	3.6759	7.02419	10.226	5.57761	13.2133	4.0949	4.38398	5.91111	5.01731	3.19783	7.81293	11.3999	3.71384	23.2135	2.98265
5.95905	1.68274	4.85679	18.8183	5.44574	4.49196	7.09055	5.31095	7.60415	8.97653	3.2862	3.89873	5.28666	5.34443	6.83512	7.01443	3.70341	6.99399	10.2881	5.55457	13.2712	4.08566	4.34485	5.86728	5.01664	3.19289	7.84759	11.399	3.69553	23.2614	2.98265
5.92761	1.68731	4.92609	18.7569	5.44325	4.47377	7.13699	5.31905	7.54806	9.02736	3.27472	3.91924	5.35415	5.33019	6.78365	7.01878	3.74225	6.97779	10.3369	5.52995	13.3246	4.08536	4.31523	5.80389	5.02327	3.19352	7.87109	11.3989	3.67875	23.2371	2.96351
5.88125	1.69306	4.93869	18.942	5.45786	4.45684	7.18802	5.30194	7.47077	9.06762	3.28195	3.94339	5.3677	5.29797	6.73704	7.06247	3.76106	6.98438	10.3816	5.53037	13.3334	4.08547	4.26961	5.72076	5.03287	3.14759	7.8589	11.3722	3.67914	23.2932	2.95457
5.83565	1.69714	4.94066	19.1577	5.46705	4.42936	7.24319	5.29263	7.43695	9.09076	3.23763	3.93877	5.35007	5.29106	6.6949	7.0931	3.77832	6.97943	10.397	5.53448	13.3326	4.08991	4.24065	5.64301	5.05645	3.11876	7.81118	11.3553	3.68322	23.5402	2.95174
5.81032	1.6949	4.95772	19.1519	5.49905	4.39727	7.27092	5.2637	7.41859	9.11987	3.21188	3.93136	5.38197	5.25303	6.63131	7.14965	3.81134	6.95522	10.3879	5.54269	13.2941	4.10591	4.19102	5.54947	5.0789	3.12683	7.76143	11.3258	3.66137	23.7993	2.97126
5.80824	1.68281	4.95285	18.9693	5.49369	4.38678	7.28934	5.24836	7.42849	9.11174	3.19464	3.9364	5.40546	5.20736	6.53707	7.19735	3.8201	6.92777	10.3642	5.51191	13.2234	4.11944	4.16288	5.49205	5.08814	3.11818	7.74539	11.2285	3.62012	23.7876	2.98062
5.79541	1.67935	4.96625	18.8492	5.45566	4.38018	7.35659	5.24135	7.47512	9.08654	3.12349	3.92455	5.38082	5.17549	6.49394	7.28094	3.83476	6.89799	10.3243	5.47241	13.2126	4.12674	4.15373	5.43506	5.08045	3.09501	7.75261	11.008	3.62661	23.7164	2.98711
5.76937	1.6675	4.97924	18.8376	5.39354	4.38518	7.40266	5.21759	7.50111	9.03636	3.06912	3.91236	5.36463	5.14223	6.44658	7.25242	3.82246	6.8596	10.3844	5.46021	13.2108	4.11825	4.14436	5.39579	5.03122	3.05187	7.75698	10.8286	3.63866	23.7233	2.98041
5.78358	1.6674	5.00369	18.7106	5.35027	4.39243	7.48162	5.1952	7.47359	9.00559	3.04126	3.89815	5.34561	5.07386	6.40324	7.20225	3.80785	6.84014	10.4271	5.44622	13.205	4.12932	4.14858	5.34784	5.00012	3.04873	7.75328	10.7945	3.66589	23.7291	2.97427
5.77422	1.67607	5.06261	18.4498	5.32312	4.38424	7.54211	5.1683	7.42558	9.01391	3.02249	3.8825	5.33014	5.03328	6.36467	7.21833	3.82962	6.83239	10.4909	5.45272	13.211	4.14097	4.14935	5.33228	4.96631	3.05314	7.74223	10.7607	3.65841	23.699	2.96772
5.75204	1.67871	5.12577	18.2384	5.28861	4.34562	7.58855	5.15323	7.38299	8.97284	3.02923	3.87762	5.285	5.03435	6.33337	7.23371	3.87803	6.78143	10.5306	5.46637	13.2584	4.15763	4.14182	5.32282	4.93596	3.03559	7.75853	10.644	3.6501	23.6882	2.97282
5.74458	1.69278	5.14759	18.0982	5.2775	4.32151	7.58665	5.15638	7.27632	8.9658	3.01665	3.87382	5.23501	5.0356	6.23951	7.21216	3.89173	6.79112	10.5452	5.47527	13.379	4.15641	4.10949	5.31959	4.90957	3.04119	7.78374	10.5418	3.64414	23.5276	2.97232
5.73952	1.69141	5.1511	17.9596	5.24759	4.29909	7.57724	5.12956	7.17184	8.97722	3.04658	3.84778	5.1735	5.07177	6.14647	7.26432	3.89782	6.82613	10.5978	5.5169	13.4763	4.15137	4.09723	5.2361	4.89466	3.04621	7.77973	10.4403	3.62632	23.1507	2.96064
5.73333	1.69883	5.17363	17.836	5.2349	4.29803	7.60312	5.07574	7.16897	8.96395	3.04538	3.8197	5.13866	5.09811	6.06881	7.48556	3.89921	6.87781	10.6409	5.51363	13.5035	4.13784	4.10148	5.15646	4.88573	3.04561	7.79622	10.3438	3.60213	22.8481	2.95349
5.73765	1.69706	5.17303	17.7255	5.21675	4.29735	7.66974	5.05936	7.16945	8.93104	3.04683	3.78307	5.10763	5.11709	5.96437	7.66169	3.90553	6.89647	10.6779	5.5173	13.4562	4.14459	4.08696	5.10965	4.89405	3.04034	7.80878	10.2925	3.59016	22.7294	2.94862
5.73693	1.70473	5.17011	17.5564	5.17989	4.30562	7.69402	5.0203	7.15637	8.89569	3.02212	3.74117	5.0702	5.12514	5.88613	7.66464	3.93978	6.91557	10.7063	5.54115	13.3828	4.15412	4.04474	5.0653	4.90127	3.03743	7.85306	10.263	3.57742	22.6411	2.9388
5.71891	1.71707	5.16501	17.3017	5.15234	4.30188	7.68289	4.99521	7.14406	8.86852	3.02499	3.7227	5.03047	5.11999	5.80774	7.61015	3.94862	6.91466	10.706	5.56425	13.3375	4.15943	4.02939	5.05068	4.87001	3.03257	7.86252	10.2071	3.57131	22.4259	2.91731
5.65656	1.72166	5.1584	17.146	5.13807	4.29398	7.70787	4.9651	7.11142	8.87562	2.9951	3.72734	5.01105	5.13952	5.74237	7.72995	3.96262	6.89727	10.6912	5.56461	13.3976	4.1401	4.02158	4.99831	4.84407	3.02929	7.87074	10.1265	3.56111	22.3914	2.90391
5.60123	1.73253	5.14888	17.0707	5.12127	4.25296	7.77917	4.94258	7.05217	8.81879	2.96561	3.70751	4.98751	5.18166	5.74904	7.81585	3.96711	6.86415	10.6803	5.56958	13.5548	4.08749	4.03573	4.95149	4.83144	3.04082	7.87627	10.0568	3.53549	22.3441	2.88785
5.59463	1.73287	5.17159	16.9648	5.09835	4.21822	7.82638	4.9249	7.01652	8.80813	2.94339	3.69667	4.96985	5.1725	5.77925	7.88332	3.96374	6.81092	10.7124	5.58023	13.5984	4.06905	4.04199	4.94395	4.82801	3.05153	7.88714	9.9851	3.49584	22.2129	2.89059
5.57786	1.72492	5.16948	16.8452	5.03314	4.21131	7.84814	4.90761	6.99719	8.82052	2.92627	3.69534	4.91883	5.1841	5.77141	7.93017	3.96944	6.75885	10.7184	5.61222	13.5684	4.04917	4.05927	4.93783	4.82331	3.05776	7.91969	9.94672	3.46508	22.0691	2.90066
5.56673	1.71613	5.1731	16.7912	4.93333	4.212	7.84295	4.90241	6.97095	8.80899	2.93059	3.67565	4.84701	5.20004	5.64844	7.95645	3.99871	6.69071	10.7461	5.61864	13.535	4.01261	4.05593	4.90704	4.83128	3.09583	7.94988	9.96481	3.42736	21.973	2.89295
5.55714	1.72502	5.16064	16.7718	4.85684	4.19629	7.82604	4.89529	6.92072	8.7935	2.94702	3.64991	4.82208	5.21993	5.50074	7.97881	4.0316	6.64857	10.8287	5.57901	13.5287	3.97881	4.07623	4.88113	4.83137	3.11403	7.91929	9.95684	3.39286	21.8765	2.88207
5.57952	1.73307	5.16502	16.7488	4.82979	4.20163	7.86379	4.8868	6.8783	8.78346	2.95936	3.63339	4.80409	5.22919	5.3429	8.03115	4.03793	6.63625	10.8804	5.53739	13.5744	3.95656	4.11633	4.8664	4.83773	3.1428	7.93719	9.8987	3.3644	21.876	2.88277
5.55658	1.73605	5.16499	16.7309	4.81732	4.19238	7.91018	4.86043	6.85759	8.74229	2.98945	3.6104	4.75128	5.27464	5.19287	8.02542	4.12815	6.61851	10.8335	5.54958	13.6481	3.93086	4.15098	4.83038	4.83172	3.21053	8.00823	9.83308	3.35753	21.7444	2.87487
5.51798	1.73739	5.16174	16.6707	4.82549	4.19308	7.91173	4.83409	6.80861	8.70817	3.00723	3.61487	4.71297	5.30518	5.09839	8.04078	4.17374	6.59813	10.7723	5.59848	13.7	3.91991	4.19277	4.7727	4.83145	3.25248	8.05976	9.78997	3.3403	21.46	2.86544
5.50105	1.73392	5.17731	16.5628	4.82929	4.18395	7.89515	4.81684	6.79478	8.67116	3.00849	3.61795	4.73504	5.34835	5.0533	8.05801	4.18766	6.53988	10.7612	5.62706	13.7017	3.91222	4.26775	4.74336	4.83248	3.29852	8.08537	9.74026	3.31277	21.2462	2.85313
5.51162	1.72577	5.20266	16.4184	4.82061	4.17801	7.89574	4.79369	6.80359	8.64007	3.00543	3.62095	4.73374	5.39808	5.05527	8.01879	4.1943	6.48106	10.7454	5.63714	13.6537	3.88476	4.3114	4.73441	4.85041	3.33237	8.15238	9.72165	3.30246	21.1659	2.85844
5.50771	1.71821	5.20277	16.4486	4.80069	4.15832	7.86966	4.7707	6.80984	8.60662	2.98258	3.60175	4.71919	5.44135	5.04685	7.99649	4.18976	6.44456	10.6782	5.65858	13.6667	3.83803	4.33263	4.72448	4.84741	3.35302	8.26589	9.64678	3.30993	21.0727	2.85139
5.45995	1.74774	5.20825	16.5251	4.78714	4.13558	7.88686	4.76795	6.78918	8.57542	2.97275	3.59187	4.69233	5.48064	5.04223	7.95874	4.1867	6.41609	10.6126	5.71905	13.6986	3.8252	4.32108	4.74479	4.83882	3.35403	8.33756	9.48751	3.31372	21.0166	2.85514
5.41642	1.80157	5.20669	16.5208	4.78767	4.11557	7.94233	4.78312	6.78755	8.58414	2.96365	3.55601	4.67745	5.51527	5.03146	7.95841	4.18762	6.4004	10.5422	5.82927	13.7105	3.82132	4.2976	4.75338	4.80998	3.35529	8.34228	9.32297	3.29038	21.0485	2.84574
5.37739	1.85747	5.19271	16.3788	4.77423	4.1034	7.97984	4.80818	6.75887	8.58864	2.96631	3.52051	4.66841	5.52821	5.03153	7.9682	4.17531	6.36397	10.4846	5.93576	13.7248	3.80999	4.29032	4.74857	4.78773	3.38177	8.32501	9.24554	3.23929	21.1035	2.84535
5.32544	1.90999	5.19487	16.238	4.77516	4.11915	8.00526	4.8267	6.73386	8.59961	2.97207	3.50619	4.65705	5.56205	5.05051	8.03996	4.16925	6.33312	10.424	5.9849	13.7677	3.79553	4.30046	4.76373	4.76187	3.40418	8.34679	9.18672	3.18231	21.1155	2.85893
5.27779	1.94638	5.20368	16.188	4.79056	4.14271	8.00485	4.81279	6.70612	8.58604	2.95101	3.49857	4.65429	5.55736	5.04405	8.06835	4.16157	6.28136	10.3535	6.03052	13.7718	3.77474	4.29132	4.78874	4.73264	3.40942	8.43851	9.18004	3.16289	21.1735	2.86742
5.20793	1.99115	5.20161	16.1279	4.82349	4.1481	7.98087	4.81049	6.65625	8.58553	2.94349	3.48735	4.65903	5.56834	5.10983	8.08142	4.16737	6.20925	10.2535	6.09465	13.7138	3.72821	4.31701	4.8179	4.69759	3.4462	8.53184	9.19242	3.14771	21.2959	2.84104
5.09699	1.9998	5.19784	16.094	4.85986	4.17021	7.96937	4.80211	6.67682	8.57463	2.93874	3.48114	4.6419	5.57976	5.14361	8.09788	4.16972	6.15675	10.1746	6.15244	13.6703	3.68801	4.32766	4.81495	4.67147	3.46063	8.62565	9.18252	3.09511	21.2104	2.82724
4.98939	2.00431	5.18923	16.1383	4.89699	4.1772	7.95276	4.82648	6.70282	8.56893	2.94591	3.47562	4.58695	5.60463	5.13635	8.10435	4.18118	6.114	10.0521	6.24484	13.657	3.62849	4.35527	4.76679	4.64982	3.46795	8.67668	9.07506	3.0124	21.0186	2.81442
4.93074	2.02676	5.18698	16.0239	4.8907	4.15135	7.95422	4.85922	6.7147	8.55893	2.94442	3.46719	4.5146	5.61737	5.10234	8.09997	4.20653	6.08362	9.93755	6.35331	13.6165	3.58428	4.42497	4.73215	4.64549	3.49891	8.65427	8.92735	2.95899	20.9417	2.80934
4.91963	2.05994	5.19051	15.8556	4.89511	4.1347	7.95767	4.87423	6.69944	8.56595	2.96069	3.47134	4.48879	5.66451	5.09643	8.07821	4.22749	6.08215	9.8377	6.48084	13.6072	3.55619	4.50003	4.70278	4.64825	3.50508	8.55043	8.85516	2.92216	20.908	2.83685
4.89433	2.10288	5.20596	15.6823	4.83509	4.11144	7.97951	4.87765	6.69707	8.58711	2.97644	3.48066	4.47183	5.74222	5.11522	8.07103	4.24329	6.04908	9.77733	6.53998	13.5566	3.53851	4.55607	4.71667	4.65461	3.52046	8.43124	8.72218	2.92379	20.9225	2.83975
4.83076	2.12887	5.22114	15.5826	4.77803	4.05911	8.01277	4.86387	6.70306	8.60221	2.96475	3.4815	4.43055	5.78912	5.14009	8.07101	4.26281	5.94542	9.71594	6.56914	13.521	3.54052	4.58472	4.7474	4.65897	3.51694	8.34569	8.68251	2.93612	21.1796	2.85083
4.80931	2.16667	5.21273	15.6155	4.76864	3.99761	8.06099	4.82025	6.7195	8.55766	2.95579	3.46813	4.40739	5.8109	5.14752	8.0522	4.285	5.86328	9.64167	6.566	13.4671	3.53019	4.60608	4.75084	4.65869	3.52543	8.33446	8.64294	2.91414	21.4155	2.85723
4.77772	2.18866	5.19349	15.5722	4.77415	3.93603	8.13838	4.77008	6.72464	8.52353	2.9687	3.45908	4.39576	5.8104	5.11771	8.0627	4.31841	5.80416	9.60783	6.56241	13.4011	3.53397	4.63637	4.76247	4.65789	3.55789	8.359	8.60212	2.90724	21.4318	2.86231
4.76829	2.21356	5.2006	15.524	4.76726	3.87387	8.20216	4.73885	6.75338	8.51868	2.98117	3.4665	4.39475	5.82822	5.0804	7.9884	4.3327	5.79338	9.57745	6.56935	13.376	3.52516	4.63054	4.81416	4.63653	3.59704	8.44615	8.5423	2.9079	21.4186	2.86093
4.7521	2.22317	5.20021	15.4401	4.75258	3.81365	8.24973	4.69644	6.77375	8.53914	2.97264	3.456	4.39663	5.82225	5.05635	7.88938	4.36123	5.79208	9.5422	6.56014	13.3846	3.51267	4.62286	4.84638	4.61069	3.6227	8.5305	8.53606	2.88914	21.383	2.8508
4.74123	2.23801	5.18582	15.2744	4.71145	3.77471	8.28423	4.65229	6.8283	8.544	2.95249	3.43732	4.37839	5.81267	5.08584	7.80665	4.36704	5.79669	9.5264	6.53951	13.3345	3.51554	4.6081	4.86611	4.55751	3.62862	8.61424	8.50142	2.86856	21.308	2.84406
4.74699	2.25634	5.16171	15.0415	4.58927	3.75146	8.28937	4.65918	6.84563	8.58388	2.94887	3.42989	4.36206	5.81005	5.10551	7.7462	4.36572	5.78805	9.45872	6.55676	13.1605	3.52034	4.5982	4.84797	4.52677	3.63825	8.52453	8.42177	2.86852	21.1478	2.84594
4.75659	2.28436	5.13035	14.8787	4.46706	3.74698	8.31185	4.67358	6.80446	8.66199	2.94423	3.45001	4.3549	5.8009	5.09321	7.67366	4.37474	5.76022	9.28396	6.59182	13.1182	3.52276	4.60455	4.84364	4.50662	3.64813	8.35182	8.39801	2.8672	20.9018	2.84496
4.77083	2.3106	5.09507	14.8338	4.431	3.71368	8.32866	4.65764	6.74588	8.66104	2.95158	3.44488	4.34759	5.81459	5.10075	7.62882	4.40773	5.71809	9.06481	6.65227	13.2316	3.51597	4.60726	4.83394	4.47871	3.64493	8.21446	8.38907	2.85778	20.6292	2.84309
4.77116	2.33281	5.05087	14.85	4.42867	3.6569	8.29283	4.62339	6.71415	8.7279	2.95159	3.43909	4.32064	5.81483	5.14182	7.62606	4.41764	5.67669	8.94119	6.74986	13.4268	3.49644	4.57585	4.85427	4.43193	3.64493	8.17374	8.40593	2.86057	20.4797	2.82488
4.77462	2.34214	4.99182	14.8334	4.40975	3.59944	8.25629	4.64912	6.71072	8.77245	2.95724	3.43529	4.31213	5.79519	5.16471	7.56677	4.42689	5.65127	8.84544	6.85635	13.5947	3.50547	4.52288	4.8303	4.40243	3.65259	8.26338	8.39615	2.83702	20.2647	2.82353
4.78511	2.35842	4.92743	14.7783	4.43141	3.57595	8.25032	4.68764	6.73348	8.68764	2.96039	3.41685	4.29148	5.77482	5.17363	7.49237	4.42018	5.62667	8.72444	6.93453	13.674	3.52151	4.49764	4.83351	4.38494	3.66302	8.29007	8.35297	2.82592	19.6667	2.85044
4.78553	2.37015	4.87462	14.7911	4.45552	3.57455	8.24438	4.69594	6.78111	8.59014	2.96612	3.39683	4.27847	5.7836	5.1753	7.44612	4.40413	5.61836	8.54027	6.96644	13.6057	3.52762	4.48803	4.84292	4.38677	3.66506	8.31896	8.30637	2.78608	19.0658	2.86614
4.77572	2.36726	4.84808	14.8238	4.46187	3.57548	8.28871	4.7229	6.82266	8.54109	2.94237	3.40004	4.25047	5.76039	5.25918	7.38303	4.39217	5.57996	8.34149	6.99097	13.5536	3.54375	4.47988	4.86934	4.36544	3.68563	8.32603	8.24144	2.79202	18.7047	2.85307
4.76159	2.3686	4.84603	14.7876	4.45881	3.57221	8.34962	4.76474	6.85667	8.51249	2.92771	3.40725	4.2289	5.75723	5.3408	7.37376	4.39036	5.5212	8.23689	7.04056	13.5548	3.56084	4.48637	4.87774	4.32438	3.68485	8.28811	8.19524	2.78572	18.5224	2.83003
4.72673	2.36093	4.86157	14.7677	4.4375	3.5776	8.37431	4.77849	6.89917	8.44089	2.92381	3.42341	4.22261	5.74724	5.39739	7.36641	4.42569	5.47613	8.22818	7.0923	13.5508	3.57016	4.51259	4.85393	4.31227	3.69162	8.26062	8.16248	2.78382	18.4267	2.82862
4.70171	2.36356	4.88217	14.789	4.39856	3.59126	8.39774	4.78664	6.94547	8.43353	2.91365	3.41817	4.25161	5.74242	5.48086	7.34603	4.41161	5.42	8.22532	7.14926	13.5465	3.5549	4.51976	4.89115	4.28175	3.71	8.24073	8.18709	2.79457	18.3098	2.82182
4.65226	2.37345	4.88115	14.7024	4.35703	3.6188	8.40935	4.75779	6.95012	8.4327	2.91442	3.40789	4.26573	5.76109	5.60815	7.33437	4.41961	5.37502	8.19975	7.19113	13.4963	3.55916	4.51694	4.98344	4.2339	3.7262	8.25641	8.1809	2.81856	18.038	2.80917
4.64106	2.37478	4.85587	14.5216	4.25863	3.64024	8.39625	4.72734	6.94861	8.40789	2.91829	3.38122	4.26566	5.78392	5.68659	7.31563	4.43577	5.33909	8.13623	7.23356	13.4383	3.55496	4.51675	5.07973	4.21827	3.73509	8.26735	8.12606	2.8208	17.7443	2.80369
4.62042	2.378	4.83312	14.5097	4.15091	3.64836	8.42041	4.72371	6.95813	8.40898	2.91463	3.33371	4.27286	5.80371	5.72069	7.25349	4.46105	5.29385	8.03385	7.24836	13.4105	3.55003	4.48278	5.12398	4.20354	3.75987	8.261	8.05762	2.82599	17.5648	2.80659
4.59232	2.38075	4.81322	14.5477	4.08811	3.6638	8.4497	4.71496	6.96962	8.38048	2.90556	3.33685	4.26552	5.80054	5.75835	7.17	4.47074	5.26109	7.87258	7.25623	13.43	3.55831	4.45657	5.13283	4.18264	3.77513	8.34001	8.02516	2.8363	17.4276	2.79824
4.5649	2.38692	4.77723	14.3756	4.10748	3.67701	8.47403	4.67356	6.99992	8.32797	2.89968	3.34809	4.25279	5.81881	5.79171	7.11963	4.49373	5.21313	7.74645	7.27481	13.4035	3.56829	4.45357	5.14474	4.15746	3.77623	8.43192	7.93499	2.83207	17.3409	2.80438
4.54341	2.39624	4.76338	14.1625	4.11038	3.66467	8.47123	4.63483	7.02083	8.2551	2.89736	3.352	4.26693	5.79659	5.82569	7.05377	4.50415	5.16839	7.61241	7.30461	13.3794	3.56502	4.43976	5.12119	4.15712	3.78916	8.48387	7.80778	2.82424	17.2608	2.80954
4.52719	2.40314	4.70188	14.1543	4.0942	3.65153	8.40302	4.63664	7.04924	8.1697	2.88567	3.3633	4.25238	5.77121	5.88232	7.0003	4.53257	5.14456	7.56609	7.35644	13.3566	3.55876	4.43883	5.09601	4.15631	3.78902	8.46818	7.70382	2.82337	17.0869	2.81369
4.52435	2.45518	4.59314	14.1716	4.08611	3.64773	8.43141	4.66253	7.09392	8.08779	2.89051	3.35877	4.23642	5.78746	5.90683	6.92089	4.54954	5.13966	7.55492	7.42038	13.3458	3.53675	4.41067	5.09599	4.15582	3.77374	8.42142	7.6434	2.81382	16.857	2.81653
4.48609	2.48782	4.4809	14.2198	4.08715	3.64334	8.56031	4.71152	7.1181	8.04735	2.94628	3.36007	4.27817	5.82197	5.94734	6.85612	4.5683	5.09983	7.52058	7.5061	13.3353	3.52661	4.39757	5.10147	4.12095	3.77534	8.37806	7.63628	2.79501	16.6851	2.82
4.45911	2.50765	4.44192	14.3077	4.07508	3.62395	8.63634	4.74953	7.14703	8.01668	3.01926	3.37152	4.29744	5.84682	5.9978	6.72211	4.57623	5.04965	7.50256	7.5565	13.3388	3.52595	4.41275	5.11109	4.05097	3.77533	8.38649	7.65512	2.78868	16.4743	2.81598
4.45064	2.52405	4.42778	14.306	4.0759	3.64148	8.57067	4.7573	7.15412	7.97842	3.04055	3.37105	4.27865	5.87692	6.02751	6.6734	4.56917	5.00708	7.45583	7.54757	13.3662	3.5166	4.40314	5.1276	3.9986	3.79975	8.44626	7.70771	2.77801	16.3845	2.81796
4.44534	2.54603	4.39467	14.2922	4.04275	3.64862	8.58227	4.75787	7.13008	7.9278	3.07902	3.35338	4.27488	5.87916	6.07168	6.66498	4.53919	5.01052	7.38858	7.52009	13.3746	3.51563	4.40246	5.14234	3.95954	3.81164	8.51385	7.69287	2.77376	16.373	2.82695
4.45001	2.59301	4.35774	14.3521	4.00646	3.64952	8.68815	4.75472	7.1427	7.87173	3.08002	3.34696	4.2422	5.86788	6.13862	6.62746	4.52284	4.99355	7.26367	7.49542	13.3168	3.51752	4.43653	5.14537	3.94052	3.80583	8.53484	7.71603	2.77303	16.3406	2.82762
4.46224	2.6372	4.33354	14.4239	3.96132	3.66336	8.80249	4.77408	7.17452	7.82999	3.07514	3.36282	4.16039	5.8524	6.20388	6.57667	4.48917	4.93312	7.18284	7.49711	13.2034	3.52315	4.43787	5.13193	3.92506	3.81493	8.53257	7.71	2.76505	16.0838	2.83496
4.46907	2.69127	4.31134	14.4437	3.92996	3.65863	8.95113	4.80754	7.24434	7.81114	3.06184	3.37874	4.16011	5.84948	6.2757	6.56825	4.46836	4.88468	7.07347	7.52844	13.0982	3.52454	4.43223	5.17179	3.90174	3.83055	8.55706	7.66227	2.75464	15.7082	2.8414
4.446	2.75225	4.26072	14.4272	3.88738	3.64568	9.06852	4.84006	7.3143	7.81877	3.05328	3.3698	4.17168	5.85284	6.45188	6.54008	4.43199	4.85144	6.91276	7.56955	12.988	3.50768	4.43576	5.20268	3.87677	3.81072	8.61927	7.63949	2.73057	15.611	2.82818
4.43327	2.81697	4.22191	14.3148	3.88116	3.64731	9.15894	4.84683	7.38014	7.78138	3.05731	3.37291	4.16197	5.85623	6.63358	6.27893	4.40832	4.82312	6.83478	7.64293	12.9333	3.47612	4.42525	5.2226	3.85954	3.80784	8.75824	7.63119	2.71992	15.5319	2.80444
4.44773	2.84488	4.19264	14.2795	3.87409	3.64209	9.16558	4.85464	7.41179	7.67605	3.05438	3.37942	4.15185	5.86304	6.71377	6.17083	4.41546	4.78024	6.78812	7.68671	12.975	3.45942	4.41774	5.21908	3.83041	3.80374	8.9642	7.62019	2.6995	15.3738	2.77964
4.47333	2.86299	4.12898	14.3349	3.86077	3.63679	9.11863	4.85455	7.43255	7.54301	3.0634	3.37815	4.14801	5.86487	6.75975	6.20209	4.41728	4.70939	6.7424	7.6856	13.0122	3.44982	4.40006	5.2455	3.77062	3.78811	9.18869	7.55826	2.69426	15.1018	2.77286
4.46187	2.87397	4.03168	14.3384	3.87052	3.65163	9.10792	4.8556	7.43297	7.48878	3.0894	3.36931	4.09139	5.835	6.8072	6.19694	4.40378	4.62306	6.66845	7.70125	12.9842	3.44827	4.38404	5.24767	3.71388	3.77374	9.35079	7.4796	2.68688	14.84	2.77499
4.43223	2.88574	3.98694	14.3262	3.87246	3.65669	9.23939	4.82561	7.42162	7.45419	3.10237	3.36574	4.06002	5.79501	6.84038	6.02859	4.3887	4.53147	6.60375	7.71177	12.9406	3.46481	4.38236	5.24361	3.68613	3.77579	9.42746	7.43224	2.66338	14.6772	2.77262
4.42591	2.90588	3.96819	14.3313	3.89455	3.67064	9.43146	4.82439	7.40629	7.39881	3.08958	3.36736	4.03123	5.7413	6.85056	5.979	4.36845	4.47631	6.54104	7.711	12.911	3.47761	4.38497	5.23069	3.65917	3.79208	9.44041	7.42616	2.64309	14.5963	2.78364
4.44523	2.93846	3.931	14.3338	3.91324	3.65278	9.57328	4.83705	7.39461	7.38418	3.0865	3.36868	3.99241	5.68949	6.86235	5.87147	4.3765	4.45705	6.50876	7.71713	12.9046	3.49244	4.39276	5.21373	3.60719	3.84877	9.46589	7.40503	2.6364	14.5907	2.78951
4.45523	2.98526	3.89906	14.3602	3.90565	3.63872	9.66007	4.84617	7.38413	7.36049	3.09879	3.35318	3.96245	5.67784	6.86426	5.78696	4.39139	4.43969	6.46146	7.71776	12.8683	3.48863	4.39384	5.19313	3.57266	3.91334	9.55365	7.38457	2.62628	14.5865	2.78615
4.42071	3.0238	3.86822	14.3341	3.9108	3.63806	9.67928	4.8633	7.40271	7.35888	3.16172	3.34121	3.95254	5.68013	6.89817	5.67865	4.38664	4.40571	6.37182	7.71951	12.6992	3.49325	4.3956	5.17635	3.53908	3.96215	9.67925	7.37435	2.61192	14.4888	2.78238
4.40349	3.0668	3.82223	14.2806	3.92974	3.63572	9.71868	4.8525	7.45651	7.30627	3.19473	3.33735	3.941	5.68985	6.98176	5.61151	4.39355	4.33873	6.28075	7.74571	12.5075	3.50316	4.39179	5.14101	3.50274	3.95129	9.82654	7.3409	2.60655	14.3984	2.77364
4.39503	3.09948	3.74768	14.2381	3.93314	3.63864	9.76434	4.83993	7.49052	7.25871	3.18848	3.32331	3.91262	5.70792	7.0218	5.60609	4.39327	4.27245	6.22441	7.8143	12.343	3.51697	4.37994	5.12302	3.48981	3.94403	9.88492	7.28129	2.59997	14.3526	2.76057
4.40032	3.13051	3.73712	14.2645	3.92266	3.6319	9.83554	4.83141	7.49629	7.24934	3.16261	3.32606	3.925	5.71715	7.03859	5.56753	4.37459	4.2108	6.13923	7.86729	12.2212	3.54829	4.38629	5.12169	3.47918	3.92189	9.92259	7.26732	2.60542	14.2648	2.73618
4.41731	3.14238	3.71849	14.2461	3.91605	3.62982	9.8939	4.85272	7.4819	7.229	3.14689	3.3332	3.9497	5.72029	7.10397	5.51906	4.3861	4.18337	6.06644	7.90347	12.1784	3.57364	4.40914	5.13879	3.47211	3.8856	9.93835	7.25427	2.6024	14.0896	2.72492
4.41863	3.15247	3.68602	14.0492	3.92648	3.63913	9.89659	4.85907	7.46853	7.20033	3.13427	3.32102	3.9495	5.68716	7.09221	5.52635	4.39921	4.18033	6.04326	7.93585	12.0848	3.58869	4.37955	5.14555	3.45363	3.87236	9.96238	7.19445	2.5883	13.8483	2.72046
4.44579	3.13194	3.66454	13.8254	3.95148	3.6358	9.87023	4.8571	7.47011	7.17383	3.12609	3.30791	3.9585	5.64855	7.09092	5.55529	4.39273	4.15564	5.97646	7.9495	12.003	3.58413	4.33115	5.15927	3.42087	3.85445	9.98667	7.10762	2.58124	13.5385	2.69582
4.44122	3.14631	3.65508	13.6276	3.96583	3.64265	9.85311	4.85975	7.46251	7.15876	3.11869	3.32994	3.94517	5.63222	7.1134	5.5607	4.37997	4.12517	5.91058	7.9598	11.8383	3.57247	4.27574	5.18614	3.4191	3.82432	9.98068	7.04686	2.59292	13.3275	2.68564
4.44078	3.15673	3.65429	13.3027	3.99225	3.65275	9.80926	4.86457	7.45063	7.14325	3.1207	3.33174	3.93944	5.61682	7.16263	5.59737	4.36781	4.0937	5.88907	7.96124	11.7222	3.54592	4.23647	5.23628	3.42879	3.78539	9.96694	7.00169	2.60671	13.2787	2.67124
4.46082	3.1649	3.63538	13.021	4.01602	3.65648	9.80195	4.8525	7.42963	7.10774	3.14337	3.32703	3.95812	5.63526	7.19461	5.53128	4.38478	4.08875	5.86929	7.98407	11.6845	3.52658	4.20803	5.29535	3.46398	3.73063	9.91195	6.93344	2.62216	13.263	2.66362
4.4665	3.16869	3.61407	12.9245	4.02924	3.63732	9.80824	4.83432	7.39807	7.07684	3.15841	3.31622	3.96921	5.6473	7.20746	5.4492	4.40999	4.07139	5.85181	8.01786	11.691	3.51965	4.21022	5.34301	3.47247	3.69086	9.88682	6.88634	2.60997	13.1977	2.66958
4.48617	3.15668	3.56205	12.8891	4.06125	3.62529	9.81518	4.80533	7.3717	7.06403	3.18529	3.31262	3.9648	5.64882	7.21865	5.3496	4.45062	4.04205	5.81079	8.0523	11.6001	3.52073	4.20051	5.36186	3.47773	3.66814	9.89391	6.86245	2.57009	12.9784	2.65964
4.49865	3.14495	3.52329	12.7789	4.08923	3.61505	9.81374	4.78212	7.3874	7.0576	3.19167	3.3172	3.95447	5.60627	7.25208	5.30443	4.46052	4.02801	5.76123	8.04676	11.4533	3.52979	4.19181	5.37921	3.48456	3.67271	9.96567	6.81247	2.54916	12.7964	2.63583
4.48452	3.1409	3.52957	12.6165	4.09258	3.60351	9.83028	4.76319	7.40878	6.98267	3.19788	3.33034	3.95148	5.58063	7.35827	5.27525	4.48674	4.00657	5.74462	8.02216	11.3023	3.53452	4.16648	5.40075	3.48068	3.66649	10.0908	6.73229	2.57026	12.5958	2.64137
4.46451	3.14616	3.56053	12.4218	4.14482	3.60505	9.84659	4.74162	7.42279	6.94599	3.20856	3.34051	3.89036	5.53803	7.41979	5.25391	4.52303	4.0036	5.73015	7.99017	11.1697	3.52776	4.1497	5.4318	3.45455	3.64884	10.1743	6.68565	2.57834	12.4111	2.64359
4.44913	3.17333	3.58508	12.2507	4.19777	3.59891	9.82567	4.72984	7.4328	6.93314	3.21155	3.32973	3.86305	5.52045	7.41448	5.24454	4.5312	3.97402	5.71836	7.99183	11.0874	3.5293	4.15862	5.45885	3.42178	3.62448	10.1914	6.66574	2.59148	12.3216	2.6509
4.4571	3.17609	3.57529	12.0559	4.25037	3.58688	9.7905	4.70096	7.40935	6.93271	3.20041	3.34109	3.88656	5.54475	7.50455	5.23734	4.54853	3.93559	5.70079	8.01078	11.051	3.54168	4.17099	5.46988	3.41423	3.61229	10.1596	6.63162	2.58968	12.2699	2.66048
4.4777	3.18706	3.6139	11.9606	4.28256	3.5769	9.77251	4.62106	7.44314	6.91342	3.16814	3.34891	3.91525	5.59346	7.51295	5.26578	4.58339	3.9044	5.65526	8.00253	11.0734	3.54208	4.18176	5.45438	3.40114	3.56977	10.128	6.56183	2.56852	12.1968	2.65716
4.48162	3.20223	3.66256	11.9364	4.30581	3.55076	9.76675	4.5634	7.51652	6.91588	3.15113	3.35397	3.94429	5.67851	7.50287	5.27674	4.59159	3.86605	5.60945	7.95935	11.0428	3.54752	4.15459	5.4501	3.39149	3.54503	10.1026	6.47306	2.56632	12.0358	2.66488
4.48213	3.21387	3.6901	11.8302	4.32096	3.52708	9.78502	4.52332	7.54286	6.93421	3.15107	3.33824	3.98304	5.73964	7.50161	5.2203	4.59532	3.84264	5.58633	7.9034	10.9887	3.53789	4.12168	5.45201	3.39283	3.50941	10.1235	6.43326	2.57068	11.8381	2.6588
4.48999	3.19705	3.69773	11.6902	4.30517	3.53545	9.77268	4.47428	7.53982	6.93731	3.14308	3.33659	3.99099	5.71899	7.53344	5.1668	4.58204	3.82271	5.55423	7.86556	10.9146	3.52708	4.10451	5.44276	3.41419	3.47721	10.1351	6.37767	2.59314	11.758	2.64583
4.49021	3.15492	3.71149	11.5368	4.25601	3.52808	9.74008	4.50434	7.53033	6.93266	3.11445	3.33968	4.00357	5.73833	7.5808	5.16581	4.57609	3.76463	5.53266	7.84565	10.8088	3.53111	4.10436	5.43139	3.41262	3.45773	10.1067	6.31635	2.60884	11.7018	2.63981
4.48956	3.16427	3.745	11.2525	4.22416	3.5374	9.71924	4.54133	7.59412	6.97572	3.10537	3.34879	4.00135	5.78238	7.5932	5.17042	4.58919	3.68338	5.51703	7.82007	10.749	3.53103	4.03759	5.40881	3.41794	3.43038	10.044	6.28271	2.62619	11.5389	2.66255
4.49157	3.16109	3.75956	10.9938	4.21001	3.52947	9.69616	4.55226	7.74754	6.97814	3.12353	3.34148	4.02385	5.84484	7.62328	5.17909	4.60907	3.61912	5.48891	7.79975	10.703	3.52632	3.97521	5.39426	3.43334	3.42424	9.95049	6.22604	2.64285	11.1826	2.67858
4.47395	3.17959	3.7426	10.9087	4.22376	3.53023	9.68051	4.56659	7.86778	6.93877	3.13905	3.33774	4.03929	5.89005	7.635	5.15488	4.62957	3.54022	5.44654	7.76882	10.7167	3.52195	3.95076	5.40235	3.44939	3.40459	9.902	6.13261	2.65337	10.9789	2.69039
4.46479	3.2001	3.73558	10.8698	4.23019	3.52085	9.67258	4.57616	7.92161	6.91713	3.13082	3.34048	4.04164	5.91226	7.67545	5.11269	4.65364	3.49556	5.43512	7.71251	10.7298	3.51184	3.9429	5.42403	3.42909	3.36319	9.93524	6.01179	2.65614	10.9233	2.70996
4.45336	3.23524	3.76711	10.62	4.25045	3.51319	9.63401	4.57133	7.90524	6.87754	3.14145	3.34371	4.06703	5.88711	7.76458	5.0338	4.73071	3.45827	5.43597	7.64448	10.7235	3.50726	3.94125	5.42805	3.42726	3.33795	9.96328	5.92654	2.65625	10.7309	2.71426
4.43569	3.24285	3.79825	10.2963	4.26216	3.48754	9.58815	4.56853	7.88416	6.88463	3.16571	3.3495	4.10451	5.84693	7.85794	4.9924	4.83674	3.41683	5.42813	7.56137	10.7495	3.51345	3.90798	5.44382	3.42031	3.30062	9.96936	5.91397	2.66699	10.4375	2.72708
4.42968	3.25241	3.81248	10.1235	4.25161	3.48462	9.5189	4.55573	7.87361	6.9386	3.17544	3.3352	4.18055	5.83685	7.97375	4.96221	4.92956	3.36023	5.43258	7.47028	10.7437	3.51639	3.89495	5.45718	3.40809	3.2728	10.0098	5.91744	2.66592	10.3347	2.71749
4.3805	3.24767	3.79555	9.92514	4.23124	3.49467	9.451	4.55463	7.9268	6.93486	3.17486	3.31536	4.26713	5.82564	8.06389	4.92453	4.97629	3.2989	5.43824	7.49056	10.6824	3.51669	3.88315	5.51876	3.40485	3.25971	10.0473	5.87423	2.67488	10.2334	2.72244
4.34913	3.25456	3.80257	9.76052	4.19492	3.49144	9.39272	4.58348	8.00718	6.93944	3.1743	3.28505	4.29397	5.83389	8.12249	4.88083	4.9908	3.26125	5.42957	7.49614	10.5865	3.51431	3.89437	5.52087	3.41446	3.25932	10.0945	5.81995	2.7005	9.83595	2.72185
4.36018	3.27376	3.82024	9.67068	4.15084	3.48923	9.36041	4.58726	8.04831	6.92916	3.14699	3.29624	4.31916	5.82979	8.16562	4.90103	4.97229	3.26009	5.41643	7.49174	10.4248	3.50176	3.89868	5.5215	3.40018	3.27864	10.1331	5.80819	2.70255	9.42667	2.72078
4.37221	3.27551	3.84496	9.53521	4.11528	3.48227	9.32638	4.5947	8.06198	6.96982	3.15556	3.29023	4.3275	5.77891	8.18201	4.93831	4.9537	3.23659	5.40052	7.50691	10.3177	3.5031	3.90719	5.54866	3.38856	3.27652	10.1479	5.77656	2.70549	9.22518	2.71539
4.382	3.27858	3.85796	9.31993	4.05794	3.48949	9.27902	4.60055	8.06968	7.01859	3.16827	3.2714	4.31687	5.75098	8.20062	4.92407	5.00226	3.20972	5.41297	7.57776	10.2083	3.51381	3.89608	5.5538	3.40051	3.25621	10.128	5.72995	2.704	9.19018	2.69615
4.40854	3.28845	3.8716	9.16057	4.04094	3.45421	9.2669	4.59352	8.09835	7.12313	3.17346	3.24089	4.31189	5.79858	8.19994	4.87864	5.09193	3.15869	5.39105	7.66723	10.0747	3.5212	3.86422	5.5632	3.42063	3.21365	10.024	5.6384	2.70792	9.17454	2.6905
4.44107	3.29243	3.89177	8.9947	4.00686	3.44292	9.28616	4.58404	8.12092	7.15608	3.18257	3.23199	4.31187	5.82573	8.18988	4.88845	5.13005	3.1091	5.37475	7.73555	9.98979	3.51013	3.83699	5.57723	3.42812	3.1921	10.0118	5.53743	2.71623	9.12081	2.69547
4.44375	3.29913	3.93396	8.76243	3.99154	3.44913	9.33972	4.58753	8.06472	7.1834	3.19187	3.21071	4.33085	5.82815	8.14066	4.91502	5.134	3.07409	5.34678	7.74892	9.95006	3.49258	3.7962	5.54109	3.43798	3.16752	10.0163	5.47412	2.72196	9.04634	2.69906
4.44941	3.30699	3.95742	8.52662	3.97085	3.445	9.34266	4.56733	7.9951	7.15101	3.19776	3.20068	4.34717	5.84382	8.14133	4.91406	5.15091	3.03409	5.33026	7.76048	9.88811	3.47893	3.77544	5.53109	3.44949	3.15615	10.0037	5.45257	2.72889	8.91822	2.72164
4.45154	3.30998	3.99	8.42781	3.9856	3.43906	9.28377	4.53312	7.93544	7.14696	3.19804	3.19393	4.39643	5.88164	8.14525	4.86081	5.16847	2.98643	5.28236	7.71954	9.78824	3.48162	3.76249	5.52959	3.44574	3.13539	10.0146	5.41569	2.72783	8.83541	2.74072
4.43668	3.29937	4.00573	8.25566	4.01419	3.43477	9.19478	4.51048	7.85852	7.15458	3.18696	3.2251	4.41051	5.92182	8.13526	4.82213	5.20621	2.95866	5.23772	7.69383	9.69286	3.48903	3.75817	5.56926	3.4246	3.08483	10.0385	5.37073	2.71048	8.77009	2.73348
4.44418	3.27567	3.99394	7.98235	4.03319	3.4036	9.11651	4.50953	7.77816	7.01643	3.19193	3.26966	4.4435	5.91748	8.10085	4.78361	5.24222	2.95789	5.19227	7.67283	9.61517	3.48206	3.76313	5.60846	3.39674	3.05042	10.0646	5.33479	2.69316	8.70403	2.71562
4.45062	3.26608	3.9895	7.76126	4.06461	3.38559	9.07948	4.52074	7.68694	7.01752	3.19682	3.32043	4.47292	5.88697	8.10066	4.78916	5.29372	2.96767	5.17266	7.625	9.50176	3.47781	3.74096	5.61082	3.41589	3.0518	10.0806	5.28293	2.68619	8.65585	2.72014
4.46448	3.23349	3.98341	7.46194	4.08715	3.36017	9.07318	4.52772	7.63959	7.01356	3.20787	3.34968	4.51876	5.88992	8.08757	4.75627	5.3684	2.96015	5.14416	7.5433	9.36948	3.45131	3.71962	5.60765	3.43936	3.02334	10.0995	5.2381	2.68947	8.60569	2.72023
4.44898	3.19922	4.00915	7.25567	4.09848	3.35187	9.03813	4.52079	7.66835	6.94173	3.21269	3.36871	4.55002	5.93407	8.04897	4.75256	5.40571	2.95	5.10296	7.46764	9.32589	3.39727	3.70902	5.59222	3.4523	2.98444	10.1492	5.19035	2.7035	8.52312	2.71298
4.44233	3.17257	4.02474	7.13596	4.07917	3.34949	8.98832	4.49987	7.72904	6.91178	3.16833	3.3705	4.58834	5.95836	8.00375	4.79115	5.47346	2.91654	5.06519	7.40504	9.30867	3.36241	3.71537	5.54942	3.45698	2.98848	10.1472	5.16059	2.68405	8.39799	2.6919
4.42537	3.14233	4.05465	6.96438	4.0603	3.34314	8.94095	4.47177	7.77767	6.88635	3.13301	3.33579	4.63075	5.94037	7.95986	4.7713	5.54381	2.89305	5.06355	7.40982	9.26694	3.35406	3.71573	5.47724	3.45157	2.98048	10.0979	5.13036	2.66498	8.26706	2.68932
4.38986	3.10397	4.07061	6.75609	4.04686	3.3508	8.88855	4.44104	7.7909	6.90572	3.12749	3.28989	4.68755	5.93526	7.91098	4.73585	5.57169	2.86346	5.06771	7.42178	9.27393	3.36279	3.70591	5.47996	3.43585	2.96252	10.0449	5.06603	2.66223	8.14171	2.69812
4.36444	3.0706	4.08653	6.62071	4.05963	3.34555	8.82041	4.44251	7.77248	6.96792	3.10342	3.2693	4.70963	5.94787	7.85676	4.73607	5.58335	2.86182	5.02839	7.4199	9.26704	3.36789	3.6962	5.49623	3.4569	2.95746	9.98196	4.99622	2.67643	8.08058	2.70377
4.35884	3.05025	4.11436	6.44996	4.09379	3.34079	8.75576	4.4002	7.78215	6.94747	3.11786	3.26784	4.7816	5.92814	7.84763	4.74549	5.6326	2.86935	4.99573	7.42966	9.19367	3.38875	3.69908	5.53022	3.46648	2.93517	9.93606	4.91935	2.68625	8.05705	2.70677
4.39672	3.0476	4.12994	6.34837	4.10966	3.33213	8.71033	4.35686	7.84942	6.9323	3.11697	3.23178	4.85771	5.89649	7.84516	4.74469	5.65399	2.86605	4.9722	7.41376	9.09254	3.37911	3.68432	5.5538	3.45845	2.92819	9.91334	4.81638	2.70046	8.03242	2.71343
4.3867	3.02646	4.17143	6.20735	4.19254	3.34394	8.64288	4.32448	7.91273	6.94239	3.11822	3.21598	4.97301	5.92075	7.8749	4.7137	5.66224	2.87958	4.96275	7.4065	8.96818	3.38483	3.69307	5.56234	3.45699	2.89243	9.88894	4.72974	2.70499	8.00804	2.71405
4.37813	3.02348	4.19893	6.00276	4.27338	3.37136	8.56184	4.33518	7.88682	6.95806	3.09312	3.21498	5.06305	5.9449	7.9144	4.67653	5.74899	2.86332	4.94532	7.44322	8.8176	3.36467	3.69598	5.57283	3.487	2.86594	9.81357	4.69147	2.70517	7.9954	2.71914
4.37352	3.04134	4.19484	5.87126	4.32843	3.39116	8.54991	4.34407	7.83592	7.00046	3.08465	3.21395	5.13349	5.9723	7.93105	4.62886	5.96617	2.8464	4.92795	7.50393	8.68464	3.36234	3.67836	5.56616	3.51898	2.86905	9.73096	4.61715	2.70464	7.97662	2.73048
4.37503	3.06126	4.19395	5.7775	4.38792	3.38479	8.53412	4.33325	7.81926	7.02035	3.07106	3.21038	5.16962	5.9711	7.93513	4.55413	6.12724	2.86322	4.89643	7.51355	8.53386	3.35999	3.64848	5.56699	3.52158	2.85995	9.66901	4.58638	2.70943	7.92232	2.73858
4.38916	3.04749	4.20856	5.71493	4.44577	3.37815	8.43335	4.31226	7.77977	7.04022	3.04407	3.22437	5.253	5.9521	7.89144	4.49915	6.19833	2.8606	4.88876	7.48946	8.44643	3.35343	3.63887	5.55309	3.52548	2.83141	9.64351	4.57761	2.71018	7.86228	2.75077
4.41341	3.02339	4.23418	5.67862	4.46481	3.36425	8.29187	4.2883	7.70679	7.08016	3.00008	3.21964	5.34566	5.9573	7.74507	4.46906	6.23956	2.84356	4.86808	7.48875	8.3534	3.35202	3.6297	5.54547	3.53496	2.81785	9.63281	4.57537	2.70302	7.85926	2.75047
4.41839	2.99685	4.25614	5.61751	4.47764	3.37094	8.13622	4.27801	7.66295	7.05701	2.98243	3.19607	5.39763	5.98023	7.60023	4.41435	6.24863	2.83417	4.80398	7.46204	8.22217	3.36085	3.61806	5.53767	3.53826	2.80544	9.64902	4.55329	2.73012	7.87055	2.73402
4.40179	2.94776	4.34438	5.49415	4.51023	3.40748	7.97764	4.26493	7.6524	7.05544	2.99091	3.20233	5.41879	6.00916	7.52188	4.39175	6.28294	2.82744	4.75367	7.44004	8.12415	3.39098	3.59652	5.53325	3.52796	2.78742	9.61225	4.56447	2.76151	7.8518	2.7246
4.39397	2.9015	4.43299	5.39028	4.55316	3.43855	7.81162	4.28205	7.67602	7.05692	2.98524	3.22461	5.43605	6.02224	7.49689	4.37931	6.39015	2.8174	4.73908	7.43019	8.08217	3.42816	3.61722	5.51117	3.519	2.76623	9.51926	4.56976	2.77616	7.82593	2.72492
4.37209	2.85258	4.4872	5.33221	4.58698	3.46878	7.73323	4.28541	7.70659	7.01635	2.94306	3.23535	5.43769	6.02975	7.52574	4.35266	6.47809	2.81024	4.71655	7.44526	8.06705	3.44265	3.6113	5.4661	3.5177	2.76654	9.41193	4.53426	2.79309	7.89966	2.70228
4.37559	2.81942	4.50464	5.17929	4.63308	3.48427	7.72058	4.27214	7.71146	7.02771	2.88649	3.22546	5.43552	6.04061	7.52914	4.32626	6.50681	2.81588	4.70149	7.46795	8.03461	3.45062	3.64647	5.44236	3.51724	2.74919	9.26988	4.53882	2.80328	8.08665	2.69829
4.3883	2.82282	4.54046	4.94862	4.66816	3.47078	7.70493	4.23458	7.76612	7.06922	2.8568	3.23075	5.51136	6.05299	7.51594	4.29512	6.54069	2.82753	4.66205	7.4907	7.99743	3.46515	3.67096	5.41928	3.52025	2.71982	9.1481	4.54356	2.81374	8.18672	2.70282
4.39444	2.81083	4.66415	4.89161	4.69657	3.45827	7.57562	4.21129	7.8424	7.03907	2.84446	3.22801	5.52627	6.03039	7.50161	4.26645	6.59763	2.82561	4.62941	7.52365	7.93736	3.46754	3.70023	5.46084	3.52775	2.65152	9.05686	4.55165	2.83635	8.21529	2.69576
4.39571	2.80194	4.81818	4.78257	4.72626	3.45581	7.29178	4.18703	7.87655	7.02048	2.84812	3.21569	5.55603	6.02128	7.49356	4.24357	6.65256	2.82738	4.59697	7.52556	7.89679	3.4674	3.69824	5.45604	3.53218	2.55324	8.99322	4.57412	2.85551	8.15047	2.70412
4.39851	2.80388	5.01799	4.542	4.72327	3.44085	6.97641	4.15407	7.86367	7.00124	2.8397	3.22539	5.6129	6.00061	7.52323	4.20633	6.71621	2.83664	4.56009	7.5673	7.85291	3.46127	3.71213	5.45976	3.56183	2.47523	8.92369	4.56711	2.88355	8.11863	2.70066
4.40596	2.80355	5.19447	4.3492	4.73496	3.45014	6.74672	4.1417	7.85576	7.02453	2.84255	3.24422	5.66519	5.98291	7.51387	4.16294	6.79127	2.85757	4.55265	7.67466	7.79381	3.46352	3.71571	5.51869	3.58537	2.47961	8.80888	4.51418	2.91345	8.1397	2.72762
4.42556	2.79385	5.21943	4.27393	4.737	3.44555	6.62271	4.12155	7.85074	7.01492	2.83496	3.25031	5.74073	5.99526	7.48181	4.13478	6.8498	2.88126	4.52233	7.7478	7.80186	3.49752	3.7033	5.54466	3.60342	2.47215	8.70228	4.48244	2.91914	8.10083	2.73777
4.44578	2.78203	5.2616	4.13566	4.74735	3.43294	6.46257	4.08829	7.84493	6.99881	2.81754	3.27101	5.807	5.99352	7.50941	4.08451	6.88823	2.9035	4.4758	7.77254	7.87491	3.51834	3.66733	5.53141	3.63243	2.48059	8.60712	4.4949	2.9479	8.08509	2.75896
4.48576	2.7536	5.28455	4.00533	4.7643	3.42284	6.28038	4.04433	7.82094	7.01068	2.79554	3.29765	5.87326	6.00579	7.48339	3.98865	6.92245	2.91133	4.43918	7.81201	7.89039	3.52021	3.63605	5.55297	3.66248	2.48368	8.51672	4.48623	2.97458	8.09506	2.75939
4.49742	2.72821	5.29418	3.97096	4.79431	3.42227	6.12557	4.0034	7.7906	6.97717	2.78037	3.33252	5.88867	6.03865	7.45034	3.90533	6.92588	2.88807	4.42155	7.86421	7.88176	3.533	3.64044	5.59121	3.65155	2.47962	8.48477	4.51316	2.98361	8.05786	2.76544
4.51409	2.68493	5.32689	3.944	4.83634	3.42391	6.00321	3.97583	7.79375	6.91485	2.76765	3.34158	5.90803	6.08063	7.40074	3.89806	6.9001	2.87954	4.40695	7.89565	7.85082	3.54965	3.65827	5.59624	3.66193	2.49599	8.41782	4.47466	2.99291	7.9454	2.7639
4.50906	2.62483	5.40148	3.90322	4.88711	3.41944	5.96486	3.96784	7.84315	6.97503	2.74144	3.3468	5.94211	6.1306	7.33595	3.93728	6.89229	2.86149	4.41166	7.91021	7.84182	3.57729	3.67429	5.6385	3.65167	2.51033	8.34811	4.42993	3.01073	7.87145	2.76029
4.51723	2.58049	5.47997	3.84594	4.93742	3.43025	6.0015	3.96224	7.8648	7.00605	2.74792	3.3568	5.96654	6.13839	7.23012	3.92911	6.88538	2.88113	4.44849	7.92372	7.78921	3.60698	3.70236	5.69648	3.64469	2.5108	8.31133	4.44556	3.03556	7.85873	2.76091
4.57004	2.52194	5.52127	3.80877	4.97856	3.44662	6.00602	3.98137	7.90495	7.03733	2.73528	3.34172	6.00975	6.14573	7.20484	3.9286	6.87035	2.89526	4.48845	7.92526	7.72894	3.63476	3.73221	5.7519	3.62754	2.51367	8.26935	4.45464	3.06464	7.89005	2.76136
4.62787	2.4684	5.5779	3.75429	4.98248	3.46015	6.09147	4.01228	7.95767	7.16696	2.71158	3.35048	6.05265	6.17174	7.22732	3.94454	6.89429	2.88236	4.54391	7.9445	7.67834	3.64919	3.77099	5.78611	3.65495	2.50955	8.23189	4.45614	3.06529	7.88353	2.761
4.6776	2.44124	5.64634	3.69225	4.96613	3.46082	6.16941	4.04632	8.03608	7.22442	2.71507	3.3537	6.08986	6.23147	7.23733	3.93289	6.94329	2.88531	4.56119	7.99822	7.63154	3.68835	3.76657	5.85592	3.6902	2.49623	8.17524	4.45476	3.0688	7.82948	2.77081
4.7329	2.42406	5.71022	3.59563	4.9497	3.46401	6.16215	4.07221	8.13203	7.25079	2.71541	3.3486	6.13982	6.29088	7.20732	3.94751	6.97086	2.90041	4.55633	8.04258	7.62791	3.70273	3.75503	5.92252	3.73453	2.48702	8.14261	4.44946	3.07201	7.81711	2.77978
4.75611	2.40726	5.77034	3.49418	4.91565	3.46462	6.16054	4.09763	8.17696	7.26531	2.70933	3.34923	6.17896	6.34764	7.13726	3.9709	6.96837	2.91566	4.56992	8.03031	7.6485	3.74194	3.71886	5.95209	3.72233	2.48724	8.11412	4.41381	3.08834	7.88571	2.79626
4.76654	2.37913	5.79926	3.45481	4.87682	3.45988	6.1849	4.10922	8.13169	7.25148	2.69543	3.35401	6.21252	6.36703	7.14347	3.97498	6.96613	2.90726	4.56536	8.00184	7.699	3.77806	3.64766	5.93924	3.69195	2.48224	8.02262	4.41507	3.10298	8.05316	2.81114
4.72286	2.36206	5.81552	3.42337	4.89394	3.45082	6.21681	4.12499	8.06842	7.24522	2.69529	3.35399	6.2393	6.39667	7.19019	3.93313	6.94971	2.9093	4.56116	7.98897	7.69846	3.79597	3.56579	5.94168	3.71892	2.4861	7.85063	4.4068	3.11552	8.23618	2.8179
4.73221	2.3341	5.8714	3.3773	4.88279	3.44574	6.26721	4.12001	8.05714	7.2634	2.71623	3.34574	6.2684	6.44597	7.10497	3.91958	6.93219	2.90944	4.5503	8.04228	7.66252	3.81594	3.50887	5.95283	3.74454	2.46964	7.62459	4.40302	3.10801	8.34624	2.82089
4.76798	2.31516	5.92516	3.33765	4.8263	3.42796	6.29618	4.11956	8.09063	7.27351	2.71248	3.3594	6.2937	6.47571	7.07441	3.89021	6.92037	2.90956	4.5572	8.11271	7.60672	3.84908	3.4654	5.98244	3.74935	2.46259	7.4516	4.37962	3.12912	8.44045	2.82861
4.82166	2.30193	5.95726	3.31019	4.76299	3.41932	6.30777	4.13248	8.12135	7.2685	2.71127	3.35472	6.33777	6.51238	7.08776	3.85611	6.89675	2.92236	4.56608	8.16879	7.56807	3.8839	3.4391	6.06088	3.77811	2.48909	7.42122	4.35959	3.14732	8.56883	2.83084
4.89239	2.30599	6.00575	3.24989	4.69764	3.41633	6.32449	4.1277	8.14881	7.25938	2.69136	3.35373	6.38623	6.53545	7.1174	3.83569	6.85833	2.94114	4.54269	8.23182	7.51989	3.92895	3.42971	6.15466	3.79274	2.50102	7.3665	4.38999	3.13605	8.60378	2.84086
4.94569	2.29617	6.06576	3.16046	4.64478	3.41493	6.34014	4.11843	8.12917	7.27669	2.69244	3.34636	6.44394	6.55654	7.12373	3.8347	6.83844	2.95714	4.54511	8.31297	7.45797	3.95832	3.39584	6.24256	3.80123	2.49875	7.27394	4.41102	3.12561	8.61208	2.84737
4.95712	2.27592	6.11824	3.05445	4.60177	3.41948	6.33156	4.07701	8.02178	7.3049	2.71249	3.35342	6.50792	6.57086	7.11209	3.87194	6.82383	2.97513	4.54822	8.38244	7.44453	3.98949	3.38891	6.29683	3.82311	2.4922	7.22073	4.40972	3.12939	8.62184	2.85589
5.0349	2.27203	6.23722	2.98616	4.60951	3.40692	6.31758	4.05161	7.92351	7.31154	2.72006	3.35068	6.57286	6.56166	7.11325	3.92863	6.82609	2.97603	4.54415	8.37554	7.42835	4.02354	3.39121	6.31038	3.85787	2.49	7.18193	4.44893	3.13836	8.62556	2.85467
5.11986	2.24356	6.29563	2.93843	4.61348	3.40325	6.31985	4.0594	7.88541	7.33377	2.72521	3.34021	6.6175	6.53696	7.12116	3.97946	6.84565	2.96863	4.4997	8.34207	7.44678	4.0522	3.39673	6.34134	3.91637	2.48253	7.17345	4.459	3.1497	8.68103	2.8285
5.21909	2.22257	6.31599	2.83093	4.60332	3.40862	6.36581	4.08197	7.85393	7.35124	2.70969	3.34853	6.64842	6.51103	7.11596	4.02847	6.84929	2.97761	4.44358	8.32718	7.41873	4.07126	3.40808	6.36637	3.93325	2.47974	7.15676	4.46655	3.14953	8.7937	2.83239
5.30262	2.20088	6.38317	2.71967	4.59331	3.44137	6.43012	4.09624	7.8316	7.32493	2.71115	3.37126	6.70623	6.53193	7.14461	4.04624	6.84159	2.97494	4.43148	8.35352	7.38816	4.07958	3.40075	6.409	3.95527	2.4831	7.14235	4.46829	3.14341	8.81093	2.82267
5.44882	2.186	6.51731	2.67742	4.57811	3.47203	6.51479	4.15977	7.83488	7.29754	2.71921	3.38795	6.74889	6.60998	7.21703	4.07362	6.84972	2.97377	4.43232	8.41311	7.38335	4.08385	3.38879	6.4412	3.96728	2.48918	7.11362	4.44796	3.13498	8.84621	2.81472
5.65577	2.17156	6.60251	2.67554	4.57218	3.50605	6.5502	4.21829	7.89978	7.28508	2.74387	3.38663	6.78994	6.64728	7.25212	4.10761	6.85414	2.96797	4.40885	8.57233	7.37665	4.07248	3.37652	6.48992	4.00697	2.4979	7.05259	4.42219	3.16673	8.96703	2.80502
5.82612	2.15509	6.64439	2.70859	4.56953	3.51483	6.5557	4.2441	7.89722	7.28258	2.75329	3.3897	6.81532	6.66792	7.24731	4.08338	6.87567	2.96713	4.36498	8.73142	7.34075	4.06641	3.36886	6.55312	4.0624	2.50618	6.98497	4.43019	3.18614	8.99025	2.79843
5.92591	2.13109	6.66755	2.70753	4.54726	3.50946	6.53911	4.26099	7.85753	7.28369	2.7689	3.39284	6.83411	6.68727	7.22001	4.05482	6.86954	2.97797	4.34066	8.93246	7.28384	4.05785	3.36592	6.60076	4.11672	2.51714	6.9837	4.49292	3.20034	8.96802	2.79112
6.00075	2.11969	6.71493	2.70166	4.52928	3.54185	6.537	4.25439	7.85063	7.24279	2.77065	3.39693	6.85752	6.71782	7.19376	4.03389	6.85476	2.97516	4.3243	9.05421	7.19633	4.03544	3.3721	6.62739	4.13945	2.53897	6.97633	4.53915	3.1824	9.00983	2.78729
6.04993	2.10241	6.81208	2.69874	4.51128	3.59775	6.54044	4.28653	7.88002	7.27771	2.77604	3.39889	6.87308	6.73714	7.14944	4.00385	6.81036	2.9699	4.29583	9.09259	7.17585	4.01124	3.37421	6.6567	4.16002	2.58131	6.94145	4.5503	3.15912	9.0543	2.7764
6.12705	2.12223	6.97083	2.69536	4.49346	3.64807	6.55008	4.27816	7.88216	7.29538	2.79864	3.39564	6.88568	6.73258	7.11401	3.97991	6.76054	2.98532	4.29577	9.16883	7.22799	4.0104	3.36511	6.70397	4.21372	2.59165	6.89572	4.58846	3.16368	9.11148	2.76959
6.2174	2.12771	7.05385	2.70793	4.49793	3.68587	6.53429	4.24343	7.88679	7.27706	2.83824	3.40799	6.87702	6.7104	7.14995	3.94712	6.73056	2.98435	4.29579	9.26005	7.2053	4.00584	3.37333	6.75214	4.26942	2.58028	6.85132	4.66124	3.17237	9.16237	2.76629
6.34125	2.12406	7.13203	2.70227	4.50306	3.74873	6.53319	4.22933	7.95507	7.28016	2.84066	3.41511	6.86526	6.70542	7.15465	3.9374	6.66515	2.99536	4.26179	9.33455	7.12259	4.01331	3.38434	6.76945	4.28815	2.57281	6.77931	4.74639	3.15378	9.1902	2.76822
6.46807	2.13564	7.20828	2.68371	4.50567	3.76528	6.54088	4.25412	8.04974	7.22596	2.84993	3.42423	6.89195	6.7481	7.16209	3.96203	6.60997	3.01274	4.23752	9.39685	7.03684	4.02402	3.39712	6.84806	4.31912	2.55872	6.65736	4.77306	3.14746	9.25703	2.77711
6.58373	2.14226	7.28945	2.67554	4.49542	3.80136	6.55179	4.27403	8.18944	7.17321	2.85951	3.43283	6.91236	6.78839	7.1935	3.98365	6.58758	3.01302	4.1976	9.41139	6.9703	4.01641	3.38419	6.86141	4.35045	2.56128	6.53362	4.7956	3.14184	9.29849	2.78394
6.66182	2.14515	7.32354	2.69666	4.49114	3.84972	6.54818	4.32584	8.29602	7.17772	2.88675	3.43995	6.93153	6.81825	7.16475	4.03248	6.599	3.01912	4.16371	9.39748	6.96429	3.9989	3.38717	6.88861	4.36276	2.55113	6.5348	4.80335	3.14408	9.40443	2.77356
6.70667	2.16862	7.33468	2.74068	4.50478	3.87639	6.50873	4.39159	8.41402	7.18654	2.88943	3.46383	6.99865	6.79556	7.19246	4.09674	6.60135	3.02508	4.15983	9.40684	6.98695	3.97456	3.38211	6.92332	4.37484	2.55351	6.60927	4.83062	3.14498	9.54541	2.7698
6.75545	2.18356	7.3411	2.77871	4.52901	3.90717	6.4843	4.39936	8.52486	7.22802	2.87988	3.46876	7.07549	6.77756	7.2594	4.17182	6.58666	3.00975	4.16149	9.43703	6.99128	3.96106	3.3697	6.92195	4.38801	2.55861	6.61349	4.84729	3.14426	9.65985	2.76498
6.84727	2.19442	7.36693	2.8094	4.54161	3.93449	6.46851	4.38473	8.58438	7.35022	2.8942	3.4578	7.15768	6.83907	7.3965	4.25472	6.58822	2.99056	4.18538	9.43897	6.96497	3.94791	3.37568	6.93167	4.40452	2.56383	6.6546	4.88701	3.16388	9.76529	2.79028
6.98358	2.19696	7.43421	2.81344	4.54852	3.96002	6.48581	4.38917	8.61284	7.40076	2.91825	3.45077	7.21553	6.91132	7.43407	4.39399	6.58362	2.97201	4.20778	9.42365	6.91127	3.93665	3.37309	7.01513	4.44071	2.5767	6.80908	4.92067	3.19577	9.85196	2.79937
7.12059	2.19392	7.47642	2.80783	4.55939	4.01668	6.54341	4.43879	8.61784	7.45569	2.9306	3.41523	7.25444	6.97448	7.51578	4.50153	6.55929	2.96557	4.19355	9.39296	6.81756	3.94535	3.38179	7.04879	4.44494	2.57277	6.93321	4.94954	3.22615	9.9388	2.8043
7.258	2.19055	7.49504	2.81601	4.56754	4.10987	6.61036	4.47785	8.64086	7.45668	2.97247	3.3945	7.30341	7.12062	7.58781	4.55044	6.53108	2.96035	4.17526	9.37583	6.767	3.95455	3.38871	7.13458	4.46697	2.5765	6.96281	4.94528	3.24611	10.0306	2.80337
7.42098	2.1778	7.50094	2.8425	4.55866	4.17957	6.62148	4.50195	8.69846	7.43719	2.99927	3.38249	7.37461	7.26674	7.65942	4.59011	6.47551	2.95891	4.18437	9.33682	6.74849	3.94222	3.3706	7.11072	4.49401	2.58059	6.94439	4.916	3.29996	10.1425	2.80078
7.56182	2.18438	7.50466	2.91907	4.55836	4.2212	6.61008	4.52653	8.75924	7.41479	3.00947	3.4148	7.4814	7.36464	7.72587	4.63844	6.42128	2.96694	4.20039	9.32594	6.72402	3.92382	3.37175	7.07367	4.48556	2.58683	6.8809	4.89438	3.35584	10.2378	2.81095
7.69745	2.19831	7.54258	2.95989	4.55939	4.26889	6.56234	4.52855	8.77602	7.41048	3.02964	3.46573	7.523	7.40247	7.79005	4.72939	6.37867	2.97042	4.27735	9.36068	6.7104	3.90517	3.37532	7.06307	4.53552	2.57494	6.84155	4.90858	3.38314	10.2637	2.80066
7.82867	2.21623	7.68158	2.96996	4.58316	4.34265	6.51311	4.51314	8.74265	7.35039	3.02609	3.50693	7.50429	7.40126	7.82348	4.80154	6.35369	2.96782	4.29056	9.40446	6.69083	3.90758	3.37017	7.07233	4.59776	2.56368	6.86025	4.97798	3.41738	10.2894	2.77691
7.87618	2.22423	7.77678	2.98732	4.63468	4.3999	6.51922	4.52028	8.71095	7.30576	3.03896	3.50547	7.46156	7.40878	7.88103	4.85453	6.30277	2.97614	4.26479	9.44795	6.65732	3.90512	3.36948	7.08808	4.68214	2.56322	6.90955	5.00411	3.45746	10.3534	2.76497
7.9259	2.23866	7.78989	2.99439	4.66996	4.44016	6.51196	4.53356	8.72672	7.32588	3.02889	3.52066	7.43523	7.49989	7.95312	4.90584	6.24059	2.9851	4.2783	9.46224	6.62212	3.91037	3.35672	7.0963	4.72949	2.57428	6.97033	5.00232	3.47225	10.4229	2.76813
8.01664	2.2527	7.81244	3.01026	4.69899	4.44333	6.52294	4.56411	8.76638	7.30544	3.02779	3.5402	7.43926	7.59935	8.04583	4.9349	6.17769	2.96563	4.30057	9.445	6.54676	3.8911	3.37178	7.11494	4.76837	2.58355	7.11287	4.97875	3.52212	10.495	2.7545
8.12536	2.24385	7.83187	3.02255	4.7064	4.49825	6.54016	4.56224	8.81976	7.29758	3.04019	3.56158	7.41335	7.70115	8.13861	4.99643	6.17398	2.96621	4.34574	9.46676	6.45605	3.88981	3.41035	7.10737	4.82409	2.57217	7.34089	4.99109	3.58904	10.5578	2.74603
8.22758	2.25378	7.85536	3.03227	4.6923	4.56423	6.56422	4.566	8.82268	7.31969	3.03676	3.56626	7.40308	7.82384	8.18093	5.094	6.14029	2.96911	4.35853	9.50516	6.42261	3.89	3.41832	7.0939	4.87846	2.57425	7.53788	4.98476	3.59944	10.6038	2.73161
8.3414	2.26358	7.89949	3.05405	4.65907	4.65338	6.60349	4.56013	8.842	7.31718	3.03262	3.55973	7.40584	7.97248	8.22532	5.21149	6.06638	2.96598	4.37048	9.56815	6.43328	3.89661	3.42774	7.0467	4.95536	2.58113	7.7403	5.00847	3.62385	10.6282	2.73804
8.41836	2.25547	7.9295	3.08398	4.63372	4.76914	6.6268	4.53408	8.95557	7.28888	3.03686	3.56316	7.40724	8.10595	8.26644	5.30198	5.96859	2.96786	4.43142	9.63155	6.45605	3.90381	3.4514	7.10605	5.02477	2.585	7.87838	5.12749	3.63562	10.6724	2.7383
8.47562	2.25986	8.00578	3.08511	4.58392	4.86287	6.63575	4.51604	9.03073	7.22077	3.04262	3.57108	7.37179	8.16917	8.29184	5.40922	5.82633	2.98216	4.47854	9.69927	6.46818	3.89798	3.47401	7.13375	5.07851	2.59033	7.94905	5.26418	3.6669	10.7445	2.74035
8.51863	2.28322	8.10741	3.07424	4.53375	4.89647	6.61554	4.5233	9.06112	7.23037	3.02858	3.58427	7.29886	8.24173	8.35417	5.54653	5.71055	2.97456	4.49065	9.72378	6.46637	3.89522	3.50007	7.19539	5.14505	2.59476	8.05035	5.3439	3.71628	10.826	2.73571
8.572	2.33849	8.14389	3.08141	4.50406	4.94026	6.60067	4.51958	9.10305	7.11262	3.06019	3.59272	7.23773	8.26967	8.41414	5.71175	5.63181	2.96878	4.50377	9.73068	6.4826	3.88298	3.5459	7.24848	5.16182	2.60819	8.19112	5.39097	3.78314	10.916	2.73204
8.6399	2.38612	8.27842	3.09243	4.46085	5.01333	6.6148	4.54166	9.15005	7.04098	3.07658	3.60541	7.22246	8.29487	8.47938	5.84166	5.59103	2.97197	4.51062	9.73881	6.47584	3.87414	3.58509	7.24733	5.1864	2.61508	8.28548	5.40961	3.82408	11.0569	2.74678
8.69266	2.39451	8.43585	3.10746	4.45797	5.04998	6.6246	4.55944	9.2385	7.03497	3.09867	3.61478	7.25535	8.33488	8.50443	5.91625	5.61764	2.98869	4.50722	9.7374	6.37895	3.84846	3.61018	7.25594	5.26245	2.61402	8.38815	5.4814	3.86379	11.2206	2.76469
8.73181	2.38892	8.54411	3.10963	4.45417	5.06224	6.61524	4.58805	9.34152	7.00377	3.09701	3.63962	7.25322	8.46236	8.51646	5.95883	5.65177	2.98517	4.5057	9.75579	6.36008	3.83746	3.59948	7.26268	5.33976	2.61754	8.49114	5.55472	3.89784	11.3373	2.75035
8.77765	2.40157	8.74722	3.10828	4.45066	5.08502	6.58626	4.60538	9.43247	6.96769	3.09467	3.65539	7.22269	8.62359	8.48789	6.05954	5.71969	2.99543	4.53641	9.86811	6.39119	3.87643	3.58977	7.26449	5.4183	2.62309	8.60799	5.61929	3.94091	11.5276	2.73454
8.83554	2.41383	8.9425	3.1138	4.44486	5.12645	6.5501	4.62319	9.46555	6.88925	3.0992	3.69913	7.22843	8.74733	8.51644	6.27587	5.74801	3.01643	4.58459	9.98823	6.42426	3.90288	3.54075	7.26395	5.49249	2.63988	8.7035	5.6681	3.98295	11.7913	2.72738
8.89363	2.42222	9.10883	3.13214	4.48249	5.19046	6.51198	4.65916	9.46764	6.83157	3.09318	3.76241	7.255	8.84233	8.55809	6.45731	5.68882	3.09597	4.60872	10.0225	6.44721	3.90833	3.50662	7.28738	5.62055	2.64694	8.8025	5.7045	4.02722	11.9603	2.72211
8.93538	2.45179	9.19388	3.14485	4.48733	5.24924	6.46604	4.68948	9.52473	6.82178	3.10701	3.81367	7.26736	8.94223	8.62545	6.56338	5.59732	3.17169	4.66378	10.0087	6.41715	3.90785	3.48957	7.32593	5.70404	2.66444	8.9505	5.7344	4.04956	12.1541	2.73248
8.98582	2.4704	9.26995	3.14384	4.48354	5.33662	6.43344	4.71336	9.59279	6.84935	3.1217	3.88688	7.23971	9.00476	8.71474	6.62651	5.51663	3.24879	4.68731	10.0355	6.36225	3.90199	3.49065	7.359	5.74714	2.66264	9.05995	5.794	4.06803	12.4579	2.76986
9.06452	2.47701	9.25108	3.14992	4.4831	5.43294	6.39495	4.73483	9.64154	6.87077	3.1287	3.93094	7.25065	9.03827	8.77321	6.66085	5.46153	3.29074	4.70736	10.0409	6.35395	3.87726	3.47216	7.43168	5.79875	2.6649	9.13319	5.84974	4.08372	12.8957	2.79401
9.15006	2.49149	9.14266	3.19916	4.49176	5.51824	6.34481	4.76654	9.70759	6.93835	3.13964	3.98567	7.28101	9.07662	8.76789	6.70191	5.42429	3.36001	4.73984	10.031	6.36857	3.86798	3.52504	7.449	5.81821	2.65429	9.18767	5.92718	4.08222	13.3971	2.81496
9.23228	2.51092	9.23078	3.25361	4.48864	5.58278	6.33299	4.78407	9.75443	7.02375	3.13911	4.07933	7.25335	9.13225	8.76057	6.75168	5.43943	3.44528	4.8014	10.038	6.40854	3.87442	3.55636	7.45432	5.84525	2.65691	9.2548	6.07366	4.0872	13.9214	2.80674
9.28613	2.52175	9.42642	3.27852	4.47059	5.65769	6.34082	4.79246	9.82534	7.10855	3.12879	4.12965	7.23957	9.21101	8.7848	6.84466	5.45615	3.51902	4.83493	9.97165	6.46533	3.87934	3.61626	7.49236	5.89325	2.6609	9.42787	6.24571	4.09837	14.5781	2.78942
9.38267	2.52595	9.56247	3.28401	4.45765	5.69496	6.34602	4.81875	9.85877	7.18034	3.12092	4.20799	7.25236	9.29114	8.78368	6.91441	5.43964	3.57205	4.87876	9.89519	6.50125	3.88366	3.62574	7.54003	5.93454	2.67298	9.6391	6.35463	4.10164	15.0372	2.77415
9.53755	2.54202	9.6072	3.27979	4.44709	5.75005	6.32623	4.82253	9.86629	7.17372	3.13747	4.25126	7.26179	9.38479	8.79282	7.00022	5.44056	3.64084	4.9409	9.88928	6.49513	3.8805	3.66269	7.59311	6.0044	2.67361	9.81425	6.54023	4.13257	15.7972	2.75736
9.70918	2.53444	9.64139	3.28359	4.42802	5.80304	6.2911	4.80666	9.85882	7.19046	3.13898	4.27526	7.25937	9.52423	8.81874	7.07749	5.4474	3.69977	4.95707	9.90714	6.50786	3.86842	3.69535	7.61254	6.04829	2.69268	9.89225	6.72826	4.15259	16.4363	2.75141
9.86305	2.5288	9.6761	3.31166	4.43406	5.85459	6.28873	4.80199	9.83821	7.17693	3.14458	4.28062	7.24877	9.64213	8.84855	7.1785	5.45591	3.70841	4.99588	9.88885	6.52232	3.86843	3.72573	7.60554	6.08539	2.70398	9.94986	6.9356	4.17016	16.875	2.72784
9.95232	2.559	9.65579	3.3689	4.46691	5.88639	6.3137	4.79791	9.81538	7.16046	3.15175	4.29252	7.23036	9.70714	8.85903	7.2304	5.48789	3.71681	5.0384	9.86876	6.55148	3.86364	3.74692	7.60257	6.15433	2.70742	10.0154	7.09119	4.19572	17.4844	2.71754
9.97645	2.56413	9.64464	3.37344	4.48482	5.94613	6.28106	4.8166	9.81789	7.18074	3.16938	4.33218	7.22085	9.76812	8.84549	7.2433	5.53795	3.74908	5.06398	9.8953	6.56304	3.84672	3.76417	7.62872	6.24694	2.74681	10.0662	7.23212	4.21445	17.9726	2.69713
9.98056	2.59336	9.73834	3.38565	4.54594	6.0167	6.21785	4.84097	9.92773	7.21313	3.18937	4.3861	7.20659	9.83843	8.83429	7.23727	5.64126	3.83756	5.10068	10.0001	6.55789	3.81674	3.78129	7.70566	6.29512	2.76995	10.112	7.44251	4.22417	18.9218	2.6755
9.97922	2.62423	9.7813	3.40255	4.68382	6.10486	6.16778	4.84991	10.0188	7.26553	3.21899	4.46396	7.21243	9.90813	8.85779	7.25697	5.80688	3.90046	5.15642	10.1089	6.54529	3.75072	3.81245	7.73249	6.36309	2.78392	10.1475	7.65733	4.24314	20.0324	2.67057
10.0177	2.64462	9.77965	3.45398	4.70603	6.16294	6.18572	4.85901	10.046	7.31677	3.25005	4.55952	7.19364	9.96856	8.87654	7.30332	5.9168	3.92924	5.22434	10.1996	6.53935	3.72572	3.82143	7.7386	6.42754	2.78531	10.2783	7.88006	4.29114	20.3659	2.67733
10.1134	2.65437	9.77768	3.51904	4.7211	6.20669	6.24164	4.86579	10.032	7.31712	3.25204	4.63936	7.21581	10.034	8.88077	7.34048	5.99386	3.96549	5.25803	10.3677	6.56874	3.70917	3.8253	7.76086	6.46563	2.79503	10.5248	7.95011	4.36991	21.288	2.68646
10.2725	2.65836	9.85422	3.58728	4.74087	6.2817	6.25889	4.87685	9.97896	7.35802	3.24354	4.6977	7.23844	10.1644	8.90562	7.37131	6.06571	4.01963	5.23174	10.4806	6.57364	3.69853	3.84345	7.76082	6.50896	2.78053	10.7544	8.0154	4.43319	22.1866	2.69226
10.4912	2.69858	9.92179	3.63823	4.75174	6.37294	6.26425	4.87608	9.98159	7.37961	3.23765	4.80019	7.22728	10.4126	8.89118	7.37747	6.158	4.1042	5.20931	10.5419	6.58433	3.68399	3.87569	7.77178	6.58606	2.78373	10.9371	8.11782	4.51836	22.831	2.68626
10.6515	2.72203	9.90123	3.66027	4.78532	6.47587	6.23227	4.87678	10.0625	7.38837	3.23436	4.9061	7.2068	10.6552	8.91511	7.38969	6.24439	4.20233	5.1932	10.5907	6.58955	3.66173	3.90247	7.78964	6.68221	2.80486	11.0825	8.18792	4.60166	23.9355	2.68075
10.7506	2.74213	9.8109	3.70212	4.88681	6.55356	6.22853	4.88754	10.1587	7.3785	3.23631	5.0231	7.18703	10.7851	8.96223	7.386	6.33469	4.36471	5.18086	10.677	6.57473	3.63168	3.91945	7.8084	6.75361	2.80794	11.194	8.27583	4.67235	24.793	2.68023
10.8423	2.76511	9.7726	3.72229	5.06838	6.61664	6.27037	4.89834	10.2539	7.28842	3.24225	5.11014	7.15755	10.8736	8.98537	7.34644	6.41899	4.48523	5.18314	10.8425	6.58287	3.61312	3.93933	7.76767	6.77497	2.82684	11.2619	8.36828	4.7416	25.3339	2.68262
10.949	2.79725	9.80195	3.72187	5.20362	6.68901	6.31007	4.9051	10.3673	7.16301	3.23893	5.21867	7.13912	10.9475	8.9168	7.30988	6.48764	4.51907	5.19284	10.9909	6.57666	3.58682	3.99234	7.77294	6.86475	2.9261	11.3648	8.46137	4.8162	26.045	2.68655
11.0728	2.81965	9.73477	3.74844	5.25569	6.79841	6.40439	4.89784	10.4466	7.09748	3.26913	5.35984	7.12663	11.0317	8.9064	7.27823	6.5703	4.54404	5.19969	11.0972	6.5724	3.57076	4.02072	7.74752	6.96846	3.00061	11.5163	8.59825	4.97082	26.6789	2.6782
11.2265	2.9053	9.72039	3.79346	5.36064	6.93975	6.47511	4.87459	10.5232	7.11278	3.27795	5.40883	7.09415	11.1786	8.91185	7.30294	6.65513	4.5652	5.23689	11.1549	6.5322	3.55657	4.02983	7.72799	7.03535	3.05883	11.7271	8.71377	5.14152	26.993	2.68317
11.3929	3.00341	9.69183	3.84185	5.5599	7.06621	6.50703	4.83879	10.6223	7.15311	3.28582	5.432	7.07733	11.3832	8.89847	7.31474	6.76218	4.58261	5.29992	11.1929	6.53284	3.5448	4.05755	7.75556	7.10089	3.0761	11.8748	8.78172	5.24424	27.1568	2.68973
11.5466	3.03699	9.72684	3.88673	5.68278	7.17703	6.5474	4.78833	10.7522	7.21571	3.32	5.49697	7.04221	11.5487	8.87435	7.32331	6.85482	4.6384	5.33677	11.1865	6.56261	3.50273	4.09455	7.78418	7.20769	3.12227	11.9296	8.84355	5.30085	27.3572	2.69084
11.6235	3.07995	9.76271	3.92976	5.75211	7.22447	6.50155	4.7072	10.8575	7.27531	3.33886	5.61156	6.9768	11.6422	8.80936	7.31915	6.91349	4.71736	5.37111	11.1836	6.58367	3.48095	4.12751	7.78328	7.26793	3.24197	11.9458	8.89362	5.32659	27.5038	2.69476
11.6553	3.11427	9.75147	3.99842	5.91202	7.21631	6.4477	4.65386	10.9037	7.35174	3.33513	5.75038	6.90561	11.7325	8.72071	7.32935	6.98281	4.77395	5.39825	11.2487	6.58625	3.47382	4.1617	7.79085	7.34273	3.29881	12.0005	8.94364	5.35348	27.6768	2.69718
11.6978	3.13604	9.69205	4.08975	5.98781	7.21036	6.4562	4.65067	10.9374	7.4147	3.30242	5.92486	6.83769	11.8019	8.691	7.34945	7.04909	4.87634	5.41192	11.3505	6.60873	3.49282	4.20157	7.79759	7.54193	3.35432	12.0879	9.00332	5.3677	27.8303	2.70053
11.7368	3.19286	9.63396	4.16841	6.16728	7.31145	6.52994	4.64401	10.927	7.44122	3.29275	6.11115	6.84134	11.8504	8.62948	7.3675	7.12026	5.04196	5.41455	11.4987	6.62491	3.54002	4.25232	7.79673	7.70007	3.36987	12.1791	9.02001	5.37758	28.0002	2.68996
11.7908	3.27489	9.55599	4.26812	6.43196	7.41234	6.6426	4.63778	10.9591	7.45556	3.28833	6.31279	6.8037	11.9924	8.62728	7.3902	7.16876	5.20231	5.41639	11.6698	6.65437	3.58862	4.31883	7.83951	7.78963	3.35205	12.2248	9.05423	5.41028	28.1626	2.68404
11.8038	3.34191	9.52085	4.33998	6.57976	7.54026	6.73036	4.61282	10.9967	7.4678	3.26607	6.45167	6.77499	12.214	8.66279	7.3864	7.20713	5.38674	5.41693	11.8342	6.6802	3.63183	4.39563	7.84982	7.85301	3.36504	12.294	9.15691	5.43216	28.2602	2.6894
11.7801	3.40273	9.4955	4.40609	6.72069	7.71869	6.78858	4.60667	11.0239	7.52045	3.25065	6.58872	6.75029	12.3888	8.66773	7.36745	7.23655	5.53387	5.43505	11.8903	6.68673	3.69237	4.46242	7.90243	7.90526	3.42924	12.3913	9.3115	5.46368	28.4901	2.70344
11.7329	3.43305	9.48436	4.43544	6.96769	7.88091	6.86397	4.55907	11.0412	7.57177	3.2389	6.73163	6.73239	12.4586	8.69101	7.34014	7.25749	5.64151	5.47043	11.8923	6.70571	3.74973	4.50112	7.94271	8.01589	3.47862	12.4892	9.4472	5.51164	28.8147	2.73337
11.7071	3.45289	9.43557	4.48022	7.23021	7.99764	6.97119	4.52728	11.0331	7.59468	3.2441	6.93706	6.73612	12.5005	8.7048	7.30918	7.31001	5.7234	5.51334	11.8448	6.72126	3.76637	4.51623	7.94449	8.14953	3.52001	12.6883	9.52272	5.57788	29.2286	2.75125
11.7572	3.45482	9.40908	4.54964	7.54608	8.10408	7.12106	4.4793	10.987	7.60413	3.24187	7.06348	6.70152	12.6237	8.68807	7.27245	7.37679	5.94087	5.53339	11.8473	6.72444	3.76771	4.51965	7.93514	8.33594	3.56969	12.8098	9.61206	5.6456	29.4566	2.7406
11.8382	3.46687	9.37771	4.61162	7.84993	8.14107	7.19121	4.44802	10.9437	7.66767	3.20563	7.17262	6.65863	12.9071	8.71993	7.25761	7.43479	6.20647	5.57804	11.9392	6.78407	3.81691	4.5395	7.94182	8.5649	3.6026	12.8941	9.70647	5.72195	29.7067	2.73603
11.8962	3.4807	9.33235	4.68067	8.12993	8.15986	7.22278	4.43124	10.9514	7.79647	3.18386	7.30987	6.62384	13.1492	8.7574	7.24339	7.47314	6.46875	5.63435	12.0417	6.87231	3.8936	4.57148	7.86961	8.7595	3.61764	12.9248	9.73816	5.77776	30.2808	2.72687
11.9271	3.50404	9.26302	4.74702	8.30442	8.18709	7.24696	4.3868	10.9306	7.93317	3.15207	7.43979	6.59371	13.2547	8.76637	7.21072	7.48764	6.62388	5.65209	12.236	7.02489	3.98967	4.60763	7.8352	8.87238	3.68164	12.9183	9.76911	5.83298	33.0829	2.70684
11.9595	3.55118	9.22527	4.7852	8.40104	8.22998	7.30896	4.34827	10.9728	8.058	3.10424	7.62185	6.56697	13.3292	8.79317	7.18426	7.5148	6.7462	5.6539	12.4849	7.09954	4.06028	4.66264	7.78862	8.93782	3.79985	12.9219	9.77692	5.87886	36.5386	2.70121
12.0204	3.58522	9.19338	4.81244	8.58858	8.2363	7.41888	4.31893	11.047	8.17537	3.07343	7.85715	6.52031	13.4159	8.77058	7.18747	7.56056	6.81065	5.69354	12.6976	7.11255	4.1076	4.68864	7.72584	9.07228	3.86409	12.9156	9.82892	5.91095	37.8884	2.71472
12.1052	3.60671	9.18154	4.81865	8.92382	8.27231	7.63262	4.29159	11.138	8.2324	3.04284	8.1259	6.48715	13.5498	8.78577	7.24133	7.58345	6.87684	5.71435	12.7551	7.12288	4.14892	4.71078	7.69969	9.17981	3.90685	12.9642	9.97659	5.96025	39.7018	2.72404
12.1643	3.61718	9.1718	4.81289	9.14357	8.34581	7.74494	4.27016	11.2139	8.26732	3.0301	8.27843	6.47406	13.6922	8.74714	7.32005	7.61785	6.94768	5.72782	12.8215	7.12852	4.16843	4.76158	7.66446	9.27252	3.9409	13.0061	10.297	6.00682	43.4	2.73807
12.2256	3.6328	9.11244	4.81547	9.30652	8.43434	7.79552	4.24432	11.2304	8.36974	3.02311	8.41655	6.43343	13.7603	8.66323	7.36612	7.63309	7.09255	5.78495	12.9571	7.12249	4.19296	4.81361	7.65712	9.36148	4.00228	13.0369	10.6589	6.02816	46.5736	2.75141
12.2539	3.63808	9.06948	4.85997	9.57732	8.52113	7.86896	4.19986	11.1939	8.47169	3.00784	8.56306	6.37595	13.8478	8.65102	7.39243	7.6531	7.20079	5.96215	13.163	7.09413	4.22149	4.86622	7.67971	9.4416	4.05825	13.0475	10.7889	6.03748	48.41	2.75317
12.2686	3.65211	9.04307	4.88589	9.83303	8.62261	8.02591	4.1227	11.1791	8.52819	3.01531	8.7384	6.3115	14.0216	8.67913	7.44301	7.66297	7.32761	6.21498	13.4368	7.12669	4.3395	4.89996	7.68672	9.55538	4.12181	13.091	10.8596	6.02927	49.4115	2.7487
12.3158	3.66828	9.05245	4.89955	10.021	8.73018	8.26984	4.09916	11.1695	8.61255	3.00286	8.83964	6.21192	14.2185	8.7133	7.4731	7.67664	7.4974	6.40582	13.7556	7.19407	4.53063	4.91063	7.64415	9.71352	4.23813	13.1284	10.9943	6.02207	50.1938	2.74092
12.3402	3.68269	9.05756	4.90697	10.3624	8.75757	8.63676	4.09206	11.201	8.64822	3.00244	8.88391	6.09871	14.4346	8.74991	7.50438	7.71521	7.69061	6.44938	13.938	7.22048	4.66316	4.93568	7.58936	9.924	4.4534	13.1481	11.1994	6.04415	50.6448	2.7572
12.3609	3.69231	9.04388	4.90658	10.8513	8.80979	9.057	4.07574	11.2665	8.67428	3.01076	9.02751	6.01499	14.6372	8.75235	7.48681	7.7525	7.81955	6.486	14.084	7.27347	4.74209	4.95104	7.54465	10.1397	4.57398	13.1467	11.395	6.07734	51.4677	2.75476
12.3446	3.69521	8.93969	4.90397	11.2026	8.88722	9.41301	4.04079	11.2568	8.68225	3.01269	9.20228	6.02282	14.7832	8.73926	7.44121	7.82009	7.94492	6.52569	14.2628	7.35838	4.90917	4.98393	7.56943	10.3207	4.61159	13.1579	11.6959	6.10435	52.521	2.74558
12.2675	3.70315	8.8186	4.89625	11.4945	8.9322	9.61047	3.99003	11.2317	8.67127	2.99956	9.39606	6.00839	14.8206	8.74344	7.44494	7.90789	8.07085	6.5499	14.388	7.42103	5.13456	5.00084	7.62564	10.516	4.66597	13.1849	12.0559	6.15557	53.5044	2.73307
12.2256	3.73801	8.80031	4.87934	11.6648	8.99297	9.68288	3.95056	11.2033	8.64945	3.00209	9.55935	5.99279	14.8393	8.7608	7.48683	8.00174	8.186	6.59811	14.4373	7.50367	5.35834	5.02265	7.68812	10.71	4.78872	13.1747	12.3139	6.17485	54.3415	2.72531
12.2329	3.75465	8.78479	4.8699	11.7773	9.13894	9.71219	3.92928	11.2195	8.65442	2.9878	9.68657	5.94793	14.9398	8.78227	7.45918	8.07344	8.2991	6.72112	14.4571	7.55212	5.55161	5.03136	7.73044	10.877	4.98176	13.1306	12.5665	6.20093	55.2175	2.73198
12.273	3.78417	8.73405	4.87637	11.964	9.2348	9.81292	3.91073	11.3083	8.67812	2.96544	9.86014	5.90184	15.0945	8.76418	7.3747	8.12279	8.36719	6.75249	14.5062	7.58848	5.61673	5.04148	7.77431	10.9926	5.21326	13.0192	12.7209	6.24732	56.8501	2.74453
12.3158	3.79717	8.73231	4.87513	12.3898	9.28531	10.0416	3.91089	11.4303	8.72335	2.9587	10.0549	5.85513	15.2416	8.78172	7.32776	8.13177	8.4392	6.76047	14.6561	7.59208	5.65436	5.02931	7.81646	11.1231	5.41187	12.8719	12.7571	6.27651	58.3881	2.77469
12.3904	3.82747	8.70858	4.86443	13.0242	9.32289	10.2779	3.88719	11.557	8.79087	2.95626	10.2421	5.8074	15.3849	8.82783	7.28985	8.13006	8.52902	6.80696	14.848	7.5861	5.75092	5.01009	7.86701	11.2142	5.53506	12.7266	12.8853	6.28121	59.648	2.78672
12.4162	3.84401	8.66392	4.85614	13.9388	9.3733	10.5598	3.87331	11.6495	8.88744	2.96524	10.478	5.79314	15.5525	8.92418	7.25644	8.15292	8.59847	6.96118	14.9821	7.56559	5.8804	4.98978	7.87556	11.279	5.61371	12.6222	13.1261	6.24894	61.7861	2.81052
12.4094	3.84485	8.65087	4.87421	14.5881	9.47608	10.8629	3.8745	11.6786	9.02501	2.97831	10.7167	5.79078	15.596	9.0611	7.19533	8.21203	8.64143	7.08027	15.0686	7.58553	6.0002	4.98449	7.86139	11.3651	5.68432	12.5776	13.3957	6.24145	64.2257	2.84542
12.4051	3.856	8.59203	4.90991	14.7741	9.66742	11.0681	3.85653	11.6853	9.09278	3.01171	10.8879	5.78596	15.593	9.11257	7.12641	8.27126	8.68232	7.10891	15.2476	7.60088	6.05752	5.02514	7.8841	11.445	5.80135	12.5271	13.5512	6.27808	66.4995	2.86903
12.4161	3.85825	8.53061	4.91673	14.9076	9.85748	11.2471	3.87319	11.6384	9.10165	3.00865	10.9814	5.77126	15.6195	9.1883	7.04007	8.30931	8.71968	7.16359	15.5917	7.61934	6.25267	5.05079	7.89646	11.5332	5.92704	12.5034	13.6007	6.34192	68.456	2.89947
12.391	3.87074	8.43515	4.91189	15.0946	9.97096	11.3707	3.89952	11.6537	9.0975	2.99921	11.0695	5.73624	15.679	9.26086	6.97521	8.35222	8.76861	7.19999	15.8598	7.57507	6.60699	5.06655	7.87611	11.6029	6.02524	12.4744	13.6328	6.43292	69.4986	2.91383
12.3764	3.87477	8.19359	4.91093	15.277	10.0132	11.5197	3.95623	11.7078	9.09581	2.97981	11.1904	5.71984	15.7015	9.3059	6.94619	8.39072	8.84382	7.18889	16.0377	7.57017	6.95088	5.06887	7.82138	11.6591	6.12166	12.4207	13.6721	6.54012	69.8125	2.91922
12.3604	3.87403	7.95684	4.90635	15.5091	10.078	11.6548	3.96313	11.7895	9.08626	2.97949	11.2754	5.67701	15.6985	9.35472	6.90051	8.42242	8.92946	7.16915	16.1753	7.6085	7.12706	5.06761	7.86851	11.7271	6.30334	12.3685	13.7176	6.63255	70.2395	2.92402
12.3123	3.88238	7.74997	4.86923	15.7823	10.1767	11.7786	3.9426	11.811	9.08438	2.98154	11.3581	5.63194	15.6907	9.46119	6.89571	8.43464	9.04381	7.21713	16.2924	7.63171	7.16227	5.0561	8.01184	11.9007	6.45208	12.3545	13.7779	6.71579	71.4688	2.94536
12.2684	3.88342	7.6224	4.83652	15.9596	10.3334	11.9335	3.93637	11.8711	9.14498	3.00184	11.4963	5.58811	15.6899	9.56816	6.86503	8.41299	9.15008	7.32974	16.4118	7.60308	7.22093	5.05005	8.15844	12.1756	6.56769	12.3527	13.8254	6.7862	72.3735	2.93529
12.2372	3.89356	7.49652	4.82012	16.1186	10.5024	12.1022	3.94078	11.9221	9.20267	3.05555	11.7094	5.53799	15.6489	9.63991	6.81997	8.37767	9.20853	7.45207	16.4715	7.55898	7.31106	5.02699	8.27237	12.2763	6.6955	12.3214	13.8629	6.82199	73.1866	2.9325
12.2157	3.8811	7.31153	4.81931	16.35	10.8217	12.271	3.96757	11.9852	9.23372	3.09536	11.9678	5.50609	15.5808	9.69762	6.7402	8.33822	9.26257	7.44571	16.5782	7.56438	7.47024	5.01009	8.38258	12.3136	6.77589	12.2529	13.9332	6.8615	74.1518	2.93057
12.1813	3.87161	7.07272	4.81406	16.5248	11.2031	12.453	3.96552	12.0575	9.24573	3.12219	12.1417	5.50442	15.5282	9.74375	6.63049	8.30101	9.3091	7.46958	16.8386	7.62775	7.65373	5.02082	8.48803	12.4388	6.84916	12.1658	14.0021	6.87754	74.9879	2.93003
12.1547	3.89333	6.94032	4.79485	16.7304	11.4483	12.7101	3.96695	12.1438	9.26899	3.15257	12.2261	5.46317	15.5128	9.78371	6.55999	8.28926	9.34518	7.6931	17.1874	7.67377	7.91843	5.08332	8.55743	12.6601	6.90852	12.0987	14.045	6.93101	75.5558	2.91944
12.1198	3.92828	6.91868	4.76385	16.9939	11.6649	12.9042	3.97182	12.3003	9.28014	3.15795	12.2674	5.43114	15.4843	9.74506	6.5329	8.29993	9.38366	7.97002	17.4903	7.72698	8.40913	5.12308	8.62879	12.8683	7.00202	11.9934	14.1096	7.03074	76.3249	2.90525
12.1033	3.94367	6.83333	4.74217	17.3789	12.0239	13.0441	3.95831	12.3659	9.31151	3.15811	12.3644	5.39772	15.4954	9.75675	6.58563	8.31969	9.4647	8.16563	17.7397	7.74217	8.7811	5.14427	8.66986	12.999	7.03306	11.9021	14.1614	7.10605	77.1261	2.91246
12.0802	3.95501	6.56982	4.73324	17.7655	12.4624	13.0964	3.95869	12.3623	9.3946	3.1512	12.5225	5.27246	15.515	9.79414	6.63729	8.31665	9.58679	8.33952	18.1035	7.73096	8.89022	5.1373	8.63102	13.0693	7.14752	11.8564	14.2331	7.15629	77.7991	2.90794
12.0556	3.96352	6.32418	4.73261	18.0945	12.9636	13.1356	3.9724	12.369	9.47736	3.13987	12.6884	5.17223	15.5279	9.83484	6.66191	8.30212	9.69986	8.43192	18.4815	7.71683	9.02828	5.12375	8.62253	13.2437	7.26366	11.8466	14.2117	7.18773	78.6563	2.8938
11.9982	3.95145	6.23107	4.70143	18.3696	13.4731	13.2938	3.98673	12.3946	9.56745	3.13041	12.8613	5.15425	15.504	9.88017	6.66276	8.27894	9.81078	8.48505	18.8481	7.6914	9.23212	5.15058	8.65488	13.5496	7.37104	11.8267	14.1488	7.20635	79.4111	2.90685
11.9221	3.95518	6.26314	4.62659	18.6259	13.7666	13.5404	3.98457	12.4732	9.64718	3.14384	13.0277	5.17253	15.4936	9.96275	6.63015	8.26995	9.8769	8.59786	19.1037	7.6851	9.48311	5.20259	8.69547	13.8428	7.48535	11.86	14.1266	7.24397	79.8307	2.92762
11.8513	3.96487	6.28613	4.58841	18.8556	14.1318	13.8095	3.95801	12.5253	9.70662	3.16432	13.1329	5.14086	15.4848	10.0195	6.61036	8.2681	9.92775	8.67282	19.2658	7.71502	9.73388	5.27559	8.74734	14.0582	7.54735	11.9229	14.2008	7.35822	80.3061	2.94023
11.7922	3.96792	6.24006	4.58396	18.9811	14.4395	14.0166	3.88926	12.5637	9.72326	3.17014	13.2343	5.12645	15.461	10.0536	6.618	8.2513	9.96332	8.73096	19.3914	7.78599	9.9359	5.31629	8.79135	14.2023	7.61924	11.9748	14.3339	7.46828	80.8601	2.96174
11.7569	3.95965	6.19955	4.56265	19.0991	14.6779	14.2098	3.83845	12.6166	9.68071	3.19201	13.3984	5.12788	15.4073	10.0627	6.60257	8.26142	9.99462	8.75837	19.5035	7.85484	10.186	5.3168	8.82004	14.2715	7.71165	11.9423	14.4119	7.55679	81.5573	2.99674
11.7272	3.94007	6.211	4.55725	19.394	14.8575	14.3505	3.81218	12.6834	9.64692	3.22828	13.5199	5.12806	15.3753	10.0609	6.62442	8.2752	10.0312	8.86556	19.649	7.92012	10.3834	5.29907	8.84215	14.3869	7.79283	11.881	14.4169	7.59825	82.468	3.01393
11.6699	3.90197	6.18751	4.57505	19.85	14.9625	14.4792	3.82031	12.7763	9.62664	3.28029	13.6222	5.08386	15.3767	10.084	6.65231	8.27286	10.0462	8.91768	19.907	8.02554	10.5524	5.30139	8.81741	14.5693	7.88233	11.8115	14.4458	7.62419	83.3425	3.01819
11.582	3.87103	6.11547	4.56206	20.124	15.0407	14.6606	3.84237	12.8694	9.64072	3.28921	13.6894	5.04404	15.3825	10.1356	6.66966	8.27643	10.0503	8.92031	20.1881	8.1013	10.6577	5.37055	8.82107	14.8149	8.00587	11.7705	14.4756	7.62096	83.6803	3.02562
11.5044	3.85586	6.16665	4.48923	20.2276	15.0742	14.8319	3.86506	12.9306	9.72302	3.29226	13.7268	5.02868	15.3676	10.135	6.672	8.28259	10.0263	8.97016	20.4635	8.1474	10.7185	5.52003	8.81276	15.0021	8.08809	11.7392	14.571	7.59945	84.2734	3.03156
11.4339	3.85724	6.23488	4.48698	20.3706	15.0979	14.9792	3.88733	12.9303	9.77635	3.25666	13.7712	5.01637	15.3534	10.1341	6.68792	8.2744	9.98784	9.13698	20.6738	8.19081	10.9038	5.65266	8.81698	15.1338	8.13058	11.6896	14.6389	7.56676	85.3545	3.05058
11.3726	3.83046	6.25052	4.50021	20.4778	15.1875	15.1671	3.89577	12.9015	9.80484	3.25067	13.7937	4.98176	15.3071	10.1365	6.71787	8.2653	9.91412	9.33545	20.7804	8.26817	11.1482	5.70736	8.8399	15.2234	8.14448	11.6744	14.6402	7.54284	86.2449	3.08954
11.3093	3.78402	6.25392	4.45761	20.5651	15.3086	15.3359	3.8972	12.8813	9.86365	3.24559	13.8228	4.95553	15.2243	10.1329	6.73657	8.233	9.91193	9.4584	20.7453	8.38079	11.3972	5.74678	8.83995	15.2994	8.16133	11.6653	14.6736	7.52017	87.4372	3.12101
11.221	3.72638	6.26818	4.41074	20.6974	15.4331	15.4658	3.90788	12.83	9.95063	3.23028	13.8512	4.94969	15.1061	10.142	6.73429	8.19392	9.94438	9.49733	20.7124	8.46216	11.6541	5.76608	8.83828	15.3697	8.19976	11.659	14.6977	7.52728	89.1983	3.14053
11.1047	3.64953	6.33749	4.37423	20.8263	15.5304	15.5636	3.88907	12.7527	9.97758	3.22727	13.9203	4.94019	14.9058	10.1291	6.75088	8.15201	9.96205	9.51628	20.7334	8.51068	11.7791	5.76306	8.77142	15.4463	8.2515	11.61	14.7654	7.52315	89.9915	3.1518
10.9832	3.62168	6.38743	4.3371	20.9034	15.6341	15.6547	3.91161	12.6538	9.97602	3.22614	13.985	4.88977	14.7595	10.12	6.77544	8.07954	9.95912	9.54836	20.7469	8.55407	11.895	5.74756	8.75109	15.4736	8.2389	11.5659	14.8633	7.4941	90.1147	3.16004
10.8388	3.60585	6.41468	4.29165	20.9114	15.7381	15.7307	4.00879	12.5986	10.014	3.24638	14.0158	4.84821	14.7085	10.1241	6.77777	7.9805	9.96493	9.57875	20.7717	8.6089	12.0532	5.72403	8.76215	15.461	8.28829	11.4572	15.0446	7.44927	90.2966	3.19311
10.7179	3.60749	6.43204	4.26093	20.906	15.8196	15.8612	4.14091	12.5955	10.0885	3.2661	14.0478	4.84583	14.6671	10.1058	6.76506	7.87957	9.96149	9.70705	20.8085	8.68235	12.2235	5.73002	8.76323	15.4518	8.36752	11.316	15.2769	7.39811	90.5478	3.22348
10.6331	3.61743	6.39891	4.22789	21.0356	15.87	16.0709	4.21801	12.6201	10.1739	3.27491	14.0679	4.80216	14.5871	10.1367	6.77509	7.79523	9.94148	9.83	20.8767	8.77991	12.3894	5.74728	8.69361	15.4607	8.39296	11.2391	15.4405	7.38477	90.7254	3.21673
10.5753	3.6109	6.3931	4.19128	21.174	15.9207	16.1755	4.2697	12.6492	10.2434	3.29364	14.058	4.77631	14.4944	10.1468	6.78938	7.73847	9.94069	9.95287	20.9911	8.87853	12.5557	5.76783	8.64569	15.4845	8.42028	11.2701	15.548	7.38702	90.8175	3.24083
10.493	3.59512	6.39735	4.14379	21.2732	15.9962	16.2401	4.2703	12.5885	10.3071	3.30107	14.0296	4.77748	14.397	10.1377	6.7959	7.71064	9.92203	10.0221	21.1234	8.98165	12.692	5.80131	8.6376	15.5054	8.42879	11.4305	15.5885	7.37812	91.2158	3.25842
10.3597	3.55989	6.42859	4.0793	21.3959	16.0706	16.461	4.26893	12.5733	10.4076	3.31321	13.9876	4.7801	14.2546	10.1488	6.7783	7.70166	9.8644	10.2207	21.2503	9.01203	12.7924	5.7999	8.55691	15.5192	8.42639	11.6645	15.7452	7.40246	91.8085	3.27696
10.1841	3.52978	6.64619	3.99837	21.5537	16.2737	16.7171	4.3055	12.5452	10.4904	3.32206	13.9134	4.77965	14.1291	10.1474	6.77365	7.69672	9.82811	10.5432	21.3588	9.02718	12.8721	5.79817	8.53312	15.5258	8.41671	11.8544	15.893	7.42925	92.2891	3.2898
10.0335	3.51362	6.80992	3.93607	21.6576	16.4703	17.0099	4.35407	12.5027	10.4958	3.32353	13.869	4.75942	14.0665	10.1063	6.76869	7.66618	9.8114	10.7294	21.4431	9.0595	12.9624	5.82774	8.59364	15.5813	8.42343	11.8491	16.0493	7.44521	92.9831	3.31496
9.88488	3.50206	6.90282	3.95242	21.7019	16.5135	17.3014	4.40249	12.475	10.4962	3.32878	13.8449	4.77262	13.9675	10.1062	6.73774	7.63341	9.81669	10.7906	21.5157	9.13025	13.0497	5.87376	8.6839	15.6722	8.46617	11.7537	16.1949	7.45868	93.5355	3.37959
9.77224	3.50269	6.93533	4.00123	21.7556	16.5135	17.5684	4.45699	12.5046	10.527	3.32916	13.802	4.79036	13.8997	10.0675	6.68103	7.57343	9.80372	10.8222	21.5713	9.23067	13.1046	5.92131	8.79416	15.6903	8.50507	11.6814	16.2174	7.43967	93.747	3.43094
9.70605	3.50243	6.95262	4.07345	21.718	16.5443	17.8091	4.49376	12.5385	10.6742	3.33274	13.7263	4.81129	13.8526	10.018	6.65173	7.499	9.7457	10.9602	21.6207	9.28849	13.2164	5.9455	8.90783	15.7104	8.56908	11.6512	16.1849	7.43578	94.4383	3.45563
9.63225	3.49187	6.9971	4.02165	21.656	16.629	17.9836	4.51978	12.565	10.912	3.33725	13.6836	4.83184	13.7171	9.97634	6.65722	7.43631	9.64044	11.1143	21.633	9.22596	13.3361	5.96026	8.9622	15.7317	8.61843	11.624	16.1741	7.44581	95.4325	3.50218
9.55814	3.5037	7.03584	3.98719	21.6504	16.701	18.1222	4.5533	12.584	11.157	3.33356	13.6382	4.86306	13.5122	9.94896	6.60874	7.39358	9.49711	11.1938	21.6106	9.17898	13.3963	5.98991	8.99145	15.7295	8.62118	11.5804	16.2114	7.47206	95.9806	3.52521
9.47193	3.53278	7.13766	3.97085	21.68	16.727	18.2546	4.5863	12.6094	11.3057	3.33223	13.6013	4.85645	13.3676	9.93364	6.55596	7.38308	9.35956	11.282	21.5766	9.23507	13.4766	6.02223	8.91109	15.7126	8.61488	11.515	16.3157	7.47525	96.5483	3.54921
9.37937	3.52367	7.24143	3.94487	21.6812	16.7373	18.3284	4.60947	12.6691	11.3584	3.34232	13.5876	4.83103	13.2598	9.91733	6.54709	7.366	9.32023	11.3272	21.5374	9.40261	13.5336	6.01286	8.90514	15.6764	8.65032	11.4725	16.4262	7.45967	97.3815	3.56257
9.30123	3.52858	7.28009	3.91093	21.5853	16.7562	18.4719	4.63993	12.6752	11.4253	3.35178	13.5846	4.79281	13.1755	9.86596	6.5573	7.33874	9.32936	11.348	21.5554	9.65078	13.6885	5.99542	8.89764	15.6241	8.65678	11.4266	16.537	7.42873	98.086	3.56731
9.25556	3.51532	7.35826	3.91877	21.4285	16.8493	18.7735	4.66924	12.6682	11.4837	3.36168	13.5738	4.76235	13.0424	9.83187	6.52877	7.32415	9.37772	11.4274	21.576	9.85358	13.9804	5.9535	8.93984	15.5845	8.62118	11.4121	16.6341	7.40923	98.7367	3.57454
9.19668	3.49215	7.49988	3.9957	21.3379	17.0489	19.1077	4.6845	12.6532	11.5151	3.37428	13.5646	4.76036	12.7872	9.7744	6.48465	7.30745	9.41802	11.5183	21.5478	9.98236	14.1241	5.89753	8.99457	15.6012	8.56089	11.4571	16.7171	7.38712	99.2564	3.57944
9.12534	3.49467	7.59057	4.15026	21.24	17.1284	19.3493	4.66184	12.6852	11.5524	3.36751	13.5233	4.75392	12.5522	9.75712	6.41079	7.27729	9.43915	11.5039	21.5075	10.0203	14.1492	5.88367	9.07207	15.6368	8.51447	11.5668	16.6842	7.36794	99.8315	3.5913
9.04949	3.46047	7.71051	4.19909	21.134	17.1204	19.475	4.67028	12.6862	11.5886	3.37223	13.4422	4.7735	12.4649	9.74992	6.36153	7.2476	9.41604	11.4532	21.4389	10.0434	14.1835	5.86258	9.14217	15.6428	8.4993	11.6639	16.6175	7.36165	100.546	3.59428
8.96279	3.44762	7.79656	4.2591	21.0825	17.136	19.5956	4.70036	12.6678	11.6539	3.37474	13.3311	4.80119	12.3672	9.69672	6.35677	7.24235	9.38869	11.5647	21.2928	10.0965	14.2586	5.85872	9.21542	15.6167	8.48861	11.7563	16.6461	7.36986	100.25	3.60827
8.86647	3.41524	7.88287	4.41105	21.0725	17.1853	19.8684	4.75192	12.6438	11.6867	3.38453	13.1869	4.84071	12.2535	9.68133	6.33166	7.23926	9.35026	11.783	21.1742	10.1994	14.3956	5.88296	9.32056	15.5664	8.50799	11.8731	16.6318	7.36392	99.17	3.62436
8.80683	3.36921	7.95088	4.555	21.0482	17.2485	20.2591	4.76283	12.6387	11.7194	3.38861	13.1686	4.92053	12.0734	9.62833	6.32153	7.25575	9.3398	11.9258	21.0815	10.2784	14.4467	5.91381	9.46216	15.5377	8.49319	11.9577	16.5501	7.34912	98.5419	3.64532
8.7619	3.34967	7.99855	4.5899	21.0353	17.2507	20.6893	4.76277	12.6847	11.8145	3.39212	13.1774	4.92727	11.9289	9.54749	6.2767	7.26205	9.29122	12.0345	20.9462	10.2727	14.4414	5.96611	9.57915	15.5194	8.47808	11.9666	16.4658	7.3242	98.4615	3.65775
8.75416	3.3399	8.02694	4.59037	20.9728	17.178	21.1406	4.76394	12.7036	11.825	3.39735	13.1444	4.9421	11.8146	9.46823	6.24996	7.27886	9.26045	12.2114	20.8415	10.2064	14.4383	5.99237	9.69216	15.4994	8.46873	11.9867	16.4224	7.31475	98.2041	3.66356
8.73106	3.33033	8.09973	4.60857	20.7987	17.1395	21.3541	4.77142	12.7514	11.8253	3.40055	13.0914	4.94784	11.7136	9.40802	6.2945	7.28011	9.19155	12.2887	20.7757	10.1578	14.4443	5.99697	9.83701	15.4904	8.46051	12.0558	16.3804	7.28268	98.356	3.67105
8.68051	3.32672	8.2802	4.62489	20.5976	17.1369	21.4644	4.76272	12.7286	11.836	3.39742	13.0715	4.94575	11.6128	9.37138	6.35338	7.25489	9.16191	12.2716	20.6524	10.1854	14.3982	6.03168	9.96749	15.4266	8.43039	12.1524	16.2125	7.27747	98.5807	3.68276
8.60215	3.31675	8.43869	4.62368	20.4738	17.148	21.4964	4.76691	12.6256	11.9227	3.37598	13.0818	4.94272	11.4966	9.33978	6.3627	7.2563	9.12227	12.2475	20.4817	10.2249	14.4082	6.07951	10.2463	15.3296	8.37039	12.2518	16.0072	7.29933	98.0702	3.69837
8.51009	3.31165	8.55785	4.64139	20.3895	17.1607	21.6553	4.78455	12.5214	12.0709	3.35216	13.0461	4.93334	11.259	9.27991	6.30263	7.2648	9.04942	12.2685	20.368	10.2358	14.4194	6.17267	10.5557	15.2177	8.30603	12.2957	15.7785	7.30484	97.5244	3.71443
8.42624	3.30198	8.65441	4.66175	20.2779	17.115	21.973	4.79488	12.4812	12.1569	3.33254	12.8817	4.93737	10.8938	9.18641	6.22997	7.26134	8.98093	12.3278	20.3072	10.2404	14.4221	6.23591	10.8347	15.0824	8.2627	12.3297	15.5242	7.27727	97.5508	3.73103
8.33935	3.31018	8.72566	4.64708	20.0951	17.0757	22.4012	4.79336	12.4727	12.1756	3.33913	12.6927	4.92171	10.4778	9.12563	6.23579	7.25184	8.9158	12.4111	20.2485	10.2896	14.4366	6.2725	11.0389	14.9227	8.20385	12.3167	15.3721	7.25367	97.4301	3.74
8.20398	3.32185	8.79085	4.62223	19.9245	17.0954	22.7048	4.801	12.4151	12.1901	3.34885	12.5343	4.90414	10.1895	9.08672	6.26358	7.25146	8.86049	12.4596	20.22	10.3284	14.4751	6.29235	11.1144	14.793	8.15529	12.2572	15.2756	7.22162	97.2106	3.74811
8.08187	3.31698	8.8515	4.63097	19.7859	17.18	22.8268	4.81688	12.3374	12.1661	3.36068	12.4027	4.88962	10.0344	8.99213	6.27957	7.2564	8.80686	12.5653	20.1147	10.3421	14.5202	6.315	11.1856	14.7286	8.10474	12.2089	15.1505	7.20149	97.131	3.7562
8.00289	3.32274	8.90608	4.73893	19.7027	17.234	22.8612	4.82822	12.2963	12.1459	3.35534	12.3266	4.88631	9.96695	8.92919	6.27739	7.27806	8.78835	12.6359	20.0499	10.3364	14.5716	6.38847	11.2774	14.7443	8.05906	12.2117	15.0326	7.18502	96.9263	3.77677
7.87804	3.3136	8.97413	4.85342	19.3588	17.3017	22.9438	4.85438	12.2835	12.1306	3.34878	12.1805	4.90741	9.81544	8.85726	6.30721	7.29516	8.78211	12.692	20.0718	10.3599	14.6225	6.47589	11.4882	14.8093	8.06794	12.286	14.8656	7.16175	96.4816	3.79366
7.8172	3.29444	9.0079	4.9117	18.7195	17.3626	23.0267	4.86179	12.2978	12.1389	3.34704	12.0223	4.94308	9.63825	8.77452	6.35285	7.30398	8.78151	12.7202	20.1416	10.3764	14.6363	6.59209	11.6046	14.9054	8.0644	12.3859	14.6983	7.11606	96.1222	3.82091
7.78271	3.26546	9.07335	4.97627	18.302	17.3368	23.1695	4.8477	12.1955	12.1592	3.32011	11.8963	4.9577	9.47711	8.66673	6.37931	7.27369	8.7939	12.7822	20.1208	10.388	14.6144	6.72305	11.6285	14.9417	8.06245	12.496	14.6139	7.04139	95.6568	3.84533
7.74036	3.24914	9.1201	5.08673	18.1194	17.2605	23.3093	4.84131	12.1431	12.182	3.26379	11.8267	4.9548	9.26412	8.53887	6.3765	7.22485	8.79287	12.8741	20.0574	10.4219	14.563	6.84019	11.7251	14.9076	8.05581	12.5915	14.5632	6.96917	94.6732	3.85733
7.65679	3.23143	9.18932	5.16305	17.9608	17.2585	23.378	4.81555	12.1807	12.1696	3.21051	11.7731	4.94506	9.00033	8.38687	6.35461	7.16297	8.8	12.9657	20.0277	10.4387	14.4751	6.94848	11.9362	14.8782	7.98579	12.6705	14.5001	6.90326	93.457	3.85039
7.53744	3.22478	9.22906	5.1909	17.8046	17.3069	23.4667	4.77742	12.2323	12.178	3.16275	11.7191	4.92456	8.72339	8.23488	6.36796	7.10754	8.7979	13.0047	19.9819	10.4378	14.4128	7.04271	12.1703	14.883	7.83752	12.7532	14.4729	6.84249	91.9537	3.83293
7.34675	3.23341	9.29477	5.26798	17.6613	17.3414	23.5588	4.71906	12.1874	12.2459	3.14043	11.6349	4.90628	8.43406	8.12357	6.39739	7.05773	8.7618	13.0288	19.9785	10.4323	14.3951	7.10693	12.2759	14.9884	7.70657	12.8459	14.4571	6.80394	90.8616	3.82783
7.13884	3.2492	9.38837	5.36122	17.5009	17.3248	23.6122	4.68731	12.1191	12.3109	3.14031	11.5117	4.8979	8.28254	8.03255	6.39773	7.03645	8.73448	13.0124	19.9797	10.4218	14.3517	7.14892	12.3902	15.1233	7.65851	12.9243	14.4321	6.75279	90.7109	3.80066
6.95421	3.24185	9.4185	5.47003	17.4198	17.31	23.6944	4.66815	12.1318	12.3579	3.12751	11.3812	4.87858	8.20852	7.92533	6.37631	7.00764	8.69094	12.9087	19.8846	10.4536	14.3525	7.16242	12.5862	15.1599	7.62676	12.9616	14.4075	6.69137	90.5834	3.78647
6.76219	3.19948	9.50642	5.66247	17.1663	17.2739	23.8151	4.6418	12.1466	12.3954	3.12744	11.2314	4.8545	8.1623	7.80085	6.34961	6.99029	8.66367	12.8098	19.7287	10.4929	14.3376	7.15452	12.8156	15.1965	7.61666	12.9561	14.3608	6.60265	90.0664	3.7704
6.62177	3.16121	9.70828	5.7973	16.8724	17.1271	23.9006	4.64308	12.1007	12.354	3.12865	11.0592	4.87849	8.12614	7.7402	6.291	6.96123	8.64504	12.7732	19.536	10.5024	14.3063	7.13521	12.9815	15.1972	7.60315	12.9782	14.3479	6.52269	89.3719	3.75345
6.5131	3.13541	9.94834	5.84812	16.6523	17.0421	23.8806	4.63476	12.0324	12.3129	3.14039	10.8471	4.89471	8.08797	7.70896	6.28584	6.9465	8.56867	12.7814	19.3274	10.4898	14.2036	7.15362	13.0596	15.1041	7.55433	13.0207	14.3455	6.40152	88.9251	3.74251
6.47505	3.11176	10.1413	5.9381	16.5626	17.002	23.8241	4.63473	11.9745	12.288	3.14535	10.6992	4.8647	8.05091	7.6144	6.33981	6.92212	8.4933	12.734	19.2164	10.4886	13.9682	7.16616	13.1879	15.0187	7.49478	13.0537	14.3604	6.28829	88.3873	3.7462
6.47759	3.08653	10.2399	6.09487	16.3859	16.9173	23.8386	4.63246	11.9725	12.2728	3.14974	10.6069	4.84413	8.02806	7.52265	6.39742	6.90765	8.45683	12.6937	19.1643	10.507	13.7714	7.18997	13.355	14.8894	7.47312	13.0337	14.3976	6.18681	88.045	3.75325
6.49489	3.05736	10.301	6.18165	16.1272	16.8632	23.9492	4.64214	12.0092	12.2621	3.16114	10.5969	4.83421	8.0247	7.45007	6.43669	6.89677	8.38684	12.7102	19.1113	10.55	13.5427	7.24649	13.6992	14.7149	7.4047	12.986	14.3849	6.08325	88.1112	3.77753
6.52613	3.03958	10.3552	6.21815	15.7921	16.8201	24.0534	4.64089	11.976	12.2531	3.17399	10.5352	4.81547	8.02724	7.39202	6.46614	6.89641	8.29823	12.7838	18.9872	10.575	13.396	7.28725	14.0561	14.7056	7.36162	12.9821	14.3116	6.02222	87.7957	3.80983
6.5476	3.03275	10.3896	6.22233	15.3729	16.7529	24.0597	4.64519	11.9287	12.2385	3.19913	10.3956	4.80189	8.00222	7.32704	6.48513	6.87941	8.18895	12.8069	18.9089	10.6831	13.3051	7.3343	14.3279	14.7859	7.25872	12.9839	14.2288	5.97389	87.1236	3.84166
6.53631	2.99675	10.4364	6.2224	15.0176	16.5461	24.0172	4.64897	11.8831	12.1926	3.22408	10.2029	4.79468	7.95303	7.25863	6.5185	6.85224	8.07335	12.7825	18.7552	10.8239	13.2161	7.35566	14.6273	14.8182	7.15234	12.9924	14.1657	5.94321	86.5183	3.86004
6.51554	2.97967	10.4652	6.24338	14.714	16.1443	23.9989	4.65082	11.8289	12.1425	3.23203	10.0025	4.80558	7.83497	7.21889	6.56327	6.85427	7.99495	12.7524	18.4698	10.9443	13.1225	7.33518	14.8812	14.7959	7.06934	12.9833	14.132	5.91473	86.0428	3.86897
6.49156	2.98334	10.4639	6.29259	14.442	15.8402	23.9738	4.65753	11.7664	12.1146	3.2484	9.82279	4.80779	7.71177	7.17545	6.61605	6.85841	7.94213	12.7264	18.0304	10.9979	13.0488	7.3159	15.1862	14.8199	6.99282	12.9192	14.1584	5.84594	85.6111	3.86333
6.46608	2.98763	10.4474	6.30986	14.231	15.7168	23.8896	4.67932	11.6928	12.1031	3.25655	9.67743	4.80334	7.6638	7.11786	6.63687	6.8678	7.88687	12.6628	17.4715	10.9624	12.9842	7.32408	15.6487	14.869	6.92998	12.9088	14.1937	5.73957	85.0219	3.87345
6.43108	2.98561	10.4621	6.30661	14.0569	15.6449	23.8049	4.70229	11.5809	12.0748	3.25609	9.58521	4.81995	7.69619	7.00688	6.63279	6.87129	7.84815	12.6601	16.9956	10.917	12.9017	7.35402	16.1495	14.9203	6.89245	12.9257	14.1572	5.6097	84.1723	3.88395
6.3773	2.96958	10.4834	6.3535	13.8956	15.5326	23.7566	4.69858	11.4722	12.0491	3.24736	9.46655	4.8669	7.68507	6.9302	6.63245	6.86951	7.82959	12.729	16.757	10.9186	12.7773	7.37669	16.5134	14.9882	6.84782	12.9293	14.0507	5.51784	83.5278	3.89601
6.31211	2.93811	10.5005	6.39672	13.6435	15.4418	23.7618	4.67363	11.3896	12.0308	3.23954	9.29755	4.8993	7.62863	6.86813	6.6208	6.8727	7.83229	12.8188	16.5903	10.93	12.7054	7.36303	16.7354	15.0301	6.80836	12.966	13.9514	5.48134	83.4035	3.88803
6.28487	2.93675	10.5347	6.3688	13.2998	15.3819	23.8629	4.64538	11.361	11.9513	3.2334	9.1782	4.94948	7.56786	6.83779	6.62973	6.86525	7.86504	12.8936	16.3424	10.9473	12.6261	7.33851	16.9171	15.0122	6.80867	13.0034	13.8441	5.50422	82.7379	3.86073
6.27645	2.93207	10.5985	6.34677	12.9586	15.4395	23.9397	4.61429	11.3587	11.8265	3.23557	9.05683	4.98599	7.51774	6.80394	6.65313	6.84009	7.88101	12.9147	16.141	10.9653	12.5774	7.30461	17.1251	14.9662	6.81167	12.9706	13.7115	5.55011	81.7888	3.83416
6.25416	2.91487	10.6696	6.372	12.6877	15.6162	23.9402	4.57415	11.3576	11.6928	3.23538	8.94907	4.99326	7.49885	6.79369	6.71697	6.82197	7.87398	12.8994	15.9814	10.9973	12.6083	7.27301	17.3035	14.8933	6.79991	12.9233	13.6464	5.58342	81.1066	3.81336
6.2391	2.90645	10.7261	6.39339	12.3543	15.8484	23.8689	4.55779	11.3315	11.5849	3.22825	8.86735	5.00459	7.48614	6.7609	6.79664	6.79262	7.8663	12.8694	15.7901	11.0395	12.6412	7.23978	17.5127	14.823	6.75597	12.8704	13.6566	5.56916	81.0044	3.79454
6.20622	2.87677	10.7144	6.39367	11.8736	16.0215	23.7718	4.56482	11.2659	11.5337	3.22525	8.77237	5.00831	7.44114	6.68548	6.85877	6.76338	7.84419	12.887	15.518	11.0718	12.65	7.20817	17.7353	14.8569	6.71889	12.7999	13.7509	5.53366	80.5605	3.78829
6.20034	2.88151	10.7017	6.38739	11.469	16.0624	23.7667	4.54642	11.1793	11.509	3.23706	8.70697	5.00325	7.36702	6.62789	6.91287	6.74736	7.80566	12.8969	15.2056	11.0702	12.5887	7.18754	17.9218	14.9595	6.66505	12.7656	13.8541	5.50235	79.4303	3.78883
6.17859	2.88315	10.6791	6.37176	11.2632	16.0944	23.7708	4.52114	11.1345	11.4752	3.24226	8.64708	4.97289	7.34242	6.62771	6.94132	6.7326	7.76991	12.9147	14.9197	11.0508	12.3987	7.16892	18.0965	15.0268	6.65612	12.7697	13.8374	5.51551	78.3752	3.78765
6.17664	2.88046	10.6532	6.35136	11.0542	16.1382	23.777	4.50746	11.1004	11.422	3.24272	8.64179	4.97728	7.36575	6.61866	6.98259	6.75093	7.74204	13.0191	14.6453	11.052	12.3405	7.18647	18.3608	14.9889	6.69084	12.8257	13.6912	5.58989	76.9687	3.76838
6.16461	2.88492	10.6381	6.33883	10.8524	16.12	23.7277	4.47537	11.009	11.3648	3.23244	8.59015	4.98206	7.44744	6.61739	7.02443	6.77306	7.75206	13.0775	14.4273	11.0625	12.401	7.24006	18.6453	14.8718	6.74989	12.8758	13.537	5.65151	75.1374	3.77108
6.14882	2.89068	10.6583	6.34121	10.6466	16.021	23.73	4.39574	10.8824	11.3141	3.23489	8.53474	5.00636	7.50967	6.58522	7.09034	6.79469	7.72861	13.0701	14.3462	11.0405	12.3372	7.2933	18.8915	14.8442	6.84996	12.8703	13.4006	5.71756	74.0529	3.77266
6.13401	2.89464	10.7151	6.33168	10.4314	15.8761	23.8131	4.33271	10.7977	11.2723	3.23261	8.41951	5.02575	7.53201	6.58294	7.15641	6.80849	7.73186	13.0337	14.227	10.9277	12.2342	7.32776	19.0805	14.9036	6.90272	12.8619	13.2905	5.76936	73.6574	3.74918
6.09415	2.88875	10.7682	6.3065	10.3071	15.7777	23.8825	4.27574	10.7753	11.2459	3.22409	8.29323	5.05318	7.52501	6.57904	7.18657	6.82603	7.73793	12.9935	14.0924	10.7775	12.1604	7.32625	19.1936	14.9765	6.88159	12.8585	13.1555	5.81587	73.0135	3.72502
6.03509	2.88712	10.8273	6.29284	10.2114	15.7109	23.8763	4.25015	10.7816	11.188	3.22119	8.20172	5.07585	7.5231	6.58338	7.1964	6.86173	7.67403	12.9912	14.0371	10.6726	12.1071	7.32234	19.3666	15.0728	6.83053	12.831	13.0432	5.85638	72.6209	3.71102
6.00154	2.87705	10.8652	6.29435	9.96351	15.6248	23.8379	4.23216	10.8163	11.139	3.23431	8.15837	5.07086	7.51351	6.57404	7.23146	6.9025	7.54879	13.0071	13.9117	10.6027	12.0553	7.32086	19.6316	15.2416	6.75712	12.7633	12.8948	5.87847	72.5712	3.70504
5.96949	2.81841	10.8972	6.27584	9.72222	15.466	23.7544	4.2267	10.8097	11.0751	3.24858	8.16665	5.07081	7.51697	6.57828	7.24855	6.95273	7.42788	13.0066	13.7395	10.5686	11.9651	7.33547	19.9295	15.3324	6.71567	12.6637	12.7855	5.87729	72.3346	3.70855
5.93409	2.79042	10.921	6.22685	9.5712	15.2003	23.664	4.23745	10.7606	10.9842	3.24315	8.16813	5.0735	7.50069	6.54903	7.24487	6.97125	7.35224	13.04	13.5444	10.5627	11.881	7.33797	20.236	15.3265	6.7058	12.5825	12.7627	5.86466	72.1718	3.71462
5.93952	2.78691	10.9704	6.1781	9.31562	15.0807	23.6483	4.21186	10.6587	10.9391	3.22726	8.15486	5.10651	7.50688	6.54811	7.23025	6.95922	7.32768	13.0659	13.3511	10.5135	11.7673	7.34841	20.4848	15.2935	6.7512	12.4453	12.7488	5.88976	71.6496	3.70916
5.95728	2.78881	11.0612	6.13758	9.08662	15.031	23.7025	4.17684	10.5562	10.9056	3.23693	8.12785	5.11309	7.50533	6.57659	7.22689	6.94213	7.31429	13.0852	13.06	10.4498	11.6651	7.35987	20.6256	15.2864	6.80796	12.3561	12.6377	5.89575	70.6786	3.70908
5.97531	2.77914	11.0489	6.10714	8.84116	14.9475	23.7216	4.13603	10.5083	10.8911	3.25536	8.11922	5.07287	7.46187	6.59231	7.25041	6.91911	7.30778	13.0808	12.7461	10.4032	11.5991	7.36147	20.7288	15.3119	6.86614	12.3236	12.4856	5.88225	69.9485	3.70398
5.97506	2.76826	11.0292	6.05236	8.60244	14.87	23.6993	4.10713	10.4412	10.864	3.24298	8.13812	5.04595	7.37117	6.5704	7.26711	6.89891	7.27051	13.083	12.4505	10.3762	11.5782	7.35781	20.8631	15.4005	6.88026	12.2724	12.2804	5.86865	69.2805	3.66533
5.96706	2.75941	11.0209	6.00047	8.3957	14.7748	23.7543	4.07608	10.3689	10.8198	3.233	8.14765	5.00024	7.33364	6.53725	7.26082	6.88083	7.25035	13.0317	12.2318	10.3335	11.5482	7.35658	21.0931	15.6232	6.8696	12.2644	12.111	5.89317	68.8796	3.62927
5.96997	2.73922	11.0361	5.97387	8.14484	14.6883	23.7756	4.03508	10.3004	10.713	3.24152	8.14345	4.9857	7.32127	6.50183	7.25976	6.89526	7.21337	12.9862	12.0591	10.3183	11.4754	7.32837	21.4031	15.7559	6.84871	12.2525	12.0299	5.96105	68.824	3.61656
5.96445	2.73586	11.0964	5.92317	7.80597	14.6492	23.7023	4.01634	10.2171	10.5464	3.25052	8.14034	5.02993	7.31758	6.48966	7.28085	6.94566	7.14235	12.926	11.9683	10.3073	11.4319	7.31289	21.7343	15.8193	6.81793	12.2232	12.0063	6.03672	68.0691	3.60935
5.9713	2.74025	11.2064	5.86222	7.61548	14.7074	23.513	4.0335	10.1341	10.3435	3.26208	8.12838	5.05855	7.3324	6.48604	7.27786	6.98876	7.06103	12.9311	11.9194	10.2982	11.3472	7.28306	21.9186	15.8407	6.73311	12.1819	11.9474	6.12807	67.1089	3.59962
6.00561	2.76313	11.3216	5.79078	7.49285	14.8335	23.3752	4.03089	10.1126	10.2169	3.27075	8.10199	5.08729	7.35221	6.49626	7.27544	6.99706	6.98008	12.9792	11.804	10.2031	11.2681	7.27509	22.0374	15.8539	6.65747	12.1241	11.8682	6.20008	67.1671	3.58441
5.99646	2.76652	11.4351	5.69147	7.29738	14.9294	23.3747	4.03405	10.0722	10.1315	3.30262	8.0613	5.09806	7.34482	6.49847	7.27412	6.96565	6.90147	12.993	11.6441	10.0528	11.2114	7.2945	22.2529	15.8295	6.62327	12.0572	11.8436	6.25439	66.5744	3.55557
5.98484	2.7626	11.5325	5.6167	7.18336	15.0291	23.4601	4.00409	10.0267	10.0845	3.35061	8.00089	5.11382	7.34883	6.47385	7.2758	6.93609	6.80008	12.9292	11.4772	9.9597	11.0437	7.31129	22.5147	15.7945	6.57076	12.0406	11.7902	6.32077	65.1135	3.5356
5.98081	2.76803	11.5575	5.6349	7.12418	15.0561	23.526	3.98065	10.0634	9.97876	3.38217	7.92402	5.11097	7.35934	6.4374	7.28284	6.90408	6.64454	12.8628	11.3166	9.95242	10.7638	7.34469	22.784	15.7917	6.53331	12.0671	11.6764	6.36517	64.4571	3.49869
5.9519	2.75791	11.5549	5.60623	7.0336	15.037	23.45	3.99602	10.1526	9.79361	3.37234	7.84542	5.09845	7.36494	6.42805	7.28004	6.87104	6.46596	12.805	11.1703	9.91801	10.5846	7.38181	23.1633	15.8124	6.46576	12.0999	11.5519	6.36598	64.0496	3.47854
5.92711	2.75797	11.5634	5.49666	6.86042	15.0294	23.2259	4.01891	10.2485	9.52625	3.35866	7.82844	5.06268	7.35867	6.4307	7.29283	6.85453	6.31064	12.7643	11.0586	9.93277	10.5425	7.38672	23.573	15.8758	6.45317	12.104	11.4802	6.35904	62.9928	3.47637
5.89523	2.75451	11.6324	5.33376	6.73178	15.0167	22.9578	4.00674	10.3357	9.22726	3.33139	7.82225	5.03572	7.3586	6.42996	7.30126	6.85836	6.23953	12.7517	10.9536	9.94367	10.4944	7.40068	23.8655	15.9007	6.46893	12.075	11.4127	6.36865	60.6947	3.4638
5.89867	2.75525	11.7386	5.28538	6.5879	14.9763	22.7216	3.97058	10.3176	9.05862	3.32331	7.81381	4.98864	7.3316	6.41877	7.31167	6.85063	6.17277	12.762	10.8362	9.9117	10.4463	7.42757	24.03	15.9508	6.49142	12.0269	11.3351	6.36791	57.9725	3.45127
5.90846	2.74944	11.8216	5.29246	6.37225	14.9344	22.3529	3.93832	10.2715	8.93762	3.32506	7.80517	4.99213	7.26605	6.41763	7.32608	6.8517	6.04438	12.7286	10.7046	9.86218	10.2576	7.47474	24.1197	15.9957	6.52749	12.065	11.2303	6.42065	56.4685	3.44628
5.91563	2.74328	11.9112	5.31918	6.23825	14.9161	22.1778	3.93492	10.2128	8.82592	3.32888	7.77353	4.97418	7.23498	6.42633	7.33179	6.83457	5.83545	12.7067	10.6009	9.86111	10.1242	7.52402	24.3503	15.9861	6.55134	12.0859	11.1303	6.52223	55.5858	3.43602
5.90173	2.75734	11.9533	5.30551	6.16277	14.9403	22.2372	3.95576	10.2315	8.71853	3.33919	7.68473	4.98463	7.25986	6.45601	7.34232	6.82462	5.66545	12.7591	10.5224	9.88156	10.0901	7.56736	24.6784	15.9692	6.54255	12.0264	11.0359	6.62739	54.6607	3.43393
5.87856	2.76028	11.9832	5.27511	6.07165	14.9762	22.4765	3.97872	10.3193	8.596	3.34964	7.57918	4.99952	7.28222	6.459	7.35695	6.78264	5.55097	12.867	10.4732	9.92846	10.1186	7.61376	24.9394	15.9609	6.53783	11.9898	10.9219	6.73019	52.8422	3.43894
5.87394	2.74879	12.0227	5.26747	5.9656	14.9455	22.7441	3.9851	10.4066	8.43535	3.35672	7.535	4.97902	7.29225	6.43654	7.3318	6.74009	5.4529	12.97	10.4043	9.95228	10.1159	7.65341	25.0939	15.9987	6.53433	12.0145	10.8378	6.80028	51.6191	3.44839
5.87336	2.74932	12.0495	5.26876	5.86119	14.9115	22.7155	3.98311	10.4905	8.25089	3.35396	7.57122	4.97726	7.26272	6.41679	7.29676	6.69867	5.41335	12.9817	10.2768	9.95259	10.1293	7.6555	25.2371	16.0579	6.51266	12.0527	10.735	6.83141	50.6466	3.47067
5.86998	2.74499	12.0747	5.23131	5.74033	14.9102	22.4997	3.9772	10.5638	8.09784	3.34714	7.55995	4.9519	7.2423	6.42429	7.25892	6.66771	5.37287	12.8385	10.0967	9.92986	10.1576	7.67083	25.4176	16.0484	6.49242	12.1126	10.6019	6.83525	49.8115	3.46123
5.83599	2.76752	12.0388	5.16098	5.58788	14.882	22.1676	3.98815	10.5763	7.95834	3.3415	7.4888	4.9056	7.22575	6.4397	7.23054	6.65345	5.33659	12.619	9.96607	9.90858	10.1553	7.697	25.5986	16.0858	6.46455	12.1641	10.5391	6.83121	49.3277	3.44494
5.81215	2.77931	12.0244	5.19872	5.42373	14.8191	21.8763	3.98819	10.5339	7.72897	3.36118	7.38684	4.91688	7.2022	6.44266	7.24589	6.62576	5.32745	12.4793	9.87475	9.87835	10.1413	7.72146	25.8356	16.1171	6.50244	12.2118	10.5107	6.82031	48.5886	3.4328
5.80288	2.77878	12.0335	5.26905	5.26908	14.7716	21.7749	4.01449	10.4748	7.52683	3.37265	7.2908	4.91673	7.21892	6.45013	7.24957	6.63367	5.2929	12.4928	9.79299	9.87758	10.1105	7.76782	25.9222	16.0792	6.53243	12.2653	10.4913	6.82163	48.1399	3.42242
5.80957	2.76957	12.0595	5.24436	5.22869	14.7442	21.7606	4.04634	10.4155	7.37708	3.37286	7.27768	4.8995	7.23687	6.45094	7.24316	6.65434	5.23892	12.5494	9.68274	9.88644	10.0774	7.84202	25.9598	16.0322	6.54278	12.3069	10.4666	6.84215	47.6959	3.43023
5.83484	2.76884	12.1367	5.2553	5.16436	14.7115	21.8396	4.06028	10.408	7.21215	3.37963	7.30882	4.91044	7.26066	6.46772	7.21216	6.66716	5.20895	12.5449	9.55327	9.84654	10.0466	7.90088	26.071	16	6.53387	12.3253	10.4327	6.86356	46.6963	3.42544
5.80627	2.77004	12.1849	5.41189	5.13724	14.6086	21.8237	4.03991	10.4177	6.99162	3.37256	7.33422	4.92657	7.25946	6.4607	7.17973	6.67002	5.16966	12.5273	9.48031	9.8026	9.99255	7.95506	26.1416	16.0301	6.52721	12.3167	10.4335	6.87184	45.9883	3.40739
5.77886	2.75144	12.209	5.51653	5.16262	14.5357	21.6901	4.00288	10.4177	6.79603	3.3753	7.3365	4.94935	7.21133	6.44257	7.17133	6.67067	5.15276	12.5186	9.40267	9.81716	9.92243	7.99456	26.215	16.0702	6.51897	12.3065	10.4828	6.8827	45.7407	3.40287
5.77198	2.73064	12.1913	5.51461	5.21226	14.4526	21.5784	3.98786	10.3557	6.67822	3.35828	7.3637	4.93656	7.16729	6.46789	7.15871	6.6558	5.12981	12.5416	9.29567	9.86391	9.90468	8.00812	26.3163	16.0505	6.50414	12.275	10.5185	6.90623	45.1929	3.39589
5.75974	2.73226	12.1817	5.50366	5.22977	14.2946	21.509	3.96458	10.3002	6.52707	3.35375	7.42076	4.94041	7.12157	6.45351	7.11859	6.59048	5.1429	12.6019	9.16099	9.87636	9.88145	7.99842	26.4484	15.9886	6.49508	12.2571	10.5133	6.94157	44.5373	3.3922
5.72341	2.74334	12.1595	5.53911	5.19027	14.1869	21.552	3.95356	10.3087	6.39653	3.35031	7.52074	4.95567	7.07532	6.40995	7.09819	6.50912	5.15256	12.6011	8.99892	9.8617	9.83744	7.97423	26.5856	15.8971	6.48866	12.2749	10.5027	6.96286	44.1084	3.39256
5.70285	2.75704	12.1051	5.63756	5.10826	14.1529	21.6893	3.94687	10.3174	6.29225	3.36617	7.63156	4.98958	7.06941	6.38098	7.0793	6.39623	5.16315	12.5518	8.80865	9.86828	9.74885	7.9435	26.6389	15.8621	6.48758	12.2548	10.4903	6.97847	43.6662	3.39325
5.67076	2.76743	12.0622	5.74926	5.04982	14.1218	21.7406	3.95298	10.2502	6.23146	3.34876	7.71461	4.97425	7.08649	6.35784	7.0399	6.29234	5.15962	12.5609	8.65033	9.88187	9.60682	7.9234	26.6798	15.9035	6.53055	12.1879	10.4744	7.0051	43.182	3.38209
5.61958	2.77452	12.1149	5.79506	5.02583	14.0833	21.6394	3.94943	10.2002	6.21298	3.30403	7.77652	4.97322	7.08606	6.37387	7.00164	6.20506	5.08851	12.5442	8.52168	9.88862	9.47295	7.90398	26.7508	15.9244	6.563	12.0798	10.449	7.02132	42.356	3.36609
5.59423	2.77	12.1795	5.86539	5.03965	14.0353	21.5319	3.95391	10.1723	6.20305	3.25748	7.84049	4.96838	7.07849	6.37385	6.99835	6.14425	5.01069	12.5125	8.46009	9.89253	9.36092	7.84283	26.8316	15.9934	6.60996	12.0182	10.4228	7.03077	41.8452	3.35944
5.59237	2.77169	12.224	5.97722	5.05004	13.9692	21.4732	3.98142	10.1252	6.18547	3.2157	7.92477	4.96922	7.06824	6.37947	7.00428	6.10612	4.91299	12.4725	8.41945	9.89226	9.30342	7.78683	26.8513	16.1068	6.6519	12.0081	10.3996	7.03142	41.7328	3.32647
5.61483	2.76355	12.2712	6.05876	5.05528	13.8479	21.4613	3.98489	10.072	6.14904	3.18062	7.98508	4.97598	7.08537	6.38134	7.00764	6.08968	4.80699	12.4278	8.35109	9.83939	9.28238	7.72854	26.8659	16.2007	6.70031	12.0343	10.3594	7.02512	41.3278	3.32107
5.6595	2.75718	12.2943	6.10676	5.06855	13.6858	21.4206	4.01385	9.99876	6.12569	3.16881	8.02509	4.9762	7.07137	6.38288	6.99458	6.09037	4.71159	12.4224	8.31766	9.81764	9.26288	7.66604	26.9571	16.2329	6.73795	12.0137	10.3021	7.02062	40.5514	3.31557
5.68428	2.76185	12.3189	6.22622	5.05587	13.4921	21.3259	4.03352	9.90367	6.00864	3.17081	8.05322	5.00229	7.03913	6.38687	6.98938	6.08567	4.58407	12.469	8.22493	9.84891	9.20697	7.6006	27.1271	16.2095	6.80621	11.9694	10.2571	7.02873	39.6777	3.31399
5.69055	2.77171	12.3193	6.37777	5.06712	13.3596	21.2072	4.05869	9.85855	5.78732	3.16447	8.10376	5.03235	7.01293	6.41142	6.97414	6.06602	4.48411	12.4736	8.02386	9.87253	9.12553	7.55911	27.3609	16.1669	6.83609	11.905	10.2486	7.04429	39.1686	3.29741
5.71263	2.76799	12.3689	6.36645	5.11014	13.2335	21.2107	4.06776	9.86515	5.6066	3.16724	8.19438	5.06475	6.98587	6.39882	6.92565	6.05704	4.43185	12.4822	7.7524	9.76059	9.00673	7.53384	27.6731	16.0816	6.85648	11.8248	10.2265	7.08043	39.2558	3.28871
5.73136	2.77024	12.457	6.37417	5.21613	13.1051	21.2714	4.0922	9.88802	5.44191	3.16445	8.30081	5.05691	6.97288	6.40395	6.8924	6.06357	4.39247	12.4613	7.51647	9.60227	8.93817	7.53808	27.8174	16.0193	6.85463	11.7004	10.2062	7.1283	39.4298	3.29152
5.73471	2.7579	12.5216	6.44132	5.31629	13.0863	21.3887	4.10121	9.91906	5.3075	3.13874	8.36646	5.06815	6.96385	6.37632	6.86307	6.06022	4.35328	12.4046	7.33274	9.48684	8.94245	7.55009	27.891	15.974	6.80682	11.5989	10.1757	7.16278	39.3956	3.28919
5.70095	2.74846	12.488	6.47712	5.38005	13.023	21.456	4.1143	9.92833	5.19225	3.13564	8.40439	5.04966	6.98599	6.35053	6.81938	6.042	4.32755	12.3043	7.25578	9.49278	8.97477	7.53486	27.9296	15.9353	6.79592	11.5062	10.1468	7.16961	39.0487	3.28492
5.6448	2.73347	12.3547	6.4945	5.42386	12.8553	21.4805	4.12135	9.90346	5.10903	3.1165	8.44431	5.01879	7.0167	6.34724	6.77222	6.0263	4.31316	12.2607	7.23382	9.53386	9.00468	7.4877	27.9325	15.9576	6.8017	11.4525	10.138	7.17746	38.7367	3.28745
5.59823	2.70957	12.2265	6.52339	5.46862	12.7042	21.4753	4.15234	9.87071	5.03989	3.07001	8.46951	5.01949	7.03032	6.34862	6.72019	6.00117	4.29706	12.3022	7.18315	9.50977	9.00095	7.46418	27.9178	15.9826	6.8033	11.4486	10.1461	7.18096	38.84	3.28122
5.53305	2.70359	12.1458	6.56376	5.50448	12.6534	21.5182	4.17202	9.8397	4.9812	3.01739	8.51503	4.96855	7.00074	6.34308	6.6638	5.98245	4.28925	12.3391	7.13194	9.43864	8.97513	7.39936	28.0153	15.9388	6.82531	11.4765	10.1396	7.18331	38.8771	3.24775
5.46489	2.69651	12.1355	6.69095	5.52336	12.6247	21.626	4.20763	9.83099	4.98722	2.95642	8.58726	4.91294	6.97096	6.35207	6.60515	5.97133	4.27781	12.3814	7.07915	9.32182	8.93915	7.32607	28.088	15.8172	6.85818	11.5011	10.0767	7.17842	38.4787	3.21402
5.42444	2.68211	12.1723	6.82997	5.55327	12.5017	21.7462	4.23979	9.84429	4.98433	2.93831	8.64361	4.88514	6.95941	6.40802	6.57221	5.94792	4.2903	12.5505	7.02872	9.25123	8.91409	7.25645	28.0534	15.634	6.8996	11.4873	10.0182	7.16671	38.1297	3.18169
5.41843	2.67114	12.2104	6.87503	5.61734	12.3067	21.8125	4.27232	9.83226	4.97027	2.92922	8.67052	4.89473	6.94897	6.45172	6.49892	5.91526	4.30049	12.8161	6.95913	9.24751	8.86795	7.2081	27.9184	15.461	6.92941	11.4445	9.95032	7.18841	37.9562	3.17013
5.41727	2.65283	12.2465	6.92969	5.73767	12.212	21.8412	4.33719	9.85557	4.9574	2.92885	8.69085	4.91968	6.98143	6.44564	6.41103	5.89478	4.2922	12.9518	6.88587	9.15162	8.78205	7.19221	27.9055	15.305	6.95408	11.4175	9.87063	7.2066	37.6088	3.15312
5.42256	2.65566	12.2713	7.11501	5.79271	12.1242	21.8668	4.38583	9.86222	4.94449	2.9153	8.73551	4.92955	7.01115	6.44799	6.35189	5.86633	4.24794	13.0496	6.83728	9.04613	8.65857	7.18485	28.1582	15.264	6.98945	11.4008	9.81156	7.1886	37.0363	3.15403
5.37332	2.65187	12.2786	7.46749	5.80655	12.0185	21.9784	4.41279	9.87606	4.89749	2.90403	8.78541	4.89416	7.03366	6.42189	6.34545	5.8298	4.17257	13.1829	6.80945	9.00082	8.53584	7.16279	28.5907	15.3007	7.00755	11.3629	9.75492	7.15601	36.7725	3.13703
5.33873	2.65445	12.2441	7.84256	5.82003	11.9976	22.0372	4.44638	9.91734	4.88974	2.8967	8.82856	4.84983	7.06041	6.42852	6.3707	5.81045	4.11864	13.3001	6.79107	8.98709	8.43844	7.13543	28.9625	15.3102	7.01646	11.3197	9.7263	7.13563	36.5759	3.10378
5.3356	2.65718	12.1451	8.12976	5.85202	11.9509	22.0559	4.47537	9.95103	4.87951	2.88523	8.83705	4.82058	7.09096	6.45236	6.3893	5.80487	4.14009	13.4085	6.77123	9.03011	8.43016	7.10774	29.2637	15.2452	7.05458	11.2842	9.67741	7.13641	36.2304	3.08202
5.32949	2.65943	12.0864	8.42378	5.89536	11.8308	22.0032	4.50039	9.96645	4.86752	2.87449	8.85122	4.80123	7.08491	6.47063	6.40905	5.78889	4.14006	13.4544	6.73614	9.06661	8.42216	7.10357	29.4533	15.1448	7.10124	11.2804	9.58631	7.10872	35.9505	3.05728
5.33074	2.64986	12.0258	8.61545	5.98374	11.6861	21.9004	4.51179	9.97235	4.85095	2.87677	8.88227	4.82761	7.07361	6.50828	6.44708	5.77192	4.11304	13.4654	6.65799	9.08285	8.37226	7.09345	29.6434	14.9848	7.12213	11.2817	9.53958	7.07458	35.1966	3.05357
5.28758	2.64276	12.0302	8.70254	6.02887	11.5812	21.731	4.54892	9.92543	4.84601	2.87586	8.93589	4.87956	7.07274	6.53287	6.42945	5.75733	4.08609	13.5569	6.49377	9.07057	8.29979	7.0712	29.6825	14.901	7.11955	11.2683	9.4613	7.01465	34.3011	3.05222
5.27143	2.63197	12.0804	8.7289	6.03766	11.4857	21.5958	4.6083	9.92121	4.85696	2.86333	8.99343	4.91027	7.05859	6.52905	6.39335	5.75834	4.04061	13.6984	6.33512	9.00768	8.24803	7.05708	29.6745	14.8942	7.11157	11.3052	9.35861	6.91961	33.8249	3.06622
5.22742	2.61636	12.1394	8.84353	6.12181	11.4028	21.5179	4.62854	9.93604	4.87577	2.86034	9.00447	4.92723	7.04515	6.55029	6.30978	5.75057	3.98703	13.8057	6.26834	8.88258	8.15749	7.05624	29.6573	14.8603	7.13304	11.3158	9.24558	6.82082	33.7397	3.07668
5.18554	2.60443	12.1592	9.02464	6.29685	11.4201	21.4819	4.65301	9.96349	4.88863	2.86452	8.9999	4.97092	6.96956	6.57393	6.2304	5.74273	3.91042	13.8671	6.21878	8.77979	8.01775	7.05044	29.6139	14.8526	7.18016	11.2918	9.10006	6.731	33.5775	3.08242
5.15384	2.6077	12.185	9.15276	6.40925	11.4914	21.4341	4.66782	9.94407	4.8827	2.8543	8.96035	5.03257	6.89263	6.59722	6.15847	5.70298	3.86972	13.9135	6.17007	8.74609	7.85189	7.0331	29.5704	14.7865	7.27614	11.2898	9.01126	6.65214	32.9679	3.06519
5.15223	2.60904	12.2088	9.20038	6.44704	11.4678	21.3927	4.6519	9.90163	4.87125	2.83426	8.93697	5.05068	6.85238	6.60067	6.12601	5.66496	3.8201	13.9475	6.13396	8.74952	7.73074	7.0112	29.5786	14.7033	7.39923	11.2979	8.9056	6.57892	32.5476	3.05535
5.14241	2.61757	12.2418	9.24257	6.47591	11.4718	21.416	4.63196	9.85339	4.85256	2.8144	8.95769	5.06045	6.86808	6.58711	6.10008	5.60076	3.78917	13.9675	6.13892	8.74859	7.62153	6.9515	29.7647	14.6689	7.44296	11.2818	8.80383	6.53338	32.4399	3.04279
5.13415	2.62324	12.2403	9.35019	6.51869	11.4658	21.3829	4.63682	9.83877	4.83994	2.79502	9.01634	5.03097	6.8779	6.60124	6.09945	5.53221	3.76694	14.0535	6.13275	8.75105	7.60006	6.91089	29.9308	14.5975	7.47325	11.227	8.71812	6.49219	32.4141	3.02491
5.1362	2.61716	12.236	9.52733	6.51464	11.4128	21.2726	4.63873	9.84971	4.84595	2.79374	9.05516	5.0083	6.88904	6.63009	6.11287	5.49327	3.74283	14.1555	6.08934	8.76755	7.55013	6.89917	30.04	14.4263	7.37084	11.1706	8.64322	6.4517	32.2276	3.01181
5.1425	2.61847	12.2245	9.69636	6.49315	11.3658	21.1739	4.66557	9.86246	4.87073	2.82646	9.04801	5.02291	6.89374	6.63545	6.11558	5.44363	3.76075	14.2184	6.02883	8.81121	7.51042	6.90563	30.0625	14.3178	7.28994	11.1517	8.58282	6.40102	31.8123	2.99077
5.13942	2.63084	12.223	9.84707	6.47917	11.3908	21.0798	4.65592	9.88143	4.87988	2.86613	9.04011	5.07194	6.92516	6.60458	6.10845	5.37821	3.7995	14.2644	5.9695	8.79948	7.4931	6.91059	30.016	14.264	7.27922	11.1319	8.5387	6.3532	31.4828	2.95772
5.11111	2.65819	12.287	10.0126	6.4743	11.4224	20.944	4.66307	9.88392	4.88197	2.8976	9.03605	5.08983	6.94149	6.60083	6.10695	5.31354	3.81464	14.303	5.92128	8.72015	7.47285	6.87543	29.9731	14.1292	7.3002	11.0527	8.46567	6.30952	31.2478	2.95772
5.10499	2.66268	12.3558	10.1208	6.47718	11.3386	20.8329	4.69001	9.81647	4.88371	2.89924	9.05448	5.09357	6.97281	6.5789	6.11276	5.23997	3.80101	14.3188	5.88275	8.66781	7.4055	6.84018	29.9067	14.0216	7.32717	10.9662	8.40492	6.24917	30.8156	2.96889
5.10778	2.64646	12.4059	10.1738	6.45765	11.2678	20.8142	4.72601	9.73607	4.88591	2.86989	9.11366	5.08099	7.01179	6.56036	6.11919	5.18032	3.77099	14.377	5.84662	8.6057	7.33672	6.79221	29.8274	14.0059	7.37088	10.8728	8.41922	6.19331	30.2068	2.96763
5.10575	2.66283	12.4134	10.1884	6.46016	11.1067	20.8468	4.77718	9.62395	4.87738	2.8404	9.15697	5.03707	7.03122	6.54388	6.12379	5.15023	3.74741	14.4417	5.80784	8.58317	7.24811	6.7233	29.7818	13.9975	7.42724	10.7725	8.42957	6.08206	29.8796	2.96306
5.08044	2.67385	12.3996	10.2963	6.47032	10.8631	20.8981	4.83665	9.49079	4.83883	2.82784	9.18232	4.9724	7.05723	6.53723	6.14222	5.13772	3.73313	14.5079	5.75925	8.59309	7.17721	6.68035	29.7777	13.9283	7.4691	10.7504	8.37701	5.94434	29.606	2.9475
5.04809	2.67598	12.3548	10.6212	6.48716	10.6916	20.8965	4.87274	9.38852	4.80835	2.83561	9.17557	4.94791	7.07914	6.55145	6.13741	5.11827	3.73857	14.5785	5.73329	8.57609	7.1114	6.64557	29.8077	13.8926	7.54511	10.7757	8.29515	5.80947	29.1946	2.94297
5.00815	2.67989	12.2669	10.9492	6.50595	10.5809	20.8445	4.85917	9.3778	4.77698	2.84822	9.15416	4.94502	7.12698	6.58104	6.11472	5.07811	3.7284	14.6337	5.69653	8.48422	7.03945	6.6166	29.8259	13.8419	7.63367	10.8349	8.15	5.70693	28.7035	2.94357
4.95609	2.66853	12.1632	11.0718	6.51852	10.5854	20.7511	4.82683	9.40026	4.75322	2.86935	9.15664	4.95191	7.13806	6.59124	6.13091	5.02704	3.70082	14.6257	5.68516	8.41567	6.96969	6.57947	29.8086	13.7724	7.6805	10.9166	7.9636	5.66057	28.0509	2.9431
4.91184	2.68238	12.1064	11.1176	6.56244	10.5868	20.7096	4.81248	9.38235	4.73082	2.88007	9.17734	4.95154	7.11249	6.59566	6.1533	4.97105	3.68278	14.5743	5.67758	8.3714	6.87642	6.54453	29.7518	13.7455	7.68622	10.9456	7.81986	5.60112	27.5542	2.94306
4.8912	2.67683	12.0775	11.1342	6.57731	10.5395	20.7423	4.79275	9.28664	4.72277	2.88575	9.20522	4.95271	7.1097	6.60256	6.16131	4.91755	3.67619	14.5072	5.64883	8.34346	6.80339	6.53426	29.5786	13.6925	7.65641	10.9137	7.73358	5.56246	26.9336	2.94493
4.85366	2.67945	12.0728	11.242	6.58694	10.4724	20.7585	4.80028	9.15524	4.73369	2.89475	9.20733	4.95764	7.13515	6.59736	6.17238	4.84504	3.68837	14.5227	5.61293	8.30216	6.76184	6.51846	29.2755	13.6691	7.61338	10.8973	7.69086	5.5253	26.3304	2.94607
4.82237	2.68923	12.0772	11.4426	6.59749	10.406	20.6203	4.83216	9.06124	4.7384	2.91125	9.20485	4.95659	7.19403	6.58872	6.16646	4.77714	3.71647	14.5482	5.56897	8.20349	6.68753	6.49777	28.9781	13.6616	7.57389	10.9178	7.63742	5.46772	25.9752	2.93294
4.79385	2.69732	12.0695	11.6641	6.60269	10.3163	20.2223	4.8272	9.01552	4.75235	2.90027	9.2122	4.95085	7.26423	6.60447	6.15445	4.6897	3.75176	14.602	5.50976	8.13885	6.61245	6.46609	28.8144	13.6955	7.56591	10.9736	7.52902	5.41012	25.9288	2.91639
4.77128	2.69483	12.0554	11.8247	6.61503	10.3356	19.7881	4.79611	9.02393	4.75087	2.87378	9.24313	4.95937	7.29845	6.62689	6.11999	4.61173	3.81935	14.6691	5.39352	8.10091	6.56874	6.4208	28.6734	13.7251	7.60984	10.9461	7.45001	5.36771	26.1609	2.90361
4.71907	2.68952	12.038	12.0032	6.60746	10.3613	19.5448	4.80483	9.02027	4.74628	2.85021	9.25453	4.95251	7.30045	6.66517	6.08322	4.563	3.88037	14.7369	5.24503	8.06144	6.58504	6.36011	28.483	13.7739	7.67366	10.7447	7.39724	5.31062	26.4032	2.90055
4.68154	2.7005	11.9814	12.1327	6.60803	10.3983	19.4482	4.83254	8.97424	4.73587	2.83691	9.23203	4.9374	7.25637	6.70854	6.08603	4.53286	3.91123	14.8204	5.15305	8.0463	6.60163	6.30521	28.3657	13.8071	7.73338	10.5413	7.30008	5.21547	26.2022	2.90828
4.63966	2.72316	11.9186	12.1994	6.62882	10.3614	19.4088	4.87271	8.90347	4.73462	2.81431	9.19057	4.94154	7.25416	6.73461	6.10773	4.52095	3.91544	14.9026	5.09317	8.00369	6.59757	6.27961	28.2417	13.8644	7.76054	10.3698	7.19118	5.12348	26.0348	2.90473
4.60811	2.72243	11.9072	12.189	6.63942	10.3469	19.2764	4.90048	8.81887	4.69776	2.8021	9.16863	4.9385	7.30701	6.72974	6.1222	4.49887	3.94037	15.0148	5.02249	7.92627	6.58135	6.27784	27.9881	14.0095	7.76691	10.2849	7.06873	5.03274	26.1619	2.89693
4.60051	2.72461	11.9457	12.1687	6.66455	10.3935	19.0019	4.8983	8.70725	4.66667	2.78078	9.17339	4.9675	7.41142	6.74059	6.15228	4.47562	3.99458	15.1108	4.95482	7.84435	6.5511	6.30634	27.6523	14.1431	7.7558	10.2232	6.97749	4.95008	26.128	2.88576
4.55429	2.72123	12.0042	12.2033	6.69258	10.4495	18.8295	4.89106	8.63034	4.63058	2.76524	9.20074	4.98145	7.49947	6.77283	6.20216	4.46376	4.0638	15.1592	4.84043	7.8031	6.48714	6.32309	27.378	14.1673	7.75055	10.2058	6.99033	4.90097	26.1535	2.8768
4.51954	2.72037	12.0391	12.2297	6.765	10.4734	18.7674	4.8792	8.66233	4.59743	2.74209	9.21085	4.95888	7.52905	6.80803	6.20174	4.43823	4.12682	15.2123	4.73699	7.79852	6.4048	6.31953	27.2267	14.1719	7.74486	10.1363	7.00779	4.87693	26.4254	2.86737
4.47036	2.71628	12.0298	12.1839	6.83787	10.479	18.6282	4.88268	8.72069	4.56169	2.74415	9.17732	4.94266	7.54481	6.84419	6.20633	4.41769	4.16042	15.2765	4.704	7.81868	6.32832	6.30891	27.1432	14.1993	7.71991	10.0359	7.01075	4.8619	26.3756	2.85743
4.44977	2.71553	11.9799	12.1128	6.86227	10.4512	18.4548	4.88847	8.77339	4.54939	2.74028	9.13808	4.96576	7.58267	6.88213	6.2148	4.37709	4.18077	15.3174	4.68359	7.8921	6.27424	6.30411	27.0737	14.2153	7.73232	9.90499	6.96769	4.83641	26.2402	2.8524
4.43261	2.72162	11.9776	12.0961	6.87207	10.3717	18.2586	4.88903	8.75326	4.5238	2.75082	9.12107	4.98339	7.68983	6.92697	6.22896	4.32318	4.21571	15.3069	4.68543	7.96411	6.27197	6.2974	27.0338	14.2523	7.76263	9.70973	6.90414	4.80279	26.5741	2.8317
4.41237	2.73188	12.034	12.1504	6.88648	10.3215	18.0362	4.88383	8.68809	4.52639	2.75858	9.135	5.00781	7.79412	7.00108	6.20597	4.28898	4.24366	15.2788	4.66565	8.03544	6.31709	6.29482	26.9924	14.2958	7.80446	9.55178	6.86069	4.76501	26.7914	2.7935
4.41218	2.74001	12.0763	12.2029	6.90024	10.2717	17.8614	4.88018	8.60085	4.5319	2.74468	9.13358	4.98538	7.85538	7.06417	6.19021	4.24655	4.28447	15.2681	4.64348	8.06554	6.36447	6.27157	26.8664	14.3457	7.85239	9.44603	6.86321	4.73091	26.7211	2.77598
4.41114	2.7315	12.0515	12.2236	6.93232	10.1926	17.7148	4.88002	8.51467	4.53575	2.72532	9.13651	5.04887	7.93085	7.09288	6.147	4.18504	4.34634	15.2801	4.6294	8.05994	6.38985	6.22469	26.6403	14.3346	7.88269	9.38258	6.86878	4.67231	26.5389	2.7546
4.40348	2.72993	12.0429	12.2455	6.9907	10.1251	17.6276	4.90949	8.39604	4.52211	2.73987	9.12735	5.07198	7.99273	7.1263	6.11046	4.12868	4.35422	15.2877	4.60881	8.07756	6.42831	6.19731	26.3881	14.2663	7.892	9.33653	6.85337	4.60571	26.4669	2.74059
4.40356	2.75193	12.075	12.3025	7.06674	10.0827	17.5093	4.94387	8.33107	4.47888	2.73652	9.12547	5.08202	8.05419	7.14176	6.10102	4.05769	4.37199	15.2576	4.57622	8.09876	6.46585	6.17335	26.085	14.156	7.86813	9.26261	6.81762	4.52191	26.4683	2.7234
4.37773	2.77239	12.1233	12.3419	7.10166	9.99297	17.328	4.96874	8.3758	4.43362	2.73067	9.10983	5.07877	8.09178	7.19208	6.08125	4.04816	4.38601	15.2497	4.56285	8.0738	6.49912	6.12212	25.8999	14.0036	7.83829	9.14086	6.74749	4.4629	26.3253	2.69855
4.36891	2.80093	12.1283	12.362	7.11042	9.87446	17.1586	4.99507	8.3907	4.40399	2.72883	9.09321	5.08696	8.12971	7.2387	6.09838	4.02011	4.43689	15.2256	4.56128	7.98199	6.52148	6.04141	25.8979	13.8657	7.85869	9.03131	6.67881	4.40456	26.3076	2.67128
4.36669	2.82844	12.0722	12.4276	7.10849	9.7971	17.0508	5.01304	8.39735	4.39874	2.72273	9.06006	5.10705	8.22717	7.26105	6.09873	4.02146	4.45239	15.1964	4.56728	7.92743	6.51844	5.97373	25.8752	13.84	7.89536	8.93866	6.61159	4.35223	26.2418	2.66562
4.35368	2.88739	12.0017	12.5256	7.12653	9.77776	16.9814	5.03685	8.43377	4.40047	2.70838	8.99584	5.1436	8.36186	7.32276	6.08609	4.02959	4.45499	15.205	4.57275	7.93184	6.473	5.89139	25.7678	13.8836	7.93694	8.87517	6.57026	4.31114	26.3802	2.65542
4.35299	2.94998	11.9896	12.5773	7.12413	9.72784	16.9151	5.05911	8.4693	4.39294	2.68064	8.92867	5.22132	8.5021	7.41938	6.06025	4.03588	4.45274	15.1988	4.6104	7.92988	6.40209	5.84227	25.6202	13.928	7.95283	8.87819	6.56633	4.30783	26.5832	2.64083
4.36143	2.9874	12.001	12.6007	7.11777	9.64954	16.7889	5.06398	8.46678	4.36329	2.65895	8.89641	5.28629	8.6043	7.50193	6.05427	4.02093	4.54005	15.1795	4.63619	7.93454	6.39047	5.81963	25.3896	13.9405	7.94092	8.85312	6.56404	4.30535	26.6247	2.61204
4.37009	2.99806	12.0754	12.633	7.11417	9.5786	16.6887	5.05455	8.42558	4.34278	2.67268	8.8823	5.31305	8.68762	7.57588	6.03275	4.04679	4.64817	15.153	4.61224	7.94987	6.39968	5.80808	25.1736	13.9618	7.94677	8.79624	6.52302	4.30924	26.9226	2.57685
4.37906	2.99325	12.2664	12.6943	7.09017	9.51474	16.6453	5.054	8.38817	4.3644	2.68177	8.88092	5.31105	8.77813	7.60705	6.00539	4.07835	4.73434	15.2125	4.58988	7.93528	6.42443	5.80209	25.0129	13.8994	7.9545	8.71384	6.48391	4.29043	27.4004	2.56313
4.41209	2.99439	12.5108	12.8148	7.08965	9.48541	16.6252	5.04916	8.33044	4.32802	2.70825	8.84047	5.28808	8.90046	7.60123	5.97324	4.10336	4.79669	15.2819	4.57169	7.89886	6.4351	5.78715	24.9522	13.7445	7.95795	8.62565	6.43632	4.27234	27.7601	2.55837
4.43253	3.01972	12.686	12.9346	7.11719	9.47343	16.6546	5.05388	8.26216	4.31825	2.72041	8.74767	5.30341	8.98394	7.56893	5.9433	4.13591	4.8377	15.2784	4.55951	7.85895	6.44842	5.77589	24.8093	13.6355	7.93796	8.54184	6.36827	4.23107	27.9506	2.55342
4.45352	3.04386	12.7345	12.9752	7.15954	9.44556	16.6734	5.03657	8.18639	4.30754	2.74044	8.66618	5.31322	9.04573	7.55528	5.90212	4.15994	4.85744	15.2429	4.55193	7.84121	6.4786	5.75921	24.6272	13.5734	7.92759	8.45336	6.31116	4.16673	28.4029	2.55406
4.45804	3.06569	12.7682	12.9834	7.18106	9.36867	16.6553	5.04442	8.13943	4.28492	2.77158	8.57932	5.30735	9.10981	7.58215	5.91294	4.17823	4.8836	15.2136	4.53369	7.82678	6.51636	5.72865	24.4729	13.5116	7.91756	8.3889	6.2664	4.10266	28.6336	2.5527
4.41547	3.07277	12.8262	12.9507	7.18944	9.21226	16.5958	5.03647	8.14576	4.26064	2.79298	8.47738	5.31135	9.1706	7.62518	5.94546	4.18797	4.91916	15.269	4.52844	7.82656	6.54653	5.71639	24.3609	13.4534	7.88239	8.34352	6.24963	4.0614	28.7477	2.55564
4.37911	3.09	12.8698	12.886	7.17559	9.07732	16.5584	5.01724	8.17435	4.24293	2.82859	8.37853	5.36095	9.2061	7.66941	5.96631	4.17318	4.95972	15.3487	4.53307	7.86758	6.5802	5.72185	24.1937	13.3868	7.83148	8.33845	6.22634	4.04632	28.686	2.54676
4.37046	3.10381	12.9092	12.7646	7.09242	8.99998	16.4959	4.99474	8.20397	4.21499	2.8344	8.25641	5.38663	9.23021	7.69819	6.00968	4.16784	5.01859	15.434	4.53905	7.9246	6.59856	5.73631	23.9446	13.2803	7.79533	8.36193	6.22704	4.02281	28.6282	2.56106
4.3514	3.12273	12.9533	12.6084	6.99742	8.8928	16.3775	4.97936	8.23157	4.16974	2.83796	8.1667	5.37697	9.25045	7.77411	6.05909	4.17257	5.06188	15.4301	4.52353	7.94278	6.5699	5.77954	23.599	13.2141	7.77638	8.37264	6.19248	4.00661	28.5323	2.53505
4.33788	3.14113	12.987	12.49	6.94502	8.80926	16.192	4.9674	8.26994	4.14655	2.85466	8.13152	5.4015	9.23233	7.89209	6.10406	4.16852	5.08959	15.3825	4.5087	7.88109	6.5173	5.81066	23.1401	13.1847	7.76001	8.35826	6.14301	4.01136	28.3979	2.51735
4.33591	3.16689	13.0126	12.3777	6.92815	8.70101	15.9965	4.95713	8.3047	4.14583	2.86177	8.11766	5.43652	9.22929	7.95244	6.09402	4.16002	5.11306	15.3596	4.5005	7.83479	6.50537	5.80059	22.8628	13.1869	7.73713	8.34695	6.13665	4.0138	28.3431	2.50928
4.33783	3.18228	13.0629	12.2842	6.88009	8.59285	15.8827	4.94611	8.27734	4.15361	2.86593	8.08025	5.4738	9.24667	7.98066	6.11281	4.16308	5.15865	15.4402	4.52464	7.82263	6.50142	5.80038	22.7428	13.2148	7.7252	8.33107	6.1581	4.00061	28.4409	2.4935
4.3218	3.2111	13.0935	12.2198	6.84558	8.50883	15.8344	4.9469	8.19188	4.15608	2.87045	8.01605	5.49007	9.2542	7.99139	6.12652	4.1698	5.20361	15.4976	4.55272	7.81083	6.51484	5.78961	22.6184	13.215	7.71019	8.32303	6.21765	3.99824	28.5792	2.48109
4.28242	3.22214	13.102	12.1875	6.84866	8.4808	15.715	4.92725	8.1675	4.14112	2.88636	7.93334	5.46223	9.24874	8.02037	6.13873	4.17969	5.20758	15.4793	4.54696	7.82468	6.5292	5.77686	22.4822	13.1893	7.6885	8.31469	6.2487	3.98933	28.8553	2.47283
4.26423	3.23677	13.1089	12.1329	6.84039	8.48578	15.5066	4.89663	8.16124	4.12414	2.91385	7.86149	5.46414	9.2772	8.01672	6.14398	4.1941	5.20947	15.4471	4.54151	7.80128	6.52841	5.77694	22.3264	13.196	7.68415	8.33622	6.26106	3.96097	29.0665	2.47615
4.25016	3.24506	13.1845	11.9808	6.83601	8.46128	15.3323	4.89394	8.12855	4.10044	2.93153	7.81481	5.45584	9.34896	8.01915	6.15816	4.224	5.22613	15.4241	4.52889	7.80143	6.53724	5.78062	22.2536	13.169	7.70299	8.36485	6.25739	3.95725	29.3105	2.47249
4.26831	3.24059	13.2292	11.8537	6.84588	8.42331	15.1954	4.88791	8.10926	4.07531	2.93162	7.76022	5.43276	9.38735	8.02548	6.17724	4.22409	5.23175	15.4273	4.52497	7.875	6.57412	5.78279	22.0768	13.1172	7.75158	8.37338	6.24474	3.93986	29.5879	2.47248
4.30042	3.24519	13.2442	11.7726	6.85045	8.40698	15.09	4.87796	8.11731	4.06532	2.94038	7.69815	5.41541	9.40733	8.00353	6.18615	4.22786	5.24935	15.4345	4.4944	7.89816	6.60149	5.80958	21.7498	13.0647	7.76579	8.32934	6.20786	3.90199	29.7863	2.47631
4.29253	3.24774	13.1787	11.7004	6.85247	8.37709	15.0373	4.86665	8.12661	4.04048	2.94299	7.61465	5.46724	9.48187	7.97795	6.2016	4.24304	5.28031	15.2859	4.48696	7.88303	6.61292	5.83464	21.2168	12.9569	7.75922	8.26979	6.20253	3.8898	30.076	2.48161
4.29066	3.25783	13.1269	11.6195	6.83813	8.36948	15.029	4.84413	8.14128	4.03758	2.97499	7.54107	5.52387	9.5743	7.9541	6.20308	4.26969	5.28988	15.0085	4.48495	7.88479	6.60616	5.89442	20.7059	12.8736	7.74262	8.15264	6.21849	3.88858	30.4961	2.49547
4.31342	3.26974	13.1655	11.5497	6.77908	8.39329	14.9715	4.86253	8.11474	4.02473	3.01547	7.52294	5.56447	9.68415	7.9186	6.19716	4.2932	5.34113	14.7916	4.49429	7.9183	6.59725	5.95386	20.3823	12.7961	7.73043	8.08861	6.22394	3.88466	31.0159	2.50812
4.35873	3.2648	13.2408	11.443	6.71416	8.41779	14.8285	4.86088	8.03758	4.02632	3.0515	7.49859	5.59126	9.79378	7.89134	6.17404	4.30215	5.38723	14.7241	4.51085	7.92823	6.61858	5.9765	20.0126	12.7107	7.7049	8.03603	6.21474	3.86959	31.3701	2.5119
4.39864	3.28076	13.2657	11.3295	6.70377	8.39902	14.684	4.85463	7.90792	4.03092	3.11604	7.48913	5.63405	9.87674	7.89032	6.11577	4.29938	5.42753	14.6345	4.51742	7.92821	6.66029	6.01066	19.4106	12.6454	7.66339	7.95875	6.20507	3.85747	31.7538	2.50994
4.41636	3.29892	13.2931	11.1419	6.69272	8.25837	14.5723	4.82388	7.85722	4.03209	3.16451	7.49403	5.6055	9.92065	7.91514	6.07387	4.30515	5.46379	14.5289	4.54168	7.89577	6.69195	6.02948	18.7244	12.59	7.62327	7.88716	6.20714	3.84209	32.1299	2.50186
4.42586	3.29904	13.3284	10.945	6.6924	8.17803	14.5606	4.77343	7.85184	4.02302	3.1715	7.4677	5.63405	9.93745	7.93143	6.02807	4.30386	5.48785	14.3914	4.53739	7.87218	6.69899	6.02168	18.0996	12.5216	7.57841	7.80429	6.21132	3.84047	32.2609	2.49067
4.41102	3.3143	13.3834	10.8022	6.69126	8.17393	14.5353	4.7476	7.85446	4.02913	3.17507	7.45022	5.6761	9.98744	7.91806	6.01422	4.30908	5.50799	14.2407	4.50334	7.87923	6.67853	6.02365	17.4869	12.4619	7.50658	7.69758	6.23004	3.82779	32.5453	2.49492
4.40115	3.31243	13.4311	10.7606	6.67075	8.08935	14.4666	4.7208	7.88795	4.01212	3.16244	7.42243	5.67649	10.0622	7.91969	6.00603	4.33072	5.54345	14.1786	4.48029	7.85733	6.64532	6.04881	16.9086	12.3954	7.46967	7.57433	6.2228	3.83551	32.8583	2.492
4.40306	3.28409	13.4577	10.7323	6.64661	7.83764	14.3668	4.69487	7.9069	3.97949	3.15117	7.37458	5.69998	10.1333	7.90144	5.9758	4.36328	5.56296	14.1836	4.43828	7.84923	6.60863	6.07584	16.5168	12.397	7.43561	7.51775	6.25963	3.82094	33.2465	2.48513
4.42442	3.27526	13.4094	10.5864	6.64006	7.67185	14.2944	4.66868	7.87083	3.94911	3.13103	7.34235	5.72865	10.2349	7.86042	5.93633	4.38938	5.56374	14.1604	4.40091	7.89064	6.57359	6.09335	16.2729	12.4052	7.40325	7.50063	6.25865	3.80089	33.7912	2.49617
4.46893	3.2807	13.346	10.2786	6.60249	7.60089	14.2218	4.6547	7.82859	3.92634	3.10958	7.30456	5.73742	10.3207	7.80032	5.92881	4.39035	5.58094	14.1027	4.3649	7.91478	6.57731	6.09909	15.9895	12.3432	7.37095	7.48842	6.25822	3.78475	34.077	2.51733
4.50593	3.27446	13.3271	9.9454	6.45226	7.47508	14.1292	4.6547	7.79215	3.92353	3.09537	7.26729	5.78335	10.4047	7.72978	5.93757	4.3772	5.62141	14.0963	4.34284	7.87924	6.60334	6.0771	15.7962	12.2368	7.33466	7.42547	6.27834	3.75714	34.2595	2.53311
4.52914	3.26255	13.3634	9.79456	6.30181	7.38854	13.9451	4.64425	7.81083	3.93921	3.09925	7.21153	5.8145	10.5163	7.727	5.92434	4.36559	5.63938	14.1136	4.34654	7.81692	6.61782	6.05493	15.7196	12.1784	7.29259	7.34273	6.34546	3.75337	34.6559	2.53143
4.55137	3.26036	13.4077	9.69918	6.27411	7.38145	13.6784	4.63183	7.84679	3.9471	3.12737	7.18263	5.8026	10.6047	7.72785	5.87418	4.37518	5.64494	14.0675	4.33979	7.76183	6.58234	6.01955	15.5805	12.1372	7.25	7.26544	6.42095	3.76003	35.0293	2.53673
4.55533	3.28093	13.4363	9.62406	6.31145	7.37493	13.4321	4.6237	7.83568	3.94252	3.1685	7.18797	5.82217	10.6356	7.72047	5.7833	4.38511	5.66595	14.0006	4.31643	7.74099	6.53896	6.01752	15.3054	12.0766	7.26837	7.17805	6.47713	3.75134	35.2339	2.53691
4.58453	3.2823	13.4477	9.48719	6.29903	7.33866	13.2412	4.60627	7.8203	3.93763	3.19768	7.17051	5.86718	10.6476	7.72874	5.7022	4.3979	5.7069	13.8925	4.27746	7.74306	6.49783	6.00498	14.8719	12.0094	7.24945	7.1132	6.49235	3.73863	35.347	2.52937
4.61777	3.28058	13.4818	9.25437	6.24988	7.27373	13.1066	4.60712	7.81863	3.93919	3.20811	7.11912	5.88774	10.6432	7.71527	5.68999	4.39302	5.74127	13.8036	4.28534	7.73859	6.45202	5.97252	14.5181	11.9553	7.18052	7.04726	6.49404	3.71116	35.3852	2.50663
4.6716	3.29247	13.4757	8.96543	6.22963	7.21338	13.0071	4.5819	7.8041	3.93099	3.21774	7.07285	5.91264	10.6425	7.69626	5.67761	4.40266	5.76729	13.7959	4.28796	7.74086	6.42201	5.94192	14.2716	11.8963	7.14807	6.99504	6.50556	3.70287	35.5215	2.49128
4.73384	3.2891	13.4577	8.63436	6.20957	7.15418	12.9092	4.53444	7.77553	3.95139	3.18841	7.04562	5.93004	10.6776	7.68137	5.67903	4.41405	5.777	13.7594	4.30006	7.70677	6.44117	5.88074	14.1519	11.8402	7.0969	6.92191	6.5381	3.68512	35.7571	2.47221
4.74214	3.29556	13.4086	8.26679	6.19097	7.07052	12.7971	4.49902	7.73621	3.96633	3.20078	7.03189	5.95879	10.7142	7.68176	5.64372	4.44026	5.75655	13.7341	4.27376	7.69535	6.46535	5.86728	14.0444	11.7429	7.02801	6.8146	6.57939	3.65836	35.9894	2.48316
4.74946	3.31207	13.3794	8.05106	6.18607	7.02922	12.7059	4.46391	7.75606	3.9567	3.19509	7.0152	5.97275	10.7435	7.69752	5.58947	4.47875	5.72875	13.6948	4.27012	7.70622	6.4993	5.86321	13.94	11.6613	6.97584	6.70836	6.62691	3.62305	36.158	2.48273
4.78298	3.33842	13.3669	7.96733	6.1835	7.01529	12.6262	4.47994	7.74939	3.96651	3.1863	6.9892	5.98198	10.7419	7.69787	5.53524	4.52674	5.70223	13.6124	4.26658	7.73231	6.51286	5.86154	13.8947	11.6435	6.93732	6.67063	6.66759	3.6027	36.0089	2.48181
4.82829	3.35768	13.3001	7.93006	6.18699	6.97959	12.5168	4.49682	7.72513	3.96712	3.17261	6.94013	6.03153	10.7482	7.67046	5.50047	4.54396	5.68166	13.5264	4.243	7.74336	6.49545	5.84811	13.9129	11.6095	6.86452	6.62451	6.68922	3.59407	35.9778	2.47882
4.84906	3.37181	13.2493	7.86306	6.16461	6.93516	12.3754	4.49688	7.69886	3.97058	3.1769	6.88152	6.02969	10.7751	7.64423	5.48468	4.57166	5.68399	13.5211	4.23317	7.75918	6.49076	5.83769	13.8017	11.5235	6.7833	6.47854	6.70003	3.60416	36.1133	2.47314
4.85517	3.37201	13.2168	7.69748	6.17036	6.89397	12.2181	4.48324	7.65749	3.9644	3.18301	6.83286	6.03797	10.8718	7.64241	5.50956	4.61434	5.70322	13.5386	4.23093	7.76307	6.52631	5.83252	13.6058	11.4421	6.69771	6.29603	6.74016	3.60943	36.2188	2.4743
4.86705	3.38349	13.2204	7.50662	6.20004	6.83332	12.0937	4.47995	7.63039	3.9576	3.19306	6.81087	6.05633	10.9672	7.67898	5.49894	4.65265	5.70256	13.526	4.22392	7.718	6.55414	5.82924	13.4133	11.3072	6.51694	6.14263	6.85781	3.61327	36.149	2.47218
4.90084	3.38107	13.2435	7.39585	6.2333	6.76282	11.9495	4.49502	7.65156	3.95238	3.21068	6.78721	6.05684	11.043	7.75522	5.48624	4.71246	5.68251	13.5192	4.22654	7.6646	6.59784	5.84401	13.3027	11.1368	6.37813	6.04719	6.89267	3.60068	36.0446	2.49334
4.94486	3.38174	13.2414	7.30078	6.24402	6.68462	11.7982	4.52533	7.70612	3.95776	3.22863	6.7867	6.05349	11.0944	7.8334	5.53171	4.72435	5.67692	13.5177	4.22691	7.65758	6.62605	5.85097	13.2319	10.9754	6.3145	5.94256	6.94043	3.5756	36.1432	2.4918
4.96703	3.3784	13.2077	7.18686	6.23898	6.59381	11.6889	4.55337	7.71376	3.95759	3.24749	6.71422	6.03432	11.1384	7.90971	5.59703	4.71155	5.6916	13.5337	4.21887	7.67955	6.66792	5.85984	13.1424	10.8376	6.2943	5.82811	6.96949	3.57181	36.2396	2.47483
4.97089	3.38753	13.1859	7.08084	6.26269	6.47019	11.6989	4.56619	7.74352	3.95608	3.25954	6.65976	6.01475	11.214	7.96529	5.65188	4.69874	5.70899	13.5322	4.24266	7.72665	6.69909	5.8583	13.1028	10.734	6.2664	5.70093	6.93577	3.56871	36.3015	2.47622
5.00223	3.41096	13.1368	6.95159	6.26926	6.37231	11.7131	4.55488	7.7365	3.94518	3.2612	6.659	6.07783	11.295	8.01714	5.68661	4.69771	5.71237	13.5654	4.25118	7.74563	6.7064	5.86675	13.1131	10.7071	6.21947	5.5687	6.9652	3.54311	36.3754	2.47617
5.08339	3.42247	13.0863	6.77879	6.2644	6.29906	11.6994	4.55637	7.72746	3.96459	3.28577	6.63834	6.09916	11.3248	8.06503	5.69082	4.6972	5.73353	13.5784	4.242	7.74239	6.736	5.86088	13.1194	10.6712	6.15583	5.48901	7.02853	3.52665	36.3017	2.48047
5.14164	3.42652	13.0545	6.57885	6.2713	6.27624	11.658	4.55409	7.7635	4.00785	3.33815	6.60437	6.10975	11.3287	8.08165	5.69296	4.69667	5.77535	13.5478	4.23799	7.68131	6.79779	5.85136	13.0881	10.5375	6.10897	5.46295	7.04045	3.51141	36.2493	2.49434
5.16954	3.43302	13.0505	6.4142	6.26437	6.31949	11.6092	4.55375	7.78892	4.03773	3.41261	6.56235	6.10153	11.3087	8.05846	5.63416	4.71125	5.80154	13.4612	4.28773	7.61493	6.86827	5.83625	13.1043	10.3957	6.05703	5.45744	7.02714	3.50386	36.3001	2.49474
5.18771	3.4287	13.0293	6.29899	6.23824	6.32316	11.5876	4.54318	7.81259	4.05237	3.43061	6.53533	6.09519	11.3011	8.0187	5.58188	4.73718	5.80103	13.3307	4.33476	7.58453	6.92651	5.81204	13.0792	10.295	6.00995	5.41127	7.01299	3.4976	36.3175	2.48503
5.19207	3.43065	13.0103	6.18668	6.19472	6.30209	11.5923	4.54535	7.81582	4.05848	3.42921	6.50462	6.08632	11.3211	8.02056	5.54571	4.74032	5.81862	13.1707	4.38038	7.54551	6.98786	5.74919	13.0548	10.2056	5.98109	5.3951	7.01566	3.48557	36.2631	2.48736
5.20343	3.43496	12.9901	6.07938	6.18054	6.40931	11.6109	4.56316	7.74987	4.04807	3.42214	6.49286	6.09889	11.3874	8.01275	5.53727	4.76746	5.82408	13.0164	4.40375	7.54727	7.06387	5.67951	12.9983	10.0937	5.9412	5.39987	7.05639	3.46965	36.1191	2.4834
5.24269	3.4413	12.9423	5.98805	6.19851	6.45417	11.6313	4.5491	7.76715	4.03217	3.42966	6.48375	6.09761	11.4882	7.98633	5.56035	4.79503	5.81146	12.9124	4.41358	7.50771	7.13102	5.61452	12.958	9.99115	5.88576	5.44707	7.08601	3.42705	35.9486	2.47589
5.31249	3.43525	12.8698	5.86445	6.20285	6.4976	11.6676	4.5501	7.78162	4.03989	3.43908	6.49695	6.09565	11.5408	7.92923	5.60121	4.81765	5.7763	12.8404	4.40504	7.43043	7.19855	5.54552	12.8574	9.89237	5.8414	5.47752	7.08752	3.38556	35.7881	2.4674
5.39297	3.44369	12.8191	5.65526	6.1454	6.54411	11.6834	4.57192	7.72842	4.04769	3.45677	6.4871	6.09823	11.565	7.88123	5.65298	4.82869	5.80077	12.7788	4.41301	7.35821	7.23857	5.50843	12.7123	9.77134	5.80828	5.48787	7.06275	3.37307	35.6324	2.4651
5.42886	3.39751	12.7722	5.44973	6.02517	6.52366	11.659	4.60459	7.64682	4.07136	3.46034	6.45846	6.09322	11.6113	7.85934	5.65039	4.83515	5.82872	12.711	4.39969	7.2974	7.20808	5.48355	12.6411	9.71934	5.73541	5.47949	7.03483	3.36978	35.4939	2.46846
5.4397	3.35246	12.6912	5.22683	5.90913	6.54959	11.5814	4.60569	7.64101	4.12501	3.47108	6.3632	6.08045	11.6408	7.87097	5.62755	4.84464	5.82631	12.6394	4.41265	7.27409	7.17611	5.45697	12.5995	9.70928	5.66964	5.43812	7.00096	3.38365	35.5349	2.46944
5.3945	3.33009	12.6484	5.03415	5.82438	6.59945	11.5058	4.58971	7.64782	4.20932	3.47793	6.26238	6.06771	11.6986	7.87773	5.64398	4.8561	5.82086	12.6383	4.43157	7.25677	7.14776	5.44268	12.5822	9.63467	5.61995	5.41552	6.97601	3.38909	35.7102	2.46649
5.36612	3.35376	12.629	4.88189	5.74865	6.63511	11.4232	4.57739	7.63326	4.32903	3.48841	6.16811	6.03437	11.795	7.85952	5.67687	4.86453	5.80617	12.7247	4.4418	7.2301	7.1348	5.44388	12.607	9.4877	5.60498	5.36347	6.97037	3.38835	35.9089	2.45153
5.37084	3.39496	12.6318	4.76132	5.70837	6.67907	11.3099	4.59687	7.64834	4.41304	3.49268	6.08267	5.99922	11.8622	7.83787	5.727	4.86025	5.7917	12.8464	4.47616	7.27424	7.15847	5.41982	12.6209	9.35266	5.57294	5.35907	6.999	3.38554	35.9151	2.44036
5.40401	3.41393	12.6576	4.63811	5.68628	6.78482	11.1907	4.61091	7.69881	4.45245	3.49048	6.0679	5.9892	11.8245	7.79597	5.76529	4.88332	5.78941	12.93	4.53775	7.32458	7.19474	5.4057	12.6127	9.2898	5.5718	5.45691	7.04358	3.36579	35.8871	2.44154
5.44043	3.43629	12.6849	4.55092	5.69293	6.8698	11.1038	4.58823	7.74485	4.49047	3.49305	6.06539	6.02007	11.7566	7.69903	5.87911	4.93424	5.78672	12.9512	4.58651	7.32464	7.23469	5.37826	12.6312	9.30387	5.57202	5.48263	7.11153	3.35206	35.8751	2.44009
5.44434	3.47188	12.6916	4.51597	5.71082	6.89249	11.0213	4.55451	7.77476	4.49812	3.49443	6.07542	6.06791	11.7298	7.61503	5.93272	4.99844	5.78223	12.9867	4.58402	7.31731	7.26372	5.35465	12.7119	9.30472	5.56395	5.53537	7.16899	3.35966	35.6221	2.43335
5.4672	3.47046	12.6575	4.504	5.7198	6.92465	10.8903	4.55141	7.76461	4.49572	3.482	6.09928	6.13438	11.738	7.55962	5.95187	5.02345	5.80169	13.0116	4.60235	7.32454	7.27451	5.35316	12.7012	9.31717	5.54652	5.68009	7.19481	3.36656	35.3904	2.42499
5.48623	3.46621	12.6457	4.4805	5.6891	6.92435	10.7704	4.57722	7.73603	4.49261	3.46382	6.10457	6.13637	11.7395	7.5202	5.97628	5.01392	5.77239	13.0325	4.62542	7.35652	7.2809	5.36397	12.5258	9.27529	5.49162	5.8014	7.2172	3.37813	35.2314	2.4198
5.51359	3.48848	12.6713	4.43155	5.63511	6.90172	10.6262	4.59916	7.74604	4.49632	3.44816	6.08953	6.14863	11.7049	7.47115	6.00144	5.02572	5.71161	13.1064	4.6834	7.38389	7.36667	5.35195	12.3643	9.17198	5.41565	5.90259	7.22796	3.38322	35.2046	2.40954
5.54235	3.50236	12.7322	4.40446	5.58489	6.9229	10.4821	4.57885	7.79044	4.49444	3.45878	6.05787	6.17771	11.6763	7.42981	6.01943	5.05488	5.63649	13.1063	4.70482	7.44325	7.41147	5.33682	12.2649	9.11586	5.35915	5.9701	7.28209	3.37804	35.0841	2.4052
5.59519	3.52746	12.7725	4.34689	5.56879	6.95573	10.3637	4.55181	7.81628	4.50564	3.45585	6.06495	6.18278	11.6101	7.3905	6.03712	5.09119	5.58263	13.1052	4.71148	7.43973	7.43625	5.31624	12.2624	9.1168	5.29259	5.96742	7.29661	3.37729	35.0287	2.41226
5.69215	3.52192	12.7383	4.30946	5.56354	6.99232	10.2606	4.52013	7.79356	4.54542	3.46116	6.09324	6.14953	11.5778	7.36705	6.05471	5.13121	5.5597	13.1437	4.73175	7.44304	7.45137	5.28567	12.2807	9.19335	5.2395	5.94618	7.32132	3.38051	34.6613	2.40677
5.74616	3.5373	12.6964	4.28207	5.55292	7.02025	10.188	4.52788	7.76428	4.57413	3.46948	6.11495	6.12755	11.5935	7.30956	6.06606	5.17278	5.56089	13.2211	4.72011	7.44448	7.46224	5.28421	12.2907	9.24397	5.1828	5.97263	7.31652	3.38915	34.2198	2.40059
5.76953	3.56262	12.6174	4.28675	5.55987	7.05078	10.0854	4.52338	7.75839	4.57626	3.47226	6.12319	6.08109	11.6395	7.24769	6.06127	5.17124	5.51909	13.2415	4.72405	7.41198	7.48858	5.28907	12.279	9.26228	5.117	6.01961	7.33346	3.38613	33.8364	2.39667
5.7944	3.5962	12.5353	4.23307	5.55487	7.0444	9.9484	4.52375	7.7535	4.5621	3.45772	6.1036	6.06467	11.6915	7.18635	6.03966	5.17169	5.44572	13.1537	4.75145	7.37785	7.669	5.30344	12.2324	9.26251	5.09047	6.04433	7.38012	3.38415	33.7216	2.38894
5.84064	3.6441	12.4343	4.17925	5.56953	7.02869	9.85792	4.55821	7.73206	4.56375	3.44182	6.08449	6.06247	11.7046	7.14792	6.01845	5.16358	5.41401	13.0803	4.75388	7.39853	7.78888	5.31114	12.1412	9.26818	5.06151	6.05526	7.44693	3.37094	33.6921	2.39031
5.85241	3.65385	12.3822	4.14531	5.58936	7.02065	9.81316	4.58972	7.75096	4.5379	3.41567	6.08331	6.07306	11.672	7.11577	5.98667	5.16478	5.39295	13.0585	4.75292	7.38572	7.86969	5.29001	12.0448	9.23285	5.03375	6.06125	7.56051	3.37152	33.486	2.40418
5.87633	3.65497	12.4493	4.11008	5.60744	7.03443	9.77192	4.57694	7.76506	4.55783	3.42399	6.089	6.05305	11.6243	7.13761	5.95048	5.18385	5.40272	13.0169	4.77161	7.36525	7.92562	5.2711	11.9424	9.18217	4.98351	6.04583	7.61884	3.37923	33.2644	2.40565
5.88174	3.67441	12.5383	4.10392	5.63063	7.0838	9.67698	4.54115	7.76758	4.57978	3.43489	6.09068	6.04785	11.6157	7.14947	5.93264	5.18045	5.40295	12.9571	4.82296	7.36122	7.95115	5.24655	11.8977	9.09864	4.89406	6.05349	7.61921	3.37966	32.9235	2.40336
5.86815	3.68467	12.5985	4.11978	5.67165	7.12214	9.56394	4.53783	7.77657	4.59513	3.43735	6.07064	6.03984	11.6242	7.15737	5.89461	5.16894	5.40138	12.9037	4.84666	7.34945	7.96914	5.21287	11.8927	8.92307	4.77287	6.0691	7.61683	3.36724	32.6436	2.40448
5.87686	3.73681	12.6677	4.14719	5.75081	7.13866	9.42955	4.50041	7.84009	4.60762	3.40527	6.0634	5.98844	11.6495	7.13518	5.85204	5.13079	5.35263	12.8317	4.86229	7.36934	7.99648	5.14981	11.889	8.74904	4.70318	6.09471	7.68018	3.3681	32.4354	2.41049
5.93138	3.76232	12.742	4.16062	5.83489	7.15054	9.28435	4.4895	7.95817	4.60194	3.35999	6.07426	5.94692	11.7137	7.05185	5.82148	5.07821	5.32627	12.7037	4.86993	7.3764	7.97159	5.09822	11.8549	8.70295	4.62629	6.09932	7.72654	3.37137	32.2821	2.41035
5.97678	3.79221	12.7946	4.17119	5.8672	7.16636	9.21441	4.48682	8.00296	4.60736	3.31696	6.08524	5.91101	11.7724	6.9401	5.80393	5.05697	5.32322	12.6321	4.88867	7.31172	7.95725	5.04206	11.7804	8.67152	4.60695	6.11105	7.77555	3.35076	32.2269	2.40633
6.04076	3.83406	12.8929	4.1752	5.87899	7.20494	9.17838	4.51388	8.00532	4.61769	3.29141	6.06857	5.86068	11.7857	6.86535	5.75319	5.05834	5.29399	12.5443	4.91908	7.26353	7.98324	5.01335	11.7174	8.61495	4.63229	6.13486	7.81525	3.32587	32.0794	2.40269
6.11638	3.84432	12.9424	4.1791	5.87272	7.26441	9.12327	4.51401	8.03357	4.66968	3.26418	6.06647	5.79903	11.8153	6.81969	5.73616	5.06271	5.25416	12.4364	4.94222	7.27539	8.02332	4.99716	11.6741	8.56229	4.70221	6.13648	7.86268	3.3103	31.8328	2.39635
6.20604	3.86863	12.9055	4.16313	5.8931	7.30981	9.0849	4.49148	8.09776	4.72897	3.26013	6.07337	5.71336	11.8454	6.76945	5.71929	5.08705	5.23318	12.3685	4.95117	7.28603	8.08215	4.99564	11.6359	8.56072	4.76338	6.11405	7.91044	3.29997	31.5764	2.3891
6.28473	3.88184	12.8184	4.13402	5.97833	7.31159	9.05396	4.46581	8.18403	4.78941	3.26185	6.10102	5.62656	11.9248	6.7514	5.69	5.10359	5.22972	12.3278	4.96029	7.28411	8.13127	4.99164	11.6203	8.55683	4.76475	6.07811	7.93054	3.29155	31.2472	2.37599
6.30107	3.88596	12.9077	4.10219	6.04754	7.26579	9.01625	4.44077	8.24509	4.86571	3.26808	6.15602	5.5813	12.0543	6.76159	5.63762	5.13276	5.22368	12.3421	4.97047	7.29224	8.16554	4.98543	11.6022	8.53904	4.74142	6.07266	7.93857	3.29837	30.713	2.38266
6.30936	3.90594	13.1401	4.09078	6.05493	7.23486	8.91491	4.43495	8.29054	4.95905	3.27343	6.22004	5.60543	12.1639	6.76552	5.57938	5.14183	5.22689	12.3488	4.97933	7.30691	8.19171	4.9676	11.5395	8.50832	4.72762	6.08579	7.9252	3.29246	30.2504	2.39216
6.32087	3.94689	13.4109	4.10428	6.06982	7.20241	8.74306	4.45122	8.34872	5.03597	3.27641	6.26488	5.64548	12.2228	6.76921	5.55955	5.12483	5.22324	12.3381	4.97441	7.32429	8.24281	4.94641	11.5296	8.45828	4.72131	6.06532	7.87064	3.27697	30.0329	2.42659
6.36204	3.9947	13.5746	4.1194	6.09772	7.20179	8.5895	4.45274	8.37386	5.10178	3.27727	6.30813	5.65202	12.2231	6.79106	5.56909	5.11328	5.20077	12.3297	4.97909	7.37826	8.27307	4.91118	11.5135	8.41725	4.71615	6.06669	7.85965	3.25623	29.8018	2.43233
6.394	4.02213	13.6752	4.12916	6.11757	7.21639	8.48104	4.45417	8.40413	5.19577	3.25573	6.35332	5.65651	12.2167	6.80219	5.64338	5.11156	5.19078	12.3981	4.98914	7.41717	8.28655	4.88568	11.4777	8.4005	4.75113	6.0603	7.91193	3.24087	29.5842	2.43945
6.40714	4.04556	13.8002	4.09548	6.16535	7.23674	8.39778	4.46456	8.46027	5.31917	3.25581	6.37765	5.65274	12.2393	6.78316	5.69404	5.10546	5.20262	12.5011	5.01068	7.45265	8.26182	4.84438	11.4413	8.41609	4.78384	6.06094	7.99669	3.22258	29.3896	2.43995
6.40635	4.04854	13.8867	4.05791	6.20683	7.25168	8.31398	4.46494	8.47353	5.37949	3.25091	6.42476	5.66695	12.2601	6.7478	5.69163	5.09596	5.29302	12.544	5.03782	7.42692	8.28121	4.78055	11.4033	8.47416	4.80666	6.1009	8.09373	3.20043	29.1377	2.427
6.40417	4.06136	13.9965	4.08334	6.2328	7.24521	8.23071	4.48066	8.4646	5.42303	3.23438	6.52324	5.64749	12.2294	6.73508	5.68322	5.08786	5.34472	12.4868	5.02492	7.39522	8.27335	4.75127	11.3824	8.47659	4.78274	6.17403	8.15325	3.18069	28.7584	2.41307
6.40447	4.05507	14.154	4.17174	6.21718	7.22456	8.16717	4.48215	8.46689	5.47679	3.21449	6.63595	5.56254	12.1913	6.73146	5.68944	5.08928	5.31824	12.393	4.99563	7.39662	8.29537	4.74149	11.3403	8.43681	4.73667	6.30599	8.20226	3.17105	28.5509	2.39794
6.40066	4.07277	14.269	4.27482	6.21727	7.17054	8.13573	4.48268	8.43718	5.52188	3.21809	6.7293	5.4902	12.2189	6.69041	5.71538	5.08087	5.29981	12.3947	4.98029	7.37582	8.35643	4.72585	11.2382	8.3732	4.71792	6.42533	8.25225	3.15194	27.8941	2.38264
6.41629	4.08608	14.3405	4.30267	6.21693	7.11366	8.08047	4.49607	8.37564	5.57428	3.21437	6.86358	5.48722	12.2453	6.65748	5.78002	5.07572	5.29352	12.4776	4.98389	7.33298	8.45304	4.69501	11.0779	8.32395	4.72031	6.50053	8.35614	3.1598	26.9065	2.37967
6.43299	4.08678	14.3741	4.31332	6.21021	7.08529	8.02642	4.51236	8.36724	5.66192	3.17999	6.95403	5.51515	12.2177	6.63025	5.82043	5.07678	5.31946	12.5273	4.97408	7.31054	8.58107	4.66631	10.9291	8.3022	4.72628	6.52832	8.45623	3.15577	26.4033	2.37295
6.47804	4.08933	14.4439	4.33166	6.19262	7.08484	7.99432	4.52587	8.38333	5.79357	3.16768	6.98487	5.53463	12.1542	6.63848	5.85799	5.06616	5.36739	12.5482	4.9667	7.31243	8.71025	4.638	10.861	8.33326	4.72095	6.53718	8.49868	3.16432	26.1766	2.38284
6.52719	4.07058	14.552	4.35806	6.17027	7.12465	7.98458	4.52853	8.38905	5.97116	3.16148	7.0148	5.50862	12.1307	6.65406	5.88269	5.04788	5.42209	12.5974	4.94941	7.3107	8.79701	4.61053	10.8307	8.3269	4.76258	6.5879	8.52486	3.15562	25.9902	2.39246
6.60319	4.0811	14.6604	4.3674	6.13465	7.18201	7.98418	4.52039	8.40113	6.15521	3.15043	7.04953	5.48514	12.1748	6.6744	5.93149	5.02532	5.51618	12.599	4.94756	7.30936	8.8613	4.59199	10.8203	8.34997	4.77224	6.62449	8.54281	3.14484	25.7334	2.38208
6.68101	4.0904	14.8277	4.37145	6.1307	7.20927	7.97139	4.50851	8.39284	6.29362	3.1464	7.12824	5.48062	12.2697	6.70866	5.98903	5.01997	5.558	12.5801	4.9535	7.3067	8.90485	4.56345	10.8086	8.36405	4.78056	6.64264	8.54908	3.11402	25.4364	2.37646
6.73195	4.11154	14.9847	4.36366	6.17427	7.2035	7.95519	4.51658	8.38599	6.41678	3.14724	7.27097	5.48069	12.3266	6.74437	6.0533	5.02487	5.57478	12.5834	4.96291	7.27289	8.92193	4.54626	10.78	8.36337	4.81234	6.62406	8.56888	3.06936	25.2402	2.3677
6.74139	4.1316	15.0689	4.37906	6.1952	7.18687	7.89924	4.55062	8.34382	6.49432	3.14817	7.47229	5.47645	12.4075	6.75181	6.10807	5.02325	5.62106	12.5717	4.97827	7.23234	8.95133	4.5239	10.697	8.3649	4.81668	6.64444	8.56797	3.02027	25.0406	2.34681
6.77147	4.14343	15.0832	4.40784	6.2194	7.1788	7.82848	4.58146	8.32274	6.55401	3.14874	7.63919	5.45543	12.4837	6.76801	6.14883	5.01203	5.65655	12.5625	5.02717	7.18026	8.9714	4.51346	10.6191	8.38806	4.8257	6.69001	8.59952	3.00147	24.8252	2.34485
6.78788	4.16474	15.0708	4.45627	6.26127	7.1715	7.81822	4.59678	8.34158	6.61935	3.1334	7.79413	5.47375	12.5382	6.7784	6.16905	5.00961	5.66121	12.5691	5.07576	7.14748	9.00734	4.53469	10.5492	8.39962	4.77108	6.71963	8.66595	2.99363	24.5517	2.34761
6.81157	4.17412	15.0704	4.44659	6.28503	7.18499	7.82443	4.60533	8.38076	6.70694	3.12657	7.95383	5.49247	12.542	6.77171	6.21212	5.02319	5.68617	12.6111	5.11097	7.15015	9.05077	4.5831	10.4788	8.42187	4.71984	6.72021	8.69501	2.98064	24.2992	2.34648
6.81046	4.16784	15.1444	4.43471	6.29042	7.21064	7.8016	4.60876	8.44085	6.76481	3.11776	8.08669	5.46106	12.5337	6.76372	6.25414	5.03534	5.7114	12.6126	5.12856	7.12354	9.06399	4.62161	10.3916	8.43951	4.69526	6.70394	8.70373	2.96794	23.9193	2.3378
6.79643	4.15927	15.2934	4.44725	6.29232	7.22679	7.76385	4.60328	8.44164	6.80283	3.09882	8.16125	5.42853	12.561	6.73577	6.26364	5.05647	5.74722	12.5628	5.14087	7.10417	9.08855	4.65735	10.3277	8.47978	4.69157	6.70334	8.69555	2.95515	23.6407	2.33668
6.79712	4.16971	15.4764	4.46126	6.3394	7.24495	7.73944	4.57192	8.43088	6.84462	3.08713	8.20224	5.40935	12.597	6.70909	6.26101	5.06168	5.77676	12.4986	5.15831	7.09245	9.09785	4.68141	10.2555	8.50585	4.68031	6.71394	8.65903	2.94669	23.4646	2.33708
6.80004	4.16471	15.6104	4.44782	6.37903	7.31296	7.67585	4.5709	8.384	6.89989	3.08576	8.23	5.39306	12.6505	6.68385	6.26499	5.06717	5.82291	12.457	5.16054	7.03738	9.09395	4.68381	10.2114	8.52749	4.64788	6.72925	8.66458	2.95094	23.3712	2.33962
6.79447	4.15576	15.7084	4.45265	6.37889	7.352	7.59565	4.54656	8.40765	6.95671	3.08193	8.28427	5.46021	12.7099	6.64442	6.23717	5.06255	5.94019	12.4427	5.18	7.02407	9.08394	4.6921	10.1435	8.5209	4.62176	6.75774	8.67903	2.95901	23.195	2.34087
6.78826	4.15906	15.7563	4.45362	6.36628	7.38039	7.49288	4.58639	8.44734	7.0291	3.05005	8.32931	5.47395	12.7569	6.63603	6.20186	5.04695	6.16896	12.4657	5.18385	7.04542	9.08843	4.72652	10.0168	8.54235	4.61013	6.79124	8.68037	2.9194	22.9796	2.33308
6.76157	4.15032	15.7425	4.46082	6.32627	7.41569	7.36451	4.59273	8.5244	7.06489	3.02836	8.36364	5.40577	12.7587	6.62773	6.19051	5.05472	6.29355	12.4993	5.19462	7.06236	9.08584	4.78768	9.89183	8.55758	4.64384	6.83628	8.69848	2.88235	22.6295	2.32601
6.75365	4.16013	15.7452	4.47733	6.30483	7.43569	7.28065	4.60184	8.58036	7.10036	3.02331	8.3836	5.36683	12.7558	6.62078	6.20163	5.0649	6.30456	12.4841	5.23156	7.04205	9.09273	4.85222	9.84296	8.59109	4.67044	6.85286	8.67714	2.84952	22.3662	2.31509
6.7313	4.15619	15.8016	4.5459	6.29223	7.44333	7.23046	4.65465	8.58638	7.14785	3.02546	8.42649	5.38174	12.7937	6.62861	6.22085	5.06849	6.32047	12.4328	5.25097	6.99956	9.07955	4.88832	9.85189	8.61132	4.69306	6.8641	8.67175	2.84182	22.5044	2.31455
6.69814	4.16758	15.8811	4.60023	6.26876	7.46937	7.19172	4.71608	8.51567	7.20184	3.04305	8.47316	5.38298	12.8463	6.6135	6.23491	5.05726	6.34533	12.3286	5.25347	6.95314	9.06073	4.92799	9.87555	8.65364	4.70384	6.8774	8.69502	2.85602	22.8323	2.31141
6.67024	4.18716	15.981	4.60753	6.27287	7.50307	7.08535	4.76202	8.51876	7.2552	3.04913	8.50728	5.33798	12.8573	6.58289	6.25166	5.03717	6.36726	12.1938	5.26168	6.95731	9.00669	4.92687	9.90757	8.67711	4.70107	6.88284	8.70704	2.86824	22.8297	2.31174
6.69138	4.21367	16.0535	4.57459	6.32217	7.5134	6.94656	4.77486	8.50899	7.30539	3.03775	8.54293	5.29841	12.8427	6.51272	6.26638	5.01787	6.39292	12.1027	5.31013	6.97507	8.9794	4.91433	9.91753	8.70213	4.69538	6.90415	8.70538	2.86686	22.9071	2.3192
6.71745	4.23012	16.0975	4.57855	6.38579	7.49324	6.82945	4.78638	8.52025	7.36577	3.04237	8.56842	5.26889	12.8451	6.45217	6.27134	5.03716	6.40478	12.0874	5.35587	7.02098	8.96249	4.89965	9.87939	8.72201	4.69666	6.89606	8.68555	2.86501	23.069	2.31662
6.73789	4.28315	16.0996	4.58269	6.42802	7.42949	6.75641	4.77847	8.53821	7.4044	3.04466	8.59635	5.23672	12.9363	6.38289	6.25609	5.09014	6.47723	12.0775	5.38871	7.03375	8.93965	4.89161	9.77574	8.7131	4.69494	6.88118	8.64037	2.87351	23.0583	2.31533
6.70674	4.31755	16.1386	4.62307	6.4585	7.34902	6.68751	4.78477	8.65887	7.41827	3.03114	8.63153	5.19835	13.0216	6.30213	6.22634	5.1689	6.60922	12.0977	5.37668	7.04311	8.91393	4.87987	9.68764	8.69355	4.69807	6.87295	8.61751	2.86288	22.9623	2.32115
6.6611	4.30989	16.2494	4.6475	6.47901	7.34118	6.56438	4.78135	8.82434	7.42414	3.02041	8.68737	5.17388	13.0889	6.24956	6.19127	5.22664	6.69394	12.1335	5.35091	7.05618	8.87168	4.86662	9.64834	8.69083	4.71149	6.87015	8.60612	2.86054	23.0452	2.32191
6.64181	4.31709	16.4039	4.65922	6.48842	7.31574	6.44284	4.75633	8.99626	7.43008	3.006	8.73183	5.16405	13.089	6.25307	6.16272	5.26099	6.73927	12.1049	5.35092	7.05786	8.81864	4.86274	9.57286	8.69983	4.71351	6.87874	8.58771	2.86684	23.2835	2.31624
6.66357	4.31725	16.5373	4.65069	6.49672	7.21352	6.38752	4.7341	9.07025	7.42664	2.99305	8.81141	5.11816	13.0584	6.25393	6.10108	5.30687	6.74343	12.0333	5.33784	7.05149	8.80296	4.87158	9.43986	8.67969	4.71235	6.86817	8.51319	2.87033	23.3011	2.32692
6.69099	4.30513	16.5928	4.67076	6.52512	7.20889	6.34179	4.73202	9.06248	7.42857	2.96475	8.84001	5.09303	13.088	6.23863	6.0698	5.34365	6.70408	11.9624	5.32099	7.01404	8.79551	4.88897	9.34616	8.64008	4.69743	6.85715	8.47608	2.83826	23.1751	2.33646
6.70566	4.31407	16.5818	4.71721	6.57847	7.19134	6.26498	4.75464	9.00493	7.44764	2.94309	8.83692	5.08528	13.2648	6.19695	6.04287	5.36674	6.65527	11.9283	5.30367	6.95105	8.80398	4.89515	9.30277	8.57497	4.69267	6.80622	8.49229	2.81837	22.9014	2.35527
6.71195	4.31252	16.5853	4.73256	6.6503	7.17498	6.18067	4.76786	8.88546	7.45985	2.9284	8.83741	5.06284	13.3991	6.15354	6.00268	5.3823	6.64335	11.924	5.31397	6.90205	8.80418	4.90674	9.2481	8.52437	4.68517	6.71918	8.52162	2.82797	22.7308	2.36416
6.69631	4.32947	16.6106	4.71386	6.75943	7.19037	6.10875	4.76837	8.7646	7.51824	2.94614	8.85353	5.03826	13.4682	6.16083	5.97819	5.39917	6.69188	11.8766	5.42829	6.84283	8.79346	4.91853	9.19239	8.48848	4.6836	6.65145	8.57291	2.82898	22.7737	2.36734
6.65432	4.33775	16.6935	4.71029	6.87103	7.1351	6.0387	4.76321	8.6713	7.61483	2.95262	8.87966	4.98275	13.5222	6.14875	5.94347	5.42579	6.74238	11.8742	5.58184	6.79316	8.77315	4.93048	9.11516	8.46468	4.68245	6.56413	8.56099	2.8243	22.6967	2.3586
6.62297	4.33208	16.7481	4.74822	6.9368	7.08761	5.98887	4.76194	8.62213	7.70922	2.97018	8.92615	4.93518	13.5639	6.1737	5.91308	5.44812	6.77345	11.8799	5.7036	6.76422	8.77427	4.96174	8.96406	8.45203	4.66403	6.50063	8.58163	2.82401	22.6002	2.35093
6.60262	4.35082	16.7528	4.83459	6.95102	7.07469	5.94562	4.75992	8.62515	7.80106	3.0067	8.93434	4.88589	13.6415	6.20834	5.89337	5.47005	6.81959	11.8288	5.75148	6.77218	8.79074	5.00522	8.83754	8.47779	4.63672	6.47353	8.61022	2.82687	22.4121	2.3467
6.5766	4.37465	16.7785	4.84588	6.9494	7.05725	5.92418	4.74584	8.68577	7.86923	3.04436	8.90116	4.85495	13.7222	6.22946	5.88489	5.49892	6.86919	11.775	5.77431	6.77315	8.78752	5.04103	8.71581	8.47727	4.64492	6.43077	8.57961	2.84239	22.3401	2.34646
6.55536	4.39295	16.8298	4.8339	6.95574	6.96908	5.89292	4.7454	8.72645	7.90853	3.05624	8.88823	4.82907	13.7676	6.22927	5.8833	5.51682	6.93185	11.7336	5.7821	6.76864	8.75264	5.05345	8.60848	8.47334	4.66086	6.36585	8.59416	2.85497	22.5034	2.35134
6.54618	4.4056	16.9302	4.82455	6.96776	6.96844	5.85001	4.73059	8.7114	7.91114	3.0556	8.8922	4.78128	13.7899	6.21398	5.87513	5.53992	6.94568	11.6812	5.82868	6.74832	8.72261	5.03522	8.46171	8.48278	4.66517	6.31606	8.61548	2.85319	22.5467	2.34623
6.50659	4.3986	17.0964	4.855	6.96912	6.9257	5.82452	4.72152	8.73976	7.90548	3.06291	8.90533	4.77186	13.8217	6.19634	5.83646	5.57181	6.96182	11.5935	5.89197	6.73941	8.69173	5.01294	8.29802	8.46155	4.65756	6.22535	8.62239	2.85648	22.3632	2.34395
6.44585	4.37237	17.2608	4.88385	6.98051	6.89572	5.76638	4.71477	8.76065	7.89285	3.04311	8.92099	4.76372	13.8701	6.1991	5.80946	5.58555	6.96797	11.5088	5.92049	6.67928	8.67672	5.01443	8.19764	8.38428	4.65101	6.18664	8.58116	2.84632	22.5426	2.349
6.43417	4.34036	17.4333	4.91647	7.02332	6.88851	5.74748	4.69028	8.76301	7.88163	3.03832	8.95012	4.74762	13.9046	6.23818	5.78787	5.5887	6.98922	11.4597	5.90648	6.63505	8.67549	5.03295	8.12541	8.29716	4.62717	6.14649	8.57704	2.84239	22.8452	2.36233
6.46685	4.32268	17.554	4.90262	7.06035	6.90259	5.74059	4.67257	8.73869	7.85346	3.04205	8.98488	4.73297	13.9273	6.24995	5.73311	5.57658	7.01687	11.4084	5.9718	6.62877	8.68071	5.07301	8.03707	8.23958	4.61765	6.11408	8.57356	2.83415	23.1584	2.36334
6.49969	4.32679	17.6091	4.88217	7.05762	6.88842	5.73214	4.66213	8.69566	7.82708	3.04212	8.98372	4.70969	13.9866	6.23793	5.67338	5.59157	7.04855	11.3229	6.01827	6.6331	8.65164	5.07907	7.95556	8.24273	4.61478	6.07356	8.57576	2.8432	23.461	2.36504
6.51244	4.32908	17.5707	4.85783	7.09487	6.85236	5.68157	4.63888	8.70814	7.86735	3.02756	8.97874	4.67195	14.0959	6.22205	5.65038	5.61989	7.05667	11.1947	6.01438	6.6188	8.56139	5.0822	7.90317	8.2086	4.61002	6.03122	8.57651	2.84353	23.8174	2.37681
6.53635	4.31045	17.5395	4.85608	7.12481	6.78102	5.68541	4.60445	8.77168	7.96379	3.02635	8.9599	4.6519	14.2184	6.25258	5.64182	5.62969	7.08024	11.0343	6.02775	6.6354	8.43945	5.10255	7.89068	8.17086	4.61868	5.99616	8.53035	2.84708	24.0317	2.37045
6.53405	4.29817	17.528	4.86248	7.13453	6.70378	5.69971	4.59049	8.81549	8.0988	3.03828	8.94277	4.65029	14.2894	6.30412	5.61694	5.61186	7.07816	10.9059	6.05407	6.66494	8.32896	5.12923	7.85093	8.14062	4.63684	5.97421	8.51017	2.85612	24.2252	2.37273
6.48137	4.27647	17.529	4.86748	7.15159	6.65231	5.71302	4.60445	8.80918	8.22267	3.07814	8.94263	4.63443	14.3232	6.32789	5.57084	5.56988	7.12007	10.8298	6.09938	6.58405	8.29898	5.17376	7.79094	8.13717	4.64832	5.97572	8.46455	2.8812	24.6355	2.37809
6.39054	4.28115	17.6132	4.88131	7.18587	6.70389	5.68409	4.59898	8.80856	8.32044	3.09656	8.96012	4.61088	14.3591	6.3553	5.52189	5.52771	7.12981	10.7893	6.19234	6.51755	8.2849	5.24609	7.74918	8.14198	4.66829	5.94556	8.42587	2.86337	25.053	2.37975
6.33626	4.25034	17.6872	4.89064	7.20377	6.74427	5.65995	4.60226	8.77961	8.40372	3.10637	8.99942	4.56276	14.424	6.40953	5.47706	5.51575	7.14333	10.7163	6.2847	6.50554	8.17629	5.27993	7.73699	8.14799	4.6912	5.90074	8.38493	2.86204	25.2749	2.38233
6.35168	4.21235	17.7236	4.91749	7.22661	6.75599	5.65876	4.6259	8.65655	8.4549	3.10341	9.03724	4.55653	14.4766	6.50394	5.47586	5.57676	7.14987	10.6076	6.35142	6.51188	8.01821	5.29108	7.6889	8.1384	4.70338	5.82699	8.2803	2.86308	25.2673	2.3924
6.4186	4.18131	17.6914	4.93493	7.22686	6.72751	5.63388	4.68063	8.56678	8.47801	3.11916	9.0719	4.57416	14.5556	6.57087	5.48072	5.70909	7.15525	10.537	6.34242	6.57559	7.92141	5.27846	7.64148	8.14221	4.68061	5.78342	8.2244	2.85111	25.3107	2.40915
6.5231	4.16004	17.5908	4.93866	7.24595	6.66031	5.60132	4.71285	8.52408	8.49287	3.11818	9.08838	4.56256	14.6411	6.60075	5.48357	5.85563	7.1656	10.5336	6.36406	6.59267	7.85	5.25585	7.59878	8.15741	4.66262	5.7622	8.20955	2.86455	25.3564	2.41428
6.59996	4.13487	17.4891	4.93094	7.25754	6.60862	5.58457	4.6927	8.46259	8.53147	3.10396	9.08292	4.52874	14.7245	6.62331	5.46201	6.00977	7.18319	10.5675	6.4344	6.5837	7.76447	5.23999	7.56721	8.159	4.65598	5.78152	8.21696	2.88603	25.3906	2.42803
6.64042	4.09954	17.4301	4.97458	7.31931	6.55705	5.54651	4.65909	8.35966	8.5689	3.10111	9.07615	4.5073	14.8174	6.63508	5.42176	6.14505	7.20208	10.5943	6.47875	6.5222	7.64171	5.24148	7.58682	8.13369	4.6394	5.79767	8.2103	2.88496	25.4714	2.43197
6.63305	4.08377	17.3708	5.00014	7.36527	6.54021	5.53368	4.6303	8.25067	8.60406	3.09861	9.09336	4.52308	14.9219	6.60463	5.39497	6.26874	7.19998	10.6066	6.49007	6.51248	7.57575	5.27599	7.64355	8.10868	4.62653	5.78645	8.18221	2.88661	25.8271	2.44257
6.61933	4.05999	17.2847	4.99881	7.38307	6.5022	5.52071	4.61266	8.19355	8.61388	3.09933	9.11707	4.52458	14.9606	6.56869	5.38438	6.35936	7.17932	10.5699	6.4725	6.50056	7.51418	5.32501	7.64271	8.08909	4.63119	5.79541	8.14732	2.88653	26.5041	2.45833
6.65162	4.04716	17.1992	4.9394	7.36871	6.44413	5.52514	4.61709	8.18736	8.64064	3.10849	9.13488	4.50103	14.8921	6.51358	5.36717	6.43344	7.18003	10.5135	6.49161	6.4559	7.46099	5.37045	7.58647	8.13278	4.63912	5.81679	8.12448	2.88256	26.7707	2.469
6.69432	4.03067	17.1534	4.87904	7.37216	6.40856	5.46906	4.62855	8.20531	8.69995	3.10641	9.1143	4.46281	14.8378	6.50864	5.36271	6.49919	7.19424	10.4122	6.57695	6.44705	7.42674	5.39625	7.54104	8.19951	4.62945	5.85697	8.11773	2.90196	26.7534	2.47592
6.72584	4.0225	17.1701	4.83996	7.42181	6.41249	5.40103	4.64056	8.20109	8.71566	3.11787	9.08793	4.45877	14.7959	6.54978	5.37254	6.55588	7.22112	10.3726	6.68967	6.44631	7.37533	5.42621	7.50949	8.26775	4.65932	5.87114	8.13567	2.91856	26.8466	2.49506
6.74391	3.99681	17.2042	4.82773	7.44694	6.45269	5.33167	4.64786	8.20026	8.78897	3.11841	9.06798	4.44778	14.7891	6.58538	5.40707	6.61254	7.24357	10.4574	6.76554	6.48608	7.29335	5.46071	7.48392	8.26225	4.69577	5.87371	8.20149	2.91914	27.0644	2.5131
6.77816	3.98281	17.1934	4.80799	7.45819	6.47008	5.25887	4.67617	8.19695	8.85361	3.12801	9.06665	4.42561	14.8191	6.58	5.45124	6.62812	7.25145	10.502	6.79366	6.51257	7.2002	5.507	7.51476	8.17772	4.6932	5.84911	8.18218	2.92692	27.3356	2.51716
6.80876	3.97334	17.1676	4.7618	7.5519	6.50974	5.19652	4.69376	8.213	8.89373	3.13659	9.06079	4.39368	14.8289	6.56945	5.47795	6.65305	7.25414	10.4751	6.81791	6.51185	7.06606	5.56124	7.53254	8.04944	4.64811	5.75213	8.15153	2.92684	27.5974	2.51009
6.82406	3.96318	17.1531	4.73264	7.64889	6.54074	5.16343	4.71103	8.27893	8.93603	3.14545	9.05553	4.35446	14.8678	6.56009	5.47613	6.69038	7.25221	10.4157	6.81068	6.47235	6.92295	5.58487	7.51432	7.99495	4.64405	5.65031	8.12402	2.92345	27.8121	2.51947
6.80301	3.94696	17.1462	4.7215	7.66893	6.53377	5.13584	4.73387	8.30621	8.92821	3.15995	9.02853	4.34733	14.8656	6.5557	5.46605	6.73056	7.25141	10.3299	6.81722	6.44865	6.76117	5.61505	7.46908	7.97186	4.66313	5.59666	8.09803	2.95102	27.8701	2.52634
6.77785	3.92434	17.0355	4.72575	7.69589	6.51283	5.09698	4.75676	8.42702	8.88716	3.15763	9.00327	4.34611	14.843	6.58186	5.42216	6.77904	7.25232	10.3074	6.82163	6.46709	6.62436	5.62944	7.41876	7.9715	4.66079	5.53989	8.07357	2.95939	27.8306	2.51829
6.73716	3.91418	16.7397	4.72652	7.7583	6.47757	5.07648	4.79958	8.64728	8.86381	3.14626	8.96704	4.33944	14.7908	6.59387	5.39301	6.85751	7.22302	10.3015	6.83437	6.49705	6.51249	5.63883	7.38798	7.97625	4.655	5.48746	8.05803	2.96829	27.762	2.52192
6.70034	3.89942	16.4224	4.71056	7.93495	6.46732	5.01259	4.82145	8.85937	8.86306	3.14791	8.92597	4.34621	14.7604	6.62717	5.37222	6.90943	7.19729	10.3013	6.85972	6.53471	6.44524	5.65241	7.37152	7.97999	4.65237	5.46736	8.07814	2.99266	27.6846	2.51975
6.69863	3.87945	16.2055	4.65757	8.1771	6.45673	4.94085	4.85208	9.05987	8.86047	3.15422	8.88994	4.40886	14.7589	6.64954	5.33112	6.95071	7.14531	10.2448	6.87542	6.57493	6.42978	5.661	7.36775	7.92568	4.62307	5.47022	8.06237	3.01516	27.6744	2.54112
6.69283	3.87093	16.1137	4.58229	8.28834	6.42988	4.84479	4.88583	9.20502	8.81973	3.14949	8.83356	4.39639	14.6928	6.66027	5.26923	7.00359	7.1008	10.081	6.86536	6.57478	6.44	5.67727	7.35706	7.88299	4.6038	5.49022	7.99603	3.04285	27.6772	2.55233
6.68016	3.8576	16.0883	4.55668	8.30204	6.41956	4.77719	4.91457	9.31922	8.79251	3.18132	8.75063	4.39086	14.5951	6.65129	5.19775	7.03966	7.04339	9.86719	6.84352	6.58536	6.41005	5.69589	7.34956	7.83677	4.58796	5.49093	7.96819	3.03423	27.5914	2.56003
6.70125	3.84586	16.0767	4.57028	8.39179	6.4013	4.76851	4.9295	9.47749	8.80019	3.20054	8.66882	4.36654	14.5557	6.63144	5.16207	7.07448	6.99441	9.72673	6.83644	6.61119	6.34311	5.68921	7.36422	7.80248	4.57893	5.43339	8.00908	3.03429	27.502	2.569
6.7308	3.83253	16.0289	4.58131	8.60188	6.37761	4.76229	4.93359	9.68714	8.84682	3.22183	8.56987	4.37597	14.5232	6.59234	5.1343	7.09635	6.95489	9.66178	6.82354	6.6247	6.2618	5.68222	7.3326	7.78667	4.56803	5.37984	8.0034	3.0414	27.4575	2.57935
6.75208	3.83391	15.9154	4.60858	8.69805	6.34954	4.76925	4.93965	9.82189	8.96873	3.23965	8.48059	4.42202	14.4738	6.57291	5.09026	7.11261	6.92879	9.62701	6.81155	6.62924	6.16902	5.6728	7.27246	7.77245	4.56392	5.36551	7.96792	3.03533	27.5579	2.58448
6.76763	3.83579	15.7615	4.61373	8.73531	6.37081	4.79	4.93993	9.85062	9.16112	3.26104	8.43456	4.42435	14.3784	6.5966	5.03892	7.12246	6.88318	9.64531	6.79232	6.6699	6.05624	5.65113	7.22651	7.75636	4.56108	5.35037	7.92213	3.03706	27.7198	2.58094
6.79473	3.81331	15.5962	4.57431	8.83583	6.36446	4.81001	4.94854	9.89817	9.38704	3.27537	8.33676	4.3498	14.2678	6.59232	5.00674	7.13233	6.84127	9.64315	6.81362	6.68241	5.91058	5.64245	7.24524	7.80699	4.54414	5.30107	7.89441	3.03388	27.8824	2.57986
6.81764	3.79792	15.4419	4.48131	8.93888	6.34531	4.82315	4.95417	9.95654	9.5613	3.29121	8.23206	4.30481	14.1991	6.58614	4.97633	7.15557	6.79075	9.62594	6.82137	6.68157	5.78469	5.63601	7.26684	7.77397	4.54551	5.24539	7.86816	3.05825	27.9419	2.58288
6.79399	3.7871	15.3034	4.39237	9.11939	6.34711	4.83344	4.94915	10.0475	9.64354	3.29891	8.09067	4.29451	14.1433	6.58633	4.93106	7.16795	6.73025	9.58323	6.86282	6.66616	5.66667	5.62368	7.28769	7.77874	4.54964	5.24446	7.88014	3.07402	27.8946	2.57434
6.76896	3.77249	15.2671	4.33592	9.30531	6.37178	4.84812	4.93787	10.1498	9.67018	3.28147	7.92909	4.27937	14.1471	6.59256	4.89073	7.16874	6.68357	9.567	6.90418	6.66637	5.56386	5.61944	7.30593	7.81417	4.53756	5.30182	7.88025	3.08048	27.8884	2.58047
6.71161	3.76143	15.2335	4.32836	9.39844	6.37866	4.8511	4.93295	10.3412	9.6935	3.26799	7.7096	4.28462	14.1446	6.59579	4.85717	7.18763	6.6607	9.55996	6.94578	6.69127	5.48538	5.63272	7.31539	7.84291	4.53921	5.30714	7.84362	3.0886	27.8493	2.57122
6.64226	3.76935	15.2019	4.33315	9.49589	6.35328	4.82957	4.93691	10.6342	9.62721	3.25926	7.49929	4.29523	14.1501	6.61401	4.82186	7.19746	6.61979	9.47864	7.0143	6.66689	5.48112	5.64245	7.32183	7.87206	4.50826	5.2702	7.77545	3.08101	27.8184	2.56536
6.63462	3.76041	15.0893	4.34851	9.57776	6.32696	4.81617	4.97496	10.8521	9.56332	3.25151	7.30671	4.29447	14.132	6.6347	4.81987	7.22028	6.58703	9.42194	7.06424	6.6417	5.55102	5.64992	7.34156	7.86977	4.47913	5.23606	7.73345	3.08397	27.7989	2.57104
6.62631	3.76952	14.975	4.34514	9.62073	6.27728	4.8148	4.99569	11.0564	9.54516	3.24796	7.157	4.30483	14.0507	6.64314	4.8101	7.24375	6.55291	9.37147	7.1351	6.64481	5.63501	5.64569	7.38411	7.83862	4.4738	5.21559	7.66792	3.10046	27.7959	2.58035
6.6162	3.7642	14.8703	4.32323	9.61217	6.21915	4.7936	5.01666	11.2382	9.50785	3.2573	7.04054	4.31996	13.966	6.6607	4.78196	7.26908	6.53732	9.34004	7.23167	6.64172	5.69582	5.63595	7.38909	7.82241	4.45221	5.21194	7.58671	3.11505	27.796	2.58951
6.62316	3.77949	14.78	4.3005	9.6098	6.16419	4.78756	5.00778	11.3326	9.47525	3.25295	6.93572	4.37058	13.9028	6.66469	4.75534	7.28102	6.50527	9.33498	7.31179	6.65888	5.69399	5.61089	7.40762	7.86579	4.40636	5.20532	7.49	3.11626	27.8144	2.58353
6.64364	3.80308	14.6719	4.30108	9.63892	6.13338	4.78668	5.01932	11.3474	9.4723	3.27256	6.83802	4.34507	13.8676	6.66311	4.75439	7.27548	6.4396	9.34948	7.4366	6.66718	5.67482	5.60388	7.43316	7.89837	4.36335	5.22505	7.42533	3.11431	27.7306	2.56411
6.65888	3.77758	14.5766	4.32803	9.70101	6.15123	4.78332	5.00198	11.3331	9.46776	3.30131	6.76473	4.30147	13.8812	6.62381	4.76363	7.26482	6.28509	9.34146	7.52393	6.65629	5.6162	5.61206	7.4605	7.97327	4.31497	5.26858	7.3816	3.11122	27.5218	2.55746
6.68818	3.74187	14.4983	4.31002	9.77457	6.14412	4.77017	5.00533	11.3569	9.50163	3.3485	6.66659	4.29322	13.9568	6.58295	4.73126	7.25428	6.15739	9.30026	7.52307	6.66162	5.58676	5.63358	7.46951	8.06777	4.28037	5.26978	7.31684	3.10487	27.4109	2.55897
6.72695	3.7276	14.3982	4.27918	9.8434	6.15087	4.74113	5.00184	11.3702	9.54122	3.38121	6.60168	4.2726	13.9691	6.57583	4.65255	7.24727	6.10867	9.27152	7.53698	6.67566	5.57972	5.65463	7.47011	8.09675	4.2692	5.27115	7.27337	3.1201	27.3277	2.56422
6.73064	3.7084	14.2738	4.30124	9.91921	6.12734	4.73557	4.95013	11.4293	9.5886	3.39822	6.55467	4.29892	13.8823	6.56953	4.55563	7.24155	6.06793	9.21807	7.59805	6.67971	5.60314	5.63854	7.46127	8.08527	4.26842	5.30465	7.26549	3.12402	27.1105	2.58183
6.75746	3.68041	14.1871	4.34755	10.0201	6.08497	4.73036	4.87443	11.5001	9.59294	3.4027	6.53976	4.29419	13.7761	6.55427	4.4635	7.25183	6.00226	9.15	7.67464	6.66776	5.61463	5.60193	7.46875	8.09754	4.25416	5.32222	7.26134	3.12904	27.0009	2.59397
6.80508	3.68121	14.1376	4.40383	10.1335	6.02525	4.73189	4.82738	11.5919	9.58411	3.41501	6.54936	4.29547	13.7	6.54258	4.41244	7.25784	5.96407	9.13963	7.78258	6.65146	5.6561	5.53827	7.47497	8.08944	4.24287	5.34352	7.21615	3.11587	26.8636	2.59296
6.84684	3.67883	14.1625	4.3966	10.2188	5.99182	4.74224	4.80052	11.6755	9.60921	3.42125	6.5621	4.32375	13.6367	6.55328	4.40531	7.28819	5.92102	9.16339	7.8681	6.64732	5.67425	5.47987	7.44391	8.08766	4.22591	5.33055	7.12558	3.11779	26.6154	2.59698
6.91238	3.6803	14.1325	4.42217	10.2036	5.9662	4.74127	4.78841	11.7208	9.60127	3.43604	6.52541	4.34894	13.576	6.53406	4.41825	7.32016	5.88466	9.19682	7.91949	6.6321	5.67764	5.45035	7.4037	8.11514	4.19795	5.33901	6.99707	3.1155	26.201	2.60358
6.96217	3.67838	14.0725	4.42556	10.1797	5.94605	4.75833	4.80136	11.7332	9.59575	3.4404	6.43207	4.38083	13.4675	6.51478	4.44694	7.36872	5.81045	9.23101	7.95091	6.60603	5.68909	5.42232	7.39851	8.13015	4.1975	5.35041	6.94637	3.11821	25.8422	2.60247
6.97351	3.68225	13.9905	4.40574	10.1651	5.9308	4.75474	4.82992	11.7878	9.54486	3.42665	6.33592	4.39467	13.3793	6.49482	4.50151	7.41145	5.67572	9.2406	7.96328	6.59641	5.7162	5.41112	7.3784	8.16782	4.19397	5.36503	6.86705	3.1151	25.7758	2.60207
6.96211	3.65677	13.8995	4.37868	10.1597	5.95947	4.75373	4.85913	11.8827	9.52211	3.42134	6.22544	4.40916	13.2969	6.476	4.55833	7.43557	5.57621	9.15855	7.94304	6.589	5.73199	5.43378	7.32378	8.21498	4.18487	5.35843	6.81864	3.10719	25.6939	2.61869
6.95076	3.62848	13.7964	4.29491	10.1641	5.95585	4.7332	4.86401	11.9651	9.51285	3.41326	6.12389	4.42381	13.241	6.44754	4.60583	7.42448	5.50063	9.08301	7.92001	6.55025	5.70969	5.44707	7.25755	8.24563	4.17905	5.34158	6.74955	3.0997	25.417	2.63633
6.99779	3.58097	13.7237	4.13941	10.172	5.93906	4.7166	4.85571	11.9985	9.49221	3.39596	5.97504	4.44212	13.1519	6.39768	4.61699	7.3912	5.45218	9.06792	7.90945	6.54164	5.66445	5.46575	7.27897	8.32528	4.15683	5.32127	6.65504	3.08625	25.236	2.63776
7.04734	3.53123	13.6607	4.05938	10.1897	5.87878	4.70608	4.84655	12.0179	9.46925	3.39011	5.85961	4.43595	12.9685	6.39083	4.61733	7.35027	5.40412	9.11899	7.92333	6.56174	5.63873	5.49559	7.31154	8.36929	4.15285	5.33845	6.64175	3.10395	25.1584	2.64049
7.05896	3.50126	13.5078	4.02895	10.2165	5.79941	4.6827	4.82399	12.0127	9.441	3.39376	5.84661	4.43488	12.6377	6.39223	4.62066	7.3136	5.35027	9.1592	7.951	6.56643	5.60353	5.52617	7.34203	8.41373	4.1338	5.35279	6.56244	3.11063	25.2674	2.65609
7.04512	3.47832	13.3259	3.96355	10.2192	5.76719	4.67202	4.79884	11.9872	9.4229	3.39099	5.83863	4.42874	12.38	6.39847	4.61779	7.28677	5.27553	9.17602	7.98121	6.53866	5.63263	5.50756	7.36157	8.36457	4.11186	5.36412	6.51861	3.11186	25.3687	2.65763
7.05175	3.45887	13.1629	3.93986	10.1919	5.78113	4.65585	4.7938	11.9682	9.38631	3.40148	5.81255	4.4464	12.2729	6.39212	4.59543	7.24402	5.149	9.2125	8.02905	6.52749	5.65045	5.49613	7.37758	8.28687	4.0876	5.3815	6.51026	3.11172	25.4434	2.64599
7.08753	3.45158	13.0947	3.94884	10.1447	5.86107	4.65304	4.82859	11.9612	9.37036	3.41755	5.78057	4.47425	12.1576	6.3722	4.57755	7.19696	5.06252	9.23027	8.09002	6.50009	5.68422	5.49504	7.44928	8.22977	4.07199	5.38765	6.47528	3.1236	25.4486	2.64456
7.11695	3.46094	13.1501	3.93482	10.1261	5.94185	4.66622	4.86173	11.9599	9.35579	3.41268	5.70555	4.50889	12.0464	6.35477	4.58702	7.14695	5.00012	9.26509	8.13589	6.48751	5.70775	5.50024	7.51701	8.19527	4.05707	5.38713	6.45798	3.11818	25.1537	2.63632
7.15317	3.44636	13.1957	3.91515	10.1585	5.96041	4.69949	4.89482	11.9853	9.34893	3.38801	5.65451	4.52037	11.9503	6.34995	4.58418	7.13805	4.97134	9.33576	8.15452	6.47924	5.73011	5.53722	7.52869	8.12626	4.04658	5.37329	6.41522	3.1201	25.0922	2.61369
7.21377	3.4028	13.1967	3.89126	10.1901	5.96812	4.69032	4.93815	12.0195	9.35869	3.38121	5.61995	4.5497	11.9171	6.37314	4.59934	7.14278	4.91978	9.41565	8.18357	6.50511	5.74452	5.56887	7.53148	8.07365	4.04431	5.36488	6.37043	3.13946	25.0166	2.59032
7.30762	3.37695	13.1136	3.85556	10.2143	5.97981	4.66869	4.98258	12.0317	9.35036	3.36578	5.61694	4.59947	11.8818	6.35754	4.60987	7.14934	4.78601	9.45151	8.14163	6.50804	5.75035	5.57405	7.51538	8.10339	4.02403	5.36383	6.35084	3.12671	24.594	2.57015
7.37873	3.36626	12.9241	3.84802	10.2255	5.97934	4.66179	5.01749	12.0305	9.36773	3.36051	5.5851	4.64759	11.8379	6.33783	4.59434	7.15062	4.69335	9.42263	8.08028	6.5341	5.74202	5.55483	7.5005	8.0902	4.00645	5.37278	6.337	3.09985	24.2733	2.56229
7.44665	3.3411	12.7554	3.86078	10.2284	6.00157	4.68107	5.0709	12.0192	9.38487	3.32669	5.54423	4.69077	11.7583	6.30039	4.59538	7.14223	4.60755	9.44297	8.01655	6.52591	5.73721	5.55846	7.4898	8.07871	4.00339	5.3943	6.31918	3.08975	23.9757	2.55232
7.5471	3.31858	12.5826	3.83438	10.2517	6.01402	4.74212	5.11618	12.0173	9.38532	3.28392	5.51008	4.72395	11.6202	6.26344	4.58856	7.1198	4.53281	9.51894	7.97433	6.52435	5.72336	5.55242	7.46801	8.12609	3.99248	5.41983	6.29576	3.07983	23.6445	2.54157
7.61558	3.29382	12.4499	3.79095	10.2756	6.0288	4.75812	5.17238	11.9847	9.34515	3.26792	5.46608	4.74695	11.4655	6.23053	4.58708	7.09999	4.48485	9.58878	7.9554	6.50535	5.6752	5.54638	7.4644	8.123	3.95941	5.44449	6.27855	3.08918	23.3956	2.5458
7.61816	3.27279	12.4371	3.76934	10.2982	6.03616	4.72626	5.23116	11.9494	9.29726	3.25288	5.41795	4.80212	11.376	6.21229	4.56054	7.09909	4.40835	9.66487	7.96759	6.51031	5.62346	5.5742	7.47966	8.11116	3.92174	5.4658	6.26378	3.08413	23.1227	2.5514
7.61869	3.25349	12.4082	3.72851	10.3215	6.03011	4.67083	5.31182	11.9486	9.22533	3.24217	5.34466	4.85578	11.3196	6.1628	4.54628	7.0974	4.29588	9.76585	7.94829	6.56579	5.58568	5.60664	7.52377	8.086	3.91336	5.5033	6.26031	3.09831	22.6794	2.54525
7.60624	3.2497	12.3644	3.68897	10.3017	5.98823	4.68079	5.39359	11.9601	9.14057	3.22105	5.29199	4.89952	11.2297	6.10113	4.55244	7.08066	4.21661	9.83006	7.94997	6.60758	5.57282	5.62693	7.55247	8.06012	3.90204	5.5324	6.28455	3.10982	22.2269	2.54617
7.61828	3.22324	12.297	3.64115	10.2603	5.94351	4.72335	5.49358	12.0051	9.03018	3.22314	5.24884	4.92653	11.0905	6.08436	4.5761	7.06083	4.14397	9.84395	7.93318	6.62615	5.54825	5.62408	7.52747	8.03325	3.88373	5.58651	6.26405	3.11891	21.9687	2.5511
7.63313	3.19661	12.1105	3.57422	10.2558	5.9196	4.72666	5.55531	12.0275	8.96187	3.21694	5.24243	4.93884	10.9466	6.07047	4.58838	7.02743	4.13772	9.84684	7.88548	6.61236	5.53921	5.59268	7.51715	7.98181	3.8487	5.63325	6.20587	3.13753	21.8174	2.56083
7.66994	3.17604	11.8741	3.50922	10.2996	5.89851	4.74039	5.5743	12.0295	8.91689	3.21076	5.22596	4.94774	10.8427	6.06814	4.59943	6.99364	4.13928	9.87789	7.82055	6.61008	5.54475	5.59457	7.55513	7.96428	3.81466	5.72065	6.21459	3.14603	21.7431	2.57791
7.69319	3.15734	11.6806	3.47716	10.3735	5.8546	4.78349	5.59025	12.0254	8.86234	3.20624	5.21557	4.95244	10.7346	6.04828	4.60212	6.9637	4.10063	9.96913	7.81754	6.60348	5.54587	5.60523	7.56447	7.9476	3.81188	5.83563	6.22527	3.14748	21.5638	2.59516
7.71273	3.11594	11.5663	3.46726	10.4334	5.87151	4.82264	5.60711	12.0372	8.80879	3.20178	5.19548	4.95105	10.6664	6.04406	4.58874	6.96405	4.06314	10.0918	7.79769	6.54332	5.55878	5.60675	7.53466	7.92512	3.82286	5.92629	6.20904	3.1564	21.4725	2.60234
7.71165	3.12582	11.4163	3.46025	10.4656	5.92638	4.84407	5.62152	12.0403	8.7682	3.19076	5.15703	4.96957	10.5721	6.04462	4.57067	6.96384	4.03989	10.2036	7.75527	6.51527	5.56384	5.58923	7.49372	7.918	3.81712	5.98983	6.16745	3.1794	21.2517	2.60911
7.70343	3.1274	11.2418	3.43317	10.4927	5.96883	4.87394	5.62239	12.069	8.74944	3.16911	5.1288	4.98272	10.4799	6.06443	4.55997	6.93256	4.01993	10.2536	7.69534	6.47922	5.57816	5.52901	7.47448	7.89566	3.80995	6.03124	6.1735	3.19397	21.0978	2.63526
7.69781	3.12647	11.0709	3.42996	10.485	5.97375	4.88235	5.60506	12.1168	8.73147	3.16434	5.07003	4.98408	10.4372	6.05409	4.53478	6.89063	3.98936	10.2638	7.57757	6.43676	5.56826	5.48263	7.497	7.85628	3.80087	6.04962	6.13733	3.22809	20.9735	2.67159
7.70655	3.11926	10.8873	3.43407	10.4578	5.9558	4.89835	5.60503	12.1391	8.70936	3.1655	5.04578	4.98885	10.3684	6.01111	4.51322	6.84528	3.97207	10.2637	7.45876	6.4194	5.57713	5.44139	7.50249	7.82805	3.76804	6.07346	6.14573	3.22788	20.8039	2.70345
7.75445	3.10595	10.7661	3.41683	10.429	5.96503	4.90712	5.59757	12.1338	8.68035	3.18275	5.01548	4.98161	10.244	5.99512	4.4932	6.77869	3.93857	10.3343	7.39688	6.39277	5.58787	5.40701	7.46184	7.96513	3.74485	6.1145	6.22392	3.23863	20.6667	2.72314
7.83665	3.09964	10.6891	3.39298	10.4381	5.92069	4.94801	5.58709	12.1407	8.63464	3.21631	4.98543	4.96854	10.0806	5.97332	4.47777	6.7325	3.92385	10.4433	7.36615	6.3421	5.60354	5.38681	7.38046	8.01128	3.70502	6.182	6.27695	3.25192	20.5429	2.73804
7.89907	3.09793	10.6503	3.39914	10.4662	5.89143	4.96751	5.57528	12.1309	8.564	3.25632	4.90922	4.95087	9.87406	5.90644	4.47255	6.71545	3.91737	10.4699	7.33779	6.28314	5.60664	5.38034	7.33376	8.07558	3.66785	6.238	6.32634	3.26083	20.5061	2.73692
7.91108	3.0876	10.6063	3.4068	10.4905	5.86673	4.94778	5.57248	12.116	8.40328	3.30227	4.81977	4.9547	9.67143	5.81666	4.48761	6.69578	3.91731	10.4121	7.29974	6.26827	5.57357	5.37369	7.36175	8.11194	3.62892	6.26922	6.31548	3.29263	20.2361	2.74412
7.92562	3.06797	10.5124	3.40022	10.4554	5.90456	4.92981	5.5792	12.1168	8.22492	3.31979	4.74961	4.97359	9.50936	5.74885	4.48569	6.68684	3.89493	10.4108	7.23185	6.23411	5.51722	5.38325	7.42787	8.09041	3.61126	6.29264	6.32172	3.31119	19.9159	2.73723
7.91739	3.06257	10.371	3.38373	10.3996	5.92029	4.92336	5.60709	12.129	8.10638	3.30722	4.71813	4.97263	9.35941	5.70863	4.48532	6.68386	3.858	10.4427	7.20689	6.20409	5.44963	5.36828	7.47071	8.01498	3.59311	6.29585	6.31726	3.3282	19.5756	2.73683
7.9127	3.05175	10.2444	3.37544	10.4069	5.90495	4.98539	5.60438	12.1337	7.99381	3.29782	4.74983	4.92204	9.22796	5.68736	4.48379	6.63564	3.81311	10.4928	7.18222	6.1865	5.39508	5.32119	7.47315	7.94486	3.59136	6.30702	6.33551	3.3152	19.4065	2.73937
7.87522	3.03948	10.1691	3.36546	10.3956	5.90582	5.0057	5.58563	12.0669	7.91171	3.29518	4.77225	4.88888	9.17421	5.68385	4.47718	6.56003	3.775	10.5592	7.12761	6.17238	5.36847	5.25996	7.44703	7.93107	3.58607	6.33827	6.31916	3.311	19.3621	2.74919
7.85227	3.02393	10.1084	3.35218	10.3204	5.88162	5.02073	5.60668	11.9338	7.82939	3.29925	4.7768	4.91739	9.1402	5.69199	4.45274	6.44306	3.75634	10.6309	7.01443	6.16978	5.35614	5.19672	7.41833	7.92993	3.5747	6.40609	6.29731	3.31802	19.2861	2.75505
7.8409	3.02083	10.0454	3.32206	10.2066	5.85406	5.02067	5.63688	11.8057	7.7428	3.3012	4.76854	4.9378	9.03513	5.70027	4.40006	6.3172	3.7387	10.6569	6.89595	6.16495	5.36136	5.16784	7.40358	7.92374	3.55159	6.46532	6.30655	3.32752	18.8801	2.76931
7.80322	3.01566	9.88867	3.30694	10.077	5.79713	4.97696	5.68235	11.678	7.6666	3.32047	4.75087	4.9776	8.89352	5.68563	4.32625	6.16786	3.71627	10.6048	6.84071	6.12223	5.34151	5.13208	7.38266	7.90727	3.52304	6.49657	6.31775	3.31907	18.5489	2.77248
7.76222	2.99258	9.72474	3.297	9.96971	5.79286	4.92245	5.70173	11.5578	7.60448	3.34042	4.73094	4.96081	8.72057	5.63074	4.27713	6.03622	3.69201	10.5393	6.81817	6.03258	5.33791	5.0899	7.36166	7.89028	3.48235	6.53443	6.34955	3.31035	18.3593	2.76973
7.70941	2.96989	9.60659	3.29052	9.89919	5.82778	4.91447	5.67966	11.4523	7.55291	3.33197	4.72497	4.91926	8.60507	5.55012	4.21923	5.97193	3.67589	10.5077	6.81743	5.96255	5.35236	5.04811	7.32717	7.90782	3.46089	6.56447	6.3461	3.31	18.3564	2.76953
7.68856	2.94672	9.53775	3.35912	9.79123	5.84769	4.91403	5.68354	11.3374	7.52042	3.34699	4.72754	4.93004	8.4883	5.48409	4.15282	5.91107	3.63124	10.4986	6.85473	5.93304	5.35571	5.00166	7.26221	7.90903	3.43819	6.58679	6.32428	3.32275	18.4219	2.77509
7.65183	2.9355	9.50178	3.35807	9.67799	5.80913	4.91315	5.66164	11.1963	7.51659	3.35798	4.70421	4.90114	8.43245	5.43671	4.12476	5.89741	3.63697	10.4814	6.89016	5.95612	5.34545	4.93546	7.19879	7.89302	3.37995	6.59619	6.23705	3.35387	18.4465	2.78605
7.63635	2.93514	9.47811	3.33487	9.60988	5.81134	4.913	5.64919	11.121	7.51401	3.35329	4.68188	4.87078	8.42088	5.42547	4.09523	5.89351	3.63581	10.4485	6.92047	6.00321	5.33953	4.90803	7.16879	7.91351	3.30875	6.61191	6.19762	3.37949	18.5686	2.78477
7.64461	2.94126	9.45932	3.33371	9.60267	5.86043	4.9273	5.64454	11.1053	7.4848	3.351	4.67029	4.86045	8.43699	5.45179	4.04748	5.90354	3.63297	10.417	6.93154	6.0208	5.33066	4.8899	7.14458	8.03117	3.26214	6.62791	6.24444	3.3843	18.6673	2.78575
7.66974	2.92365	9.46004	3.34924	9.58512	5.89733	4.91838	5.67315	10.9628	7.3975	3.35659	4.68091	4.87043	8.41075	5.48239	4.01727	5.89287	3.63321	10.3886	6.95435	6.02978	5.32407	4.88382	7.11485	8.03295	3.22475	6.6691	6.26891	3.38918	18.7343	2.78774
7.68943	2.91463	9.44881	3.46478	9.48775	5.93113	4.89614	5.7204	10.7243	7.28322	3.38371	4.67658	4.86975	8.3515	5.45932	4.01095	5.88183	3.61156	10.3912	6.96662	5.99432	5.34133	4.87102	7.13448	8.09804	3.18887	6.65981	6.22017	3.39519	18.7264	2.78458
7.68241	2.90044	9.41614	3.66462	9.41644	5.92055	4.86194	5.76331	10.5036	7.22047	3.407	4.67209	4.86924	8.24707	5.44722	4.01243	5.83107	3.59106	10.3693	6.96195	5.97956	5.36198	4.85271	7.16671	8.1552	3.1532	6.65431	6.17407	3.39745	18.6271	2.7733
7.65993	2.88172	9.35662	3.81574	9.39661	5.89486	4.84882	5.77325	10.4201	7.181	3.40774	4.61252	4.84488	8.18817	5.45539	4.00038	5.76449	3.58719	10.3428	6.92721	6.00058	5.38605	4.8172	7.19836	8.15385	3.14684	6.63344	6.16803	3.40508	18.5197	2.77385
7.64833	2.84726	9.28001	3.84011	9.3307	5.85975	4.86781	5.76396	10.2791	7.17284	3.41246	4.56787	4.80206	8.16278	5.4374	4.00139	5.6767	3.60575	10.3342	6.90712	5.99105	5.40054	4.8102	7.20984	8.07779	3.13944	6.61503	6.11197	3.41695	18.3997	2.76152
7.63272	2.82266	9.16604	3.79137	9.21943	5.8341	4.89406	5.77342	10.0014	7.13176	3.39685	4.53199	4.78197	8.14546	5.37985	3.99781	5.58182	3.62027	10.2747	6.89811	5.99675	5.3891	4.80849	7.18785	8.06595	3.12199	6.60545	6.06494	3.41796	18.3877	2.75414
7.64728	2.79088	9.0743	3.83028	9.04491	5.8276	4.90738	5.79213	9.75145	7.0416	3.39357	4.50874	4.77159	8.14421	5.33568	3.98926	5.53362	3.62022	10.205	6.85597	6.01856	5.37605	4.81875	7.1891	8.1878	3.08022	6.61655	6.08889	3.42156	18.5088	2.75117
7.66534	2.76181	8.97418	3.88954	8.87235	5.8235	4.89124	5.81707	9.54697	6.93666	3.38977	4.50904	4.78376	8.13982	5.3251	3.98637	5.47437	3.62015	10.1171	6.81386	6.03318	5.34576	4.85755	7.18317	8.20403	3.04303	6.64786	6.09667	3.41284	18.5049	2.75483
7.70576	2.75116	8.90994	3.88637	8.76924	5.84238	4.92459	5.84306	9.29995	6.80253	3.36695	4.51711	4.76602	8.10408	5.382	3.99799	5.41614	3.60621	10.0395	6.74747	6.02324	5.31456	4.87883	7.16663	8.18976	3.01448	6.70095	6.11141	3.41174	18.5677	2.75864
7.74444	2.72676	8.86679	3.81861	8.68159	5.82261	4.95007	5.82864	9.0663	6.64347	3.35047	4.51563	4.74429	8.07602	5.45087	3.99768	5.34929	3.59221	10.0145	6.68625	5.97757	5.34205	4.87763	7.1282	8.2684	2.97799	6.74976	6.1159	3.40517	18.608	2.7562
7.74433	2.72411	8.84559	3.7707	8.68757	5.82054	4.95321	5.83728	8.90494	6.50359	3.33981	4.47318	4.74427	8.03382	5.47746	3.97065	5.30644	3.58471	10.0058	6.60681	5.92529	5.39061	4.87741	7.10294	8.29287	2.94458	6.81268	6.12767	3.4153	18.6017	2.7592
7.73158	2.72847	8.84844	3.731	8.71296	5.81623	4.95878	5.85604	8.80568	6.33064	3.33466	4.42944	4.75618	8.02759	5.48137	3.94611	5.31197	3.57228	9.96592	6.53436	5.88494	5.44551	4.88435	7.10763	8.37165	2.91179	6.87637	6.15344	3.402	18.6273	2.77019
7.76496	2.71105	8.83692	3.68451	8.66468	5.85586	4.99863	5.87471	8.71619	6.13174	3.34695	4.42468	4.75729	8.04581	5.42031	3.92236	5.31377	3.56412	9.90949	6.52014	5.82098	5.46504	4.87198	7.12374	8.46123	2.85375	6.93836	6.18439	3.41378	18.683	2.77799
7.7794	2.68921	8.78759	3.64337	8.55518	5.86541	5.07331	5.88189	8.63601	5.96567	3.34932	4.41661	4.74892	8.01181	5.32702	3.88682	5.30668	3.57933	9.87992	6.46112	5.80296	5.48395	4.85762	7.14769	8.482	2.81294	6.92788	6.1967	3.44516	18.7402	2.79243

## Sheet: Control
ID01	ID02	ID03	ID04	ID05	ID06	ID07	ID08	ID09	ID10	ID11	ID12	ID13	ID14	ID15	ID16	ID17	ID18	ID19	ID20	ID21	ID22	ID23	ID24	ID25	ID26	ID27	ID28	ID29	ID30	ID31
5.50591	2.18538	8.06672	4.47174	5.691	3.58211	5.06573	5.21052	12.7108	7.17328	3.852	4.23646	3.96522	7.79854	5.33645	3.96331	9.49907	3.64523	9.62273	7.25372	7.21728	7.28128	4.54949	7.0959	4.00391	3.00183	4.00195	6.36378	3.16414	24.3492	2.97474
5.46537	2.18538	8.05703	4.47833	5.75313	3.5638	5.12105	5.22402	12.7267	7.18982	3.99427	4.23795	3.94528	7.81931	5.2901	3.9121	9.41436	3.62651	9.50991	7.23162	7.208	7.25923	4.53406	7.13257	3.96829	2.95016	4.0527	6.46627	3.15745	24.5063	3.00343
5.4088	2.19735	8.04351	4.4702	5.77617	3.55526	5.13174	5.23767	12.7482	7.21286	4.08068	4.25896	3.93674	7.89351	5.24154	3.8438	9.32818	3.60512	9.41087	7.24223	7.24599	7.23378	4.51253	7.17324	3.92976	2.9062	4.09244	6.57448	3.17361	24.5509	3.03648
5.35553	2.23287	8.06865	4.47473	5.80747	3.56999	5.1475	5.22018	12.8108	7.20075	4.104	4.28045	3.96445	7.89189	5.16547	3.74206	9.25691	3.58187	9.27217	7.26678	7.28625	7.19491	4.5077	7.19163	3.88412	2.8942	4.11011	6.60161	3.18152	24.8884	3.0929
5.27964	2.27218	8.06282	4.54007	5.75867	3.60322	5.19592	5.20635	12.9263	7.18093	4.13276	4.28248	3.97327	7.84998	5.12804	3.64242	9.17071	3.5898	9.11579	7.32987	7.3075	7.14579	4.50933	7.14901	3.85196	2.88589	4.12234	6.6186	3.17147	25.0392	3.15663
5.22518	2.31276	8.03292	4.65828	5.73397	3.6384	5.21644	5.20886	12.9972	7.14289	4.15374	4.30029	3.94281	7.74062	5.13366	3.58592	9.03619	3.59726	8.95868	7.31409	7.30006	7.09961	4.50983	7.13555	3.832	2.86573	4.16373	6.61902	3.17439	25.0172	3.16864
5.19209	2.36553	7.96489	4.81267	5.74409	3.6804	5.24115	5.20211	13.0098	7.09278	4.17173	4.31218	3.93423	7.65771	5.16605	3.57076	8.90237	3.60073	8.89469	7.21068	7.27842	7.05157	4.48732	7.13532	3.81782	2.85432	4.24781	6.66406	3.1699	25.1318	3.18439
5.19348	2.40871	7.92578	4.97689	5.73516	3.70947	5.24763	5.17075	12.9148	7.07445	4.19057	4.33095	3.92771	7.5823	5.16872	3.5999	8.80917	3.65268	8.84542	7.1062	7.2224	7.04566	4.45246	7.16364	3.77666	2.84176	4.31133	6.6807	3.15253	25.6107	3.20279
5.20283	2.4437	7.95117	5.11401	5.71215	3.75132	5.26142	5.12381	12.7319	7.10249	4.21695	4.32795	3.9086	7.50237	5.16912	3.63938	8.76508	3.71132	8.6686	6.99922	7.18203	7.0463	4.41186	7.18463	3.75507	2.82359	4.37863	6.70966	3.1373	25.9527	3.25143
5.17731	2.45487	7.96105	5.18729	5.71875	3.752	5.28533	5.06798	12.6094	7.11328	4.24029	4.34521	3.86461	7.44337	5.18453	3.66687	8.74365	3.78477	8.46128	6.91294	7.15139	7.05231	4.35887	7.18734	3.74001	2.81683	4.40177	6.71451	3.11907	26.0712	3.28189
5.12655	2.44179	7.95556	5.24642	5.67779	3.79563	5.30467	5.00331	12.5448	7.1175	4.27269	4.38607	3.8677	7.40453	5.17923	3.6929	8.7319	3.84542	8.30225	6.82295	7.19596	7.07882	4.32533	7.19765	3.72641	2.80592	4.40328	6.63996	3.10871	26.147	3.28534
5.10416	2.44168	7.92504	5.27511	5.59903	3.8308	5.35775	4.93554	12.5397	7.07953	4.30011	4.38687	3.87216	7.37302	5.12964	3.75005	8.74846	3.8799	8.2542	6.74234	7.18924	7.10909	4.30482	7.189	3.72451	2.78071	4.44586	6.59612	3.09522	26.4219	3.30611
5.10654	2.45448	7.91963	5.27236	5.5161	3.88458	5.39499	4.87583	12.5557	7.0668	4.31278	4.39013	3.88229	7.36361	5.11708	3.81159	8.78168	3.88222	8.19537	6.69064	7.14627	7.0802	4.27066	7.18556	3.72164	2.75562	4.46437	6.62553	3.09146	26.6768	3.31914
5.10819	2.46548	7.93766	5.22616	5.49064	3.977	5.40257	4.83362	12.5906	7.0301	4.3526	4.40989	3.87274	7.3468	5.11917	3.96579	8.81035	3.85219	8.09385	6.62728	7.11941	7.03118	4.2737	7.15597	3.747	2.7295	4.48073	6.72687	3.08652	26.6378	3.33752
5.10939	2.4885	7.95447	5.19109	5.48082	4.07821	5.40225	4.80628	12.5842	7.04275	4.3407	4.41572	3.86277	7.32791	5.11737	4.10385	8.8029	3.80843	7.99399	6.57083	7.11818	6.9849	4.24995	7.11478	3.76857	2.73135	4.48221	6.80962	3.08943	26.9992	3.33805
5.08168	2.51258	7.98475	5.16085	5.64343	4.15313	5.39464	4.78753	12.5755	6.9771	4.36325	4.43364	3.84617	7.32143	5.10313	4.15112	8.78869	3.77235	7.90572	6.53737	7.13152	6.9507	4.25068	7.09579	3.80269	2.73389	4.53164	6.85864	3.10078	27.5405	3.32318
5.06403	2.5453	8.02339	5.1403	5.82382	4.17897	5.4063	4.75755	12.5557	6.96663	4.40604	4.44512	3.8282	7.32876	5.05555	4.18685	8.77628	3.74269	7.76061	6.5336	7.14641	6.90381	4.2395	7.09097	3.80626	2.7395	4.62467	6.87307	3.0913	27.9228	3.30438
5.03205	2.56092	8.0891	5.14857	5.7972	4.19256	5.40126	4.72876	12.4892	6.96951	4.44419	4.45893	3.82529	7.31784	5.06519	4.21802	8.72991	3.70389	7.59256	6.5013	7.15317	6.85173	4.2384	7.10857	3.8076	2.73409	4.73194	6.8874	3.07905	28.0736	3.31407
5.01017	2.57981	8.17486	5.19506	5.8012	4.2042	5.44873	4.71231	12.4254	7.00097	4.46032	4.44227	3.78897	7.25475	5.04257	4.20809	8.67676	3.70859	7.43045	6.40001	7.14444	6.84506	4.23967	7.12875	3.80283	2.73451	4.83499	7.0107	3.06505	28.2421	3.32748
5.00692	2.59181	8.20706	5.24024	5.80916	4.25659	5.53439	4.70875	12.3437	7.02322	4.46337	4.41844	3.76933	7.17962	5.02581	4.21797	8.6429	3.73636	7.33491	6.32503	7.1403	6.83444	4.23774	7.12118	3.80293	2.73582	4.91923	7.1443	3.05274	28.4994	3.33768
5.00636	2.61512	8.24399	5.27472	5.82018	4.30691	5.58837	4.69741	12.2865	7.07628	4.51156	4.41946	3.76225	7.12577	5.01499	4.24655	8.63496	3.78393	7.30531	6.31683	7.14929	6.82855	4.20859	7.08735	3.78516	2.72945	4.93948	7.23937	3.04059	28.6664	3.38825
5.01211	2.62505	8.25709	5.30745	5.81441	4.35471	5.63014	4.66178	12.2354	7.12941	4.59075	4.41207	3.75808	7.10892	5.00278	4.33332	8.60305	3.83189	7.21389	6.24648	7.13951	6.80628	4.19074	7.15825	3.73841	2.72242	4.94658	7.305	3.03626	28.8532	3.41155
5.0304	2.63201	8.25518	5.32102	5.82008	4.3611	5.67656	4.63975	12.1771	7.15166	4.60775	4.44265	3.76608	7.05928	4.97532	4.39373	8.59421	3.89108	7.09078	6.22418	7.1486	6.72583	4.20342	7.20171	3.70371	2.73074	4.98808	7.38757	3.01687	29.1559	3.43399
5.01407	2.63149	8.25534	5.34792	5.82945	4.38642	5.75682	4.63595	12.1105	7.14899	4.63137	4.47407	3.76483	7.02007	4.9464	4.42541	8.59483	3.95955	6.94606	6.21058	7.14436	6.65706	4.22556	7.25736	3.73382	2.71477	5.01093	7.49312	3.00678	29.3456	3.46776
4.95568	2.6346	8.30278	5.34131	5.84561	4.4528	5.83268	4.63582	12.0038	7.14836	4.6496	4.47126	3.7735	7.00204	4.94259	4.55581	8.57106	4.0292	6.7886	6.17723	7.17526	6.67298	4.21625	7.3268	3.74852	2.71757	5.06065	7.55931	3.00473	29.388	3.50028
4.91363	2.62751	8.34849	5.32678	5.84825	4.49281	5.89523	4.63426	11.7554	7.14799	4.66711	4.46465	3.77096	6.99059	4.95054	4.6488	8.03781	4.07345	6.6471	6.1347	7.20983	6.69657	4.19445	7.37266	3.785	2.76548	5.13549	7.56977	2.98638	29.5283	3.51728
4.88375	2.64325	8.36557	5.32079	5.84147	4.51123	5.93222	4.59326	11.4141	7.14801	4.6902	4.4901	3.78384	6.96438	4.95622	4.68807	7.82356	4.10485	6.57376	6.05047	7.20508	6.72283	4.16122	7.38216	3.81523	2.79824	5.23311	7.59427	2.9784	29.6868	3.52678
4.87544	2.64746	8.3936	5.30639	5.84233	4.52883	5.94339	4.53236	11.0826	7.14529	4.72959	4.54284	3.79977	6.95382	4.96465	4.73272	7.78138	4.14038	6.477	5.95447	7.21677	6.67605	4.12206	7.43183	3.861	2.84446	5.32739	7.60665	2.97669	29.8503	3.55191
4.87774	2.66158	8.41486	5.28766	5.84146	4.56077	5.96708	4.46977	10.8073	7.13444	4.73173	4.58967	3.81614	6.98911	4.95385	4.78303	7.78878	4.18307	6.28745	5.88636	7.18722	6.59352	4.08011	7.4801	3.88512	2.86842	5.38412	7.69772	2.96916	30.843	3.57247
4.88856	2.66854	8.43695	5.29921	5.78757	4.57588	6.02772	4.41418	10.6321	7.12051	4.71951	4.61048	3.81373	7.04756	4.96847	4.8798	7.76682	4.19313	6.07762	5.8057	7.21392	6.54592	4.0607	7.49487	3.9178	2.89491	5.43503	7.74583	2.96179	31.5316	3.58646
4.89324	2.67875	8.40198	5.30747	5.7572	4.60043	6.15815	4.38517	10.5173	7.14995	4.74798	4.61741	3.79737	7.03533	4.97456	4.96291	7.6841	4.20619	5.95597	5.7627	7.21602	6.51849	4.06749	7.46612	3.95306	2.96336	5.52431	7.75223	2.9342	31.5297	3.61259
4.90402	2.67368	8.30771	5.30305	5.74881	4.62471	6.29988	4.34784	10.4212	7.14697	4.76087	4.63786	3.79194	7.00055	4.97957	5.08955	7.55993	4.25864	5.91579	5.74338	7.18484	6.48535	4.06988	7.42708	3.97892	3.06049	5.56532	7.73827	2.91911	31.7835	3.66735
4.93749	2.66505	8.25795	5.30611	5.77071	4.65747	6.4761	4.34998	10.3326	7.17053	4.75998	4.64431	3.79995	6.97281	4.96143	5.15639	7.38839	4.33776	5.86853	5.6936	7.12407	6.42881	4.07757	7.36983	4.005	3.12209	5.59957	7.75654	2.91818	31.9517	3.67653
4.96018	2.66235	8.25524	5.30975	5.77717	4.68095	6.63256	4.34044	10.2763	7.22895	4.79507	4.6587	3.76244	6.9366	4.95002	5.20451	7.22703	4.37862	5.86994	5.6525	7.12031	6.34993	4.08018	7.34777	4.01632	3.1104	5.65421	7.96308	2.88289	32.34	3.71778
4.96557	2.66	8.26232	5.32428	5.77311	4.69091	6.74501	4.31861	10.2472	7.24694	4.8607	4.67875	3.74772	6.89589	4.90871	5.22425	7.07006	4.43178	5.89769	5.63036	7.16754	6.32155	4.08114	7.36644	4.00781	3.11794	5.69226	8.16118	2.86941	32.7559	3.74832
4.96183	2.65721	8.23279	5.34725	5.80261	4.72251	6.82753	4.26323	10.1737	7.27873	4.86136	4.62966	3.74673	6.86557	4.86451	5.2841	6.92428	4.47388	5.88071	5.60713	7.27575	6.3186	4.08689	7.41628	4.02113	3.11649	5.73402	8.21006	2.86244	32.8299	3.77431
4.91519	2.64988	8.18107	5.36909	5.82168	4.75878	6.87008	4.21186	10.0771	7.28366	4.84297	4.56722	3.74076	6.8237	4.83091	5.32844	6.77408	4.51356	5.86166	5.5849	7.30994	6.30786	4.1237	7.45393	4.02166	3.13267	5.7602	8.36056	2.84918	32.7128	3.80452
4.87122	2.64728	8.14608	5.37112	5.82511	4.80684	6.91223	4.18529	9.97734	7.2925	4.78727	4.54759	3.7497	6.74522	4.80308	5.33507	6.62412	4.56273	5.7853	5.55749	7.33324	6.28596	4.13573	7.47699	4.04511	3.1802	5.77375	8.53873	2.84188	32.5155	3.82625
4.83075	2.64684	8.17212	5.37264	5.89619	4.86113	6.98207	4.14524	9.87581	7.30767	4.73219	4.51476	3.72995	6.71631	4.77088	5.36959	6.49101	4.58592	5.71569	5.46066	7.36154	6.25977	4.12823	7.45665	4.12386	3.22515	5.79813	8.68438	2.82169	32.2656	3.84945
4.7956	2.64354	8.30724	5.3562	5.92926	4.88919	7.01461	4.13485	9.82905	7.30787	4.71003	4.51036	3.7184	6.69735	4.7498	5.40228	6.41204	4.60533	5.56464	5.36739	7.39594	6.24176	4.08977	7.45441	4.20726	3.26305	5.79378	8.76734	2.83681	32.363	3.88063
4.78162	2.64374	8.45462	5.33107	5.97798	4.94156	7.08224	4.14139	9.71859	7.3121	4.70333	4.50917	3.73329	6.67999	4.77677	5.46004	6.37462	4.62831	5.47734	5.31012	7.40904	6.22292	4.11661	7.47335	4.27598	3.30933	5.79686	8.80483	2.84002	32.5488	3.92673
4.77552	2.6425	8.54462	5.29869	5.99663	4.98103	7.20086	4.13967	9.57389	7.27269	4.66311	4.51729	3.72969	6.70624	4.8192	5.51434	6.35234	4.6596	5.50755	5.30254	7.43194	6.17149	4.16035	7.48047	4.36176	3.33956	5.79996	8.85969	2.84021	32.8212	3.95088
4.76692	2.64444	8.66817	5.26995	6.04465	4.99798	7.39614	4.13388	9.45029	7.30293	4.64817	4.51544	3.72851	6.7426	4.82243	5.58544	6.3492	4.70142	5.50423	5.25957	7.47475	6.11892	4.17266	7.50963	4.4951	3.37235	5.80619	8.92281	2.84612	33.2432	3.97416
4.75082	2.63855	8.75557	5.2629	6.11875	4.99484	7.59896	4.11356	9.38922	7.33643	4.62437	4.5226	3.71077	6.76893	4.81243	5.63945	6.35453	4.74368	5.33852	5.216	7.5301	6.07954	4.17845	7.54229	4.64197	3.38905	5.82616	8.96142	2.84604	33.7681	4.02636
4.74111	2.64249	8.82059	5.26476	6.17852	4.99121	7.75135	4.09137	9.24042	7.37312	4.57772	4.53351	3.68074	6.77391	4.7888	5.74329	6.33348	4.80569	5.14159	5.16528	7.63252	6.04654	4.1951	7.51642	4.736	3.3986	5.81646	9.06793	2.83903	34.3229	4.05111
4.74852	2.63716	8.91441	5.26162	6.24703	4.99513	7.83324	4.06361	9.02478	7.40628	4.56166	4.53405	3.65038	6.78711	4.7568	5.82732	6.36458	4.89074	5.03199	5.06946	7.74438	6.03199	4.20038	7.49559	4.82223	3.41682	5.77677	9.2196	2.81495	34.445	4.07157
4.72603	2.64984	9.01768	5.26833	6.30028	5.01168	7.83923	4.03523	8.83823	7.41119	4.55738	4.52526	3.62944	6.78809	4.70979	5.86877	6.46649	4.99094	4.98683	5.03157	7.81634	6.0205	4.1887	7.47568	4.87775	3.41768	5.73542	9.35849	2.81497	34.5794	4.10901
4.68414	2.636	9.08962	5.27368	6.36177	5.02056	7.82364	3.99226	8.69507	7.40214	4.53704	4.54723	3.65183	6.79346	4.67857	5.92698	6.54956	5.08356	4.98884	5.03491	7.84199	6.02252	4.18773	7.48842	4.88795	3.40947	5.71006	9.54853	2.83192	34.7088	4.14274
4.64578	2.6244	9.15276	5.2435	6.47317	5.04625	7.81863	3.97724	8.62314	7.41117	4.53476	4.54103	3.66557	6.77751	4.66093	5.95808	6.59595	5.12929	5.01426	5.03771	7.83845	6.02273	4.21378	7.52211	4.89244	3.40896	5.67573	9.71498	2.8355	35.0176	4.20147
4.62543	2.60305	9.20959	5.20131	6.67376	5.06417	7.8433	3.96604	8.60084	7.42862	4.49276	4.51513	3.66544	6.75711	4.64317	5.96753	6.60902	5.15874	4.96412	5.03003	7.84159	5.96549	4.22817	7.52666	4.9205	3.40785	5.68445	9.83049	2.82967	35.6488	4.22769
4.59143	2.60056	9.25518	5.1467	6.79685	5.0737	7.86411	3.95079	8.54565	7.44057	4.49519	4.48763	3.64108	6.72238	4.64588	5.97931	6.60535	5.21319	4.91611	5.00568	7.84021	5.92923	4.25358	7.53238	4.93712	3.4185	5.69113	9.89275	2.82592	36.2064	4.2297
4.55493	2.60448	9.29768	5.07635	6.87474	5.09152	7.90935	3.94645	8.43611	7.44815	4.48407	4.47095	3.62893	6.68323	4.65962	6.00875	6.589	5.25477	4.90916	4.99887	7.85497	5.89467	4.28412	7.53688	4.95608	3.46278	5.67641	9.93368	2.81602	36.4333	4.23732
4.56254	2.59878	9.37038	4.99652	6.99026	5.12951	7.90523	3.92828	8.35548	7.43846	4.45511	4.42967	3.60676	6.68089	4.64627	6.03016	6.55808	5.28483	4.85509	4.98003	7.86102	5.86654	4.30079	7.52564	4.96172	3.4654	5.67022	10.0319	2.80172	36.5122	4.27431
4.56812	2.59655	9.41381	4.92061	7.21912	5.10922	7.93323	3.91576	8.23719	7.39813	4.44399	4.38803	3.59309	6.70223	4.6788	6.05599	6.51307	5.30575	4.80591	4.98519	7.83603	5.84806	4.28629	7.54397	4.99904	3.4832	5.66374	10.0898	2.78868	36.5836	4.31516
4.53509	2.59282	9.3878	4.84718	7.37022	5.08054	7.9739	3.90148	8.10861	7.35825	4.44867	4.35294	3.58338	6.72806	4.74359	6.06194	6.49446	5.32669	4.78204	5.0425	7.80756	5.80908	4.2809	7.57627	5.02326	3.49138	5.64244	10.1477	2.76026	36.4523	4.3176
4.50535	2.59219	9.41702	4.77129	7.46308	5.05167	8.07233	3.89261	7.9161	7.28452	4.40212	4.35229	3.5749	6.74378	4.79844	6.09642	6.48933	5.35047	4.80334	5.08033	7.79462	5.75761	4.27946	7.5977	5.06709	3.49976	5.58762	10.3411	2.72847	36.2828	4.32197
4.49413	2.5852	9.47127	4.72423	7.57878	5.043	8.12863	3.88959	7.83849	7.20253	4.37588	4.34679	3.573	6.77234	4.80587	6.16166	6.4642	5.38375	4.80289	5.13927	7.77724	5.73047	4.253	7.60325	5.11317	3.52692	5.57606	10.4615	2.73896	36.4748	4.32364
4.48994	2.54563	9.52588	4.68625	7.65469	5.05614	8.16585	3.88578	7.80744	7.11292	4.34752	4.34321	3.5757	6.78518	4.81312	6.25108	6.41014	5.40849	4.81204	5.18265	7.77257	5.7188	4.21524	7.623	5.14988	3.54115	5.56254	10.5561	2.73155	36.8579	4.35747
4.50181	2.50756	9.5598	4.65117	7.69594	5.04513	8.17284	3.91729	7.77043	7.00553	4.29304	4.34094	3.5862	6.78608	4.803	6.28272	6.35776	5.44915	4.86811	5.18408	7.77738	5.68907	4.16426	7.60062	5.19632	3.5448	5.53917	10.6107	2.71457	37.0644	4.36932
4.52123	2.4705	9.52796	4.65184	7.76644	5.04648	8.22345	3.92409	7.71148	6.93896	4.25012	4.29796	3.60768	6.7608	4.7814	6.28106	6.33274	5.4785	4.919	5.17541	7.74195	5.6517	4.15154	7.60138	5.23085	3.53049	5.53347	10.7091	2.69467	37.1547	4.38766
4.54066	2.4262	9.48403	4.63089	7.82482	5.08219	8.33965	3.92326	7.64091	6.89117	4.16804	4.2557	3.58745	6.75741	4.79538	6.31534	6.32185	5.52333	4.96062	5.17602	7.71661	5.61189	4.21065	7.61752	5.26301	3.48961	5.54092	10.8229	2.70598	37.1634	4.40301
4.54192	2.387	9.50333	4.60572	7.87961	5.11947	8.42561	3.892	7.55694	6.84909	4.08492	4.24364	3.56293	6.77078	4.80442	6.34699	6.33168	5.56666	5.00156	5.15749	7.69018	5.61149	4.31026	7.62219	5.28629	3.47146	5.53913	10.8546	2.70997	37.0766	4.4237
4.53751	2.3764	9.55317	4.56193	7.92079	5.14219	8.49187	3.85291	7.38732	6.78972	4.08027	4.22735	3.54404	6.76774	4.80088	6.40481	6.33466	5.61239	5.02155	5.17661	7.68647	5.61728	4.3721	7.67483	5.3089	3.45383	5.52427	10.8921	2.70073	37.0193	4.4416
4.53219	2.36476	9.64166	4.51314	7.95336	5.15613	8.52149	3.80267	7.26441	6.76426	4.07057	4.20114	3.57083	6.77105	4.82157	6.42487	6.34317	5.64328	5.03633	5.22981	7.686	5.59998	4.41177	7.70702	5.32498	3.45418	5.47385	10.9489	2.69137	37.0674	4.44845
4.50355	2.38766	9.73545	4.45514	7.96165	5.14467	8.51235	3.7706	7.18412	6.74536	4.04543	4.21603	3.59281	6.74136	4.81823	6.42556	6.3501	5.70114	5.04571	5.25551	7.71392	5.59604	4.42423	7.71366	5.34622	3.45801	5.4172	10.9957	2.66607	37.152	4.47824
4.48113	2.40654	9.80217	4.33697	7.97295	5.15294	8.56802	3.78249	7.14281	6.71197	4.0167	4.20495	3.60846	6.73968	4.77513	6.43964	6.3441	5.74428	5.05231	5.30079	7.72423	5.60358	4.40379	7.72013	5.34801	3.46168	5.37881	11.0113	2.6689	37.196	4.52586
4.46657	2.41522	9.8229	4.17483	7.95006	5.13957	8.59893	3.7499	7.06467	6.70607	4.02404	4.19144	3.62653	6.75909	4.74121	6.46044	6.35755	5.75798	5.05702	5.38305	7.72753	5.6254	4.36216	7.72834	5.35056	3.47666	5.35965	11.0514	2.65761	37.1591	4.56951
4.42742	2.42509	9.85405	4.04396	7.89031	5.12778	8.61037	3.73802	6.9948	6.66023	4.02802	4.18064	3.63782	6.73474	4.72934	6.49287	6.3825	5.83325	5.07389	5.46915	7.72907	5.64176	4.37753	7.75188	5.38109	3.49448	5.35376	11.1106	2.64482	37.0403	4.60606
4.39822	2.41047	9.96653	3.93613	7.87235	5.12597	8.64	3.73401	6.94577	6.60796	4.0055	4.17689	3.64694	6.69582	4.74579	6.54501	6.40251	5.86365	5.08712	5.49679	7.75945	5.64279	4.41454	7.81284	5.40686	3.50354	5.32487	11.1679	2.64509	36.908	4.63616
4.38396	2.39025	10.1	3.85935	7.88514	5.1367	8.72049	3.68928	6.93232	6.56218	3.9661	4.16787	3.63532	6.69739	4.75641	6.58337	6.41855	5.90135	5.08926	5.52744	7.7524	5.65048	4.42065	7.82192	5.42889	3.50661	5.28735	11.1357	2.63389	36.8467	4.66146
4.37383	2.36231	10.1555	3.7738	7.91022	5.13197	8.75832	3.67973	6.91162	6.53838	3.92666	4.14481	3.62981	6.7052	4.786	6.58332	6.43452	5.9442	5.11684	5.59729	7.75176	5.63531	4.46178	7.8049	5.43268	3.4894	5.22145	11.1292	2.61797	36.6301	4.68484
4.44597	2.35527	10.2673	3.71136	7.95607	5.11679	8.81738	3.67843	6.88833	6.4347	3.90182	4.11887	3.60786	6.6617	4.80547	6.63229	6.45234	5.96007	5.1614	5.61456	7.71778	5.60237	4.52414	7.78718	5.43734	3.50118	5.19322	11.21	2.63778	36.3624	4.69022
4.52404	2.33915	10.5018	3.687	7.97825	5.07236	8.90924	3.66365	6.82927	6.28954	3.8695	4.0861	3.6127	6.62218	4.79415	6.62371	6.47199	5.97247	5.15867	5.60762	7.6637	5.58516	4.56629	7.79729	5.44923	3.50743	5.17339	11.3175	2.64981	36.2724	4.69141
4.5849	2.32745	10.6515	3.66475	7.96661	5.04947	9.02618	3.6698	6.71819	6.17795	3.84002	4.04355	3.61998	6.62715	4.77973	6.59404	6.50157	5.98415	5.15298	5.56619	7.64858	5.5601	4.59317	7.83869	5.46464	3.51638	5.1395	11.3444	2.64782	36.2263	4.69459
4.6353	2.32263	10.7513	3.63903	7.94018	5.02592	9.08906	3.64475	6.62458	6.05076	3.82268	4.02723	3.65172	6.653	4.81803	6.57024	6.53627	5.99307	5.1561	5.56846	7.62705	5.52806	4.59472	7.85675	5.48008	3.54148	5.12068	11.4419	2.62169	35.8895	4.70166
4.66637	2.32051	10.9532	3.61584	7.94398	5.04586	9.08606	3.63001	6.59247	5.96674	3.80535	4.02172	3.6808	6.65717	4.86436	6.58905	6.5695	6.02411	5.18204	5.59593	7.59273	5.51087	4.5938	7.86309	5.48404	3.56298	5.08198	11.5374	2.59787	35.5317	4.69154
4.67942	2.30916	11.1529	3.63195	7.99123	5.03238	9.10718	3.6497	6.6169	5.92246	3.78107	4.00887	3.68747	6.64115	4.90908	6.66227	6.57687	6.11533	5.21865	5.64946	7.56164	5.49192	4.62854	7.84672	5.49142	3.56683	5.04812	11.601	2.58911	35.5073	4.67807
4.68238	2.29023	11.2344	3.65284	8.00932	5.03161	9.16696	3.68965	6.60354	5.90021	3.77408	3.99285	3.69425	6.61234	4.92744	6.67247	6.57147	6.20525	5.22637	5.74561	7.5177	5.46845	4.64412	7.85096	5.46217	3.57535	5.04071	11.6357	2.59089	35.3436	4.68245
4.66693	2.2803	11.2495	3.68113	8.05047	5.01045	9.23893	3.70576	6.55795	5.93127	3.76384	4.00095	3.68043	6.59847	5.00541	6.66084	6.59336	6.25527	5.23123	5.88782	7.502	5.4286	4.68376	7.86088	5.46042	3.58688	5.03968	11.7263	2.60826	35.1711	4.72191
4.65686	2.27636	11.3463	3.70869	8.13074	4.94232	9.26525	3.71986	6.47736	6.00836	3.74991	3.97924	3.6884	6.5574	5.06298	6.69401	6.64481	6.31696	5.21064	5.99539	7.49367	5.39184	4.69804	7.87551	5.46918	3.59855	4.99424	11.8411	2.61392	34.8768	4.75659
4.65571	2.27117	11.474	3.69058	8.20097	4.8673	9.30027	3.72817	6.4027	6.09776	3.73694	3.95873	3.72669	6.54563	5.12971	6.68334	6.71229	6.36847	5.20917	6.03233	7.4845	5.36874	4.6939	7.96307	5.49105	3.60736	4.93955	11.8618	2.61778	34.768	4.77793
4.64745	2.26999	11.574	3.64982	8.19571	4.81966	9.37572	3.72241	6.3382	6.19131	3.72428	3.93331	3.75269	6.54271	5.14834	6.66209	6.72816	6.40353	5.20145	6.05554	7.46801	5.37919	4.70378	7.99298	5.53024	3.62247	4.85782	11.8467	2.6472	34.7315	4.79536
4.67431	2.25794	11.6429	3.60065	8.03129	4.8239	9.49092	3.74219	6.32594	6.20264	3.69814	3.88824	3.79251	6.5289	5.15315	6.70393	6.72993	6.39207	5.19467	6.07264	7.45589	5.35876	4.74558	8.01107	5.58121	3.61839	4.76758	11.8839	2.65465	34.6045	4.81077
4.70638	2.24474	11.7391	3.52504	8.02188	4.80176	9.57677	3.74444	6.31706	6.21257	3.66299	3.87372	3.84563	6.47284	5.15811	6.75255	6.72292	6.37511	5.20415	6.12776	7.48388	5.33951	4.77839	8.02125	5.6458	3.63371	4.73685	11.9295	2.66422	34.3895	4.81042
4.70028	2.2363	11.8467	3.50555	8.13198	4.80788	9.63542	3.77572	6.29831	6.24058	3.64888	3.85152	3.93642	6.43318	5.17898	6.81415	6.6791	6.3433	5.22925	6.18092	7.48937	5.32121	4.78556	8.01451	5.69574	3.64029	4.72869	11.9562	2.6834	34.2988	4.81194
4.68515	2.2366	11.9261	3.5014	8.23599	4.81333	9.66122	3.82332	6.28645	6.24907	3.62447	3.83744	4.0577	6.4478	5.22508	6.87529	6.6202	6.30976	5.24327	6.25127	7.48907	5.30419	4.84588	8.02855	5.72374	3.66279	4.70858	11.9685	2.68167	34.0318	4.81461
4.66947	2.24435	11.929	3.50283	8.2995	4.8177	9.67242	3.84078	6.28844	6.21713	3.68197	3.79342	4.11101	6.44924	5.25956	6.92465	6.6014	6.25769	5.24192	6.32905	7.42408	5.29498	4.93044	8.01608	5.73044	3.65271	4.69727	11.9634	2.69538	33.3176	4.81809
4.67745	2.24544	11.9368	3.57676	8.34269	4.793	9.70838	3.82584	6.30347	6.17772	3.67171	3.75455	4.11043	6.4238	5.26699	6.93548	6.59344	6.22039	5.24109	6.40053	7.36183	5.28869	5.05485	7.9847	5.74046	3.65135	4.68064	11.9828	2.6929	32.707	4.82038
4.68304	2.26869	11.9432	3.64856	8.35031	4.77235	9.75801	3.81703	6.33135	6.10447	3.68044	3.75266	4.14829	6.41988	5.2894	6.91341	6.59995	6.17768	5.23605	6.41164	7.3233	5.26125	5.20346	7.96564	5.75262	3.65971	4.66952	11.9552	2.70823	32.4229	4.82656
4.71577	2.31275	11.9545	3.75887	8.38018	4.76453	9.79518	3.82595	6.32701	6.04541	3.6765	3.75862	4.20204	6.45118	5.33042	6.87875	6.62035	6.15067	5.24104	6.40028	7.31614	5.21929	5.29286	7.948	5.7756	3.72851	4.63882	12.0155	2.72598	32.3709	4.83793
4.72999	2.34748	12.0066	3.84374	8.38705	4.74597	9.86273	3.82138	6.30506	6.04593	3.63223	3.74211	4.22785	6.47659	5.36989	6.8422	6.62917	6.15782	5.24634	6.4413	7.29585	5.16728	5.33172	7.90978	5.79886	3.72219	4.6111	12.0613	2.7476	32.419	4.83496
4.73525	2.36845	12.1103	3.94668	8.42806	4.72341	9.91197	3.81791	6.3044	6.05756	3.62723	3.74002	4.26025	6.49764	5.40893	6.76399	6.61334	6.21852	5.22549	6.53291	7.23347	5.10924	5.34625	7.9128	5.78686	3.70998	4.59177	12.1531	2.75966	32.2668	4.81204
4.72346	2.37535	12.2166	4.07494	8.43996	4.69449	9.98091	3.8509	6.31942	6.07928	3.59299	3.71862	4.25661	6.48198	5.45045	6.75109	6.61516	6.23799	5.19477	6.64299	7.21447	5.07061	5.38145	7.89936	5.77804	3.69443	4.55413	12.2184	2.74541	32.0159	4.81266
4.7281	2.38253	12.286	4.14651	8.48381	4.67369	10.0222	3.87884	6.31415	6.10015	3.50564	3.68085	4.25694	6.53278	5.48467	6.74495	6.60969	6.2394	5.16437	6.7133	7.15128	5.04951	5.43528	7.84448	5.81078	3.66132	4.48525	12.2871	2.75097	31.6905	4.84936
4.72163	2.38418	12.2891	4.17779	8.56211	4.63777	10.0328	3.86766	6.29939	6.09314	3.49837	3.64378	4.28363	6.57087	5.47714	6.75602	6.59043	6.24733	5.14435	6.7554	7.09103	5.04157	5.45953	7.83149	5.8957	3.62506	4.35137	12.3064	2.7552	31.0409	4.89006
4.71567	2.39388	12.2313	4.18762	8.60861	4.64164	9.96977	3.87531	6.2607	6.03808	3.50987	3.61887	4.30085	6.59853	5.46683	6.7164	6.54841	6.24271	5.13401	6.77158	7.04358	5.02357	5.50884	7.79189	5.90539	3.66142	4.28992	12.2514	2.74914	30.6928	4.90763
4.70727	2.40306	12.1632	4.19704	8.62579	4.69458	9.83678	3.91295	6.22775	5.98429	3.47661	3.60199	4.35314	6.64884	5.48239	6.6841	6.48243	6.20722	5.11087	6.7625	6.98551	5.0031	5.54118	7.71256	5.91327	3.70522	4.24625	12.1962	2.75821	30.4451	4.91172
4.69422	2.41283	12.1757	4.21725	8.71931	4.73007	9.69322	3.95328	6.19016	5.95068	3.44926	3.58796	4.44673	6.63764	5.49602	6.68644	6.44115	6.22277	5.1006	6.78278	6.93601	4.99277	5.58201	7.67685	5.93188	3.72854	4.19778	12.2033	2.76837	30.4104	4.91977
4.69323	2.41512	12.2826	4.20234	8.78521	4.7236	9.57062	3.96724	6.12967	5.909	3.44505	3.58489	4.48816	6.62547	5.54491	6.69092	6.40533	6.22465	5.1232	6.8411	6.92016	4.97259	5.60152	7.66337	5.94169	3.69156	4.17475	12.2036	2.77031	30.399	4.94149
4.68469	2.42653	12.3704	4.1936	8.81592	4.67186	9.51847	3.97422	6.0917	5.88634	3.44965	3.5633	4.52285	6.61311	5.61763	6.68847	6.39737	6.20576	5.15234	6.89816	6.89397	4.94774	5.63557	7.65387	5.94559	3.68519	4.1496	12.1488	2.78768	30.3258	4.9343
4.66988	2.42884	12.418	4.19036	8.82716	4.6486	9.49827	4.01655	5.99448	5.87985	3.45816	3.53362	4.54149	6.57499	5.72264	6.69526	6.3883	6.19479	5.15298	6.9195	6.89902	4.93414	5.673	7.62264	5.96376	3.68131	4.1471	12.1113	2.8033	30.2189	4.91754
4.64961	2.41638	12.5111	4.19257	8.83588	4.66318	9.51796	4.03296	5.89443	5.89138	3.4705	3.54734	4.62393	6.55428	5.79679	6.71554	6.36858	6.17566	5.14544	6.93914	6.93364	4.94166	5.73457	7.63828	5.96748	3.65937	4.14498	12.0598	2.80826	29.9197	4.92986
4.61035	2.41063	12.6204	4.20626	8.87976	4.69872	9.55375	4.05266	5.81933	5.8919	3.47587	3.55621	4.67062	6.55767	5.89496	6.71678	6.35363	6.16983	5.10337	6.93437	6.91294	4.9911	5.7867	7.65535	5.96249	3.68385	4.13873	11.9013	2.83051	29.2322	4.94239
4.57324	2.41661	12.6658	4.22096	8.92809	4.72827	9.58454	4.05098	5.76645	5.88752	3.47788	3.54586	4.67619	6.56355	6.05083	6.7115	6.3344	6.18954	5.01362	6.92537	6.8717	5.02348	5.81983	7.64231	5.9777	3.70305	4.15555	11.8469	2.85863	28.8809	4.93986
4.53078	2.42172	12.6484	4.23621	8.94548	4.74047	9.52532	4.05346	5.74782	5.8408	3.49739	3.54213	4.69209	6.56083	6.20687	6.6926	6.31168	6.24586	4.96203	6.92743	6.8537	5.03201	5.85739	7.64308	5.99387	3.70222	4.15236	11.7511	2.87768	28.2942	4.94716
4.51583	2.43604	12.6272	4.23653	8.93008	4.74251	9.42653	4.05624	5.7506	5.81544	3.48599	3.52497	4.69235	6.54973	6.27311	6.6112	6.29812	6.29596	4.99276	6.93392	6.79934	5.02259	5.94349	7.62329	6.00199	3.65564	4.20435	11.6728	2.89699	27.5035	4.95685
4.5201	2.42904	12.5252	4.22215	8.92042	4.74465	9.36148	4.04299	5.78387	5.80176	3.47955	3.48752	4.71299	6.58546	6.36044	6.56492	6.29953	6.37639	5.00705	7.00087	6.70854	5.03171	6.03268	7.63002	5.97596	3.60457	4.30141	11.6427	2.88938	27.1949	4.95493
4.51622	2.42041	12.4773	4.21863	8.9613	4.7404	9.40521	4.04188	5.84725	5.78701	3.47826	3.47031	4.77988	6.6565	6.36631	6.51365	6.29073	6.49578	5.00389	7.0923	6.6428	5.03551	6.13174	7.63196	5.88065	3.61528	4.43953	11.6081	2.88808	26.2671	4.93954
4.50002	2.41613	12.4895	4.21729	9.00629	4.7845	9.49374	4.04851	5.89678	5.77574	3.44943	3.44142	4.82537	6.66338	6.39183	6.43966	6.2821	6.53568	5.02205	7.13068	6.62183	5.05787	6.1638	7.62139	5.8098	3.62619	4.57218	11.5593	2.88971	25.8225	4.93299
4.48729	2.41033	12.5243	4.22891	9.04107	4.80192	9.56469	4.06565	5.87868	5.7677	3.47403	3.41973	4.83057	6.61454	6.43601	6.4528	6.26886	6.49307	4.99212	7.1168	6.61991	5.08369	6.18861	7.60799	5.73384	3.61465	4.64564	11.5459	2.89313	25.2694	4.95895
4.49057	2.40644	12.5149	4.26836	9.05608	4.80141	9.58701	4.06882	5.87287	5.75608	3.51423	3.42279	4.87961	6.55761	6.47686	6.47146	6.26349	6.42464	4.96256	7.0916	6.62583	5.09086	6.20409	7.59697	5.66388	3.61092	4.67157	11.492	2.89577	24.2724	4.97692
4.50906	2.41328	12.442	4.30458	9.06067	4.79923	9.59195	4.08688	5.92136	5.75309	3.54123	3.39181	4.89034	6.55225	6.55393	6.4569	6.25043	6.42198	5.00183	7.09961	6.63108	5.10651	6.1975	7.59473	5.5548	3.61747	4.70259	11.4276	2.88647	23.3439	4.95663
4.53889	2.4071	12.335	4.31875	9.04489	4.81772	9.61553	4.10174	5.94415	5.71627	3.54214	3.3773	5.00765	6.54586	6.62665	6.47763	6.24534	6.6541	5.0671	7.11394	6.63527	5.126	6.18545	7.64534	5.43682	3.64516	4.72275	11.3126	2.88002	22.8275	4.91586
4.56026	2.40489	12.3098	4.32734	9.00359	4.86298	9.63407	4.10533	5.9557	5.70267	3.54481	3.38717	5.11256	6.52487	6.68006	6.52921	6.27442	6.84826	5.09588	7.12952	6.65362	5.139	6.20694	7.70316	5.34726	3.6474	4.73802	11.2329	2.88788	22.5234	4.90994
4.57087	2.42623	12.2999	4.32471	8.97957	4.85946	9.65011	4.10992	5.97669	5.65161	3.55537	3.42517	5.14183	6.47704	6.71965	6.48114	6.28605	6.92641	5.14255	7.14953	6.74843	5.1419	6.22773	7.6471	5.30954	3.65239	4.74842	11.131	2.87314	22.0312	4.8838
4.55892	2.42624	12.2745	4.33835	8.95926	4.81448	9.63885	4.1061	6.00732	5.70032	3.5623	3.45256	5.15469	6.44163	6.73389	6.44857	6.25796	6.92069	5.14364	7.15153	6.81319	5.13891	6.25126	7.62052	5.26247	3.63568	4.75972	11.0102	2.8653	21.1149	4.86242
4.53378	2.39656	12.1856	4.36907	8.9332	4.7781	9.67267	4.10383	5.98295	5.78319	3.57036	3.46828	5.18161	6.40027	6.7567	6.4677	6.22105	6.91006	5.15294	7.15268	6.87246	5.11127	6.30154	7.59054	5.24157	3.6342	4.78563	10.9271	2.86679	20.1669	4.80414
4.53549	2.37647	12.0734	4.36397	8.90225	4.76355	9.7338	4.10032	6.04177	5.80443	3.58023	3.48605	5.2439	6.38919	6.78955	6.56967	6.14989	6.93417	5.18632	7.16084	6.89271	5.09314	6.36438	7.54676	5.21264	3.65579	4.83378	10.8671	2.87481	19.6545	4.76238
4.52879	2.36228	11.9805	4.38257	8.87762	4.77526	9.80973	4.07044	6.09429	5.8139	3.57983	3.49167	5.33135	6.35233	6.79203	6.60277	6.08848	6.98514	5.23144	7.16972	6.9887	5.09757	6.44049	7.56382	5.17857	3.67494	4.89954	10.7798	2.89188	19.3755	4.75911
4.52729	2.33939	11.9077	4.4121	8.83077	4.80529	9.79297	4.08158	6.14036	5.81788	3.58231	3.48974	5.38289	6.32162	6.78863	6.60413	6.04412	7.05207	5.22562	7.17647	7.10665	5.14108	6.52359	7.54906	5.12686	3.67391	5.00662	10.7476	2.9024	19.0591	4.73874
4.50952	2.32994	11.8849	4.44927	8.77947	4.79852	9.76143	4.11422	6.18759	5.84502	3.57087	3.50913	5.42747	6.31854	6.82141	6.60485	6.0122	7.11274	5.17524	7.18474	7.21691	5.1497	6.57372	7.55171	5.07299	3.69354	5.1584	10.7116	2.90295	18.3357	4.69834
4.48275	2.3276	11.8869	4.48174	8.73997	4.79439	9.80396	4.17738	6.26427	5.87185	3.53709	3.51035	5.48212	6.28715	6.87295	6.59637	5.99473	7.13425	5.18704	7.18707	7.33368	5.14111	6.58631	7.54457	5.04833	3.73492	5.30193	10.7136	2.90051	17.5004	4.65478
4.45756	2.32417	11.9205	4.50088	8.66859	4.76303	10.0119	4.2047	6.31314	5.8607	3.49174	3.5011	5.53644	6.23495	6.89882	6.53418	5.97454	7.13668	5.18542	7.17718	7.41877	5.11993	6.58334	7.49534	4.98574	3.73226	5.4142	10.6679	2.89653	16.9181	4.63597
4.45126	2.324	11.9762	4.55359	8.56319	4.73542	10.2567	4.2009	6.36727	5.81161	3.46645	3.51058	5.59293	6.21756	6.90878	6.57282	5.947	7.15637	5.17182	7.15202	7.46448	5.10003	6.55646	7.43995	4.95702	3.74865	5.52599	10.5532	2.88105	16.4587	4.63337
4.45897	2.32631	12.0304	4.61565	8.43445	4.73848	10.4426	4.18279	6.40045	5.69925	3.45301	3.50666	5.63051	6.20692	6.90316	6.60345	5.91878	7.16032	5.16048	7.1473	7.56025	5.12882	6.5099	7.43238	4.92092	3.81052	5.57513	10.385	2.88265	15.9812	4.63489
4.46166	2.31557	12.0003	4.70293	8.30364	4.73694	10.5391	4.16988	6.41422	5.63454	3.47008	3.54306	5.69359	6.18562	6.90208	6.59036	5.89248	7.15961	5.14336	7.1029	7.68868	5.1807	6.50696	7.43441	4.88998	3.84019	5.615	10.2458	2.87057	15.7893	4.64489
4.46981	2.3047	11.9305	4.8095	8.21528	4.70364	10.5376	4.19072	6.41332	5.58415	3.46163	3.59224	5.74899	6.14686	6.93129	6.55514	5.85852	7.1291	5.14586	7.08489	7.79623	5.21645	6.50754	7.33222	4.9446	3.8957	5.63065	10.1998	2.87131	15.784	4.64802
4.49044	2.30442	11.8958	4.91636	8.19328	4.66154	10.5056	4.19587	6.46363	5.58561	3.46075	3.6437	5.7724	6.09724	7.02879	6.57311	5.82067	7.20424	5.16438	7.11812	7.88339	5.20421	6.51982	7.28861	4.98352	3.95667	5.63399	10.1498	2.85855	15.8688	4.66018
4.51092	2.28976	11.9112	4.96713	8.1783	4.61279	10.5119	4.21668	6.4808	5.59748	3.43687	3.67035	5.76405	6.09404	7.09956	6.55521	5.77432	7.28236	5.16038	7.1563	7.90407	5.18304	6.5275	7.26651	4.95463	4.00376	5.64449	10.1372	2.84825	15.4183	4.65541
4.53073	2.28065	11.8874	4.98556	8.15823	4.60172	10.5112	4.2197	6.4596	5.64781	3.43092	3.70581	5.82483	6.04456	7.18629	6.52628	5.7167	7.25039	5.13744	7.16684	7.97635	5.16535	6.51966	7.25985	4.95027	4.03018	5.63659	10.178	2.84371	14.6403	4.63126
4.53348	2.29806	11.8203	4.99038	8.14164	4.58673	10.4977	4.25019	6.48079	5.77371	3.39918	3.71042	5.87356	5.9835	7.24986	6.50779	5.68587	7.28705	5.11496	7.17386	8.12539	5.15948	6.52292	7.23064	4.95519	4.02981	5.68024	10.205	2.84213	14.3684	4.6281
4.52302	2.3029	11.7336	5.00116	8.12084	4.57006	10.5354	4.27962	6.5276	5.877	3.40523	3.71799	5.93115	5.96724	7.36682	6.52317	5.63891	7.33951	5.12039	7.15748	8.2942	5.18513	6.51607	7.1935	4.96938	4.04251	5.75552	10.1909	2.84437	14.3314	4.62711
4.49664	2.32697	11.6574	5.01901	8.14476	4.56288	10.6017	4.29811	6.54165	5.91405	3.39024	3.70904	6.02204	5.96792	7.48776	6.55735	5.59653	7.34118	5.0949	7.14065	8.44802	5.20721	6.50224	7.17789	4.96721	4.06119	5.90249	10.1968	2.85504	14.2242	4.61424
4.49675	2.35899	11.6007	5.04497	8.1917	4.55863	10.6629	4.31938	6.57851	5.95307	3.37399	3.70802	6.09322	5.97523	7.54012	6.57636	5.56341	7.33634	5.02695	7.13753	8.55689	5.2775	6.49471	7.15937	4.95438	4.09511	6.04559	10.2303	2.86683	14.0909	4.60244
4.49767	2.37618	11.5535	5.09662	8.25044	4.55931	10.7261	4.34169	6.59496	5.97226	3.3522	3.69766	6.15431	5.95047	7.55872	6.53247	5.5304	7.37886	5.03788	7.08318	8.57217	5.32222	6.50934	7.12499	4.90974	4.12428	6.14193	10.1943	2.8616	13.8953	4.60665
4.5064	2.38198	11.5375	5.13437	8.26883	4.5406	10.7343	4.34627	6.63152	5.98483	3.33469	3.67458	6.18032	5.92313	7.56056	6.47678	5.4989	7.42159	5.05268	6.99093	8.57033	5.4061	6.547	7.13405	4.88224	4.13284	6.24003	10.0697	2.86719	13.627	4.58899
4.51578	2.39846	11.5374	5.16119	8.27708	4.51963	10.7155	4.34834	6.71386	5.99081	3.30615	3.67474	6.21405	5.91274	7.58599	6.47263	5.46392	7.44656	5.07156	6.91935	8.59992	5.53366	6.56811	7.14962	4.87746	4.14506	6.31531	10.0022	2.86688	13.2585	4.55242
4.50554	2.40138	11.4311	5.16409	8.26287	4.49652	10.7047	4.30885	6.74564	5.98975	3.29887	3.66677	6.26608	5.90733	7.59972	6.48654	5.43633	7.45963	5.04719	6.90164	8.61725	5.60392	6.56928	7.12396	4.86487	4.24316	6.36406	10.0229	2.85656	13.1643	4.51305
4.50295	2.39738	11.2166	5.1541	8.25893	4.4718	10.6821	4.30176	6.75255	5.98147	3.29318	3.64788	6.28609	5.86976	7.61891	6.49182	5.38624	7.46843	5.04813	6.86123	8.61568	5.66049	6.56459	7.10548	4.84558	4.30564	6.36815	10.0339	2.84435	13.165	4.49144
4.50699	2.39739	11.0509	5.14521	8.29274	4.45361	10.6404	4.29858	6.77359	5.99333	3.28987	3.64246	6.35289	5.79336	7.67431	6.47422	5.3446	7.45368	5.04157	6.83471	8.59987	5.73321	6.56757	7.05177	4.82372	4.31373	6.38487	10.0482	2.83141	13.0858	4.46501
4.52035	2.39952	10.9292	5.16617	8.32031	4.43361	10.5762	4.30204	6.80779	5.99202	3.28442	3.64202	6.56623	5.76007	7.72331	6.42452	5.31221	7.42568	5.05706	6.8143	8.64994	5.92627	6.58849	6.99762	4.81602	4.35088	6.38376	10.0469	2.8235	13.07	4.41022
4.55147	2.42557	10.7705	5.1871	8.32965	4.40149	10.5308	4.30182	6.80394	5.97949	3.28432	3.65409	6.67491	5.77488	7.73733	6.42433	5.28757	7.43188	5.07807	6.80686	8.76734	5.93388	6.63315	6.97539	4.83652	4.39584	6.39691	10.0452	2.82017	13.1625	4.39736
4.5551	2.42897	10.6023	5.20881	8.32002	4.39801	10.5084	4.29903	6.79373	5.98563	3.27332	3.66071	6.70377	5.74128	7.71738	6.47937	5.26057	7.41758	5.06845	6.80946	8.85431	6.03031	6.68007	6.93312	4.84334	4.42445	6.41708	10.0718	2.83848	13.2261	4.40624
4.50107	2.41589	10.4233	5.26378	8.3509	4.40332	10.5135	4.24288	6.81748	5.99104	3.26037	3.6562	6.7981	5.75361	7.71749	6.39678	5.20973	7.38646	5.09451	6.82839	8.91375	6.16689	6.7053	6.88473	4.83034	4.4331	6.44891	10.1659	2.86579	13.1851	4.4038
4.445	2.39955	10.224	5.2864	8.37937	4.40205	10.521	4.20433	6.85127	5.97732	3.22327	3.63715	6.91017	5.74808	7.69908	6.29039	5.1517	7.39441	5.1211	6.82287	9.02523	6.28396	6.72868	6.89969	4.95773	4.42081	6.48857	10.215	2.90417	13.176	4.41677
4.42681	2.38139	10.0004	5.27915	8.37014	4.41955	10.4874	4.20115	6.92933	5.9897	3.19595	3.64081	7.02323	5.77273	7.64842	6.23464	5.10296	7.41658	5.19206	6.78046	9.1293	6.35442	6.73107	6.88706	4.91164	4.41579	6.55234	10.1942	2.94209	13.2154	4.43246
4.39806	2.38846	9.89162	5.22886	8.30523	4.4296	10.4099	4.22246	6.98887	6.01019	3.16604	3.67334	7.07736	5.80728	7.63679	6.12558	5.04238	7.4626	5.26898	6.70512	9.28515	6.41686	6.7213	6.87428	4.92616	4.43816	6.60957	10.2078	2.94954	13.25	4.43258
4.35625	2.39848	9.81512	5.1619	8.25484	4.42587	10.3488	4.22414	7.04637	6.03176	3.16171	3.68008	7.0992	5.8156	7.5991	6.0294	4.98437	7.49399	5.34349	6.59197	9.37677	6.41433	6.73304	6.87559	4.94592	4.48852	6.64332	10.2798	2.9626	13.2014	4.40514
4.31824	2.41562	9.67291	5.087	8.29379	4.40994	10.3072	4.23234	7.09002	6.07006	3.15232	3.691	7.10093	5.84419	7.61391	6.016	4.92944	7.51113	5.37256	6.50707	9.53357	6.4183	6.74088	6.94699	4.92294	4.54315	6.67953	10.3882	2.98955	13.1196	4.36481
4.28737	2.4099	9.50095	4.96896	8.33723	4.38968	10.2995	4.23729	7.13389	6.06969	3.12168	3.67776	7.10024	5.83148	7.63988	6.05446	4.88428	7.54077	5.38628	6.46259	9.66959	6.46375	6.68862	6.92927	4.8871	4.58802	6.68397	10.3784	3.04957	13.094	4.32733
4.29603	2.40497	9.2736	4.83953	8.3085	4.37521	10.2848	4.24662	7.14107	6.03101	3.12856	3.67301	7.0761	5.81524	7.64435	6.05507	4.83585	7.60201	5.41136	6.45029	9.74824	6.52175	6.63248	6.93478	4.84359	4.59792	6.69236	10.4042	3.0926	13.0648	4.29141
4.30822	2.40353	9.05585	4.74368	8.26633	4.40388	10.2016	4.29427	7.16713	5.95838	3.13691	3.67575	7.03426	5.79318	7.60733	6.05739	4.78118	7.63839	5.45099	6.41857	9.81162	6.5297	6.6354	7.025	4.81124	4.60135	6.70049	10.4379	3.17102	13.0719	4.26368
4.31748	2.40193	8.86968	4.65635	8.2489	4.42432	10.0901	4.35355	7.20119	5.89266	3.16076	3.67468	7.01693	5.78494	7.59936	6.04812	4.72167	7.6458	5.47828	6.37137	9.9677	6.53982	6.63559	7.06352	4.77103	4.63126	6.6981	10.4871	3.21736	13.1164	4.22539
4.33666	2.39801	8.6482	4.57744	8.17859	4.43622	9.98771	4.37169	7.20752	5.8428	3.18464	3.6771	7.03308	5.76733	7.60789	5.99406	4.69273	7.65591	5.51153	6.29899	10.1797	6.54048	6.63939	7.0567	4.77074	4.63519	6.72273	10.4901	3.23544	13.1488	4.22751
4.3372	2.38827	8.48877	4.51559	8.19689	4.45079	9.8829	4.36829	7.26979	5.79258	3.19605	3.68219	7.07584	5.71658	7.62459	5.93256	4.65996	7.67139	5.52015	6.18202	10.366	6.53775	6.64182	7.04253	4.73801	4.66404	6.77327	10.5351	3.25433	13.0698	4.24036
4.3157	2.39072	8.44613	4.50288	8.22579	4.45023	9.86593	4.37818	7.34984	5.72691	3.18799	3.653	7.16484	5.68082	7.64699	5.85174	4.60338	7.67404	5.53039	6.02867	10.5621	6.54926	6.64764	6.97528	4.71747	4.7009	6.77772	10.5166	3.25443	12.9899	4.24271
4.31291	2.39103	8.38989	4.52779	8.29283	4.43887	9.87166	4.35559	7.39482	5.67865	3.17724	3.62405	7.22689	5.65292	7.64112	5.81025	4.55058	7.64883	5.52975	5.90314	10.6813	6.57203	6.65042	6.93697	4.71897	4.77724	6.79739	10.4604	3.26606	12.9444	4.2461
4.31131	2.39434	8.27611	4.5302	8.33641	4.4248	9.88845	4.35797	7.3903	5.67815	3.18603	3.61253	7.31878	5.63978	7.62814	5.75568	4.49488	7.57654	5.57359	5.86138	10.8057	6.61189	6.64844	6.90893	4.74921	4.85801	6.81613	10.4572	3.29371	12.9201	4.26881
4.29608	2.37594	8.16137	4.53566	8.34273	4.39606	9.86022	4.42365	7.39607	5.6385	3.22238	3.61353	7.46952	5.62986	7.62599	5.72188	4.45246	7.50371	5.64807	5.80567	10.9167	6.6473	6.62766	6.87989	4.77042	4.88237	6.8721	10.6066	3.33747	12.8797	4.28789
4.28139	2.35401	8.08176	4.50959	8.31012	4.37049	9.81479	4.47549	7.41796	5.58385	3.27496	3.60036	7.58304	5.65059	7.62098	5.69947	4.38428	7.47827	5.70635	5.70381	11.01	6.63448	6.57709	6.87035	4.77302	4.90984	6.98772	10.6197	3.36812	12.8729	4.3007
4.25267	2.35754	8.02015	4.48531	8.24323	4.35185	9.79836	4.48737	7.43279	5.53887	3.30165	3.605	7.66059	5.64348	7.63514	5.6655	4.29372	7.47387	5.68722	5.56146	11.0882	6.6676	6.54466	6.82759	4.72655	4.92622	7.13489	10.6691	3.4022	12.8612	4.3106
4.23578	2.36755	7.92665	4.47211	8.18476	4.33261	9.84761	4.4705	7.46702	5.49366	3.35466	3.60766	7.76476	5.61442	7.66696	5.63798	4.2001	7.43419	5.69552	5.40218	11.187	6.74185	6.49374	6.76897	4.70609	4.91098	7.24854	10.7489	3.44268	12.8113	4.2923
4.2026	2.37172	7.78833	4.45887	8.10998	4.3209	9.93533	4.44166	7.51024	5.46757	3.39047	3.63726	7.80782	5.50711	7.67786	5.57763	4.15273	7.41924	5.75366	5.30943	11.3755	6.7923	6.47245	6.76621	4.69334	4.93026	7.36581	10.8349	3.51267	12.8896	4.26281
4.1794	2.37268	7.67275	4.44171	8.00268	4.30258	10.0483	4.44155	7.57541	5.416	3.40196	3.6786	7.83315	5.38016	7.6758	5.54986	4.13548	7.38561	5.78943	5.24314	11.5844	6.8408	6.42496	6.7719	4.68323	4.99215	7.48043	10.9059	3.56577	12.8841	4.2223
4.18399	2.38092	7.58259	4.43549	7.91785	4.27846	10.1307	4.41524	7.64821	5.35916	3.40649	3.68396	7.85564	5.32758	7.68388	5.55783	4.13109	7.37307	5.8167	5.20589	11.7126	6.87661	6.39018	6.7921	4.68028	5.0474	7.54833	10.9689	3.59342	12.7151	4.19738
4.21206	2.37395	7.44784	4.45114	7.95585	4.24648	10.155	4.39134	7.69798	5.32476	3.42808	3.67748	7.96011	5.2801	7.69057	5.54937	4.11025	7.37401	5.93062	5.19788	11.9228	6.95726	6.36356	6.78346	4.68975	5.06756	7.57762	10.9802	3.59898	12.6657	4.17843
4.2306	2.37995	7.31298	4.48452	8.06213	4.18433	10.1058	4.36802	7.74884	5.28446	3.4439	3.65959	8.17598	5.24717	7.65449	5.58224	4.04878	7.36451	5.94881	5.17165	12.123	7.05754	6.33442	6.75561	4.67902	5.12458	7.59022	10.964	3.60702	12.6258	4.14976
4.21697	2.38371	7.22757	4.49109	8.07267	4.14159	10.0155	4.38497	7.78336	5.22341	3.44551	3.64215	8.30252	5.1986	7.63133	5.58922	3.9546	7.35639	5.9253	5.10464	12.312	7.14382	6.28653	6.73603	4.64224	5.22295	7.56636	10.9721	3.61233	12.5138	4.08996
4.20362	2.36623	7.13188	4.47419	8.06717	4.12364	9.92041	4.40837	7.78795	5.1915	3.45463	3.62971	8.39346	5.18496	7.61373	5.52114	3.88526	7.35596	5.93385	5.03682	12.4838	7.28177	6.20677	6.68531	4.62756	5.28728	7.5488	10.9681	3.61865	12.4548	4.0511
4.20875	2.36098	6.95661	4.43692	8.08626	4.07718	9.8379	4.4462	7.83234	5.16698	3.46755	3.65134	8.55743	5.17431	7.61913	5.50599	3.82403	7.3583	5.98771	4.9992	12.5749	7.42083	6.16448	6.66931	4.62719	5.29212	7.56646	10.9594	3.62765	12.4199	4.03764
4.23246	2.34922	6.85207	4.42636	8.10561	4.05063	9.83335	4.44908	7.83209	5.12615	3.47498	3.69906	8.76201	5.18723	7.5632	5.62239	3.77856	7.33046	5.9949	4.98363	12.6958	7.50245	6.12585	6.64147	4.64577	5.36271	7.61582	10.9216	3.62378	12.3605	4.04222
4.26957	2.35001	6.81961	4.42101	8.16273	4.0264	9.89912	4.4255	7.84279	5.06622	3.50833	3.73654	8.91405	5.21212	7.5046	5.60075	3.73809	7.25513	6.04903	4.98931	12.8448	7.54585	6.07119	6.60453	4.65825	5.39254	7.69414	10.9357	3.61715	12.2248	4.04178
4.28024	2.38648	6.71072	4.42956	8.17538	3.98905	9.97616	4.42691	7.92067	5.05144	3.52595	3.76959	9.05335	5.23843	7.4933	5.56243	3.69314	7.15654	6.13769	4.98585	12.9321	7.56273	6.04665	6.58023	4.67396	5.42669	7.80808	10.9478	3.6343	12.1205	4.02832
4.29339	2.42828	6.46417	4.44071	8.23416	3.96745	10.0675	4.43229	8.00398	5.04065	3.5261	3.7887	9.15013	5.24385	7.48809	5.51608	3.67699	7.02377	6.12626	4.90051	12.9825	7.6026	6.00985	6.59696	4.72733	5.46144	7.90337	10.9503	3.67118	12.0983	4.00886
4.32061	2.45	6.24891	4.45007	8.24749	3.9029	10.1112	4.42944	8.08985	5.02091	3.53894	3.81215	9.26293	5.21416	7.4844	5.49426	3.64027	6.94593	6.10154	4.79597	12.9905	7.65934	5.98433	6.60015	4.80092	5.48703	7.95648	10.9555	3.68838	12.1345	3.99774
4.35343	2.45542	6.12192	4.48265	8.23078	3.87331	10.1303	4.43479	8.12975	5.00903	3.54512	3.84998	9.5382	5.14206	7.4762	5.47299	3.59408	6.87684	6.13394	4.71113	13.0024	7.69447	5.97827	6.57815	4.85448	5.52505	7.97432	10.9928	3.68922	12.2169	4.01365
4.37278	2.45302	6.08006	4.53482	8.25703	3.86361	10.1228	4.46292	8.11564	5.01339	3.54209	3.85346	9.88556	5.075	7.47583	5.41427	3.55257	6.71553	6.22673	4.68748	13.0183	7.73213	5.95548	6.56238	4.87105	5.54956	7.96271	11.0241	3.70615	12.2613	4.01386
4.39879	2.45416	6.0429	4.57524	8.37663	3.86452	10.146	4.50097	8.10167	5.00638	3.53322	3.82785	10.1365	5.02632	7.52692	5.33903	3.49267	6.51695	6.43537	4.65256	13.0608	7.81314	5.91308	6.55473	4.87911	5.58088	7.92073	11.0298	3.74311	12.236	3.98167
4.41335	2.47524	5.99274	4.56418	8.5213	3.85635	10.1897	4.53127	8.11034	5.03091	3.54591	3.82515	10.3748	4.99422	7.6237	5.3016	3.45702	6.40871	6.54361	4.62845	13.1491	7.79134	5.84843	6.52574	4.8729	5.61102	7.90154	11.0337	3.7824	12.2159	3.94352
4.42084	2.49385	5.92168	4.56205	8.58418	3.83945	10.224	4.56844	8.1409	5.1061	3.56481	3.81666	10.5616	4.99345	7.64547	5.27002	3.44175	6.3874	6.65559	4.64812	13.2129	7.77762	5.77695	6.51497	4.87585	5.60834	7.88308	11.0433	3.83633	12.2141	3.90387
4.41503	2.50719	5.87054	4.68106	8.62807	3.81805	10.2736	4.61402	8.15963	5.19239	3.57308	3.79153	10.8353	4.96806	7.60035	5.22994	3.42188	6.36848	6.74343	4.65917	13.2088	7.82246	5.68136	6.51041	4.87675	5.6146	7.86107	11.1039	3.88324	12.179	3.85571
4.40291	2.518	5.79688	4.76923	8.72459	3.82118	10.3007	4.62736	8.21113	5.23143	3.59363	3.76282	11.166	4.91887	7.60213	5.22726	3.37314	6.32405	6.88007	4.61288	13.2155	7.89967	5.58747	6.41773	4.90214	5.6234	7.85719	11.1757	3.90848	12.1613	3.8157
4.39538	2.53283	5.70859	4.81759	8.79597	3.823	10.3612	4.62295	8.21367	5.28224	3.62186	3.75481	11.5355	4.92023	7.67413	5.24357	3.35789	6.27177	7.02097	4.5806	13.2044	7.94916	5.50332	6.34538	4.89975	5.66056	7.84571	11.2965	3.93456	12.1724	3.81598
4.38963	2.54113	5.6268	4.78831	8.7927	3.80344	10.5225	4.63129	8.18734	5.33028	3.6567	3.74518	11.8129	4.89587	7.76218	5.22853	3.34513	6.21416	7.18183	4.56359	13.1795	8.05236	5.43442	6.36164	4.90762	5.71935	7.84088	11.39	3.93916	12.1962	3.81711
4.34861	2.53059	5.58239	4.75647	8.76689	3.79935	10.7156	4.65961	8.17658	5.35296	3.66036	3.74532	11.9227	4.89073	7.82059	5.20569	3.3134	6.18975	7.30662	4.5452	13.1709	8.15901	5.34326	6.38089	4.95974	5.77774	7.83741	11.4317	3.93884	12.2015	3.83262
4.30443	2.52875	5.54227	4.79515	8.74926	3.77969	10.7887	4.69459	8.19357	5.3492	3.66732	3.765	11.9979	4.89873	7.83352	5.20763	3.27955	6.17386	7.3711	4.53919	13.167	8.252	5.29463	6.40613	5.0026	5.81231	7.85501	11.4066	3.93931	12.1768	3.82785
4.27356	2.52582	5.45333	4.85788	8.76306	3.78201	10.7248	4.75966	8.2238	5.32703	3.66278	3.78101	12.0685	4.90496	7.82753	5.21096	3.24414	6.17152	7.47529	4.54488	13.2123	8.27018	5.2957	6.43017	5.01962	5.8505	7.92697	11.439	3.9676	12.1785	3.82354
4.28065	2.50679	5.34809	4.97935	8.79098	3.78508	10.5385	4.81751	8.20623	5.29695	3.65878	3.78044	12.0917	4.91676	7.83339	5.20856	3.2011	6.13827	7.65829	4.5604	13.2934	8.28475	5.28502	6.44332	5.0208	5.85639	7.99439	11.4764	4.02541	12.1603	3.81508
4.28944	2.49304	5.28212	5.21944	8.83648	3.78107	10.2417	4.86474	8.1858	5.27207	3.64986	3.77166	12.1426	4.91697	7.86277	5.17377	3.13233	6.10862	7.83037	4.56958	13.4104	8.30136	5.26468	6.50141	5.0205	5.81842	8.02427	11.5161	4.06459	12.1444	3.817
4.2871	2.49433	5.2388	5.39577	8.91773	3.81036	9.99942	4.90488	8.23254	5.25359	3.64621	3.73518	12.2303	4.90679	7.89225	5.14415	3.09971	6.06744	7.93889	4.59118	13.5108	8.31092	5.21756	6.56483	5.01656	5.79637	8.0107	11.5395	4.07299	12.1425	3.81852
4.29287	2.49235	5.15893	5.52876	9.08302	3.83937	9.85421	4.91871	8.38644	5.21934	3.65745	3.67697	12.3053	4.88125	7.93742	5.15388	3.07041	6.05938	8.01221	4.64089	13.5324	8.32681	5.15944	6.60837	5.00941	5.77106	8.02437	11.5756	4.0846	12.166	3.8122
4.29573	2.47083	5.1317	5.58889	9.3166	3.91469	9.79306	4.93706	8.52317	5.17684	3.65626	3.61829	12.3626	4.89605	8.01821	5.15461	3.06181	5.83942	8.0726	4.64833	13.5969	8.3482	5.09417	6.67686	5.00238	5.77282	7.97086	11.6635	4.09392	12.2024	3.80893
4.30298	2.46505	5.19324	5.63993	9.51881	3.95287	9.77701	4.97153	8.61867	5.14982	3.6595	3.56548	12.5132	4.9063	8.0655	5.16147	3.05554	5.60723	8.1699	4.67114	13.6675	8.34049	5.0586	6.78788	4.96337	5.78831	7.90153	11.7507	4.10481	12.2048	3.79552
4.29927	2.47123	5.22203	5.75489	9.59053	3.96358	9.75019	4.97539	8.67796	5.11451	3.69687	3.53228	12.6425	4.90427	8.07044	5.14163	3.04461	5.56696	8.28156	4.6694	13.7837	8.3503	5.04098	6.86642	4.86953	5.82012	7.81062	11.8387	4.10904	12.1557	3.78455
4.28603	2.46134	5.20711	5.88066	9.63442	3.98338	9.7291	4.95414	8.6998	5.07616	3.70049	3.51308	12.7295	4.92281	8.04688	5.13695	3.02555	5.51526	8.41071	4.66556	13.9742	8.35523	5.02763	6.89476	4.88032	5.82405	7.77433	11.8687	4.13578	12.1595	3.7569
4.28621	2.44723	5.22737	5.88861	9.69915	3.98409	9.67785	4.94591	8.72017	5.06701	3.70656	3.49424	12.7805	4.95686	7.96552	5.14022	3.0057	5.46174	8.51562	4.66488	14.1676	8.38979	4.99057	6.91109	4.87813	5.84375	7.74488	11.9484	4.16456	12.2653	3.72109
4.28714	2.42079	5.23128	5.89961	9.79465	3.9857	9.59146	4.97843	8.75911	5.07276	3.71922	3.49918	12.909	4.96325	7.87718	5.14066	2.99585	5.43925	8.57358	4.63151	14.2843	8.43542	4.96656	6.92955	4.87955	5.87099	7.70745	12.0253	4.19021	12.3733	3.68669
4.28	2.40242	5.21539	5.91256	9.90068	4.00184	9.4608	5.00537	8.77048	5.10602	3.72335	3.49731	13.0961	4.96791	7.79521	5.16768	3.00317	5.42125	8.61152	4.59411	14.4517	8.46831	4.94197	6.95218	4.8815	5.89963	7.67224	12.0827	4.22989	12.408	3.66901
4.24402	2.39224	5.19043	5.89586	9.92973	4.00494	9.35401	5.01805	8.78999	5.1466	3.71791	3.49378	13.1012	4.97196	7.73947	5.15319	2.99755	5.44907	8.6911	4.57795	14.5971	8.5198	4.91431	6.98716	4.89179	5.93576	7.68053	12.2567	4.26653	12.3996	3.6472
4.21497	2.36589	5.21026	5.83952	9.99735	3.9882	9.26928	5.02058	8.82423	5.2052	3.71196	3.49651	13.12	4.95525	7.75738	5.13733	2.9787	5.4653	8.82098	4.56509	14.7155	8.55652	4.87684	7.02462	4.88927	5.95058	7.69394	12.4663	4.28977	12.4301	3.63395
4.20789	2.35098	5.24596	5.79308	10.0505	3.99271	9.23407	5.03344	8.81315	5.24597	3.71621	3.50567	13.1682	4.95247	7.7668	5.14249	2.95673	5.41633	8.9465	4.55192	14.7918	8.56991	4.8188	7.05967	4.89496	5.98021	7.71855	12.5223	4.31909	12.4854	3.6232
4.20659	2.33034	5.24184	5.77933	10.0944	3.98443	9.20712	5.08675	8.79647	5.24053	3.71216	3.51311	13.3328	4.95106	7.7723	5.15521	2.94577	5.39734	9.18937	4.54316	14.8729	8.5635	4.76398	7.08347	4.91401	5.93153	7.7806	12.5724	4.36495	12.4452	3.62965
4.1966	2.33181	5.20489	5.7828	10.1588	3.98916	9.1971	5.10505	8.8028	5.19733	3.71786	3.51066	13.5268	4.95001	7.81966	5.16635	2.94334	5.44893	9.42791	4.51809	14.876	8.53364	4.71508	7.0962	4.9358	5.89407	7.89585	12.6179	4.3887	12.3748	3.61635
4.19633	2.31946	5.24385	5.78848	10.2912	4.00452	9.19226	5.14052	8.83579	5.15995	3.7162	3.52878	13.6427	4.94453	7.88279	5.1654	2.94369	5.48284	9.56174	4.50587	14.8635	8.51127	4.65691	7.1114	4.975	5.89121	8.00968	12.6858	4.39622	12.2709	3.60223
4.1973	2.30495	5.31853	5.84506	10.4543	4.00752	9.21741	5.20287	8.84932	5.05843	3.71203	3.53706	13.7284	4.95157	7.92227	5.1381	2.9414	5.49779	9.6092	4.50623	14.9142	8.50907	4.61448	7.13295	4.99566	5.88926	8.12192	12.7888	4.41389	12.2736	3.59248
4.19395	2.29424	5.36724	5.93142	10.6103	4.00602	9.21501	5.23536	8.84597	4.95578	3.71309	3.51669	13.7863	4.96425	8.00678	5.12834	2.93563	5.49751	9.63423	4.5356	14.9561	8.5035	4.60067	7.14615	5.00421	5.86982	8.23197	12.9751	4.44772	12.2328	3.58942
4.19386	2.28158	5.40832	6.09034	10.677	3.99862	9.18301	5.2184	8.81479	4.87404	3.71516	3.50385	13.8392	4.9771	8.09299	5.12076	2.92963	5.54818	9.73944	4.5642	14.9613	8.44324	4.5926	7.18348	4.99399	5.86252	8.33341	13.071	4.47641	12.0614	3.58806
4.18457	2.28753	5.44883	6.21134	10.7102	3.9906	9.11499	5.20005	8.77826	4.83548	3.69962	3.50776	13.9354	5.02657	8.13913	5.1048	2.9255	5.59998	9.84151	4.55183	14.9099	8.42976	4.59501	7.22175	4.95621	5.87833	8.42547	13.145	4.50812	11.8805	3.5846
4.17788	2.30183	5.46156	6.37628	10.8007	3.96232	9.06033	5.18087	8.75488	4.82776	3.68841	3.52644	14.0509	5.07174	8.16853	5.09848	2.91807	5.59929	9.8548	4.51432	14.7985	8.38529	4.57259	7.21692	4.85779	5.8977	8.53887	13.2112	4.53064	11.787	3.58595
4.18355	2.30792	5.47919	6.51603	10.9013	3.9178	9.06103	5.1789	8.72675	4.84171	3.67622	3.54677	14.1323	5.09242	8.19224	5.08867	2.92	5.58132	9.86333	4.46132	14.7577	8.26701	4.55789	7.20843	4.89033	5.90114	8.65226	13.1991	4.55554	11.7132	3.54755
4.19033	2.31696	5.56599	6.76222	10.9977	3.91571	9.10081	5.17227	8.7052	4.89618	3.65539	3.55659	14.2293	5.08962	8.21659	5.05909	2.91741	5.54145	9.97312	4.43971	14.8087	8.13514	4.55187	7.19495	5.00427	5.88283	8.72137	13.1791	4.57757	11.7245	3.51366
4.19056	2.33614	5.68593	7.00733	11.0714	3.93242	9.13649	5.15474	8.63742	4.92261	3.64447	3.56392	14.3935	5.07769	8.2575	4.90488	2.93499	5.48984	10.1601	4.43302	14.8637	8.05448	4.5415	7.16367	5.0347	5.88065	8.77438	13.2236	4.56794	11.7696	3.4877
4.17861	2.34187	5.70425	7.13447	11.1175	3.92702	9.15786	5.14957	8.59271	4.93281	3.63917	3.54593	14.4649	5.0916	8.33209	4.86033	2.93948	5.45725	10.3586	4.37957	14.8763	8.02502	4.53246	7.12683	5.0019	5.86583	8.82249	13.3664	4.55059	11.748	3.48875
4.16372	2.33832	5.72009	7.22853	11.2252	3.91922	9.1621	5.16822	8.55231	4.91128	3.64801	3.56584	14.5628	5.10779	8.38228	4.86409	2.94302	5.36714	10.4461	4.33605	14.8011	7.99328	4.47143	7.08181	5.06689	5.83262	8.87847	13.4847	4.532	11.6336	3.49273
4.16484	2.32895	5.74912	7.30756	11.3966	3.90454	9.16801	5.19397	8.4758	4.8929	3.6561	3.60485	14.6268	5.11353	8.43832	4.89488	2.95725	5.25265	10.4942	4.32301	14.7034	7.95721	4.3894	7.05106	5.17913	5.80471	8.96359	13.4529	4.52529	11.5724	3.47822
4.17777	2.32228	5.7233	7.36448	11.5226	3.87538	9.15955	5.18343	8.43319	4.87601	3.66427	3.64896	14.6688	5.15012	8.50673	4.90306	2.95693	5.19344	10.5902	4.3302	14.6401	7.91758	4.31296	7.07112	5.26898	5.79345	9.09102	13.4357	4.49637	11.6	3.44174
4.15257	2.31636	5.69997	7.50547	11.5506	3.84601	9.12637	5.16076	8.39915	4.83805	3.68009	3.66264	14.7222	5.17001	8.57762	5.00386	2.93974	5.15881	10.7841	4.33022	14.6522	7.88292	4.24246	7.13442	5.35695	5.79464	9.20049	13.5239	4.47215	11.6527	3.39648
4.12652	2.30676	5.70961	7.66988	11.6387	3.83828	9.11247	5.16075	8.43353	4.79886	3.65956	3.65549	14.7978	5.16927	8.6257	5.08904	2.92562	5.17975	10.9213	4.35012	14.6805	7.87151	4.17818	7.14574	5.40621	5.80346	9.29144	13.6776	4.44714	11.64	3.37067
4.12359	2.31371	5.70037	7.81189	11.6877	3.84012	9.10689	5.17245	8.46625	4.78214	3.64066	3.65331	14.8265	5.16006	8.62988	5.06146	2.90838	5.23069	10.9975	4.34768	14.6663	7.8764	4.12891	7.14658	5.40258	5.7914	9.38745	13.7725	4.42951	11.5646	3.36824
4.11336	2.31632	5.71296	7.87403	11.7389	3.8126	9.11943	5.17151	8.51057	4.75558	3.61235	3.6669	14.8931	5.17239	8.63743	5.0662	2.90631	5.26332	11.1106	4.34854	14.7298	7.85831	4.08369	7.12184	5.3757	5.76715	9.46683	13.7692	4.41095	11.5035	3.3777
4.08582	2.31453	5.73407	7.93522	11.7496	3.78821	9.12881	5.15152	8.52979	4.70664	3.57065	3.67559	14.9927	5.18642	8.71612	5.0925	2.90357	5.30246	11.2171	4.36237	14.8414	7.83519	4.06712	7.05562	5.35347	5.74215	9.52291	13.7457	4.37549	11.4297	3.36865
4.10368	2.32068	5.75337	8.08002	11.8299	3.71545	9.09845	5.12509	8.54762	4.66022	3.53762	3.67823	15.0736	5.20437	8.79238	5.08847	2.91891	5.32053	11.3471	4.36846	14.9428	7.8116	4.04884	7.00542	5.3423	5.68192	9.57982	13.7289	4.36272	11.3684	3.34889
4.10186	2.32934	5.7935	8.17433	11.954	3.69487	9.05672	5.10716	8.50224	4.61969	3.51102	3.68991	15.1961	5.25654	8.85118	5.09048	2.93324	5.33342	11.4758	4.36376	14.9344	7.80155	4.02444	6.98644	5.38178	5.64093	9.62794	13.77	4.33062	11.3108	3.32761
4.12222	2.35002	5.80107	8.25548	11.9958	3.67695	9.04117	5.1203	8.4497	4.60034	3.48116	3.7163	15.2321	5.31993	8.88538	5.08418	2.93271	5.35065	11.5867	4.37247	14.9033	7.75608	4.00534	6.93243	5.43069	5.59782	9.67198	13.8918	4.31528	11.321	3.30124
4.15392	2.3598	5.84217	8.32675	12.0518	3.66563	8.99188	5.14943	8.4233	4.65511	3.46021	3.76197	15.1827	5.38549	8.90602	5.08449	2.9305	5.32721	11.612	4.39342	14.8599	7.70482	4.05271	6.88912	5.48423	5.56568	9.69961	13.9488	4.34503	11.3914	3.29719
4.23526	2.35961	5.83369	8.32753	12.1109	3.68391	8.93489	5.20851	8.38769	4.74288	3.46788	3.79512	15.2024	5.39115	8.91654	5.06448	2.92309	5.30475	11.6372	4.4017	14.9075	7.67438	4.09892	6.90297	5.51339	5.57248	9.69838	13.9462	4.39546	11.4726	3.28907
4.29564	2.34484	5.85996	8.35261	12.1552	3.69508	8.82585	5.32585	8.3825	4.80995	3.45115	3.81977	15.3008	5.4005	9.0057	5.04076	2.90945	5.31659	11.6696	4.39928	14.9894	7.61653	4.14038	6.96912	5.52224	5.56141	9.6473	13.909	4.43968	11.5666	3.27839
4.31067	2.32078	5.84791	8.43483	12.2409	3.70894	8.73525	5.46835	8.39269	4.91114	3.43389	3.82924	15.3105	5.38811	9.11163	5.04078	2.92284	5.34804	11.681	4.37689	15.0509	7.56516	4.17614	6.99232	5.53318	5.51399	9.59844	13.9434	4.4341	11.6751	3.24329
4.30009	2.29752	5.84177	8.47229	12.4487	3.71655	8.6731	5.54871	8.41539	4.98735	3.4272	3.85348	15.3661	5.32724	9.21385	5.02153	2.92615	5.40342	11.7846	4.37911	15.2385	7.51835	4.16675	6.99	5.52078	5.46301	9.56724	14.087	4.38761	11.7673	3.19545
4.33358	2.29983	5.83477	8.48733	12.6002	3.698	8.58389	5.58837	8.46827	5.08614	3.39129	3.86998	15.4451	5.31055	9.28327	4.90237	2.92694	5.44487	11.8765	4.41692	15.3987	7.4767	4.14223	7.0593	5.49395	5.44147	9.54799	14.2036	4.32674	11.7688	3.17158
4.39963	2.29283	5.85077	8.49992	12.6847	3.69268	8.49814	5.66938	8.48956	5.19203	3.34518	3.87829	15.4636	5.31259	9.34868	4.90019	2.92215	5.49679	12.0282	4.41763	15.4364	7.45258	4.09131	7.09011	5.46206	5.39734	9.52603	14.3396	4.30938	11.7282	3.158
4.47311	2.28988	5.85547	8.52591	12.7473	3.70895	8.4013	5.77588	8.45836	5.28898	3.29537	3.87796	15.4451	5.33674	9.37378	4.91447	2.9142	5.54787	12.211	4.42366	15.4101	7.40304	4.05536	7.08699	5.43148	5.30163	9.53345	14.4315	4.29727	11.7717	3.14929
4.51675	2.29086	5.86435	8.60207	12.7948	3.73996	8.3463	5.90023	8.44308	5.48778	3.25928	3.87604	15.4323	5.34028	9.41303	4.92754	2.92076	5.55041	12.3704	4.44129	15.3927	7.27155	4.07178	7.13597	5.42454	5.2073	9.55174	14.4973	4.30382	11.7761	3.1412
4.51879	2.30221	5.89845	8.80671	12.8508	3.73094	8.36012	5.97631	8.44117	5.67846	3.24185	3.89139	15.4169	5.32757	9.42302	4.90843	2.93447	5.56566	12.5761	4.44966	15.4204	7.12772	4.09375	7.21296	5.39718	5.17747	9.57238	14.5168	4.33751	11.6944	3.13616
4.49027	2.32983	5.93148	9.01879	12.9279	3.72604	8.42432	6.0135	8.42502	5.76477	3.22994	3.91165	15.4232	5.3476	9.40286	4.84283	2.94927	5.54467	12.715	4.4586	15.4794	6.98602	4.12102	7.24411	5.37846	5.14486	9.59832	14.5051	4.36643	11.617	3.14612
4.48262	2.32363	5.94314	9.18522	13.0793	3.74221	8.46016	6.04295	8.40429	5.83405	3.20274	3.93675	15.4321	5.41005	9.37334	4.82928	2.93968	5.53712	12.8543	4.47549	15.5032	6.76735	4.15355	7.25604	5.37624	5.09686	9.60896	14.5056	4.3809	11.5945	3.15
4.48326	2.32042	5.92572	9.34489	13.2794	3.7508	8.44108	6.05128	8.3693	6.00706	3.18909	3.94562	15.4602	5.47672	9.34026	4.82182	2.92468	5.53365	12.9475	4.5096	15.5128	6.58661	4.15052	7.24955	5.40745	4.99456	9.57042	14.5883	4.38685	11.5965	3.14819
4.48391	2.31683	5.91428	9.66818	13.3098	3.74475	8.32319	6.03634	8.35106	6.30533	3.20154	4.00003	15.4806	5.48541	9.30063	4.81825	2.91332	5.5488	13.0357	4.55113	15.5496	6.45463	4.1556	7.24451	5.42456	4.9518	9.50325	14.6812	4.38244	11.5367	3.14538
4.47395	2.30641	5.90159	10.0161	13.298	3.73643	8.17119	6.02254	8.30846	6.55398	3.20873	4.00789	15.5015	5.4746	9.26368	4.82762	2.91192	5.6047	13.2353	4.58808	15.5376	6.40117	4.15061	7.22715	5.38937	4.93107	9.41806	14.7784	4.35883	11.4754	3.13456
4.45101	2.30058	5.90755	10.2436	13.2999	3.73239	8.09477	6.02155	8.27012	6.75608	3.21438	4.00836	15.4281	5.44576	9.20927	4.83106	2.90312	5.67287	13.3929	4.59686	15.5583	6.34992	4.16126	7.21262	5.36258	4.84446	9.32949	14.825	4.34365	11.5036	3.12553
4.462	2.27349	5.93596	10.4083	13.3303	3.71167	8.08983	6.02514	8.2029	6.83582	3.18952	4.00823	15.313	5.42775	9.15519	4.8466	2.89892	5.72324	13.4819	4.57424	15.5514	6.2936	4.19181	7.22397	5.37359	4.81209	9.2359	14.8522	4.35472	11.5176	3.11327
4.47275	2.26302	5.95971	10.614	13.3707	3.68806	8.14644	6.01716	8.13316	6.88901	3.15969	3.98279	15.2044	5.39829	9.14307	4.88561	2.90642	5.76238	13.6292	4.51768	15.5894	6.1749	4.2064	7.24568	5.40097	4.80509	9.16378	14.8627	4.38954	11.5066	3.0928
4.47191	2.26512	5.97363	10.8141	13.3709	3.68278	8.17836	6.01071	8.06708	6.93153	3.10136	4.02432	15.1956	5.38252	9.19095	4.90651	2.89843	5.78305	13.7291	4.51897	15.5949	6.04595	4.26094	7.23149	5.44245	4.75541	9.0867	14.8593	4.41542	11.5247	3.06512
4.46117	2.27318	5.98166	11.0052	13.3266	3.69278	8.20721	6.01041	8.10206	7.02142	3.07841	4.07593	15.2056	5.37963	9.23291	4.90754	2.89912	5.79618	13.7111	4.52604	15.6314	5.8154	4.32437	7.26307	5.55243	4.73468	9.01287	14.8677	4.41441	11.5068	3.03777
4.47003	2.26871	5.9698	11.1681	13.2669	3.7083	8.23231	6.03081	8.16447	7.12622	3.09711	4.08887	15.1	5.36386	9.24043	4.88066	2.88637	5.83917	13.7154	4.50658	15.694	5.77374	4.3937	7.27539	5.62569	4.738	8.96053	14.8917	4.41031	11.4945	3.0146
4.47306	2.27373	5.98632	11.2751	13.258	3.71694	8.25192	6.10194	8.22736	7.20903	3.08314	4.07858	14.8783	5.33915	9.203	4.84662	2.8804	5.87607	13.6372	4.45074	15.7255	5.74765	4.41808	7.29422	5.64262	4.7314	8.93129	14.8759	4.39789	11.5025	3.00994
4.46552	2.27767	6.00525	11.4715	13.2908	3.73121	8.2355	6.13434	8.23941	7.28651	3.06841	4.05456	14.6604	5.3246	9.15675	4.83137	2.86158	5.88068	13.6235	4.42446	15.7409	5.5811	4.4192	7.27898	5.68506	4.68432	8.92764	14.8639	4.40139	11.547	3.01588
4.44871	2.27594	6.03833	11.488	13.3509	3.75309	8.10138	6.10143	8.23275	7.31673	3.07761	4.04375	14.5301	5.33293	9.13032	4.79807	2.84597	5.88928	13.632	4.39952	15.7234	5.37529	4.42665	7.26518	5.73824	4.61529	8.93396	14.8321	4.4275	11.6114	3.02577
4.42313	2.27042	6.08315	11.4171	13.4515	3.76444	7.93088	6.0328	8.22085	7.33584	3.10536	4.07913	14.4202	5.35554	9.11803	4.77465	2.84114	5.88987	13.6155	4.37997	15.7285	5.24222	4.41737	7.30526	5.71214	4.55985	8.96155	14.8114	4.46921	11.5697	3.02027
4.41121	2.28372	6.16461	11.4127	13.5134	3.7944	7.82903	6.00409	8.21146	7.35245	3.11467	4.10753	14.3217	5.36378	9.09833	4.75969	2.85079	5.88948	13.6059	4.36181	15.7	5.15684	4.42421	7.38988	5.68573	4.51602	8.95258	14.7504	4.48728	11.5805	3.02277
4.37158	2.27978	6.19257	11.5465	13.5359	3.81628	7.70213	6.00026	8.21828	7.35292	3.11097	4.12452	14.3482	5.38246	9.10561	4.78879	2.87662	5.86669	13.667	4.37481	15.626	5.09004	4.42348	7.40748	5.68537	4.45541	8.91058	14.6498	4.48507	11.6737	3.02115
4.34922	2.26855	6.18293	11.7297	13.5411	3.8283	7.68948	6.01891	8.19266	7.35864	3.10147	4.14875	14.3876	5.39003	9.18548	4.76955	2.88331	5.88185	13.7141	4.36792	15.4463	5.01319	4.42182	7.41992	5.71565	4.41343	8.86835	14.6047	4.44434	11.8312	3.01508
4.32244	2.26439	6.1819	11.8772	13.5201	3.82945	7.75315	6.01707	8.14256	7.36771	3.08993	4.15577	14.3807	5.40194	9.23757	4.73324	2.88792	5.91738	13.7651	4.34406	15.3289	4.98054	4.42514	7.46027	5.79696	4.40554	8.88051	14.6171	4.45208	11.9181	2.99201
4.3095	2.27621	6.18398	11.8062	13.5068	3.82346	7.85594	6.01172	8.0771	7.36785	3.07354	4.19343	14.3736	5.40977	9.28445	4.7137	2.87403	5.95578	13.8416	4.33	15.2672	4.95759	4.44711	7.4401	5.8613	4.38207	8.89168	14.6521	4.47348	11.9764	2.97534
4.30435	2.25587	6.18087	11.7114	13.5495	3.85432	7.97871	6.01643	8.0022	7.34514	3.0608	4.21728	14.4137	5.43605	9.30291	4.69718	2.86273	5.97646	13.8951	4.31784	15.1863	4.93674	4.45897	7.43673	5.88933	4.36408	8.8214	14.6804	4.48274	12.0501	2.94445
4.33251	2.23421	6.19064	11.7563	13.6372	3.8716	8.12592	6.0484	7.97911	7.32313	3.03516	4.23298	14.4138	5.44785	9.28511	4.67744	2.84609	6.00201	13.8997	4.31548	15.1123	4.92003	4.44971	7.42264	5.92157	4.33908	8.75367	14.6504	4.51282	12.1384	2.93006
4.36494	2.21656	6.18575	12.0204	13.6627	3.88663	8.24054	6.06697	7.90844	7.30461	3.02304	4.26296	14.3117	5.45734	9.22367	4.69279	2.82315	6.0478	13.888	4.31783	15.0188	4.91448	4.44824	7.37696	5.92735	4.32123	8.71713	14.5805	4.53415	12.0825	2.90511
4.39467	2.21378	6.16975	12.1918	13.5729	3.8635	8.28775	6.08668	7.78443	7.28124	3.04205	4.27932	14.3585	5.49518	9.15537	4.67793	2.81177	6.08143	13.9364	4.30866	14.9376	4.88027	4.45218	7.42053	5.95475	4.28675	8.70718	14.4931	4.55221	12.0784	2.87707
4.3939	2.20399	6.13233	12.2987	13.516	3.84031	8.29808	6.13312	7.66167	7.29427	3.05638	4.30938	14.3565	5.51504	9.08579	4.66984	2.81349	6.08275	14.0487	4.24191	14.9545	4.83999	4.44362	7.44193	5.99467	4.23448	8.70388	14.4188	4.56905	12.0898	2.86491
4.39924	2.20657	6.12605	12.3525	13.5562	3.82447	8.33642	6.23196	7.6102	7.38846	3.08321	4.33679	14.2361	5.51452	9.05601	4.65785	2.81527	6.0904	14.1423	4.195	15.0132	4.82337	4.45355	7.43932	6.02888	4.16788	8.66565	14.3583	4.56117	12.1516	2.86271
4.42234	2.23402	6.12289	12.5483	13.7322	3.7947	8.39999	6.33303	7.52629	7.5175	3.09148	4.38906	14.2203	5.51336	9.05606	4.67976	2.8377	6.08699	14.1559	4.19794	15.1203	4.82327	4.45067	7.3989	6.06071	4.13012	8.64239	14.3266	4.58013	12.3296	2.89258
4.42228	2.26951	6.11747	12.808	13.7227	3.76662	8.43784	6.40294	7.45602	7.61867	3.09341	4.42784	14.2382	5.50511	9.08088	4.77595	2.85972	6.07345	14.1352	4.19871	15.2413	4.79247	4.44841	7.38465	6.05508	4.11687	8.65801	14.3015	4.60829	12.5884	2.90462
4.42014	2.31542	6.10824	12.9674	13.6987	3.76918	8.44531	6.418	7.42137	7.70068	3.11151	4.4406	14.2376	5.50593	9.12029	4.7633	2.88466	6.04358	14.1415	4.21126	15.3196	4.71794	4.45391	7.35455	6.05393	4.08318	8.70346	14.2349	4.61965	12.7657	2.90749
4.41701	2.33655	6.10445	13.0249	13.674	3.77232	8.43887	6.41368	7.37876	7.76027	3.1152	4.47718	14.1873	5.51908	9.16087	4.73865	2.90408	5.98785	14.1014	4.22573	15.3538	4.62159	4.46075	7.2798	6.04112	4.06432	8.77758	14.1539	4.62672	12.8757	2.91899
4.41579	2.33827	6.0898	13.0687	13.7356	3.76145	8.42974	6.4717	7.31623	7.79363	3.12951	4.58662	14.0488	5.55599	9.20276	4.73098	2.92293	5.91559	14.0716	4.23021	15.4727	4.52904	4.49342	7.19944	6.04404	4.03835	8.76929	13.9728	4.61381	12.9179	2.92847
4.42816	2.3246	6.08969	13.0496	13.7605	3.77842	8.47613	6.53874	7.30715	7.8037	3.14405	4.76875	13.9185	5.58392	9.20872	4.70665	2.93209	5.85273	14.0647	4.25313	15.6403	4.42136	4.49265	7.10914	6.0592	4.02819	8.78036	13.8176	4.60766	12.9262	2.93739
4.43954	2.30552	6.09216	13.0215	13.8063	3.80201	8.55877	6.59692	7.26886	7.80073	3.15919	4.88988	13.87	5.59709	9.19495	4.68634	2.95359	5.79669	14.1311	4.30169	15.7341	4.3701	4.45742	7.08719	6.07755	4.01014	8.78627	13.7844	4.57168	12.946	2.94189
4.44277	2.29659	6.03737	13.0832	13.9293	3.79776	8.66174	6.66663	7.23609	7.79477	3.16668	4.9568	13.8212	5.58706	9.16051	4.68523	2.95871	5.78879	14.2602	4.34144	15.8123	4.32762	4.41408	7.06332	6.09533	3.99115	8.78671	13.7696	4.52633	12.8938	2.94268
4.44905	2.2916	5.95745	13.1564	14.015	3.80409	8.74145	6.71173	7.23068	7.8238	3.18438	4.98757	13.8095	5.58875	9.17885	4.73793	2.96705	5.80281	14.3309	4.36626	15.8262	4.24831	4.3911	7.04281	6.13527	3.98688	8.73634	13.7209	4.50495	12.7845	2.93516
4.44747	2.29002	5.90906	13.1473	14.0266	3.82086	8.79066	6.74701	7.25327	7.84726	3.19587	5.01913	13.8117	5.602	9.26591	4.77989	2.97466	5.81045	14.31	4.38275	15.8509	4.16956	4.39956	7.04137	6.16866	3.97428	8.70718	13.6864	4.49122	12.7656	2.93384
4.44473	2.29162	5.87192	13.0873	13.9942	3.86588	8.80157	6.79281	7.27438	7.83937	3.18585	5.07046	13.7335	5.62877	9.3593	4.76993	2.9509	5.79822	14.312	4.37165	15.8996	4.1025	4.39374	7.0505	6.18449	3.95231	8.64766	13.6916	4.48728	12.7749	2.93517
4.44497	2.31828	5.85001	13.1228	13.9547	3.90373	8.79419	6.83285	7.31916	7.84184	3.2094	5.09586	13.6474	5.66356	9.37168	4.76953	2.92557	5.77631	14.3318	4.37949	16.0632	4.04514	4.39316	7.12203	6.21418	3.96658	8.5581	13.6026	4.51523	12.7231	2.94469
4.44024	2.33224	5.816	13.1761	13.9566	3.91904	8.81073	6.86736	7.319	7.81632	3.24177	5.1325	13.5482	5.70912	9.37536	4.76867	2.93685	5.7618	14.2945	4.41416	16.1638	4.01418	4.38976	7.29555	6.24862	3.98595	8.42451	13.4454	4.55421	12.6841	2.9406
4.47097	2.33573	5.75738	13.3832	13.9049	3.96239	8.86111	6.90989	7.28855	7.77567	3.24792	5.18872	13.5012	5.7485	9.36776	4.74254	3.158	5.74261	14.2617	4.42407	16.1955	3.97928	4.3926	7.40424	6.27404	3.98389	8.29645	13.3463	4.55531	12.6966	2.91557
4.50608	2.32637	5.65975	13.7134	13.8579	4.01809	8.95403	6.93983	7.24954	7.71704	3.24508	5.22001	13.5027	5.75875	9.34293	4.76	3.73033	5.72703	14.2767	4.38944	16.1582	3.94221	4.40557	7.42285	6.27853	3.99147	8.24984	13.2684	4.51669	12.6884	2.89298
4.51899	2.31419	5.55206	13.9029	13.8651	4.05637	9.02119	6.96422	7.20763	7.7364	3.25247	5.24036	13.3322	5.75272	9.29403	4.74423	3.99326	5.66989	14.3642	4.35753	16.124	3.92491	4.43973	7.39179	6.27804	3.99506	8.26993	13.2017	4.48346	12.7112	2.87462
4.52723	2.31601	5.53154	13.8714	13.9901	4.08799	9.01928	6.96877	7.18324	7.80303	3.25909	5.26978	13.2718	5.70357	9.29142	4.64161	4.09512	5.59805	14.3977	4.34581	16.1998	3.89162	4.4335	7.33603	6.22376	3.99522	8.28795	13.0315	4.45788	12.6983	2.86004
4.52294	2.30255	5.50344	13.8192	14.1174	4.09929	8.99828	6.94349	7.18879	7.83282	3.24923	5.30733	13.2147	5.63702	9.29706	4.63595	4.13557	5.54513	14.347	4.35632	16.4134	3.8891	4.41853	7.30691	6.17289	3.99097	8.26903	12.8768	4.42511	12.6988	2.86875
4.5147	2.29679	5.48223	13.9538	14.1458	4.10765	8.97995	6.90854	7.20405	7.86377	3.22474	5.34393	13.2494	5.61877	9.34207	4.62109	4.17779	5.51499	14.2028	4.36718	16.6318	3.89814	4.40896	7.28713	6.17557	3.96105	8.21784	12.7713	4.40561	12.886	2.89133
4.51245	2.28747	5.44161	14.1328	14.1164	4.1102	8.97925	6.92338	7.18822	7.89364	3.18896	5.35331	13.2956	5.62419	9.41986	4.6145	4.22558	5.51551	14.1433	4.36601	16.7312	3.88705	4.41635	7.30245	6.13203	3.92967	8.14008	12.6366	4.41264	13.1625	2.90973
4.51044	2.27008	5.38678	14.2047	14.0879	4.10237	9.0011	6.97571	7.19599	7.94641	3.21057	5.38985	13.3218	5.6563	9.52508	4.61486	4.31092	5.51236	14.1081	4.37446	16.7385	3.89919	4.42125	7.30132	6.04198	3.91573	8.00783	12.4719	4.44066	13.2962	2.9041
4.51684	2.2425	5.36789	14.2454	14.1108	4.11512	9.05425	7.0317	7.21653	7.98219	3.22569	5.48631	13.34	5.65804	9.60845	4.62549	4.40169	5.50411	14.0666	4.41763	16.7599	3.94322	4.40556	7.3912	5.93143	3.88545	7.83884	12.3384	4.45414	13.3054	2.88397
4.53016	2.22714	5.37074	14.292	14.3697	4.14098	9.12447	7.08693	7.20839	8.01727	3.24815	5.57802	13.3733	5.68941	9.64959	4.63316	4.49464	5.47726	14.0793	4.48948	16.8134	3.96498	4.38468	7.47599	5.82205	3.87133	7.67649	12.2605	4.44939	13.3329	2.87003
4.53792	2.21624	5.3607	14.3666	14.7493	4.16213	9.18187	7.12419	7.22773	8.00914	3.25701	5.6741	13.3427	5.71285	9.67211	4.6079	4.57272	5.47188	14.0354	4.55268	16.7763	3.97911	4.39036	7.51989	5.73836	3.87843	7.52446	12.1446	4.4662	13.3399	2.84703
4.53329	2.2279	5.34166	14.4992	14.8277	4.18715	9.2372	7.14365	7.2336	7.99136	3.28129	5.82474	13.3392	5.729	9.68255	4.56472	4.65416	5.463	13.9735	4.61273	16.7808	3.9703	4.41669	7.58911	5.70381	3.88793	7.40901	11.9694	4.45899	13.2662	2.83526
4.52759	2.2353	5.32667	14.5348	14.8655	4.21	9.30704	7.14312	7.20798	7.97403	3.31103	5.97994	13.3927	5.92324	9.67061	4.5668	4.72957	5.46096	13.8653	4.68825	16.7622	3.94747	4.42071	7.61113	5.69668	3.87143	7.34709	11.7824	4.44465	13.1881	2.81888
4.5131	2.22594	5.28585	14.5415	14.9585	4.23021	9.39115	7.11939	7.23988	8.03254	3.34892	6.16973	13.3375	6.06519	9.60736	4.56064	4.79716	5.46376	13.856	4.74473	16.7425	3.90797	4.36293	7.63489	5.68372	3.85403	7.33193	11.5829	4.42512	13.1853	2.81851
4.50991	2.21773	5.2694	14.6183	14.9393	4.24795	9.48147	7.05002	7.28816	8.07851	3.37465	6.32701	13.2075	6.10308	9.5161	4.53498	4.8419	5.44729	13.8621	4.75846	16.7411	3.90513	4.3334	7.69785	5.66707	3.86284	7.37042	11.4421	4.39045	13.2484	2.80607
4.50822	2.18347	5.26231	14.6987	14.9058	4.2871	9.54382	6.99101	7.35083	8.14376	3.39114	6.46291	13.0794	6.1359	9.48173	4.50826	4.88083	5.45236	13.907	4.76155	16.6657	3.90614	4.29695	7.70476	5.62067	3.89133	7.398	11.3214	4.32504	13.308	2.80063
4.51106	2.17114	5.25705	14.6984	14.9819	4.32262	9.59311	6.98653	7.40968	8.21104	3.40196	6.55569	13.0213	6.23013	9.50726	4.49024	4.91908	5.42503	13.9776	4.73811	16.5381	3.91434	4.26243	7.76211	5.55187	3.86656	7.40291	11.2739	4.24	13.3086	2.80995
4.50972	2.15682	5.22861	14.7388	15.0719	4.37112	9.66268	7.02606	7.4496	8.25083	3.45014	6.63312	12.9257	6.2974	9.51717	4.47827	4.98291	5.39266	14.0202	4.72494	16.3851	3.91374	4.21423	7.90425	5.50299	3.8666	7.37984	11.2881	4.16859	13.2288	2.82826
4.514	2.13951	5.20526	14.938	15.1634	4.43169	9.75376	7.06082	7.49187	8.27822	3.48714	6.76313	12.8363	6.32311	9.51835	4.46588	5.01494	5.35451	13.98	4.73499	16.3006	3.88941	4.1732	8.11665	5.46393	3.84867	7.40177	11.2974	4.15117	13.1478	2.83295
4.5141	2.14262	5.17958	15.0559	15.1315	4.53294	9.85158	7.02288	7.5224	8.29123	3.53972	6.87034	12.7214	6.29431	9.49238	4.45298	5.03139	5.30895	13.8446	4.75414	16.259	3.86684	4.15585	8.20887	5.43099	3.84515	7.43159	11.2382	4.16175	13.078	2.84595
4.48225	2.14617	5.1624	14.9673	15.0456	4.61375	9.89159	6.96046	7.50278	8.28814	3.60035	6.96193	12.6822	6.28153	9.41538	4.45669	5.05642	5.26431	13.7467	4.77932	16.2591	3.85904	4.13631	8.26747	5.37855	3.8262	7.46392	11.1723	4.15542	13.0501	2.84493
4.46212	2.14367	5.15235	14.958	15.0021	4.62561	9.94431	6.87611	7.46538	8.2859	3.64725	7.07898	12.5505	6.31394	9.32814	4.45758	5.07964	5.19748	13.6389	4.80496	16.3131	3.86225	4.12621	8.31431	5.33013	3.81374	7.46988	11.0494	4.12301	13.042	2.84384
4.44518	2.14207	5.14871	14.963	15.0325	4.61257	9.99383	6.81215	7.45341	8.29576	3.65623	7.15687	12.3502	6.36732	9.31832	4.46297	5.10541	5.12453	13.4768	4.84545	16.3085	3.91534	4.09364	8.29117	5.30756	3.81355	7.47177	10.8444	4.102	13.0136	2.84431
4.44024	2.13172	5.14567	14.8699	15.0643	4.62708	10.0788	6.78027	7.4645	8.29836	3.62775	7.21685	12.1436	6.43736	9.38122	4.46318	5.12013	5.09647	13.3737	4.88077	16.3524	3.97581	4.07506	8.28662	5.28855	3.80156	7.47583	10.6282	4.08414	12.9329	2.83046
4.44509	2.1185	5.10647	14.797	14.9356	4.64042	10.1863	6.80231	7.46631	8.29841	3.61323	7.23067	12.0298	6.50151	9.43091	4.46207	5.11767	5.06334	13.3075	4.87866	16.4224	3.99712	4.07651	8.24791	5.2705	3.76902	7.45874	10.4717	4.05299	12.8401	2.82685
4.42854	2.09573	5.06186	14.7967	14.7848	4.60599	10.2574	6.87792	7.48517	8.28635	3.62754	7.24216	12.0379	6.53816	9.48698	4.45959	5.12796	5.08326	13.2843	4.85881	16.4367	4.01705	4.07438	8.23352	5.25358	3.75011	7.45807	10.4359	4.017	12.8062	2.88929
4.38654	2.09135	5.02884	14.7616	14.6799	4.58425	10.3404	6.95172	7.52246	8.26083	3.64178	7.24711	12.0532	6.56763	9.50251	4.45292	5.13649	5.13291	13.1267	4.87551	16.3935	4.04193	4.08516	8.23977	5.21918	3.70572	7.46922	10.4643	4.00521	12.8312	2.90914
4.34126	2.08233	5.02302	14.6836	14.6847	4.58947	10.427	7.04043	7.5688	8.24691	3.66244	7.25588	11.9926	6.62053	9.56352	4.39762	5.13482	5.16875	12.856	4.89493	16.4433	4.04347	4.10983	8.22533	5.17747	3.71122	7.47875	10.4511	3.99768	12.7839	2.92817
4.32218	2.08128	5.03483	14.5802	14.7372	4.5918	10.4885	7.09255	7.5938	8.2283	3.65926	7.2568	11.972	6.67017	9.65371	4.39821	5.14833	5.17107	12.6373	4.93337	16.5111	4.02075	4.1257	8.10902	5.13679	3.74202	7.49991	10.4028	3.98449	12.7333	2.94444
4.292	2.08141	5.05869	14.5689	14.7593	4.58295	10.5721	7.10648	7.59609	8.22023	3.65527	7.26966	12.0295	6.65264	9.78461	4.4129	5.18133	5.15488	12.4745	4.961	16.5469	4.00986	4.10046	8.08816	5.081	3.76878	7.50627	10.2967	3.96271	12.5983	2.96314
4.24508	2.06355	5.073	14.639	14.7063	4.58655	10.6139	7.10393	7.61932	8.20315	3.67449	7.29404	12.0029	6.67486	9.89526	4.44726	5.21545	5.13253	12.3349	4.96979	16.5763	4.00965	4.10899	8.07517	5.02147	3.78065	7.51379	10.2394	3.95184	12.5065	2.97623
4.16611	2.05104	5.09535	14.6869	14.7211	4.58769	10.6233	7.08416	7.66105	8.17978	3.66783	7.32368	11.8539	6.6775	9.95762	4.45899	5.23684	5.14857	12.345	4.9799	16.5817	4.03267	4.06902	8.07498	5.01341	3.75631	7.54256	10.2745	3.95867	12.4623	2.98169
4.07366	2.04957	5.10786	14.7945	14.7076	4.59465	10.5882	7.09018	7.66979	8.15924	3.65112	7.33634	11.8202	6.70081	9.97826	4.47072	5.25406	5.22402	12.4058	4.93944	16.5927	4.07187	4.02549	8.07712	4.9885	3.71537	7.58498	10.3451	3.95914	12.5012	2.97129
4.01218	2.05434	5.10691	14.8849	14.7579	4.60525	10.5641	7.11008	7.65802	8.13858	3.66217	7.33421	11.8683	6.7764	10.0034	4.49047	5.26619	5.30764	12.4121	4.89313	16.6186	4.12291	3.98152	8.1078	4.95924	3.71295	7.62647	10.3589	3.966	12.5557	2.97406
3.98971	2.05172	5.10941	14.9104	14.8231	4.60659	10.5504	7.14876	7.69232	8.06859	3.66195	7.34583	11.8324	6.89393	10.0756	4.46119	5.27968	5.34672	12.4241	4.84183	16.6265	4.14652	3.96326	8.15913	4.87363	3.6944	7.6333	10.3681	3.97744	12.6138	2.98843
3.96362	2.0569	5.11734	14.8884	14.8619	4.65796	10.49	7.15178	7.67784	7.99543	3.66822	7.36047	11.7872	6.96172	10.1954	4.394	5.30937	5.32654	12.3821	4.84479	16.5428	4.18988	3.958	8.195	4.79169	3.66613	7.61205	10.3309	3.98343	12.5747	3.00403
3.93544	2.06273	5.1512	14.8071	14.902	4.67125	10.461	7.1208	7.67803	8.04598	3.66849	7.35936	11.7284	7.0381	10.3107	4.40864	5.30772	5.30404	12.3319	4.84822	16.5585	4.21493	3.96466	8.21216	4.72323	3.62402	7.5743	10.2583	4.00061	12.5284	3.03695
3.91588	2.06468	5.15244	14.6775	14.9267	4.66531	10.4864	7.07829	7.71639	8.01821	3.66457	7.3665	11.7527	7.09501	10.3814	4.42723	5.31547	5.31308	12.3103	4.8477	16.5616	4.23862	3.98098	8.25002	4.64364	3.58917	7.58305	10.2026	4.00264	12.6158	3.04817
3.91849	2.05673	5.11976	14.5971	14.9701	4.64957	10.5149	7.04687	7.70131	7.88821	3.67035	7.37554	11.7663	7.17514	10.4206	4.43819	5.33945	5.34225	12.2518	4.85161	16.5273	4.2485	3.99327	8.29776	4.54278	3.57059	7.65841	10.2074	3.93728	12.7265	3.04392
3.93107	2.06301	5.11587	14.594	15.0364	4.63292	10.544	7.02887	7.70151	7.65916	3.66186	7.36456	11.7151	7.27116	10.4552	4.44433	5.36263	5.39745	12.1758	4.86175	16.4548	4.23694	4.04072	8.34312	4.42507	3.5565	7.80491	10.2389	3.83176	12.7355	3.0618
3.91717	2.06235	5.15532	14.6232	15.0211	4.62491	10.6351	7.01062	7.70886	7.44067	3.67528	7.3621	11.758	7.41092	10.4368	4.45256	5.37632	5.50154	12.0861	4.87576	16.4168	4.2241	4.07264	8.45075	4.34513	3.54726	7.96182	10.2804	3.74898	12.7047	3.08287
3.85956	2.05362	5.15811	14.5871	15.0139	4.65276	10.695	7.02949	7.70074	7.23162	3.67403	7.35737	11.7914	7.51521	10.4453	4.45053	5.38588	5.58909	12.012	4.90493	16.4571	4.23281	4.10515	8.53466	4.31128	3.53461	8.10229	10.2609	3.68198	12.6706	3.10447
3.80456	2.0344	5.08525	14.2923	15.0582	4.66158	10.738	7.07817	7.72424	7.1606	3.6656	7.32965	11.753	7.57972	10.4851	4.44493	5.39105	5.60692	11.9687	4.94469	16.5157	4.23932	4.11404	8.56499	4.28182	3.51355	8.20298	10.2065	3.68156	12.6519	3.1492
3.82358	2.00655	5.00819	14.1447	15.0907	4.64718	10.7377	7.10119	7.75035	7.15147	3.66047	7.29923	11.666	7.62374	10.4958	4.43114	5.3997	5.59749	11.9393	5.011	16.528	4.24677	4.09262	8.57984	4.20448	3.50297	8.19753	10.2002	3.70611	12.6904	3.17938
3.80804	1.98044	5.00116	14.0746	15.145	4.67301	10.7093	7.12835	7.71695	7.21301	3.65705	7.28902	11.5819	7.63444	10.4947	4.37072	5.40001	5.60232	11.9151	5.04985	16.5015	4.25507	4.08339	8.56178	4.17989	3.50873	8.1922	10.2141	3.72671	12.7421	3.18046
3.80343	1.94889	5.03449	14.0647	15.3202	4.71582	10.6906	7.12554	7.63059	7.17814	3.67233	7.28123	11.5379	7.64896	10.511	4.33173	5.40104	5.59507	11.8729	5.08209	16.4202	4.29339	4.083	8.53569	4.16782	3.52648	8.21252	10.1857	3.75493	12.7464	3.18775
3.79661	1.93238	5.06514	14.017	15.3877	4.72524	10.6873	7.10013	7.57569	7.13946	3.65522	7.27221	11.5434	7.67613	10.5195	4.34257	5.41084	5.59422	11.8443	5.11727	16.2813	4.3397	4.08329	8.50979	4.14739	3.52775	8.21214	10.0944	3.76726	12.7043	3.20875
3.78454	1.92734	5.0636	13.8425	15.5285	4.71325	10.7584	7.04459	7.55267	7.08039	3.66558	7.25191	11.4525	7.72455	10.5134	4.38922	5.40089	5.58669	11.8081	5.1214	16.2127	4.36838	4.06643	8.47668	4.10999	3.51367	8.21187	9.97772	3.77889	12.6493	3.22414
3.78296	1.9184	5.0803	13.6543	15.6542	4.70759	10.8371	6.96885	7.53872	7.06512	3.67818	7.2186	11.3458	7.77585	10.5284	4.43391	5.39753	5.58221	11.7728	5.10252	16.1939	4.38598	4.05847	8.44371	4.05507	3.52521	8.22316	9.90245	3.79465	12.6334	3.24169
3.8105	1.92129	5.11001	13.5765	15.7129	4.69561	10.8837	6.91948	7.54414	7.07332	3.68205	7.2097	11.282	7.79305	10.5654	4.44999	5.39115	5.57172	11.7838	5.0796	16.1531	4.41688	4.05739	8.46097	3.98913	3.524	8.27181	9.8603	3.7567	12.6183	3.25194
3.83022	1.91874	5.12038	13.5554	15.7232	4.68514	10.909	6.89864	7.53193	7.09044	3.67792	7.20438	11.2139	7.82467	10.6167	4.4263	5.39077	5.60135	11.7166	5.09014	15.9585	4.435	4.10082	8.4213	3.9438	3.52236	8.38636	9.81893	3.73117	12.5814	3.28175
3.82868	1.92311	5.14803	13.5044	15.7419	4.67744	10.9523	6.86982	7.55949	7.08144	3.67742	7.19622	11.138	7.84617	10.6376	4.36052	5.39128	5.68079	11.6092	5.09974	15.8316	4.45533	4.11242	8.37773	3.91861	3.52629	8.48774	9.72038	3.69799	12.4781	3.29009
3.81437	1.89868	5.16988	13.461	15.7825	4.67724	10.9537	6.84418	7.59175	7.11337	3.67645	7.19151	11.1086	7.9329	10.6387	4.30349	5.3808	5.77516	11.5518	5.09475	15.7315	4.46556	4.11201	8.37588	3.88725	3.52008	8.55638	9.57731	3.66828	12.3948	3.29547
3.79481	1.89125	5.19144	13.4804	15.8183	4.68276	10.9209	6.81848	7.5805	7.14108	3.67059	7.18799	11.0289	8.02521	10.6024	4.25194	5.37188	5.85296	11.5603	5.0858	15.6	4.47776	4.08478	8.3366	3.83292	3.51698	8.57628	9.42412	3.66974	12.3648	3.29496
3.77791	1.8801	5.21498	13.4113	15.8348	4.68306	10.8935	6.79136	7.54746	7.19898	3.67442	7.15349	10.8737	8.08958	10.5258	4.18832	5.36383	5.94457	11.5489	5.07436	15.5326	4.47986	4.07801	8.31325	3.81064	3.51386	8.5762	9.35225	3.71737	12.3624	3.29984
3.7692	1.87531	5.24608	13.2289	15.9819	4.68036	10.8409	6.75289	7.53615	7.25912	3.65587	7.05664	10.7676	8.13661	10.468	4.17563	5.35847	6.03865	11.4913	5.08857	15.4745	4.48058	4.08028	8.29809	3.82008	3.49475	8.59792	9.30474	3.76651	12.3313	3.30701
3.77747	1.87017	5.22922	13.0821	16.074	4.68242	10.8319	6.71015	7.56879	7.2712	3.6679	6.93138	10.7045	8.14949	10.4187	4.1766	5.35912	6.0979	11.2993	5.07385	15.412	4.49625	4.0834	8.29469	3.81497	3.46946	8.66826	9.29588	3.78505	12.2754	3.31816
3.7698	1.86935	5.19109	12.9177	16.0306	4.70588	10.8323	6.66285	7.62379	7.27916	3.67486	6.8326	10.6234	8.18	10.401	4.15547	5.3537	6.13724	11.1862	5.03694	15.3171	4.51684	4.12599	8.31124	3.8015	3.46945	8.93119	9.2535	3.80462	12.2485	3.31228
3.73829	1.85572	5.16894	12.8002	15.9601	4.71967	10.8095	6.62064	7.7055	7.27333	3.66164	6.79609	10.574	8.19374	10.4127	4.12706	5.35929	6.18329	11.1677	5.02059	15.1819	4.53212	4.2204	8.36014	3.76346	3.47263	9.34717	9.17548	3.85088	12.223	3.32402
3.72893	1.83698	5.17912	12.7217	15.9486	4.68156	10.8008	6.58519	7.80913	7.26364	3.63182	6.75873	10.5059	8.20131	10.418	4.06758	5.36726	6.21002	11.1627	5.0269	15.0887	4.53719	4.27857	8.384	3.71532	3.46967	9.68448	9.11302	3.88377	12.2071	3.33364
3.72512	1.82394	5.19082	12.5333	15.9162	4.66723	10.8084	6.54714	7.84984	7.21684	3.62556	6.73401	10.5045	8.23412	10.3931	4.03157	5.36131	6.21303	11.1638	5.0363	15.0577	4.54071	4.31035	8.36211	3.6717	3.45948	9.89185	8.96923	3.92501	12.1108	3.35333
3.71762	1.82817	5.19901	12.3508	16.0238	4.65521	10.8238	6.52895	7.84675	7.16805	3.62663	6.7009	10.5071	8.28382	10.3211	4.036	5.34439	6.19012	11.1805	5.05607	15.0093	4.54772	4.33309	8.37217	3.64372	3.46642	9.95964	8.85436	3.94001	11.8748	3.38674
3.73589	1.83819	5.23548	12.2667	16.2574	4.648	10.8615	6.55604	7.81299	7.12183	3.62466	6.67188	10.4788	8.28512	10.2107	4.01521	5.32053	6.19001	11.0843	5.03586	14.9383	4.54907	4.33966	8.38135	3.60993	3.49806	10.0192	8.81195	3.96284	11.6322	3.40169
3.77209	1.85102	5.31296	12.1522	16.3497	4.65591	10.8824	6.56677	7.81041	7.0544	3.6279	6.6344	10.4095	8.30915	10.0551	3.9816	5.31832	6.19676	10.9348	5.04089	14.8324	4.55547	4.33684	8.3943	3.57552	3.50143	10.0803	8.77881	3.96678	11.3907	3.40607
3.793	1.85358	5.34998	11.7346	16.3426	4.65894	10.8813	6.53403	7.82089	6.97946	3.61772	6.58965	10.3491	8.37529	9.96776	3.93406	5.30965	6.22744	10.857	5.05376	14.6501	4.56559	4.33977	8.40194	3.5265	3.51743	10.1723	8.75778	3.95903	11.245	3.40866
3.83389	1.85326	5.33655	11.3547	16.3599	4.67796	10.8406	6.5325	7.83463	6.89895	3.59451	6.5667	10.2788	8.41211	9.92437	3.88631	5.30215	6.25729	10.905	5.05841	14.6245	4.58107	4.33689	8.40303	3.47137	3.51975	10.3314	8.72455	3.9701	11.1931	3.41387
3.89509	1.86777	5.30378	11.2423	16.4988	4.68608	10.8115	6.55273	7.85447	6.89139	3.59924	6.53933	10.1931	8.44389	9.90365	3.87865	5.3133	6.26137	11.0237	5.06621	14.7365	4.60792	4.36164	8.41695	3.42609	3.5381	10.4551	8.68197	3.9887	11.1539	3.41925
3.9515	1.85945	5.2436	11.0909	16.5089	4.6701	10.8942	6.55677	7.8572	6.8822	3.59173	6.51741	9.99375	8.43818	9.88302	3.84913	5.31524	6.26912	11.0802	5.07096	14.699	4.64344	4.37354	8.45022	3.38722	3.54121	10.5856	8.64577	3.99645	11.0991	3.43313
3.99711	1.84875	5.19835	10.9384	16.3909	4.62264	11.0366	6.56298	7.8354	6.90687	3.58195	6.4763	9.92583	8.42472	9.85605	3.83709	5.32253	6.28795	11.0561	5.07231	14.448	4.65112	4.37243	8.33696	3.36336	3.52969	10.6299	8.60551	3.99798	11.0783	3.44951
4.0175	1.84742	5.23389	10.7455	16.2882	4.60077	11.141	6.58319	7.82661	6.91715	3.56059	6.42394	9.89733	8.41026	9.8054	3.8338	5.31913	6.29016	10.971	5.08133	14.2173	4.65717	4.37091	8.26451	3.34834	3.53823	10.6488	8.57191	4.00039	11.1157	3.47521
4.02594	1.83486	5.24132	10.5279	16.1682	4.5883	11.1616	6.60379	7.88716	6.90477	3.55394	6.39782	9.81812	8.40515	9.73005	3.82702	5.31548	6.28339	10.906	5.09234	14.1249	4.65853	4.35524	8.24703	3.36392	3.53987	10.6716	8.53861	4.01749	11.175	3.48954
4.00892	1.83511	5.22992	10.4193	16.0848	4.60249	11.1883	6.55442	7.90999	6.90768	3.51377	6.35932	9.7437	8.39603	9.6221	3.79189	5.29914	6.29362	10.8691	5.1031	14.1354	4.65181	4.35174	8.22277	3.38383	3.53036	10.695	8.52386	4.00564	11.2056	3.49252
3.99053	1.83507	5.20757	10.4641	16.0738	4.62898	11.1739	6.48857	7.90508	6.9085	3.48103	6.30758	9.72478	8.42466	9.48717	3.76688	5.18464	6.32839	10.8454	5.09862	14.1011	4.66109	4.34734	8.16926	3.41917	3.53665	10.7088	8.51079	3.99029	11.2211	3.48926
3.98546	1.83919	5.19777	10.4668	16.0801	4.65036	11.1266	6.43616	7.92228	6.9509	3.44312	6.28812	9.69673	8.43725	9.34271	3.76153	4.98388	6.33603	10.8485	5.08497	13.9233	4.6495	4.35096	8.12119	3.44211	3.53848	10.7846	8.48066	3.97459	11.1873	3.47645
3.9763	1.82962	5.20473	10.3964	16.1577	4.68073	11.0862	6.36501	7.93947	6.93254	3.45574	6.26515	9.64247	8.45663	9.18083	3.76208	4.88757	6.36456	10.8476	5.08261	13.7612	4.6188	4.34	8.13604	3.45589	3.52426	10.9008	8.41125	3.89961	10.9823	3.45914
3.97213	1.8316	5.26434	10.3856	16.1642	4.74056	11.101	6.32634	7.90369	6.91047	3.46054	6.24142	9.55444	8.46092	9.08148	3.75771	4.84165	6.41556	10.8173	5.0683	13.6414	4.6054	4.36512	8.18464	3.46241	3.52472	10.9742	8.32304	3.82768	10.6775	3.46027
3.98306	1.84096	5.29435	10.3729	15.8071	4.80644	11.1393	6.31458	7.86428	6.86974	3.44538	6.2287	9.50981	8.43151	9.06666	3.74237	4.82606	6.42742	10.7842	5.0641	13.5491	4.60079	4.37751	8.18904	3.45186	3.53562	10.9952	8.24344	3.80185	10.4573	3.45155
3.99416	1.84543	5.32505	10.2681	15.6561	4.8498	11.1537	6.32271	7.89205	6.79813	3.43377	6.16258	9.45244	8.38535	9.05406	3.73026	4.819	6.43885	10.6842	5.08175	13.5085	4.62373	4.40097	8.16181	3.45564	3.52413	11.0458	8.18369	3.79167	10.3427	3.44553
3.98841	1.84217	5.34907	10.064	15.6746	4.85069	11.2368	6.31234	7.96378	6.75784	3.39957	6.02807	9.35964	8.35947	9.04449	3.71018	4.78595	6.47089	10.5527	5.0488	13.5814	4.6479	4.42071	8.1573	3.47318	3.49363	11.1715	8.13787	3.8025	10.274	3.44241
3.94464	1.84775	5.37043	9.95753	15.6501	4.80223	11.2579	6.29989	8.04161	6.78788	3.34196	5.82982	9.28416	8.35342	9.04784	3.70153	4.70933	6.45022	10.4767	5.00471	13.6468	4.66225	4.43273	8.17691	3.48564	3.47567	11.3737	8.11016	3.81063	10.211	3.43555
3.9169	1.85857	5.36736	9.91545	15.6889	4.76489	11.2639	6.25478	8.10006	6.74753	3.30007	5.66827	9.25591	8.34596	9.01613	3.68742	4.60817	6.42236	10.4311	4.93513	13.638	4.67023	4.43804	8.17352	3.52391	3.49362	11.516	8.05814	3.8206	10.1779	3.43821
3.9009	1.85996	5.34761	9.88616	15.6489	4.77519	11.3099	6.17846	8.12422	6.76359	3.28654	5.57098	9.21487	8.24061	8.98037	3.66421	4.53913	6.40336	10.4464	4.86679	13.5364	4.69174	4.44082	8.1911	3.56808	3.48942	11.587	7.97058	3.82818	10.0557	3.45618
3.90188	1.85005	5.38473	9.89725	15.5689	4.76381	11.3642	6.12132	8.12595	6.86212	3.27629	5.47433	9.12817	8.17262	8.93179	3.65877	4.46133	6.39699	10.4774	4.83621	13.3568	4.70391	4.44888	8.20778	3.58661	3.47935	11.627	7.85666	3.82684	9.93959	3.47893
3.93184	1.84609	5.38156	9.85546	15.5755	4.74128	11.392	6.10046	8.06896	6.94172	3.2879	5.40445	9.0695	8.13273	8.88812	3.66734	4.34409	6.38419	10.4304	4.91692	13.1675	4.70564	4.46472	8.21357	3.60766	3.46751	11.6989	7.77663	3.82222	9.89247	3.49116
3.93056	1.85746	5.37416	9.78867	15.5597	4.70172	11.4167	6.09957	8.00515	6.99662	3.2912	5.31859	9.05492	8.08604	8.846	3.65671	4.24873	6.37278	10.3266	5.007	13.1571	4.71016	4.45853	8.20584	3.64895	3.46899	11.8676	7.71632	3.80231	9.8596	3.49387
3.94587	1.88608	5.37245	9.7215	15.6217	4.71645	11.3805	6.12453	7.9603	7.0263	3.32737	5.21293	9.03111	7.99762	8.81239	3.63945	4.18757	6.3698	10.2336	5.07305	13.1734	4.71172	4.4574	8.16655	3.7379	3.49499	11.9901	7.61658	3.78895	9.83782	3.49652
3.961	1.89782	5.36709	9.69777	15.7773	4.73778	11.3652	6.14338	7.9231	7.0596	3.33007	5.12258	8.98853	7.92237	8.79106	3.64788	4.13315	6.35035	10.218	5.10929	13.1466	4.70405	4.44936	8.00207	3.8045	3.50961	12.0486	7.48851	3.77914	9.78259	3.49748
3.97143	1.89783	5.32936	9.66572	15.8191	4.73404	11.3047	6.14469	7.85349	7.04744	3.29649	4.98248	8.94472	7.89409	8.76541	3.66814	4.07752	6.30907	10.2045	5.08527	12.9951	4.67771	4.41523	7.75813	3.85164	3.50939	12.0979	7.33216	3.77705	9.58034	3.48695
3.98631	1.89443	5.31296	9.58305	15.7753	4.76659	11.2082	6.08508	7.76982	7.01308	3.2777	4.88566	8.89103	7.87476	8.73335	3.6458	4.04848	6.28055	10.1663	5.04957	12.8567	4.66438	4.38266	7.6483	3.88871	3.5109	12.1591	7.19069	3.77629	9.38523	3.49275
3.98659	1.89127	5.34313	9.48102	15.6572	4.77433	11.0673	6.0159	7.70728	6.95819	3.2458	4.80767	8.85766	7.8734	8.65669	3.64366	4.01273	6.23847	10.0806	5.01851	12.8044	4.64584	4.36727	7.60707	3.90517	3.50674	12.2146	7.09372	3.7728	9.33823	3.48729
3.99174	1.88893	5.39388	9.36896	15.5567	4.76779	10.9208	5.9543	7.67475	6.87416	3.23382	4.76687	8.85903	7.84613	8.56955	3.62847	4.02314	6.18046	10.0446	5.03011	12.8	4.62897	4.34817	7.67072	3.90786	3.51079	12.2687	7.01148	3.77416	9.35384	3.49459
3.97574	1.8919	5.39894	9.23753	15.5258	4.76842	10.8559	5.91008	7.66948	6.82054	3.22354	4.74323	8.83904	7.78589	8.41662	3.6036	4.03575	6.17325	10.0675	5.06216	12.7771	4.61383	4.38162	7.68425	3.91128	3.50101	12.2823	6.89233	3.76207	9.38094	3.50514
3.95604	1.90666	5.36902	8.95859	15.567	4.77418	10.825	5.8862	7.68233	6.81076	3.2476	4.7356	8.70748	7.7383	8.3042	3.57396	4.07224	6.18875	10.004	5.0748	12.6763	4.57481	4.39288	7.64592	3.92409	3.49299	12.304	6.74083	3.76649	9.40003	3.50032
3.92762	1.91384	5.34468	8.73648	15.6649	4.79136	10.7955	5.85811	7.6729	6.84735	3.24101	4.73445	8.5443	7.70942	8.27193	3.52731	4.12263	6.18382	9.91751	5.0815	12.5645	4.56571	4.38906	7.5692	3.92797	3.48341	12.3437	6.5641	3.77075	9.38698	3.47537
3.91022	1.92629	5.35594	8.5904	15.716	4.79114	10.7683	5.84604	7.65929	6.88246	3.21791	4.70626	8.47577	7.70073	8.22415	3.48925	4.1418	6.17484	9.88867	5.07774	12.4568	4.55064	4.39069	7.54823	3.94584	3.49928	12.341	6.3684	3.78292	9.41427	3.4719
3.91102	1.93023	5.42409	8.50774	15.6883	4.78524	10.7103	5.84256	7.62992	6.96151	3.18515	4.6681	8.39396	7.70628	8.14741	3.43123	4.138	6.15257	9.81095	5.09154	12.3998	4.54476	4.37164	7.53219	3.9541	3.54117	12.3289	6.1928	3.79709	9.4243	3.45849
3.89969	1.92907	5.43493	8.45213	15.6068	4.77373	10.642	5.83414	7.59648	7.01412	3.16958	4.61178	8.18805	7.70264	8.06022	3.41966	4.1407	6.11082	9.7367	5.07282	12.4069	4.53549	4.37518	7.53273	3.98234	3.56932	12.2763	6.06413	3.79578	9.46872	3.44402
3.89741	1.92956	5.40945	8.34999	15.3993	4.75932	10.6065	5.82896	7.57336	7.05534	3.18478	4.54276	7.91594	7.71257	7.94491	3.40532	4.12522	6.06328	9.80367	5.04365	12.4802	4.53348	4.36793	7.55914	4.01532	3.58152	12.2523	5.98193	3.80257	9.53165	3.43966
3.91073	1.93626	5.3592	8.19611	15.172	4.74911	10.594	5.79656	7.50572	7.11172	3.1833	4.49916	7.77282	7.73704	7.83191	3.38682	4.13828	6.04222	9.91958	5.06626	12.4844	4.50135	4.34193	7.61519	4.07582	3.59705	12.236	5.89888	3.80066	9.50091	3.44062
3.91545	1.9507	5.37766	8.111	15.0242	4.76618	10.595	5.77912	7.47113	7.14363	3.19752	4.48235	7.6855	7.72295	7.72635	3.35546	4.15366	6.0574	9.95862	5.10884	12.4438	4.44868	4.33424	7.70279	4.12239	3.63174	12.254	5.8234	3.79537	9.5004	3.45179
3.90382	1.96242	5.38488	8.03182	14.9726	4.76921	10.6114	5.78782	7.46663	7.18001	3.19007	4.44692	7.6446	7.6965	7.64491	3.34061	4.14124	6.08896	9.97312	5.17708	12.4019	4.39409	4.32113	7.71695	4.13579	3.66555	12.2701	5.74564	3.80065	9.50415	3.44531
3.89975	1.97614	5.37776	7.93128	14.9665	4.7453	10.5918	5.77563	7.45897	7.16917	3.18032	4.41938	7.6256	7.61638	7.56937	3.3539	4.12484	6.08129	9.94814	5.20716	12.33	4.34418	4.31069	7.75438	4.15991	3.70031	12.2547	5.67097	3.78746	9.51668	3.44714
3.90469	1.988	5.37111	7.90278	14.9371	4.70138	10.5226	5.74252	7.44737	7.13706	3.19978	4.41143	7.59841	7.49102	7.42704	3.36024	4.1136	6.03826	9.95828	5.20194	12.2159	4.3241	4.29692	7.76086	4.19412	3.72462	12.2	5.58539	3.78187	9.54014	3.45874
3.92354	1.97959	5.39935	7.88585	14.9285	4.6588	10.4133	5.73119	7.43958	7.06269	3.21316	4.38723	7.47727	7.3893	7.29233	3.35543	4.11998	6.00833	9.93563	5.22593	12.1016	4.29543	4.32578	7.75988	4.2021	3.74687	12.1402	5.49784	3.77827	9.55692	3.47744
3.92904	1.96978	5.44753	7.82424	14.8881	4.65909	10.2842	5.73548	7.4914	7.06868	3.2274	4.36512	7.29171	7.31844	7.17246	3.36047	4.12504	5.96176	9.86887	5.24926	12.0586	4.27046	4.37911	7.76135	4.20984	3.73445	12.0943	5.39667	3.78145	9.52921	3.46491
3.951	1.97357	5.52289	7.751	14.7831	4.67875	10.2059	5.72271	7.52311	7.05108	3.22432	4.32297	7.19509	7.29483	7.05914	3.3583	4.1561	5.92318	9.91401	5.2755	12.1155	4.26527	4.42328	7.75815	4.23202	3.73853	12.0923	5.25863	3.7756	9.52674	3.46351
3.95942	1.99038	5.53719	7.68296	14.7455	4.67829	10.1558	5.70515	7.52507	7.08292	3.20725	4.30648	7.08999	7.27231	6.90745	3.37268	4.17725	5.88762	9.9951	5.32058	12.1701	4.3	4.44945	7.72472	4.27382	3.74604	12.0712	5.04304	3.77648	9.48346	3.44502
3.95704	2.00819	5.58018	7.64034	14.6941	4.66016	10.1005	5.72259	7.52684	7.16387	3.18993	4.2889	6.85651	7.24082	6.87374	3.37491	4.19609	5.85625	9.97008	5.35177	12.2197	4.30309	4.47703	7.7385	4.32056	3.76575	12.0102	4.83512	3.77047	9.39689	3.43669
3.95105	2.01422	5.66023	7.60111	14.5904	4.664	10.0174	5.71505	7.5622	7.22702	3.1696	4.27625	6.6991	7.21579	6.94674	3.32835	4.22859	5.81413	9.93068	5.37918	12.229	4.29219	4.47726	7.73999	4.3463	3.77977	11.9001	4.74111	3.78341	9.2987	3.4211
3.95906	2.01539	5.70561	7.53159	14.4907	4.66812	9.94755	5.73287	7.59256	7.37232	3.11993	4.26053	6.63628	7.15638	6.91357	3.29255	4.20443	5.80197	9.98401	5.38985	12.0981	4.28657	4.47955	7.6884	4.36465	3.79913	11.8318	4.71598	3.78976	9.12723	3.41985
3.97156	2.01277	5.7168	7.50242	14.4125	4.64266	9.91607	5.74175	7.55569	7.43633	3.12932	4.22026	6.62061	7.1139	6.87132	3.28512	4.17335	5.80452	10.0071	5.35306	11.9238	4.28907	4.50308	7.56307	4.35779	3.81754	11.8089	4.7007	3.78982	9.10927	3.41396
3.98271	2.00888	5.74415	7.47609	14.334	4.59542	9.84828	5.73803	7.50782	7.44498	3.15515	4.1819	6.58777	7.04481	6.81965	3.27325	4.18117	5.82032	9.91394	5.31913	11.7808	4.24998	4.52722	7.48604	4.35356	3.83769	11.7689	4.65585	3.78192	9.18498	3.38646
3.98244	2.02029	5.79784	7.41034	14.2225	4.58636	9.80937	5.72021	7.48128	7.44342	3.22227	4.16808	6.50966	6.99569	6.79012	3.2803	4.21788	5.84355	9.85277	5.29624	11.7838	4.179	4.52892	7.42988	4.33023	3.83471	11.7075	4.65884	3.76837	9.2268	3.37089
3.97353	2.01964	5.81869	7.30051	14.136	4.56549	9.74605	5.69937	7.46389	7.45981	3.26821	4.15848	6.4388	7.00896	6.77048	3.29387	4.2309	5.87257	9.83757	5.30226	11.789	4.08727	4.52458	7.35614	4.27933	3.82624	11.6498	4.6582	3.75104	9.2385	3.37148
3.96553	2.02401	5.85631	7.24767	14.0385	4.55962	9.66617	5.66224	7.47207	7.48095	3.28495	4.16835	6.30078	7.0315	6.68409	3.29869	4.23953	5.87141	9.8818	5.30583	11.7853	4.03488	4.54101	7.35701	4.25728	3.82155	11.6292	4.63498	3.71024	9.23905	3.36236
3.94666	2.01984	5.90563	7.17863	13.9313	4.56525	9.58731	5.62178	7.47916	7.53823	3.28783	4.17317	6.0954	6.97922	6.56736	3.28745	4.26479	5.82485	9.89932	5.29257	11.7375	4.02184	4.56126	7.37931	4.28041	3.82405	11.6436	4.61457	3.6655	9.23706	3.37319
3.92	2.01481	5.9299	7.1115	13.8409	4.57799	9.60793	5.55771	7.49717	7.61368	3.28852	4.17078	5.99463	6.90319	6.45203	3.28355	4.27381	5.74282	9.81867	5.29391	11.6143	4.01063	4.56971	7.4346	4.33476	3.81748	11.6177	4.60701	3.62327	9.23036	3.36297
3.90514	2.00855	5.91959	7.07172	13.7317	4.59663	9.63281	5.44191	7.51768	7.64909	3.27106	4.17044	5.95343	6.85914	6.39276	3.27994	4.29758	5.65035	9.73574	5.28579	11.4945	4.00449	4.60539	7.50371	4.39038	3.81423	11.5721	4.58293	3.56769	9.2565	3.37275
3.90135	2.00438	5.91633	7.01931	13.5963	4.63402	9.63662	5.35727	7.59966	7.6414	3.26762	4.15573	5.90703	6.84591	6.32369	3.27754	4.3411	5.54237	9.7263	5.26829	11.4981	3.97622	4.65038	7.53654	4.42556	3.79893	11.5043	4.56747	3.51386	9.27348	3.3852
3.91203	2.00412	5.93882	6.96582	13.4616	4.67961	9.69466	5.32168	7.65545	7.60522	3.26229	4.14472	5.87636	6.81522	6.29042	3.25316	4.36876	5.44765	9.74921	5.26367	11.5109	3.96309	4.66256	7.54053	4.46296	3.79342	11.4512	4.56315	3.50711	9.26448	3.38039
3.91653	2.00466	6.00655	6.92706	13.3915	4.69463	9.74157	5.33035	7.63374	7.57939	3.21324	4.13157	5.81039	6.77235	6.22671	3.2464	4.37974	5.37836	9.7523	5.2838	11.4566	3.95978	4.65934	7.53951	4.48703	3.78826	11.4121	4.54261	3.4931	9.18893	3.39442
3.90756	2.01901	6.05751	6.92164	13.2341	4.69908	9.70799	5.33454	7.59694	7.53868	3.20644	4.14794	5.72689	6.66108	6.16467	3.22797	4.38216	5.34822	9.72495	5.29878	11.3154	3.9548	4.64543	7.53455	4.48297	3.772	11.3156	4.49006	3.47303	9.09821	3.41865
3.88656	2.02312	6.07045	6.9626	13.0331	4.71423	9.68173	5.31255	7.53337	7.51054	3.20227	4.14397	5.61437	6.51411	6.08223	3.21353	4.38981	5.3035	9.64277	5.30423	11.1841	3.92361	4.59743	7.51094	4.48374	3.77923	11.1517	4.4609	3.43786	8.97775	3.41802
3.86295	2.04459	6.11115	6.97548	12.9649	4.7318	9.67895	5.27706	7.47834	7.47368	3.20181	4.12881	5.56089	6.41695	6.04471	3.18911	4.39818	5.26024	9.59009	5.3001	11.0143	3.90003	4.61056	7.48536	4.47322	3.783	10.9637	4.45588	3.39376	8.88567	3.41078
3.8455	2.05064	6.17706	6.92482	12.9405	4.72048	9.64241	5.21134	7.47078	7.44401	3.20092	4.09627	5.493	6.34906	6.05928	3.17127	4.42898	5.21693	9.57271	5.27912	10.8441	3.87571	4.66112	7.46049	4.47892	3.77057	10.8087	4.44576	3.37438	8.82116	3.41198
3.84389	2.05504	6.19299	6.88792	12.8403	4.70775	9.59097	5.16257	7.50119	7.43883	3.1898	4.08097	5.41879	6.32765	6.08533	3.1709	4.46178	5.19211	9.56667	5.30456	10.6783	3.86669	4.68922	7.42159	4.49071	3.73804	10.7044	4.42342	3.35925	8.77807	3.42383
3.81575	2.06629	6.16124	6.87525	12.7647	4.71209	9.52921	5.14573	7.56172	7.40435	3.19649	4.07136	5.32548	6.33487	6.13036	3.15659	4.52015	5.13874	9.51304	5.34153	10.5781	3.85552	4.69004	7.37872	4.49745	3.69323	10.5924	4.39345	3.32879	8.75912	3.44586
3.80281	2.09654	6.13153	6.78025	12.6806	4.7102	9.52092	5.10464	7.59554	7.33277	3.23221	4.05194	5.3098	6.34469	6.12443	3.1591	4.58879	5.09006	9.33756	5.3464	10.517	3.84929	4.68252	7.33293	4.50035	3.66343	10.4622	4.37314	3.29014	8.76147	3.4816
3.80598	2.10028	6.13126	6.70711	12.4565	4.69943	9.56905	5.06616	7.68237	7.26836	3.28127	4.05394	5.26755	6.31759	6.11665	3.17375	4.66075	5.04209	9.18392	5.33719	10.4701	3.86851	4.65263	7.31588	4.51858	3.62781	10.232	4.35789	3.26749	8.79922	3.50369
3.81933	2.09537	6.14831	6.7715	12.2289	4.6977	9.67562	5.05623	7.766	7.19342	3.31137	4.03095	5.19784	6.27032	6.05286	3.18115	4.71313	4.97727	9.06408	5.31685	10.4258	3.87712	4.63083	7.29608	4.5472	3.60362	9.88564	4.33387	3.25055	8.90364	3.50929
3.82359	2.08243	6.14379	6.84328	12.1605	4.66012	9.74832	5.05696	7.81658	7.19139	3.3415	4.0239	5.13737	6.22855	6.05254	3.19834	4.73993	4.95651	9.05621	5.30895	10.3496	3.87013	4.62233	7.24821	4.55631	3.57118	9.58189	4.33119	3.20907	8.97851	3.50933
3.81941	2.07967	6.09739	6.80717	12.1264	4.63471	9.67648	5.05263	7.80049	7.20526	3.34758	4.00007	5.0918	6.24853	6.06257	3.21629	4.76785	4.89047	9.05335	5.2886	10.276	3.8352	4.63284	7.21702	4.56814	3.55045	9.54817	4.34463	3.17305	8.98977	3.51839
3.81697	2.08094	6.05915	6.80503	11.9281	4.61424	9.43594	5.0566	7.73718	7.22729	3.35011	3.95918	5.05194	6.19277	6.04743	3.21559	4.78586	4.80159	9.01224	5.27091	10.2221	3.82149	4.65003	7.18676	4.5992	3.54195	9.66406	4.36519	3.13341	8.99837	3.51784
3.81804	2.07563	6.06517	6.81744	11.6729	4.55911	9.19028	5.05609	7.71216	7.22747	3.39353	3.94796	5.00149	6.10642	5.99312	3.21691	4.81062	4.74681	8.96789	5.28276	10.1298	3.80861	4.64279	7.16485	4.65128	3.54145	9.66666	4.38429	3.09871	9.0367	3.50645
3.82737	2.06464	6.14123	6.7536	11.6063	4.54092	9.19368	5.04451	7.77158	7.20738	3.39419	3.94856	4.95621	6.07832	5.92816	3.22643	4.86912	4.686	8.94502	5.32629	10.0865	3.80437	4.63112	7.16641	4.69318	3.52435	9.57692	4.36113	3.06518	9.04745	3.49842
3.81454	2.06134	6.19683	6.63099	11.5622	4.50297	9.35538	5.06043	7.8502	7.1954	3.41169	3.96368	4.84651	6.05307	5.89732	3.24263	4.89622	4.60492	8.89874	5.36327	10.0632	3.80514	4.662	7.15127	4.72367	3.49392	9.47602	4.32034	3.02656	9.02871	3.51358
3.77349	2.05545	6.22425	6.52129	11.5478	4.46377	9.46032	5.07593	7.87489	7.16249	3.41142	3.9917	4.71221	6.11383	5.92998	3.23207	4.92476	4.49499	8.7937	5.38102	10.046	3.81083	4.68757	7.1382	4.73413	3.47984	9.38008	4.31972	3.00832	9.00004	3.5414
3.72949	2.05321	6.23526	6.49477	11.5222	4.42997	9.44639	5.08267	7.86814	7.12965	3.41273	4.03667	4.57996	6.1431	5.9332	3.21072	4.94833	4.40757	8.67992	5.43249	9.95719	3.81597	4.69981	7.12778	4.75127	3.47651	9.3026	4.30196	2.9837	8.94078	3.56266
3.67196	2.04891	6.27787	6.51455	11.4253	4.37838	9.39983	5.08714	7.80555	7.1121	3.42966	4.064	4.501	6.18099	5.94984	3.18025	4.98232	4.3093	8.64472	5.49543	9.84921	3.79585	4.7291	7.12256	4.74808	3.46656	9.23985	4.29947	2.94019	8.96144	3.59115
3.63481	2.01741	6.29688	6.54291	11.3198	4.35094	9.3958	5.08708	7.73273	7.09938	3.42918	4.07033	4.47971	6.227	5.9488	3.18247	5.0294	4.28174	8.67679	5.50529	9.6999	3.79087	4.74016	7.12372	4.7236	3.44968	9.20792	4.31391	2.86343	9.05094	3.59223
3.59569	2.01278	6.3068	6.54144	11.1411	4.3338	9.38011	5.07871	7.68978	7.18322	3.46912	4.0336	4.43729	6.27112	5.96563	3.18781	5.07454	4.26058	8.66229	5.48148	9.57576	3.77994	4.72447	7.15584	4.70607	3.43555	9.20008	4.34405	2.81955	9.11678	3.59492
3.56321	2.00194	6.32287	6.46337	10.7522	4.28486	9.3332	5.05888	7.7377	7.21607	3.50727	4.02242	4.40587	6.25009	5.98005	3.19427	5.10223	4.12926	8.64065	5.48849	9.50627	3.76179	4.70723	7.18787	4.68741	3.4115	9.16486	4.36893	2.80221	9.11234	3.59119
3.52655	1.98388	6.32489	6.38411	10.532	4.21431	9.16943	5.0395	7.75513	7.25095	3.54089	4.01264	4.38412	6.24859	5.95111	3.1998	5.11945	4.02954	8.65644	5.5317	9.51213	3.76782	4.68202	7.18913	4.69597	3.40227	9.12085	4.37243	2.79135	9.07647	3.59471
3.50152	2.00198	6.32726	6.34839	10.2826	4.17043	9.0654	5.01746	7.71113	7.27676	3.56682	4.00568	4.36627	6.22251	5.94527	3.20167	5.14148	4.04942	8.80419	5.62771	9.49741	3.77001	4.65836	7.17315	4.7412	3.41313	9.07198	4.37855	2.76791	9.05895	3.60796
3.50522	2.00425	6.3133	6.27574	10.0584	4.15722	8.95065	5.00357	7.68988	7.294	3.57122	3.98011	4.3468	6.21725	5.95941	3.21379	5.15	4.06642	8.85117	5.72427	9.38059	3.76674	4.63451	7.19948	4.77455	3.39167	9.02406	4.39784	2.75448	9.031	3.6101
3.49327	1.99931	6.36889	6.20183	9.88517	4.15868	8.79133	5.0228	7.66773	7.30694	3.5552	3.99772	4.33059	6.24244	6.02232	3.20812	5.15956	4.07138	8.8589	5.75878	9.18219	3.76926	4.61243	7.21395	4.80696	3.35386	8.97371	4.3913	2.74696	9.04329	3.61548
3.50079	1.98219	6.45589	6.1826	9.69664	4.15086	8.67703	5.06647	7.67188	7.30712	3.55452	4.01441	4.28516	6.27292	6.06818	3.21417	5.18689	4.06162	8.86286	5.77997	8.98178	3.7596	4.59074	7.21892	4.86856	3.33379	8.84447	4.38868	2.73335	9.06508	3.62216
3.51909	1.97863	6.51019	6.18811	9.62281	4.1214	8.65694	5.1201	7.68983	7.26954	3.55691	3.97938	4.25215	6.31506	6.0895	3.20494	5.22187	4.06425	8.82667	5.84703	8.89391	3.7395	4.59237	7.15232	4.8798	3.31858	8.61302	4.40439	2.74194	9.07956	3.64704
3.52457	1.99354	6.51111	6.11986	9.56451	4.08183	8.65684	5.15465	7.71396	7.26782	3.5537	3.93201	4.23366	6.30263	6.09495	3.19066	5.23032	4.04884	8.7668	5.89909	8.88116	3.72409	4.58464	7.10331	4.88936	3.31068	8.3595	4.45266	2.74784	9.07757	3.70353
3.53574	1.99324	6.55883	6.00332	9.51576	4.02913	8.6335	5.20453	7.73052	7.28099	3.55762	3.89978	4.20478	6.31943	6.08493	3.17957	5.23816	4.0104	8.76793	5.941	8.88458	3.71096	4.56138	7.07995	4.86094	3.24678	8.15045	4.4848	2.7574	9.04733	3.74071
3.55743	1.98424	6.63468	5.95667	9.46271	3.98801	8.56674	5.23997	7.77337	7.29312	3.57784	3.88112	4.16041	6.33308	6.09307	3.18001	5.2552	3.99815	8.83872	5.97019	8.89303	3.7168	4.54437	7.05245	4.80963	3.23267	8.09007	4.47807	2.74277	8.9864	3.74919
3.57604	1.98763	6.70126	5.96318	9.23481	4.00229	8.55004	5.24796	7.82784	7.31115	3.59459	3.88316	4.09816	6.34875	6.11263	3.17453	5.26383	3.97722	8.90049	5.95139	8.88639	3.73377	4.51937	6.96329	4.74705	3.21974	8.07717	4.47812	2.74593	8.95418	3.75946
3.59314	1.99143	6.78047	5.97245	8.92277	4.04204	8.54076	5.29374	7.90279	7.35181	3.5866	3.89098	4.06418	6.36496	6.11363	3.16212	5.29742	3.96377	8.85622	5.87917	8.81632	3.73642	4.49189	6.89083	4.6908	3.20168	8.00887	4.47687	2.74075	8.95164	3.75335
3.60478	1.98139	6.86586	5.98409	8.62545	4.05365	8.54424	5.37451	7.97115	7.31878	3.59397	3.86736	4.13195	6.41601	6.11327	3.16055	5.30434	3.93926	8.80169	5.8389	8.72999	3.76411	4.48509	6.80438	4.64958	3.1821	7.94976	4.49393	2.74536	8.97006	3.75109
3.60927	1.97246	6.97052	6.01326	8.45487	4.02779	8.49016	5.42378	8.00213	7.29385	3.603	3.83178	4.23815	6.44466	6.09111	3.16417	5.30884	3.92478	8.86682	5.84808	8.6603	3.80445	4.48047	6.81055	4.61746	3.15636	7.85123	4.51165	2.74441	8.99752	3.76519
3.59275	1.97379	7.01408	6.00744	8.31065	4.03496	8.42521	5.41366	8.00151	7.30993	3.60945	3.81866	4.27723	6.46847	6.089	3.15975	5.33199	3.88094	9.10913	5.89832	8.60872	3.83282	4.46318	6.78682	4.61738	3.13306	7.74283	4.49	2.75165	9.04308	3.79901
3.59146	1.9706	7.07858	6.00703	8.21323	4.07023	8.43613	5.36682	8.01893	7.3199	3.60681	3.78362	4.24527	6.49162	6.08891	3.16818	5.33789	3.84653	9.11848	5.97873	8.52806	3.84964	4.45265	6.74645	4.61019	3.09958	7.66373	4.45983	2.74884	9.09447	3.81415
3.57807	1.99008	7.1499	5.94515	8.14249	4.07836	8.45082	5.35983	8.05232	7.30991	3.60713	3.73366	4.24508	6.51196	6.11579	3.1969	5.33207	3.83831	9.20614	6.03292	8.47478	3.83491	4.45302	6.72882	4.59368	3.05623	7.57664	4.47536	2.76394	9.17867	3.80982
3.58473	2.00778	7.19727	5.83873	8.01364	4.08264	8.46597	5.37138	8.06556	7.34971	3.61247	3.7105	4.24549	6.54898	6.14838	3.22772	5.32968	3.84951	9.48312	6.02068	8.41901	3.84169	4.45797	6.7274	4.5877	3.00373	7.45106	4.51234	2.76713	9.3023	3.79377
3.58172	2.0263	7.26883	5.97284	7.82833	4.09393	8.51802	5.39497	8.06671	7.38612	3.61144	3.69448	4.28539	6.60994	6.19834	3.24538	5.30639	3.89506	9.49644	5.96841	8.30067	3.85546	4.45103	6.733	4.58978	2.96992	7.32199	4.53677	2.75658	9.34811	3.80413
3.5787	2.01875	7.30043	6.05428	7.6146	4.11456	8.7092	5.38344	8.08211	7.35003	3.61836	3.69074	4.37384	6.67586	6.21018	3.24187	5.30518	3.95042	9.38922	5.92489	8.24242	3.89398	4.44814	6.75341	4.58628	2.94284	7.1992	4.54004	2.77006	9.43218	3.82618
3.56716	2.00327	7.3209	6.03729	7.41658	4.12744	8.89896	5.37543	8.12525	7.32377	3.62082	3.70591	4.44956	6.72197	6.20638	3.24433	5.27724	4.00124	9.4354	5.93845	8.21662	3.93179	4.43162	6.7102	4.59867	2.90583	7.13968	4.57846	2.76744	9.4936	3.86271
3.56326	2.00862	7.33627	5.98928	7.29945	4.12607	8.98236	5.39719	8.15854	7.3122	3.60164	3.7491	4.46574	6.74785	6.22636	3.2687	5.25238	3.99462	9.53712	5.98863	8.18855	3.95263	4.3828	6.66609	4.59187	2.85298	7.11424	4.60945	2.77088	9.53771	3.86945
3.56334	2.00666	7.36539	5.99968	7.16484	4.11857	9.04956	5.45487	8.16578	7.31677	3.58431	3.75927	4.47687	6.75297	6.2393	3.32164	5.22968	3.98681	9.61476	6.10831	8.20659	3.98279	4.37225	6.66675	4.56096	2.83158	7.06676	4.61826	2.78321	9.54755	3.87808
3.56498	2.0071	7.39066	6.04841	7.06431	4.1099	9.05721	5.47456	8.18468	7.32779	3.56675	3.75439	4.53655	6.78216	6.26624	3.30825	5.23909	3.9595	9.58033	6.19563	8.17807	4.01534	4.36479	6.74326	4.50954	2.83194	7.03593	4.60571	2.78515	9.54995	3.87515
3.5881	2.0251	7.42194	6.04239	7.04164	4.09027	9.05387	5.50709	8.22586	7.33815	3.57581	3.7236	4.57946	6.83125	6.3008	3.27943	5.24938	3.92907	9.55334	6.32283	8.08076	4.04239	4.36337	6.84662	4.48162	2.82459	7.02986	4.60379	2.7845	9.58566	3.89591
3.60838	2.02778	7.43333	5.98386	7.00135	4.08914	9.06845	5.57269	8.28185	7.3419	3.5905	3.71115	4.62318	6.88267	6.32611	3.25663	5.2537	3.90457	9.55848	6.37797	8.00172	4.06103	4.35058	6.85634	4.46498	2.81795	7.0102	4.62457	2.77544	9.68617	3.90984
3.6345	2.05065	7.41806	5.93399	6.90079	4.10003	9.10306	5.61571	8.3305	7.34308	3.59403	3.71516	4.66252	6.91541	6.33363	3.27391	5.23572	3.87822	9.55366	6.37888	7.88783	4.08381	4.36877	6.86134	4.41991	2.80299	6.98855	4.65864	2.77928	9.86043	3.91809
3.65493	2.07708	7.4088	5.94064	6.79175	4.10939	9.1512	5.65461	8.34828	7.37949	3.60418	3.75185	4.69415	6.94756	6.32295	3.33388	5.22625	3.85695	9.50683	6.34267	7.85099	4.09853	4.34637	6.83902	4.38409	2.8094	6.98833	4.65113	2.77905	9.88579	3.92483
3.67194	2.11562	7.39115	5.93667	6.74204	4.10248	9.16204	5.65559	8.33443	7.42127	3.626	3.79339	4.73177	7.02883	6.30026	3.4103	5.21282	3.84278	9.35242	6.2569	7.86034	4.11851	4.34007	6.83032	4.39338	2.80097	6.9665	4.65091	2.77311	9.89098	3.92955
3.68772	2.1459	7.39745	5.96477	6.76476	4.08855	9.16426	5.63285	8.31893	7.45214	3.60638	3.83444	4.87189	7.10097	6.29177	3.45595	5.18141	3.82141	9.21606	6.24033	7.8568	4.11298	4.34875	6.78553	4.38861	2.79232	6.98557	4.65565	2.79479	9.99181	3.93845
3.7	2.16977	7.40109	6.02653	6.86329	4.07318	9.17075	5.61368	8.31407	7.50123	3.59795	3.86896	5.01194	7.13125	6.29675	3.47176	5.15649	3.82236	9.18943	6.28997	7.86971	4.10051	4.35754	6.78605	4.38809	2.7455	6.9659	4.66628	2.79386	10.1682	3.95781
3.69767	2.18536	7.42954	6.0355	6.92551	4.06066	9.16719	5.64836	8.32509	7.55004	3.53863	3.87025	5.10873	7.13537	6.30259	3.48285	5.13927	3.8543	9.14856	6.3336	7.88674	4.0644	4.36395	6.7743	4.39269	2.69556	6.96174	4.71955	2.76492	10.2662	3.9758
3.69384	2.18677	7.46003	5.93849	6.9134	4.03254	9.18386	5.66591	8.34459	7.56709	3.51344	3.88221	5.25172	7.10859	6.23312	3.47846	5.12126	3.91666	9.14707	6.3533	7.8956	4.03292	4.35617	6.77911	4.39429	2.65871	7.02346	4.75381	2.76316	10.2965	3.98984
3.69724	2.18273	7.46399	5.83218	6.92115	4.02055	9.19187	5.68804	8.38351	7.60154	3.50596	3.89707	5.36618	7.06606	6.126	3.4579	5.08537	3.93482	9.19531	6.35698	7.87289	4.00638	4.37788	6.80206	4.38429	2.62442	7.0862	4.77923	2.76782	10.299	4.03371
3.69656	2.18167	7.46782	5.82245	6.97019	4.01126	9.17113	5.70238	8.39677	7.58468	3.51458	3.90957	5.59001	7.03628	6.09206	3.43734	5.05565	3.95831	9.31491	6.3849	7.85235	4.00465	4.36051	6.75863	4.36126	2.61206	7.1364	4.80386	2.77942	10.3041	4.05313
3.72237	2.18045	7.47495	5.83206	7.05581	4.00245	9.09144	5.71507	8.43539	7.57348	3.49319	3.93911	5.87836	7.03195	6.06208	3.44988	5.03577	3.99976	9.39019	6.41067	7.81779	4.02226	4.34588	6.71984	4.31941	2.6097	7.21611	4.83367	2.78264	10.3634	4.07234
3.71421	2.18087	7.51198	5.82059	7.0476	3.9837	9.02042	5.69895	8.49366	7.57172	3.48764	3.97438	6.08477	6.99962	6.03408	3.50349	5.01156	4.02456	9.42557	6.42629	7.83558	4.0493	4.33384	6.69111	4.29987	2.60181	7.34059	4.85902	2.77523	10.7268	4.07106
3.7149	2.19527	7.56842	5.84785	7.17184	3.96058	9.0131	5.70353	8.56214	7.55665	3.48933	4.01101	6.22989	6.98478	6.02831	3.55939	5.01196	3.99431	9.44376	6.44925	7.79922	4.06253	4.32031	6.71527	4.30295	2.59211	7.44916	4.92257	2.77484	10.9758	4.06069
3.72929	2.22828	7.62101	5.89869	7.43331	3.94693	9.024	5.74305	8.64301	7.50623	3.48548	4.06174	6.3899	6.9812	6.0069	3.63	4.98266	3.94452	9.43803	6.50465	7.74115	4.06719	4.31474	6.78629	4.31945	2.57519	7.51948	4.97888	2.81236	10.9777	4.06791
3.75693	2.21996	7.61574	5.89298	7.5009	3.94418	8.98972	5.76065	8.68231	7.45064	3.51068	4.06173	6.64365	6.99169	6.0027	3.74552	4.94286	3.88567	9.42588	6.51822	7.72468	4.06923	4.31807	6.8307	4.30665	2.57101	7.52688	5.0309	2.83115	11.2618	4.06147
3.78682	2.19798	7.62598	5.86537	7.50787	3.92352	8.94791	5.75262	8.67351	7.3741	3.53113	4.08456	7.11711	7.10354	6.0279	3.86409	4.91648	3.83637	9.44299	6.50846	7.7555	4.07552	4.31895	6.85484	4.28688	2.58653	7.50867	5.05287	2.84209	11.8816	4.05527
3.79435	2.19051	7.69005	5.88928	7.62521	3.87911	8.893	5.72712	8.64649	7.36	3.54963	4.10679	7.47308	7.34093	6.08997	3.9825	4.89596	3.80876	9.48913	6.48583	7.72707	4.09379	4.29365	6.92338	4.31445	2.59869	7.50616	5.09499	2.83535	12.454	4.05292
3.79493	2.18821	7.80565	5.9299	7.93544	3.84309	8.79834	5.7127	8.69899	7.33658	3.55909	4.11528	7.72074	7.44267	6.15178	4.09559	4.87669	3.78909	9.61185	6.47778	7.68583	4.09907	4.28593	6.99858	4.31356	2.59274	7.49238	5.12625	2.82282	12.9553	4.06229
3.80908	2.22435	7.87796	5.96531	7.99317	3.83881	8.7565	5.70207	8.72465	7.31084	3.57414	4.11887	7.99598	7.50305	6.23301	4.17082	4.84697	3.77633	9.74612	6.51157	7.64979	4.10975	4.28793	7.06046	4.3098	2.59114	7.50017	5.22531	2.82103	13.1446	4.04861
3.85438	2.2459	7.99889	6.01732	8.25076	3.78426	8.73363	5.7278	8.73544	7.31246	3.59225	4.1195	8.07898	7.58647	6.29717	4.20605	4.82707	3.7748	9.7615	6.56883	7.6483	4.11942	4.32049	7.13054	4.34575	2.58965	7.54683	5.36467	2.82121	13.2315	4.03811
3.90789	2.26494	8.04605	6.13596	8.53939	3.76002	8.6822	5.77418	8.74705	7.32973	3.6006	4.13445	8.18854	7.68693	6.47269	4.22943	4.78874	3.80439	9.73519	6.62074	7.65044	4.13019	4.34228	7.16484	4.42519	2.59173	7.59171	5.46267	2.8163	13.3421	4.03115
3.98289	2.28423	8.02376	6.23437	8.5956	3.77649	8.65913	5.79104	8.73167	7.36545	3.61489	4.15758	8.40106	7.93895	6.55099	4.26159	4.78841	3.82947	9.66151	6.66782	7.50776	4.13267	4.37058	7.13879	4.5651	2.60122	7.62007	5.59288	2.81609	13.7523	4.05695
4.05949	2.28628	8.01264	6.20463	8.77154	3.78789	8.66585	5.80442	8.683	7.36577	3.62257	4.17388	8.54867	8.22804	6.62999	4.28102	4.79867	3.88443	9.6198	6.69033	7.30639	4.14838	4.37578	7.09194	4.66311	2.61337	7.60496	5.80662	2.81126	14.2217	4.09251
4.1062	2.31995	8.09382	6.09297	9.06805	3.77417	8.6951	5.80007	8.64943	7.34735	3.67959	4.19579	8.6186	8.35588	6.7883	4.30476	4.79313	3.95212	9.70407	6.71829	7.22192	4.15992	4.40425	7.14684	4.70519	2.60178	7.5786	6.09197	2.83094	14.6876	4.11005
4.12943	2.36435	8.14761	5.99558	9.3961	3.74868	8.68909	5.79465	8.59924	7.27528	3.71657	4.24774	8.69683	8.41826	6.91039	4.34182	4.76616	4.00852	9.8622	6.76048	7.20302	4.18652	4.43888	7.28874	4.71448	2.59534	7.60901	6.27988	2.84411	15.2565	4.10493
4.17422	2.37585	8.21025	5.89697	9.59505	3.73765	8.64928	5.83323	8.5625	7.20988	3.73119	4.30754	8.80653	8.46277	7.01986	4.34746	4.76542	4.04461	9.94859	6.82142	7.19317	4.19554	4.44044	7.40925	4.73099	2.58197	7.72331	6.38312	2.86256	15.8252	4.10093
4.22133	2.38115	8.23732	5.81752	9.64416	3.75159	8.58779	5.87164	8.48908	7.14377	3.71809	4.35458	8.89262	8.6508	7.01119	4.37302	4.75343	4.07492	9.89317	6.89603	7.1879	4.19978	4.44243	7.4506	4.76446	2.56282	7.83274	6.41914	2.90389	16.1879	4.10149
4.27542	2.40317	8.31177	5.8011	9.65216	3.73093	8.49431	5.89432	8.48924	7.15567	3.71541	4.4246	9.10239	8.96041	6.97534	4.39479	4.74284	4.09787	9.84472	6.98806	7.12459	4.20506	4.46382	7.4675	4.80667	2.56465	7.98541	6.45755	2.91952	16.4808	4.10035
4.3162	2.42456	8.32426	5.79945	9.83107	3.74997	8.38665	5.89415	8.56681	7.16495	3.72236	4.5314	9.34962	9.16635	7.0163	4.43079	4.75184	4.11167	9.81869	6.99783	7.15027	4.19871	4.50486	7.50708	4.87207	2.56868	8.10585	6.49485	2.92409	16.9854	4.11539
4.36791	2.43976	8.33157	5.81648	10.0105	3.76428	8.28216	5.87544	8.65007	7.14484	3.71468	4.6195	9.69712	9.25968	7.10912	4.50648	4.76731	4.11284	9.78411	6.99018	7.13388	4.20181	4.57662	7.55717	4.91771	2.56879	8.18561	6.53386	2.9629	17.3569	4.10475
4.45478	2.46299	8.35666	5.85491	10.2913	3.76085	8.22211	5.85815	8.71445	7.10908	3.70616	4.71284	9.93801	9.40351	7.20687	4.547	4.73437	4.09456	9.70888	6.99632	7.11587	4.22972	4.60545	7.62573	4.96073	2.57584	8.24273	6.57039	3.01341	17.8191	4.09427
4.49522	2.48081	8.42093	5.86135	10.9485	3.77279	8.18069	5.83121	8.79448	7.09756	3.69973	4.7649	10.1066	9.57086	7.30907	4.5741	4.70565	4.10519	9.65883	7.01394	7.08083	4.25639	4.55198	7.76513	4.99381	2.5662	8.32496	6.64599	3.07303	18.6545	4.07613
4.61834	2.51052	8.4906	5.84489	11.5485	3.76654	8.0904	5.8012	8.83027	7.10758	3.67111	4.8108	10.2817	9.7153	7.38371	4.6254	4.66415	4.11393	9.69134	7.0646	7.01778	4.29261	4.52953	7.83238	5.08834	2.55491	8.35998	6.75819	3.10019	19.4663	4.06194
4.672	2.54438	8.59607	5.83452	11.9357	3.76486	7.99946	5.76117	8.90427	7.09821	3.69032	4.85703	10.4528	9.8757	7.51717	4.65249	4.60044	4.11053	9.71588	7.17757	6.95579	4.31771	4.51116	7.88484	5.14012	2.56718	8.3895	6.95464	3.12584	20.2277	4.03478
4.69586	2.625	8.69346	5.80934	12.5602	3.76472	7.96436	5.74626	8.96372	7.08285	3.70712	4.88622	10.5933	10.028	7.64604	4.70007	4.55588	4.13207	9.73905	7.26763	6.83475	4.32975	4.49165	7.99857	5.15563	2.58184	8.52269	7.23399	3.18017	20.7741	4.01937
4.72537	2.68781	8.85454	5.77424	12.9833	3.7917	8.014	5.75927	8.95397	7.0707	3.68647	4.90301	10.7798	10.1724	7.71808	4.74898	4.53181	4.14801	9.78283	7.31767	6.80102	4.32986	4.53358	8.09295	5.1603	2.58563	8.65359	7.42005	3.2547	22.0148	4.03693
4.79681	2.71954	8.89131	5.79622	14.0285	3.80665	8.01216	5.77866	8.90683	7.08974	3.67572	4.93216	11.1655	10.2713	7.78873	4.79661	4.50807	4.17542	9.83868	7.34981	6.81131	4.33866	4.63125	8.16856	5.16028	2.58768	8.74923	7.53931	3.35059	23.8954	4.04936
4.89297	2.75412	8.96671	5.81144	15.0494	3.81523	7.9999	5.76141	8.87999	7.1183	3.69001	4.96377	11.3373	10.3514	7.9064	4.8413	4.45673	4.19602	9.91752	7.33527	6.80791	4.36924	4.7193	8.27188	5.18446	2.59311	8.796	7.63884	3.40089	25.0775	4.05428
5.0164	2.76829	9.05138	5.83945	15.4777	3.83449	8.12288	5.74653	8.91397	7.17208	3.68917	5.00831	11.4824	10.4896	7.9881	4.86536	4.40933	4.2204	10.0194	7.32106	6.78312	4.41622	4.79465	8.34812	5.19549	2.59161	8.80779	7.82378	3.45851	25.9451	4.08674
5.1311	2.78413	9.06825	5.9203	15.6707	3.84301	8.32532	5.73037	8.97095	7.20983	3.68845	5.07628	11.7895	10.7931	8.04733	4.87897	4.36847	4.2686	10.0196	7.3104	6.78509	4.47293	4.82009	8.4462	5.21464	2.59069	8.83045	8.05221	3.46714	26.6989	4.13298
5.22103	2.83842	9.11527	5.9821	15.9171	3.84173	8.43524	5.71738	9.03386	7.23482	3.70236	5.13319	12.0945	11.064	8.10158	4.90811	4.31542	4.31841	9.98836	7.28735	6.75751	4.53679	4.85022	8.46192	5.22019	2.57788	8.85647	8.29826	3.48402	27.3825	4.17826
5.3269	2.86825	9.17622	6.00579	16.1687	3.84971	8.52476	5.71587	9.06054	7.24742	3.70596	5.19185	12.2081	11.1612	8.15513	4.94892	4.28498	4.36039	9.96411	7.29734	6.7516	4.56856	4.90624	8.46224	5.23263	2.54778	8.89644	8.58319	3.49702	27.9974	4.19199
5.41305	2.90419	9.26328	5.99876	16.3761	3.88816	8.57255	5.74049	9.06591	7.27859	3.70788	5.2613	12.5921	11.2244	8.23488	4.98028	4.23388	4.3824	10.0196	7.33519	6.71244	4.5741	4.96444	8.45339	5.25677	2.5632	8.99563	8.73118	3.50406	28.498	4.19332
5.51375	2.92804	9.34752	5.99381	16.5655	3.94399	8.66936	5.73766	9.12463	7.35903	3.72162	5.31282	12.8666	11.3563	8.28464	5.07957	4.20642	4.36914	10.1543	7.35446	6.63886	4.58273	5.01448	8.44406	5.22777	2.59762	9.067	8.85318	3.53624	28.9246	4.22285
5.62743	2.93931	9.50111	6.00782	16.6964	3.97306	8.88282	5.69882	9.23237	7.39527	3.72194	5.36847	12.9622	11.5577	8.31734	5.17338	4.1905	4.36777	10.3128	7.36518	6.61545	4.58843	5.06273	8.46113	5.18514	2.64565	9.17609	9.04535	3.56209	29.1082	4.21197
5.72633	2.96767	9.56014	6.02212	16.7934	3.9718	9.10109	5.65468	9.29168	7.4668	3.72265	5.41095	13.0384	11.7613	8.29888	5.26123	4.1866	4.37593	10.4034	7.39522	6.5582	4.59022	5.07186	8.50175	5.16393	2.67896	9.25009	9.17754	3.58741	29.5675	4.20559
5.78175	2.98793	9.59605	6.01354	17.0565	3.97267	9.16897	5.61	9.29632	7.48935	3.73159	5.45694	13.2226	11.9348	8.28841	5.29095	4.18698	4.39047	10.3786	7.41468	6.53816	4.58444	5.05369	8.55429	5.22167	2.68896	9.3361	9.22811	3.62163	29.9819	4.20147
5.81071	3.01555	9.65265	6.02208	17.4662	3.99559	9.15008	5.53741	9.33811	7.52516	3.74574	5.54093	13.5102	12.0518	8.33295	5.33636	4.1844	4.40945	10.271	7.43719	6.5467	4.58617	5.05611	8.58711	5.29483	2.70795	9.39011	9.32555	3.6459	30.2386	4.2235
5.8591	3.05887	9.71158	6.04335	17.9408	4.00576	9.14485	5.51636	9.35209	7.51963	3.76289	5.59311	13.7797	12.121	8.35233	5.3956	4.19607	4.43865	10.1952	7.54204	6.54417	4.58174	5.06514	8.65893	5.32309	2.71168	9.41624	9.4773	3.66235	30.6687	4.25083
5.92825	3.10493	9.95827	6.04467	18.2693	4.02246	9.23188	5.49139	9.33659	7.51231	3.7904	5.62467	14.0255	12.1462	8.37697	5.41569	4.17007	4.44376	10.2118	7.66812	6.56503	4.60329	5.07241	8.74634	5.34575	2.73637	9.46925	9.64507	3.67851	31.594	4.26084
6.00889	3.16471	10.292	6.01796	18.5446	4.04683	9.32296	5.44155	9.2833	7.54276	3.81856	5.66052	14.129	12.1634	8.40175	5.43933	4.13979	4.4514	10.1854	7.81207	6.54699	4.61364	5.08868	8.77017	5.42301	2.75531	9.49901	9.72596	3.69609	33.0988	4.26662
6.07813	3.20241	10.384	6.03181	18.9601	4.05459	9.35374	5.37759	9.23181	7.66493	3.82149	5.68642	14.2333	12.2049	8.42015	5.4592	4.10751	4.44996	10.1043	7.93453	6.52354	4.59698	5.11167	8.79123	5.54914	2.76554	9.52203	9.86396	3.74609	34.6997	4.2667
6.15941	3.23945	10.4257	6.00635	19.3317	4.05043	9.40772	5.32955	9.23823	7.82785	3.8399	5.73298	14.5076	12.2648	8.44414	5.47881	4.08617	4.4578	10.0977	8.00606	6.46744	4.57332	5.13902	8.88995	5.65804	2.77342	9.55458	10.0519	3.80064	35.7055	4.26168
6.25828	3.27159	10.5645	5.90948	19.5628	4.03684	9.51066	5.37197	9.24255	7.971	3.88422	5.78932	14.721	12.3651	8.47909	5.50512	4.07215	4.47576	9.99748	8.01904	6.42831	4.56931	5.18437	8.99426	5.77309	2.78668	9.58705	10.2488	3.86151	36.0263	4.24428
6.37254	3.33619	10.6262	5.88069	19.7874	4.06121	9.63147	5.40536	9.25832	8.16955	3.93666	5.85958	14.7923	12.4815	8.4732	5.53403	4.04423	4.49068	9.77794	8.04406	6.4585	4.58901	5.21853	9.17505	5.83986	2.79772	9.59981	10.4866	3.89599	36.4938	4.21718
6.50617	3.36481	10.5969	5.86256	19.8703	4.14846	9.78786	5.42893	9.28615	8.27195	3.97197	5.95229	14.8721	12.5892	8.47279	5.55604	3.98608	4.4925	9.76479	8.07553	6.54214	4.59156	5.25682	9.33448	5.90347	2.81976	9.6378	10.7173	3.92679	37.214	4.21105
6.6235	3.38297	10.5771	5.83486	19.9981	4.15579	10.054	5.42211	9.32009	8.36904	4.00908	6.03519	14.9775	12.7121	8.50291	5.59231	3.96383	4.4758	9.75286	8.09723	6.51782	4.59181	5.29638	9.41297	5.94929	2.84388	9.66092	10.8876	3.94589	37.8657	4.24628
6.7227	3.3939	10.5955	5.79167	20.327	4.17433	10.2221	5.4093	9.30145	8.4404	4.01404	6.13879	15.0712	12.895	8.53645	5.60843	3.97007	4.4628	9.68396	8.08428	6.504	4.59971	5.30662	9.45616	5.99882	2.90273	9.64863	11.0867	3.97502	38.4594	4.26068
6.84459	3.40988	10.7009	5.74466	20.7807	4.26521	10.313	5.39993	9.30849	8.55927	4.01662	6.1967	15.181	13.0281	8.54228	5.60918	3.94852	4.45777	9.63808	8.06006	6.60844	4.63793	5.29672	9.53468	6.06529	2.93094	9.66618	11.2453	3.99373	38.9734	4.31135
6.97617	3.41861	10.8027	5.71408	21.1556	4.35144	10.3929	5.39242	9.31698	8.68808	4.01581	6.22599	15.2792	13.0983	8.57757	5.60446	3.93483	4.44462	9.6352	8.04925	6.86706	4.64018	5.3006	9.63885	6.12476	2.96232	9.70567	11.3367	4.01868	39.3969	4.35221
7.06328	3.43016	10.8861	5.68752	21.9951	4.40337	10.5659	5.35414	9.2933	8.79266	4.02329	6.34115	15.3792	13.1577	8.60582	5.5961	3.90387	4.44481	9.64575	8.06379	7.138	4.62341	5.32744	9.71247	6.15597	3.00844	9.72727	11.4619	4.04731	39.7438	4.45402
7.11825	3.46196	10.9414	5.6648	22.8638	4.43861	10.7126	5.29831	9.22572	8.91384	4.0337	6.50685	15.4	13.2707	8.62871	5.60315	3.85105	4.41296	9.62796	8.11725	7.18857	4.59889	5.36806	9.75362	6.16993	3.07981	9.78104	11.6145	4.10402	40.1952	4.51002
7.16588	3.49175	11.001	5.672	23.3474	4.45351	10.8757	5.23765	9.20578	8.99	4.0562	6.64947	15.4241	13.386	8.66154	5.59842	3.85175	4.37716	9.61879	8.22272	7.18481	4.5756	5.42066	9.7748	6.15906	3.2052	9.83318	11.7688	4.16918	40.929	4.52515
7.22699	3.5571	11.1157	5.65535	23.8314	4.46269	11.0624	5.22834	9.25208	9.05956	4.06923	6.80502	15.4766	13.5197	8.69604	5.58815	3.8509	4.3765	9.62039	8.38966	7.20099	4.56575	5.42923	9.82585	6.16893	3.26354	9.89093	11.8822	4.23091	41.9183	4.52904
7.30135	3.6197	11.2328	5.62804	24.0438	4.49727	11.3692	5.1964	9.3401	9.08678	4.09649	6.96458	15.5833	13.7589	8.767	5.56992	3.899	4.38376	9.63579	8.58166	7.265	4.55048	5.44463	9.91687	6.1858	3.31279	9.9601	11.9717	4.26882	42.7534	4.54164
7.35578	3.68864	11.3464	5.57456	24.1435	4.56268	11.5349	5.14658	9.38786	9.10362	4.13574	7.11199	15.7273	13.8728	8.93742	5.56743	3.91416	4.40426	9.66751	8.65869	7.29292	4.54665	5.44093	10.0099	6.18901	3.3929	10.1156	12.0501	4.37536	43.3527	4.55062
7.40123	3.7534	11.4452	5.55105	24.3675	4.59209	11.601	5.09607	9.45985	9.10474	4.23617	7.2004	15.875	13.909	9.1067	5.55172	3.92375	4.42054	9.74568	8.62413	7.30563	4.5624	5.46325	10.1241	6.19235	3.50016	10.2663	12.1252	4.55536	43.959	4.55224
7.46003	3.78099	11.5392	5.56878	24.7237	4.66052	11.6966	5.076	9.48361	9.12198	4.32106	7.26691	16.0177	14.0101	9.21444	5.5288	3.94718	4.42621	9.78963	8.56139	7.28772	4.55465	5.52779	10.1323	6.24099	3.63106	10.3184	12.2341	4.73123	45.5653	4.54826
7.52757	3.82918	11.5451	5.59438	25.0964	4.7336	11.7833	5.09025	9.51599	9.13219	4.37961	7.31497	16.1404	14.1459	9.26245	5.50134	3.9776	4.42398	9.85099	8.54764	7.27644	4.55216	5.54004	10.1285	6.30875	3.77246	10.3847	12.3358	4.86773	47.6258	4.54393
7.61187	3.84524	11.5632	5.57691	25.4508	4.79258	11.8481	5.0826	9.53004	9.15049	4.41094	7.3728	16.254	14.3288	9.31605	5.51047	3.99966	4.40008	9.81779	8.58493	7.29361	4.53058	5.57113	10.1461	6.37896	3.86982	10.4182	12.4532	4.93493	50.2366	4.5327
7.68437	3.85912	11.5913	5.61944	25.7267	4.89008	11.9348	5.04066	9.5338	9.17015	4.44052	7.45567	16.324	14.5769	9.35108	5.54614	4.02516	4.3698	9.68067	8.66273	7.34909	4.53175	5.61001	10.1263	6.45693	3.92623	10.3975	12.5362	4.96592	51.683	4.54562
7.74045	3.90387	11.5821	5.59432	25.873	5.03407	12.0569	5.01578	9.53883	9.2334	4.4883	7.52375	16.4562	14.8326	9.39422	5.59367	4.05733	4.31628	9.53641	8.67012	7.36096	4.52597	5.6407	10.1458	6.534	3.99707	10.4034	12.5915	4.99978	52.0651	4.56996
7.76075	3.90518	11.5935	5.53489	26.1794	5.12831	12.2524	4.9993	9.52793	9.28146	4.51006	7.57495	16.5625	15.0217	9.45339	5.57519	4.14254	4.2663	9.5652	8.64756	7.43188	4.5438	5.65271	10.139	6.57291	4.12707	10.4056	12.6407	5.02551	53.1629	4.58451
7.80715	3.91865	11.5956	5.47757	26.5432	5.16594	12.4744	5.04183	9.52307	9.32838	4.53927	7.59599	16.5595	15.1401	9.52548	5.5613	4.23004	4.21326	9.61928	8.59731	7.51583	4.57725	5.73606	10.1066	6.58783	4.27525	10.337	12.7864	5.05646	55.3984	4.60006
7.8935	3.93906	11.6027	5.43025	26.7888	5.197	12.6997	5.14237	9.4882	9.37719	4.57845	7.65265	16.5376	15.3005	9.58138	5.55614	4.3157	4.13909	9.65604	8.56711	7.61673	4.58692	5.78168	10.1092	6.61973	4.38946	10.3193	12.8666	5.10386	57.7675	4.63864
7.98337	3.94388	11.6197	5.3879	27.1464	5.22333	12.8808	5.20476	9.45478	9.43374	4.62206	7.70624	16.5694	15.522	9.62268	5.59222	4.40988	4.09873	9.69009	8.59228	7.74369	4.60419	5.83007	10.1455	6.66601	4.43944	10.3805	13.0221	5.14452	58.9192	4.7019
8.05741	3.98488	11.6733	5.3409	27.5151	5.3049	12.9509	5.26633	9.42529	9.43576	4.67252	7.73924	16.5978	15.7894	9.74896	5.65693	4.47441	4.10978	9.68489	8.59423	7.78328	4.61433	5.87406	10.1666	6.70206	4.48407	10.4762	13.2413	5.17479	59.6737	4.72564
8.14558	4.01454	11.715	5.33546	27.8852	5.37531	12.9872	5.28459	9.4157	9.4129	4.70108	7.78487	16.6282	15.9468	9.90417	5.65639	4.50543	4.17107	9.66757	8.62318	7.80323	4.60757	5.88346	10.1953	6.71488	4.58121	10.5621	13.4033	5.18434	61.2717	4.72804
8.23355	4.02564	11.7153	5.30931	28.2052	5.47844	13.0616	5.25462	9.33544	9.37796	4.70908	7.84329	16.6781	16.0323	9.9863	5.61531	4.55425	4.24693	9.55647	8.64621	7.91801	4.59286	5.93652	10.2147	6.74432	4.7141	10.6501	13.5355	5.1723	62.477	4.7602
8.30333	4.05177	11.7097	5.29252	28.3316	5.57867	13.1337	5.25747	9.21594	9.31677	4.74006	7.89912	16.6812	16.1225	10.0476	5.586	4.65317	4.31236	9.24734	8.64412	8.11434	4.57884	6.01428	10.215	6.78726	4.8159	10.7308	13.6389	5.17752	63.1177	4.79694
8.34805	4.09661	11.6943	5.26282	28.4585	5.68728	13.1924	5.31728	9.15081	9.23277	4.77072	7.94911	16.7157	16.2964	10.1265	5.57714	4.74528	4.38115	9.02491	8.65809	8.21251	4.58204	6.11599	10.2175	6.87506	4.89282	10.8102	13.7058	5.20195	64.5905	4.85497
8.38882	4.14553	11.6167	5.28114	28.6587	5.83267	13.2211	5.34008	9.11911	9.1386	4.80232	7.98227	16.6829	16.5425	10.1975	5.58851	4.84932	4.441	8.9363	8.66909	8.23519	4.58158	6.16255	10.2055	6.97131	4.94919	10.9853	13.87	5.24362	66.6198	4.92926
8.42994	4.19126	11.5623	5.3321	28.7945	5.94939	13.2967	5.39979	9.11958	9.07474	4.81031	8.04551	16.6112	16.7684	10.3313	5.58984	4.94611	4.50174	8.95339	8.69829	8.21123	4.5665	6.20349	10.1802	7.01415	4.97559	11.1433	14.0161	5.32333	68.9086	5.00958
8.47086	4.23063	11.504	5.37576	28.9326	6.03734	13.3976	5.4172	9.1311	9.01938	4.79303	8.08869	16.5891	16.8823	10.4436	5.57486	5.05704	4.57271	9.01046	8.7273	8.19741	4.56317	6.33064	10.1979	7.02882	4.99803	11.1563	14.1877	5.41306	70.9042	5.08132
8.53025	4.26167	11.457	5.3994	29.1561	6.08022	13.4719	5.3908	9.15448	9.01758	4.75977	8.11105	16.6374	17.0718	10.5205	5.57299	5.15778	4.62894	9.08577	8.80916	8.18663	4.57325	6.45906	10.2932	7.03532	5.0318	11.1446	14.4591	5.50484	71.8833	5.11835
8.59288	4.26509	11.4196	5.40921	29.4551	6.0903	13.6413	5.36518	9.18294	9.04339	4.73504	8.11451	16.7113	17.313	10.607	5.56829	5.24412	4.65721	9.0106	8.88997	8.14721	4.59339	6.56157	10.3745	7.00374	5.10913	11.2787	14.7384	5.55916	72.3082	5.1303
8.65618	4.26701	11.3528	5.41931	29.5762	6.18122	13.7814	5.35634	9.22333	9.05743	4.72701	8.12094	16.7018	17.5692	10.6564	5.55953	5.3112	4.66587	8.93289	9.00576	8.11913	4.62257	6.63865	10.4252	7.00881	5.15747	11.485	15.061	5.58391	72.5431	5.14892
8.7184	4.29538	11.312	5.52901	29.7961	6.47853	13.9008	5.3617	9.25669	9.07122	4.72981	8.12296	16.6974	17.7315	10.7066	5.53576	5.38092	4.67556	9.09937	9.09618	8.10478	4.63977	6.69675	10.4798	7.03858	5.23846	11.6715	15.3676	5.61761	72.8272	5.17123
8.78398	4.27939	11.2597	5.6679	29.9624	6.78591	14.0759	5.36201	9.26081	9.1014	4.73898	8.14984	16.8324	17.7786	10.7846	5.56253	5.45922	4.66488	9.40284	9.22063	8.15488	4.64267	6.75589	10.5069	7.04487	5.31158	11.7692	15.6617	5.68002	73.4283	5.21223
8.83059	4.2872	11.1901	5.77468	30.0022	7.00593	14.2699	5.33773	9.24665	9.12005	4.75767	8.19003	17.0504	17.761	10.833	5.58733	5.57994	4.68895	9.56161	9.43332	8.17533	4.636	6.8173	10.5968	7.07087	5.44128	11.9674	15.9253	5.79097	74.0994	5.24567
8.89724	4.30271	11.1369	5.80214	30.1145	7.23892	14.4293	5.3006	9.22587	9.09826	4.76585	8.25686	17.1968	17.7621	10.8575	5.5719	5.72261	4.68877	9.59912	9.63026	8.13052	4.61685	6.83703	10.8094	7.13424	5.55121	12.1889	16.1667	5.89797	74.3755	5.30529
8.97904	4.30809	11.0887	5.83086	30.214	7.3861	14.6152	5.29066	9.18197	9.0737	4.77918	8.2827	17.1986	17.7948	10.8608	5.51454	5.8725	4.68865	9.74881	9.73883	8.14458	4.61849	6.86681	10.8931	7.18282	5.66849	12.3414	16.3475	5.98016	74.846	5.42151
9.09636	4.30775	11.0461	5.81322	30.2656	7.48881	14.7974	5.30211	9.08242	9.06776	4.75155	8.293	17.203	17.9044	10.9361	5.49267	6.0073	4.69421	10.0904	9.82632	8.15739	4.65016	6.90294	10.8928	7.19501	5.76787	12.3526	16.5182	6.06961	75.7131	5.45999
9.19791	4.31361	10.9937	5.79018	30.3342	7.59636	14.9124	5.33378	8.9776	9.07609	4.75483	8.28972	17.1605	17.9976	11.0522	5.46782	6.13855	4.75596	10.3779	9.97167	8.22008	4.70427	6.94194	10.9668	7.20571	5.80128	12.3114	16.7755	6.09986	76.1811	5.49956
9.29429	4.28391	10.9695	5.79804	30.3951	7.70164	15.0376	5.36248	8.87054	9.09262	4.78619	8.2882	17.1094	18.031	11.1393	5.48577	6.28692	4.85017	10.5371	10.1848	8.31713	4.77155	6.98459	11.0748	7.20992	5.87396	12.276	16.9697	6.12023	76.5018	5.55035
9.41138	4.28166	10.955	5.80756	30.4949	7.75451	15.175	5.40141	8.78753	9.13248	4.81844	8.30401	17.0971	17.9673	11.1775	5.49991	6.40092	5.00869	10.8947	10.373	8.37393	4.80592	7.01344	11.202	7.2145	5.92486	12.3041	17.2065	6.11635	76.8936	5.61472
9.51098	4.28655	10.9306	5.81152	30.7376	7.83171	15.3595	5.43808	8.78663	9.17366	4.82635	8.31969	17.1711	17.8907	11.1874	5.51868	6.48953	5.19356	11.2599	10.5084	8.37646	4.80503	7.01785	11.3137	7.17311	5.98594	12.3524	17.4261	6.11924	77.7918	5.6753
9.60998	4.28591	10.9219	5.83048	30.809	7.91821	15.6066	5.46449	8.79714	9.20309	4.81842	8.34772	17.1665	17.9021	11.2049	5.53328	6.55288	5.32865	11.611	10.7328	8.40218	4.77894	7.00847	11.3668	7.17113	6.08664	12.4052	17.5413	6.14453	78.963	5.71737
9.71028	4.27919	10.8956	5.88563	30.6553	7.9801	15.8877	5.51899	8.81884	9.2462	4.81048	8.38486	17.1427	17.9691	11.2882	5.59429	6.60772	5.4306	11.877	10.9824	8.39639	4.75095	6.99851	11.4502	7.20191	6.19605	12.3857	17.6325	6.19843	79.605	5.72731
9.84301	4.25953	10.8583	5.91112	30.5537	7.99704	16.2067	5.62121	8.92729	9.26822	4.81186	8.41317	17.0101	17.945	11.4944	5.67615	6.65328	5.57311	12.0166	11.179	8.3973	4.75998	6.98979	11.6235	7.27581	6.32242	12.3173	17.713	6.23392	80.1488	5.73819
9.97494	4.24095	10.8047	5.90144	30.3477	8.01815	16.4751	5.68234	9.05182	9.29455	4.80167	8.4417	16.7829	17.9079	11.6022	5.73278	6.70267	5.76434	12.2437	11.3014	8.39279	4.76117	7.01976	11.8482	7.41885	6.39859	12.2264	17.8078	6.28042	81.5727	5.75716
10.0687	4.21924	10.5975	5.8807	30.2688	8.08947	16.5809	5.71224	9.1457	9.34585	4.80079	8.48134	16.7166	17.9066	11.6694	5.75268	6.74309	5.86361	12.505	11.3679	8.42039	4.76093	7.06712	12.1586	7.60693	6.48733	12.2036	17.8653	6.32529	82.7954	5.77254
10.1576	4.18763	10.4648	5.89635	29.9359	8.27737	16.6265	5.68542	9.17467	9.44797	4.81599	8.5445	16.7441	17.8751	11.6956	5.74314	6.8453	5.92665	12.9335	11.427	8.46903	4.7642	7.10368	12.3976	7.6971	6.6003	12.2101	17.9569	6.33695	83.0365	5.79714
10.2346	4.18717	10.3703	5.94749	29.5731	8.56871	16.7351	5.65825	9.2204	9.6507	4.82414	8.60414	16.7342	17.7841	11.719	5.72976	6.94441	5.9782	13.3248	11.5472	8.50011	4.75925	7.12702	12.5867	7.79774	6.72463	12.1904	18.0241	6.33369	83.6156	5.85745
10.3129	4.16679	10.2864	5.98381	29.5374	8.77339	17.0335	5.6584	9.22908	9.89547	4.81467	8.65057	16.6789	17.7155	11.766	5.71363	7.02471	6.03098	13.4826	11.6606	8.53225	4.78198	7.15572	12.7251	8.01164	6.87404	12.1874	18.1058	6.32793	84.3131	5.90422
10.4534	4.14863	10.2398	6.00992	29.6557	8.84748	17.4392	5.68299	9.26001	10.1053	4.8086	8.67517	16.6528	17.6845	11.864	5.72513	7.16675	6.11099	13.6251	11.7173	8.62618	4.81058	7.17156	12.7638	8.30472	7.0089	12.2149	18.1555	6.32154	85.3981	5.93143
10.6097	4.1372	10.1031	5.99151	29.6627	8.9126	17.9173	5.71258	9.28126	10.2609	4.78885	8.69824	16.6202	17.6241	11.9737	5.73142	7.33844	6.2297	13.7917	11.7855	8.72344	4.83748	7.22003	12.8109	8.44264	7.06384	12.251	18.1467	6.31782	86.225	5.93903
10.7492	4.11472	10.0064	5.94854	29.6905	9.08981	18.235	5.6878	9.24579	10.3459	4.78934	8.74076	16.6365	17.535	12.0234	5.71967	7.50962	6.31132	13.9756	11.8672	8.77944	4.88587	7.27261	12.9147	8.61277	7.10347	12.2956	18.1448	6.33193	86.88	5.96724
10.8433	4.08993	9.90423	5.90669	29.7469	9.39302	18.2744	5.68164	9.22803	10.3894	4.78215	8.76909	16.5131	17.3563	12.0426	5.75176	7.64803	6.43863	14.1447	11.9239	8.88972	4.91311	7.3418	13.0615	8.86837	7.1482	12.3078	18.1906	6.35215	88.1644	6.01669
10.8989	4.06856	9.8421	5.93396	29.8644	9.76765	18.2896	5.69676	9.25183	10.3974	4.78815	8.80053	16.3491	17.218	12.0771	5.7847	7.74278	6.61504	14.4535	12.02	9.01257	4.90459	7.39259	13.279	9.09042	7.25019	12.3264	18.1741	6.37815	88.9165	6.0729
10.8987	4.07087	9.72392	5.97202	30.0675	10.0665	18.4136	5.73741	9.34215	10.3934	4.79207	8.80952	16.2887	17.1921	12.0791	5.80471	7.83661	6.74202	14.7766	12.1342	9.08578	4.92047	7.45924	13.5688	9.25825	7.35391	12.3442	18.1732	6.38161	89.0443	6.09699
10.8767	4.07233	9.67089	5.992	30.2073	10.2353	18.6837	5.75811	9.44847	10.4069	4.7768	8.79958	16.1807	17.1687	12.0654	5.79951	7.90512	6.83061	14.9545	12.2406	9.12202	4.94794	7.4703	14.0001	9.36014	7.45859	12.3995	18.1809	6.3944	88.9943	6.08126
10.8888	4.05688	9.64244	6.03583	30.1929	10.3806	18.8591	5.77044	9.52164	10.4303	4.74076	8.78041	16.0341	17.0861	12.0372	5.79969	7.94155	6.91169	15.0044	12.3767	9.16316	4.97263	7.49125	14.5663	9.44617	7.60243	12.4414	18.1893	6.42254	89.1847	6.07191
10.9322	4.06321	9.5642	6.08539	30.0312	10.7422	18.9245	5.76698	9.54796	10.453	4.7223	8.79412	15.8047	16.948	12.0412	5.83831	7.9962	7.06529	15.1315	12.4313	9.1809	5.0223	7.49533	15.2856	9.52544	7.74168	12.5122	18.2527	6.42948	89.8088	6.07042
10.9771	4.05182	9.51464	6.12174	29.8159	11.1071	18.9759	5.75556	9.6693	10.4945	4.68585	8.84806	15.4917	16.797	12.0641	5.93003	8.07075	7.21781	15.3245	12.4508	9.19377	5.06062	7.50113	15.9277	9.5738	7.84768	12.6179	18.33	6.43398	90.0816	6.12405
10.9551	4.05591	9.53981	6.12245	29.6792	11.307	19.1447	5.7242	9.79479	10.5425	4.65501	8.90699	15.2202	16.6981	12.1462	6.02306	8.1293	7.32526	15.4656	12.5307	9.27597	5.07586	7.52852	16.2571	9.62569	7.91617	12.7665	18.3919	6.46085	90.1259	6.20306
10.9054	4.05296	9.41615	6.11487	29.6359	11.5783	19.3612	5.72371	9.77207	10.626	4.62054	8.93865	15.0352	16.6495	12.2518	6.09923	8.16893	7.46087	15.6937	12.6285	9.32361	5.09398	7.54932	16.441	9.69718	7.99746	12.9452	18.3943	6.48592	90.442	6.24617
10.9076	4.03636	9.37944	6.11606	29.5952	12.0684	19.5621	5.73423	9.79803	10.6676	4.59988	8.98302	14.9263	16.6106	12.3335	6.16021	8.19466	7.52213	15.9938	12.8111	9.28401	5.12816	7.55877	16.6789	9.79634	8.03506	13.0663	18.3925	6.51073	91.0508	6.2838
10.9852	4.01272	9.32466	6.12195	29.5173	12.2187	19.8139	5.74892	9.96919	10.6846	4.59682	9.03382	14.7973	16.5569	12.3849	6.18038	8.22857	7.59337	16.2074	12.9769	9.23762	5.15236	7.59775	16.9832	9.90235	8.05572	13.1012	18.3515	6.50022	91.8777	6.29689
11.0635	3.96935	9.0598	6.14464	29.4395	12.2794	20.0618	5.76131	10.2157	10.699	4.59022	9.07424	14.7025	16.5223	12.4584	6.18174	8.24912	7.74983	16.531	13.0276	9.20385	5.16991	7.6482	17.343	10.0416	8.11491	13.0656	18.3359	6.48853	92.8181	6.31383
11.1419	3.91909	8.85044	6.16823	29.295	12.4504	20.2657	5.75393	10.5307	10.6871	4.57839	9.10089	14.6499	16.47	12.5575	6.2007	8.29219	7.98278	16.7199	13.1095	9.20083	5.1822	7.69995	17.6499	10.2943	8.16856	13.0647	18.4568	6.49825	93.7503	6.35354
11.2097	3.89988	8.72794	6.19544	29.1764	12.6403	20.4234	5.73938	10.7237	10.6925	4.55545	9.09489	14.5733	16.4124	12.648	6.2232	8.34694	8.22873	16.8209	13.2219	9.17016	5.16322	7.75883	17.8632	10.5587	8.20173	13.0909	18.5736	6.4965	94.4022	6.43125
11.2442	3.91347	8.65225	6.20559	29.1145	12.7686	20.4221	5.7748	10.7483	10.7039	4.55068	9.07072	14.525	16.3383	12.7622	6.2764	8.43764	8.46392	17.0555	13.3472	9.17977	5.13106	7.81865	18.1327	10.6872	8.24382	13.1519	18.662	6.50213	95.33	6.49456
11.2342	3.94022	8.61064	6.2081	28.9844	12.8851	20.4156	5.81267	10.7603	10.726	4.53883	9.0242	14.4557	16.2275	12.8489	6.31906	8.56068	8.70302	17.3328	13.4819	9.24844	5.1031	7.86836	18.4111	10.7374	8.24298	13.2513	18.7481	6.50868	96.2696	6.50632
11.1689	3.92683	8.65261	6.22637	28.7533	13.1466	20.4576	5.8174	10.794	10.7155	4.51234	8.93853	14.341	16.1041	12.8497	6.35225	8.73674	8.94395	17.5872	13.5828	9.25694	5.08741	7.8659	18.6687	10.7799	8.24493	13.4002	18.7308	6.50575	96.7559	6.50512
11.1046	3.88863	8.61122	6.23958	28.4994	13.5254	20.5221	5.81025	10.9079	10.6626	4.51063	8.8709	14.2935	16.0051	12.8341	6.38158	8.90813	9.17816	17.8022	13.7539	9.25498	5.09097	7.87051	18.8905	10.8776	8.25413	13.5527	18.7039	6.50524	97.4067	6.52579
11.0209	3.86685	8.49751	6.2332	27.9819	13.7923	20.7197	5.82662	11.0251	10.5806	4.47011	8.7777	14.2274	15.8925	12.8864	6.40807	9.04474	9.33162	18.0457	13.9476	9.26033	5.13747	7.88798	19.0228	10.9624	8.31333	13.6169	18.7861	6.48241	98.2652	6.56507
10.9673	3.86807	8.25323	6.21366	27.2777	13.9735	20.9872	5.81025	11.0305	10.5521	4.41905	8.66075	14.1457	15.8462	12.974	6.45392	9.16723	9.46649	18.2916	14.0993	9.25386	5.17739	7.91358	19.1109	11.0523	8.39679	13.6591	18.9187	6.45842	98.6799	6.58667
10.9823	3.85546	8.06499	6.19184	27.0093	14.1002	21.1895	5.7963	11.0031	10.4562	4.40046	8.52998	14.0965	15.8145	13.1003	6.48908	9.2631	9.63834	18.6093	14.2476	9.22035	5.21681	7.93347	19.217	11.1232	8.3979	13.6834	18.9836	6.48107	99.0297	6.58106
11.0393	3.85189	7.96665	6.14647	26.9156	14.2634	21.3244	5.77688	11.0641	10.3612	4.37852	8.44535	14.0571	15.7337	13.2214	6.5019	9.36952	9.94104	18.9613	14.3628	9.2793	5.25779	7.98746	19.4883	11.2381	8.39067	13.6979	19.0866	6.53455	99.3248	6.53577
11.1027	3.8298	7.97776	6.07036	26.7089	14.4789	21.5171	5.76003	11.1315	10.278	4.33158	8.36246	14.0114	15.5834	13.27	6.50134	9.45922	10.1959	19.1421	14.4633	9.31403	5.28255	8.08709	19.8663	11.4921	8.42448	13.6828	19.2035	6.53705	99.5409	6.52326
11.1669	3.808	7.91832	6.03216	26.4191	14.6383	21.7763	5.75472	11.1674	10.2007	4.30994	8.28648	14.0031	15.443	13.2497	6.49376	9.50317	10.69	19.2409	14.533	9.3087	5.29037	8.15173	20.1704	11.6703	8.44265	13.6853	19.2956	6.48345	99.7654	6.55672
11.1948	3.78892	7.80122	6.02675	26.1947	14.8228	22.1241	5.76579	11.134	10.1084	4.32973	8.25561	13.9281	15.3201	13.191	6.47352	9.54218	11.2828	19.412	14.5459	9.32328	5.27574	8.1942	20.4692	11.8265	8.42853	13.717	19.3338	6.38675	99.8206	6.6195
11.1903	3.77808	7.61391	6.01003	26.0088	14.9759	22.3819	5.77037	11.1534	9.94989	4.31354	8.24819	13.8103	15.2219	13.1275	6.44617	9.58706	11.7225	19.4968	14.5339	9.49669	5.28324	8.20816	20.7685	11.9229	8.36985	13.7419	19.3239	6.31574	100.132	6.65684
11.1846	3.76736	7.57957	5.99403	25.7557	15.1024	22.5147	5.77242	11.2047	9.82401	4.33588	8.24195	13.7366	15.1618	13.0954	6.42514	9.63293	11.9956	19.5056	14.6064	9.68089	5.29933	8.18542	20.9758	11.977	8.35456	13.7615	19.3332	6.26077	100.696	6.69357
11.18	3.75851	7.62251	5.96634	25.3605	15.3027	22.4916	5.73582	11.259	9.74347	4.36642	8.24885	13.6422	15.0407	13.0775	6.38973	9.66104	12.2028	19.5364	14.7668	9.81844	5.33185	8.17773	21.1206	12.0941	8.43688	13.6901	19.4307	6.23229	101.039	6.71392
11.1833	3.71991	7.70338	5.9259	24.8764	15.5375	22.4062	5.69516	11.3103	9.67401	4.39057	8.2586	13.5576	14.8703	13.0861	6.3837	9.6883	12.5193	19.6023	14.9585	9.82393	5.3489	8.17649	21.2664	12.2734	8.54354	13.5776	19.6092	6.24601	101.022	6.74311
11.2247	3.69091	7.84209	5.91558	24.6739	15.7606	22.3547	5.69065	11.3394	9.61429	4.37935	8.2836	13.4652	14.7738	13.1505	6.39193	9.71186	12.9496	19.7078	15.1638	9.81929	5.33951	8.12523	21.4577	12.4785	8.65395	13.5131	19.7435	6.26623	101.152	6.78968
11.2859	3.65434	7.92569	5.90357	24.4528	15.9069	22.4322	5.68433	11.3565	9.53172	4.36359	8.29408	13.3457	14.6528	13.1929	6.38486	9.72246	13.4325	19.8156	15.3499	9.83803	5.36387	8.07493	21.766	12.592	8.67206	13.5018	19.8404	6.23842	101.605	6.87836
11.3625	3.62518	7.88434	5.86041	24.2223	16.0886	22.5915	5.67537	11.3948	9.4702	4.33103	8.28872	13.241	14.4337	13.2	6.34237	9.72997	13.7214	19.905	15.5893	9.87343	5.39775	8.07284	22.4573	12.6594	8.69063	13.5123	19.8938	6.17714	101.911	6.93841
11.4022	3.62603	7.87514	5.8007	23.9704	16.2339	22.7795	5.62731	11.4398	9.42202	4.32795	8.26498	13.1957	14.1977	13.1912	6.27831	9.7386	13.8708	20.0239	15.7898	9.76989	5.4369	8.05795	22.983	12.8086	8.72534	13.5439	19.902	6.13403	101.913	6.99088
11.4086	3.58722	7.88168	5.69445	23.4513	16.3142	22.8953	5.55818	11.4593	9.33635	4.31511	8.2684	13.1226	13.9441	13.1622	6.22093	9.72871	14.2358	20.1398	15.9713	9.64246	5.49891	8.06092	23.6915	13.094	8.79843	13.5645	19.9499	6.12409	101.744	7.01831
11.417	3.59714	7.92061	5.60426	23.1113	16.3502	22.9323	5.48441	11.4644	9.31896	4.3032	8.27467	12.9304	13.6474	13.1072	6.22645	9.76149	14.8542	20.2079	16.1905	9.67866	5.55721	8.078	24.3225	13.4509	8.87003	13.587	19.8999	6.13855	101.661	7.04317
11.4303	3.58408	7.95116	5.56115	22.8726	16.3992	22.935	5.42531	11.4823	9.35848	4.28592	8.26469	12.7462	13.4088	13.0014	6.2693	9.78712	15.4804	20.2858	16.4106	9.80947	5.58283	8.11898	24.9347	13.7373	8.93086	13.5988	19.7561	6.1371	101.054	7.05001
11.413	3.53621	7.981	5.67883	22.3338	16.4931	22.9486	5.38063	11.5083	9.35594	4.30555	8.25117	12.6055	13.2452	12.9158	6.31165	9.80579	15.8913	20.3619	16.524	10.0493	5.60702	8.15384	25.6545	13.883	9.00326	13.5932	19.6438	6.11686	100.404	7.07601
11.3906	3.4796	8.02144	5.81223	21.9028	16.5942	22.9586	5.37523	11.5066	9.34015	4.30507	8.2047	12.5341	13.0769	12.8733	6.35797	9.83043	16.1148	20.3856	16.5912	10.1362	5.64246	8.08072	26.421	14.0162	9.02525	13.5846	19.6067	6.09011	99.7437	7.09404
11.3544	3.48537	8.06731	5.82263	21.6687	16.7007	22.9116	5.34381	11.5447	9.29325	4.322	8.1393	12.528	12.9526	12.8382	6.42278	9.85211	16.2488	20.4594	16.6599	10.1463	5.71863	7.99144	27.1128	14.2673	9.05111	13.5553	19.594	6.05035	98.7302	7.09388
11.3275	3.49233	8.1955	5.71355	21.4313	16.8609	22.8345	5.32669	11.559	9.25891	4.32555	8.113	12.4712	12.8245	12.7633	6.48146	9.85395	16.2924	20.5427	16.6987	10.1467	5.76621	7.8964	27.7615	14.4872	9.06225	13.4347	19.5898	5.99796	98.1351	7.08691
11.2709	3.50188	8.27145	5.67918	21.125	17.0398	22.8341	5.34585	11.5626	9.23021	4.33975	8.1122	12.369	12.7193	12.6243	6.50309	9.84022	16.3908	20.639	16.7315	10.1578	5.80474	7.8212	28.5703	14.6108	9.07612	13.3995	19.6124	5.90186	98.4098	7.08586
11.1969	3.498	8.26917	5.65555	20.7572	17.1747	22.8655	5.37467	11.598	9.18064	4.36538	8.12803	12.3049	12.556	12.4824	6.50673	9.83112	16.5606	20.6944	16.7314	10.1778	5.88453	7.74531	29.1558	14.7308	9.0941	13.4026	19.6626	5.81152	98.2262	7.10001
11.1184	3.49876	8.23778	5.58978	20.3843	17.23	22.9124	5.38854	11.6247	9.16413	4.35337	8.13262	12.1815	12.256	12.428	6.49726	9.80657	16.7804	20.6281	16.7412	10.1866	5.93164	7.69096	29.6889	14.9036	9.08863	13.4308	19.6733	5.7684	97.9394	7.10618
11.084	3.47521	8.23304	5.508	19.8089	17.2143	22.978	5.38729	11.6973	9.14954	4.32015	8.1456	11.9681	11.994	12.3715	6.4843	9.77114	16.9884	20.6435	16.748	10.1972	5.97637	7.67557	30.1127	15.1722	9.00458	13.4181	19.6268	5.72819	97.8917	7.09454
11.0895	3.50644	8.24331	5.43646	19.2968	17.2102	23.0281	5.39087	11.7975	9.15109	4.28434	8.17067	11.7751	11.8537	12.3421	6.48627	9.75216	17.1773	20.6545	16.7819	10.221	6.00775	7.67902	30.3968	15.4669	9.02051	13.4011	19.4385	5.6852	97.5831	7.08651
11.0684	3.519	8.26223	5.42218	18.9171	17.1909	23.082	5.3853	11.8836	9.15232	4.24955	8.18371	11.623	11.6358	12.2881	6.49137	9.75679	17.4069	20.6459	16.8501	10.3071	6.05005	7.66202	30.5685	15.7052	9.03604	13.3115	19.1918	5.66298	97.1371	7.11607
11.047	3.5521	8.29693	5.44665	18.4876	17.1156	23.0415	5.39291	11.9339	9.17741	4.20514	8.1725	11.3704	11.2446	12.2314	6.52302	9.75379	17.5595	20.5409	16.9258	10.3942	6.15405	7.66058	30.8753	15.798	9.01208	13.2573	19.0107	5.61565	96.675	7.13001
11.0255	3.56603	8.34237	5.51617	18.1372	17.1547	22.9339	5.37731	12.0005	9.2255	4.1835	8.16017	11.094	10.8393	12.1946	6.51956	9.75988	17.6191	20.4913	16.9887	10.443	6.242	7.64069	31.1835	15.848	8.96744	13.3167	18.9473	5.56295	96.1763	7.16954
11.0129	3.56837	8.3632	5.56718	17.7987	17.3176	22.8802	5.35689	12.1701	9.24912	4.16849	8.14696	10.9151	10.5511	12.1272	6.50415	9.78171	17.712	20.5242	17.0746	10.4423	6.37031	7.6106	31.5679	15.9804	8.9193	13.3205	18.941	5.42711	95.7126	7.2024
11.0326	3.54539	8.45533	5.56851	17.5402	17.4394	22.968	5.32894	12.3397	9.24489	4.17231	8.11676	10.8627	10.3738	12.0606	6.50524	9.80291	17.8664	20.45	17.1324	10.5234	6.49148	7.60013	32.16	16.0482	8.97222	13.196	18.8947	5.27915	94.8572	7.21831
11.036	3.54896	8.55506	5.53286	17.3168	17.463	23.0692	5.32436	12.4673	9.26357	4.18887	8.10457	10.7852	10.2427	11.9921	6.47728	9.80748	18.0297	20.3832	17.0751	10.6374	6.58843	7.6232	32.7302	16.1372	9.07539	13.0408	18.8013	5.1865	94.3191	7.20326
11.0245	3.53897	8.59078	5.48678	17.0174	17.4661	23.1345	5.28907	12.5042	9.26077	4.20196	8.10097	10.6832	10.1354	11.8673	6.40524	9.80553	18.1717	20.3722	17.0094	10.7957	6.65906	7.64126	33.3522	16.2567	9.12894	13.0416	18.6721	5.14496	94.2877	7.15129
11.0036	3.51597	8.57193	5.51308	16.8533	17.5008	23.1284	5.2348	12.5301	9.2403	4.21363	8.12437	10.5247	9.96024	11.7213	6.31178	9.77189	18.2572	20.3895	17.0163	10.9701	6.69546	7.65019	33.8018	16.37	9.13524	13.1184	18.4376	5.14108	94.3433	7.13233
10.9903	3.5069	8.57037	5.52506	16.7487	17.5138	23.0944	5.17999	12.5146	9.2457	4.2136	8.12987	10.4259	9.83938	11.6555	6.26841	9.73727	18.3079	20.3533	17.0781	11.071	6.79736	7.6523	33.976	16.466	9.14996	13.181	18.2456	5.13155	94.4098	7.1208
10.9829	3.48797	8.60088	5.50878	16.4825	17.5087	23.049	5.0734	12.4764	9.26744	4.21939	8.10891	10.1248	9.56217	11.5992	6.25639	9.70194	18.4004	20.3163	17.3144	11.228	6.8956	7.64327	34.1675	16.6293	9.16056	13.2679	18.1081	5.07529	94.6522	7.10323
10.9493	3.4798	8.67534	5.53042	15.8992	17.5129	23.038	4.98435	12.4047	9.2793	4.21926	8.08413	9.95561	9.33274	11.5923	6.2451	9.67816	18.4715	20.2297	17.5135	11.3221	7.01124	7.63429	34.3387	16.8094	9.13519	13.321	18.0564	4.99426	95.2237	7.07544
10.8763	3.46215	8.90093	5.61194	15.3816	17.5265	22.9725	4.89544	12.3664	9.28247	4.22531	8.06983	9.94617	9.19455	11.5531	6.25651	9.6453	18.509	20.1833	17.5685	11.4187	7.10099	7.60898	34.6989	16.9913	9.12678	13.3161	18.0168	4.958	96.4993	7.05304
10.7708	3.44	9.07994	5.59361	15.1883	17.5378	22.9939	4.87035	12.3319	9.26339	4.24	8.05384	9.94031	9.08658	11.4403	6.26615	9.6046	18.485	20.0465	17.5129	11.5372	7.23579	7.57116	35.1942	17.1597	9.12233	13.3034	17.9883	4.92908	97.0286	7.03772
10.6685	3.42509	9.196	5.60275	14.9836	17.5701	23.0501	4.83589	12.3333	9.25629	4.25991	7.99857	9.91949	8.96767	11.2663	6.24757	9.5258	18.5028	20.0271	17.4207	11.6924	7.32942	7.52755	35.5977	17.2995	9.10155	13.2996	17.9835	4.90748	96.413	7.02959
10.5626	3.40663	9.24947	5.63717	14.8034	17.5289	23.064	4.80679	12.3388	9.23376	4.2774	7.94762	9.84473	8.77654	11.1069	6.21014	9.47311	18.5561	20.0531	17.3879	11.8398	7.40086	7.50167	35.8155	17.5802	9.05473	13.3186	17.921	4.87248	95.8498	7.00659
10.448	3.40066	9.30008	5.6335	14.5924	17.4635	22.9771	4.7869	12.378	9.2077	4.27607	7.89883	9.69136	8.56494	10.9839	6.17154	9.44412	18.5999	20.0268	17.435	11.8966	7.48966	7.47532	35.9531	17.9256	9.00553	13.3691	17.8393	4.81539	95.737	6.99445
10.3472	3.40121	9.36212	5.61789	14.341	17.4795	22.7582	4.77943	12.4629	9.19967	4.27044	7.84972	9.63589	8.33816	10.8717	6.10656	9.40723	18.6271	19.9817	17.5138	11.9212	7.62271	7.45682	36.0297	18.1494	8.95838	13.445	17.7704	4.74599	95.2882	7.00226
10.2786	3.39178	9.52097	5.58953	13.9513	17.5056	22.5022	4.75929	12.5545	9.20814	4.26949	7.7967	9.62712	8.21983	10.7565	6.06334	9.3884	18.673	19.9111	17.5959	11.9656	7.7295	7.45657	36.0714	18.2205	8.90465	13.5014	17.7029	4.712	94.8388	7.0357
10.2123	3.36583	9.6827	5.50697	13.4658	17.5134	22.3403	4.73992	12.5565	9.21773	4.27637	7.74118	9.62495	8.01927	10.6376	6.01022	9.37902	18.7571	19.8669	17.7011	12.1205	7.80068	7.43786	36.0971	18.2718	8.87328	13.5923	17.6771	4.70347	93.9532	7.08846
10.1568	3.34926	9.87504	5.49904	13.031	17.4344	22.3609	4.73827	12.5194	9.22682	4.27405	7.6777	9.59087	7.84699	10.5502	5.9694	9.38207	18.8357	19.8145	17.9316	12.336	7.82355	7.38611	36.1021	18.3244	8.85458	13.6202	17.6403	4.7228	92.5471	7.10922
10.1262	3.32677	10.0169	5.48572	12.6459	17.234	22.4064	4.73321	12.5154	9.30012	4.27069	7.62303	9.48413	7.77683	10.4172	5.95616	9.388	18.8635	19.6667	18.0116	12.5242	7.86508	7.33716	36.1579	18.3948	8.83811	13.6508	17.5624	4.74381	91.7	7.11579
10.0781	3.30955	10.0832	5.47028	12.2982	16.9991	22.3485	4.72292	12.4916	9.45368	4.27642	7.56655	9.44844	7.70465	10.2619	5.95952	9.42894	18.8696	19.515	18.0165	12.6631	7.89723	7.2893	36.2484	18.4414	8.82062	13.6924	17.4703	4.77632	90.7709	7.09623
10.0204	3.30239	10.1317	5.46994	11.8853	16.7641	22.2034	4.70968	12.453	9.51089	4.26598	7.5262	9.43248	7.63974	10.1483	5.9653	9.45776	18.8886	19.3536	18.193	12.7568	7.94473	7.25725	36.5097	18.4541	8.77751	13.8362	17.4162	4.78326	90.2679	7.06539
9.92775	3.28824	10.1963	5.54656	11.454	16.6065	22.0457	4.67634	12.3988	9.53645	4.25841	7.51445	9.39983	7.5645	10.0758	5.94452	9.50424	18.9344	19.2951	18.4369	12.8852	8.0639	7.22719	36.8286	18.4562	8.68928	14.035	17.4161	4.76495	90.0176	7.01778
9.81143	3.28138	10.247	5.64846	11.0932	16.4719	22.0235	4.65485	12.3477	9.4889	4.24442	7.47051	9.41942	7.48466	10.0581	5.90734	9.54552	18.9865	19.2792	18.5879	13.0524	8.11274	7.18698	37.0229	18.3927	8.59993	14.0919	17.4029	4.74593	89.7185	6.98435
9.67797	3.2692	10.2779	5.71465	10.672	16.3249	22.1287	4.61165	12.3243	9.38412	4.26145	7.43124	9.41717	7.42811	10.0919	5.86429	9.51017	19.0098	19.2718	18.704	13.2204	8.18636	7.17103	37.1936	18.2967	8.5248	14.0316	17.3911	4.73735	89.0683	6.9524
[truncated: 382 more rows]

## Sheet: Treadmill
ID01	ID02	ID03	ID04	ID05	ID06	ID07	ID08	ID09	ID10	ID11	ID12	ID13	ID14	ID15	ID16	ID17	ID18	ID19	ID20	ID21	ID22	ID23	ID24	ID25	ID26	ID27	ID28	ID29	ID30	ID31
[truncated: 1,000 more rows]

[truncated: 1 more sheets: Overground]
