# Supplementary material for: The FreeD module for the Lokomat facilitates a physiological movement pattern in healthy people – a proof of concept study
Source: J Neuroeng Rehabil. 2019 Feb 6;16:26. doi: 10.1186/s12984-019-0496-x (PMC6366098; doi:10.1186/s12984-019-0496-x)
Supplement: Supplementary file 3 — Source data. (ZIP 16134 kb) [file 12984_2019_496_MOESM3_ESM.zip › Kinematics_JNER.XLSX]

## Sheet: FreeD
FreeD	Horizontal position (cm)
	ID01		ID02		ID03		ID04		ID05		ID06		ID07		ID08		ID09		ID10		ID11		ID12		ID13		ID14		ID15		ID16		ID17		ID18		ID19		ID20		ID21		ID22		ID23		ID24		ID25
Time (ms)	Hip	Chest	Hip	Chest	Hip	Chest	Hip	Chest	Hip	Chest	Hip	Chest	Hip	Chest	Hip	Chest	Hip	Chest	Hip	Chest	Hip	Chest	Hip	Chest	Hip	Chest	Hip	Chest	Hip	Chest	Hip	Chest	Hip	Chest	Hip	Chest	Hip	Chest	Hip	Chest	Hip	Chest	Hip	Chest	Hip	Chest	Hip	Chest	Hip
0	-0.218	-0.552	5.144	4.419	4.404	8.181	0.339	-2.769	4.742	6.568	8.376	7.751	5.555	4.171	-3.016	-2.143	9.189	8.17	5.949	8.668	-5.561	-2.339	0.365	0.53	-0.049	0.791	-0.802	-1.514	0.791	0.324	-1.048	-3.575	-3.038	-2.561	3.397	6.018	1.783	0.935	-0.235	0.172	3.074	3.754	-6.363	-4.772	-1.538	-1.82	0.408	0.209	1.401
40	-0.119	-0.119	4.96	3.922	4.222	8.13	0.245	-3.083	4.881	6.703	8.432	7.776	5.702	4.239	-2.701	-1.448	8.913	8.099	5.886	8.372	-5.996	-3.005	0.033	0.18	0.063	0.792	-0.702	-1.5	0.601	0.403	-1.036	-3.916	-2.989	-2.467	3.49	5.904	1.502	1.019	-0.749	-0.352	3.086	3.615	-6.228	-4.621	-1.431	-1.831	0.473	-0.236	1.282
80	0.083	0.37	4.9	3.508	4.104	8.114	0.252	-3.335	5.02	6.79	8.484	7.783	5.89	4.336	-2.427	-0.847	8.634	7.932	5.797	8.012	-6.341	-3.611	-0.178	-0.099	0.154	0.793	-0.632	-1.483	0.429	0.488	-1.032	-4.248	-2.92	-2.395	3.527	5.762	1.251	1.102	-1.238	-0.839	3.088	3.461	-6.034	-4.469	-1.36	-1.839	0.529	-0.665	1.122
120	0.395	0.909	5.004	3.229	4.049	8.151	0.387	-3.493	5.154	6.796	8.518	7.745	6.138	4.489	-2.223	-0.4	8.33	7.622	5.672	7.544	-6.546	-4.119	-0.22	-0.271	0.222	0.796	-0.601	-1.466	0.281	0.566	-1.053	-4.567	-2.86	-2.361	3.475	5.583	1.044	1.189	-1.667	-1.239	3.063	3.289	-5.766	-4.314	-1.345	-1.84	0.534	-1.09	0.931
160	0.74	1.428	5.222	3.087	4.02	8.244	0.6	-3.56	5.254	6.715	8.513	7.635	6.455	4.729	-2.103	-0.108	7.984	7.187	5.505	6.956	-6.614	-4.524	-0.132	-0.339	0.288	0.802	-0.61	-1.463	0.143	0.614	-1.12	-4.869	-2.866	-2.378	3.334	5.36	0.871	1.274	-1.993	-1.516	2.997	3.102	-5.46	-4.153	-1.372	-1.821	0.44	-1.535	0.745
200	1.033	1.847	5.475	3.044	4.013	8.385	0.82	-3.554	5.27	6.557	8.446	7.432	6.834	5.077	-2.068	0.06	7.608	6.704	5.273	6.237	-6.605	-4.849	0.004	-0.321	0.392	0.811	-0.669	-1.505	0.004	0.615	-1.254	-5.161	-2.997	-2.458	3.141	5.076	0.721	1.341	-2.188	-1.665	2.883	2.887	-5.183	-3.99	-1.411	-1.77	0.225	-2.019	0.599
240	1.231	2.119	5.71	3.039	4.072	8.56	0.997	-3.501	5.16	6.331	8.301	7.128	7.251	5.528	-2.098	0.141	7.257	6.282	4.946	5.368	-6.597	-5.13	0.106	-0.236	0.552	0.818	-0.782	-1.634	-0.125	0.561	-1.459	-5.468	-3.282	-2.613	2.948	4.718	0.61	1.383	-2.265	-1.719	2.718	2.623	-4.989	-3.838	-1.44	-1.676	-0.101	-2.563	0.524
280	1.341	2.253	5.907	3.028	4.239	8.747	1.106	-3.431	4.926	6.027	8.078	6.727	7.655	6.037	-2.151	0.162	7.001	6.023	4.523	4.377	-6.633	-5.393	0.133	-0.091	0.733	0.813	-0.947	-1.883	-0.222	0.451	-1.732	-5.816	-3.695	-2.839	2.789	4.28	0.573	1.404	-2.271	-1.721	2.497	2.287	-4.901	-3.712	-1.44	-1.531	-0.509	-3.186	0.528
320	1.394	2.294	6.054	3.005	4.507	8.922	1.141	-3.37	4.606	5.615	7.794	6.233	7.978	6.536	-2.184	0.144	6.885	5.973	4.045	3.397	-6.712	-5.646	0.086	0.113	0.869	0.776	-1.16	-2.267	-0.286	0.286	-2.058	-6.221	-4.151	-3.11	2.666	3.743	0.632	1.409	-2.252	-1.708	2.215	1.846	-4.897	-3.628	-1.39	-1.324	-0.95	-3.865	0.601
360	1.416	2.288	6.131	2.988	4.814	9.059	1.11	-3.332	4.246	5.063	7.461	5.659	8.16	6.947	-2.178	0.095	6.897	6.098	3.594	2.602	-6.818	-5.886	0.01	0.378	0.906	0.687	-1.428	-2.781	-0.348	0.07	-2.413	-6.674	-4.532	-3.38	2.553	3.07	0.761	1.388	-2.238	-1.699	1.866	1.286	-4.924	-3.582	-1.266	-1.051	-1.356	-4.526	0.741
400	1.423	2.248	6.124	2.993	5.093	9.137	1.025	-3.315	3.879	4.362	7.09	5.028	8.177	7.21	-2.148	0.014	6.979	6.306	3.254	2.091	-6.94	-6.107	-0.033	0.707	0.832	0.531	-1.756	-3.393	-0.442	-0.194	-2.778	-7.149	-4.752	-3.597	2.41	2.25	0.9	1.319	-2.237	-1.701	1.454	0.626	-4.934	-3.563	-1.061	-0.722	-1.663	-5.08	0.969
440	1.423	2.157	6.048	3.02	5.322	9.139	0.9	-3.308	3.525	3.556	6.703	4.389	8.079	7.314	-2.123	-0.092	7.064	6.516	3.06	1.855	-7.066	-6.302	0.009	1.087	0.675	0.303	-2.121	-4.041	-0.585	-0.503	-3.14	-7.625	-4.803	-3.732	2.209	1.323	0.977	1.182	-2.249	-1.715	1.008	-0.071	-4.912	-3.554	-0.781	-0.364	-1.833	-5.456	1.285
480	1.413	1.99	5.94	3.065	5.528	9.065	0.753	-3.292	3.205	2.738	6.344	3.804	7.962	7.296	-2.127	-0.221	7.106	6.696	2.989	1.829	-7.174	-6.449	0.157	1.498	0.477	0.004	-2.48	-4.646	-0.792	-0.852	-3.472	-8.084	-4.748	-3.792	1.952	0.364	0.944	0.968	-2.264	-1.732	0.588	-0.722	-4.871	-3.542	-0.448	-0.015	-1.886	-5.63	1.639
520	1.376	1.733	5.84	3.138	5.734	8.923	0.617	-3.254	2.947	2.011	6.059	3.321	7.907	7.22	-2.165	-0.393	7.086	6.853	2.992	1.945	-7.246	-6.515	0.394	1.92	0.27	-0.347	-2.781	-5.146	-1.072	-1.241	-3.732	-8.496	-4.66	-3.806	1.676	-0.545	0.793	0.679	-2.264	-1.733	0.256	-1.251	-4.832	-3.521	-0.095	0.293	-1.896	-5.645	1.949
560	1.3	1.385	5.783	3.256	5.921	8.724	0.533	-3.191	2.773	1.449	5.88	2.953	7.931	7.143	-2.24	-0.636	7.014	6.999	3.026	2.15	-7.274	-6.475	0.682	2.352	0.08	-0.705	-2.999	-5.522	-1.426	-1.652	-3.89	-8.813	-4.565	-3.813	1.429	-1.32	0.555	0.313	-2.216	-1.686	0.032	-1.611	-4.807	-3.495	0.239	0.543	-1.956	-5.569	2.166
600	1.179	0.966	5.799	3.437	6.034	8.478	0.534	-3.109	2.68	1.072	5.8	2.685	8.006	7.086	-2.358	-0.968	6.918	7.132	3.065	2.411	-7.259	-6.32	0.986	2.805	-0.065	-1.01	-3.149	-5.785	-1.828	-2.043	-3.931	-8.999	-4.463	-3.842	1.247	-1.886	0.275	-0.131	-2.081	-1.557	-0.099	-1.797	-4.797	-3.479	0.521	0.742	-2.122	-5.474	2.294
640	0.999	0.519	5.91	3.695	6.031	8.202	0.627	-3.008	2.635	0.847	5.785	2.5	8.091	7.039	-2.535	-1.401	6.842	7.242	3.105	2.71	-7.184	-6.043	1.277	3.28	-0.13	-1.199	-3.268	-5.96	-2.225	-2.363	-3.865	-9.045	-4.372	-3.911	1.131	-2.199	0.01	-0.643	-1.823	-1.321	-0.16	-1.84	-4.814	-3.49	0.729	0.9	-2.376	-5.41	2.371
680	0.733	0.099	6.118	4.041	5.917	7.916	0.793	-2.881	2.587	0.717	5.795	2.378	8.157	6.977	-2.777	-1.947	6.817	7.329	3.159	3.047	-7.032	-5.633	1.521	3.745	-0.115	-1.237	-3.381	-6.066	-2.55	-2.569	-3.735	-8.974	-4.338	-4.017	1.063	-2.266	-0.178	-1.179	-1.419	-0.983	-0.177	-1.788	-4.879	-3.538	0.851	1.026	-2.651	-5.379	2.431
720	0.387	-0.262	6.402	4.486	5.746	7.636	0.998	-2.719	2.501	0.641	5.794	2.312	8.197	6.891	-3.081	-2.597	6.862	7.41	3.254	3.439	-6.794	-5.088	1.692	4.154	-0.065	-1.147	-3.491	-6.122	-2.738	-2.64	-3.61	-8.823	-4.384	-4.144	1.027	-2.144	-0.254	-1.679	-0.883	-0.562	-0.174	-1.69	-5.006	-3.622	0.89	1.122	-2.87	-5.321	2.503
760	0.019	-0.566	6.715	5.028	5.572	7.368	1.213	-2.522	2.377	0.602	5.76	2.293	8.208	6.784	-3.419	-3.305	6.974	7.502	3.403	3.919	-6.488	-4.429	1.768	4.471	-0.052	-0.987	-3.593	-6.147	-2.763	-2.574	-3.555	-8.627	-4.48	-4.274	1.016	-1.904	-0.238	-2.096	-0.283	-0.091	-0.169	-1.581	-5.195	-3.743	0.858	1.184	-2.981	-5.146	2.607
800	-0.281	-0.827	6.995	5.629	5.409	7.102	1.413	-2.303	2.259	0.603	5.691	2.316	8.18	6.657	-3.733	-3.99	7.142	7.618	3.604	4.541	-6.143	-3.701	1.739	4.684	-0.119	-0.828	-3.673	-6.158	-2.661	-2.398	-3.602	-8.417	-4.573	-4.386	1.033	-1.597	-0.176	-2.424	0.287	0.38	-0.169	-1.47	-5.441	-3.9	0.771	1.205	-2.971	-4.787	2.766
840	-0.443	-1.042	7.182	6.226	5.236	6.82	1.579	-2.076	2.196	0.657	5.615	2.374	8.088	6.491	-3.958	-4.564	7.357	7.758	3.861	5.366	-5.791	-2.97	1.625	4.814	-0.258	-0.718	-3.706	-6.157	-2.493	-2.153	-3.738	-8.218	-4.634	-4.447	1.088	-1.243	-0.093	-2.679	0.742	0.787	-0.165	-1.343	-5.733	-4.088	0.641	1.178	-2.843	-4.246	3
880	-0.463	-1.189	7.237	6.748	5.017	6.514	1.703	-1.866	2.204	0.772	5.575	2.463	7.907	6.253	-4.052	-4.973	7.616	7.921	4.194	6.409	-5.451	-2.316	1.482	4.899	-0.424	-0.68	-3.679	-6.131	-2.316	-1.888	-3.913	-8.045	-4.663	-4.43	1.185	-0.845	0.006	-2.884	1.028	1.085	-0.143	-1.179	-6.043	-4.298	0.472	1.093	-2.589	-3.583	3.309
920	-0.395	-1.247	7.171	7.14	4.719	6.192	1.787	-1.692	2.263	0.943	5.595	2.586	7.627	5.913	-4.023	-5.225	7.915	8.12	4.61	7.587	-5.155	-1.806	1.377	4.976	-0.584	-0.713	-3.593	-6.054	-2.165	-1.635	-4.059	-7.906	-4.661	-4.325	1.318	-0.401	0.104	-3.052	1.11	1.268	-0.083	-0.956	-6.333	-4.51	0.268	0.949	-2.191	-2.843	3.636
960	-0.306	-1.224	7.041	7.384	4.343	5.879	1.834	-1.565	2.345	1.161	5.67	2.764	7.258	5.462	-3.925	-5.372	8.236	8.368	5.076	8.711	-4.965	-1.469	1.363	5.055	-0.729	-0.8	-3.461	-5.893	-2.05	-1.414	-4.123	-7.788	-4.607	-4.15	1.474	0.089	0.176	-3.183	1.008	1.362	0.031	-0.652	-6.555	-4.702	0.039	0.755	-1.678	-2.016	3.892
1000	-0.245	-1.153	6.922	7.497	3.96	5.601	1.836	-1.478	2.44	1.432	5.784	3.025	6.835	4.925	-3.827	-5.464	8.551	8.639	5.516	9.567	-4.943	-1.301	1.446	5.127	-0.865	-0.912	-3.293	-5.613	-1.954	-1.229	-4.081	-7.655	-4.469	-3.943	1.652	0.615	0.204	-3.268	0.806	1.397	0.212	-0.253	-6.67	-4.856	-0.203	0.522	-1.138	-1.062	4.007
1040	-0.251	-1.072	6.85	7.525	3.693	5.384	1.787	-1.423	2.561	1.769	5.945	3.382	6.422	4.355	-3.778	-5.52	8.824	8.87	5.855	10.058	-5.082	-1.274	1.591	5.178	-0.98	-1.011	-3.09	-5.18	-1.846	-1.072	-3.934	-7.462	-4.244	-3.745	1.854	1.176	0.191	-3.308	0.619	1.387	0.477	0.24	-6.674	-4.967	-0.447	0.245	-0.641	0.002	3.96
1080	-0.34	-0.994	6.824	7.517	3.633	5.252	1.7	-1.395	2.734	2.182	6.171	3.827	6.089	3.819	-3.798	-5.549	9.024	8.998	6.055	10.259	-5.295	-1.34	1.747	5.195	-1.048	-1.071	-2.839	-4.59	-1.697	-0.923	-3.702	-7.168	-3.98	-3.577	2.084	1.781	0.158	-3.306	0.518	1.337	0.831	0.806	-6.606	-5.047	-0.69	-0.094	-0.172	1.056	3.775
1120	-0.5	-0.91	6.822	7.504	3.779	5.224	1.617	-1.393	2.985	2.687	6.465	4.335	5.877	3.382	-3.882	-5.564	9.136	9.007	6.126	10.316	-5.47	-1.448	1.866	5.16	-1.057	-1.08	-2.526	-3.893	-1.492	-0.758	-3.407	-6.753	-3.749	-3.441	2.33	2.451	0.127	-3.258	0.517	1.252	1.255	1.411	-6.526	-5.108	-0.935	-0.51	0.282	1.905	3.506
1160	-0.688	-0.806	6.827	7.495	4.037	5.31	1.58	-1.418	3.321	3.28	6.812	4.879	5.789	3.084	-4.007	-5.58	9.173	8.926	6.108	10.302	-5.538	-1.561	1.916	5.045	-1.011	-1.021	-2.164	-3.169	-1.23	-0.557	-3.059	-6.226	-3.589	-3.325	2.571	3.193	0.114	-3.149	0.597	1.123	1.702	2.017	-6.474	-5.158	-1.179	-0.976	0.63	2.409	3.171
1200	-0.854	-0.668	6.832	7.482	4.285	5.499	1.608	-1.47	3.709	3.907	7.18	5.423	5.801	2.937	-4.136	-5.597	9.168	8.806	6.05	10.187	-5.501	-1.658	1.881	4.825	-0.929	-0.878	-1.786	-2.505	-0.93	-0.318	-2.665	-5.625	-3.483	-3.215	2.78	3.996	0.141	-2.957	0.712	0.947	2.116	2.585	-6.458	-5.192	-1.413	-1.425	0.764	2.571	2.748
1240	-0.951	-0.475	6.837	7.446	4.442	5.752	1.689	-1.543	4.079	4.478	7.527	5.935	5.865	2.937	-4.239	-5.601	9.153	8.681	5.986	9.927	-5.397	-1.73	1.753	4.487	-0.834	-0.651	-1.44	-1.972	-0.618	-0.052	-2.247	-5.017	-3.396	-3.103	2.951	4.829	0.244	-2.665	0.794	0.724	2.437	3.072	-6.462	-5.203	-1.618	-1.782	0.701	2.496	2.253
1280	-0.948	-0.208	6.845	7.37	4.498	6.024	1.789	-1.624	4.369	4.918	7.805	6.38	5.928	3.051	-4.289	-5.556	9.154	8.561	5.929	9.556	-5.265	-1.777	1.537	4.028	-0.743	-0.376	-1.172	-1.591	-0.306	0.223	-1.861	-4.477	-3.317	-2.979	3.097	5.632	0.444	-2.256	0.772	0.454	2.624	3.44	-6.471	-5.191	-1.775	-2.013	0.565	2.31	1.773
1320	-0.834	0.134	6.86	7.251	4.478	6.28	1.864	-1.701	4.561	5.212	7.983	6.731	5.939	3.229	-4.269	-5.413	9.195	8.453	5.88	9.156	-5.135	-1.818	1.245	3.463	-0.657	-0.106	-1.001	-1.336	0.004	0.492	-1.566	-4.063	-3.243	-2.835	3.235	6.331	0.733	-1.728	0.594	0.128	2.685	3.672	-6.483	-5.158	-1.87	-2.132	0.468	2.1	1.419
1360	-0.621	0.541	6.879	7.097	4.399	6.494	1.874	-1.777	4.674	5.401	8.075	6.97	5.89	3.433	-4.171	-5.13	9.283	8.366	5.816	8.773	-5.025	-1.881	0.902	2.832	-0.561	0.12	-0.913	-1.163	0.304	0.735	-1.384	-3.806	-3.16	-2.674	3.363	6.856	1.077	-1.097	0.24	-0.257	2.675	3.774	-6.497	-5.109	-1.894	-2.181	0.452	1.898	1.252
1400	-0.313	1.004	6.886	6.918	4.268	6.646	1.783	-1.865	4.738	5.538	8.122	7.105	5.8	3.652	-3.987	-4.692	9.402	8.303	5.705	8.375	-4.95	-1.986	0.541	2.196	-0.43	0.28	-0.873	-1.044	0.549	0.931	-1.288	-3.706	-3.062	-2.505	3.465	7.176	1.42	-0.417	-0.256	-0.693	2.666	3.769	-6.508	-5.053	-1.847	-2.207	0.522	1.703	1.247
1440	0.09	1.502	6.854	6.711	4.097	6.728	1.583	-1.988	4.769	5.649	8.17	7.162	5.697	3.879	-3.714	-4.118	9.511	8.257	5.526	7.894	-4.922	-2.141	0.2	1.63	-0.252	0.371	-0.844	-0.97	0.661	1.074	-1.234	-3.735	-2.962	-2.34	3.534	7.312	1.698	0.231	-0.803	-1.152	2.687	3.686	-6.493	-4.991	-1.744	-2.23	0.663	1.503	1.316
1480	0.562	1.998	6.75	6.457	3.909	6.745	1.303	-2.16	4.781	5.72	8.239	7.179	5.607	4.107	-3.372	-3.45	9.561	8.215	5.277	7.251	-4.949	-2.347	-0.071	1.198	-0.059	0.406	-0.799	-0.93	0.601	1.168	-1.19	-3.844	-2.884	-2.191	3.577	7.318	1.859	0.775	-1.307	-1.589	2.729	3.556	-6.415	-4.916	-1.617	-2.252	0.835	1.29	1.364
1520	1.02	2.438	6.555	6.133	3.727	6.718	0.995	-2.385	4.784	5.725	8.322	7.182	5.564	4.335	-3.008	-2.748	9.518	8.167	4.964	6.399	-5.033	-2.611	-0.226	0.933	0.088	0.407	-0.738	-0.912	0.422	1.222	-1.147	-3.996	-2.848	-2.081	3.598	7.241	1.891	1.18	-1.711	-1.962	2.777	3.411	-6.244	-4.818	-1.498	-2.265	0.979	1.051	1.328
1560	1.352	2.768	6.272	5.726	3.567	6.681	0.697	-2.651	4.777	5.656	8.404	7.18	5.589	4.586	-2.676	-2.08	9.374	8.105	4.597	5.375	-5.185	-2.939	-0.242	0.815	0.166	0.395	-0.689	-0.911	0.214	1.235	-1.095	-4.171	-2.881	-2.044	3.577	7.101	1.809	1.446	-1.999	-2.252	2.836	3.274	-5.98	-4.689	-1.404	-2.258	1.045	0.765	1.199
1600	1.489	2.953	5.921	5.237	3.436	6.666	0.422	-2.945	4.749	5.523	8.472	7.163	5.682	4.887	-2.426	-1.507	9.142	8.01	4.195	4.317	-5.417	-3.324	-0.135	0.806	0.211	0.383	-0.68	-0.937	0.038	1.211	-1.03	-4.363	-3.025	-2.119	3.486	6.902	1.652	1.604	-2.176	-2.467	2.913	3.153	-5.66	-4.529	-1.342	-2.218	1.001	0.403	1.01
1640	1.451	2.993	5.526	4.679	3.343	6.697	0.171	-3.252	4.685	5.333	8.511	7.104	5.837	5.253	-2.278	-1.07	8.845	7.837	3.798	3.399	-5.71	-3.742	0.043	0.879	0.29	0.376	-0.732	-1.014	-0.089	1.157	-0.967	-4.568	-3.312	-2.328	3.325	6.652	1.466	1.697	-2.276	-2.623	2.99	3.046	-5.337	-4.347	-1.31	-2.132	0.827	-0.065	0.818
1680	1.315	2.91	5.127	4.071	3.314	6.785	-0.034	-3.548	4.576	5.085	8.499	6.969	6.059	5.689	-2.218	-0.787	8.513	7.554	3.458	2.732	-6.002	-4.152	0.214	1.03	0.441	0.376	-0.853	-1.175	-0.182	1.089	-0.952	-4.784	-3.727	-2.657	3.131	6.36	1.284	1.759	-2.357	-2.732	3.03	2.935	-5.07	-4.16	-1.286	-1.993	0.513	-0.663	0.673
1720	1.158	2.743	4.805	3.455	3.39	6.925	-0.136	-3.797	4.417	4.786	8.417	6.73	6.358	6.198	-2.21	-0.644	8.17	7.189	3.211	2.322	-6.223	-4.503	0.307	1.257	0.641	0.386	-1.045	-1.455	-0.259	1.011	-1.036	-5.013	-4.191	-3.053	2.95	6.02	1.123	1.801	-2.45	-2.806	3.004	2.792	-4.896	-3.991	-1.237	-1.798	0.066	-1.392	0.602
1760	1.026	2.539	4.649	2.889	3.591	7.095	-0.089	-3.963	4.211	4.436	8.259	6.385	6.731	6.762	-2.223	-0.598	7.844	6.82	3.064	2.11	-6.338	-4.765	0.305	1.543	0.824	0.403	-1.313	-1.885	-0.329	0.912	-1.245	-5.271	-4.594	-3.439	2.806	5.606	1.004	1.813	-2.537	-2.863	2.907	2.588	-4.823	-3.852	-1.138	-1.545	-0.473	-2.22	0.619
1800	0.951	2.339	4.7	2.434	3.892	7.262	0.086	-4.029	3.969	4.008	8.021	5.953	7.141	7.338	-2.238	-0.599	7.568	6.534	3.002	2.054	-6.374	-4.94	0.261	1.86	0.937	0.419	-1.66	-2.464	-0.393	0.77	-1.568	-5.586	-4.846	-3.741	2.69	5.092	0.952	1.777	-2.579	-2.92	2.742	2.297	-4.827	-3.747	-0.989	-1.228	-1.001	-3.075	0.715
1840	0.947	2.15	4.912	2.132	4.23	7.4	0.312	-4.01	3.714	3.474	7.701	5.463	7.512	7.859	-2.247	-0.611	7.38	6.394	3.002	2.147	-6.387	-5.05	0.252	2.176	0.957	0.416	-2.066	-3.14	-0.45	0.559	-1.96	-5.982	-4.921	-3.923	2.568	4.464	0.974	1.684	-2.562	-2.968	2.502	1.901	-4.869	-3.669	-0.801	-0.843	-1.392	-3.85	0.858
1880	0.991	1.951	5.192	1.982	4.551	7.496	0.518	-3.937	3.469	2.835	7.311	4.941	7.767	8.259	-2.248	-0.619	7.304	6.417	3.038	2.378	-6.418	-5.121	0.327	2.469	0.882	0.361	-2.48	-3.831	-0.52	0.27	-2.371	-6.466	-4.865	-4.002	2.414	3.716	1.039	1.534	-2.497	-2.979	2.175	1.394	-4.907	-3.602	-0.578	-0.393	-1.594	-4.439	1.02
1920	1.038	1.724	5.458	1.947	4.834	7.551	0.673	-3.843	3.251	2.144	6.895	4.411	7.88	8.493	-2.24	-0.629	7.33	6.553	3.089	2.713	-6.468	-5.172	0.478	2.727	0.736	0.218	-2.834	-4.46	-0.648	-0.088	-2.764	-7.019	-4.763	-4.031	2.217	2.854	1.091	1.334	-2.4	-2.915	1.751	0.787	-4.908	-3.53	-0.318	0.095	-1.662	-4.795	1.198
1960	1.054	1.463	5.668	1.968	5.081	7.574	0.771	-3.747	3.061	1.49	6.509	3.902	7.888	8.565	-2.226	-0.659	7.41	6.718	3.155	3.107	-6.533	-5.215	0.668	2.957	0.548	-0.029	-3.083	-4.979	-0.883	-0.488	-3.123	-7.596	-4.682	-4.059	1.982	1.918	1.068	1.079	-2.271	-2.75	1.253	0.114	-4.866	-3.443	-0.022	0.575	-1.71	-4.965	1.399
2000	1.025	1.169	5.81	2.005	5.291	7.581	0.818	-3.652	2.898	0.97	6.203	3.454	7.862	8.531	-2.211	-0.734	7.489	6.859	3.251	3.53	-6.604	-5.256	0.866	3.177	0.332	-0.357	-3.23	-5.378	-1.229	-0.904	-3.431	-8.122	-4.643	-4.119	1.725	0.981	0.935	0.752	-2.091	-2.481	0.739	-0.567	-4.801	-3.346	0.284	0.998	-1.826	-5.056	1.612
2040	0.935	0.849	5.888	2.049	5.443	7.58	0.824	-3.552	2.768	0.627	5.994	3.101	7.854	8.468	-2.208	-0.875	7.524	6.974	3.386	3.971	-6.678	-5.296	1.066	3.402	0.097	-0.711	-3.316	-5.669	-1.615	-1.307	-3.653	-8.52	-4.633	-4.217	1.481	0.136	0.696	0.342	-1.827	-2.113	0.297	-1.183	-4.741	-3.248	0.547	1.338	-2.031	-5.148	1.809
2080	0.76	0.516	5.913	2.11	5.511	7.581	0.801	-3.445	2.676	0.436	5.878	2.853	7.878	8.42	-2.241	-1.107	7.503	7.078	3.561	4.435	-6.752	-5.326	1.276	3.644	-0.121	-1.018	-3.393	-5.875	-1.95	-1.656	-3.748	-8.742	-4.636	-4.34	1.29	-0.531	0.38	-0.149	-1.443	-1.654	-0.005	-1.666	-4.71	-3.163	0.713	1.592	-2.286	-5.241	1.977
2120	0.487	0.175	5.895	2.195	5.474	7.582	0.754	-3.335	2.605	0.348	5.833	2.699	7.929	8.39	-2.34	-1.46	7.432	7.184	3.769	4.94	-6.821	-5.322	1.49	3.909	-0.261	-1.21	-3.49	-6.015	-2.177	-1.908	-3.698	-8.784	-4.642	-4.471	1.181	-0.968	0.031	-0.705	-0.938	-1.111	-0.156	-1.981	-4.72	-3.102	0.759	1.777	-2.531	-5.272	2.121
2160	0.144	-0.173	5.842	2.301	5.343	7.58	0.702	-3.218	2.524	0.331	5.825	2.617	8.004	8.353	-2.53	-1.957	7.335	7.309	4.011	5.5	-6.867	-5.255	1.688	4.18	-0.289	-1.252	-3.59	-6.102	-2.285	-2.043	-3.547	-8.678	-4.65	-4.587	1.142	-1.175	-0.293	-1.299	-0.358	-0.505	-0.197	-2.141	-4.775	-3.077	0.699	1.911	-2.712	-5.168	2.245
2200	-0.183	-0.509	5.768	2.423	5.167	7.561	0.675	-3.09	2.419	0.375	5.818	2.589	8.091	8.279	-2.818	-2.588	7.246	7.455	4.299	6.1	-6.867	-5.11	1.842	4.418	-0.231	-1.166	-3.658	-6.15	-2.287	-2.078	-3.381	-8.466	-4.661	-4.651	1.144	-1.194	-0.525	-1.889	0.214	0.119	-0.188	-2.191	-4.881	-3.095	0.568	2.013	-2.781	-4.888	2.366
2240	-0.397	-0.782	5.707	2.565	4.989	7.51	0.7	-2.943	2.301	0.478	5.787	2.601	8.164	8.151	-3.189	-3.299	7.19	7.611	4.635	6.701	-6.808	-4.899	1.922	4.577	-0.154	-1.011	-3.671	-6.169	-2.221	-2.051	-3.275	-8.197	-4.673	-4.632	1.163	-1.093	-0.624	-2.418	0.686	0.693	-0.182	-2.177	-5.051	-3.163	0.412	2.1	-2.709	-4.429	2.522
2280	-0.454	-0.936	5.694	2.742	4.814	7.412	0.783	-2.774	2.202	0.642	5.728	2.645	8.207	7.969	-3.577	-4.01	7.178	7.766	4.991	7.25	-6.688	-4.64	1.92	4.64	-0.115	-0.855	-3.618	-6.159	-2.135	-1.996	-3.26	-7.911	-4.67	-4.508	1.191	-0.933	-0.6	-2.842	0.993	1.159	-0.208	-2.125	-5.287	-3.283	0.264	2.178	-2.506	-3.812	2.751
2320	-0.387	-0.939	5.75	2.977	4.615	7.261	0.921	-2.577	2.157	0.86	5.668	2.722	8.206	7.724	-3.889	-4.641	7.221	7.915	5.312	7.698	-6.516	-4.333	1.856	4.641	-0.131	-0.741	-3.504	-6.095	-2.066	-1.929	-3.34	-7.642	-4.62	-4.288	1.229	-0.745	-0.495	-3.159	1.113	1.498	-0.27	-2.039	-5.584	-3.452	0.145	2.242	-2.207	-3.056	3.039
2360	-0.264	-0.805	5.881	3.298	4.375	7.065	1.1	-2.352	2.184	1.122	5.645	2.831	8.145	7.395	-4.059	-5.138	7.328	8.058	5.545	8.031	-6.304	-3.972	1.77	4.636	-0.187	-0.681	-3.35	-5.94	-2.028	-1.847	-3.492	-7.42	-4.486	-4.009	1.273	-0.526	-0.349	-3.393	1.077	1.724	-0.342	-1.915	-5.921	-3.657	0.072	2.27	-1.84	-2.195	3.32
2400	-0.159	-0.591	6.083	3.728	4.113	6.838	1.308	-2.1	2.277	1.431	5.674	2.971	7.997	6.965	-4.086	-5.492	7.496	8.206	5.671	8.265	-6.065	-3.565	1.701	4.664	-0.268	-0.663	-3.177	-5.653	-2.01	-1.747	-3.671	-7.259	-4.263	-3.725	1.319	-0.264	-0.19	-3.574	0.958	1.866	-0.381	-1.748	-6.247	-3.873	0.054	2.245	-1.407	-1.266	3.52
2440	-0.135	-0.358	6.345	4.279	3.892	6.602	1.524	-1.829	2.422	1.791	5.738	3.151	7.733	6.425	-4.014	-5.723	7.707	8.394	5.722	8.413	-5.827	-3.134	1.675	4.715	-0.37	-0.668	-2.987	-5.206	-1.985	-1.639	-3.814	-7.149	-3.998	-3.483	1.375	0.048	-0.036	-3.718	0.829	1.953	-0.358	-1.533	-6.488	-4.07	0.079	2.159	-0.914	-0.312	3.594
2480	-0.207	-0.146	6.641	4.935	3.791	6.386	1.72	-1.559	2.609	2.204	5.827	3.391	7.339	5.797	-3.916	-5.865	7.94	8.664	5.753	8.475	-5.633	-2.694	1.699	4.746	-0.49	-0.682	-2.755	-4.604	-1.933	-1.539	-3.866	-7.066	-3.761	-3.298	1.461	0.41	0.099	-3.823	0.732	2.011	-0.276	-1.263	-6.596	-4.224	0.115	2.014	-0.408	0.616	3.54
2520	-0.329	0.046	6.918	5.649	3.842	6.221	1.864	-1.32	2.836	2.669	5.953	3.719	6.845	5.125	-3.861	-5.94	8.183	9.024	5.798	8.469	-5.515	-2.257	1.762	4.716	-0.61	-0.698	-2.454	-3.894	-1.84	-1.448	-3.803	-6.984	-3.586	-3.153	1.594	0.82	0.196	-3.879	0.685	2.061	-0.151	-0.93	-6.581	-4.325	0.113	1.805	0.024	1.434	3.394
2560	-0.435	0.235	7.12	6.342	4.007	6.134	1.939	-1.142	3.111	3.189	6.138	4.149	6.325	4.47	-3.886	-5.971	8.418	9.417	5.85	8.429	-5.484	-1.852	1.841	4.6	-0.692	-0.706	-2.089	-3.149	-1.691	-1.346	-3.634	-6.892	-3.46	-3.024	1.778	1.276	0.243	-3.878	0.681	2.108	0.017	-0.521	-6.499	-4.378	0.038	1.529	0.307	2.055	3.199
2600	-0.478	0.433	7.21	6.926	4.205	6.139	1.962	-1.039	3.431	3.764	6.394	4.681	5.871	3.895	-3.978	-5.983	8.62	9.752	5.89	8.36	-5.526	-1.521	1.904	4.385	-0.707	-0.691	-1.708	-2.449	-1.48	-1.199	-3.4	-6.771	-3.363	-2.893	1.996	1.786	0.248	-3.82	0.699	2.132	0.257	-0.031	-6.419	-4.398	-0.123	1.196	0.421	2.428	2.968
2640	-0.438	0.64	7.193	7.342	4.354	6.229	1.968	-0.998	3.759	4.367	6.715	5.3	5.564	3.457	-4.098	-5.993	8.78	9.966	5.899	8.229	-5.605	-1.292	1.919	4.06	-0.664	-0.626	-1.369	-1.865	-1.208	-0.985	-3.145	-6.587	-3.286	-2.752	2.219	2.374	0.233	-3.704	0.705	2.11	0.603	0.528	-6.385	-4.4	-0.365	0.832	0.403	2.573	2.673
2680	-0.319	0.861	7.112	7.591	4.419	6.377	1.96	-0.994	4.038	4.936	7.073	5.972	5.444	3.191	-4.211	-6.006	8.916	10.031	5.864	8.005	-5.67	-1.153	1.864	3.624	-0.597	-0.492	-1.106	-1.439	-0.877	-0.71	-2.88	-6.313	-3.215	-2.598	2.425	3.042	0.224	-3.517	0.652	2.019	1.061	1.13	-6.398	-4.39	-0.659	0.472	0.345	2.559	2.282
2720	-0.148	1.118	7.013	7.709	4.407	6.539	1.907	-1.01	4.228	5.389	7.427	6.635	5.491	3.094	-4.293	-6.005	9.047	9.959	5.772	7.673	-5.681	-1.065	1.724	3.082	-0.532	-0.293	-0.924	-1.165	-0.51	-0.4	-2.592	-5.953	-3.128	-2.435	2.607	3.756	0.256	-3.237	0.49	1.841	1.587	1.744	-6.425	-4.37	-0.96	0.153	0.368	2.447	1.829
2760	0.056	1.435	6.915	7.746	4.343	6.677	1.799	-1.04	4.332	5.675	7.738	7.22	5.64	3.13	-4.321	-5.958	9.176	9.79	5.608	7.221	-5.626	-0.989	1.497	2.444	-0.484	-0.072	-0.818	-1.008	-0.155	-0.095	-2.289	-5.547	-3.028	-2.272	2.771	4.462	0.359	-2.845	0.186	1.563	2.105	2.335	-6.432	-4.333	-1.22	-0.103	0.536	2.275	1.438
2800	0.298	1.822	6.814	7.746	4.248	6.768	1.679	-1.085	4.379	5.814	7.98	7.678	5.804	3.243	-4.283	-5.815	9.288	9.572	5.35	6.631	-5.515	-0.902	1.206	1.733	-0.458	0.118	-0.766	-0.931	0.14	0.171	-2.008	-5.147	-2.94	-2.117	2.929	5.115	0.551	-2.333	-0.25	1.187	2.55	2.86	-6.417	-4.277	-1.398	-0.285	0.815	2.06	1.222
2840	0.595	2.268	6.716	7.74	4.139	6.812	1.612	-1.142	4.408	5.877	8.151	8.001	5.916	3.387	-4.179	-5.54	9.373	9.35	4.991	5.893	-5.368	-0.798	0.886	1.002	-0.438	0.231	-0.736	-0.899	0.342	0.369	-1.793	-4.811	-2.881	-1.99	3.082	5.667	0.824	-1.721	-0.755	0.736	2.872	3.276	-6.399	-4.203	-1.475	-0.391	1.102	1.807	1.188
2880	0.919	2.726	6.645	7.746	4.023	6.823	1.628	-1.203	4.454	5.924	8.267	8.214	5.952	3.532	-4.013	-5.126	9.431	9.165	4.554	5.024	-5.208	-0.683	0.573	0.32	-0.387	0.25	-0.694	-0.886	0.424	0.489	-1.648	-4.586	-2.859	-1.92	3.225	6.071	1.139	-1.057	-1.242	0.253	3.056	3.558	-6.381	-4.117	-1.459	-0.439	1.308	1.53	1.251
2920	1.201	3.121	6.621	7.761	3.913	6.818	1.706	-1.255	4.549	5.984	8.342	8.345	5.918	3.669	-3.786	-4.591	9.475	9.035	4.087	4.065	-5.067	-0.582	0.295	-0.251	-0.284	0.2	-0.638	-0.876	0.375	0.54	-1.547	-4.478	-2.893	-1.938	3.349	6.305	1.42	-0.406	-1.645	-0.211	3.127	3.713	-6.334	-4.026	-1.373	-0.458	1.406	1.239	1.303
2960	1.386	3.383	6.657	7.777	3.819	6.815	1.791	-1.291	4.7	6.056	8.393	8.419	5.838	3.806	-3.503	-3.961	9.507	8.952	3.646	3.114	-4.968	-0.536	0.075	-0.679	-0.148	0.129	-0.592	-0.876	0.227	0.543	-1.459	-4.454	-3.032	-2.062	3.448	6.395	1.593	0.171	-1.942	-0.625	3.13	3.762	-6.217	-3.927	-1.241	-0.476	1.403	0.929	1.281
3000	1.491	3.481	6.753	7.785	3.737	6.832	1.836	-1.317	4.877	6.118	8.441	8.452	5.753	3.961	-3.173	-3.263	9.511	8.89	3.285	2.323	-4.921	-0.579	-0.063	-0.969	-0.016	0.076	-0.586	-0.919	0.05	0.518	-1.365	-4.465	-3.313	-2.292	3.52	6.386	1.624	0.64	-2.139	-0.972	3.106	3.728	-6.005	-3.819	-1.095	-0.5	1.287	0.586	1.177
3040	1.568	3.426	6.893	7.787	3.663	6.883	1.817	-1.348	5.035	6.133	8.503	8.451	5.718	4.157	-2.822	-2.532	9.463	8.82	3.046	1.82	-4.918	-0.723	-0.11	-1.151	0.093	0.049	-0.641	-1.049	-0.097	0.477	-1.251	-4.483	-3.736	-2.602	3.559	6.303	1.537	1.002	-2.258	-1.251	3.074	3.639	-5.705	-3.696	-0.97	-0.516	1.026	0.198	1.019
3080	1.631	3.257	7.037	7.779	3.603	6.979	1.731	-1.397	5.123	6.065	8.573	8.411	5.777	4.409	-2.497	-1.826	9.358	8.706	2.933	1.614	-4.953	-0.968	-0.085	-1.257	0.182	0.042	-0.765	-1.308	-0.196	0.429	-1.119	-4.502	-4.235	-2.945	3.547	6.149	1.384	1.277	-2.337	-1.472	3.043	3.522	-5.358	-3.558	-0.884	-0.508	0.606	-0.25	0.845
3120	1.66	3.022	7.136	7.738	3.589	7.112	1.587	-1.477	5.093	5.897	8.618	8.313	5.936	4.723	-2.242	-1.207	9.201	8.516	2.921	1.627	-5.041	-1.317	-0.028	-1.3	0.265	0.045	-0.957	-1.715	-0.253	0.377	-0.984	-4.532	-4.702	-3.269	3.47	5.928	1.211	1.488	-2.413	-1.653	3.022	3.392	-5.03	-3.411	-0.835	-0.469	0.049	-0.78	0.686
3160	1.643	2.762	7.148	7.629	3.657	7.259	1.389	-1.602	4.922	5.635	8.597	8.136	6.172	5.1	-2.079	-0.721	8.994	8.222	2.962	1.776	-5.221	-1.775	0.021	-1.26	0.359	0.054	-1.219	-2.266	-0.274	0.311	-0.871	-4.587	-5.025	-3.528	3.325	5.649	1.045	1.647	-2.494	-1.809	3.015	3.259	-4.786	-3.267	-0.811	-0.405	-0.571	-1.404	0.577
3200	1.589	2.501	7.06	7.422	3.815	7.394	1.141	-1.785	4.623	5.286	8.496	7.863	6.447	5.544	-1.998	-0.374	8.731	7.809	3.015	2.007	-5.514	-2.336	0.043	-1.118	0.475	0.066	-1.548	-2.933	-0.271	0.212	-0.811	-4.677	-5.146	-3.688	3.14	5.316	0.904	1.756	-2.563	-1.945	3.008	3.125	-4.669	-3.14	-0.792	-0.321	-1.132	-2.089	0.54
3240	1.502	2.248	6.876	7.1	4.033	7.495	0.86	-2.027	4.233	4.851	8.317	7.488	6.737	6.063	-1.972	-0.146	8.414	7.26	3.064	2.277	-5.893	-2.966	0.039	-0.87	0.603	0.082	-1.932	-3.668	-0.27	0.07	-0.84	-4.81	-5.095	-3.748	2.957	4.922	0.806	1.814	-2.594	-2.053	2.972	2.983	-4.666	-3.037	-0.755	-0.207	-1.511	-2.767	0.58
3280	1.375	1.998	6.596	6.662	4.264	7.556	0.581	-2.312	3.803	4.339	8.067	7.024	7.026	6.649	-1.966	-0.005	8.062	6.593	3.119	2.566	-6.277	-3.608	0.028	-0.526	0.708	0.094	-2.334	-4.414	-0.302	-0.12	-0.983	-5.004	-4.952	-3.738	2.805	4.444	0.762	1.821	-2.578	-2.112	2.895	2.816	-4.723	-2.961	-0.686	-0.052	-1.661	-3.363	0.682
3320	1.22	1.742	6.222	6.115	4.487	7.584	0.357	-2.611	3.382	3.78	7.751	6.496	7.295	7.258	-1.958	0.072	7.715	5.904	3.201	2.891	-6.569	-4.202	0.033	-0.107	0.747	0.083	-2.698	-5.109	-0.394	-0.363	-1.244	-5.289	-4.786	-3.7	2.679	3.845	0.768	1.782	-2.52	-2.1	2.778	2.595	-4.776	-2.904	-0.584	0.155	-1.647	-3.846	0.823
3360	1.056	1.467	5.775	5.489	4.71	7.592	0.243	-2.884	3.022	3.227	7.381	5.936	7.514	7.818	-1.936	0.107	7.43	5.335	3.334	3.286	-6.712	-4.709	0.081	0.37	0.701	0.02	-2.968	-5.694	-0.563	-0.663	-1.611	-5.696	-4.633	-3.664	2.546	3.088	0.8	1.699	-2.422	-1.994	2.614	2.292	-4.787	-2.857	-0.451	0.414	-1.611	-4.242	1.003
3400	0.88	1.163	5.319	4.829	4.95	7.588	0.263	-3.091	2.77	2.745	6.982	5.374	7.646	8.256	-1.898	0.122	7.258	4.983	3.534	3.761	-6.711	-5.105	0.19	0.889	0.583	-0.129	-3.131	-6.13	-0.82	-1.015	-2.057	-6.229	-4.5	-3.642	2.359	2.168	0.821	1.567	-2.263	-1.778	2.374	1.879	-4.75	-2.812	-0.279	0.713	-1.672	-4.605	1.241
3440	0.664	0.831	4.954	4.194	5.195	7.575	0.39	-3.213	2.657	2.385	6.606	4.837	7.678	8.531	-1.848	0.132	7.209	4.845	3.802	4.315	-6.634	-5.389	0.364	1.428	0.42	-0.371	-3.222	-6.423	-1.152	-1.399	-2.54	-6.854	-4.402	-3.635	2.096	1.138	0.788	1.368	-2.002	-1.445	2.025	1.342	-4.686	-2.764	-0.056	1.025	-1.875	-4.96	1.539
3480	0.399	0.476	4.765	3.645	5.405	7.55	0.56	-3.255	2.678	2.149	6.314	4.362	7.648	8.646	-1.8	0.131	7.243	4.857	4.135	4.945	-6.564	-5.583	0.599	1.964	0.224	-0.677	-3.297	-6.61	-1.515	-1.775	-3.013	-7.508	-4.371	-3.639	1.785	0.116	0.674	1.091	-1.603	-1	1.567	0.695	-4.615	-2.716	0.208	1.316	-2.191	-5.29	1.834
3520	0.11	0.1	4.771	3.239	5.539	7.507	0.714	-3.24	2.788	2.005	6.143	3.989	7.623	8.641	-1.785	0.09	7.297	4.956	4.525	5.649	-6.563	-5.723	0.886	2.485	0.01	-0.985	-3.388	-6.733	-1.848	-2.094	-3.44	-8.126	-4.422	-3.65	1.488	-0.761	0.478	0.734	-1.067	-0.465	1.055	-0.013	-4.557	-2.679	0.482	1.557	-2.547	-5.535	2.055
3560	-0.135	-0.286	4.921	2.995	5.579	7.441	0.82	-3.198	2.907	1.915	6.078	3.737	7.644	8.569	-1.836	-0.036	7.31	5.104	4.956	6.391	-6.64	-5.844	1.2	2.975	-0.184	-1.231	-3.487	-6.816	-2.094	-2.317	-3.79	-8.651	-4.525	-3.664	1.263	-1.393	0.218	0.3	-0.451	0.117	0.572	-0.709	-4.533	-2.662	0.721	1.734	-2.856	-5.637	2.193
3600	-0.265	-0.641	5.137	2.887	5.535	7.349	0.867	-3.154	2.956	1.863	6.074	3.599	7.693	8.475	-1.964	-0.288	7.264	5.255	5.396	7.077	-6.76	-5.963	1.503	3.409	-0.3	-1.379	-3.571	-6.854	-2.211	-2.433	-4.031	-9.043	-4.626	-3.67	1.125	-1.752	-0.084	-0.197	0.155	0.673	0.187	-1.316	-4.559	-2.674	0.892	1.855	-3.038	-5.556	2.286
3640	-0.266	-0.917	5.359	2.86	5.441	7.222	0.862	-3.116	2.895	1.856	6.076	3.546	7.725	8.381	-2.165	-0.696	7.172	5.368	5.787	7.596	-6.882	-6.082	1.753	3.756	-0.316	-1.425	-3.628	-6.834	-2.205	-2.462	-4.125	-9.281	-4.689	-3.654	1.062	-1.886	-0.393	-0.729	0.66	1.134	-0.068	-1.778	-4.641	-2.725	0.977	1.935	-3.049	-5.285	2.352
3680	-0.182	-1.103	5.558	2.864	5.336	7.052	0.814	-3.08	2.736	1.897	6.046	3.539	7.707	8.281	-2.439	-1.27	7.059	5.439	6.069	7.91	-6.982	-6.188	1.908	3.994	-0.271	-1.388	-3.647	-6.759	-2.132	-2.438	-4.054	-9.378	-4.7	-3.593	1.053	-1.869	-0.652	-1.258	0.992	1.465	-0.204	-2.083	-4.774	-2.826	0.975	1.983	-2.886	-4.838	2.397
3720	-0.069	-1.218	5.718	2.871	5.224	6.834	0.738	-3.042	2.533	1.973	5.98	3.548	7.648	8.149	-2.785	-1.987	6.946	5.487	6.211	8.069	-7.049	-6.257	1.938	4.128	-0.237	-1.296	-3.615	-6.642	-2.058	-2.382	-3.845	-9.359	-4.636	-3.471	1.081	-1.756	-0.8	-1.744	1.119	1.673	-0.267	-2.253	-4.953	-2.983	0.897	1.997	-2.578	-4.25	2.458
3760	0.013	-1.283	5.821	2.874	5.058	6.57	0.651	-3.001	2.359	2.072	5.902	3.557	7.571	7.969	-3.173	-2.77	6.855	5.532	6.223	8.147	-7.082	-6.27	1.853	4.195	-0.277	-1.184	-3.521	-6.48	-2.03	-2.312	-3.579	-9.255	-4.466	-3.293	1.122	-1.575	-0.811	-2.146	1.069	1.779	-0.313	-2.319	-5.187	-3.186	0.767	1.977	-2.162	-3.562	2.593
3800	0.006	-1.311	5.844	2.88	4.797	6.275	0.579	-2.955	2.266	2.199	5.837	3.561	7.48	7.744	-3.536	-3.516	6.8	5.603	6.156	8.171	-7.076	-6.211	1.705	4.241	-0.403	-1.09	-3.364	-6.252	-2.061	-2.236	-3.357	-9.1	-4.197	-3.089	1.155	-1.338	-0.703	-2.441	0.925	1.802	-0.368	-2.312	-5.486	-3.419	0.608	1.933	-1.669	-2.791	2.825
3840	-0.119	-1.306	5.788	2.898	4.453	5.966	0.557	-2.897	2.272	2.362	5.795	3.57	7.355	7.481	-3.799	-4.143	6.79	5.726	6.067	8.132	-7.018	-6.062	1.564	4.3	-0.589	-1.036	-3.144	-5.946	-2.127	-2.159	-3.253	-8.922	-3.899	-2.898	1.187	-1.039	-0.518	-2.634	0.781	1.762	-0.423	-2.257	-5.838	-3.659	0.443	1.874	-1.128	-1.925	3.106
3880	-0.342	-1.265	5.686	2.932	4.094	5.672	0.615	-2.822	2.368	2.57	5.773	3.6	7.167	7.173	-3.928	-4.613	6.837	5.899	5.995	8.033	-6.901	-5.81	1.487	4.375	-0.791	-1.022	-2.868	-5.558	-2.186	-2.077	-3.29	-8.736	-3.653	-2.743	1.248	-0.665	-0.306	-2.758	0.693	1.686	-0.463	-2.168	-6.18	-3.885	0.293	1.797	-0.565	-0.981	3.348
3920	-0.602	-1.186	5.594	2.983	3.813	5.428	0.76	-2.725	2.545	2.855	5.77	3.671	6.89	6.801	-3.942	-4.928	6.962	6.097	5.954	7.896	-6.733	-5.458	1.494	4.449	-0.97	-1.047	-2.536	-5.094	-2.201	-1.987	-3.436	-8.546	-3.482	-2.629	1.372	-0.217	-0.108	-2.844	0.665	1.602	-0.475	-2.038	-6.426	-4.078	0.162	1.692	-0.015	-0.046	3.48
3960	-0.812	-1.066	5.558	3.061	3.685	5.273	0.975	-2.6	2.809	3.254	5.795	3.799	6.53	6.356	-3.895	-5.114	7.173	6.305	5.928	7.748	-6.523	-5.021	1.573	4.501	-1.099	-1.113	-2.157	-4.563	-2.136	-1.88	-3.624	-8.353	-3.368	-2.542	1.571	0.283	0.054	-2.902	0.673	1.512	-0.444	-1.849	-6.526	-4.223	0.047	1.546	0.465	0.752	3.489
4000	-0.895	-0.896	5.609	3.183	3.724	5.226	1.235	-2.443	3.16	3.781	5.866	4	6.126	5.851	-3.839	-5.215	7.454	6.548	5.884	7.598	-6.275	-4.521	1.692	4.518	-1.163	-1.214	-1.772	-3.995	-1.96	-1.736	-3.781	-8.154	-3.291	-2.462	1.833	0.807	0.175	-2.928	0.69	1.406	-0.352	-1.594	-6.504	-4.312	-0.062	1.348	0.794	1.301	3.4
4040	-0.821	-0.667	5.759	3.371	3.878	5.288	1.503	-2.247	3.567	4.419	6.001	4.288	5.738	5.319	-3.801	-5.284	7.772	6.87	5.799	7.427	-5.998	-3.978	1.812	4.48	-1.168	-1.322	-1.45	-3.451	-1.67	-1.53	-3.851	-7.942	-3.226	-2.38	2.126	1.349	0.253	-2.914	0.683	1.266	-0.184	-1.268	-6.432	-4.346	-0.176	1.096	0.918	1.558	3.246
4080	-0.625	-0.365	6	3.655	4.071	5.44	1.733	-2.012	3.966	5.114	6.212	4.668	5.433	4.805	-3.787	-5.366	8.089	7.282	5.661	7.192	-5.713	-3.419	1.892	4.362	-1.123	-1.387	-1.234	-2.995	-1.302	-1.243	-3.812	-7.706	-3.145	-2.301	2.406	1.925	0.283	-2.866	0.614	1.073	0.058	-0.863	-6.375	-4.333	-0.307	0.79	0.869	1.557	3.029
4120	-0.355	0.035	6.305	4.058	4.242	5.656	1.881	-1.755	4.291	5.784	6.511	5.126	5.27	4.351	-3.804	-5.478	8.37	7.732	5.458	6.823	-5.453	-2.881	1.891	4.142	-1.044	-1.365	-1.116	-2.655	-0.899	-0.88	-3.667	-7.433	-3.044	-2.222	2.638	2.547	0.268	-2.781	0.453	0.806	0.362	-0.377	-6.353	-4.289	-0.472	0.436	0.754	1.385	2.719
4160	-0.023	0.55	6.64	4.576	4.364	5.901	1.921	-1.507	4.502	6.351	6.885	5.633	5.275	3.987	-3.86	-5.615	8.59	8.134	5.167	6.229	-5.262	-2.414	1.786	3.811	-0.947	-1.234	-1.052	-2.419	-0.484	-0.471	-3.433	-7.106	-2.941	-2.136	2.799	3.223	0.238	-2.65	0.189	0.459	0.719	0.181	-6.355	-4.23	-0.679	0.049	0.681	1.127	2.3
4200	0.368	1.158	6.966	5.174	4.419	6.151	1.866	-1.302	4.604	6.768	7.282	6.149	5.421	3.732	-3.957	-5.76	8.747	8.41	4.776	5.373	-5.168	-2.058	1.585	3.378	-0.841	-1.009	-1	-2.255	-0.066	-0.061	-3.131	-6.706	-2.851	-2.043	2.887	3.944	0.243	-2.455	-0.177	0.042	1.124	0.793	-6.361	-4.174	-0.92	-0.347	0.693	0.854	1.825
4240	0.773	1.792	7.238	5.786	4.396	6.389	1.771	-1.161	4.636	7.033	7.63	6.627	5.631	3.593	-4.073	-5.881	8.863	8.534	4.309	4.347	-5.162	-1.822	1.317	2.862	-0.728	-0.747	-0.929	-2.13	0.332	0.302	-2.778	-6.22	-2.787	-1.967	2.933	4.666	0.327	-2.181	-0.628	-0.423	1.57	1.446	-6.351	-4.126	-1.17	-0.718	0.776	0.595	1.423
4280	1.096	2.362	7.408	6.331	4.302	6.607	1.7	-1.075	4.65	7.172	7.877	7.024	5.821	3.563	-4.171	-5.927	8.963	8.537	3.828	3.333	-5.198	-1.68	1.008	2.3	-0.609	-0.518	-0.831	-2.02	0.645	0.579	-2.392	-5.664	-2.779	-1.945	2.983	5.309	0.506	-1.824	-1.126	-0.892	2.033	2.114	-6.309	-4.08	-1.395	-1.032	0.903	0.329	1.204
4320	1.277	2.797	7.453	6.743	4.169	6.798	1.675	-1.017	4.683	7.22	8.019	7.323	5.939	3.604	-4.215	-5.847	9.059	8.466	3.406	2.496	-5.235	-1.588	0.683	1.731	-0.491	-0.368	-0.728	-1.917	0.793	0.749	-2.015	-5.09	-2.865	-2.007	3.067	5.805	0.78	-1.384	-1.614	-1.311	2.468	2.751	-6.233	-4.027	-1.559	-1.272	1.045	0.004	1.189
4360	1.344	3.067	7.396	7.001	4.026	6.959	1.67	-0.96	4.751	7.198	8.099	7.536	5.975	3.669	-4.177	-5.614	9.161	8.358	3.098	1.918	-5.247	-1.514	0.383	1.196	-0.379	-0.3	-0.65	-1.829	0.734	0.824	-1.702	-4.578	-3.07	-2.169	3.182	6.133	1.13	-0.868	-2.03	-1.642	2.814	3.293	-6.143	-3.963	-1.643	-1.44	1.148	-0.409	1.303
4400	1.371	3.183	7.282	7.127	3.89	7.095	1.662	-0.895	4.852	7.102	8.167	7.689	5.942	3.736	-4.036	-5.227	9.271	8.242	2.927	1.61	-5.222	-1.444	0.15	0.745	-0.275	-0.286	-0.612	-1.764	0.52	0.832	-1.479	-4.194	-3.395	-2.432	3.307	6.307	1.506	-0.3	-2.317	-1.877	3.038	3.691	-6.059	-3.887	-1.649	-1.555	1.143	-0.898	1.433
4440	1.4	3.185	7.149	7.178	3.778	7.217	1.657	-0.835	4.968	6.924	8.252	7.807	5.862	3.814	-3.784	-4.693	9.386	8.131	2.88	1.532	-5.149	-1.376	0.015	0.421	-0.195	-0.297	-0.626	-1.723	0.255	0.803	-1.34	-3.96	-3.821	-2.782	3.431	6.356	1.827	0.274	-2.459	-2.029	3.165	3.936	-5.967	-3.795	-1.595	-1.648	0.991	-1.441	1.483
4480	1.425	3.112	7.012	7.213	3.707	7.341	1.68	-0.8	5.06	6.67	8.354	7.912	5.768	3.922	-3.444	-4.038	9.497	8.025	2.926	1.629	-5.037	-1.313	-0.016	0.235	-0.154	-0.315	-0.711	-1.717	0.026	0.751	-1.257	-3.852	-4.296	-3.17	3.546	6.309	2.016	0.801	-2.496	-2.113	3.246	4.049	-5.829	-3.682	-1.503	-1.744	0.694	-2.039	1.408
4520	1.438	2.992	6.883	7.266	3.68	7.477	1.739	-0.805	5.079	6.36	8.465	8.006	5.703	4.08	-3.059	-3.317	9.587	7.927	3.027	1.852	-4.92	-1.271	0.043	0.162	-0.143	-0.332	-0.88	-1.782	-0.141	0.685	-1.191	-3.832	-4.727	-3.527	3.628	6.181	2.051	1.23	-2.487	-2.15	3.31	4.067	-5.618	-3.546	-1.401	-1.843	0.271	-2.712	1.218
4560	1.438	2.833	6.766	7.328	3.699	7.624	1.822	-0.845	4.979	6.007	8.57	8.079	5.703	4.306	-2.675	-2.606	9.626	7.845	3.142	2.165	-4.827	-1.275	0.159	0.169	-0.124	-0.344	-1.126	-1.966	-0.251	0.611	-1.117	-3.872	-5.01	-3.792	3.642	5.973	1.966	1.529	-2.475	-2.16	3.348	4.02	-5.351	-3.391	-1.316	-1.932	-0.259	-3.472	0.971
4600	1.427	2.632	6.679	7.363	3.778	7.77	1.904	-0.904	4.747	5.626	8.644	8.108	5.785	4.605	-2.34	-1.986	9.59	7.778	3.241	2.543	-4.767	-1.346	0.275	0.242	-0.061	-0.349	-1.433	-2.305	-0.328	0.525	-1.034	-3.963	-5.098	-3.949	3.569	5.689	1.814	1.694	-2.475	-2.16	3.341	3.927	-5.088	-3.227	-1.259	-1.99	-0.843	-4.308	0.742
4640	1.398	2.386	6.649	7.348	3.93	7.897	1.939	-0.971	4.417	5.219	8.665	8.073	5.942	4.963	-2.094	-1.51	9.476	7.706	3.331	2.961	-4.749	-1.489	0.338	0.386	0.067	-0.344	-1.792	-2.79	-0.395	0.415	-0.958	-4.102	-5.035	-4.021	3.424	5.339	1.637	1.74	-2.479	-2.15	3.288	3.8	-4.909	-3.068	-1.216	-2.002	-1.368	-5.173	0.602
4680	1.351	2.101	6.692	7.287	4.141	7.983	1.877	-1.044	4.049	4.772	8.618	7.946	6.146	5.36	-1.952	-1.191	9.285	7.587	3.445	3.388	-4.789	-1.702	0.328	0.606	0.248	-0.323	-2.178	-3.373	-0.472	0.264	-0.912	-4.288	-4.901	-4.052	3.245	4.949	1.453	1.696	-2.469	-2.114	3.201	3.651	-4.858	-2.922	-1.172	-1.965	-1.694	-6	0.585
4720	1.287	1.789	6.792	7.201	4.368	8.003	1.69	-1.138	3.694	4.266	8.496	7.707	6.37	5.783	-1.897	-0.995	9.016	7.353	3.617	3.816	-4.907	-1.978	0.278	0.888	0.451	-0.284	-2.539	-3.987	-0.571	0.064	-0.918	-4.519	-4.755	-4.075	3.066	4.54	1.272	1.592	-2.423	-2.034	3.1	3.487	-4.907	-2.794	-1.111	-1.877	-1.764	-6.726	0.68
4760	1.186	1.468	6.913	7.097	4.565	7.945	1.403	-1.269	3.392	3.701	8.295	7.355	6.618	6.234	-1.894	-0.869	8.671	6.945	3.853	4.293	-5.122	-2.314	0.245	1.207	0.633	-0.239	-2.818	-4.557	-0.704	-0.182	-0.995	-4.799	-4.628	-4.105	2.895	4.107	1.118	1.458	-2.328	-1.893	2.989	3.311	-4.987	-2.683	-1.025	-1.73	-1.657	-7.288	0.854
4800	1.013	1.135	7.018	6.958	4.728	7.82	1.071	-1.453	3.171	3.113	8.015	6.902	6.904	6.711	-1.909	-0.778	8.261	6.357	4.14	4.884	-5.429	-2.71	0.277	1.536	0.742	-0.218	-3	-5.024	-0.887	-0.474	-1.163	-5.13	-4.544	-4.138	2.72	3.608	1.02	1.312	-2.179	-1.682	2.861	3.11	-5.039	-2.578	-0.907	-1.506	-1.531	-7.639	1.091
4840	0.745	0.772	7.063	6.766	4.876	7.656	0.749	-1.699	3.039	2.564	7.662	6.367	7.205	7.189	-1.925	-0.713	7.826	5.68	4.463	5.595	-5.797	-3.166	0.392	1.853	0.738	-0.252	-3.113	-5.364	-1.141	-0.815	-1.426	-5.501	-4.506	-4.165	2.524	2.996	0.984	1.162	-1.952	-1.386	2.71	2.861	-5.044	-2.475	-0.75	-1.183	-1.522	-7.787	1.377
4880	0.402	0.362	7.004	6.519	5.019	7.487	0.463	-2.01	2.983	2.117	7.253	5.772	7.455	7.619	-1.934	-0.675	7.424	5.07	4.817	6.368	-6.169	-3.667	0.583	2.144	0.617	-0.351	-3.205	-5.596	-1.461	-1.194	-1.773	-5.905	-4.499	-4.179	2.298	2.252	0.981	1.002	-1.606	-0.994	2.535	2.532	-5.009	-2.375	-0.554	-0.755	-1.687	-7.793	1.663
4920	0.062	-0.078	6.808	6.22	5.134	7.342	0.225	-2.374	2.974	1.801	6.824	5.146	7.595	7.95	-1.932	-0.659	7.116	4.665	5.191	7.128	-6.485	-4.176	0.828	2.409	0.405	-0.511	-3.309	-5.753	-1.803	-1.574	-2.174	-6.353	-4.501	-4.168	2.04	1.386	0.961	0.814	-1.117	-0.512	2.326	2.089	-4.96	-2.288	-0.321	-0.244	-1.994	-7.712	1.882
4960	-0.186	-0.496	6.46	5.867	5.202	7.242	0.057	-2.75	2.972	1.6	6.428	4.535	7.624	8.152	-1.923	-0.662	6.947	4.517	5.559	7.8	-6.693	-4.637	1.105	2.663	0.15	-0.706	-3.435	-5.866	-2.112	-1.896	-2.592	-6.864	-4.499	-4.115	1.758	0.448	0.887	0.583	-0.526	0.033	2.059	1.515	-4.922	-2.227	-0.048	0.303	-2.353	-7.565	2.004
5000	-0.292	-0.831	5.972	5.453	5.222	7.189	0.005	-3.079	2.938	1.474	6.113	3.994	7.591	8.221	-1.912	-0.695	6.915	4.585	5.875	8.324	-6.767	-4.993	1.392	2.931	-0.087	-0.884	-3.569	-5.956	-2.34	-2.11	-2.994	-7.437	-4.491	-4.004	1.478	-0.465	0.754	0.293	0.072	0.59	1.701	0.828	-4.917	-2.199	0.262	0.83	-2.664	-7.358	2.062
5040	-0.274	-1.046	5.402	4.974	5.204	7.169	0.092	-3.313	2.838	1.397	5.908	3.569	7.551	8.18	-1.911	-0.775	6.973	4.77	6.097	8.675	-6.726	-5.208	1.659	3.222	-0.237	-0.993	-3.682	-6.027	-2.451	-2.212	-3.351	-8.03	-4.479	-3.832	1.242	-1.235	0.569	-0.071	0.583	1.104	1.254	0.082	-4.952	-2.212	0.59	1.293	-2.84	-7.084	2.111
5080	-0.193	-1.139	4.847	4.441	5.156	7.161	0.283	-3.438	2.671	1.372	5.815	3.277	7.537	8.072	-1.942	-0.924	7.057	4.97	6.206	8.866	-6.636	-5.3	1.862	3.518	-0.266	-1.009	-3.744	-6.06	-2.432	-2.237	-3.645	-8.582	-4.448	-3.617	1.084	-1.779	0.347	-0.521	0.94	1.538	0.782	-0.653	-5.027	-2.27	0.897	1.673	-2.841	-6.721	2.186
5120	-0.113	-1.136	4.412	3.893	5.087	7.141	0.497	-3.48	2.47	1.404	5.795	3.096	7.563	7.941	-2.031	-1.162	7.117	5.127	6.218	8.932	-6.562	-5.329	1.967	3.785	-0.198	-0.946	-3.729	-6.031	-2.324	-2.226	-3.857	-9.032	-4.361	-3.391	1.008	-2.083	0.104	-1.048	1.119	1.875	0.372	-1.305	-5.131	-2.375	1.141	1.963	-2.674	-6.217	2.312
5160	-0.091	-1.071	4.193	3.392	4.999	7.086	0.669	-3.479	2.293	1.492	5.791	2.99	7.629	7.821	-2.198	-1.521	7.13	5.244	6.171	8.907	-6.536	-5.357	1.958	3.987	-0.102	-0.844	-3.635	-5.93	-2.194	-2.209	-3.961	-9.332	-4.202	-3.191	0.988	-2.184	-0.132	-1.622	1.14	2.111	0.079	-1.823	-5.26	-2.524	1.295	2.163	-2.384	-5.514	2.509
5200	-0.17	-0.979	4.239	2.999	4.876	6.98	0.773	-3.468	2.187	1.624	5.755	2.932	7.716	7.719	-2.459	-2.018	7.088	5.353	6.1	8.811	-6.557	-5.41	1.849	4.109	-0.056	-0.748	-3.482	-5.748	-2.084	-2.197	-3.93	-9.465	-3.994	-3.051	0.988	-2.141	-0.32	-2.194	1.064	2.254	-0.095	-2.187	-5.426	-2.716	1.35	2.278	-2.021	-4.601	2.778
5240	-0.345	-0.886	4.518	2.746	4.685	6.825	0.81	-3.46	2.174	1.785	5.678	2.906	7.791	7.625	-2.816	-2.63	6.992	5.477	6.016	8.643	-6.611	-5.486	1.685	4.164	-0.113	-0.683	-3.296	-5.466	-1.999	-2.187	-3.765	-9.446	-3.783	-2.988	0.989	-2	-0.428	-2.714	0.957	2.311	-0.187	-2.411	-5.645	-2.938	1.326	2.314	-1.599	-3.511	3.094
5280	-0.558	-0.801	4.924	2.625	4.409	6.636	0.778	-3.455	2.259	1.967	5.591	2.899	7.828	7.515	-3.241	-3.292	6.864	5.622	5.914	8.401	-6.678	-5.564	1.528	4.183	-0.263	-0.651	-3.077	-5.068	-1.934	-2.166	-3.526	-9.309	-3.612	-2.988	0.99	-1.79	-0.462	-3.138	0.87	2.29	-0.244	-2.523	-5.913	-3.175	1.249	2.278	-1.109	-2.287	3.413
5320	-0.728	-0.722	5.34	2.6	4.078	6.433	0.686	-3.443	2.432	2.17	5.537	2.908	7.81	7.372	-3.657	-3.919	6.747	5.796	5.805	8.088	-6.735	-5.625	1.432	4.201	-0.453	-0.645	-2.808	-4.55	-1.881	-2.115	-3.309	-9.096	-3.499	-3.011	1.004	-1.529	-0.441	-3.448	0.825	2.197	-0.304	-2.563	-6.188	-3.404	1.132	2.183	-0.55	-0.991	3.681
5360	-0.795	-0.641	5.69	2.633	3.771	6.234	0.565	-3.413	2.674	2.414	5.541	2.943	7.719	7.184	-3.967	-4.443	6.693	6.012	5.699	7.711	-6.773	-5.657	1.429	4.238	-0.646	-0.667	-2.482	-3.935	-1.823	-2.025	-3.205	-8.845	-3.424	-3.013	1.05	-1.227	-0.374	-3.652	0.813	2.039	-0.375	-2.555	-6.409	-3.602	0.972	2.038	0.04	0.259	3.851
5400	-0.743	-0.535	5.946	2.697	3.576	6.06	0.457	-3.358	2.963	2.731	5.594	3.018	7.546	6.946	-4.113	-4.839	6.742	6.275	5.58	7.277	-6.792	-5.652	1.509	4.293	-0.837	-0.723	-2.123	-3.287	-1.726	-1.894	-3.255	-8.59	-3.344	-2.967	1.141	-0.883	-0.265	-3.779	0.805	1.821	-0.438	-2.504	-6.526	-3.752	0.773	1.844	0.562	1.302	3.899
5440	-0.591	-0.377	6.106	2.771	3.545	5.942	0.392	-3.279	3.283	3.14	5.674	3.15	7.298	6.654	-4.106	-5.112	6.905	6.571	5.41	6.775	-6.783	-5.595	1.637	4.339	-1.009	-0.816	-1.782	-2.694	-1.562	-1.718	-3.428	-8.352	-3.243	-2.875	1.276	-0.486	-0.13	-3.858	0.761	1.546	-0.479	-2.394	-6.526	-3.849	0.547	1.6	0.888	2.004	3.828
5480	-0.371	-0.154	6.168	2.841	3.662	5.912	0.386	-3.177	3.615	3.619	5.776	3.352	6.988	6.305	-4.011	-5.29	7.171	6.884	5.153	6.154	-6.731	-5.468	1.777	4.335	-1.125	-0.926	-1.512	-2.227	-1.329	-1.484	-3.644	-8.145	-3.125	-2.753	1.454	-0.029	0	-3.907	0.655	1.217	-0.491	-2.21	-6.442	-3.903	0.307	1.306	0.961	2.338	3.659
5520	-0.103	0.141	6.129	2.893	3.846	5.977	0.453	-3.058	3.92	4.105	5.921	3.64	6.638	5.9	-3.904	-5.414	7.511	7.213	4.803	5.35	-6.621	-5.253	1.901	4.255	-1.173	-1.015	-1.332	-1.918	-1.032	-1.179	-3.824	-7.98	-2.997	-2.619	1.68	0.489	0.1	-3.932	0.47	0.841	-0.47	-1.946	-6.333	-3.936	0.06	0.968	0.84	2.388	3.4
5560	0.211	0.511	6.006	2.927	4.009	6.121	0.598	-2.93	4.148	4.516	6.135	4.02	6.284	5.451	-3.836	-5.508	7.881	7.57	4.376	4.368	-6.454	-4.939	1.965	4.096	-1.159	-1.049	-1.227	-1.752	-0.681	-0.808	-3.928	-7.854	-2.875	-2.491	1.955	1.085	0.164	-3.928	0.189	0.417	-0.405	-1.603	-6.259	-3.97	-0.198	0.595	0.655	2.277	3.035
5600	0.554	0.936	5.85	2.956	4.104	6.312	0.803	-2.796	4.273	4.796	6.424	4.478	5.985	4.981	-3.824	-5.576	8.247	7.959	3.913	3.317	-6.236	-4.531	1.923	3.858	-1.092	-1.002	-1.16	-1.687	-0.301	-0.399	-3.945	-7.743	-2.789	-2.395	2.257	1.788	0.209	-3.888	-0.195	-0.057	-0.288	-1.178	-6.246	-4.012	-0.471	0.19	0.52	2.095	2.563
5640	0.868	1.355	5.725	3.006	4.133	6.516	1.029	-2.654	4.313	4.943	6.767	4.986	5.791	4.526	-3.87	-5.618	8.578	8.369	3.468	2.367	-5.966	-4.062	1.764	3.543	-0.988	-0.858	-1.099	-1.68	0.071	0.007	-3.873	-7.613	-2.774	-2.357	2.55	2.606	0.254	-3.81	-0.661	-0.568	-0.108	-0.666	-6.273	-4.055	-0.754	-0.241	0.492	1.884	2.061
5680	1.078	1.685	5.672	3.104	4.106	6.71	1.243	-2.492	4.308	5.017	7.134	5.504	5.722	4.14	-3.967	-5.643	8.842	8.768	3.104	1.654	-5.66	-3.577	1.511	3.147	-0.876	-0.632	-1.024	-1.698	0.392	0.365	-3.706	-7.425	-2.853	-2.405	2.794	3.517	0.307	-3.689	-1.15	-1.085	0.152	-0.071	-6.296	-4.082	-1.033	-0.673	0.56	1.66	1.653
5720	1.166	1.871	5.706	3.267	4.031	6.885	1.438	-2.304	4.299	5.077	7.481	5.985	5.757	3.871	-4.084	-5.661	8.996	9.107	2.861	1.217	-5.36	-3.116	1.198	2.669	-0.774	-0.372	-0.939	-1.715	0.6	0.639	-3.445	-7.142	-3.048	-2.564	2.973	4.475	0.381	-3.513	-1.605	-1.567	0.501	0.598	-6.285	-4.075	-1.298	-1.07	0.687	1.414	1.424
5760	1.184	1.916	5.835	3.508	3.922	7.038	1.606	-2.096	4.318	5.138	7.759	6.387	5.846	3.73	-4.182	-5.664	9.022	9.332	2.747	1.014	-5.123	-2.719	0.861	2.13	-0.674	-0.147	-0.861	-1.72	0.642	0.821	-3.107	-6.744	-3.371	-2.846	3.105	5.409	0.495	-3.253	-1.988	-1.971	0.93	1.33	-6.243	-4.027	-1.535	-1.392	0.831	1.12	1.356
5800	1.199	1.858	6.064	3.831	3.815	7.169	1.726	-1.895	4.384	5.183	7.94	6.69	5.928	3.692	-4.226	-5.624	8.938	9.424	2.741	0.973	-4.994	-2.419	0.538	1.585	-0.553	0	-0.812	-1.723	0.526	0.917	-2.727	-6.231	-3.808	-3.23	3.227	6.228	0.668	-2.885	-2.273	-2.269	1.412	2.096	-6.188	-3.945	-1.721	-1.621	0.942	0.753	1.37
5840	1.232	1.743	6.377	4.233	3.74	7.281	1.784	-1.729	4.495	5.203	8.038	6.901	5.968	3.723	-4.195	-5.498	8.798	9.408	2.805	1.044	-4.994	-2.227	0.277	1.113	-0.389	0.067	-0.81	-1.751	0.337	0.938	-2.347	-5.649	-4.293	-3.65	3.357	6.849	0.91	-2.404	-2.448	-2.459	1.909	2.837	-6.131	-3.839	-1.828	-1.767	0.962	0.294	1.384
5880	1.264	1.603	6.731	4.714	3.702	7.384	1.79	-1.614	4.628	5.197	8.101	7.035	5.951	3.803	-4.076	-5.244	8.657	9.349	2.903	1.211	-5.101	-2.126	0.114	0.775	-0.189	0.081	-0.868	-1.844	0.16	0.896	-2.008	-5.074	-4.707	-4.027	3.492	7.234	1.213	-1.835	-2.531	-2.565	2.366	3.481	-6.065	-3.723	-1.851	-1.868	0.86	-0.259	1.346
5920	1.278	1.455	7.066	5.264	3.687	7.49	1.757	-1.543	4.75	5.157	8.175	7.11	5.874	3.922	-3.872	-4.834	8.554	9.295	3.008	1.471	-5.257	-2.077	0.063	0.582	0.006	0.07	-0.993	-2.036	0.02	0.812	-1.736	-4.59	-4.94	-4.294	3.623	7.407	1.541	-1.232	-2.569	-2.614	2.731	3.97	-5.967	-3.607	-1.805	-1.96	0.625	-0.898	1.242
5960	1.268	1.299	7.318	5.855	3.696	7.611	1.689	-1.496	4.822	5.078	8.28	7.141	5.751	4.08	-3.603	-4.261	8.499	9.253	3.104	1.807	-5.395	-2.046	0.113	0.502	0.148	0.055	-1.184	-2.353	-0.089	0.709	-1.542	-4.251	-4.965	-4.428	3.745	7.421	1.83	-0.661	-2.607	-2.628	2.978	4.281	-5.811	-3.494	-1.719	-2.061	0.249	-1.645	1.09
6000	1.222	1.138	7.437	6.427	3.741	7.754	1.591	-1.456	4.809	4.956	8.406	7.138	5.612	4.278	-3.283	-3.552	8.488	9.2	3.195	2.202	-5.471	-2.014	0.23	0.489	0.224	0.041	-1.444	-2.798	-0.173	0.598	-1.423	-4.067	-4.848	-4.443	3.853	7.336	2.024	-0.177	-2.652	-2.62	3.118	4.434	-5.591	-3.385	-1.615	-2.164	-0.258	-2.548	0.916
6040	1.135	0.984	7.412	6.904	3.846	7.914	1.487	-1.417	4.685	4.782	8.534	7.105	5.497	4.518	-2.929	-2.786	8.511	9.119	3.309	2.646	-5.468	-1.974	0.358	0.51	0.257	0.033	-1.766	-3.346	-0.229	0.472	-1.361	-4.022	-4.695	-4.386	3.92	7.189	2.094	0.192	-2.678	-2.585	3.18	4.479	-5.334	-3.274	-1.516	-2.247	-0.838	-3.614	0.737
6080	1.021	0.847	7.293	7.236	4.025	8.077	1.413	-1.375	4.447	4.534	8.636	7.04	5.452	4.802	-2.578	-2.07	8.563	9.008	3.483	3.16	-5.391	-1.924	0.438	0.559	0.301	0.032	-2.128	-3.941	-0.257	0.32	-1.324	-4.09	-4.582	-4.317	3.909	6.994	2.041	0.447	-2.663	-2.509	3.189	4.462	-5.102	-3.164	-1.446	-2.284	-1.381	-4.745	0.578
6120	0.897	0.716	7.167	7.428	4.266	8.221	1.402	-1.333	4.13	4.196	8.684	6.934	5.509	5.131	-2.283	-1.475	8.631	8.863	3.747	3.786	-5.258	-1.864	0.43	0.648	0.407	0.044	-2.482	-4.51	-0.274	0.133	-1.276	-4.236	-4.529	-4.286	3.806	6.758	1.895	0.608	-2.605	-2.366	3.163	4.407	-4.96	-3.067	-1.413	-2.254	-1.771	-5.766	0.475
6160	0.762	0.568	7.103	7.535	4.519	8.325	1.47	-1.3	3.792	3.773	8.653	6.772	5.679	5.51	-2.078	-1.014	8.684	8.669	4.117	4.539	-5.107	-1.807	0.351	0.791	0.58	0.073	-2.769	-4.99	-0.318	-0.092	-1.207	-4.428	-4.518	-4.311	3.632	6.477	1.694	0.698	-2.507	-2.139	3.129	4.317	-4.924	-2.996	-1.393	-2.153	-1.964	-6.521	0.469
6200	0.593	0.369	7.111	7.608	4.733	8.37	1.598	-1.28	3.482	3.304	8.525	6.53	5.948	5.941	-1.965	-0.677	8.682	8.42	4.59	5.372	-4.984	-1.777	0.259	1.002	0.761	0.12	-2.957	-5.349	-0.43	-0.363	-1.132	-4.634	-4.524	-4.372	3.428	6.149	1.479	0.733	-2.349	-1.827	3.104	4.187	-4.956	-2.95	-1.341	-1.987	-2.013	-6.975	0.575
6240	0.374	0.097	7.158	7.667	4.905	8.348	1.734	-1.275	3.232	2.846	8.293	6.193	6.296	6.424	-1.924	-0.454	8.609	8.123	5.119	6.191	-4.913	-1.791	0.22	1.292	0.876	0.167	-3.065	-5.59	-0.639	-0.687	-1.079	-4.834	-4.533	-4.438	3.232	5.768	1.282	0.72	-2.097	-1.438	3.087	4.017	-5	-2.914	-1.216	-1.764	-2.029	-7.213	0.78
6280	0.118	-0.249	7.201	7.706	5.072	8.269	1.813	-1.288	3.066	2.457	7.964	5.764	6.697	6.949	-1.924	-0.335	8.468	7.793	5.621	6.907	-4.894	-1.852	0.272	1.652	0.88	0.172	-3.151	-5.737	-0.957	-1.059	-1.09	-5.018	-4.542	-4.487	3.053	5.312	1.127	0.665	-1.72	-0.973	3.058	3.808	-5.023	-2.868	-1.009	-1.482	-2.115	-7.346	1.057
6320	-0.13	-0.637	7.222	7.713	5.25	8.149	1.784	-1.333	2.991	2.173	7.566	5.264	7.113	7.488	-1.939	-0.292	8.266	7.425	6.007	7.471	-4.919	-1.963	0.415	2.052	0.779	0.093	-3.263	-5.823	-1.363	-1.458	-1.205	-5.187	-4.553	-4.511	2.872	4.748	1.026	0.571	-1.22	-0.432	2.994	3.562	-5.016	-2.8	-0.743	-1.136	-2.308	-7.429	1.371
6360	-0.308	-0.995	7.229	7.679	5.418	8.007	1.635	-1.422	2.993	1.996	7.148	4.715	7.5	7.992	-1.954	-0.288	8.001	6.983	6.224	7.861	-4.992	-2.134	0.622	2.453	0.607	-0.09	-3.402	-5.878	-1.812	-1.853	-1.438	-5.364	-4.569	-4.498	2.66	4.047	0.975	0.442	-0.637	0.172	2.884	3.28	-4.981	-2.709	-0.45	-0.727	-2.57	-7.462	1.68
6400	-0.377	-1.256	7.239	7.598	5.537	7.863	1.389	-1.566	3.03	1.902	6.753	4.143	7.8	8.399	-1.962	-0.293	7.684	6.453	6.268	8.086	-5.126	-2.376	0.861	2.833	0.398	-0.367	-3.541	-5.918	-2.252	-2.204	-1.764	-5.589	-4.584	-4.43	2.399	3.203	0.952	0.283	-0.044	0.794	2.723	2.946	-4.933	-2.615	-0.143	-0.278	-2.832	-7.398	1.948
6440	-0.348	-1.393	7.261	7.475	5.574	7.736	1.085	-1.774	3.047	1.862	6.411	3.593	7.963	8.657	-1.962	-0.29	7.359	5.881	6.18	8.178	-5.324	-2.687	1.123	3.19	0.17	-0.692	-3.652	-5.939	-2.619	-2.469	-2.132	-5.912	-4.574	-4.291	2.099	2.235	0.924	0.09	0.481	1.369	2.506	2.53	-4.893	-2.544	0.17	0.169	-3.023	-7.16	2.16
6480	-0.279	-1.429	7.283	7.32	5.526	7.635	0.758	-2.048	2.998	1.853	6.147	3.12	7.969	8.748	-1.953	-0.279	7.101	5.377	6.028	8.162	-5.572	-3.05	1.402	3.531	-0.05	-1.001	-3.714	-5.932	-2.834	-2.614	-2.498	-6.358	-4.497	-4.085	1.784	1.18	0.86	-0.143	0.871	1.84	2.224	2.004	-4.881	-2.526	0.467	0.564	-3.098	-6.711	2.331
6520	-0.247	-1.394	7.273	7.143	5.419	7.558	0.437	-2.373	2.866	1.867	5.981	2.77	7.848	8.697	-1.937	-0.278	6.96	5.051	5.874	8.034	-5.832	-3.435	1.672	3.857	-0.206	-1.225	-3.709	-5.894	-2.839	-2.626	-2.843	-6.923	-4.314	-3.85	1.489	0.106	0.737	-0.422	1.08	2.184	1.865	1.363	-4.913	-2.581	0.703	0.866	-3.023	-6.087	2.479
6560	-0.318	-1.312	7.202	6.938	5.29	7.489	0.151	-2.716	2.668	1.916	5.921	2.558	7.666	8.561	-1.921	-0.318	6.938	4.946	5.753	7.803	-6.055	-3.806	1.892	4.153	-0.246	-1.323	-3.628	-5.812	-2.658	-2.514	-3.172	-7.562	-4.04	-3.635	1.244	-0.883	0.538	-0.755	1.109	2.417	1.422	0.632	-5.001	-2.712	0.825	1.056	-2.779	-5.344	2.605
6600	-0.517	-1.199	7.051	6.683	5.155	7.407	-0.045	-3.039	2.45	2.014	5.947	2.471	7.487	8.407	-1.927	-0.442	6.998	5.026	5.666	7.509	-6.201	-4.127	2.03	4.398	-0.181	-1.303	-3.482	-5.659	-2.385	-2.312	-3.49	-8.206	-3.753	-3.469	1.063	-1.673	0.269	-1.152	1.014	2.565	0.922	-0.141	-5.153	-2.907	0.805	1.138	-2.388	-4.486	2.705
6640	-0.799	-1.07	6.818	6.347	4.997	7.291	-0.088	-3.307	2.276	2.163	6.014	2.475	7.353	8.273	-1.986	-0.688	7.079	5.203	5.59	7.184	-6.271	-4.366	2.069	4.572	-0.097	-1.216	-3.29	-5.401	-2.111	-2.06	-3.783	-8.771	-3.526	-3.345	0.924	-2.194	-0.031	-1.611	0.872	2.648	0.442	-0.888	-5.368	-3.146	0.667	1.134	-1.913	-3.478	2.802
6680	-1.057	-0.924	6.508	5.915	4.796	7.139	0.04	-3.498	2.199	2.345	6.076	2.533	7.287	8.158	-2.134	-1.072	7.124	5.391	5.493	6.838	-6.3	-4.529	2.016	4.682	-0.083	-1.122	-3.069	-5.015	-1.889	-1.795	-4.013	-9.188	-3.37	-3.24	0.8	-2.453	-0.296	-2.101	0.751	2.681	0.075	-1.53	-5.636	-3.412	0.466	1.077	-1.391	-2.305	2.951
6720	-1.178	-0.749	6.125	5.395	4.554	6.955	0.29	-3.61	2.248	2.552	6.11	2.616	7.304	8.037	-2.386	-1.596	7.099	5.541	5.347	6.471	-6.334	-4.659	1.898	4.749	-0.168	-1.057	-2.816	-4.501	-1.73	-1.54	-4.128	-9.426	-3.261	-3.14	0.681	-2.514	-0.475	-2.569	0.69	2.677	-0.135	-2.002	-5.929	-3.688	0.259	1.003	-0.822	-1.022	3.184
6760	-1.121	-0.544	5.696	4.82	4.285	6.75	0.577	-3.653	2.421	2.794	6.118	2.713	7.403	7.888	-2.721	-2.243	7.013	5.662	5.145	6.074	-6.396	-4.811	1.772	4.793	-0.316	-1.025	-2.512	-3.888	-1.614	-1.299	-4.095	-9.491	-3.184	-3.034	0.586	-2.451	-0.553	-2.96	0.699	2.633	-0.212	-2.289	-6.213	-3.957	0.084	0.94	-0.239	0.24	3.46
6800	-0.932	-0.309	5.285	4.241	4.013	6.538	0.828	-3.646	2.699	3.092	6.11	2.816	7.559	7.699	-3.087	-2.964	6.893	5.789	4.9	5.596	-6.48	-5.009	1.695	4.819	-0.478	-1.016	-2.163	-3.243	-1.5	-1.06	-3.921	-9.413	-3.117	-2.914	0.54	-2.307	-0.545	-3.243	0.75	2.54	-0.214	-2.422	-6.45	-4.192	-0.043	0.899	0.258	1.305	3.682
6840	-0.681	-0.037	4.989	3.712	3.8	6.338	0.996	-3.603	3.057	3.465	6.101	2.917	7.718	7.473	-3.423	-3.691	6.768	5.938	4.62	4.961	-6.575	-5.235	1.695	4.832	-0.639	-1.019	-1.812	-2.65	-1.364	-0.811	-3.672	-9.236	-3.035	-2.776	0.553	-2.095	-0.46	-3.427	0.782	2.39	-0.192	-2.447	-6.599	-4.368	-0.122	0.871	0.573	2.021	3.774
6880	-0.378	0.296	4.892	3.281	3.72	6.178	1.065	-3.54	3.458	3.913	6.104	3.015	7.826	7.222	-3.678	-4.348	6.667	6.099	4.316	4.152	-6.668	-5.448	1.76	4.822	-0.803	-1.029	-1.501	-2.177	-1.199	-0.539	-3.441	-9.005	-2.938	-2.616	0.625	-1.813	-0.307	-3.549	0.732	2.176	-0.174	-2.405	-6.635	-4.469	-0.166	0.838	0.695	2.336	3.727
6920	0.01	0.707	5.013	2.98	3.789	6.084	1.05	-3.47	3.852	4.407	6.134	3.114	7.842	6.952	-3.827	-4.882	6.622	6.256	4.005	3.264	-6.753	-5.607	1.859	4.77	-0.965	-1.044	-1.259	-1.844	-1.003	-0.233	-3.307	-8.752	-2.849	-2.442	0.755	-1.464	-0.118	-3.638	0.563	1.895	-0.167	-2.316	-6.57	-4.495	-0.186	0.792	0.694	2.326	3.584
6960	0.473	1.178	5.285	2.818	3.95	6.071	0.982	-3.399	4.18	4.882	6.205	3.228	7.743	6.656	-3.885	-5.279	6.658	6.398	3.712	2.462	-6.826	-5.688	1.96	4.653	-1.089	-1.063	-1.096	-1.631	-0.775	0.116	-3.307	-8.507	-2.778	-2.27	0.946	-1.056	0.056	-3.706	0.276	1.544	-0.169	-2.186	-6.45	-4.46	-0.201	0.741	0.656	2.137	3.388
7000	0.915	1.665	5.593	2.772	4.121	6.134	0.892	-3.329	4.384	5.262	6.314	3.378	7.513	6.318	-3.887	-5.558	6.779	6.528	3.467	1.896	-6.881	-5.679	2.028	4.456	-1.143	-1.077	-1	-1.497	-0.513	0.496	-3.424	-8.29	-2.73	-2.133	1.202	-0.601	0.169	-3.748	-0.109	1.128	-0.168	-2.016	-6.328	-4.389	-0.235	0.701	0.65	1.889	3.147
7040	1.224	2.11	5.842	2.792	4.237	6.253	0.8	-3.258	4.448	5.496	6.453	3.589	7.166	5.927	-3.868	-5.752	6.975	6.669	3.288	1.611	-6.904	-5.571	2.022	4.186	-1.122	-1.067	-0.937	-1.413	-0.218	0.871	-3.594	-8.12	-2.727	-2.07	1.525	-0.094	0.203	-3.748	-0.567	0.659	-0.146	-1.8	-6.24	-4.3	-0.308	0.68	0.723	1.635	2.831
7080	1.363	2.467	5.993	2.828	4.279	6.404	0.728	-3.18	4.41	5.593	6.622	3.877	6.755	5.486	-3.854	-5.884	7.235	6.832	3.159	1.545	-6.877	-5.358	1.916	3.855	-1.049	-1.002	-0.877	-1.362	0.084	1.19	-3.74	-8.009	-2.818	-2.116	1.899	0.486	0.167	-3.698	-1.063	0.162	-0.085	-1.533	-6.199	-4.204	-0.428	0.661	0.882	1.373	2.413
7120	1.365	2.719	6.057	2.85	4.254	6.567	0.7	-3.09	4.341	5.604	6.825	4.249	6.37	5.012	-3.864	-5.968	7.543	7.014	3.059	1.605	-6.786	-5.04	1.704	3.471	-0.955	-0.855	-0.813	-1.334	0.34	1.409	-3.809	-7.956	-3.048	-2.291	2.298	1.15	0.09	-3.589	-1.541	-0.323	0.026	-1.203	-6.194	-4.106	-0.598	0.62	1.083	1.084	1.932
7160	1.295	2.872	6.066	2.857	4.174	6.727	0.747	-2.99	4.297	5.584	7.05	4.703	6.094	4.554	-3.914	-6.018	7.871	7.209	2.991	1.739	-6.627	-4.624	1.403	3.038	-0.864	-0.628	-0.748	-1.317	0.485	1.509	-3.787	-7.935	-3.442	-2.591	2.689	1.884	0.014	-3.414	-1.934	-0.76	0.194	-0.799	-6.2	-4.008	-0.81	0.534	1.257	0.767	1.505
7200	1.208	2.942	6.038	2.859	4.063	6.873	0.882	-2.879	4.306	5.556	7.272	5.223	5.963	4.181	-4.007	-6.052	8.177	7.419	2.972	1.938	-6.404	-4.111	1.05	2.567	-0.782	-0.367	-0.7	-1.313	0.488	1.51	-3.691	-7.9	-3.979	-2.984	3.038	2.665	-0.011	-3.164	-2.2	-1.13	0.429	-0.313	-6.197	-3.91	-1.04	0.401	1.354	0.428	1.246
7240	1.141	2.952	5.972	2.866	3.958	6.993	1.088	-2.746	4.376	5.52	7.473	5.768	5.958	3.947	-4.123	-6.076	8.415	7.63	3.006	2.218	-6.134	-3.509	0.698	2.088	-0.702	-0.147	-0.701	-1.338	0.373	1.455	-3.544	-7.799	-4.577	-3.412	3.317	3.467	0.06	-2.825	-2.348	-1.426	0.738	0.246	-6.172	-3.818	-1.248	0.248	1.329	0.054	1.177
7280	1.121	2.917	5.867	2.884	3.891	7.075	1.327	-2.576	4.495	5.471	7.649	6.283	6.031	3.861	-4.221	-6.068	8.549	7.808	3.085	2.586	-5.835	-2.847	0.4	1.643	-0.605	-0.021	-0.771	-1.419	0.206	1.382	-3.351	-7.583	-5.098	-3.815	3.504	4.255	0.248	-2.38	-2.43	-1.639	1.117	0.86	-6.123	-3.739	-1.392	0.111	1.15	-0.39	1.229
7320	1.164	2.845	5.747	2.91	3.865	7.117	1.568	-2.359	4.632	5.411	7.798	6.726	6.132	3.886	-4.266	-5.977	8.575	7.922	3.209	3.028	-5.525	-2.182	0.193	1.278	-0.475	-0.004	-0.913	-1.586	0.042	1.309	-3.105	-7.234	-5.412	-4.141	3.589	4.964	0.55	-1.824	-2.5	-1.773	1.541	1.508	-6.056	-3.678	-1.447	0.015	0.815	-0.947	1.3
7360	1.254	2.744	5.665	2.947	3.859	7.129	1.791	-2.098	4.744	5.334	7.916	7.08	6.211	3.971	-4.229	-5.733	8.53	7.977	3.387	3.521	-5.228	-1.587	0.09	1.022	-0.314	-0.072	-1.121	-1.866	-0.107	1.234	-2.805	-6.776	-5.465	-4.359	3.581	5.521	0.935	-1.18	-2.574	-1.852	1.968	2.161	-5.97	-3.63	-1.41	-0.037	0.359	-1.652	1.307
7400	1.334	2.626	5.668	3.013	3.854	7.126	1.966	-1.817	4.786	5.22	8	7.349	6.242	4.078	-4.088	-5.285	8.458	8.005	3.619	4.082	-4.991	-1.123	0.085	0.877	-0.158	-0.179	-1.392	-2.282	-0.238	1.149	-2.468	-6.278	-5.312	-4.469	3.52	5.878	1.344	-0.497	-2.639	-1.91	2.343	2.768	-5.863	-3.58	-1.31	-0.062	-0.179	-2.522	1.22
7440	1.353	2.497	5.773	3.143	3.844	7.123	2.045	-1.553	4.724	5.058	8.061	7.545	6.22	4.19	-3.836	-4.627	8.397	8.042	3.894	4.753	-4.881	-0.823	0.162	0.82	-0.044	-0.277	-1.724	-2.819	-0.333	1.045	-2.125	-5.817	-5.069	-4.503	3.471	6.049	1.713	0.169	-2.67	-1.961	2.624	3.267	-5.728	-3.512	-1.179	-0.082	-0.739	-3.524	1.072
7480	1.293	2.348	5.965	3.368	3.843	7.134	2.002	-1.347	4.549	4.844	8.118	7.681	6.151	4.303	-3.496	-3.8	8.38	8.091	4.21	5.555	-4.94	-0.687	0.286	0.824	0.017	-0.336	-2.093	-3.419	-0.377	0.915	-1.805	-5.447	-4.837	-4.507	3.481	6.092	1.98	0.761	-2.651	-1.995	2.811	3.617	-5.558	-3.422	-1.046	-0.118	-1.223	-4.556	0.914
7520	1.157	2.164	6.217	3.706	3.887	7.168	1.873	-1.218	4.277	4.563	8.176	7.763	6.062	4.427	-3.11	-2.88	8.432	8.131	4.575	6.468	-5.139	-0.687	0.404	0.873	0.055	-0.355	-2.441	-4.014	-0.382	0.745	-1.527	-5.187	-4.666	-4.52	3.553	6.067	2.102	1.239	-2.591	-1.986	2.94	3.822	-5.364	-3.316	-0.93	-0.171	-1.543	-5.486	0.784
7560	0.931	1.932	6.491	4.149	4.008	7.227	1.728	-1.158	3.943	4.186	8.221	7.788	5.986	4.578	-2.726	-1.965	8.55	8.146	4.995	7.413	-5.383	-0.772	0.456	0.967	0.119	-0.333	-2.702	-4.542	-0.389	0.513	-1.306	-5.029	-4.57	-4.57	3.653	5.996	2.074	1.582	-2.498	-1.905	3.043	3.923	-5.184	-3.205	-0.847	-0.229	-1.706	-6.217	0.699
7600	0.602	1.649	6.749	4.677	4.204	7.3	1.609	-1.143	3.595	3.709	8.229	7.748	5.949	4.773	-2.391	-1.148	8.708	8.13	5.447	8.282	-5.585	-0.879	0.425	1.111	0.24	-0.269	-2.866	-4.962	-0.448	0.2	-1.145	-4.95	-4.536	-4.666	3.73	5.87	1.929	1.795	-2.363	-1.731	3.122	3.957	-5.062	-3.105	-0.803	-0.276	-1.801	-6.741	0.667
7640	0.21	1.316	6.963	5.258	4.425	7.359	1.518	-1.147	3.285	3.173	8.187	7.628	5.97	5.024	-2.145	-0.5	8.87	8.087	5.871	8.981	-5.706	-0.96	0.353	1.307	0.402	-0.169	-2.978	-5.253	-0.598	-0.2	-1.037	-4.916	-4.537	-4.794	3.738	5.677	1.715	1.901	-2.156	-1.459	3.161	3.937	-5.008	-3.029	-0.79	-0.304	-1.941	-7.125	0.696
7680	-0.138	0.957	7.11	5.847	4.632	7.381	1.449	-1.155	3.046	2.647	8.098	7.411	6.063	5.341	-2.004	-0.048	8.997	8.026	6.191	9.47	-5.741	-0.999	0.304	1.553	0.561	-0.06	-3.099	-5.435	-0.851	-0.673	-0.975	-4.909	-4.55	-4.929	3.664	5.415	1.479	1.935	-1.835	-1.1	3.158	3.87	-5.001	-2.983	-0.796	-0.311	-2.188	-7.436	0.791
7720	-0.35	0.618	7.186	6.381	4.83	7.355	1.412	-1.165	2.883	2.206	7.972	7.092	6.234	5.723	-1.95	0.225	9.055	7.958	6.357	9.749	-5.703	-1.006	0.32	1.842	0.666	0.009	-3.248	-5.551	-1.19	-1.2	-0.963	-4.925	-4.569	-5.033	3.525	5.089	1.255	1.923	-1.38	-0.665	3.136	3.766	-5.009	-2.959	-0.809	-0.29	-2.528	-7.699	0.954
7760	-0.406	0.354	7.212	6.808	5.033	7.292	1.433	-1.183	2.785	1.9	7.811	6.676	6.471	6.167	-1.948	0.356	9.023	7.88	6.383	9.844	-5.619	-0.997	0.412	2.159	0.69	-0.008	-3.412	-5.64	-1.591	-1.755	-1.004	-4.977	-4.591	-5.072	3.34	4.706	1.063	1.869	-0.824	-0.167	3.115	3.639	-5.018	-2.944	-0.82	-0.232	-2.893	-7.91	1.178
7800	-0.35	0.2	7.215	7.117	5.224	7.22	1.521	-1.216	2.733	1.727	7.608	6.175	6.757	6.668	-1.968	0.374	8.905	7.763	6.327	9.788	-5.517	-0.989	0.57	2.489	0.649	-0.14	-3.564	-5.711	-2.032	-2.296	-1.098	-5.076	-4.608	-5.028	3.114	4.273	0.919	1.766	-0.242	0.363	3.095	3.494	-5.025	-2.93	-0.818	-0.127	-3.199	-8.034	1.441
7840	-0.246	0.142	7.196	7.337	5.37	7.164	1.652	-1.266	2.701	1.64	7.35	5.606	7.078	7.218	-1.988	0.309	8.711	7.563	6.235	9.621	-5.421	-1.002	0.782	2.824	0.565	-0.384	-3.687	-5.753	-2.478	-2.764	-1.247	-5.23	-4.596	-4.914	2.852	3.782	0.832	1.611	0.288	0.868	3.054	3.333	-5.038	-2.919	-0.786	0.034	-3.382	-8.009	1.719
7880	-0.16	0.134	7.144	7.511	5.446	7.134	1.773	-1.327	2.653	1.595	7.037	4.986	7.418	7.786	-1.995	0.207	8.448	7.225	6.129	9.384	-5.341	-1.057	1.042	3.163	0.434	-0.698	-3.767	-5.753	-2.848	-3.1	-1.458	-5.455	-4.506	-4.762	2.569	3.205	0.799	1.419	0.706	1.291	2.97	3.137	-5.064	-2.922	-0.708	0.259	-3.407	-7.789	1.975
7920	-0.148	0.127	7.068	7.662	5.452	7.125	1.824	-1.398	2.56	1.582	6.692	4.333	7.73	8.313	-1.975	0.122	8.128	6.722	6.03	9.103	-5.284	-1.17	1.333	3.502	0.242	-1.015	-3.788	-5.711	-3.044	-3.268	-1.726	-5.76	-4.304	-4.607	2.283	2.501	0.789	1.194	0.98	1.614	2.833	2.874	-5.099	-2.949	-0.57	0.536	-3.271	-7.366	2.171
7960	-0.231	0.092	6.996	7.796	5.416	7.122	1.765	-1.483	2.428	1.618	6.357	3.691	7.953	8.732	-1.918	0.082	7.775	6.103	5.949	8.784	-5.266	-1.351	1.626	3.837	0.011	-1.266	-3.732	-5.627	-3.02	-3.271	-2.028	-6.155	-4.014	-4.467	2	1.66	0.755	0.917	1.1	1.849	2.651	2.506	-5.138	-3.011	-0.367	0.832	-2.981	-6.749	2.304
8000	-0.391	0.027	6.953	7.91	5.373	7.102	1.586	-1.59	2.301	1.716	6.076	3.125	8.046	8.994	-1.826	0.078	7.427	5.487	5.874	8.426	-5.308	-1.605	1.879	4.153	-0.193	-1.407	-3.6	-5.503	-2.83	-3.147	-2.344	-6.646	-3.722	-4.346	1.719	0.729	0.657	0.554	1.083	2.015	2.416	2.017	-5.188	-3.114	-0.117	1.093	-2.556	-5.942	2.402
8040	-0.593	-0.046	6.954	7.994	5.33	7.037	1.316	-1.726	2.232	1.881	5.881	2.69	8.026	9.076	-1.731	0.08	7.142	5.004	5.776	8.009	-5.43	-1.937	2.059	4.426	-0.31	-1.428	-3.407	-5.32	-2.573	-2.95	-2.666	-7.225	-3.497	-4.239	1.456	-0.189	0.473	0.088	0.982	2.113	2.102	1.407	-5.263	-3.259	0.137	1.281	-2.039	-4.939	2.493
8080	-0.793	-0.094	7.008	8.033	5.261	6.901	1.005	-1.897	2.245	2.105	5.782	2.407	7.947	8.994	-1.685	0.038	6.965	4.724	5.612	7.483	-5.629	-2.346	2.143	4.63	-0.325	-1.34	-3.17	-5.046	-2.324	-2.73	-2.991	-7.86	-3.349	-4.143	1.24	-0.977	0.203	-0.474	0.871	2.135	1.689	0.698	-5.367	-3.444	0.34	1.385	-1.468	-3.745	2.583
8120	-0.935	-0.092	7.104	8.018	5.137	6.686	0.705	-2.1	2.337	2.372	5.763	2.263	7.869	8.803	-1.727	-0.1	6.9	4.641	5.358	6.787	-5.866	-2.811	2.119	4.754	-0.279	-1.168	-2.9	-4.659	-2.113	-2.511	-3.314	-8.49	-3.261	-4.044	1.086	-1.551	-0.126	-1.1	0.803	2.085	1.197	-0.067	-5.5	-3.656	0.455	1.423	-0.862	-2.397	2.68
8160	-0.965	-0.019	7.205	7.945	4.946	6.406	0.442	-2.334	2.493	2.669	5.79	2.229	7.825	8.573	-1.867	-0.374	6.905	4.691	5.012	5.885	-6.084	-3.289	2.002	4.812	-0.247	-0.946	-2.601	-4.173	-1.939	-2.299	-3.616	-9.048	-3.208	-3.923	0.982	-1.882	-0.461	-1.752	0.789	1.985	0.692	-0.815	-5.671	-3.878	0.477	1.424	-0.26	-0.996	2.817
8200	-0.866	0.136	7.268	7.816	4.695	6.095	0.228	-2.587	2.705	2.988	5.823	2.273	7.814	8.349	-2.097	-0.792	6.923	4.81	4.598	4.809	-6.233	-3.724	1.838	4.829	-0.279	-0.712	-2.274	-3.631	-1.785	-2.089	-3.851	-9.476	-3.158	-3.764	0.907	-2.001	-0.731	-2.391	0.802	1.849	0.255	-1.468	-5.881	-4.088	0.435	1.414	0.265	0.305	3.024
8240	-0.654	0.375	7.268	7.632	4.413	5.796	0.098	-2.841	2.97	3.333	5.836	2.372	7.824	8.132	-2.404	-1.332	6.921	4.969	4.163	3.691	-6.307	-4.083	1.69	4.825	-0.377	-0.514	-1.936	-3.09	-1.634	-1.872	-3.971	-9.732	-3.08	-3.562	0.848	-1.978	-0.887	-2.975	0.797	1.672	-0.053	-1.964	-6.105	-4.264	0.368	1.407	0.633	1.347	3.286
8280	-0.345	0.702	7.2	7.383	4.149	5.547	0.099	-3.061	3.282	3.716	5.836	2.507	7.843	7.89	-2.764	-1.96	6.902	5.167	3.761	2.7	-6.338	-4.373	1.611	4.807	-0.513	-0.384	-1.623	-2.611	-1.47	-1.636	-3.941	-9.807	-2.978	-3.316	0.806	-1.877	-0.923	-3.458	0.724	1.439	-0.221	-2.28	-6.299	-4.391	0.307	1.408	0.806	2.036	3.534
8320	0.065	1.117	7.057	7.049	3.971	5.381	0.249	-3.217	3.626	4.143	5.85	2.659	7.854	7.596	-3.135	-2.638	6.894	5.392	3.437	1.962	-6.376	-4.627	1.621	4.767	-0.666	-0.326	-1.369	-2.243	-1.282	-1.378	-3.778	-9.73	-2.878	-3.043	0.787	-1.73	-0.867	-3.807	0.547	1.138	-0.276	-2.432	-6.422	-4.459	0.268	1.417	0.796	2.368	3.687
8360	0.554	1.587	6.816	6.616	3.922	5.318	0.502	-3.295	3.966	4.595	5.897	2.817	7.834	7.249	-3.467	-3.32	6.919	5.625	3.206	1.508	-6.453	-4.873	1.705	4.688	-0.834	-0.318	-1.187	-1.994	-1.066	-1.084	-3.558	-9.557	-2.803	-2.776	0.797	-1.543	-0.749	-4.017	0.259	0.771	-0.27	-2.467	-6.462	-4.466	0.253	1.43	0.671	2.422	3.709
8400	1.033	2.039	6.453	6.08	3.985	5.366	0.769	-3.311	4.244	5.027	5.969	2.977	7.749	6.866	-3.714	-3.947	6.993	5.846	3.065	1.3	-6.564	-5.113	1.822	4.561	-0.999	-0.337	-1.077	-1.841	-0.818	-0.742	-3.381	-9.339	-2.765	-2.556	0.845	-1.312	-0.584	-4.119	-0.118	0.345	-0.262	-2.426	-6.44	-4.424	0.257	1.433	0.533	2.305	3.622
8440	1.371	2.408	5.985	5.458	4.091	5.507	0.968	-3.296	4.408	5.388	6.041	3.147	7.574	6.458	-3.855	-4.48	7.112	6.045	3.008	1.26	-6.676	-5.327	1.924	4.378	-1.125	-0.364	-1.023	-1.752	-0.535	-0.356	-3.321	-9.109	-2.779	-2.421	0.937	-1.032	-0.392	-4.166	-0.557	-0.122	-0.295	-2.334	-6.393	-4.354	0.281	1.402	0.467	2.11	3.461
8480	1.491	2.666	5.487	4.784	4.176	5.705	1.053	-3.283	4.448	5.641	6.111	3.343	7.3	6.022	-3.907	-4.91	7.261	6.229	3.021	1.319	-6.777	-5.498	1.963	4.136	-1.174	-0.383	-0.992	-1.708	-0.217	0.041	-3.396	-8.876	-2.869	-2.397	1.07	-0.692	-0.207	-4.201	-1.029	-0.588	-0.361	-2.203	-6.357	-4.275	0.32	1.307	0.511	1.883	3.227
8520	1.437	2.818	5.053	4.101	4.218	5.925	1.026	-3.285	4.405	5.777	6.202	3.584	6.932	5.547	-3.907	-5.244	7.424	6.418	3.073	1.446	-6.872	-5.624	1.91	3.832	-1.128	-0.375	-0.952	-1.69	0.112	0.407	-3.577	-8.642	-3.073	-2.499	1.243	-0.282	-0.058	-4.235	-1.496	-0.997	-0.419	-2.033	-6.343	-4.205	0.354	1.128	0.653	1.619	2.892
8560	1.33	2.89	4.761	3.462	4.223	6.14	0.923	-3.3	4.346	5.827	6.337	3.887	6.495	5.03	-3.894	-5.492	7.593	6.62	3.128	1.637	-6.964	-5.705	1.76	3.467	-1.003	-0.309	-0.897	-1.68	0.406	0.711	-3.792	-8.411	-3.43	-2.722	1.467	0.215	0.033	-4.25	-1.907	-1.304	-0.432	-1.82	-6.347	-4.154	0.346	0.865	0.846	1.282	2.448
8600	1.259	2.92	4.663	2.927	4.194	6.331	0.79	-3.313	4.328	5.843	6.53	4.259	6.042	4.483	-3.899	-5.671	7.762	6.836	3.172	1.895	-7.043	-5.734	1.536	3.045	-0.837	-0.16	-0.846	-1.666	0.601	0.941	-3.964	-8.18	-3.926	-3.04	1.754	0.828	0.061	-4.217	-2.214	-1.501	-0.382	-1.555	-6.353	-4.122	0.257	0.537	1.019	0.845	1.948
8640	1.252	2.934	4.761	2.54	4.124	6.486	0.67	-3.31	4.373	5.865	6.786	4.702	5.64	3.936	-3.942	-5.81	7.933	7.076	3.219	2.225	-7.09	-5.696	1.274	2.578	-0.68	0.068	-0.815	-1.65	0.653	1.106	-4.045	-7.943	-4.485	-3.413	2.094	1.574	0.039	-4.109	-2.408	-1.607	-0.271	-1.23	-6.347	-4.099	0.069	0.171	1.099	0.315	1.504
8680	1.305	2.944	5.001	2.311	4.015	6.595	0.59	-3.283	4.479	5.891	7.091	5.195	5.354	3.436	-4.028	-5.923	8.098	7.334	3.297	2.631	-7.093	-5.578	1.002	2.095	-0.57	0.327	-0.818	-1.647	0.572	1.224	-4.023	-7.691	-4.997	-3.801	2.455	2.445	0.003	-3.902	-2.523	-1.648	-0.104	-0.83	-6.319	-4.072	-0.216	-0.214	1.04	-0.292	1.222
8720	1.397	2.945	5.296	2.209	3.889	6.66	0.57	-3.226	4.625	5.893	7.409	5.698	5.232	3.047	-4.136	-5.997	8.246	7.573	3.428	3.122	-7.049	-5.367	0.742	1.63	-0.513	0.545	-0.871	-1.69	0.414	1.308	-3.905	-7.413	-5.373	-4.16	2.791	3.423	0.005	-3.582	-2.601	-1.648	0.118	-0.348	-6.275	-4.029	-0.568	-0.608	0.842	-0.965	1.141
8760	1.48	2.918	5.571	2.185	3.765	6.697	0.622	-3.132	4.785	5.854	7.694	6.161	5.278	2.824	-4.228	-6.011	8.349	7.748	3.638	3.72	-6.961	-5.046	0.518	1.22	-0.474	0.671	-0.987	-1.817	0.237	1.361	-3.711	-7.099	-5.553	-4.449	3.071	4.473	0.096	-3.15	-2.661	-1.623	0.4	0.207	-6.226	-3.967	-0.947	-0.998	0.518	-1.712	1.209
8800	1.498	2.832	5.784	2.195	3.647	6.737	0.746	-3.001	4.926	5.765	7.905	6.543	5.449	2.78	-4.275	-5.946	8.383	7.841	3.947	4.442	-6.822	-4.611	0.36	0.894	-0.411	0.694	-1.172	-2.06	0.076	1.383	-3.465	-6.741	-5.525	-4.641	3.288	5.521	0.291	-2.609	-2.702	-1.585	0.745	0.819	-6.184	-3.889	-1.311	-1.365	0.069	-2.569	1.318
8840	1.426	2.668	5.915	2.219	3.538	6.811	0.933	-2.835	5.002	5.623	8.023	6.822	5.666	2.868	-4.258	-5.784	8.34	7.862	4.361	5.295	-6.622	-4.079	0.284	0.669	-0.314	0.641	-1.435	-2.425	-0.051	1.372	-3.185	-6.336	-5.343	-4.73	3.454	6.454	0.581	-1.973	-2.718	-1.542	1.157	1.471	-6.133	-3.794	-1.613	-1.689	-0.492	-3.555	1.361
8880	1.257	2.421	5.95	2.251	3.459	6.93	1.167	-2.636	4.962	5.435	8.065	7.002	5.853	3.008	-4.169	-5.501	8.243	7.835	4.848	6.248	-6.363	-3.483	0.288	0.546	-0.218	0.543	-1.779	-2.893	-0.144	1.318	-2.872	-5.891	-5.099	-4.743	3.589	7.157	0.938	-1.26	-2.703	-1.496	1.611	2.138	-6.039	-3.678	-1.815	-1.97	-1.088	-4.621	1.291
8920	0.99	2.102	5.889	2.291	3.455	7.088	1.421	-2.402	4.773	5.219	8.065	7.099	5.967	3.142	-4.004	-5.067	8.133	7.795	5.346	7.221	-6.068	-2.858	0.358	0.513	-0.162	0.425	-2.175	-3.431	-0.205	1.213	-2.524	-5.433	-4.875	-4.728	3.706	7.584	1.316	-0.5	-2.643	-1.429	2.053	2.774	-5.875	-3.543	-1.91	-2.215	-1.576	-5.64	1.14
8960	0.636	1.723	5.755	2.338	3.574	7.267	1.657	-2.13	4.446	4.968	8.051	7.142	6.01	3.263	-3.767	-4.475	8.049	7.767	5.777	8.087	-5.767	-2.25	0.466	0.551	-0.147	0.309	-2.555	-3.987	-0.237	1.054	-2.172	-5.007	-4.711	-4.731	3.817	7.766	1.656	0.255	-2.528	-1.314	2.427	3.315	-5.658	-3.396	-1.921	-2.427	-1.841	-6.448	0.977
9000	0.234	1.306	5.591	2.4	3.825	7.45	1.844	-1.825	4.035	4.646	8.041	7.157	6.01	3.398	-3.46	-3.762	8.022	7.756	6.081	8.729	-5.5	-1.709	0.565	0.648	-0.136	0.222	-2.842	-4.499	-0.249	0.841	-1.868	-4.66	-4.62	-4.78	3.923	7.764	1.909	0.949	-2.353	-1.126	2.703	3.713	-5.436	-3.251	-1.882	-2.601	-1.895	-6.936	0.841
9040	-0.141	0.879	5.441	2.489	4.164	7.615	1.96	-1.517	3.621	4.237	8.04	7.157	5.993	3.579	-3.104	-2.983	8.071	7.755	6.242	9.113	-5.318	-1.275	0.611	0.794	-0.084	0.174	-3.019	-4.913	-0.27	0.581	-1.651	-4.419	-4.591	-4.87	4.007	7.634	2.047	1.533	-2.106	-0.863	2.888	3.96	-5.259	-3.122	-1.822	-2.729	-1.869	-7.109	0.738
9080	-0.396	0.486	5.35	2.614	4.51	7.741	1.989	-1.249	3.282	3.77	8.049	7.14	5.976	3.827	-2.736	-2.199	8.186	7.75	6.281	9.285	-5.263	-0.962	0.593	0.977	0.034	0.159	-3.135	-5.192	-0.336	0.279	-1.518	-4.287	-4.598	-4.974	4.036	7.406	2.066	1.976	-1.768	-0.531	3.004	4.079	-5.146	-3.022	-1.758	-2.8	-1.902	-7.065	0.683
9120	-0.463	0.178	5.35	2.793	4.797	7.811	1.931	-1.063	3.063	3.312	8.061	7.086	5.97	4.133	-2.406	-1.467	8.342	7.73	6.241	9.315	-5.333	-0.759	0.536	1.185	0.206	0.164	-3.253	-5.344	-0.497	-0.062	-1.438	-4.238	-4.62	-5.052	3.983	7.094	1.995	2.261	-1.322	-0.138	3.065	4.111	-5.088	-2.953	-1.694	-2.812	-2.059	-6.901	0.694
9160	-0.359	-0.021	5.464	3.056	5.006	7.815	1.826	-0.973	2.973	2.937	8.065	6.967	5.99	4.473	-2.16	-0.847	8.507	7.686	6.163	9.24	-5.464	-0.63	0.484	1.408	0.389	0.179	-3.392	-5.407	-0.801	-0.447	-1.372	-4.24	-4.644	-5.06	3.848	6.712	1.873	2.396	-0.786	0.298	3.089	4.094	-5.065	-2.913	-1.623	-2.771	-2.316	-6.677	0.769
9200	-0.173	-0.117	5.696	3.435	5.151	7.758	1.725	-0.958	2.987	2.697	8.042	6.76	6.049	4.833	-2.018	-0.383	8.651	7.621	6.075	9.063	-5.574	-0.533	0.478	1.646	0.529	0.192	-3.535	-5.43	-1.246	-0.88	-1.289	-4.269	-4.653	-4.972	3.657	6.277	1.719	2.414	-0.218	0.746	3.094	4.043	-5.06	-2.89	-1.537	-2.693	-2.596	-6.413	0.908
9240	0.004	-0.144	6.029	3.939	5.251	7.65	1.657	-0.977	3.065	2.597	7.968	6.458	6.155	5.221	-1.964	-0.091	8.75	7.549	5.986	8.787	-5.604	-0.433	0.544	1.908	0.588	0.191	-3.656	-5.443	-1.762	-1.344	-1.18	-4.315	-4.615	-4.792	3.441	5.8	1.546	2.355	0.299	1.165	3.095	3.962	-5.059	-2.873	-1.43	-2.579	-2.822	-6.101	1.119
9280	0.118	-0.136	6.426	4.538	5.307	7.51	1.613	-0.993	3.15	2.594	7.824	6.064	6.312	5.651	-1.962	0.051	8.789	7.477	5.889	8.443	-5.536	-0.318	0.687	2.2	0.552	0.153	-3.738	-5.445	-2.249	-1.804	-1.07	-4.382	-4.489	-4.551	3.22	5.279	1.374	2.251	0.694	1.518	3.097	3.857	-5.053	-2.859	-1.298	-2.419	-2.932	-5.705	1.394
9320	0.151	-0.114	6.845	5.189	5.32	7.361	1.576	-1	3.179	2.642	7.595	5.589	6.523	6.141	-1.973	0.091	8.754	7.393	5.769	8.061	-5.381	-0.197	0.892	2.518	0.433	0.057	-3.759	-5.419	-2.621	-2.217	-0.999	-4.465	-4.254	-4.281	2.994	4.689	1.233	2.116	0.926	1.794	3.093	3.732	-5.047	-2.848	-1.14	-2.205	-2.894	-5.175	1.696
9360	0.092	-0.077	7.223	5.844	5.29	7.225	1.554	-1.015	3.109	2.709	7.276	5.047	6.785	6.695	-1.965	0.083	8.627	7.27	5.614	7.628	-5.18	-0.091	1.132	2.853	0.262	-0.11	-3.707	-5.343	-2.819	-2.543	-1.001	-4.558	-3.932	-4.002	2.764	3.999	1.146	1.954	1	1.999	3.068	3.587	-5.053	-2.849	-0.958	-1.928	-2.7	-4.475	1.973
9400	-0.058	-0.023	7.491	6.457	5.218	7.115	1.571	-1.052	2.936	2.776	6.89	4.456	7.082	7.288	-1.919	0.066	8.401	7.073	5.413	7.1	-4.992	-0.023	1.394	3.195	0.068	-0.344	-3.59	-5.195	-2.827	-2.759	-1.103	-4.672	-3.578	-3.727	2.523	3.195	1.11	1.753	0.967	2.143	3.007	3.402	-5.088	-2.867	-0.756	-1.583	-2.368	-3.608	2.192
9440	-0.259	0.047	7.607	6.976	5.12	7.026	1.634	-1.11	2.701	2.837	6.492	3.851	7.379	7.857	-1.83	0.059	8.084	6.78	5.159	6.432	-4.865	-0.014	1.66	3.533	-0.125	-0.623	-3.43	-4.949	-2.691	-2.86	-1.322	-4.843	-3.257	-3.475	2.258	2.284	1.09	1.499	0.892	2.229	2.897	3.141	-5.167	-2.913	-0.526	-1.171	-1.945	-2.605	2.348
9480	-0.422	0.13	7.587	7.364	5.029	6.925	1.717	-1.185	2.474	2.895	6.151	3.284	7.626	8.321	-1.724	0.069	7.708	6.393	4.851	5.605	-4.807	-0.075	1.884	3.85	-0.284	-0.898	-3.245	-4.582	-2.494	-2.855	-1.646	-5.114	-3.025	-3.266	1.961	1.283	1.029	1.18	0.83	2.26	2.73	2.774	-5.285	-2.999	-0.257	-0.722	-1.471	-1.492	2.453
9520	-0.475	0.242	7.483	7.612	4.964	6.771	1.783	-1.273	2.326	2.97	5.913	2.816	7.78	8.624	-1.645	0.087	7.324	5.954	4.49	4.645	-4.804	-0.211	2.012	4.121	-0.372	-1.105	-3.027	-4.083	-2.301	-2.768	-2.039	-5.509	-2.904	-3.103	1.641	0.231	0.885	0.794	0.804	2.245	2.491	2.283	-5.432	-3.129	0.041	-0.284	-0.959	-0.293	2.524
9560	-0.417	0.403	7.349	7.752	4.9	6.537	1.812	-1.371	2.299	3.087	5.788	2.489	7.845	8.766	-1.632	0.092	7.011	5.555	4.091	3.645	-4.855	-0.427	2.024	4.322	-0.379	-1.198	-2.748	-3.477	-2.13	-2.633	-2.461	-6.026	-2.869	-2.972	1.339	-0.777	0.65	0.344	0.81	2.188	2.163	1.674	-5.59	-3.298	0.319	0.088	-0.411	0.924	2.588
9600	-0.289	0.628	7.215	7.837	4.782	6.227	1.787	-1.474	2.387	3.265	5.754	2.307	7.865	8.794	-1.703	0.047	6.848	5.303	3.691	2.751	-4.979	-0.74	1.943	4.446	-0.353	-1.178	-2.396	-2.826	-1.976	-2.474	-2.883	-6.642	-2.879	-2.851	1.098	-1.607	0.348	-0.157	0.828	2.089	1.741	0.969	-5.754	-3.5	0.521	0.363	0.135	2.018	2.685
9640	-0.115	0.922	7.099	7.904	4.579	5.871	1.685	-1.578	2.553	3.496	5.772	2.234	7.888	8.762	-1.86	-0.097	6.861	5.255	3.341	2.075	-5.187	-1.173	1.807	4.515	-0.375	-1.092	-2.007	-2.211	-1.831	-2.302	-3.279	-7.313	-2.898	-2.724	0.935	-2.159	0.022	-0.691	0.828	1.946	1.252	0.209	-5.934	-3.726	0.624	0.544	0.593	2.816	2.859
9680	0.117	1.284	7.018	7.96	4.308	5.509	1.495	-1.69	2.771	3.766	5.807	2.223	7.94	8.714	-2.097	-0.379	6.998	5.382	3.077	1.65	-5.457	-1.739	1.658	4.566	-0.492	-0.999	-1.647	-1.696	-1.685	-2.113	-3.624	-7.98	-2.91	-2.582	0.839	-2.433	-0.279	-1.235	0.769	1.746	0.765	-0.539	-6.137	-3.961	0.653	0.656	0.853	3.22	3.122
9720	0.429	1.694	6.982	7.989	4.022	5.187	1.242	-1.832	3.038	4.08	5.831	2.235	8.01	8.676	-2.403	-0.804	7.176	5.598	2.917	1.449	-5.75	-2.416	1.54	4.627	-0.687	-0.937	-1.363	-1.314	-1.521	-1.902	-3.888	-8.575	-2.909	-2.427	0.797	-2.507	-0.504	-1.758	0.612	1.469	0.368	-1.205	-6.341	-4.181	0.643	0.734	0.862	3.255	3.426
9760	0.806	2.096	6.989	7.98	3.791	4.945	0.966	-2.018	3.352	4.458	5.833	2.249	8.063	8.654	-2.759	-1.35	7.319	5.818	2.848	1.422	-6.02	-3.146	1.479	4.701	-0.906	-0.918	-1.165	-1.068	-1.316	-1.665	-4.042	-9.032	-2.9	-2.269	0.807	-2.461	-0.632	-2.225	0.332	1.107	0.119	-1.737	-6.501	-4.358	0.615	0.803	0.687	3.018	3.691
9800	1.17	2.418	7.031	7.931	3.679	4.814	0.7	-2.255	3.679	4.904	5.818	2.258	8.072	8.626	-3.128	-1.975	7.377	6.007	2.843	1.53	-6.224	-3.85	1.488	4.772	-1.102	-0.94	-1.039	-0.942	-1.058	-1.392	-4.063	-9.304	-2.892	-2.13	0.862	-2.339	-0.665	-2.605	-0.058	0.667	0.02	-2.117	-6.588	-4.479	0.577	0.877	0.478	2.617	3.844
9840	1.422	2.62	7.092	7.85	3.697	4.8	0.461	-2.538	3.964	5.391	5.797	2.271	8.032	8.58	-3.459	-2.634	7.336	6.165	2.881	1.741	-6.338	-4.447	1.56	4.827	-1.258	-1.005	-0.963	-0.899	-0.759	-1.071	-3.943	-9.391	-2.912	-2.041	0.947	-2.155	-0.618	-2.886	-0.519	0.173	0.014	-2.351	-6.611	-4.547	0.537	0.957	0.36	2.138	3.865
9880	1.531	2.707	7.148	7.747	3.8	4.893	0.274	-2.849	4.165	5.848	5.782	2.304	7.959	8.514	-3.708	-3.263	7.217	6.3	2.955	2.021	-6.374	-4.892	1.672	4.861	-1.36	-1.106	-0.907	-0.897	-0.441	-0.693	-3.714	-9.34	-2.996	-2.042	1.046	-1.92	-0.513	-3.079	-1.002	-0.334	0.023	-2.468	-6.594	-4.576	0.51	1.037	0.366	1.643	3.78
9920	1.542	2.715	7.176	7.624	3.927	5.067	0.177	-3.153	4.28	6.192	5.78	2.375	7.865	8.42	-3.854	-3.803	7.063	6.415	3.065	2.35	-6.373	-5.191	1.782	4.866	-1.389	-1.216	-0.851	-0.907	-0.127	-0.268	-3.452	-9.222	-3.181	-2.171	1.151	-1.645	-0.377	-3.203	-1.46	-0.803	-0.015	-2.506	-6.558	-4.583	0.503	1.105	0.464	1.178	3.627
9960	1.507	2.674	7.15	7.464	4.043	5.29	0.2	-3.412	4.346	6.384	5.809	2.497	7.741	8.279	-3.912	-4.235	6.919	6.518	3.211	2.734	-6.382	-5.381	1.842	4.821	-1.34	-1.285	-0.794	-0.922	0.162	0.168	-3.259	-9.089	-3.492	-2.438	1.266	-1.334	-0.239	-3.272	-1.85	-1.199	-0.113	-2.493	-6.515	-4.581	0.507	1.14	0.605	0.766	3.398
10000	1.446	2.605	7.044	7.229	4.131	5.527	0.326	-3.597	4.412	6.451	5.884	2.679	7.561	8.07	-3.914	-4.583	6.823	6.619	3.394	3.187	-6.435	-5.496	1.817	4.696	-1.235	-1.269	-0.747	-0.948	0.399	0.56	-3.213	-8.963	-3.923	-2.821	1.408	-0.989	-0.123	-3.292	-2.146	-1.508	-0.242	-2.436	-6.475	-4.579	0.504	1.129	0.749	0.405	3.057
10040	1.379	2.523	6.84	6.882	4.177	5.751	0.496	-3.699	4.507	6.452	6.02	2.932	7.315	7.784	-3.896	-4.879	6.796	6.718	3.623	3.719	-6.534	-5.559	1.694	4.465	-1.112	-1.143	-0.726	-1.002	0.549	0.86	-3.332	-8.851	-4.418	-3.26	1.592	-0.602	-0.045	-3.262	-2.351	-1.741	-0.355	-2.323	-6.432	-4.58	0.467	1.074	0.852	0.074	2.591
10080	1.354	2.44	6.543	6.406	4.169	5.943	0.652	-3.731	4.633	6.425	6.222	3.261	7.008	7.418	-3.881	-5.131	6.843	6.824	3.904	4.355	-6.658	-5.592	1.476	4.122	-1	-0.916	-0.749	-1.098	0.581	1.061	-3.566	-8.766	-4.879	-3.685	1.809	-0.154	-0.014	-3.176	-2.492	-1.916	-0.41	-2.146	-6.377	-4.585	0.363	0.973	0.861	-0.251	2.068
10120	1.395	2.353	6.164	5.818	4.107	6.092	0.757	-3.716	4.775	6.374	6.492	3.667	6.657	6.975	-3.889	-5.342	6.964	6.959	4.218	5.116	-6.776	-5.609	1.181	3.683	-0.907	-0.632	-0.824	-1.248	0.503	1.192	-3.827	-8.721	-5.202	-4.035	2.04	0.377	-0.029	-3.03	-2.6	-2.048	-0.388	-1.911	-6.305	-4.592	0.169	0.806	0.732	-0.601	1.603
10160	1.458	2.248	5.725	5.16	4.007	6.199	0.8	-3.674	4.906	6.288	6.813	4.14	6.303	6.471	-3.935	-5.521	7.152	7.143	4.536	5.981	-6.863	-5.601	0.844	3.188	-0.831	-0.353	-0.953	-1.469	0.369	1.29	-4.027	-8.707	-5.336	-4.277	2.261	1.013	-0.053	-2.826	-2.698	-2.144	-0.299	-1.626	-6.227	-4.595	-0.115	0.553	0.465	-1.023	1.296
10200	1.476	2.112	5.273	4.481	3.899	6.278	0.784	-3.616	4.992	6.16	7.154	4.662	6.014	5.95	-4.021	-5.679	7.406	7.374	4.854	6.87	-6.902	-5.554	0.512	2.7	-0.769	-0.126	-1.141	-1.794	0.236	1.375	-4.118	-8.69	-5.301	-4.409	2.46	1.765	-0.027	-2.56	-2.784	-2.202	-0.158	-1.283	-6.164	-4.587	-0.462	0.227	0.092	-1.569	1.173
10240	1.423	1.932	4.893	3.832	3.797	6.352	0.719	-3.55	4.999	5.984	7.474	5.203	5.854	5.472	-4.131	-5.825	7.724	7.64	5.177	7.666	-6.877	-5.469	0.238	2.282	-0.708	0.018	-1.401	-2.248	0.131	1.439	-4.095	-8.619	-5.165	-4.457	2.641	2.626	0.093	-2.221	-2.834	-2.217	0.037	-0.858	-6.134	-4.559	-0.826	-0.126	-0.356	-2.261	1.182
10280	1.307	1.701	4.677	3.258	3.69	6.441	0.625	-3.476	4.91	5.751	7.742	5.719	5.849	5.099	-4.232	-5.942	8.082	7.916	5.488	8.28	-6.789	-5.346	0.066	1.965	-0.62	0.063	-1.736	-2.82	0.06	1.468	-3.983	-8.442	-4.993	-4.461	2.82	3.546	0.309	-1.791	-2.818	-2.184	0.307	-0.33	-6.122	-4.505	-1.162	-0.457	-0.846	-3.074	1.229
10320	1.112	1.415	4.678	2.802	3.569	6.553	0.538	-3.386	4.725	5.459	7.933	6.167	5.96	4.865	-4.299	-5.98	8.419	8.161	5.751	8.697	-6.657	-5.176	0.017	1.754	-0.49	0.02	-2.116	-3.448	0.022	1.448	-3.807	-8.114	-4.822	-4.462	3.011	4.44	0.597	-1.259	-2.726	-2.096	0.673	0.298	-6.087	-4.423	-1.43	-0.74	-1.31	-3.943	1.241
10360	0.797	1.071	4.863	2.486	3.466	6.694	0.497	-3.268	4.455	5.113	8.037	6.527	6.104	4.766	-4.318	-5.881	8.676	8.322	5.941	8.968	-6.517	-4.94	0.091	1.639	-0.336	-0.07	-2.478	-4.053	0.015	1.374	-3.572	-7.618	-4.672	-4.487	3.211	5.213	0.941	-0.635	-2.58	-1.949	1.127	0.991	-5.986	-4.316	-1.604	-0.969	-1.655	-4.764	1.193
10400	0.371	0.686	5.148	2.308	3.446	6.864	0.522	-3.119	4.132	4.711	8.07	6.809	6.204	4.768	-4.268	-5.602	8.822	8.373	6.051	9.153	-6.381	-4.627	0.255	1.61	-0.194	-0.157	-2.763	-4.58	0.029	1.238	-3.262	-6.97	-4.562	-4.546	3.406	5.799	1.328	0.039	-2.399	-1.738	1.632	1.698	-5.802	-4.185	-1.672	-1.151	-1.836	-5.419	1.094
10440	-0.066	0.304	5.452	2.235	3.555	7.059	0.611	-2.946	3.801	4.24	8.062	7.038	6.224	4.829	-4.117	-5.13	8.876	8.324	6.097	9.28	-6.236	-4.238	0.444	1.65	-0.085	-0.213	-2.954	-5.013	0.05	1.04	-2.865	-6.221	-4.505	-4.628	3.588	6.173	1.711	0.696	-2.169	-1.459	2.117	2.365	-5.558	-4.034	-1.648	-1.302	-1.883	-5.85	0.979
10480	-0.388	-0.019	5.73	2.221	3.788	7.26	0.757	-2.758	3.498	3.691	8.042	7.232	6.173	4.91	-3.846	-4.48	8.874	8.212	6.104	9.341	-6.064	-3.784	0.578	1.723	0.003	-0.236	-3.084	-5.36	0.054	0.784	-2.41	-5.448	-4.493	-4.696	3.755	6.359	2.011	1.259	-1.85	-1.106	2.509	2.937	-5.313	-3.876	-1.558	-1.441	-1.885	-6.096	0.876
10520	-0.536	-0.236	5.967	2.227	4.08	7.44	0.95	-2.557	3.242	3.098	8.026	7.4	6.088	4.983	-3.463	-3.695	8.851	8.084	6.091	9.316	-5.873	-3.292	0.611	1.796	0.098	-0.237	-3.196	-5.633	-0.006	0.487	-1.956	-4.737	-4.507	-4.708	3.901	6.403	2.157	1.681	-1.416	-0.679	2.771	3.363	-5.121	-3.729	-1.438	-1.583	-1.942	-6.235	0.794
10560	-0.529	-0.334	6.144	2.234	4.352	7.576	1.18	-2.34	3.04	2.542	8.021	7.536	6.009	5.055	-3.009	-2.844	8.833	7.969	6.061	9.199	-5.683	-2.808	0.557	1.854	0.228	-0.226	-3.314	-5.842	-0.178	0.164	-1.561	-4.157	-4.528	-4.637	4.003	6.348	2.134	1.956	-0.891	-0.19	2.926	3.627	-5.002	-3.609	-1.319	-1.722	-2.102	-6.319	0.74
10600	-0.406	-0.329	6.23	2.241	4.574	7.649	1.425	-2.11	2.892	2.105	8.027	7.618	5.962	5.158	-2.552	-2.016	8.838	7.878	6.002	8.993	-5.511	-2.391	0.466	1.912	0.398	-0.211	-3.442	-5.998	-0.485	-0.181	-1.266	-3.744	-4.532	-4.482	4.037	6.215	1.976	2.101	-0.335	0.325	3.013	3.753	-4.946	-3.523	-1.222	-1.833	-2.343	-6.36	0.731
10640	-0.221	-0.262	6.208	2.258	4.768	7.656	1.656	-1.868	2.795	1.81	8.039	7.616	5.953	5.317	-2.163	-1.305	8.88	7.816	5.906	8.703	-5.385	-2.086	0.398	1.995	0.583	-0.197	-3.573	-6.103	-0.903	-0.544	-1.076	-3.502	-4.485	-4.264	3.982	6.015	1.739	2.147	0.185	0.808	3.057	3.789	-4.94	-3.464	-1.154	-1.89	-2.599	-6.333	0.797
10680	-0.073	-0.186	6.096	2.298	4.957	7.609	1.843	-1.616	2.741	1.622	8.041	7.513	5.985	5.539	-1.887	-0.768	8.967	7.79	5.778	8.314	-5.348	-1.916	0.396	2.119	0.728	-0.197	-3.687	-6.159	-1.369	-0.91	-0.972	-3.417	-4.351	-4.008	3.839	5.755	1.471	2.121	0.611	1.205	3.073	3.782	-4.969	-3.423	-1.11	-1.884	-2.808	-6.176	0.963
10720	-0.067	-0.15	5.945	2.37	5.124	7.531	1.95	-1.37	2.712	1.488	8.009	7.3	6.07	5.817	-1.733	-0.404	9.083	7.799	5.614	7.789	-5.418	-1.871	0.478	2.29	0.768	-0.233	-3.755	-6.174	-1.811	-1.247	-0.928	-3.465	-4.128	-3.743	3.626	5.442	1.21	2.048	0.899	1.496	3.073	3.759	-5.011	-3.393	-1.076	-1.831	-2.909	-5.827	1.221
10760	-0.223	-0.178	5.819	2.473	5.235	7.439	1.958	-1.156	2.677	1.382	7.916	6.982	6.204	6.148	-1.698	-0.177	9.193	7.822	5.39	7.091	-5.555	-1.904	0.637	2.51	0.668	-0.331	-3.759	-6.153	-2.161	-1.519	-0.926	-3.614	-3.865	-3.498	3.373	5.076	0.987	1.936	1.028	1.69	3.07	3.723	-5.041	-3.373	-1.03	-1.745	-2.849	-5.29	1.521
10800	-0.469	-0.25	5.774	2.616	5.284	7.342	1.885	-1.004	2.609	1.312	7.742	6.572	6.375	6.535	-1.757	-0.043	9.258	7.845	5.073	6.206	-5.682	-1.962	0.859	2.777	0.459	-0.512	-3.687	-6.089	-2.37	-1.7	-0.961	-3.82	-3.635	-3.298	3.102	4.647	0.832	1.787	1.02	1.807	3.07	3.662	-5.047	-3.364	-0.947	-1.621	-2.624	-4.624	1.797
10840	-0.711	-0.326	5.837	2.819	5.29	7.241	1.779	-0.926	2.503	1.296	7.487	6.096	6.581	6.987	-1.858	0.025	9.256	7.871	4.649	5.184	-5.736	-2.007	1.129	3.093	0.212	-0.778	-3.539	-5.949	-2.416	-1.778	-1.035	-4.048	-3.474	-3.156	2.828	4.144	0.756	1.599	0.935	1.867	3.074	3.567	-5.042	-3.37	-0.816	-1.439	-2.291	-3.873	2.014
10880	-0.881	-0.372	6	3.101	5.262	7.136	1.68	-0.908	2.381	1.334	7.163	5.573	6.84	7.511	-1.933	0.052	9.181	7.894	4.146	4.142	-5.694	-2.027	1.418	3.448	-0.021	-1.106	-3.328	-5.702	-2.326	-1.763	-1.151	-4.277	-3.366	-3.074	2.557	3.558	0.745	1.378	0.841	1.889	3.073	3.44	-5.045	-3.399	-0.637	-1.186	-1.911	-3.027	2.168
10920	-0.949	-0.363	6.234	3.473	5.197	7.023	1.609	-0.92	2.275	1.424	6.794	5.02	7.156	8.089	-1.941	0.059	9.031	7.885	3.633	3.247	-5.573	-2.014	1.694	3.818	-0.209	-1.433	-3.077	-5.334	-2.164	-1.677	-1.306	-4.514	-3.281	-3.035	2.291	2.879	0.757	1.122	0.78	1.887	3.053	3.284	-5.08	-3.461	-0.408	-0.864	-1.497	-2.052	2.276
10960	-0.904	-0.269	6.519	3.935	5.09	6.888	1.574	-0.937	2.222	1.571	6.414	4.454	7.493	8.657	-1.875	0.063	8.806	7.783	3.206	2.627	-5.416	-1.963	1.924	4.164	-0.329	-1.679	-2.792	-4.852	-1.988	-1.546	-1.503	-4.785	-3.209	-3.013	2.044	2.102	0.74	0.823	0.763	1.858	2.995	3.088	-5.165	-3.564	-0.133	-0.498	-1.034	-0.943	2.362
11000	-0.743	-0.062	6.838	4.485	4.945	6.712	1.581	-0.954	2.242	1.777	6.06	3.911	7.78	9.123	-1.768	0.069	8.516	7.53	2.945	2.308	-5.266	-1.873	2.075	4.455	-0.356	-1.791	-2.463	-4.285	-1.841	-1.395	-1.745	-5.134	-3.151	-2.974	1.83	1.241	0.65	0.466	0.771	1.783	2.884	2.822	-5.297	-3.708	0.178	-0.128	-0.512	0.248	2.449
11040	-0.452	0.264	7.162	5.114	4.763	6.483	1.632	-0.982	2.338	2.026	5.767	3.438	7.953	9.415	-1.668	0.062	8.188	7.108	2.872	2.219	-5.147	-1.768	2.126	4.664	-0.297	-1.767	-2.098	-3.679	-1.742	-1.239	-2.026	-5.6	-3.089	-2.899	1.659	0.357	0.474	0.043	0.77	1.643	2.702	2.453	-5.468	-3.888	0.494	0.203	0.03	1.383	2.556
11080	-0.022	0.685	7.444	5.805	4.541	6.207	1.717	-1.034	2.513	2.305	5.573	3.072	7.998	9.516	-1.613	0.013	7.852	6.577	2.946	2.275	-5.063	-1.686	2.077	4.787	-0.204	-1.648	-1.746	-3.095	-1.683	-1.089	-2.329	-6.192	-3.001	-2.788	1.541	-0.438	0.238	-0.443	0.722	1.425	2.422	1.961	-5.678	-4.093	0.769	0.474	0.492	2.272	2.712
11120	0.498	1.143	7.63	6.511	4.292	5.908	1.812	-1.115	2.777	2.616	5.5	2.821	7.955	9.461	-1.624	-0.115	7.546	6.064	3.087	2.423	-5.013	-1.653	1.955	4.84	-0.166	-1.488	-1.463	-2.598	-1.625	-0.945	-2.645	-6.879	-2.892	-2.657	1.485	-1.02	-0.028	-0.977	0.585	1.128	2.03	1.349	-5.935	-4.301	0.962	0.681	0.777	2.787	2.948
11160	0.99	1.563	7.684	7.161	4.051	5.616	1.882	-1.214	3.129	2.959	5.532	2.668	7.889	9.319	-1.719	-0.348	7.312	5.708	3.228	2.646	-4.995	-1.685	1.809	4.855	-0.235	-1.329	-1.264	-2.231	-1.531	-0.797	-2.974	-7.607	-2.794	-2.527	1.483	-1.321	-0.294	-1.539	0.334	0.761	1.541	0.639	-6.228	-4.489	1.054	0.825	0.857	2.943	3.251
11200	1.33	1.886	7.607	7.69	3.871	5.353	1.899	-1.315	3.536	3.322	5.62	2.591	7.842	9.169	-1.913	-0.689	7.183	5.583	3.327	2.93	-5.017	-1.786	1.696	4.858	-0.394	-1.187	-1.124	-1.996	-1.382	-0.63	-3.318	-8.312	-2.739	-2.432	1.499	-1.379	-0.523	-2.099	-0.04	0.333	1.017	-0.124	-6.514	-4.638	1.048	0.912	0.786	2.864	3.556
11240	1.461	2.088	7.439	8.066	3.811	5.138	1.845	-1.415	3.924	3.688	5.705	2.569	7.824	9.063	-2.212	-1.128	7.152	5.661	3.389	3.262	-5.1	-1.952	1.651	4.859	-0.591	-1.073	-1.014	-1.851	-1.174	-0.421	-3.662	-8.924	-2.759	-2.414	1.497	-1.295	-0.667	-2.617	-0.508	-0.141	0.535	-0.867	-6.726	-4.74	0.968	0.956	0.664	2.679	3.786
11280	1.425	2.183	7.236	8.292	3.888	4.99	1.717	-1.521	4.216	4.033	5.757	2.586	7.824	9.006	-2.608	-1.654	7.174	5.841	3.45	3.636	-5.261	-2.182	1.681	4.85	-0.805	-1.001	-0.919	-1.755	-0.911	-0.156	-3.957	-9.372	-2.898	-2.511	1.459	-1.157	-0.707	-3.053	-1.018	-0.629	0.163	-1.508	-6.811	-4.793	0.847	0.974	0.579	2.473	3.887
11320	1.317	2.207	7.042	8.399	4.051	4.928	1.526	-1.646	4.367	4.316	5.778	2.632	7.834	8.969	-3.044	-2.234	7.195	6.022	3.556	4.029	-5.491	-2.476	1.761	4.803	-1.025	-0.975	-0.827	-1.694	-0.607	0.164	-4.142	-9.613	-3.196	-2.725	1.393	-0.989	-0.656	-3.384	-1.515	-1.079	-0.076	-1.991	-6.77	-4.803	0.717	0.98	0.564	2.269	3.849
11360	1.217	2.201	6.879	8.432	4.208	4.954	1.284	-1.797	4.393	4.501	5.787	2.701	7.844	8.914	-3.426	-2.811	7.179	6.166	3.725	4.421	-5.744	-2.832	1.854	4.687	-1.214	-0.982	-0.739	-1.657	-0.279	0.516	-4.171	-9.646	-3.654	-3.024	1.325	-0.781	-0.536	-3.613	-1.951	-1.443	-0.203	-2.3	-6.655	-4.779	0.6	0.983	0.614	2.049	3.685
11400	1.168	2.19	6.758	8.433	4.289	5.054	1.012	-1.984	4.356	4.603	5.803	2.786	7.847	8.821	-3.67	-3.329	7.118	6.291	3.946	4.834	-5.956	-3.231	1.918	4.475	-1.329	-1	-0.67	-1.633	0.062	0.86	-4.045	-9.515	-4.2	-3.355	1.288	-0.53	-0.36	-3.758	-2.278	-1.686	-0.273	-2.458	-6.533	-4.73	0.505	0.976	0.709	1.791	3.409
11440	1.188	2.177	6.682	8.421	4.283	5.2	0.734	-2.205	4.322	4.664	5.844	2.882	7.829	8.682	-3.748	-3.764	7.029	6.408	4.197	5.318	-6.077	-3.633	1.914	4.16	-1.349	-0.999	-0.647	-1.616	0.397	1.145	-3.823	-9.276	-4.701	-3.66	1.302	-0.247	-0.154	-3.851	-2.468	-1.801	-0.333	-2.505	-6.444	-4.668	0.428	0.942	0.819	1.503	3.038
11480	1.266	2.147	6.65	8.394	4.219	5.363	0.472	-2.453	4.335	4.716	5.915	2.994	7.774	8.496	-3.705	-4.115	6.944	6.517	4.475	5.891	-6.102	-3.989	1.825	3.753	-1.278	-0.943	-0.691	-1.615	0.672	1.335	-3.606	-8.976	-5.024	-3.891	1.377	0.053	0.025	-3.91	-2.542	-1.813	-0.401	-2.476	-6.388	-4.603	0.359	0.859	0.903	1.212	2.593
11520	1.343	2.086	6.648	8.328	4.124	5.52	0.242	-2.71	4.418	4.764	6.015	3.143	7.668	8.259	-3.622	-4.393	6.886	6.621	4.785	6.524	-6.078	-4.261	1.653	3.272	-1.133	-0.798	-0.802	-1.659	0.813	1.423	-3.488	-8.651	-5.119	-4.028	1.519	0.378	0.131	-3.937	-2.556	-1.772	-0.464	-2.391	-6.351	-4.537	0.287	0.713	0.907	0.913	2.119
11560	1.361	1.986	6.664	8.204	4.009	5.653	0.078	-2.954	4.567	4.799	6.152	3.357	7.499	7.965	-3.568	-4.618	6.87	6.737	5.103	7.14	-6.071	-4.449	1.41	2.744	-0.947	-0.556	-0.967	-1.792	0.777	1.436	-3.501	-8.336	-5.039	-4.082	1.728	0.758	0.162	-3.921	-2.567	-1.726	-0.507	-2.259	-6.314	-4.463	0.193	0.506	0.78	0.557	1.694
11600	1.302	1.854	6.686	8.016	3.885	5.749	0.023	-3.156	4.749	4.818	6.347	3.662	7.254	7.594	-3.575	-4.818	6.912	6.877	5.373	7.652	-6.119	-4.591	1.115	2.203	-0.761	-0.252	-1.179	-2.046	0.608	1.417	-3.606	-8.062	-4.876	-4.086	1.988	1.235	0.137	-3.854	-2.604	-1.695	-0.517	-2.082	-6.266	-4.377	0.045	0.247	0.494	0.08	1.404
11640	1.169	1.699	6.699	7.771	3.768	5.806	0.095	-3.293	4.922	4.826	6.609	4.07	6.938	7.133	-3.65	-5.015	7.035	7.045	5.555	8.011	-6.22	-4.73	0.808	1.693	-0.614	0.053	-1.445	-2.43	0.393	1.393	-3.733	-7.841	-4.701	-4.075	2.264	1.831	0.078	-3.743	-2.655	-1.677	-0.48	-1.854	-6.215	-4.282	-0.172	-0.06	0.056	-0.569	1.3
11680	0.951	1.523	6.678	7.487	3.655	5.835	0.254	-3.356	5.044	4.819	6.921	4.566	6.587	6.588	-3.774	-5.218	7.246	7.238	5.66	8.236	-6.352	-4.881	0.543	1.257	-0.52	0.295	-1.768	-2.928	0.189	1.365	-3.822	-7.673	-4.55	-4.077	2.52	2.541	0.016	-3.587	-2.681	-1.649	-0.376	-1.567	-6.177	-4.183	-0.444	-0.405	-0.48	-1.41	1.347
11720	0.637	1.315	6.584	7.168	3.536	5.859	0.43	-3.352	5.073	4.779	7.246	5.101	6.264	5.993	-3.921	-5.415	7.532	7.447	5.733	8.375	-6.487	-5.037	0.366	0.921	-0.459	0.443	-2.129	-3.497	0.011	1.323	-3.842	-7.55	-4.444	-4.119	2.741	3.345	-0.002	-3.37	-2.655	-1.585	-0.194	-1.216	-6.156	-4.082	-0.739	-0.769	-1.027	-2.412	1.436
11760	0.253	1.051	6.387	6.801	3.422	5.905	0.569	-3.305	4.972	4.689	7.539	5.62	6.027	5.409	-4.067	-5.569	7.857	7.662	5.81	8.466	-6.606	-5.189	0.286	0.695	-0.396	0.504	-2.485	-4.066	-0.133	1.251	-3.785	-7.45	-4.402	-4.214	2.945	4.201	0.077	-3.065	-2.573	-1.47	0.056	-0.799	-6.128	-3.976	-1.026	-1.115	-1.485	-3.494	1.459
11800	-0.133	0.737	6.081	6.356	3.349	5.997	0.656	-3.237	4.733	4.535	7.766	6.082	5.909	4.909	-4.185	-5.626	8.183	7.888	5.905	8.515	-6.695	-5.328	0.292	0.573	-0.323	0.51	-2.785	-4.569	-0.231	1.137	-3.656	-7.335	-4.422	-4.355	3.16	5.03	0.282	-2.648	-2.444	-1.301	0.362	-0.309	-6.048	-3.858	-1.273	-1.403	-1.778	-4.551	1.382
11840	-0.428	0.423	5.688	5.819	3.352	6.144	0.69	-3.164	4.385	4.304	7.916	6.478	5.894	4.544	-4.236	-5.531	8.468	8.125	5.997	8.521	-6.754	-5.445	0.361	0.539	-0.254	0.488	-3.005	-4.974	-0.272	0.977	-3.469	-7.165	-4.47	-4.513	3.399	5.728	0.608	-2.114	-2.252	-1.079	0.722	0.265	-5.883	-3.722	-1.444	-1.605	-1.913	-5.474	1.234
11880	-0.562	0.186	5.247	5.204	3.462	6.342	0.678	-3.089	3.989	3.984	7.999	6.814	5.933	4.322	-4.192	-5.244	8.674	8.352	6.057	8.465	-6.786	-5.511	0.463	0.574	-0.197	0.451	-3.162	-5.275	-0.267	0.775	-3.234	-6.907	-4.517	-4.645	3.639	6.21	1.019	-1.484	-1.959	-0.794	1.138	0.923	-5.644	-3.571	-1.516	-1.718	-1.981	-6.193	1.058
11920	-0.53	0.086	4.818	4.553	3.692	6.573	0.641	-3.003	3.604	3.57	8.041	7.099	5.973	4.216	-4.045	-4.75	8.778	8.527	6.057	8.32	-6.795	-5.491	0.55	0.667	-0.145	0.407	-3.298	-5.487	-0.246	0.548	-2.955	-6.541	-4.561	-4.711	3.853	6.443	1.459	-0.815	-1.539	-0.428	1.591	1.639	-5.38	-3.42	-1.491	-1.752	-2.077	-6.713	0.883
11960	-0.385	0.127	4.486	3.919	3.994	6.812	0.617	-2.898	3.279	3.091	8.07	7.336	5.987	4.186	-3.805	-4.067	8.783	8.608	5.976	8.067	-6.776	-5.36	0.578	0.814	-0.084	0.368	-3.434	-5.626	-0.258	0.304	-2.647	-6.076	-4.609	-4.683	4.021	6.455	1.853	-0.178	-1.012	0.017	2.028	2.356	-5.159	-3.292	-1.391	-1.726	-2.229	-7.103	0.726
12000	-0.193	0.262	4.333	3.364	4.285	7.027	0.628	-2.77	3.04	2.614	8.099	7.524	5.96	4.198	-3.478	-3.247	8.715	8.587	5.796	7.703	-6.711	-5.113	0.536	1.011	0.022	0.353	-3.563	-5.705	-0.357	0.037	-2.341	-5.569	-4.646	-4.558	4.133	6.312	2.128	0.357	-0.439	0.505	2.386	3.003	-5.037	-3.201	-1.248	-1.664	-2.422	-7.411	0.615
12040	-0.02	0.412	4.398	2.942	4.518	7.191	0.674	-2.619	2.892	2.215	8.125	7.664	5.895	4.248	-3.088	-2.379	8.616	8.496	5.513	7.225	-6.593	-4.761	0.455	1.255	0.199	0.376	-3.671	-5.743	-0.575	-0.265	-2.066	-5.105	-4.62	-4.35	4.183	6.069	2.239	0.749	0.103	0.977	2.637	3.516	-5.015	-3.145	-1.098	-1.594	-2.623	-7.626	0.574
12080	0.062	0.511	4.639	2.68	4.716	7.293	0.749	-2.452	2.829	1.94	8.145	7.752	5.811	4.35	-2.684	-1.562	8.527	8.384	5.132	6.618	-6.425	-4.313	0.392	1.538	0.431	0.423	-3.747	-5.759	-0.901	-0.606	-1.826	-4.755	-4.484	-4.094	4.161	5.767	2.187	0.998	0.546	1.378	2.794	3.858	-5.04	-3.107	-0.973	-1.525	-2.786	-7.706	0.614
12120	0.017	0.525	4.957	2.561	4.911	7.343	0.852	-2.28	2.839	1.792	8.159	7.784	5.741	4.517	-2.338	-0.879	8.468	8.284	4.673	5.871	-6.215	-3.785	0.396	1.851	0.658	0.465	-3.775	-5.767	-1.289	-0.971	-1.607	-4.555	-4.254	-3.829	4.061	5.429	2.021	1.139	0.835	1.673	2.895	4.038	-5.067	-3.071	-0.891	-1.456	-2.856	-7.626	0.726
12160	-0.133	0.46	5.26	2.539	5.098	7.361	0.988	-2.113	2.886	1.741	8.164	7.748	5.71	4.748	-2.107	-0.366	8.444	8.208	4.177	5.018	-5.965	-3.207	0.483	2.19	0.819	0.474	-3.75	-5.761	-1.693	-1.336	-1.405	-4.494	-3.992	-3.585	3.887	5.06	1.805	1.205	0.954	1.865	2.968	4.103	-5.077	-3.025	-0.854	-1.379	-2.802	-7.409	0.893
12200	-0.323	0.341	5.508	2.562	5.248	7.368	1.156	-1.947	2.913	1.75	8.148	7.629	5.732	5.032	-1.999	-0.018	8.456	8.149	3.709	4.173	-5.684	-2.627	0.65	2.565	0.872	0.421	-3.677	-5.713	-2.069	-1.675	-1.232	-4.523	-3.745	-3.367	3.662	4.664	1.584	1.212	0.933	1.976	3.018	4.106	-5.069	-2.973	-0.848	-1.293	-2.639	-7.098	1.096
12240	-0.492	0.214	5.702	2.602	5.34	7.381	1.342	-1.769	2.88	1.805	8.087	7.41	5.812	5.365	-1.974	0.189	8.509	8.097	3.341	3.486	-5.407	-2.091	0.878	2.991	0.8	0.273	-3.566	-5.582	-2.352	-1.969	-1.106	-4.583	-3.529	-3.167	3.416	4.244	1.377	1.162	0.837	2.029	3.045	4.079	-5.049	-2.923	-0.847	-1.193	-2.397	-6.716	1.311
12280	-0.599	0.132	5.842	2.657	5.366	7.405	1.522	-1.563	2.785	1.91	7.962	7.085	5.948	5.745	-1.99	0.278	8.607	8.056	3.125	3.062	-5.191	-1.634	1.148	3.475	0.608	0.02	-3.417	-5.333	-2.467	-2.197	-1.039	-4.637	-3.356	-2.973	3.174	3.795	1.202	1.059	0.732	2.045	3.056	4.029	-5.033	-2.887	-0.829	-1.067	-2.099	-6.23	1.511
12320	-0.628	0.143	5.914	2.742	5.339	7.432	1.676	-1.326	2.658	2.072	7.762	6.657	6.127	6.173	-2.012	0.27	8.732	8.038	3.061	2.907	-5.097	-1.274	1.439	4.009	0.332	-0.315	-3.22	-4.948	-2.394	-2.348	-1.015	-4.672	-3.24	-2.777	2.954	3.291	1.08	0.916	0.67	2.037	3.063	3.947	-5.034	-2.869	-0.776	-0.891	-1.76	-5.58	1.687
12360	-0.567	0.265	5.906	2.859	5.293	7.442	1.781	-1.068	2.536	2.288	7.493	6.138	6.355	6.652	-2.022	0.194	8.845	8.043	3.099	2.94	-5.138	-1.009	1.734	4.567	0.032	-0.676	-2.966	-4.434	-2.198	-2.426	-1.014	-4.688	-3.171	-2.575	2.764	2.697	1.008	0.746	0.672	2.006	3.066	3.826	-5.054	-2.874	-0.669	-0.643	-1.375	-4.717	1.848
12400	-0.414	0.486	5.828	2.996	5.257	7.403	1.815	-0.82	2.457	2.552	7.176	5.551	6.65	7.177	-2.007	0.095	8.898	8.044	3.171	3.055	-5.263	-0.821	2.007	5.098	-0.225	-0.992	-2.652	-3.821	-1.981	-2.434	-1.022	-4.688	-3.115	-2.363	2.595	1.984	0.95	0.552	0.719	1.942	3.06	3.666	-5.102	-2.908	-0.497	-0.316	-0.917	-3.627	2.003
12440	-0.168	0.79	5.722	3.14	5.226	7.294	1.785	-0.623	2.451	2.864	6.835	4.928	7.011	7.728	-1.962	-0.004	8.855	7.993	3.235	3.179	-5.384	-0.681	2.228	5.541	-0.372	-1.192	-2.289	-3.177	-1.81	-2.38	-1.05	-4.689	-3.036	-2.141	2.419	1.141	0.87	0.323	0.757	1.835	3.023	3.47	-5.193	-2.981	-0.259	0.063	-0.391	-2.36	2.155
12480	0.157	1.166	5.631	3.289	5.15	7.108	1.736	-0.499	2.537	3.231	6.5	4.311	7.398	8.268	-1.894	-0.101	8.709	7.845	3.266	3.293	-5.438	-0.561	2.357	5.859	-0.375	-1.234	-1.906	-2.583	-1.71	-2.28	-1.119	-4.729	-2.932	-1.913	2.201	0.189	0.757	0.047	0.727	1.679	2.938	3.238	-5.34	-3.095	0.035	0.445	0.109	-1.059	2.305
12520	0.512	1.592	5.597	3.456	4.967	6.855	1.716	-0.44	2.723	3.652	6.203	3.751	7.743	8.738	-1.834	-0.191	8.466	7.576	3.249	3.41	-5.412	-0.444	2.368	6.053	-0.264	-1.129	-1.539	-2.105	-1.672	-2.163	-1.252	-4.854	-2.827	-1.692	1.92	-0.808	0.617	-0.282	0.593	1.463	2.796	2.959	-5.538	-3.248	0.357	0.788	0.455	0.088	2.461
12560	0.82	2.008	5.65	3.669	4.647	6.561	1.731	-0.425	3.003	4.109	5.978	3.294	7.978	9.071	-1.819	-0.272	8.149	7.184	3.204	3.539	-5.33	-0.325	2.273	6.149	-0.126	-0.926	-1.229	-1.758	-1.656	-2.051	-1.458	-5.099	-2.747	-1.501	1.585	-1.747	0.445	-0.657	0.336	1.171	2.603	2.609	-5.775	-3.433	0.661	1.07	0.598	0.95	2.65
12600	1.027	2.335	5.802	3.96	4.231	6.263	1.756	-0.428	3.356	4.582	5.841	2.957	8.073	9.22	-1.856	-0.361	7.789	6.691	3.183	3.672	-5.228	-0.214	2.114	6.184	-0.057	-0.69	-1.007	-1.52	-1.612	-1.95	-1.739	-5.49	-2.715	-1.371	1.237	-2.518	0.231	-1.076	-0.044	0.789	2.354	2.158	-6.039	-3.639	0.891	1.287	0.608	1.528	2.895
12640	1.142	2.528	6.046	4.339	3.844	6.004	1.776	-0.434	3.741	5.05	5.789	2.732	8.051	9.189	-1.927	-0.5	7.432	6.163	3.241	3.806	-5.14	-0.122	1.943	6.191	-0.106	-0.481	-0.882	-1.354	-1.506	-1.84	-2.085	-6.032	-2.763	-1.346	0.934	-3.032	-0.021	-1.539	-0.51	0.328	2.03	1.586	-6.306	-3.848	1.01	1.434	0.589	1.929	3.174
12680	1.203	2.599	6.366	4.798	3.621	5.818	1.801	-0.444	4.099	5.494	5.793	2.595	7.97	9.031	-2.035	-0.727	7.138	5.707	3.402	3.972	-5.08	-0.066	1.809	6.186	-0.255	-0.343	-0.837	-1.228	-1.333	-1.694	-2.481	-6.698	-2.926	-1.459	0.712	-3.256	-0.275	-2.035	-0.999	-0.172	1.624	0.903	-6.539	-4.038	1.017	1.516	0.606	2.27	3.427
12720	1.24	2.594	6.734	5.319	3.609	5.724	1.853	-0.465	4.364	5.881	5.816	2.508	7.891	8.823	-2.208	-1.055	6.962	5.409	3.667	4.234	-5.047	-0.068	1.744	6.167	-0.452	-0.277	-0.838	-1.125	-1.104	-1.49	-2.909	-7.42	-3.225	-1.72	0.58	-3.228	-0.47	-2.535	-1.451	-0.657	1.166	0.152	-6.688	-4.186	0.944	1.55	0.675	2.61	3.597
12760	1.262	2.549	7.112	5.89	3.751	5.726	1.936	-0.508	4.493	6.171	5.827	2.434	7.845	8.635	-2.468	-1.491	6.921	5.296	4.021	4.65	-5.027	-0.151	1.751	6.114	-0.657	-0.262	-0.849	-1.037	-0.825	-1.21	-3.351	-8.112	-3.642	-2.099	0.524	-3.033	-0.565	-2.988	-1.829	-1.074	0.71	-0.593	-6.734	-4.282	0.838	1.557	0.782	2.934	3.655
12800	1.285	2.481	7.444	6.489	3.952	5.818	2.019	-0.575	4.492	6.337	5.809	2.362	7.83	8.495	-2.802	-2.037	6.989	5.335	4.434	5.215	-5.016	-0.336	1.802	5.999	-0.851	-0.271	-0.848	-0.967	-0.491	-0.857	-3.782	-8.699	-4.107	-2.536	0.53	-2.75	-0.565	-3.35	-2.112	-1.385	0.321	-1.257	-6.697	-4.33	0.741	1.556	0.908	3.179	3.605
12840	1.335	2.4	7.674	7.062	4.146	5.987	2.057	-0.658	4.42	6.399	5.76	2.303	7.835	8.385	-3.165	-2.682	7.112	5.465	4.858	5.845	-5.035	-0.626	1.855	5.807	-1.017	-0.288	-0.833	-0.929	-0.123	-0.457	-4.148	-9.133	-4.516	-2.961	0.595	-2.425	-0.507	-3.603	-2.29	-1.583	0.043	-1.781	-6.616	-4.346	0.666	1.547	1.024	3.283	3.481
12880	1.407	2.309	7.769	7.535	4.298	6.204	2.014	-0.753	4.351	6.415	5.692	2.272	7.848	8.274	-3.498	-3.373	7.226	5.628	5.227	6.411	-5.128	-1.009	1.869	5.541	-1.127	-0.307	-0.818	-0.941	0.227	-0.053	-4.374	-9.394	-4.784	-3.322	0.719	-2.067	-0.426	-3.767	-2.388	-1.684	-0.12	-2.149	-6.539	-4.344	0.603	1.523	1.1	3.209	3.306
12920	1.449	2.191	7.735	7.851	4.382	6.432	1.876	-0.866	4.341	6.436	5.631	2.285	7.863	8.134	-3.75	-4.033	7.277	5.78	5.49	6.798	-5.328	-1.466	1.812	5.208	-1.158	-0.325	-0.832	-1.016	0.497	0.313	-4.408	-9.489	-4.879	-3.597	0.899	-1.662	-0.34	-3.873	-2.452	-1.719	-0.197	-2.371	-6.496	-4.334	0.533	1.469	1.122	2.95	3.049
12960	1.416	2.029	7.609	7.998	4.374	6.637	1.659	-1.011	4.415	6.471	5.608	2.357	7.866	7.951	-3.899	-4.586	7.241	5.907	5.628	6.97	-5.631	-1.973	1.676	4.808	-1.104	-0.333	-0.91	-1.167	0.638	0.613	-4.267	-9.447	-4.833	-3.789	1.124	-1.205	-0.249	-3.943	-2.522	-1.722	-0.231	-2.476	-6.482	-4.319	0.436	1.371	1.062	2.509	2.67
13000	1.305	1.818	7.428	8.017	4.284	6.793	1.405	-1.195	4.562	6.492	5.643	2.503	7.835	7.72	-3.958	-5.005	7.138	6.021	5.663	6.981	-5.983	-2.49	1.474	4.334	-0.991	-0.316	-1.075	-1.408	0.63	0.834	-4.046	-9.3	-4.719	-3.923	1.381	-0.705	-0.156	-3.987	-2.603	-1.72	-0.264	-2.497	-6.473	-4.297	0.309	1.217	0.875	1.893	2.2
13040	1.135	1.565	7.216	7.96	4.153	6.891	1.155	-1.422	4.744	6.469	5.744	2.735	7.743	7.44	-3.963	-5.309	7.015	6.146	5.651	6.922	-6.31	-2.969	1.226	3.797	-0.864	-0.251	-1.318	-1.759	0.505	0.978	-3.861	-9.077	-4.617	-4.026	1.668	-0.159	-0.075	-4.008	-2.675	-1.724	-0.322	-2.459	-6.447	-4.265	0.159	0.997	0.529	1.101	1.761
13080	0.912	1.269	6.989	7.873	4.02	6.937	0.923	-1.683	4.917	6.389	5.918	3.066	7.573	7.106	-3.947	-5.528	6.918	6.283	5.64	6.869	-6.548	-3.376	0.948	3.234	-0.761	-0.123	-1.622	-2.226	0.334	1.06	-3.786	-8.797	-4.564	-4.119	1.976	0.453	-0.015	-4.006	-2.712	-1.732	-0.394	-2.375	-6.401	-4.22	-0.007	0.71	0.031	0.141	1.476
13120	0.632	0.924	6.77	7.786	3.908	6.953	0.708	-1.965	5.038	6.249	6.172	3.489	7.335	6.709	-3.929	-5.69	6.875	6.419	5.642	6.846	-6.669	-3.708	0.669	2.705	-0.696	0.054	-1.97	-2.779	0.189	1.095	-3.833	-8.478	-4.558	-4.218	2.292	1.145	0.026	-3.968	-2.698	-1.727	-0.45	-2.248	-6.35	-4.166	-0.201	0.368	-0.563	-0.948	1.377
13160	0.31	0.54	6.588	7.712	3.827	6.97	0.505	-2.257	5.067	6.045	6.501	3.983	7.05	6.239	-3.918	-5.822	6.901	6.55	5.648	6.829	-6.686	-3.978	0.428	2.259	-0.659	0.23	-2.34	-3.353	0.099	1.098	-3.959	-8.139	-4.585	-4.323	2.593	1.911	0.059	-3.876	-2.632	-1.679	-0.462	-2.075	-6.31	-4.108	-0.438	-0.019	-1.157	-2.075	1.394
13200	0.008	0.158	6.471	7.648	3.768	7.016	0.331	-2.543	4.971	5.776	6.876	4.517	6.738	5.704	-3.917	-5.934	7.002	6.695	5.647	6.785	-6.656	-4.199	0.271	1.923	-0.609	0.356	-2.694	-3.88	0.059	1.079	-4.092	-7.789	-4.629	-4.418	2.858	2.726	0.098	-3.717	-2.509	-1.556	-0.427	-1.849	-6.278	-4.043	-0.711	-0.432	-1.637	-3.121	1.416
13240	-0.19	-0.17	6.439	7.576	3.716	7.112	0.229	-2.802	4.747	5.44	7.247	5.056	6.433	5.14	-3.925	-6.01	7.169	6.88	5.628	6.713	-6.65	-4.376	0.222	1.701	-0.502	0.419	-2.984	-4.322	0.053	1.04	-4.16	-7.429	-4.667	-4.48	3.079	3.563	0.172	-3.495	-2.309	-1.343	-0.356	-1.562	-6.219	-3.963	-0.986	-0.835	-1.936	-3.961	1.367
13280	-0.251	-0.4	6.49	7.479	3.695	7.264	0.248	-3.004	4.426	5.025	7.563	5.571	6.182	4.614	-3.942	-6.025	7.382	7.11	5.576	6.631	-6.702	-4.514	0.271	1.58	-0.336	0.434	-3.182	-4.668	0.063	0.972	-4.12	-7.054	-4.676	-4.487	3.261	4.379	0.321	-3.208	-2.014	-1.047	-0.254	-1.207	-6.085	-3.858	-1.224	-1.18	-2.064	-4.521	1.254
13320	-0.203	-0.516	6.584	7.349	3.759	7.458	0.379	-3.126	4.055	4.508	7.801	6.036	6.036	4.186	-3.958	-5.961	7.625	7.372	5.481	6.536	-6.804	-4.618	0.383	1.527	-0.159	0.424	-3.305	-4.927	0.076	0.857	-3.97	-6.661	-4.659	-4.42	3.414	5.111	0.556	-2.838	-1.618	-0.688	-0.096	-0.782	-5.85	-3.73	-1.394	-1.427	-2.086	-4.813	1.13
13360	-0.099	-0.542	6.663	7.183	3.925	7.668	0.55	-3.165	3.668	3.888	7.958	6.436	6.005	3.891	-3.954	-5.798	7.894	7.651	5.336	6.372	-6.929	-4.692	0.501	1.511	-0.023	0.405	-3.398	-5.117	0.077	0.693	-3.739	-6.242	-4.638	-4.268	3.537	5.696	0.858	-2.366	-1.126	-0.285	0.159	-0.279	-5.544	-3.587	-1.481	-1.566	-2.087	-4.922	1.03
13400	0.001	-0.524	6.677	6.975	4.149	7.86	0.691	-3.147	3.292	3.213	8.044	6.761	6.059	3.739	-3.896	-5.511	8.174	7.949	5.125	6.057	-7.041	-4.741	0.568	1.51	0.066	0.388	-3.496	-5.249	0.038	0.485	-3.467	-5.779	-4.614	-4.045	3.616	6.086	1.19	-1.796	-0.576	0.137	0.536	0.311	-5.235	-3.442	-1.486	-1.622	-2.152	-4.958	0.96
13440	0.036	-0.502	6.602	6.713	4.37	8.004	0.768	-3.107	2.961	2.58	8.088	7.013	6.148	3.711	-3.748	-5.07	8.431	8.264	4.827	5.537	-7.113	-4.769	0.56	1.529	0.149	0.384	-3.608	-5.329	-0.074	0.231	-3.162	-5.261	-4.558	-3.786	3.65	6.268	1.497	-1.168	-0.041	0.546	1.016	0.978	-4.992	-3.313	-1.419	-1.637	-2.321	-4.994	0.918
13480	-0.04	-0.49	6.433	6.39	4.569	8.093	0.784	-3.062	2.717	2.093	8.129	7.199	6.223	3.764	-3.494	-4.471	8.625	8.554	4.435	4.829	-7.141	-4.778	0.494	1.592	0.267	0.403	-3.708	-5.369	-0.286	-0.083	-2.821	-4.701	-4.431	-3.537	3.662	6.268	1.721	-0.55	0.407	0.909	1.537	1.69	-4.856	-3.212	-1.299	-1.65	-2.56	-5.029	0.898
13520	-0.238	-0.49	6.178	5.998	4.773	8.131	0.751	-3.013	2.594	1.809	8.194	7.328	6.264	3.855	-3.158	-3.757	8.737	8.762	3.988	4.045	-7.125	-4.76	0.413	1.733	0.431	0.458	-3.766	-5.386	-0.607	-0.455	-2.459	-4.14	-4.225	-3.326	3.675	6.147	1.818	-0.018	0.719	1.199	2.021	2.392	-4.825	-3.143	-1.161	-1.677	-2.788	-5	0.901
13560	-0.517	-0.489	5.838	5.536	5.006	8.124	0.69	-2.957	2.6	1.712	8.278	7.412	6.275	3.952	-2.791	-2.997	8.783	8.876	3.569	3.341	-7.061	-4.693	0.359	1.976	0.616	0.553	-3.766	-5.395	-1.009	-0.869	-2.109	-3.64	-3.986	-3.16	3.688	5.959	1.78	0.375	0.869	1.41	2.411	3.019	-4.872	-3.103	-1.05	-1.712	-2.931	-4.84	0.947
13600	-0.783	-0.474	5.422	5.006	5.25	8.078	0.626	-2.9	2.695	1.735	8.356	7.46	6.27	4.051	-2.457	-2.269	8.799	8.931	3.255	2.833	-6.944	-4.553	0.364	2.312	0.782	0.659	-3.703	-5.391	-1.434	-1.3	-1.804	-3.266	-3.777	-3.024	3.679	5.729	1.639	0.627	0.867	1.558	2.688	3.506	-4.954	-3.083	-0.991	-1.727	-2.949	-4.521	1.06
13640	-0.949	-0.426	4.972	4.416	5.459	8.003	0.583	-2.847	2.795	1.811	8.407	7.481	6.258	4.17	-2.206	-1.639	8.825	8.952	3.072	2.536	-6.776	-4.328	0.447	2.703	0.878	0.729	-3.585	-5.355	-1.825	-1.713	-1.567	-3.057	-3.629	-2.895	3.628	5.456	1.452	0.78	0.769	1.669	2.87	3.829	-5.023	-3.07	-0.976	-1.699	-2.834	-4.051	1.248
13680	-0.984	-0.334	4.579	3.798	5.59	7.917	0.591	-2.801	2.827	1.905	8.425	7.473	6.248	4.33	-2.062	-1.151	8.885	8.935	2.998	2.392	-6.563	-4.016	0.607	3.11	0.872	0.713	-3.429	-5.254	-2.14	-2.067	-1.406	-3.014	-3.523	-2.752	3.527	5.141	1.263	0.89	0.659	1.763	2.981	4.005	-5.042	-3.058	-0.981	-1.623	-2.591	-3.443	1.499
13720	-0.904	-0.182	4.35	3.211	5.616	7.839	0.666	-2.755	2.772	2.008	8.399	7.415	6.246	4.554	-2.009	-0.809	8.98	8.879	2.987	2.333	-6.303	-3.627	0.834	3.521	0.774	0.581	-3.249	-5.056	-2.34	-2.331	-1.311	-3.099	-3.415	-2.592	3.389	4.793	1.092	0.983	0.608	1.839	3.039	4.076	-5.015	-3.047	-0.983	-1.503	-2.223	-2.702	1.786
13760	-0.718	0.051	4.354	2.73	5.554	7.776	0.801	-2.699	2.665	2.114	8.312	7.278	6.266	4.848	-2.009	-0.587	9.096	8.803	3.007	2.338	-6.007	-3.177	1.118	3.947	0.62	0.337	-3.039	-4.74	-2.396	-2.488	-1.266	-3.266	-3.279	-2.421	3.23	4.423	0.957	1.055	0.631	1.873	3.061	4.074	-4.969	-3.042	-0.964	-1.34	-1.75	-1.831	2.058
13800	-0.403	0.384	4.581	2.408	5.459	7.714	0.975	-2.625	2.56	2.223	8.147	7.035	6.323	5.202	-2.022	-0.446	9.219	8.726	3.045	2.418	-5.71	-2.693	1.44	4.402	0.434	0.02	-2.777	-4.305	-2.324	-2.539	-1.248	-3.474	-3.124	-2.255	3.062	4.034	0.881	1.085	0.694	1.85	3.065	4.023	-4.926	-3.054	-0.909	-1.128	-1.209	-0.832	2.264
13840	0.051	0.803	4.942	2.247	5.372	7.62	1.162	-2.527	2.502	2.348	7.894	6.68	6.426	5.593	-2.017	-0.355	9.329	8.653	3.098	2.582	-5.448	-2.218	1.761	4.867	0.225	-0.299	-2.455	-3.781	-2.174	-2.497	-1.237	-3.7	-2.981	-2.112	2.885	3.611	0.879	1.063	0.737	1.77	3.065	3.933	-4.904	-3.09	-0.801	-0.856	-0.643	0.273	2.398
13880	0.58	1.258	5.322	2.199	5.278	7.46	1.339	-2.4	2.507	2.502	7.559	6.227	6.583	6.016	-1.975	-0.279	9.396	8.579	3.169	2.819	-5.25	-1.796	2.036	5.287	0.039	-0.549	-2.092	-3.216	-1.987	-2.384	-1.224	-3.936	-2.877	-2.007	2.692	3.113	0.937	0.989	0.711	1.629	3.063	3.814	-4.921	-3.153	-0.629	-0.519	-0.093	1.379	2.497
13920	1.051	1.679	5.639	2.206	5.13	7.219	1.498	-2.241	2.57	2.676	7.175	5.701	6.803	6.478	-1.892	-0.192	9.389	8.478	3.267	3.115	-5.142	-1.455	2.228	5.599	-0.049	-0.682	-1.736	-2.667	-1.784	-2.222	-1.213	-4.176	-2.816	-1.948	2.486	2.489	1.008	0.87	0.587	1.416	3.054	3.676	-4.99	-3.245	-0.39	-0.13	0.366	2.304	2.581
13960	1.335	2.006	5.866	2.226	4.891	6.909	1.642	-2.05	2.683	2.852	6.787	5.134	7.092	6.99	-1.788	-0.092	9.287	8.319	3.408	3.459	-5.147	-1.199	2.307	5.781	-0.005	-0.681	-1.441	-2.19	-1.576	-2.029	-1.227	-4.409	-2.794	-1.94	2.267	1.711	1.035	0.702	0.355	1.109	3.024	3.525	-5.12	-3.364	-0.096	0.279	0.645	2.911	2.654
14000	1.4	2.209	6.006	2.243	4.562	6.57	1.766	-1.839	2.859	3.025	6.431	4.568	7.432	7.53	-1.7	0.002	9.087	8.078	3.614	3.855	-5.262	-1.014	2.259	5.857	0.119	-0.558	-1.235	-1.83	-1.373	-1.824	-1.295	-4.621	-2.831	-1.998	2.026	0.805	0.975	0.462	0.017	0.695	2.962	3.353	-5.309	-3.508	0.228	0.659	0.704	3.182	2.74
14040	1.321	2.293	6.06	2.258	4.185	6.252	1.856	-1.635	3.113	3.226	6.136	4.047	7.773	8.034	-1.658	0.069	8.803	7.743	3.899	4.337	-5.444	-0.883	2.103	5.872	0.228	-0.346	-1.103	-1.592	-1.168	-1.61	-1.442	-4.816	-2.975	-2.148	1.759	-0.148	0.809	0.125	-0.413	0.195	2.866	3.145	-5.544	-3.676	0.534	0.967	0.61	3.192	2.885
14080	1.204	2.283	6.031	2.282	3.844	6.003	1.906	-1.468	3.426	3.499	5.928	3.606	8.04	8.426	-1.671	0.095	8.456	7.291	4.254	4.938	-5.628	-0.784	1.891	5.864	0.244	-0.101	-1.008	-1.446	-0.946	-1.373	-1.67	-5.024	-3.273	-2.404	1.485	-1.034	0.539	-0.316	-0.899	-0.342	2.741	2.882	-5.812	-3.866	0.767	1.18	0.499	3.059	3.122
14120	1.106	2.215	5.932	2.327	3.639	5.857	1.921	-1.355	3.743	3.859	5.814	3.259	8.174	8.657	-1.739	0.052	8.063	6.716	4.653	5.648	-5.746	-0.692	1.699	5.849	0.148	0.122	-0.918	-1.346	-0.694	-1.091	-1.959	-5.288	-3.731	-2.756	1.24	-1.739	0.185	-0.843	-1.384	-0.857	2.575	2.54	-6.1	-4.074	0.891	1.3	0.484	2.89	3.432
14160	1.045	2.132	5.799	2.39	3.634	5.828	1.915	-1.297	4.01	4.272	5.775	3.001	8.171	8.725	-1.853	-0.102	7.642	6.068	5.063	6.4	-5.754	-0.584	1.592	5.824	-0.029	0.286	-0.822	-1.256	-0.41	-0.753	-2.287	-5.639	-4.278	-3.159	1.05	-2.191	-0.21	-1.418	-1.808	-1.294	2.337	2.086	-6.377	-4.283	0.902	1.351	0.591	2.737	3.741
14200	1.029	2.071	5.687	2.461	3.801	5.914	1.892	-1.278	4.191	4.665	5.774	2.818	8.078	8.661	-2.014	-0.41	7.236	5.46	5.431	7.099	-5.653	-0.442	1.597	5.774	-0.242	0.366	-0.73	-1.154	-0.108	-0.368	-2.633	-6.078	-4.78	-3.547	0.903	-2.379	-0.567	-1.989	-2.131	-1.628	1.989	1.506	-6.584	-4.469	0.826	1.357	0.771	2.594	3.955
14240	1.058	2.046	5.653	2.541	4.04	6.104	1.851	-1.286	4.284	4.974	5.772	2.695	7.963	8.524	-2.239	-0.89	6.91	5.007	5.703	7.655	-5.484	-0.26	1.698	5.676	-0.464	0.358	-0.667	-1.045	0.178	0.038	-2.98	-6.581	-5.103	-3.848	0.779	-2.358	-0.802	-2.501	-2.341	-1.86	1.531	0.825	-6.67	-4.605	0.708	1.336	0.959	2.422	4.014
14280	1.111	2.041	5.722	2.656	4.262	6.372	1.8	-1.318	4.311	5.185	5.741	2.621	7.873	8.382	-2.543	-1.518	6.727	4.78	5.855	8.029	-5.3	-0.048	1.841	5.521	-0.676	0.28	-0.657	-0.953	0.417	0.426	-3.313	-7.101	-5.192	-4.028	0.676	-2.212	-0.874	-2.915	-2.448	-2.008	1.019	0.104	-6.64	-4.676	0.587	1.297	1.105	2.185	3.923
14320	1.156	2.03	5.878	2.836	4.432	6.681	1.761	-1.378	4.319	5.332	5.671	2.58	7.826	8.277	-2.897	-2.229	6.711	4.776	5.912	8.239	-5.138	0.169	1.957	5.309	-0.857	0.169	-0.707	-0.91	0.607	0.751	-3.62	-7.588	-5.098	-4.099	0.617	-2.003	-0.808	-3.218	-2.49	-2.09	0.54	-0.577	-6.546	-4.685	0.486	1.241	1.186	1.869	3.726
14360	1.173	1.984	6.097	3.103	4.537	6.993	1.754	-1.467	4.35	5.443	5.581	2.559	7.816	8.205	-3.223	-2.943	6.823	4.932	5.93	8.324	-5.013	0.348	1.993	5.034	-0.98	0.07	-0.808	-0.949	0.75	0.971	-3.878	-8.005	-4.918	-4.105	0.622	-1.743	-0.662	-3.416	-2.509	-2.123	0.165	-1.143	-6.457	-4.647	0.413	1.169	1.185	1.476	3.461
14400	1.144	1.881	6.371	3.457	4.565	7.271	1.787	-1.571	4.435	5.521	5.504	2.55	7.834	8.123	-3.452	-3.581	6.98	5.158	5.954	8.304	-4.933	0.446	1.922	4.68	-1.023	0.012	-0.955	-1.103	0.809	1.07	-4.051	-8.318	-4.732	-4.087	0.687	-1.424	-0.477	-3.527	-2.527	-2.13	-0.072	-1.552	-6.403	-4.585	0.362	1.083	1.073	0.988	3.136
14440	1.04	1.703	6.699	3.891	4.512	7.485	1.855	-1.671	4.572	5.552	5.467	2.558	7.884	7.989	-3.564	-4.103	7.106	5.394	5.994	8.194	-4.913	0.436	1.748	4.239	-0.988	0.005	-1.154	-1.401	0.735	1.066	-4.097	-8.5	-4.576	-4.083	0.803	-1.043	-0.274	-3.569	-2.544	-2.125	-0.184	-1.802	-6.375	-4.517	0.325	0.988	0.817	0.368	2.73
14480	0.831	1.435	7.063	4.396	4.399	7.619	1.933	-1.756	4.724	5.535	5.483	2.607	7.964	7.777	-3.59	-4.504	7.159	5.61	6.029	8.019	-4.974	0.317	1.497	3.73	-0.903	0.054	-1.414	-1.853	0.544	0.999	-4.003	-8.541	-4.459	-4.118	0.964	-0.606	-0.071	-3.557	-2.561	-2.109	-0.218	-1.923	-6.349	-4.449	0.294	0.885	0.411	-0.425	2.241
14520	0.521	1.082	7.425	4.961	4.265	7.68	1.984	-1.825	4.851	5.48	5.559	2.726	8.048	7.484	-3.58	-4.814	7.137	5.797	6.03	7.806	-5.132	0.097	1.193	3.184	-0.805	0.161	-1.738	-2.434	0.31	0.906	-3.817	-8.454	-4.396	-4.206	1.168	-0.118	0.099	-3.496	-2.574	-2.068	-0.227	-1.958	-6.314	-4.382	0.265	0.774	-0.117	-1.386	1.75
14560	0.167	0.68	7.711	5.549	4.145	7.693	1.961	-1.886	4.923	5.399	5.7	2.943	8.084	7.136	-3.574	-5.073	7.057	5.961	5.975	7.56	-5.389	-0.213	0.865	2.647	-0.727	0.308	-2.106	-3.073	0.088	0.811	-3.633	-8.263	-4.406	-4.342	1.416	0.432	0.208	-3.387	-2.569	-1.987	-0.255	-1.942	-6.277	-4.317	0.233	0.649	-0.699	-2.44	1.404
14600	-0.146	0.287	7.85	6.102	4.057	7.692	1.834	-1.95	4.912	5.289	5.907	3.272	8.018	6.762	-3.602	-5.315	6.957	6.126	5.853	7.263	-5.722	-0.591	0.548	2.163	-0.683	0.453	-2.484	-3.684	-0.109	0.724	-3.54	-8	-4.478	-4.497	1.709	1.064	0.246	-3.232	-2.518	-1.86	-0.315	-1.886	-6.243	-4.253	0.182	0.495	-1.219	-3.455	1.292
14640	-0.37	-0.03	7.813	6.559	4.003	7.707	1.614	-2.033	4.8	5.141	6.184	3.713	7.825	6.375	-3.68	-5.547	6.886	6.312	5.668	6.884	-6.073	-1	0.289	1.77	-0.662	0.55	-2.825	-4.202	-0.278	0.64	-3.568	-7.698	-4.561	-4.636	2.03	1.8	0.229	-3.033	-2.391	-1.68	-0.387	-1.786	-6.216	-4.187	0.088	0.295	-1.564	-4.299	1.367
14680	-0.508	-0.225	7.631	6.888	3.975	7.767	1.335	-2.157	4.597	4.949	6.521	4.247	7.514	5.963	-3.8	-5.756	6.881	6.524	5.439	6.388	-6.365	-1.399	0.127	1.483	-0.625	0.57	-3.092	-4.606	-0.411	0.548	-3.684	-7.389	-4.622	-4.726	2.351	2.647	0.19	-2.783	-2.163	-1.433	-0.425	-1.639	-6.188	-4.115	-0.064	0.045	-1.72	-4.908	1.496
14720	-0.571	-0.3	7.376	7.094	3.962	7.889	1.029	-2.335	4.335	4.695	6.888	4.834	7.123	5.514	-3.943	-5.928	6.96	6.765	5.187	5.728	-6.536	-1.756	0.077	1.305	-0.541	0.525	-3.28	-4.902	-0.518	0.43	-3.821	-7.083	-4.655	-4.744	2.645	3.58	0.17	-2.464	-1.813	-1.098	-0.396	-1.45	-6.128	-4.035	-0.27	-0.243	-1.788	-5.315	1.565
14760	-0.567	-0.297	7.116	7.215	3.963	8.068	0.715	-2.567	4.047	4.355	7.24	5.421	6.704	5.047	-4.092	-6.048	7.115	7.053	4.898	4.876	-6.576	-2.045	0.129	1.223	-0.418	0.458	-3.416	-5.109	-0.612	0.272	-3.919	-6.788	-4.657	-4.687	2.907	4.551	0.212	-2.054	-1.339	-0.668	-0.293	-1.212	-5.99	-3.941	-0.504	-0.532	-1.878	-5.599	1.519
14800	-0.522	-0.266	6.889	7.291	3.994	8.276	0.415	-2.836	3.758	3.919	7.545	5.96	6.315	4.609	-4.225	-6.102	7.322	7.407	4.535	3.894	-6.535	-2.259	0.25	1.227	-0.293	0.401	-3.526	-5.245	-0.699	0.066	-3.946	-6.521	-4.608	-4.563	3.143	5.494	0.343	-1.551	-0.773	-0.17	-0.128	-0.908	-5.751	-3.827	-0.728	-0.778	-2.04	-5.82	1.362
14840	-0.481	-0.242	6.704	7.348	4.081	8.477	0.174	-3.113	3.486	3.416	7.786	6.419	6.017	4.244	-4.304	-6.072	7.565	7.826	4.089	2.945	-6.485	-2.418	0.386	1.305	-0.192	0.357	-3.619	-5.323	-0.791	-0.187	-3.888	-6.285	-4.474	-4.396	3.354	6.33	0.581	-0.974	-0.184	0.338	0.091	-0.527	-5.444	-3.693	-0.908	-0.953	-2.269	-6.009	1.141
14880	-0.475	-0.235	6.568	7.385	4.237	8.641	0.06	-3.36	3.255	2.911	7.96	6.796	5.863	3.983	-4.292	-5.922	7.838	8.282	3.621	2.212	-6.475	-2.553	0.478	1.449	-0.112	0.315	-3.691	-5.359	-0.918	-0.478	-3.738	-6.057	-4.249	-4.217	3.53	6.973	0.939	-0.36	0.347	0.802	0.356	-0.071	-5.149	-3.547	-1.026	-1.058	-2.53	-6.156	0.924
14920	-0.507	-0.242	6.496	7.388	4.456	8.753	0.117	-3.546	3.089	2.489	8.079	7.098	5.863	3.84	-4.163	-5.614	8.131	8.741	3.241	1.797	-6.518	-2.686	0.493	1.654	-0.024	0.269	-3.733	-5.375	-1.109	-0.795	-3.499	-5.795	-3.978	-4.05	3.666	7.374	1.386	0.258	0.756	1.183	0.664	0.455	-4.943	-3.405	-1.087	-1.117	-2.775	-6.221	0.765
14960	-0.556	-0.246	6.502	7.347	4.724	8.812	0.32	-3.653	3	2.206	8.168	7.335	5.976	3.808	-3.915	-5.129	8.414	9.175	3.028	1.681	-6.608	-2.822	0.451	1.924	0.104	0.236	-3.735	-5.387	-1.365	-1.136	-3.184	-5.467	-3.728	-3.9	3.769	7.54	1.831	0.848	0.997	1.469	1.02	1.044	-4.858	-3.285	-1.097	-1.168	-2.958	-6.154	0.693
15000	-0.599	-0.224	6.567	7.265	5.013	8.826	0.584	-3.691	2.973	2.042	8.247	7.516	6.112	3.851	-3.574	-4.483	8.645	9.552	2.972	1.771	-6.731	-2.963	0.405	2.257	0.294	0.242	-3.697	-5.4	-1.653	-1.5	-2.811	-5.067	-3.535	-3.76	3.851	7.525	2.166	1.379	1.06	1.671	1.431	1.683	-4.869	-3.201	-1.067	-1.241	-3.031	-5.926	0.71
15040	-0.625	-0.148	6.644	7.157	5.292	8.806	0.82	-3.681	2.977	1.934	8.317	7.649	6.192	3.922	-3.187	-3.732	8.793	9.816	3.002	1.97	-6.871	-3.114	0.407	2.643	0.519	0.291	-3.622	-5.398	-1.934	-1.871	-2.419	-4.62	-3.401	-3.619	3.907	7.386	2.319	1.818	0.981	1.812	1.872	2.347	-4.921	-3.159	-1.009	-1.343	-2.962	-5.529	0.793
15080	-0.632	0.001	6.687	7.028	5.535	8.757	0.975	-3.644	2.977	1.838	8.369	7.74	6.188	3.994	-2.802	-2.957	8.868	9.924	3.047	2.218	-7.008	-3.263	0.484	3.057	0.708	0.357	-3.515	-5.345	-2.182	-2.217	-2.066	-4.179	-3.309	-3.466	3.921	7.155	2.286	2.138	0.833	1.905	2.287	2.985	-4.968	-3.149	-0.945	-1.454	-2.755	-4.973	0.924
15120	-0.591	0.222	6.666	6.869	5.714	8.686	1.042	-3.595	2.939	1.761	8.402	7.791	6.127	4.068	-2.468	-2.237	8.91	9.894	3.077	2.489	-7.12	-3.381	0.628	3.477	0.791	0.397	-3.368	-5.193	-2.384	-2.503	-1.798	-3.8	-3.24	-3.296	3.871	6.842	2.122	2.335	0.692	1.951	2.616	3.535	-4.99	-3.15	-0.894	-1.54	-2.436	-4.267	1.096
15160	-0.455	0.516	6.557	6.654	5.795	8.594	1.037	-3.544	2.846	1.73	8.42	7.801	6.048	4.15	-2.224	-1.616	8.95	9.794	3.106	2.775	-7.181	-3.435	0.811	3.898	0.744	0.372	-3.168	-4.907	-2.503	-2.701	-1.621	-3.523	-3.166	-3.104	3.757	6.458	1.894	2.429	0.621	1.951	2.84	3.954	-4.991	-3.145	-0.868	-1.575	-2.025	-3.383	1.302
15200	-0.188	0.883	6.354	6.35	5.771	8.481	0.975	-3.492	2.705	1.758	8.425	7.755	5.967	4.245	-2.085	-1.111	8.991	9.689	3.156	3.081	-7.165	-3.405	1.02	4.327	0.6	0.258	-2.899	-4.484	-2.493	-2.798	-1.507	-3.36	-3.069	-2.887	3.599	6.017	1.649	2.442	0.63	1.902	2.973	4.233	-4.976	-3.131	-0.867	-1.545	-1.535	-2.273	1.523
15240	0.193	1.314	6.066	5.936	5.668	8.338	0.872	-3.438	2.562	1.841	8.402	7.62	5.881	4.365	-2.034	-0.723	9.033	9.596	3.251	3.423	-7.063	-3.283	1.267	4.766	0.41	0.049	-2.55	-3.966	-2.362	-2.798	-1.41	-3.286	-2.957	-2.651	3.432	5.536	1.412	2.391	0.67	1.808	3.037	4.386	-4.952	-3.119	-0.88	-1.444	-0.975	-0.941	1.724
15280	0.608	1.758	5.715	5.418	5.527	8.159	0.75	-3.384	2.465	1.957	8.332	7.365	5.801	4.52	-2.034	-0.451	9.088	9.501	3.42	3.823	-6.888	-3.064	1.555	5.198	0.209	-0.241	-2.141	-3.415	-2.178	-2.727	-1.291	-3.26	-2.852	-2.419	3.272	5.03	1.203	2.288	0.673	1.664	3.056	4.441	-4.937	-3.124	-0.884	-1.27	-0.366	0.498	1.882
15320	0.941	2.139	5.316	4.816	5.366	7.933	0.647	-3.336	2.447	2.099	8.191	6.97	5.761	4.702	-2.046	-0.282	9.165	9.386	3.673	4.298	-6.656	-2.747	1.855	5.6	0.016	-0.573	-1.731	-2.899	-2.01	-2.62	-1.129	-3.25	-2.777	-2.223	3.104	4.495	1.048	2.144	0.595	1.459	3.051	4.425	-4.951	-3.155	-0.851	-1.016	0.24	1.842	1.997
15360	1.126	2.399	4.901	4.164	5.178	7.654	0.59	-3.289	2.523	2.275	7.959	6.435	5.796	4.903	-2.041	-0.196	9.254	9.252	3.994	4.862	-6.378	-2.348	2.106	5.94	-0.143	-0.886	-1.391	-2.479	-1.888	-2.503	-0.939	-3.244	-2.759	-2.099	2.907	3.907	0.964	1.973	0.42	1.171	3.032	4.357	-5.005	-3.218	-0.749	-0.69	0.744	2.881	2.091
15400	1.181	2.528	4.539	3.505	4.938	7.325	0.594	-3.23	2.692	2.504	7.619	5.78	5.928	5.141	-1.999	-0.167	9.328	9.114	4.345	5.533	-6.058	-1.905	2.252	6.185	-0.226	-1.113	-1.161	-2.183	-1.8	-2.381	-0.762	-3.247	-2.823	-2.08	2.679	3.243	0.935	1.783	0.141	0.793	3.002	4.25	-5.106	-3.313	-0.552	-0.312	1.056	3.506	2.2
15440	1.174	2.565	4.328	2.892	4.632	6.967	0.666	-3.14	2.945	2.799	7.185	5.042	6.162	5.46	-1.914	-0.164	9.359	8.986	4.69	6.315	-5.708	-1.473	2.267	6.319	-0.205	-1.214	-1.026	-1.999	-1.712	-2.251	-0.654	-3.279	-2.998	-2.184	2.439	2.488	0.923	1.574	-0.246	0.343	2.961	4.118	-5.257	-3.44	-0.26	0.086	1.165	3.754	2.353
15480	1.157	2.56	4.341	2.387	4.284	6.617	0.798	-3.004	3.269	3.157	6.705	4.268	6.49	5.878	-1.807	-0.165	9.331	8.862	5.019	7.156	-5.367	-1.103	2.177	6.351	-0.108	-1.189	-0.952	-1.881	-1.588	-2.111	-0.652	-3.365	-3.313	-2.403	2.201	1.641	0.885	1.327	-0.715	-0.14	2.915	3.972	-5.457	-3.595	0.095	0.469	1.148	3.761	2.565
15520	1.152	2.547	4.571	2.037	3.972	6.32	0.973	-2.818	3.653	3.568	6.244	3.521	6.88	6.368	-1.716	-0.156	9.235	8.732	5.333	7.942	-5.107	-0.821	2.042	6.316	-0.023	-1.081	-0.914	-1.791	-1.414	-1.948	-0.757	-3.522	-3.772	-2.713	1.958	0.727	0.796	1.023	-1.206	-0.603	2.863	3.82	-5.694	-3.77	0.459	0.807	1.11	3.657	2.842
15560	1.169	2.531	4.933	1.854	3.795	6.107	1.185	-2.585	4.064	4.013	5.869	2.864	7.276	6.87	-1.67	-0.141	9.074	8.58	5.62	8.551	-4.994	-0.628	1.921	6.258	-0.038	-0.936	-0.895	-1.715	-1.2	-1.746	-0.94	-3.765	-4.317	-3.072	1.701	-0.193	0.649	0.644	-1.654	-1.006	2.793	3.658	-5.956	-3.953	0.767	1.087	1.111	3.506	3.163
15600	1.209	2.503	5.314	1.806	3.802	6.005	1.428	-2.319	4.433	4.455	5.63	2.343	7.611	7.313	-1.687	-0.139	8.866	8.37	5.852	8.927	-5.042	-0.512	1.847	6.199	-0.179	-0.79	-0.886	-1.662	-0.963	-1.49	-1.18	-4.112	-4.828	-3.426	1.447	-1.028	0.443	0.186	-2.012	-1.324	2.696	3.461	-6.223	-4.132	0.96	1.304	1.14	3.321	3.481
15640	1.248	2.445	5.633	1.835	3.953	6.024	1.678	-2.046	4.687	4.839	5.543	1.974	7.826	7.65	-1.776	-0.19	8.62	8.046	5.999	9.102	-5.193	-0.455	1.826	6.126	-0.396	-0.668	-0.886	-1.644	-0.713	-1.178	-1.473	-4.569	-5.188	-3.726	1.229	-1.689	0.186	-0.344	-2.25	-1.55	2.561	3.187	-6.454	-4.293	1.016	1.455	1.165	3.105	3.73
15680	1.243	2.351	5.86	1.884	4.156	6.155	1.891	-1.798	4.788	5.118	5.587	1.746	7.914	7.86	-1.939	-0.345	8.331	7.568	6.057	9.135	-5.36	-0.431	1.848	6.007	-0.615	-0.595	-0.906	-1.669	-0.449	-0.817	-1.822	-5.124	-5.348	-3.939	1.055	-2.13	-0.091	-0.918	-2.368	-1.687	2.37	2.789	-6.604	-4.418	0.955	1.539	1.168	2.84	3.852
15720	1.177	2.219	5.99	1.928	4.341	6.364	2.029	-1.602	4.754	5.28	5.713	1.631	7.924	7.959	-2.176	-0.641	8.002	6.96	6.048	9.065	-5.474	-0.408	1.901	5.821	-0.794	-0.585	-0.967	-1.75	-0.173	-0.432	-2.218	-5.738	-5.337	-4.055	0.907	-2.363	-0.341	-1.496	-2.403	-1.751	2.09	2.247	-6.651	-4.492	0.825	1.569	1.136	2.491	3.84
15760	1.07	2.04	6.021	1.972	4.482	6.61	2.084	-1.473	4.637	5.338	5.865	1.591	7.928	7.985	-2.483	-1.084	7.668	6.332	5.998	8.902	-5.497	-0.369	1.962	5.567	-0.933	-0.633	-1.076	-1.898	0.105	-0.057	-2.642	-6.373	-5.221	-4.091	0.764	-2.444	-0.524	-2.029	-2.417	-1.768	1.698	1.574	-6.613	-4.512	0.672	1.56	1.055	2.04	3.725
15800	0.941	1.805	5.956	2.037	4.563	6.854	2.071	-1.408	4.507	5.329	6	1.588	7.963	7.978	-2.841	-1.646	7.388	5.822	5.924	8.658	-5.42	-0.314	1.994	5.25	-1.04	-0.714	-1.225	-2.127	0.361	0.266	-3.072	-6.993	-5.061	-4.079	0.629	-2.435	-0.622	-2.478	-2.448	-1.766	1.213	0.818	-6.532	-4.488	0.529	1.525	0.898	1.482	3.538
15840	0.772	1.506	5.822	2.133	4.557	7.061	2.007	-1.393	4.429	5.296	6.09	1.596	8.026	7.966	-3.212	-2.282	7.218	5.513	5.833	8.351	-5.27	-0.261	1.959	4.865	-1.095	-0.779	-1.401	-2.457	0.54	0.504	-3.485	-7.57	-4.899	-4.051	0.52	-2.362	-0.647	-2.814	-2.5	-1.761	0.698	0.042	-6.453	-4.438	0.413	1.468	0.631	0.802	3.277
15880	0.529	1.152	5.664	2.255	4.475	7.209	1.916	-1.407	4.448	5.263	6.119	1.603	8.089	7.963	-3.546	-2.92	7.164	5.403	5.718	8.001	-5.095	-0.231	1.838	4.394	-1.077	-0.771	-1.611	-2.897	0.591	0.653	-3.843	-8.071	-4.764	-4.044	0.458	-2.21	-0.611	-3.04	-2.552	-1.758	0.241	-0.683	-6.404	-4.386	0.318	1.397	0.25	-0.029	2.913
15920	0.206	0.76	5.532	2.387	4.36	7.294	1.827	-1.435	4.566	5.229	6.092	1.613	8.132	7.968	-3.789	-3.486	7.189	5.431	5.567	7.625	-4.935	-0.246	1.626	3.826	-0.995	-0.661	-1.874	-3.433	0.512	0.736	-4.097	-8.462	-4.676	-4.077	0.455	-1.958	-0.522	-3.174	-2.584	-1.75	-0.089	-1.291	-6.376	-4.346	0.237	1.32	-0.221	-1.034	2.441
15960	-0.134	0.365	5.472	2.527	4.241	7.327	1.77	-1.47	4.737	5.194	6.034	1.644	8.154	7.967	-3.913	-3.929	7.237	5.521	5.37	7.225	-4.806	-0.331	1.339	3.175	-0.877	-0.457	-2.191	-4.025	0.356	0.781	-4.196	-8.725	-4.639	-4.155	0.521	-1.604	-0.388	-3.243	-2.582	-1.716	-0.271	-1.734	-6.347	-4.326	0.16	1.235	-0.741	-2.188	1.935
16000	-0.386	0.018	5.504	2.695	4.123	7.328	1.753	-1.515	4.899	5.156	5.985	1.716	8.156	7.939	-3.923	-4.247	7.262	5.621	5.125	6.766	-4.721	-0.511	1.008	2.483	-0.76	-0.192	-2.528	-4.614	0.182	0.802	-4.113	-8.869	-4.635	-4.257	0.663	-1.173	-0.234	-3.268	-2.528	-1.634	-0.332	-2.002	-6.299	-4.319	0.08	1.129	-1.233	-3.392	1.524
16040	-0.486	-0.231	5.626	2.924	4.021	7.317	1.775	-1.574	4.994	5.095	5.977	1.853	8.123	7.856	-3.856	-4.474	7.237	5.709	4.841	6.181	-4.703	-0.79	0.676	1.811	-0.666	0.084	-2.822	-5.128	0.029	0.793	-3.885	-8.92	-4.648	-4.349	0.876	-0.688	-0.092	-3.27	-2.398	-1.487	-0.324	-2.119	-6.233	-4.315	-0.007	0.992	-1.6	-4.498	1.297
16080	-0.439	-0.372	5.824	3.242	3.955	7.312	1.824	-1.651	4.977	4.984	6.038	2.075	8.03	7.703	-3.769	-4.659	7.151	5.785	4.528	5.437	-4.783	-1.156	0.386	1.222	-0.6	0.312	-3.03	-5.51	-0.082	0.753	-3.621	-8.903	-4.669	-4.395	1.15	-0.145	0.009	-3.25	-2.168	-1.26	-0.313	-2.13	-6.157	-4.301	-0.109	0.812	-1.789	-5.372	1.245
16120	-0.291	-0.418	6.086	3.662	3.923	7.331	1.876	-1.739	4.83	4.808	6.184	2.399	7.861	7.476	-3.718	-4.833	7.014	5.859	4.19	4.576	-4.98	-1.599	0.18	0.763	-0.549	0.456	-3.166	-5.755	-0.152	0.684	-3.44	-8.835	-4.69	-4.368	1.474	0.486	0.058	-3.199	-1.819	-0.94	-0.342	-2.075	-6.084	-4.266	-0.252	0.584	-1.856	-5.963	1.282
16160	-0.112	-0.391	6.397	4.18	3.917	7.388	1.882	-1.837	4.569	4.56	6.417	2.83	7.618	7.173	-3.741	-5.015	6.86	5.95	3.835	3.709	-5.278	-2.113	0.082	0.455	-0.489	0.521	-3.281	-5.907	-0.2	0.587	-3.408	-8.73	-4.691	-4.259	1.828	1.229	0.071	-3.096	-1.344	-0.526	-0.406	-1.979	-6.015	-4.203	-0.463	0.309	-1.918	-6.316	1.307
16200	0.009	-0.322	6.729	4.774	3.94	7.488	1.805	-1.944	4.227	4.231	6.72	3.359	7.313	6.781	-3.843	-5.204	6.737	6.072	3.505	2.97	-5.621	-2.691	0.093	0.286	-0.403	0.534	-3.405	-6.009	-0.236	0.451	-3.51	-8.606	-4.633	-4.081	2.18	2.091	0.082	-2.926	-0.771	-0.042	-0.472	-1.855	-5.928	-4.111	-0.742	-0.007	-2.075	-6.521	1.255
16240	0.007	-0.244	7.042	5.411	4.007	7.618	1.64	-2.063	3.85	3.818	7.066	3.966	6.963	6.289	-3.997	-5.393	6.696	6.233	3.26	2.474	-5.94	-3.319	0.178	0.219	-0.29	0.524	-3.524	-6.078	-0.254	0.266	-3.678	-8.484	-4.468	-3.871	2.505	3.051	0.132	-2.672	-0.166	0.461	-0.509	-1.698	-5.795	-3.991	-1.05	-0.341	-2.341	-6.648	1.125
16280	-0.124	-0.191	7.287	6.047	4.129	7.745	1.419	-2.192	3.485	3.336	7.412	4.615	6.6	5.721	-4.162	-5.561	6.768	6.43	3.129	2.249	-6.182	-3.962	0.279	0.209	-0.169	0.511	-3.61	-6.117	-0.265	0.035	-3.834	-8.388	-4.189	-3.667	2.798	4.04	0.249	-2.318	0.382	0.921	-0.5	-1.493	-5.597	-3.847	-1.326	-0.654	-2.657	-6.732	0.956
16320	-0.325	-0.177	7.427	6.63	4.296	7.832	1.173	-2.333	3.175	2.831	7.712	5.253	6.275	5.143	-4.299	-5.685	6.956	6.658	3.086	2.224	-6.329	-4.546	0.344	0.234	-0.062	0.5	-3.646	-6.123	-0.309	-0.235	-3.932	-8.331	-3.86	-3.486	3.067	4.953	0.445	-1.852	0.785	1.291	-0.439	-1.233	-5.35	-3.689	-1.511	-0.906	-2.953	-6.766	0.782
16360	-0.504	-0.193	7.462	7.113	4.485	7.853	0.911	-2.49	2.954	2.38	7.926	5.823	6.041	4.639	-4.379	-5.739	7.231	6.925	3.085	2.284	-6.398	-4.987	0.35	0.299	0.022	0.494	-3.636	-6.085	-0.438	-0.534	-3.957	-8.298	-3.574	-3.332	3.31	5.682	0.726	-1.277	0.988	1.558	-0.326	-0.907	-5.113	-3.53	-1.57	-1.075	-3.169	-6.717	0.626
16400	-0.602	-0.203	7.432	7.481	4.682	7.809	0.633	-2.669	2.838	2.051	8.044	6.288	5.935	4.272	-4.384	-5.689	7.557	7.244	3.097	2.373	-6.44	-5.249	0.306	0.426	0.112	0.493	-3.585	-5.991	-0.686	-0.856	-3.908	-8.248	-3.384	-3.195	3.513	6.166	1.091	-0.622	1.003	1.742	-0.158	-0.505	-4.953	-3.38	-1.514	-1.173	-3.249	-6.541	0.515
16440	-0.621	-0.158	7.376	7.751	4.879	7.721	0.351	-2.869	2.826	1.871	8.084	6.641	5.955	4.062	-4.299	-5.486	7.903	7.62	3.115	2.499	-6.511	-5.38	0.244	0.631	0.238	0.496	-3.487	-5.839	-1.043	-1.194	-3.787	-8.13	-3.291	-3.061	3.658	6.413	1.498	0.057	0.897	1.867	0.079	-0.022	-4.899	-3.251	-1.38	-1.227	-3.157	-6.215	0.473
16480	-0.586	-0.021	7.305	7.951	5.069	7.616	0.093	-3.076	2.878	1.82	8.083	6.897	6.055	3.994	-4.115	-5.09	8.247	8.043	3.14	2.681	-6.642	-5.459	0.206	0.917	0.403	0.501	-3.347	-5.625	-1.456	-1.54	-3.591	-7.904	-3.258	-2.917	3.745	6.484	1.855	0.689	0.752	1.947	0.4	0.534	-4.921	-3.149	-1.207	-1.265	-2.898	-5.76	0.508
16520	-0.496	0.221	7.217	8.104	5.232	7.512	-0.104	-3.27	2.934	1.85	8.073	7.09	6.169	4.027	-3.82	-4.506	8.565	8.498	3.166	2.918	-6.82	-5.528	0.225	1.272	0.576	0.506	-3.183	-5.335	-1.865	-1.866	-3.313	-7.55	-3.229	-2.752	3.78	6.445	2.08	1.206	0.636	1.99	0.815	1.146	-4.962	-3.069	-1.031	-1.305	-2.517	-5.204	0.614
16560	-0.325	0.551	7.126	8.218	5.344	7.426	-0.21	-3.428	2.943	1.918	8.073	7.244	6.243	4.106	-3.413	-3.79	8.822	8.945	3.196	3.195	-7.001	-5.575	0.31	1.687	0.71	0.498	-3.002	-4.942	-2.221	-2.138	-2.948	-7.068	-3.163	-2.563	3.773	6.335	2.152	1.573	0.593	2.008	1.306	1.798	-4.99	-3.002	-0.887	-1.358	-2.074	-4.535	0.779
16600	-0.043	0.941	7.054	8.294	5.39	7.369	-0.213	-3.529	2.888	2.004	8.094	7.362	6.25	4.187	-2.931	-3.024	8.975	9.317	3.259	3.515	-7.134	-5.558	0.455	2.149	0.766	0.458	-2.791	-4.427	-2.464	-2.324	-2.525	-6.481	-3.052	-2.352	3.73	6.173	2.096	1.799	0.627	1.998	1.815	2.465	-4.999	-2.945	-0.805	-1.411	-1.599	-3.706	1.003
16640	0.341	1.359	7.017	8.334	5.39	7.335	-0.109	-3.568	2.779	2.105	8.133	7.43	6.196	4.258	-2.446	-2.289	9	9.557	3.397	3.914	-7.189	-5.45	0.662	2.641	0.728	0.364	-2.528	-3.809	-2.543	-2.412	-2.109	-5.842	-2.914	-2.136	3.66	5.971	1.947	1.921	0.697	1.942	2.266	3.101	-4.997	-2.905	-0.796	-1.438	-1.09	-2.696	1.278
16680	0.742	1.761	7.007	8.346	5.383	7.305	0.096	-3.552	2.649	2.222	8.172	7.419	6.115	4.337	-2.036	-1.655	8.914	9.656	3.639	4.433	-7.167	-5.257	0.937	3.15	0.604	0.202	-2.21	-3.147	-2.469	-2.411	-1.769	-5.235	-2.765	-1.938	3.569	5.72	1.749	1.968	0.743	1.808	2.607	3.639	-4.988	-2.887	-0.841	-1.421	-0.548	-1.549	1.574
16720	1.038	2.103	7.012	8.33	5.388	7.251	0.364	-3.499	2.543	2.362	8.185	7.301	6.042	4.443	-1.751	-1.162	8.769	9.659	3.977	5.071	-7.087	-4.999	1.274	3.665	0.427	-0.033	-1.868	-2.518	-2.31	-2.347	-1.524	-4.745	-2.645	-1.79	3.466	5.404	1.535	1.951	0.708	1.582	2.834	4.035	-4.98	-2.895	-0.912	-1.362	-0.01	-0.396	1.845
16760	1.174	2.361	7.011	8.274	5.376	7.149	0.639	-3.428	2.501	2.533	8.155	7.049	5.999	4.588	-1.602	-0.814	8.623	9.627	4.386	5.786	-6.972	-4.696	1.631	4.172	0.235	-0.328	-1.561	-1.991	-2.136	-2.243	-1.341	-4.418	-2.619	-1.731	3.353	5.032	1.321	1.88	0.552	1.269	2.979	4.279	-4.989	-2.933	-0.976	-1.268	0.442	0.593	2.066
16800	1.205	2.527	6.986	8.161	5.301	6.987	0.857	-3.349	2.545	2.746	8.068	6.648	5.988	4.775	-1.569	-0.586	8.521	9.588	4.821	6.5	-6.831	-4.354	1.95	4.644	0.07	-0.651	-1.333	-1.599	-1.988	-2.107	-1.183	-4.252	-2.739	-1.798	3.223	4.631	1.12	1.769	0.257	0.888	3.076	4.397	-5.041	-3.002	-1.009	-1.133	0.719	1.313	2.239
16840	1.215	2.609	6.917	7.981	5.143	6.769	0.976	-3.265	2.67	3.002	7.907	6.105	6.01	5.001	-1.617	-0.448	8.488	9.521	5.23	7.125	-6.67	-3.969	2.175	5.043	-0.025	-0.94	-1.198	-1.337	-1.875	-1.945	-1.04	-4.21	-3.007	-2.001	3.06	4.211	0.959	1.627	-0.162	0.453	3.146	4.43	-5.149	-3.105	-0.99	-0.941	0.793	1.763	2.368
16880	1.244	2.637	6.794	7.725	4.91	6.516	0.993	-3.177	2.855	3.311	7.653	5.44	6.072	5.263	-1.702	-0.376	8.533	9.399	5.572	7.597	-6.49	-3.539	2.267	5.331	-0.028	-1.132	-1.134	-1.169	-1.776	-1.762	-0.921	-4.249	-3.411	-2.321	2.86	3.741	0.86	1.459	-0.651	-0.024	3.185	4.413	-5.304	-3.244	-0.902	-0.68	0.744	2.014	2.449
16920	1.287	2.642	6.613	7.388	4.635	6.262	0.947	-3.088	3.095	3.69	7.305	4.693	6.18	5.57	-1.776	-0.353	8.654	9.221	5.819	7.909	-6.286	-3.071	2.223	5.492	0.038	-1.199	-1.098	-1.056	-1.65	-1.568	-0.839	-4.337	-3.935	-2.719	2.641	3.179	0.817	1.268	-1.152	-0.513	3.18	4.361	-5.482	-3.42	-0.728	-0.356	0.697	2.13	2.501
16960	1.338	2.646	6.367	6.961	4.387	6.05	0.89	-3.001	3.395	4.15	6.902	3.92	6.339	5.942	-1.799	-0.355	8.826	9.012	5.965	8.116	-6.053	-2.582	2.074	5.544	0.107	-1.168	-1.048	-0.963	-1.463	-1.364	-0.811	-4.453	-4.523	-3.147	2.419	2.504	0.792	1.056	-1.615	-0.965	3.137	4.275	-5.67	-3.627	-0.459	0.003	0.728	2.135	2.592
17000	1.388	2.644	6.055	6.446	4.247	5.917	0.857	-2.915	3.741	4.673	6.507	3.194	6.56	6.393	-1.757	-0.362	8.995	8.795	6.033	8.271	-5.805	-2.105	1.886	5.517	0.104	-1.097	-0.971	-0.876	-1.211	-1.132	-0.84	-4.577	-5.058	-3.543	2.189	1.732	0.733	0.814	-1.993	-1.33	3.087	4.155	-5.871	-3.847	-0.106	0.367	0.83	2.039	2.798
17040	1.412	2.614	5.684	5.86	4.248	5.886	0.871	-2.827	4.082	5.192	6.179	2.595	6.847	6.907	-1.67	-0.361	9.105	8.569	6.058	8.389	-5.569	-1.686	1.731	5.439	-0.012	-1.024	-0.887	-0.809	-0.914	-0.847	-0.919	-4.704	-5.416	-3.844	1.929	0.902	0.612	0.52	-2.249	-1.57	3.047	4.006	-6.091	-4.056	0.28	0.707	0.942	1.857	3.118
17080	1.388	2.519	5.283	5.234	4.34	5.96	0.946	-2.73	4.356	5.62	5.953	2.178	7.181	7.444	-1.581	-0.347	9.117	8.315	6.062	8.453	-5.376	-1.362	1.653	5.333	-0.211	-0.95	-0.827	-0.787	-0.598	-0.5	-1.038	-4.843	-5.534	-4.022	1.623	0.06	0.436	0.156	-2.376	-1.674	3.007	3.835	-6.311	-4.233	0.629	1	1.013	1.599	3.469
17120	1.314	2.331	4.913	4.602	4.431	6.122	1.078	-2.606	4.522	5.903	5.834	1.953	7.513	7.947	-1.533	-0.325	9.016	8.017	6.048	8.43	-5.256	-1.149	1.651	5.205	-0.423	-0.863	-0.82	-0.826	-0.277	-0.107	-1.2	-5.02	-5.437	-4.093	1.295	-0.718	0.228	-0.276	-2.411	-1.661	2.943	3.638	-6.485	-4.362	0.884	1.235	1.039	1.266	3.74
17160	1.194	2.057	4.658	4.012	4.473	6.339	1.244	-2.446	4.592	6.045	5.801	1.883	7.777	8.356	-1.556	-0.313	8.807	7.652	6.016	8.3	-5.235	-1.043	1.702	5.046	-0.603	-0.759	-0.873	-0.938	0.035	0.296	-1.414	-5.27	-5.218	-4.099	0.998	-1.339	-0.002	-0.753	-2.406	-1.577	2.836	3.39	-6.571	-4.433	1.024	1.414	1.033	0.87	3.855
17200	1.014	1.724	4.579	3.519	4.474	6.578	1.425	-2.249	4.61	6.094	5.816	1.916	7.932	8.625	-1.673	-0.351	8.511	7.186	5.96	8.074	-5.316	-1.036	1.773	4.838	-0.751	-0.642	-0.983	-1.135	0.323	0.666	-1.684	-5.635	-4.971	-4.084	0.777	-1.734	-0.24	-1.245	-2.396	-1.475	2.675	3.044	-6.567	-4.443	1.062	1.539	0.984	0.419	3.803
17240	0.748	1.366	4.677	3.172	4.457	6.807	1.61	-2.029	4.627	6.106	5.846	2.01	7.995	8.747	-1.898	-0.499	8.157	6.603	5.868	7.769	-5.47	-1.106	1.83	4.575	-0.881	-0.511	-1.157	-1.435	0.564	0.972	-2.001	-6.141	-4.758	-4.083	0.645	-1.905	-0.441	-1.714	-2.395	-1.39	2.442	2.567	-6.514	-4.403	1.025	1.612	0.861	-0.113	3.631
17280	0.402	0.998	4.893	2.983	4.412	7.004	1.774	-1.806	4.673	6.113	5.866	2.132	8.026	8.752	-2.231	-0.804	7.78	5.939	5.727	7.377	-5.643	-1.222	1.846	4.256	-0.98	-0.362	-1.406	-1.847	0.715	1.197	-2.347	-6.779	-4.605	-4.12	0.589	-1.912	-0.554	-2.125	-2.403	-1.322	2.12	1.955	-6.469	-4.331	0.948	1.644	0.627	-0.768	3.399
17320	0.042	0.629	5.145	2.917	4.324	7.15	1.879	-1.606	4.752	6.103	5.869	2.262	8.061	8.687	-2.653	-1.277	7.421	5.299	5.52	6.865	-5.784	-1.352	1.797	3.872	-1.009	-0.192	-1.726	-2.362	0.73	1.34	-2.714	-7.497	-4.521	-4.202	0.592	-1.83	-0.567	-2.455	-2.413	-1.256	1.702	1.23	-6.466	-4.242	0.858	1.654	0.251	-1.576	3.123
17360	-0.231	0.293	5.377	2.913	4.211	7.238	1.905	-1.453	4.852	6.047	5.872	2.391	8.099	8.604	-3.12	-1.876	7.146	4.808	5.224	6.196	-5.854	-1.463	1.666	3.407	-0.946	-0.003	-2.088	-2.945	0.606	1.419	-3.109	-8.219	-4.495	-4.316	0.641	-1.698	-0.511	-2.708	-2.407	-1.177	1.208	0.435	-6.498	-4.149	0.766	1.655	-0.26	-2.542	2.775
17400	-0.354	0.034	5.563	2.927	4.103	7.271	1.877	-1.351	4.957	5.94	5.896	2.518	8.125	8.538	-3.561	-2.538	7.013	4.548	4.827	5.359	-5.835	-1.534	1.449	2.854	-0.808	0.209	-2.442	-3.545	0.397	1.453	-3.525	-8.863	-4.504	-4.428	0.732	-1.51	-0.424	-2.9	-2.361	-1.08	0.693	-0.364	-6.53	-4.06	0.667	1.65	-0.84	-3.649	2.346
17440	-0.329	-0.118	5.691	2.935	4.001	7.267	1.832	-1.292	5.043	5.799	5.952	2.641	8.14	8.494	-3.893	-3.189	7.039	4.507	4.352	4.409	-5.737	-1.565	1.16	2.233	-0.643	0.45	-2.733	-4.107	0.177	1.464	-3.918	-9.364	-4.529	-4.5	0.863	-1.255	-0.32	-3.042	-2.257	-0.958	0.235	-1.086	-6.526	-3.98	0.558	1.629	-1.363	-4.812	1.893
17480	-0.201	-0.175	5.747	2.936	3.891	7.251	1.79	-1.266	5.071	5.636	6.026	2.759	8.151	8.447	-4.066	-3.754	7.176	4.613	3.87	3.487	-5.59	-1.564	0.833	1.587	-0.515	0.71	-2.927	-4.585	-0.013	1.46	-4.214	-9.685	-4.555	-4.504	1.026	-0.936	-0.202	-3.132	-2.072	-0.784	-0.11	-1.657	-6.471	-3.914	0.444	1.577	-1.705	-5.877	1.525
17520	-0.027	-0.18	5.726	2.944	3.781	7.251	1.75	-1.267	5.008	5.452	6.1	2.882	8.164	8.358	-4.089	-4.178	7.34	4.781	3.465	2.754	-5.436	-1.547	0.51	0.97	-0.458	0.946	-3.042	-4.955	-0.164	1.443	-4.34	-9.815	-4.565	-4.429	1.206	-0.566	-0.085	-3.163	-1.776	-0.527	-0.334	-2.045	-6.384	-3.867	0.329	1.476	-1.838	-6.699	1.33
17560	0.11	-0.178	5.646	2.982	3.713	7.292	1.727	-1.287	4.846	5.236	6.179	3.041	8.171	8.206	-4.006	-4.461	7.453	4.958	3.205	2.287	-5.315	-1.526	0.239	0.436	-0.452	1.104	-3.132	-5.215	-0.278	1.406	-4.273	-9.771	-4.525	-4.28	1.399	-0.137	0.004	-3.135	-1.347	-0.165	-0.46	-2.271	-6.297	-3.838	0.212	1.31	-1.858	-7.231	1.309
17600	0.121	-0.202	5.542	3.069	3.716	7.386	1.746	-1.323	4.599	4.958	6.293	3.272	8.145	7.995	-3.885	-4.64	7.476	5.124	3.102	2.071	-5.247	-1.521	0.053	0.029	-0.442	1.152	-3.247	-5.389	-0.365	1.346	-4.062	-9.591	-4.394	-4.078	1.613	0.389	0.047	-3.061	-0.804	0.292	-0.519	-2.372	-6.226	-3.816	0.081	1.066	-1.905	-7.543	1.375
17640	-0.03	-0.262	5.462	3.211	3.795	7.526	1.817	-1.369	4.293	4.594	6.466	3.602	8.049	7.738	-3.796	-4.763	7.406	5.28	3.115	2.05	-5.213	-1.563	-0.038	-0.238	-0.376	1.099	-3.39	-5.511	-0.434	1.258	-3.806	-9.327	-4.156	-3.855	1.851	1.043	0.049	-2.953	-0.221	0.796	-0.537	-2.378	-6.157	-3.79	-0.086	0.743	-2.072	-7.76	1.411
17680	-0.285	-0.342	5.444	3.398	3.93	7.69	1.916	-1.418	3.959	4.149	6.701	4.039	7.851	7.432	-3.787	-4.874	7.272	5.429	3.178	2.15	-5.185	-1.693	-0.033	-0.379	-0.258	0.984	-3.534	-5.608	-0.495	1.137	-3.606	-9.019	-3.845	-3.641	2.11	1.817	0.033	-2.815	0.321	1.269	-0.537	-2.316	-6.06	-3.747	-0.305	0.355	-2.365	-7.968	1.347
17720	-0.534	-0.404	5.5	3.628	4.088	7.846	2.008	-1.469	3.632	3.659	6.98	4.571	7.544	7.058	-3.869	-4.997	7.117	5.58	3.243	2.303	-5.159	-1.935	0.054	-0.427	-0.126	0.846	-3.656	-5.684	-0.557	0.975	-3.518	-8.697	-3.535	-3.447	2.384	2.665	0.033	-2.643	0.759	1.64	-0.532	-2.207	-5.908	-3.683	-0.573	-0.075	-2.72	-8.174	1.188
17760	-0.693	-0.412	5.627	3.907	4.244	7.963	2.057	-1.524	3.353	3.196	7.276	5.158	7.147	6.595	-4.023	-5.135	6.99	5.746	3.289	2.464	-5.174	-2.284	0.182	-0.413	-0.011	0.71	-3.739	-5.739	-0.638	0.766	-3.541	-8.388	-3.299	-3.278	2.678	3.534	0.087	-2.425	1.045	1.883	-0.524	-2.061	-5.7	-3.598	-0.862	-0.512	-3.057	-8.319	0.988
17800	-0.744	-0.34	5.817	4.248	4.396	8.026	2.028	-1.586	3.141	2.834	7.556	5.745	6.697	6.048	-4.207	-5.278	6.932	5.942	3.321	2.631	-5.281	-2.716	0.29	-0.348	0.084	0.588	-3.772	-5.777	-0.767	0.508	-3.637	-8.108	-3.169	-3.133	2.987	4.363	0.227	-2.137	1.154	2.021	-0.496	-1.873	-5.459	-3.499	-1.126	-0.913	-3.311	-8.323	0.796
17840	-0.703	-0.177	6.064	4.659	4.556	8.037	1.899	-1.66	2.999	2.606	7.793	6.281	6.247	5.45	-4.372	-5.401	6.965	6.182	3.354	2.827	-5.506	-3.2	0.337	-0.228	0.169	0.486	-3.75	-5.787	-0.975	0.206	-3.752	-7.857	-3.132	-3.005	3.282	5.076	0.458	-1.754	1.102	2.094	-0.434	-1.636	-5.236	-3.394	-1.319	-1.245	-3.426	-8.152	0.637
17880	-0.576	0.076	6.359	5.139	4.738	8	1.684	-1.76	2.93	2.495	7.978	6.728	5.873	4.868	-4.472	-5.45	7.079	6.472	3.424	3.067	-5.823	-3.702	0.324	-0.051	0.262	0.4	-3.681	-5.737	-1.262	-0.134	-3.834	-7.619	-3.143	-2.882	3.517	5.609	0.76	-1.266	0.964	2.133	-0.324	-1.344	-5.084	-3.295	-1.414	-1.49	-3.351	-7.815	0.53
17920	-0.359	0.413	6.684	5.676	4.945	7.922	1.421	-1.898	2.924	2.456	8.115	7.078	5.653	4.382	-4.477	-5.37	7.255	6.8	3.57	3.355	-6.168	-4.198	0.289	0.18	0.381	0.318	-3.566	-5.582	-1.592	-0.503	-3.84	-7.368	-3.163	-2.755	3.656	5.943	1.103	-0.69	0.827	2.14	-0.16	-0.984	-5.032	-3.212	-1.414	-1.646	-3.075	-7.311	0.493
17960	-0.046	0.825	7.012	6.251	5.163	7.814	1.148	-2.081	2.941	2.453	8.224	7.339	5.616	4.054	-4.37	-5.123	7.473	7.14	3.8	3.695	-6.466	-4.674	0.278	0.462	0.535	0.242	-3.393	-5.289	-1.918	-0.883	-3.754	-7.072	-3.163	-2.625	3.693	6.098	1.44	-0.075	0.747	2.105	0.074	-0.535	-5.056	-3.152	-1.346	-1.725	-2.647	-6.608	0.531
18000	0.348	1.293	7.312	6.84	5.369	7.7	0.883	-2.305	2.938	2.472	8.314	7.526	5.718	3.894	-4.156	-4.691	7.719	7.473	4.086	4.106	-6.662	-5.105	0.314	0.798	0.699	0.186	-3.14	-4.849	-2.196	-1.244	-3.591	-6.706	-3.121	-2.498	3.667	6.114	1.71	0.511	0.729	2.02	0.395	0.018	-5.109	-3.114	-1.243	-1.75	-2.131	-5.689	0.638
18040	0.762	1.776	7.541	7.388	5.549	7.602	0.627	-2.56	2.896	2.519	8.379	7.655	5.866	3.855	-3.845	-4.074	7.987	7.799	4.395	4.618	-6.754	-5.46	0.401	1.184	0.824	0.142	-2.798	-4.283	-2.374	-1.548	-3.362	-6.253	-3.028	-2.384	3.626	6.036	1.86	1.002	0.742	1.883	0.81	0.668	-5.152	-3.083	-1.137	-1.75	-1.567	-4.55	0.803
18080	1.092	2.218	7.66	7.835	5.69	7.532	0.383	-2.83	2.827	2.604	8.412	7.735	5.984	3.865	-3.447	-3.304	8.264	8.124	4.707	5.251	-6.778	-5.726	0.545	1.616	0.866	0.073	-2.392	-3.633	-2.4	-1.763	-3.07	-5.702	-2.908	-2.288	3.594	5.891	1.877	1.359	0.741	1.694	1.306	1.378	-5.166	-3.047	-1.055	-1.745	-0.968	-3.198	1.027
18120	1.274	2.559	7.657	8.145	5.781	7.48	0.194	-3.086	2.762	2.719	8.416	7.772	6.046	3.872	-2.98	-2.452	8.514	8.435	5.015	5.977	-6.775	-5.926	0.756	2.092	0.81	-0.066	-1.976	-2.965	-2.28	-1.872	-2.724	-5.064	-2.814	-2.216	3.563	5.692	1.788	1.585	0.673	1.449	1.831	2.096	-5.141	-2.998	-1.014	-1.742	-0.331	-1.705	1.307
18160	1.325	2.772	7.553	8.327	5.805	7.42	0.12	-3.294	2.719	2.85	8.392	7.767	6.062	3.875	-2.493	-1.609	8.69	8.696	5.317	6.703	-6.773	-6.094	1.026	2.609	0.676	-0.303	-1.612	-2.349	-2.081	-1.887	-2.357	-4.383	-2.802	-2.182	3.513	5.436	1.637	1.703	0.5	1.137	2.311	2.763	-5.086	-2.945	-1.006	-1.739	0.317	-0.261	1.613
18200	1.314	2.871	7.393	8.412	5.742	7.322	0.184	-3.427	2.706	2.992	8.332	7.711	6.044	3.897	-2.063	-0.862	8.779	8.869	5.599	7.323	-6.777	-6.256	1.331	3.139	0.51	-0.622	-1.334	-1.834	-1.889	-1.834	-2.015	-3.734	-2.914	-2.214	3.435	5.127	1.463	1.744	0.212	0.747	2.684	3.318	-5.03	-2.901	-1.012	-1.72	0.872	0.908	1.889
18240	1.295	2.895	7.21	8.433	5.575	7.165	0.339	-3.478	2.727	3.148	8.231	7.587	5.997	3.966	-1.764	-0.281	8.803	8.945	5.839	7.772	-6.783	-6.404	1.631	3.649	0.352	-0.977	-1.143	-1.436	-1.745	-1.742	-1.734	-3.203	-3.173	-2.338	3.339	4.777	1.281	1.729	-0.166	0.29	2.923	3.722	-5.004	-2.883	-1.011	-1.667	1.211	1.674	2.088
18280	1.299	2.88	7.024	8.416	5.3	6.938	0.507	-3.468	2.79	3.324	8.09	7.388	5.923	4.106	-1.632	0.118	8.794	8.943	6.022	8.044	-6.775	-6.514	1.889	4.105	0.228	-1.31	-1.019	-1.143	-1.641	-1.642	-1.522	-2.856	-3.577	-2.564	3.229	4.403	1.108	1.668	-0.602	-0.191	3.04	3.971	-5.028	-2.899	-0.979	-1.564	1.306	2.066	2.198
18320	1.335	2.841	6.852	8.377	4.935	6.646	0.631	-3.431	2.901	3.535	7.908	7.115	5.845	4.333	-1.646	0.364	8.774	8.88	6.148	8.19	-6.74	-6.561	2.069	4.482	0.149	-1.563	-0.942	-0.933	-1.552	-1.551	-1.369	-2.713	-4.09	-2.883	3.1	4.006	0.968	1.563	-1.053	-0.639	3.074	4.088	-5.101	-2.953	-0.895	-1.393	1.252	2.209	2.248
18360	1.398	2.774	6.713	8.322	4.516	6.307	0.706	-3.397	3.066	3.808	7.68	6.783	5.802	4.636	-1.746	0.498	8.759	8.771	6.233	8.27	-6.676	-6.542	2.144	4.774	0.127	-1.698	-0.883	-0.788	-1.462	-1.465	-1.264	-2.742	-4.642	-3.25	2.942	3.573	0.89	1.416	-1.466	-1.001	3.064	4.109	-5.207	-3.041	-0.747	-1.144	1.178	2.229	2.293
18400	1.458	2.672	6.636	8.256	4.11	5.956	0.752	-3.379	3.287	4.169	7.403	6.4	5.824	4.992	-1.856	0.542	8.757	8.633	6.286	8.309	-6.594	-6.472	2.111	4.997	0.154	-1.702	-0.83	-0.699	-1.347	-1.355	-1.194	-2.882	-5.124	-3.597	2.759	3.082	0.872	1.23	-1.792	-1.243	3.032	4.064	-5.338	-3.156	-0.527	-0.819	1.16	2.195	2.384
18440	1.478	2.53	6.636	8.176	3.808	5.642	0.782	-3.37	3.559	4.624	7.086	5.977	5.919	5.393	-1.913	0.515	8.776	8.475	6.304	8.276	-6.499	-6.367	2.003	5.173	0.188	-1.597	-0.79	-0.658	-1.181	-1.186	-1.151	-3.079	-5.422	-3.86	2.563	2.495	0.886	1.01	-2.002	-1.368	2.982	3.967	-5.501	-3.292	-0.239	-0.439	1.204	2.119	2.552
18480	1.435	2.338	6.695	8.085	3.69	5.411	0.788	-3.358	3.857	5.146	6.753	5.535	6.086	5.849	-1.893	0.446	8.821	8.293	6.279	8.142	-6.387	-6.228	1.883	5.318	0.174	-1.42	-0.775	-0.66	-0.958	-0.929	-1.127	-3.305	-5.486	-4.012	2.362	1.776	0.89	0.754	-2.096	-1.409	2.912	3.829	-5.709	-3.442	0.102	-0.037	1.271	1.984	2.813
18520	1.338	2.089	6.759	7.978	3.762	5.298	0.76	-3.33	4.135	5.662	6.436	5.112	6.334	6.357	-1.808	0.378	8.882	8.073	6.214	7.917	-6.251	-6.036	1.81	5.43	0.094	-1.207	-0.795	-0.716	-0.704	-0.578	-1.113	-3.553	-5.355	-4.066	2.143	0.924	0.844	0.448	-2.115	-1.406	2.836	3.662	-5.961	-3.599	0.454	0.345	1.309	1.779	3.151
18560	1.191	1.779	6.78	7.836	3.952	5.315	0.711	-3.284	4.352	6.088	6.176	4.749	6.662	6.901	-1.689	0.351	8.931	7.824	6.104	7.638	-6.092	-5.778	1.812	5.499	-0.025	-0.983	-0.862	-0.841	-0.437	-0.152	-1.107	-3.816	-5.124	-4.058	1.882	-0.013	0.722	0.071	-2.122	-1.38	2.777	3.483	-6.23	-3.751	0.758	0.67	1.291	1.5	3.502
18600	0.972	1.411	6.733	7.635	4.168	5.451	0.668	-3.224	4.49	6.382	6.007	4.475	7.045	7.459	-1.577	0.368	8.929	7.581	5.933	7.319	-5.917	-5.451	1.877	5.517	-0.145	-0.768	-0.982	-1.047	-0.147	0.313	-1.128	-4.083	-4.881	-4.025	1.578	-0.945	0.521	-0.39	-2.153	-1.335	2.74	3.31	-6.464	-3.884	0.953	0.916	1.214	1.144	3.785
18640	0.661	0.988	6.608	7.362	4.353	5.679	0.658	-3.153	4.559	6.557	5.945	4.296	7.425	7.995	-1.512	0.394	8.859	7.375	5.688	6.923	-5.733	-5.064	1.974	5.488	-0.251	-0.576	-1.148	-1.328	0.176	0.768	-1.201	-4.357	-4.688	-4.004	1.267	-1.766	0.254	-0.922	-2.21	-1.269	2.705	3.148	-6.601	-3.985	1.014	1.077	1.077	0.686	3.938
18680	0.295	0.519	6.4	7.01	4.488	5.959	0.699	-3.063	4.589	6.658	5.966	4.201	7.735	8.459	-1.525	0.382	8.729	7.193	5.374	6.392	-5.544	-4.648	2.07	5.405	-0.342	-0.417	-1.355	-1.681	0.521	1.164	-1.349	-4.655	-4.572	-4.019	0.988	-2.39	-0.059	-1.497	-2.276	-1.187	2.644	2.978	-6.617	-4.048	0.962	1.163	0.86	0.088	3.934
18720	-0.042	0.035	6.1	6.565	4.571	6.243	0.802	-2.943	4.623	6.721	6.016	4.166	7.927	8.788	-1.634	0.279	8.548	6.986	4.997	5.693	-5.363	-4.254	2.129	5.249	-0.417	-0.295	-1.614	-2.113	0.835	1.459	-1.576	-5.006	-4.534	-4.076	0.759	-2.783	-0.366	-2.073	-2.331	-1.108	2.539	2.754	-6.54	-4.069	0.845	1.195	0.529	-0.689	3.785
18760	-0.279	-0.405	5.716	6.024	4.591	6.483	0.962	-2.784	4.692	6.756	6.035	4.163	8.011	8.95	-1.849	0.034	8.309	6.699	4.563	4.855	-5.217	-3.928	2.115	4.994	-0.469	-0.209	-1.93	-2.621	1.024	1.643	-1.867	-5.429	-4.554	-4.168	0.57	-2.978	-0.589	-2.609	-2.346	-1.043	2.376	2.43	-6.429	-4.054	0.705	1.198	0.062	-1.665	3.53
18800	-0.393	-0.734	5.292	5.41	4.542	6.649	1.155	-2.587	4.804	6.752	5.997	4.171	8.049	8.96	-2.167	-0.387	8.002	6.304	4.102	3.981	-5.146	-3.698	2.005	4.633	-0.492	-0.138	-2.284	-3.171	1.027	1.735	-2.205	-5.925	-4.618	-4.272	0.409	-3.041	-0.682	-3.067	-2.301	-0.98	2.14	1.983	-6.338	-4.011	0.566	1.188	-0.518	-2.813	3.202
18840	-0.4	-0.918	4.904	4.767	4.437	6.732	1.352	-2.359	4.935	6.696	5.918	4.177	8.086	8.878	-2.566	-0.981	7.644	5.824	3.664	3.224	-5.169	-3.562	1.802	4.178	-0.479	-0.042	-2.632	-3.706	0.876	1.77	-2.578	-6.476	-4.711	-4.352	0.285	-3.023	-0.659	-3.424	-2.185	-0.89	1.82	1.424	-6.294	-3.951	0.438	1.163	-1.121	-4.034	2.797
18880	-0.333	-0.983	4.629	4.151	4.3	6.751	1.529	-2.11	5.041	6.589	5.838	4.176	8.124	8.763	-3.001	-1.697	7.293	5.352	3.313	2.703	-5.272	-3.489	1.523	3.653	-0.435	0.116	-2.921	-4.176	0.668	1.767	-2.966	-7.043	-4.813	-4.383	0.226	-2.938	-0.561	-3.681	-1.977	-0.747	1.416	0.783	-6.286	-3.887	0.332	1.112	-1.62	-5.173	2.313
18920	-0.247	-0.983	4.525	3.624	4.145	6.746	1.664	-1.862	5.069	6.434	5.786	4.171	8.152	8.651	-3.413	-2.458	7.036	5.015	3.084	2.447	-5.413	-3.426	1.199	3.082	-0.379	0.341	-3.123	-4.549	0.469	1.729	-3.344	-7.572	-4.888	-4.35	0.256	-2.773	-0.415	-3.859	-1.659	-0.533	0.96	0.094	-6.289	-3.82	0.259	1.021	-1.926	-6.087	1.81
18960	-0.203	-0.966	4.604	3.23	3.973	6.762	1.737	-1.642	4.976	6.241	5.777	4.174	8.167	8.56	-3.748	-3.186	6.93	4.895	2.967	2.403	-5.534	-3.322	0.859	2.497	-0.346	0.604	-3.252	-4.817	0.294	1.654	-3.684	-8.002	-4.889	-4.252	0.381	-2.514	-0.235	-3.983	-1.231	-0.235	0.512	-0.591	-6.284	-3.744	0.221	0.887	-2.059	-6.717	1.409
19000	-0.243	-0.955	4.821	2.986	3.803	6.834	1.757	-1.472	4.754	6.011	5.82	4.203	8.169	8.506	-3.971	-3.812	6.977	4.98	2.931	2.483	-5.586	-3.153	0.54	1.944	-0.359	0.843	-3.35	-4.992	0.136	1.545	-3.953	-8.287	-4.776	-4.108	0.586	-2.164	-0.055	-4.068	-0.722	0.15	0.135	-1.205	-6.263	-3.659	0.205	0.713	-2.14	-7.103	1.201
19040	-0.372	-0.955	5.105	2.871	3.673	6.973	1.749	-1.359	4.434	5.734	5.928	4.28	8.148	8.489	-4.079	-4.298	7.127	5.183	2.946	2.6	-5.544	-2.932	0.283	1.48	-0.409	0.995	-3.455	-5.087	0.003	1.406	-4.105	-8.41	-4.542	-3.95	0.838	-1.733	0.081	-4.118	-0.187	0.602	-0.141	-1.684	-6.234	-3.567	0.188	0.506	-2.285	-7.319	1.18
19080	-0.547	-0.954	5.392	2.842	3.629	7.168	1.734	-1.29	4.068	5.39	6.096	4.428	8.092	8.488	-4.098	-4.645	7.296	5.402	2.977	2.717	-5.416	-2.689	0.124	1.152	-0.451	1.03	-3.573	-5.125	-0.086	1.236	-4.105	-8.383	-4.234	-3.806	1.113	-1.229	0.148	-4.138	0.303	1.075	-0.323	-1.997	-6.203	-3.477	0.149	0.261	-2.517	-7.418	1.251
19120	-0.7	-0.928	5.628	2.853	3.703	7.389	1.722	-1.244	3.696	4.97	6.305	4.662	7.988	8.471	-4.071	-4.891	7.411	5.578	2.986	2.863	-5.24	-2.452	0.08	0.966	-0.425	0.962	-3.677	-5.137	-0.121	1.034	-3.966	-8.237	-3.924	-3.681	1.401	-0.656	0.155	-4.13	0.688	1.511	-0.434	-2.157	-6.154	-3.391	0.068	-0.035	-2.784	-7.442	1.307
19160	-0.78	-0.85	5.775	2.88	3.902	7.603	1.719	-1.208	3.352	4.49	6.545	4.993	7.827	8.397	-4.044	-5.081	7.437	5.701	2.965	3.074	-5.067	-2.254	0.133	0.888	-0.312	0.837	-3.737	-5.146	-0.132	0.803	-3.745	-8.018	-3.677	-3.556	1.699	-0.006	0.123	-4.082	0.944	1.866	-0.496	-2.213	-6.05	-3.3	-0.079	-0.391	-3.017	-7.406	1.285
19200	-0.782	-0.702	5.823	2.921	4.189	7.782	1.731	-1.181	3.065	3.986	6.819	5.408	7.59	8.234	-4.058	-5.242	7.372	5.787	2.953	3.37	-4.945	-2.125	0.24	0.874	-0.142	0.704	-3.736	-5.159	-0.171	0.552	-3.526	-7.767	-3.508	-3.417	1.994	0.743	0.081	-3.977	1.073	2.126	-0.535	-2.217	-5.864	-3.197	-0.305	-0.798	-3.169	-7.29	1.18
19240	-0.715	-0.485	5.796	2.989	4.488	7.905	1.766	-1.171	2.851	3.521	7.124	5.874	7.269	7.959	-4.127	-5.377	7.242	5.857	3.012	3.771	-4.899	-2.086	0.341	0.9	0.027	0.587	-3.68	-5.163	-0.298	0.279	-3.387	-7.515	-3.39	-3.263	2.28	1.596	0.07	-3.797	1.095	2.3	-0.578	-2.195	-5.602	-3.08	-0.593	-1.219	-3.211	-7.069	1.028
19280	-0.567	-0.2	5.73	3.09	4.748	7.967	1.824	-1.181	2.723	3.158	7.435	6.35	6.883	7.558	-4.232	-5.48	7.085	5.924	3.186	4.31	-4.927	-2.136	0.386	0.966	0.153	0.484	-3.585	-5.124	-0.545	-0.034	-3.369	-7.28	-3.292	-3.1	2.559	2.523	0.137	-3.523	1.039	2.406	-0.635	-2.143	-5.314	-2.958	-0.905	-1.602	-3.122	-6.733	0.874
19320	-0.303	0.162	5.651	3.218	4.974	7.983	1.892	-1.214	2.704	2.929	7.712	6.792	6.472	7.031	-4.327	-5.546	6.939	5.995	3.485	4.991	-5.012	-2.25	0.362	1.095	0.232	0.39	-3.474	-4.995	-0.9	-0.404	-3.463	-7.073	-3.202	-2.94	2.834	3.457	0.308	-3.14	0.953	2.452	-0.682	-2.039	-5.07	-2.845	-1.196	-1.901	-2.891	-6.268	0.758
19360	0.086	0.6	5.577	3.363	5.194	7.976	1.953	-1.273	2.8	2.821	7.919	7.168	6.094	6.414	-4.364	-5.57	6.835	6.08	3.89	5.772	-5.139	-2.415	0.298	1.301	0.293	0.311	-3.347	-4.734	-1.31	-0.823	-3.607	-6.904	-3.108	-2.787	3.086	4.317	0.584	-2.647	0.888	2.438	-0.679	-1.865	-4.928	-2.758	-1.424	-2.095	-2.524	-5.647	0.696
19400	0.547	1.086	5.529	3.519	5.404	7.97	1.987	-1.355	2.966	2.804	8.046	7.464	5.812	5.782	-4.323	-5.531	6.793	6.189	4.358	6.569	-5.312	-2.634	0.236	1.583	0.371	0.258	-3.169	-4.32	-1.719	-1.252	-3.719	-6.779	-3	-2.639	3.28	5.032	0.94	-2.062	0.858	2.368	-0.602	-1.617	-4.898	-2.707	-1.565	-2.192	-2.049	-4.838	0.689
19440	0.972	1.558	5.531	3.696	5.565	7.979	1.971	-1.46	3.118	2.851	8.119	7.685	5.676	5.218	-4.219	-5.385	6.826	6.326	4.832	7.288	-5.532	-2.913	0.215	1.927	0.479	0.225	-2.896	-3.76	-2.082	-1.636	-3.739	-6.696	-2.886	-2.487	3.398	5.553	1.321	-1.419	0.835	2.25	-0.452	-1.295	-4.933	-2.694	-1.622	-2.223	-1.514	-3.827	0.742
19480	1.259	1.949	5.608	3.916	5.653	8.006	1.888	-1.583	3.186	2.933	8.179	7.85	5.694	4.786	-4.077	-5.081	6.947	6.495	5.25	7.849	-5.78	-3.237	0.26	2.321	0.6	0.193	-2.518	-3.106	-2.346	-1.931	-3.663	-6.633	-2.793	-2.33	3.458	5.867	1.635	-0.77	0.782	2.098	-0.236	-0.891	-4.973	-2.708	-1.614	-2.222	-0.956	-2.629	0.862
19520	1.371	2.208	5.78	4.201	5.676	8.041	1.735	-1.724	3.143	3.027	8.248	7.971	5.836	4.518	-3.902	-4.587	7.158	6.702	5.548	8.207	-6.026	-3.569	0.387	2.752	0.688	0.141	-2.078	-2.448	-2.456	-2.118	-3.531	-6.561	-2.75	-2.192	3.5	6.006	1.8	-0.176	0.677	1.913	0.043	-0.4	-4.982	-2.731	-1.558	-2.213	-0.396	-1.324	1.052
19560	1.35	2.337	6.049	4.564	5.649	8.06	1.529	-1.887	3.018	3.121	8.319	8.051	6.051	4.412	-3.676	-3.908	7.445	6.952	5.698	8.362	-6.246	-3.865	0.599	3.216	0.703	0.056	-1.66	-1.87	-2.402	-2.195	-3.378	-6.445	-2.79	-2.121	3.539	6.034	1.789	0.316	0.511	1.682	0.392	0.173	-4.956	-2.742	-1.468	-2.205	0.124	-0.063	1.3
19600	1.271	2.376	6.389	5.003	5.579	8.027	1.294	-2.076	2.872	3.224	8.375	8.094	6.279	4.435	-3.383	-3.091	7.776	7.243	5.732	8.345	-6.423	-4.09	0.884	3.724	0.638	-0.061	-1.333	-1.405	-2.236	-2.186	-3.196	-6.246	-2.937	-2.164	3.566	6.002	1.655	0.694	0.287	1.378	0.819	0.812	-4.914	-2.732	-1.37	-2.195	0.534	0.989	1.586
19640	1.196	2.375	6.754	5.497	5.469	7.916	1.048	-2.294	2.759	3.339	8.407	8.097	6.459	4.531	-3.028	-2.228	8.119	7.575	5.707	8.202	-6.54	-4.241	1.218	4.286	0.514	-0.215	-1.107	-1.045	-2.031	-2.119	-2.954	-5.935	-3.203	-2.341	3.563	5.915	1.487	0.98	0.006	0.983	1.316	1.493	-4.877	-2.709	-1.288	-2.17	0.768	1.736	1.872
19680	1.156	2.355	7.093	6.012	5.326	7.714	0.8	-2.531	2.703	3.465	8.413	8.047	6.553	4.637	-2.638	-1.429	8.442	7.928	5.668	7.982	-6.593	-4.347	1.568	4.885	0.356	-0.414	-0.958	-0.766	-1.842	-2.02	-2.639	-5.513	-3.579	-2.63	3.519	5.755	1.356	1.204	-0.345	0.51	1.84	2.171	-4.858	-2.692	-1.233	-2.117	0.831	2.189	2.114
19720	1.158	2.311	7.361	6.512	5.148	7.429	0.558	-2.774	2.707	3.605	8.385	7.925	6.555	4.712	-2.254	-0.782	8.703	8.235	5.64	7.726	-6.6	-4.441	1.897	5.48	0.197	-0.649	-0.859	-0.541	-1.688	-1.899	-2.284	-5.029	-4.024	-2.986	3.44	5.517	1.274	1.385	-0.772	0.004	2.319	2.783	-4.863	-2.7	-1.193	-2.026	0.797	2.427	2.297
19760	1.199	2.216	7.523	6.962	4.933	7.087	0.347	-3.007	2.77	3.777	8.312	7.714	6.49	4.756	-1.926	-0.325	8.863	8.425	5.624	7.453	-6.595	-4.54	2.164	6.019	0.08	-0.877	-0.793	-0.346	-1.57	-1.758	-1.943	-4.561	-4.453	-3.36	3.338	5.214	1.22	1.525	-1.228	-0.476	2.69	3.269	-4.898	-2.743	-1.153	-1.894	0.762	2.524	2.43
19800	1.256	2.056	7.555	7.327	4.688	6.725	0.205	-3.207	2.899	4.005	8.182	7.406	6.402	4.799	-1.703	-0.038	8.906	8.483	5.602	7.181	-6.61	-4.657	2.33	6.47	0.045	-1.024	-0.754	-0.172	-1.47	-1.598	-1.654	-4.174	-4.769	-3.71	3.22	4.852	1.177	1.622	-1.647	-0.87	2.928	3.598	-4.967	-2.824	-1.098	-1.714	0.782	2.52	2.531
19840	1.293	1.843	7.471	7.589	4.437	6.381	0.149	-3.347	3.104	4.307	7.987	7.009	6.337	4.883	-1.616	0.121	8.862	8.447	5.564	6.934	-6.663	-4.798	2.38	6.822	0.102	-1.028	-0.738	-0.03	-1.364	-1.414	-1.422	-3.898	-4.914	-3.988	3.074	4.422	1.153	1.666	-1.977	-1.145	3.044	3.781	-5.068	-2.941	-1.014	-1.483	0.852	2.432	2.619
19880	1.277	1.6	7.322	7.755	4.225	6.092	0.168	-3.416	3.391	4.684	7.719	6.534	6.323	5.035	-1.651	0.189	8.789	8.37	5.514	6.71	-6.754	-4.951	2.324	7.086	0.213	-0.885	-0.744	0.056	-1.233	-1.194	-1.24	-3.732	-4.904	-4.157	2.893	3.903	1.167	1.646	-2.203	-1.303	3.079	3.851	-5.208	-3.094	-0.883	-1.197	0.933	2.283	2.726
19920	1.18	1.344	7.152	7.851	4.099	5.885	0.236	-3.419	3.735	5.119	7.377	5.995	6.361	5.258	-1.752	0.189	8.733	8.297	5.449	6.46	-6.86	-5.073	2.197	7.278	0.308	-0.642	-0.777	0.061	-1.068	-0.923	-1.098	-3.656	-4.804	-4.212	2.685	3.271	1.218	1.553	-2.336	-1.372	3.075	3.847	-5.402	-3.285	-0.69	-0.858	0.99	2.098	2.879
19960	0.974	1.074	6.973	7.9	4.067	5.778	0.331	-3.372	4.078	5.561	6.988	5.415	6.433	5.546	-1.849	0.138	8.718	8.25	5.352	6.098	-6.95	-5.117	2.053	7.414	0.317	-0.356	-0.839	-0.032	-0.856	-0.585	-0.982	-3.646	-4.688	-4.194	2.472	2.509	1.279	1.386	-2.412	-1.387	3.058	3.799	-5.658	-3.513	-0.427	-0.488	1.019	1.88	3.09
20000	0.648	0.779	6.783	7.911	4.091	5.779	0.444	-3.291	4.353	5.943	6.604	4.829	6.529	5.898	-1.891	0.052	8.755	8.22	5.202	5.527	-6.986	-5.069	1.954	7.498	0.229	-0.062	-0.931	-0.233	-0.59	-0.181	-0.879	-3.681	-4.607	-4.176	2.257	1.625	1.293	1.153	-2.469	-1.38	3.034	3.723	-5.959	-3.767	-0.112	-0.133	1.02	1.614	3.351
20040	0.239	0.448	6.601	7.894	4.131	5.874	0.559	-3.196	4.524	6.218	6.29	4.287	6.665	6.319	-1.861	-0.046	8.848	8.198	4.964	4.71	-6.947	-4.93	1.937	7.529	0.091	0.222	-1.061	-0.549	-0.279	0.257	-0.784	-3.753	-4.573	-4.213	2.023	0.66	1.201	0.857	-2.524	-1.368	2.994	3.621	-6.263	-4.023	0.22	0.156	0.977	1.262	3.611
20080	-0.158	0.092	6.461	7.859	4.177	6.032	0.656	-3.098	4.606	6.381	6.083	3.838	6.867	6.807	-1.768	-0.132	8.981	8.188	4.606	3.722	-6.835	-4.708	1.993	7.497	-0.031	0.474	-1.243	-0.985	0.057	0.678	-0.714	-3.851	-4.576	-4.315	1.745	-0.302	0.982	0.487	-2.564	-1.355	2.935	3.492	-6.519	-4.248	0.515	0.348	0.856	0.782	3.808
20120	-0.438	-0.245	6.388	7.815	4.229	6.218	0.714	-3.004	4.648	6.466	5.983	3.501	7.145	7.343	-1.65	-0.209	9.119	8.203	4.135	2.729	-6.675	-4.404	2.08	7.385	-0.107	0.681	-1.499	-1.552	0.387	1.038	-0.697	-3.967	-4.611	-4.459	1.437	-1.161	0.664	0.031	-2.569	-1.329	2.865	3.337	-6.675	-4.416	0.719	0.445	0.622	0.135	3.899
20160	-0.543	-0.509	6.391	7.766	4.268	6.403	0.725	-2.917	4.692	6.498	5.96	3.265	7.469	7.879	-1.563	-0.308	9.215	8.234	3.616	1.9	-6.493	-4.011	2.146	7.173	-0.148	0.84	-1.841	-2.245	0.656	1.307	-0.761	-4.103	-4.669	-4.608	1.144	-1.83	0.299	-0.512	-2.521	-1.277	2.8	3.16	-6.707	-4.519	0.805	0.476	0.254	-0.698	3.879
20200	-0.493	-0.666	6.464	7.709	4.264	6.567	0.697	-2.838	4.754	6.476	5.968	3.103	7.772	8.331	-1.562	-0.468	9.228	8.259	3.146	1.329	-6.307	-3.529	2.148	6.848	-0.173	0.959	-2.255	-3.026	0.79	1.474	-0.923	-4.282	-4.729	-4.73	0.899	-2.259	-0.067	-1.121	-2.417	-1.186	2.732	2.964	-6.639	-4.566	0.787	0.475	-0.227	-1.698	3.764
20240	-0.357	-0.726	6.573	7.627	4.209	6.702	0.66	-2.766	4.824	6.394	5.962	2.992	7.979	8.624	-1.681	-0.726	9.143	8.248	2.811	1.013	-6.118	-2.969	2.065	6.402	-0.182	1.06	-2.69	-3.814	0.748	1.554	-1.173	-4.535	-4.759	-4.802	0.706	-2.451	-0.389	-1.75	-2.265	-1.049	2.634	2.73	-6.53	-4.576	0.701	0.477	-0.749	-2.814	3.564
20280	-0.211	-0.729	6.663	7.498	4.119	6.811	0.645	-2.692	4.894	6.261	5.925	2.923	8.052	8.732	-1.931	-1.107	8.963	8.151	2.647	0.899	-5.926	-2.369	1.897	5.834	-0.16	1.158	-3.07	-4.513	0.576	1.577	-1.486	-4.891	-4.752	-4.811	0.557	-2.452	-0.611	-2.341	-2.062	-0.85	2.48	2.428	-6.433	-4.57	0.591	0.502	-1.219	-3.965	3.265
20320	-0.121	-0.712	6.684	7.297	4.018	6.904	0.682	-2.613	4.957	6.094	5.877	2.886	8.027	8.672	-2.296	-1.616	8.694	7.917	2.635	0.931	-5.737	-1.794	1.643	5.154	-0.108	1.258	-3.337	-5.063	0.367	1.57	-1.831	-5.366	-4.72	-4.743	0.459	-2.34	-0.708	-2.845	-1.779	-0.572	2.257	2.031	-6.369	-4.558	0.49	0.556	-1.571	-5.042	2.851
20360	-0.134	-0.699	6.608	6.999	3.92	6.984	0.782	-2.523	4.986	5.903	5.836	2.873	7.967	8.493	-2.74	-2.229	8.347	7.521	2.712	1.083	-5.574	-1.315	1.311	4.394	-0.046	1.357	-3.487	-5.455	0.188	1.546	-2.192	-5.956	-4.648	-4.597	0.423	-2.171	-0.708	-3.235	-1.381	-0.207	1.953	1.523	-6.327	-4.551	0.413	0.624	-1.81	-5.935	2.341
20400	-0.264	-0.697	6.422	6.59	3.832	7.058	0.94	-2.412	4.941	5.697	5.813	2.885	7.913	8.253	-3.214	-2.905	7.945	6.989	2.814	1.356	-5.471	-0.977	0.932	3.609	-0.012	1.452	-3.566	-5.716	0.058	1.501	-2.578	-6.632	-4.493	-4.39	0.458	-1.948	-0.649	-3.51	-0.871	0.23	1.563	0.906	-6.293	-4.549	0.358	0.678	-2.001	-6.601	1.822
20440	-0.473	-0.704	6.121	6.076	3.759	7.141	1.133	-2.267	4.797	5.47	5.812	2.933	7.859	8.008	-3.643	-3.585	7.536	6.407	2.906	1.747	-5.456	-0.78	0.564	2.876	-0.049	1.525	-3.629	-5.886	-0.034	1.425	-2.994	-7.349	-4.241	-4.16	0.554	-1.656	-0.548	-3.689	-0.303	0.706	1.107	0.206	-6.273	-4.554	0.319	0.693	-2.221	-7.078	1.414
20480	-0.682	-0.708	5.718	5.481	3.705	7.251	1.335	-2.082	4.551	5.212	5.843	3.035	7.785	7.785	-3.942	-4.197	7.183	5.901	2.994	2.238	-5.525	-0.691	0.263	2.266	-0.172	1.536	-3.698	-6.008	-0.106	1.306	-3.424	-8.051	-3.933	-3.943	0.697	-1.292	-0.417	-3.794	0.246	1.165	0.638	-0.519	-6.276	-4.562	0.285	0.652	-2.497	-7.437	1.203
20520	-0.826	-0.685	5.261	4.838	3.691	7.397	1.529	-1.867	4.229	4.905	5.92	3.203	7.684	7.582	-4.07	-4.687	6.938	5.569	3.106	2.806	-5.649	-0.671	0.073	1.824	-0.333	1.444	-3.764	-6.105	-0.167	1.136	-3.824	-8.681	-3.639	-3.755	0.871	-0.877	-0.286	-3.844	0.706	1.549	0.221	-1.185	-6.302	-4.568	0.244	0.548	-2.792	-7.724	1.176
20560	-0.882	-0.605	4.837	4.191	3.752	7.57	1.69	-1.645	3.872	4.529	6.053	3.443	7.574	7.374	-4.048	-5.038	6.821	5.433	3.268	3.441	-5.784	-0.682	0.019	1.555	-0.454	1.238	-3.814	-6.166	-0.219	0.918	-4.123	-9.182	-3.412	-3.59	1.072	-0.423	-0.189	-3.859	1.019	1.818	-0.086	-1.713	-6.335	-4.563	0.188	0.372	-3.052	-7.942	1.246
20600	-0.859	-0.447	4.546	3.596	3.912	7.752	1.788	-1.444	3.536	4.073	6.245	3.763	7.48	7.147	-3.952	-5.271	6.819	5.45	3.492	4.142	-5.876	-0.691	0.09	1.435	-0.473	0.941	-3.836	-6.171	-0.275	0.668	-4.252	-9.52	-3.275	-3.43	1.299	0.08	-0.139	-3.845	1.149	1.967	-0.261	-2.054	-6.327	-4.536	0.103	0.119	-3.237	-8.056	1.319
20640	-0.755	-0.202	4.457	3.115	4.156	7.917	1.812	-1.288	3.265	3.555	6.494	4.169	7.411	6.902	-3.858	-5.413	6.895	5.549	3.785	4.923	-5.872	-0.669	0.239	1.425	-0.38	0.601	-3.823	-6.106	-0.369	0.393	-4.189	-9.692	-3.22	-3.263	1.552	0.668	-0.124	-3.795	1.119	2.023	-0.319	-2.21	-6.224	-4.476	-0.033	-0.203	-3.309	-8.016	1.337
20680	-0.551	0.125	4.567	2.794	4.434	8.04	1.798	-1.185	3.088	3.038	6.792	4.657	7.348	6.649	-3.824	-5.488	6.998	5.671	4.143	5.803	-5.753	-0.61	0.394	1.486	-0.218	0.27	-3.767	-5.963	-0.533	0.082	-3.984	-9.73	-3.217	-3.078	1.827	1.374	-0.113	-3.69	1.004	2.028	-0.303	-2.222	-6.002	-4.374	-0.241	-0.565	-3.237	-7.779	1.283
20720	-0.23	0.526	4.81	2.63	4.694	8.1	1.793	-1.125	3.013	2.595	7.116	5.202	7.248	6.391	-3.868	-5.52	7.074	5.774	4.558	6.763	-5.547	-0.543	0.492	1.598	-0.044	-0.006	-3.661	-5.73	-0.784	-0.284	-3.743	-9.672	-3.233	-2.872	2.114	2.194	-0.076	-3.511	0.88	2.008	-0.272	-2.143	-5.696	-4.237	-0.521	-0.932	-3.013	-7.316	1.164
20760	0.184	0.981	5.1	2.579	4.919	8.092	1.806	-1.099	3.025	2.26	7.436	5.76	7.079	6.115	-3.975	-5.535	7.091	5.851	5.012	7.705	-5.31	-0.514	0.509	1.762	0.107	-0.213	-3.509	-5.379	-1.126	-0.708	-3.569	-9.551	-3.233	-2.647	2.399	3.087	0.007	-3.239	0.789	1.967	-0.276	-2.013	-5.373	-4.08	-0.84	-1.26	-2.651	-6.607	1.021
20800	0.622	1.443	5.375	2.587	5.121	8.035	1.812	-1.099	3.082	2.025	7.719	6.279	6.844	5.799	-4.107	-5.553	7.052	5.928	5.456	8.49	-5.095	-0.548	0.473	1.98	0.241	-0.357	-3.303	-4.89	-1.54	-1.168	-3.518	-9.399	-3.192	-2.422	2.674	3.978	0.145	-2.858	0.741	1.895	-0.327	-1.863	-5.103	-3.929	-1.148	-1.512	-2.181	-5.651	0.907
20840	0.988	1.849	5.587	2.62	5.307	7.962	1.788	-1.121	3.125	1.871	7.942	6.722	6.568	5.419	-4.227	-5.578	6.991	6.035	5.818	9.019	-4.918	-0.645	0.445	2.235	0.383	-0.446	-3.023	-4.273	-1.971	-1.627	-3.583	-9.248	-3.099	-2.22	2.933	4.79	0.346	-2.368	0.718	1.782	-0.398	-1.702	-4.929	-3.81	-1.393	-1.666	-1.631	-4.467	0.859
20880	1.212	2.143	5.716	2.668	5.463	7.899	1.744	-1.163	3.092	1.782	8.1	7.072	6.288	4.977	-4.308	-5.588	6.939	6.172	6.05	9.281	-4.776	-0.809	0.47	2.499	0.545	-0.49	-2.656	-3.58	-2.35	-2.037	-3.722	-9.121	-2.977	-2.06	3.159	5.454	0.619	-1.782	0.689	1.626	-0.439	-1.521	-4.856	-3.739	-1.535	-1.734	-1.015	-3.089	0.878
20920	1.294	2.304	5.766	2.733	5.558	7.858	1.705	-1.222	2.961	1.746	8.213	7.333	6.044	4.519	-4.34	-5.532	6.923	6.321	6.154	9.341	-4.687	-1.068	0.56	2.755	0.705	-0.503	-2.235	-2.886	-2.608	-2.357	-3.885	-9.025	-2.882	-1.957	3.331	5.913	0.954	-1.131	0.628	1.425	-0.412	-1.306	-4.861	-3.72	-1.568	-1.748	-0.346	-1.584	0.945
20960	1.291	2.361	5.757	2.812	5.571	7.828	1.692	-1.29	2.764	1.748	8.297	7.519	5.878	4.12	-4.321	-5.337	6.964	6.473	6.174	9.277	-4.69	-1.445	0.699	3.01	0.825	-0.508	-1.823	-2.266	-2.694	-2.567	-4.019	-8.956	-2.872	-1.925	3.453	6.143	1.31	-0.456	0.511	1.173	-0.312	-1.041	-4.905	-3.738	-1.522	-1.739	0.324	-0.087	1.055
21000	1.271	2.362	5.701	2.89	5.517	7.793	1.71	-1.361	2.556	1.779	8.354	7.645	5.818	3.844	-4.247	-4.939	7.083	6.642	6.157	9.136	-4.819	-1.931	0.867	3.295	0.874	-0.53	-1.481	-1.767	-2.595	-2.669	-4.076	-8.898	-2.995	-1.976	3.543	6.178	1.623	0.182	0.312	0.863	-0.148	-0.718	-4.95	-3.77	-1.436	-1.728	0.899	1.211	1.218
21040	1.276	2.351	5.607	2.959	5.433	7.733	1.752	-1.429	2.389	1.836	8.392	7.724	5.859	3.711	-4.116	-4.321	7.288	6.858	6.127	8.933	-5.083	-2.486	1.065	3.638	0.848	-0.592	-1.242	-1.395	-2.366	-2.687	-4.032	-8.816	-3.273	-2.126	3.612	6.099	1.826	0.723	0.019	0.493	0.076	-0.328	-4.967	-3.797	-1.341	-1.72	1.268	2.15	1.431
21080	1.323	2.347	5.504	3.03	5.35	7.637	1.783	-1.494	2.299	1.926	8.432	7.766	5.959	3.696	-3.92	-3.529	7.556	7.143	6.084	8.682	-5.46	-3.062	1.3	4.044	0.761	-0.701	-1.107	-1.127	-2.097	-2.661	-3.886	-8.667	-3.692	-2.375	3.649	5.974	1.883	1.13	-0.355	0.068	0.359	0.133	-4.948	-3.813	-1.263	-1.713	1.356	2.679	1.672
21120	1.393	2.353	5.434	3.121	5.268	7.501	1.754	-1.559	2.308	2.068	8.485	7.783	6.061	3.757	-3.639	-2.648	7.852	7.492	6.021	8.406	-5.888	-3.603	1.57	4.49	0.629	-0.851	-1.054	-0.932	-1.851	-2.629	-3.657	-8.414	-4.185	-2.699	3.629	5.816	1.806	1.397	-0.782	-0.395	0.705	0.656	-4.918	-3.82	-1.216	-1.698	1.191	2.849	1.923
21160	1.43	2.358	5.438	3.246	5.159	7.322	1.629	-1.632	2.413	2.267	8.539	7.773	6.119	3.854	-3.276	-1.777	8.144	7.877	5.93	8.113	-6.276	-4.059	1.842	4.927	0.467	-1.031	-1.041	-0.789	-1.645	-2.607	-3.364	-8.032	-4.658	-3.048	3.543	5.607	1.64	1.541	-1.222	-0.859	1.117	1.23	-4.912	-3.827	-1.2	-1.664	0.898	2.763	2.171
21200	1.396	2.335	5.537	3.425	4.995	7.103	1.42	-1.729	2.592	2.509	8.557	7.72	6.121	3.957	-2.875	-0.992	8.411	8.262	5.798	7.772	-6.549	-4.404	2.074	5.3	0.304	-1.213	-1.023	-0.689	-1.477	-2.582	-3.02	-7.518	-5.02	-3.371	3.408	5.331	1.43	1.587	-1.626	-1.268	1.575	1.838	-4.943	-3.846	-1.205	-1.605	0.636	2.539	2.4
21240	1.313	2.252	5.728	3.69	4.76	6.853	1.168	-1.865	2.832	2.788	8.506	7.6	6.093	4.066	-2.494	-0.344	8.629	8.611	5.611	7.31	-6.678	-4.65	2.229	5.565	0.191	-1.349	-0.97	-0.628	-1.34	-2.531	-2.629	-6.893	-5.211	-3.633	3.25	4.986	1.219	1.564	-1.955	-1.583	2.032	2.437	-5.007	-3.889	-1.22	-1.517	0.514	2.276	2.58
21280	1.214	2.086	5.985	4.068	4.464	6.589	0.91	-2.048	3.134	3.122	8.381	7.392	6.064	4.188	-2.174	0.141	8.773	8.872	5.371	6.643	-6.688	-4.836	2.281	5.706	0.177	-1.388	-0.888	-0.595	-1.215	-2.44	-2.212	-6.212	-5.231	-3.818	3.085	4.591	1.052	1.497	-2.196	-1.802	2.43	2.963	-5.098	-3.962	-1.235	-1.391	0.547	2.026	2.692
21320	1.078	1.832	6.283	4.557	4.161	6.339	0.654	-2.273	3.481	3.534	8.199	7.089	6.043	4.33	-1.931	0.46	8.839	8.995	5.087	5.728	-6.632	-4.998	2.225	5.734	0.276	-1.305	-0.814	-0.575	-1.08	-2.309	-1.818	-5.542	-5.14	-3.929	2.915	4.161	0.962	1.396	-2.359	-1.948	2.735	3.37	-5.219	-4.069	-1.233	-1.218	0.689	1.788	2.744
21360	0.851	1.496	6.614	5.122	3.941	6.138	0.394	-2.529	3.821	4.007	7.961	6.693	6.028	4.488	-1.77	0.633	8.849	8.973	4.757	4.606	-6.56	-5.151	2.092	5.689	0.439	-1.11	-0.795	-0.559	-0.924	-2.137	-1.498	-4.952	-5.014	-3.996	2.731	3.691	0.962	1.262	-2.465	-2.041	2.933	3.64	-5.376	-4.208	-1.181	-0.993	0.863	1.535	2.78
21400	0.51	1.099	6.96	5.719	3.869	6.019	0.154	-2.795	4.092	4.479	7.654	6.214	6.016	4.655	-1.699	0.689	8.838	8.855	4.37	3.417	-6.511	-5.293	1.938	5.618	0.571	-0.838	-0.856	-0.561	-0.741	-1.914	-1.276	-4.489	-4.89	-4.058	2.52	3.153	1.025	1.089	-2.529	-2.092	3.033	3.779	-5.574	-4.373	-1.044	-0.722	0.99	1.23	2.851
21440	0.109	0.674	7.277	6.308	3.925	5.996	-0.007	-3.041	4.258	4.876	7.277	5.661	6.012	4.832	-1.709	0.666	8.836	8.709	3.939	2.346	-6.5	-5.414	1.814	5.55	0.598	-0.535	-0.988	-0.611	-0.532	-1.632	-1.143	-4.176	-4.779	-4.151	2.286	2.522	1.1	0.882	-2.548	-2.108	3.064	3.805	-5.81	-4.555	-0.807	-0.419	1.013	0.841	3
21480	-0.256	0.263	7.506	6.848	4.032	6.06	-0.032	-3.234	4.335	5.158	6.862	5.054	6.042	5.038	-1.764	0.614	8.868	8.589	3.526	1.544	-6.524	-5.517	1.752	5.485	0.513	-0.253	-1.165	-0.753	-0.305	-1.295	-1.076	-4.003	-4.696	-4.286	2.045	1.785	1.127	0.648	-2.524	-2.095	3.06	3.751	-6.074	-4.738	-0.484	-0.11	0.91	0.342	3.239
21520	-0.503	-0.083	7.606	7.289	4.119	6.193	0.083	-3.353	4.375	5.333	6.468	4.431	6.137	5.3	-1.822	0.568	8.952	8.508	3.213	1.062	-6.582	-5.617	1.763	5.409	0.367	-0.024	-1.38	-1.022	-0.055	-0.93	-1.038	-3.94	-4.658	-4.448	1.808	0.952	1.057	0.378	-2.474	-2.051	3.05	3.652	-6.345	-4.903	-0.117	0.167	0.67	-0.286	3.519
21560	-0.607	-0.32	7.574	7.587	4.165	6.37	0.28	-3.403	4.429	5.44	6.147	3.853	6.322	5.636	-1.856	0.535	9.079	8.451	3.034	0.851	-6.665	-5.723	1.84	5.309	0.214	0.138	-1.641	-1.423	0.231	-0.573	-1.005	-3.942	-4.662	-4.602	1.562	0.065	0.872	0.045	-2.422	-1.972	3.043	3.538	-6.575	-5.033	0.234	0.387	0.27	-1.037	3.746
21600	-0.587	-0.439	7.43	7.741	4.18	6.567	0.482	-3.406	4.521	5.522	5.929	3.378	6.596	6.054	-1.863	0.499	9.223	8.412	2.974	0.815	-6.759	-5.816	1.95	5.17	0.075	0.229	-1.951	-1.929	0.536	-0.257	-0.981	-3.968	-4.68	-4.706	1.293	-0.818	0.585	-0.372	-2.372	-1.861	3.04	3.419	-6.71	-5.112	0.507	0.541	-0.29	-1.886	3.847
21640	-0.484	-0.472	7.207	7.789	4.174	6.76	0.642	-3.39	4.648	5.6	5.817	3.027	6.932	6.534	-1.854	0.443	9.342	8.403	2.999	0.876	-6.843	-5.862	2.036	4.972	-0.056	0.261	-2.281	-2.489	0.786	-0.006	-0.987	-3.997	-4.692	-4.735	1.018	-1.634	0.241	-0.875	-2.305	-1.72	3.03	3.295	-6.724	-5.13	0.656	0.633	-0.934	-2.787	3.808
21680	-0.367	-0.465	6.94	7.786	4.143	6.919	0.756	-3.37	4.794	5.659	5.784	2.782	7.279	7.037	-1.851	0.355	9.397	8.421	3.074	0.998	-6.897	-5.828	2.037	4.691	-0.172	0.249	-2.589	-3.04	0.885	0.169	-1.028	-4.033	-4.696	-4.677	0.781	-2.301	-0.101	-1.437	-2.185	-1.535	3	3.163	-6.644	-5.097	0.676	0.664	-1.51	-3.678	3.661
21720	-0.309	-0.448	6.66	7.767	4.074	7.015	0.827	-3.343	4.936	5.673	5.79	2.606	7.575	7.513	-1.883	0.213	9.367	8.427	3.153	1.184	-6.904	-5.698	1.924	4.303	-0.255	0.213	-2.846	-3.525	0.81	0.276	-1.095	-4.098	-4.684	-4.534	0.618	-2.747	-0.392	-2.014	-1.962	-1.273	2.935	3.018	-6.528	-5.031	0.6	0.643	-1.875	-4.487	3.451
21760	-0.35	-0.428	6.4	7.745	3.973	7.042	0.848	-3.298	5.043	5.635	5.796	2.471	7.779	7.913	-1.981	-0.034	9.254	8.378	3.216	1.454	-6.851	-5.463	1.707	3.804	-0.286	0.173	-3.056	-3.917	0.632	0.336	-1.192	-4.218	-4.62	-4.318	0.537	-2.956	-0.595	-2.547	-1.598	-0.901	2.836	2.845	-6.431	-4.954	0.478	0.593	-1.995	-5.144	3.198
21800	-0.479	-0.398	6.205	7.712	3.871	7.012	0.821	-3.23	5.079	5.558	5.774	2.366	7.892	8.208	-2.171	-0.439	9.067	8.254	3.283	1.836	-6.728	-5.122	1.413	3.212	-0.272	0.158	-3.242	-4.216	0.439	0.365	-1.338	-4.416	-4.456	-4.059	0.511	-2.976	-0.696	-2.981	-1.099	-0.409	2.708	2.621	-6.381	-4.882	0.353	0.541	-1.953	-5.623	2.878
21840	-0.648	-0.352	6.115	7.658	3.793	6.961	0.767	-3.145	5.016	5.447	5.715	2.292	7.956	8.396	-2.46	-1.017	8.811	8.051	3.39	2.341	-6.53	-4.682	1.066	2.572	-0.247	0.195	-3.419	-4.443	0.274	0.373	-1.544	-4.715	-4.185	-3.793	0.516	-2.874	-0.706	-3.295	-0.518	0.176	2.543	2.32	-6.38	-4.827	0.247	0.506	-1.894	-5.945	2.463
21880	-0.798	-0.289	6.132	7.576	3.733	6.923	0.715	-3.049	4.851	5.299	5.63	2.248	8.018	8.494	-2.831	-1.724	8.492	7.755	3.562	2.959	-6.254	-4.166	0.703	1.944	-0.255	0.282	-3.58	-4.622	0.146	0.367	-1.817	-5.133	-3.872	-3.553	0.541	-2.7	-0.648	-3.503	0.061	0.782	2.314	1.925	-6.412	-4.789	0.169	0.484	-1.932	-6.15	2.001
21920	-0.875	-0.207	6.216	7.474	3.68	6.93	0.683	-2.941	4.602	5.106	5.554	2.235	8.101	8.529	-3.213	-2.481	8.116	7.352	3.795	3.682	-5.903	-3.617	0.381	1.385	-0.321	0.384	-3.705	-4.771	0.04	0.341	-2.155	-5.67	-3.602	-3.354	0.598	-2.468	-0.538	-3.64	0.557	1.322	1.99	1.43	-6.454	-4.761	0.119	0.45	-2.091	-6.271	1.612
21960	-0.852	-0.083	6.312	7.353	3.653	6.995	0.689	-2.82	4.296	4.85	5.529	2.259	8.191	8.525	-3.509	-3.208	7.709	6.854	4.079	4.519	-5.514	-3.095	0.151	0.939	-0.428	0.444	-3.775	-4.891	-0.055	0.284	-2.547	-6.301	-3.415	-3.198	0.694	-2.163	-0.396	-3.731	0.912	1.733	1.57	0.851	-6.478	-4.73	0.1	0.368	-2.314	-6.335	1.404
22000	-0.729	0.116	6.383	7.205	3.7	7.116	0.752	-2.69	3.962	4.508	5.578	2.335	8.27	8.481	-3.652	-3.833	7.318	6.324	4.41	5.474	-5.171	-2.662	0.041	0.633	-0.517	0.43	-3.788	-4.966	-0.132	0.191	-2.978	-6.98	-3.308	-3.075	0.823	-1.777	-0.243	-3.782	1.091	2.005	1.092	0.222	-6.469	-4.688	0.118	0.212	-2.539	-6.36	1.379
22040	-0.511	0.407	6.411	7.013	3.845	7.269	0.879	-2.549	3.635	4.076	5.702	2.484	8.335	8.38	-3.645	-4.316	7.017	5.874	4.798	6.499	-4.963	-2.36	0.06	0.466	-0.525	0.354	-3.751	-4.976	-0.187	0.066	-3.439	-7.655	-3.265	-2.97	0.979	-1.323	-0.112	-3.789	1.1	2.175	0.617	-0.409	-6.427	-4.636	0.16	-0.028	-2.731	-6.337	1.449
22080	-0.201	0.778	6.377	6.752	4.061	7.418	1.051	-2.393	3.353	3.588	5.893	2.733	8.393	8.204	-3.55	-4.658	6.861	5.602	5.231	7.491	-4.931	-2.192	0.187	0.413	-0.439	0.264	-3.677	-4.909	-0.244	-0.084	-3.901	-8.274	-3.263	-2.862	1.162	-0.825	-0.035	-3.752	1.001	2.281	0.213	-0.978	-6.347	-4.577	0.192	-0.347	-2.846	-6.229	1.504
22120	0.193	1.197	6.254	6.404	4.296	7.533	1.231	-2.216	3.13	3.114	6.144	3.103	8.434	7.949	-3.447	-4.899	6.855	5.537	5.649	8.341	-5.042	-2.127	0.364	0.445	-0.301	0.202	-3.57	-4.758	-0.341	-0.263	-4.3	-8.791	-3.273	-2.739	1.383	-0.286	-0.029	-3.677	0.875	2.336	-0.066	-1.43	-6.213	-4.511	0.157	-0.725	-2.833	-5.996	1.481
22160	0.62	1.619	6.019	5.975	4.522	7.603	1.393	-2.02	2.969	2.723	6.443	3.599	8.431	7.626	-3.391	-5.09	6.951	5.632	5.97	8.965	-5.216	-2.122	0.509	0.545	-0.164	0.181	-3.428	-4.506	-0.514	-0.491	-4.54	-9.163	-3.266	-2.607	1.64	0.326	-0.075	-3.571	0.782	2.339	-0.21	-1.741	-6.014	-4.433	0.006	-1.127	-2.663	-5.611	1.376
22200	0.984	1.984	5.677	5.484	4.749	7.633	1.524	-1.818	2.879	2.456	6.774	4.193	8.354	7.25	-3.41	-5.268	7.078	5.808	6.153	9.343	-5.371	-2.133	0.558	0.708	-0.051	0.186	-3.236	-4.134	-0.78	-0.787	-4.549	-9.367	-3.219	-2.478	1.913	1.052	-0.123	-3.425	0.752	2.29	-0.256	-1.925	-5.766	-4.341	-0.265	-1.515	-2.358	-5.061	1.219
22240	1.202	2.235	5.263	4.96	4.991	7.635	1.613	-1.632	2.867	2.3	7.114	4.84	8.182	6.834	-3.505	-5.452	7.177	5.999	6.213	9.518	-5.452	-2.125	0.509	0.933	0.048	0.198	-2.983	-3.651	-1.126	-1.151	-4.335	-9.41	-3.124	-2.369	2.176	1.909	-0.127	-3.225	0.782	2.193	-0.266	-2.005	-5.511	-4.245	-0.617	-1.856	-1.964	-4.332	1.048
22280	1.254	2.362	4.85	4.435	5.234	7.616	1.659	-1.486	2.898	2.204	7.438	5.49	7.907	6.384	-3.661	-5.636	7.216	6.175	6.197	9.539	-5.437	-2.074	0.418	1.219	0.159	0.208	-2.667	-3.096	-1.496	-1.559	-4.007	-9.322	-3.015	-2.297	2.42	2.875	-0.055	-2.95	0.834	2.05	-0.288	-2.001	-5.308	-4.16	-0.987	-2.125	-1.522	-3.431	0.894
22320	1.196	2.397	4.534	3.941	5.437	7.579	1.676	-1.396	2.909	2.124	7.715	6.096	7.53	5.898	-3.843	-5.798	7.192	6.324	6.146	9.446	-5.328	-1.97	0.354	1.549	0.3	0.219	-2.308	-2.519	-1.835	-1.963	-3.707	-9.141	-2.958	-2.277	2.658	3.888	0.102	-2.584	0.851	1.853	-0.344	-1.94	-5.194	-4.098	-1.311	-2.308	-1.038	-2.409	0.784
22360	1.108	2.391	4.401	3.52	5.558	7.524	1.686	-1.359	2.85	2.053	7.914	6.612	7.071	5.369	-4.009	-5.904	7.115	6.445	6.092	9.269	-5.158	-1.826	0.357	1.896	0.469	0.237	-1.946	-1.971	-2.112	-2.31	-3.533	-8.903	-3.016	-2.325	2.899	4.848	0.331	-2.109	0.791	1.588	-0.42	-1.85	-5.162	-4.063	-1.538	-2.414	-0.503	-1.359	0.742
22400	1.052	2.379	4.479	3.214	5.585	7.449	1.697	-1.35	2.721	2.008	8.027	7.01	6.579	4.802	-4.126	-5.921	7.016	6.554	6.053	9.03	-4.98	-1.675	0.441	2.236	0.631	0.27	-1.624	-1.504	-2.291	-2.568	-3.502	-8.642	-3.214	-2.462	3.128	5.65	0.608	-1.529	0.626	1.246	-0.478	-1.742	-5.172	-4.05	-1.646	-2.468	0.053	-0.405	0.78
22440	1.061	2.377	4.725	3.035	5.544	7.359	1.7	-1.347	2.562	2.004	8.081	7.287	6.13	4.231	-4.173	-5.811	6.932	6.671	6.022	8.747	-4.838	-1.566	0.597	2.564	0.746	0.313	-1.369	-1.157	-2.343	-2.73	-3.577	-8.386	-3.55	-2.694	3.319	6.235	0.903	-0.877	0.334	0.832	-0.488	-1.606	-5.189	-4.051	-1.647	-2.497	0.522	0.345	0.904
22480	1.131	2.385	5.064	2.958	5.473	7.251	1.69	-1.343	2.431	2.048	8.123	7.469	5.795	3.711	-4.138	-5.539	6.89	6.808	5.969	8.437	-4.751	-1.529	0.804	2.89	0.784	0.341	-1.187	-0.929	-2.286	-2.803	-3.7	-8.159	-3.998	-3.005	3.461	6.594	1.172	-0.221	-0.084	0.359	-0.44	-1.424	-5.197	-4.055	-1.576	-2.514	0.783	0.835	1.116
22520	1.216	2.392	5.419	2.937	5.382	7.116	1.684	-1.344	2.368	2.14	8.184	7.592	5.624	3.301	-4.009	-5.077	6.904	6.965	5.862	8.086	-4.73	-1.565	1.053	3.233	0.743	0.321	-1.07	-0.784	-2.175	-2.794	-3.818	-7.975	-4.501	-3.359	3.565	6.754	1.367	0.371	-0.595	-0.141	-0.344	-1.175	-5.186	-4.054	-1.465	-2.526	0.811	1.083	1.411
22560	1.273	2.372	5.73	2.922	5.266	6.939	1.707	-1.358	2.386	2.273	8.263	7.682	5.631	3.045	-3.784	-4.411	6.981	7.144	5.681	7.631	-4.786	-1.674	1.343	3.605	0.645	0.228	-0.995	-0.685	-2.052	-2.71	-3.896	-7.837	-4.972	-3.709	3.644	6.76	1.465	0.849	-1.132	-0.619	-0.215	-0.847	-5.153	-4.039	-1.341	-2.533	0.691	1.166	1.754
22600	1.289	2.294	5.944	2.882	5.125	6.714	1.765	-1.386	2.476	2.434	8.338	7.742	5.782	2.947	-3.475	-3.576	7.121	7.346	5.417	6.992	-4.92	-1.862	1.652	3.988	0.515	0.062	-0.931	-0.619	-1.926	-2.569	-3.915	-7.739	-5.316	-4.008	3.694	6.659	1.474	1.202	-1.612	-1.027	-0.046	-0.442	-5.108	-4.004	-1.227	-2.527	0.548	1.174	2.083
22640	1.258	2.131	6.029	2.815	4.956	6.444	1.841	-1.427	2.625	2.615	8.39	7.761	6.004	2.966	-3.102	-2.671	7.319	7.559	5.066	6.123	-5.121	-2.14	1.939	4.334	0.386	-0.142	-0.856	-0.58	-1.803	-2.406	-3.864	-7.662	-5.463	-4.21	3.697	6.485	1.425	1.453	-1.966	-1.337	0.192	0.035	-5.072	-3.951	-1.147	-2.493	0.456	1.159	2.34
22680	1.157	1.873	5.985	2.74	4.736	6.146	1.907	-1.476	2.835	2.823	8.419	7.723	6.215	3.039	-2.699	-1.819	7.566	7.764	4.635	5.07	-5.371	-2.51	2.153	4.595	0.298	-0.325	-0.775	-0.561	-1.694	-2.247	-3.741	-7.566	-5.406	-4.291	3.635	6.241	1.344	1.632	-2.167	-1.543	0.537	0.584	-5.066	-3.893	-1.109	-2.409	0.428	1.113	2.511
22720	0.951	1.522	5.837	2.672	4.455	5.849	1.925	-1.535	3.109	3.084	8.418	7.608	6.362	3.11	-2.324	-1.116	7.842	7.966	4.154	3.974	-5.635	-2.95	2.257	4.749	0.288	-0.427	-0.715	-0.56	-1.593	-2.1	-3.546	-7.4	-5.213	-4.266	3.517	5.924	1.25	1.756	-2.244	-1.653	0.99	1.204	-5.099	-3.854	-1.101	-2.267	0.449	0.992	2.618
22760	0.624	1.092	5.628	2.613	4.159	5.591	1.859	-1.61	3.43	3.425	8.37	7.399	6.423	3.161	-2.039	-0.609	8.117	8.178	3.684	3.023	-5.871	-3.411	2.228	4.806	0.353	-0.421	-0.706	-0.595	-1.477	-1.954	-3.279	-7.124	-4.975	-4.187	3.368	5.542	1.165	1.827	-2.257	-1.683	1.502	1.875	-5.172	-3.852	-1.097	-2.071	0.506	0.768	2.69
22800	0.215	0.622	5.405	2.557	3.939	5.405	1.696	-1.706	3.759	3.844	8.248	7.094	6.411	3.215	-1.873	-0.304	8.363	8.398	3.297	2.349	-6.039	-3.841	2.081	4.801	0.448	-0.32	-0.761	-0.693	-1.32	-1.789	-2.942	-6.729	-4.759	-4.118	3.204	5.119	1.116	1.839	-2.266	-1.659	1.996	2.551	-5.278	-3.901	-1.065	-1.83	0.577	0.456	2.752
22840	-0.184	0.169	5.229	2.514	3.862	5.31	1.449	-1.833	4.057	4.293	8.04	6.697	6.357	3.31	-1.814	-0.182	8.571	8.589	3.046	1.971	-6.125	-4.197	1.873	4.775	0.509	-0.16	-0.882	-0.888	-1.109	-1.575	-2.553	-6.24	-4.597	-4.107	3.024	4.667	1.111	1.795	-2.302	-1.618	2.412	3.164	-5.422	-4.001	-0.98	-1.54	0.619	0.079	2.832
22880	-0.47	-0.215	5.159	2.509	3.915	5.314	1.149	-2.007	4.298	4.699	7.759	6.217	6.289	3.467	-1.831	-0.212	8.745	8.714	2.949	1.814	-6.159	-4.47	1.683	4.753	0.474	0.019	-1.074	-1.204	-0.843	-1.292	-2.146	-5.711	-4.503	-4.168	2.812	4.174	1.135	1.702	-2.357	-1.594	2.72	3.654	-5.621	-4.147	-0.83	-1.19	0.593	-0.358	2.961
22920	-0.591	-0.481	5.226	2.578	4.026	5.411	0.834	-2.242	4.463	5.009	7.433	5.664	6.23	3.679	-1.901	-0.362	8.89	8.758	2.974	1.792	-6.201	-4.683	1.57	4.745	0.33	0.186	-1.337	-1.647	-0.542	-0.938	-1.764	-5.204	-4.477	-4.287	2.557	3.612	1.156	1.561	-2.403	-1.594	2.916	3.99	-5.881	-4.328	-0.608	-0.779	0.475	-0.872	3.166
22960	-0.563	-0.602	5.422	2.751	4.134	5.572	0.54	-2.541	4.553	5.215	7.086	5.053	6.206	3.925	-1.998	-0.591	9.002	8.736	3.049	1.848	-6.285	-4.874	1.551	4.745	0.127	0.323	-1.669	-2.198	-0.229	-0.538	-1.451	-4.77	-4.51	-4.43	2.261	2.948	1.152	1.373	-2.418	-1.594	3.013	4.182	-6.179	-4.523	-0.319	-0.33	0.25	-1.495	3.443
23000	-0.436	-0.587	5.711	3.049	4.221	5.76	0.295	-2.884	4.594	5.347	6.738	4.421	6.25	4.195	-2.085	-0.842	9.074	8.681	3.107	1.964	-6.399	-5.072	1.607	4.743	-0.064	0.42	-2.055	-2.81	0.084	-0.14	-1.231	-4.436	-4.596	-4.555	1.935	2.164	1.096	1.132	-2.387	-1.562	3.042	4.262	-6.465	-4.707	0.015	0.108	-0.094	-2.267	3.737
23040	-0.276	-0.485	6.048	3.471	4.279	5.95	0.134	-3.23	4.625	5.435	6.407	3.825	6.383	4.5	-2.117	-1.064	9.108	8.616	3.127	2.146	-6.517	-5.288	1.697	4.717	-0.21	0.462	-2.449	-3.421	0.382	0.206	-1.089	-4.206	-4.713	-4.627	1.583	1.278	0.971	0.821	-2.305	-1.476	3.039	4.263	-6.678	-4.854	0.349	0.484	-0.547	-3.195	3.966
23080	-0.162	-0.353	6.399	4.001	4.29	6.125	0.089	-3.529	4.679	5.49	6.123	3.326	6.614	4.871	-2.075	-1.222	9.119	8.532	3.131	2.417	-6.628	-5.511	1.788	4.642	-0.321	0.444	-2.783	-3.968	0.624	0.467	-0.99	-4.068	-4.815	-4.616	1.216	0.356	0.778	0.422	-2.157	-1.331	3.031	4.213	-6.779	-4.951	0.623	0.764	-1.046	-4.233	4.067
23120	-0.161	-0.243	6.735	4.616	4.24	6.273	0.172	-3.747	4.762	5.506	5.915	2.954	6.932	5.33	-1.987	-1.304	9.121	8.417	3.161	2.797	-6.735	-5.715	1.851	4.49	-0.414	0.383	-3.011	-4.41	0.745	0.639	-0.909	-3.999	-4.837	-4.518	0.87	-0.519	0.531	-0.076	-1.919	-1.115	3.027	4.141	-6.773	-5	0.793	0.946	-1.489	-5.28	4.025
23160	-0.291	-0.179	7.022	5.284	4.145	6.383	0.348	-3.871	4.861	5.482	5.798	2.711	7.303	5.875	-1.908	-1.325	9.117	8.284	3.254	3.293	-6.84	-5.884	1.86	4.241	-0.479	0.31	-3.148	-4.73	0.717	0.747	-0.843	-3.978	-4.729	-4.354	0.596	-1.266	0.239	-0.668	-1.574	-0.806	3.029	4.06	-6.7	-5.016	0.849	1.051	-1.8	-6.204	3.86
23200	-0.507	-0.162	7.221	5.94	4.045	6.459	0.555	-3.912	4.952	5.431	5.758	2.574	7.678	6.475	-1.885	-1.331	9.104	8.164	3.432	3.896	-6.936	-5.997	1.786	3.891	-0.494	0.258	-3.246	-4.945	0.586	0.823	-0.804	-3.985	-4.48	-4.162	0.439	-1.823	-0.075	-1.324	-1.124	-0.402	3.027	3.969	-6.606	-5.014	0.816	1.101	-1.976	-6.893	3.605
23240	-0.722	-0.166	7.305	6.508	3.967	6.516	0.733	-3.889	5.003	5.367	5.761	2.508	8.001	7.063	-1.936	-1.386	9.066	8.071	3.7	4.598	-6.999	-6.022	1.61	3.452	-0.453	0.253	-3.357	-5.089	0.428	0.887	-0.81	-4.016	-4.133	-3.979	0.397	-2.166	-0.357	-1.993	-0.604	0.072	3.004	3.86	-6.528	-5.005	0.727	1.119	-2.088	-7.317	3.292
23280	-0.857	-0.151	7.281	6.934	3.902	6.58	0.846	-3.827	4.971	5.291	5.779	2.482	8.212	7.555	-2.065	-1.562	8.991	7.991	4.052	5.395	-7.007	-5.918	1.342	2.952	-0.385	0.31	-3.501	-5.191	0.293	0.943	-0.876	-4.076	-3.764	-3.825	0.425	-2.316	-0.554	-2.616	-0.075	0.577	2.943	3.719	-6.485	-4.994	0.619	1.123	-2.245	-7.546	2.923
23320	-0.88	-0.077	7.186	7.219	3.824	6.675	0.883	-3.745	4.836	5.187	5.792	2.481	8.267	7.884	-2.27	-1.901	8.877	7.899	4.469	6.269	-6.947	-5.668	1.019	2.428	-0.338	0.43	-3.666	-5.257	0.196	0.981	-1.011	-4.173	-3.45	-3.704	0.474	-2.325	-0.653	-3.146	0.403	1.076	2.833	3.528	-6.469	-4.984	0.52	1.124	-2.516	-7.673	2.489
23360	-0.801	0.085	7.058	7.401	3.744	6.805	0.849	-3.651	4.614	5.031	5.795	2.498	8.189	8.03	-2.559	-2.394	8.73	7.769	4.905	7.167	-6.822	-5.291	0.697	1.941	-0.349	0.588	-3.812	-5.273	0.135	0.993	-1.217	-4.316	-3.238	-3.602	0.518	-2.239	-0.674	-3.557	0.777	1.526	2.665	3.273	-6.457	-4.97	0.441	1.123	-2.872	-7.759	2.042
23400	-0.629	0.345	6.912	7.527	3.72	6.958	0.76	-3.551	4.334	4.804	5.786	2.522	8.066	8.022	-2.912	-2.991	8.554	7.581	5.299	7.976	-6.63	-4.825	0.43	1.545	-0.422	0.729	-3.904	-5.236	0.107	0.974	-1.492	-4.524	-3.135	-3.498	0.563	-2.081	-0.637	-3.847	1.009	1.893	2.428	2.931	-6.433	-4.948	0.379	1.11	-3.201	-7.824	1.712
23440	-0.35	0.702	6.756	7.625	3.804	7.115	0.636	-3.449	4.017	4.489	5.77	2.548	7.99	7.925	-3.264	-3.62	8.34	7.326	5.592	8.555	-6.377	-4.31	0.258	1.274	-0.517	0.795	-3.915	-5.161	0.105	0.916	-1.833	-4.824	-3.113	-3.378	0.623	-1.856	-0.54	-4.036	1.101	2.16	2.109	2.472	-6.404	-4.914	0.324	1.068	-3.398	-7.85	1.589
23480	0.044	1.135	6.607	7.7	3.995	7.258	0.511	-3.352	3.681	4.078	5.757	2.589	7.995	7.812	-3.54	-4.207	8.079	6.995	5.758	8.848	-6.072	-3.778	0.191	1.125	-0.564	0.768	-3.839	-5.053	0.115	0.817	-2.223	-5.236	-3.127	-3.238	0.712	-1.57	-0.389	-4.147	1.092	2.339	1.706	1.878	-6.385	-4.866	0.27	0.983	-3.424	-7.782	1.636
23520	0.503	1.595	6.497	7.747	4.235	7.371	0.429	-3.258	3.356	3.587	5.767	2.669	8.055	7.726	-3.704	-4.686	7.78	6.602	5.815	8.938	-5.722	-3.248	0.217	1.069	-0.508	0.672	-3.693	-4.885	0.115	0.679	-2.644	-5.755	-3.133	-3.078	0.844	-1.232	-0.217	-4.2	1.031	2.449	1.248	1.168	-6.37	-4.808	0.208	0.842	-3.297	-7.557	1.729
23560	0.918	2.014	6.459	7.763	4.451	7.441	0.427	-3.15	3.077	3.064	5.823	2.816	8.124	7.674	-3.769	-5.038	7.475	6.21	5.809	8.945	-5.346	-2.742	0.31	1.076	-0.358	0.556	-3.505	-4.622	0.07	0.5	-3.08	-6.353	-3.098	-2.9	1.026	-0.843	-0.064	-4.208	0.96	2.5	0.788	0.404	-6.324	-4.737	0.126	0.643	-3.046	-7.139	1.755
23600	1.184	2.333	6.5	7.748	4.605	7.455	0.516	-3.012	2.869	2.573	5.949	3.057	8.173	7.633	-3.773	-5.28	7.215	5.918	5.786	8.92	-4.998	-2.296	0.424	1.127	-0.167	0.452	-3.284	-4.24	-0.063	0.267	-3.517	-6.976	-3.009	-2.714	1.252	-0.405	0.039	-4.18	0.911	2.492	0.388	-0.334	-6.207	-4.647	0.008	0.384	-2.694	-6.534	1.658
23640	1.275	2.52	6.587	7.701	4.714	7.418	0.675	-2.832	2.742	2.172	6.157	3.411	8.2	7.576	-3.751	-5.452	7.049	5.796	5.773	8.848	-4.757	-1.957	0.504	1.224	0.01	0.371	-3.021	-3.742	-0.31	-0.041	-3.923	-7.568	-2.892	-2.532	1.508	0.084	0.079	-4.115	0.89	2.419	0.083	-0.968	-6	-4.531	-0.165	0.07	-2.27	-5.767	1.468
23680	1.246	2.578	6.675	7.624	4.821	7.355	0.875	-2.607	2.708	1.885	6.44	3.876	8.206	7.492	-3.729	-5.587	7	5.842	5.781	8.716	-4.692	-1.75	0.52	1.37	0.139	0.313	-2.713	-3.156	-0.665	-0.427	-4.242	-8.08	-2.801	-2.372	1.773	0.641	0.066	-3.994	0.871	2.275	-0.114	-1.445	-5.718	-4.388	-0.402	-0.285	-1.803	-4.858	1.251
23720	1.166	2.541	6.727	7.514	4.953	7.296	1.085	-2.346	2.753	1.71	6.774	4.425	8.177	7.386	-3.721	-5.705	7.038	5.994	5.804	8.543	-4.801	-1.66	0.478	1.567	0.227	0.278	-2.383	-2.54	-1.089	-0.883	-4.414	-8.477	-2.791	-2.259	2.023	1.288	0.034	-3.789	0.821	2.057	-0.21	-1.759	-5.408	-4.226	-0.692	-0.655	-1.299	-3.8	1.052
23760	1.086	2.463	6.723	7.36	5.102	7.261	1.288	-2.063	2.82	1.633	7.119	5.016	8.086	7.257	-3.741	-5.8	7.106	6.183	5.817	8.331	-5.008	-1.644	0.414	1.813	0.314	0.267	-2.071	-1.962	-1.536	-1.382	-4.401	-8.734	-2.899	-2.219	2.239	2.034	0.039	-3.485	0.711	1.758	-0.241	-1.936	-5.142	-4.066	-1	-1	-0.764	-2.591	0.889
23800	1.039	2.396	6.651	7.137	5.245	7.252	1.477	-1.772	2.837	1.644	7.437	5.608	7.91	7.087	-3.8	-5.842	7.155	6.364	5.793	8.042	-5.212	-1.653	0.376	2.101	0.431	0.273	-1.802	-1.485	-1.964	-1.884	-4.228	-8.851	-3.143	-2.275	2.421	2.853	0.136	-3.079	0.528	1.372	-0.251	-2.01	-4.976	-3.932	-1.275	-1.276	-0.225	-1.304	0.794
23840	1.041	2.363	6.497	6.819	5.357	7.268	1.645	-1.489	2.78	1.725	7.7	6.159	7.644	6.844	-3.892	-5.803	7.164	6.519	5.712	7.62	-5.341	-1.651	0.398	2.417	0.567	0.287	-1.584	-1.147	-2.303	-2.336	-3.979	-8.852	-3.511	-2.435	2.577	3.679	0.346	-2.57	0.26	0.901	-0.278	-2.004	-4.916	-3.84	-1.467	-1.456	0.257	-0.108	0.807
23880	1.081	2.353	6.249	6.389	5.417	7.3	1.778	-1.238	2.673	1.846	7.887	6.636	7.299	6.501	-3.987	-5.678	7.126	6.639	5.564	7.015	-5.368	-1.615	0.487	2.751	0.676	0.298	-1.416	-0.948	-2.479	-2.686	-3.767	-8.767	-3.967	-2.69	2.711	4.434	0.652	-1.968	-0.097	0.363	-0.34	-1.944	-4.927	-3.788	-1.554	-1.542	0.605	0.805	0.939
23920	1.126	2.339	5.909	5.837	5.417	7.329	1.86	-1.049	2.56	1.981	7.994	7.02	6.903	6.059	-4.033	-5.469	7.053	6.729	5.336	6.221	-5.308	-1.543	0.632	3.104	0.721	0.285	-1.306	-0.84	-2.468	-2.898	-3.68	-8.623	-4.444	-3.012	2.822	5.064	1.023	-1.307	-0.522	-0.2	-0.421	-1.857	-4.974	-3.761	-1.549	-1.565	0.76	1.338	1.159
23960	1.158	2.296	5.511	5.176	5.361	7.329	1.893	-0.942	2.482	2.129	8.047	7.313	6.5	5.555	-3.987	-5.17	6.975	6.801	5.015	5.299	-5.196	-1.444	0.822	3.482	0.692	0.221	-1.254	-0.767	-2.323	-2.971	-3.739	-8.449	-4.854	-3.349	2.913	5.535	1.416	-0.64	-0.978	-0.723	-0.483	-1.75	-5.024	-3.742	-1.487	-1.56	0.727	1.525	1.427
24000	1.171	2.205	5.133	4.44	5.255	7.27	1.895	-0.909	2.463	2.303	8.088	7.536	6.151	5.05	-3.842	-4.763	6.933	6.864	4.591	4.334	-5.062	-1.334	1.054	3.887	0.603	0.079	-1.236	-0.705	-2.129	-2.931	-3.897	-8.274	-5.123	-3.645	2.998	5.831	1.757	-0.035	-1.425	-1.135	-0.495	-1.605	-5.053	-3.718	-1.401	-1.548	0.594	1.485	1.725
24040	1.132	2.051	4.858	3.695	5.102	7.136	1.871	-0.916	2.509	2.511	8.148	7.712	5.914	4.606	-3.608	-4.234	6.951	6.935	4.096	3.4	-4.926	-1.235	1.319	4.305	0.472	-0.137	-1.215	-0.662	-1.945	-2.815	-4.069	-8.115	-5.219	-3.846	3.091	5.974	1.967	0.457	-1.817	-1.392	-0.443	-1.399	-5.05	-3.683	-1.312	-1.544	0.477	1.35	2.022
24080	0.982	1.816	4.744	3.023	4.89	6.937	1.815	-0.934	2.619	2.75	8.224	7.854	5.82	4.271	-3.306	-3.586	7.025	7.039	3.604	2.584	-4.807	-1.178	1.579	4.706	0.321	-0.387	-1.169	-0.658	-1.784	-2.655	-4.179	-7.968	-5.161	-3.928	3.194	6.001	2	0.807	-2.097	-1.499	-0.331	-1.109	-5.028	-3.639	-1.242	-1.547	0.443	1.202	2.273
24120	0.682	1.487	4.794	2.503	4.605	6.701	1.731	-0.954	2.795	3.02	8.291	7.956	5.854	4.06	-2.968	-2.856	7.138	7.205	3.198	1.977	-4.726	-1.197	1.79	5.061	0.189	-0.609	-1.107	-0.708	-1.635	-2.473	-4.19	-7.817	-5.005	-3.907	3.294	5.942	1.87	1.023	-2.248	-1.497	-0.164	-0.728	-5.012	-3.592	-1.203	-1.554	0.499	1.065	2.445
24160	0.267	1.086	4.951	2.172	4.279	6.461	1.645	-0.983	3.041	3.351	8.332	8	5.971	3.956	-2.642	-2.113	7.286	7.434	2.94	1.607	-4.718	-1.317	1.919	5.349	0.132	-0.747	-1.057	-0.814	-1.485	-2.279	-4.109	-7.641	-4.817	-3.842	3.365	5.81	1.638	1.135	-2.31	-1.444	0.057	-0.266	-5.026	-3.55	-1.192	-1.552	0.616	0.914	2.558
24200	-0.15	0.667	5.138	2.015	3.992	6.246	1.593	-1.031	3.353	3.776	8.343	7.971	6.115	3.921	-2.371	-1.435	7.47	7.695	2.838	1.44	-4.821	-1.541	1.955	5.561	0.173	-0.768	-1.048	-0.969	-1.319	-2.073	-3.954	-7.426	-4.656	-3.804	3.383	5.614	1.363	1.178	-2.345	-1.378	0.339	0.262	-5.076	-3.528	-1.195	-1.522	0.756	0.723	2.65
24240	-0.456	0.292	5.297	1.974	3.827	6.084	1.595	-1.096	3.697	4.294	8.326	7.86	6.241	3.92	-2.175	-0.893	7.683	7.958	2.855	1.42	-5.052	-1.858	1.906	5.702	0.271	-0.666	-1.099	-1.175	-1.131	-1.845	-3.734	-7.153	-4.558	-3.842	3.342	5.367	1.076	1.184	-2.382	-1.314	0.691	0.84	-5.157	-3.538	-1.19	-1.442	0.884	0.489	2.735
24280	-0.608	0.014	5.401	1.993	3.823	6	1.658	-1.16	4.022	4.842	8.272	7.662	6.318	3.935	-2.05	-0.521	7.916	8.219	2.927	1.511	-5.395	-2.249	1.805	5.801	0.352	-0.471	-1.218	-1.457	-0.933	-1.575	-3.442	-6.809	-4.533	-3.964	3.258	5.08	0.801	1.17	-2.415	-1.239	1.118	1.447	-5.26	-3.582	-1.158	-1.304	0.964	0.212	2.805
24320	-0.633	-0.144	5.451	2.042	3.949	6.012	1.767	-1.209	4.287	5.329	8.168	7.363	6.337	3.977	-1.996	-0.303	8.161	8.473	3.003	1.698	-5.804	-2.69	1.701	5.887	0.347	-0.237	-1.414	-1.844	-0.744	-1.243	-3.072	-6.392	-4.575	-4.145	3.143	4.745	0.578	1.141	-2.431	-1.142	1.599	2.055	-5.39	-3.662	-1.089	-1.109	0.942	-0.122	2.877
24360	-0.571	-0.203	5.458	2.117	4.116	6.119	1.872	-1.242	4.464	5.697	8.005	6.948	6.3	4.07	-2.014	-0.203	8.395	8.691	3.058	1.974	-6.206	-3.153	1.636	5.966	0.232	-0.019	-1.695	-2.342	-0.56	-0.853	-2.634	-5.911	-4.661	-4.342	2.998	4.325	0.439	1.089	-2.422	-1.022	2.068	2.63	-5.566	-3.782	-0.977	-0.864	0.764	-0.542	3
24400	-0.47	-0.206	5.434	2.22	4.244	6.3	1.904	-1.275	4.558	5.945	7.768	6.418	6.223	4.233	-2.083	-0.182	8.585	8.821	3.101	2.33	-6.531	-3.595	1.634	6.016	0.047	0.147	-2.055	-2.921	-0.357	-0.429	-2.169	-5.393	-4.752	-4.508	2.818	3.778	0.385	1.014	-2.381	-0.875	2.443	3.123	-5.803	-3.944	-0.815	-0.578	0.417	-1.1	3.222
24440	-0.389	-0.19	5.382	2.343	4.305	6.523	1.817	-1.326	4.597	6.103	7.448	5.793	6.142	4.465	-2.155	-0.21	8.717	8.825	3.171	2.757	-6.731	-3.97	1.696	6.009	-0.135	0.247	-2.446	-3.529	-0.111	-0.006	-1.735	-4.883	-4.804	-4.597	2.608	3.08	0.38	0.92	-2.297	-0.696	2.681	3.493	-6.081	-4.134	-0.594	-0.263	-0.068	-1.852	3.525
24480	-0.381	-0.177	5.313	2.478	4.32	6.754	1.622	-1.415	4.625	6.194	7.058	5.103	6.106	4.762	-2.186	-0.272	8.805	8.71	3.309	3.258	-6.798	-4.245	1.8	5.926	-0.275	0.289	-2.795	-4.097	0.174	0.374	-1.381	-4.43	-4.801	-4.586	2.376	2.243	0.374	0.809	-2.157	-0.471	2.809	3.722	-6.351	-4.328	-0.308	0.051	-0.634	-2.8	3.81
24520	-0.459	-0.175	5.259	2.625	4.306	6.968	1.37	-1.555	4.675	6.23	6.642	4.389	6.153	5.12	-2.155	-0.359	8.878	8.526	3.524	3.871	-6.767	-4.416	1.902	5.762	-0.382	0.293	-3.048	-4.566	0.457	0.68	-1.137	-4.071	-4.736	-4.484	2.117	1.305	0.33	0.667	-1.942	-0.191	2.884	3.83	-6.559	-4.5	0.028	0.335	-1.209	-3.861	3.977
24560	-0.591	-0.183	5.262	2.791	4.26	7.147	1.104	-1.759	4.756	6.211	6.264	3.704	6.288	5.53	-2.07	-0.453	8.953	8.338	3.795	4.638	-6.692	-4.518	1.948	5.522	-0.468	0.278	-3.206	-4.913	0.665	0.905	-1.009	-3.82	-4.582	-4.326	1.811	0.31	0.233	0.472	-1.632	0.145	2.943	3.863	-6.672	-4.63	0.376	0.569	-1.695	-4.889	3.995
24600	-0.727	-0.199	5.338	2.988	4.172	7.279	0.838	-2.023	4.858	6.129	5.985	3.104	6.495	5.975	-1.962	-0.536	9.027	8.195	4.101	5.574	-6.622	-4.598	1.902	5.202	-0.528	0.259	-3.305	-5.148	0.741	1.07	-0.985	-3.671	-4.322	-4.146	1.451	-0.689	0.094	0.197	-1.209	0.522	2.988	3.858	-6.688	-4.707	0.678	0.754	-2.019	-5.73	3.899
24640	-0.815	-0.21	5.473	3.236	4.056	7.356	0.578	-2.335	4.966	5.986	5.832	2.623	6.762	6.442	-1.88	-0.612	9.105	8.112	4.444	6.629	-6.582	-4.689	1.758	4.792	-0.541	0.245	-3.39	-5.297	0.68	1.21	-1.031	-3.603	-3.993	-3.972	1.076	-1.613	-0.066	-0.167	-0.69	0.921	3.014	3.835	-6.639	-4.733	0.882	0.899	-2.191	-6.295	3.737
24680	-0.822	-0.193	5.651	3.563	3.936	7.38	0.36	-2.664	5.051	5.804	5.8	2.263	7.079	6.928	-1.865	-0.713	9.193	8.085	4.835	7.673	-6.574	-4.796	1.537	4.29	-0.501	0.249	-3.49	-5.381	0.536	1.329	-1.099	-3.585	-3.674	-3.818	0.762	-2.361	-0.228	-0.604	-0.147	1.313	3.027	3.791	-6.57	-4.725	0.968	1.016	-2.293	-6.601	3.518
24720	-0.739	-0.117	5.87	3.984	3.815	7.365	0.249	-2.967	5.067	5.602	5.851	2.006	7.418	7.418	-1.932	-0.878	9.281	8.097	5.252	8.541	-6.595	-4.91	1.276	3.714	-0.438	0.29	-3.606	-5.415	0.378	1.412	-1.148	-3.583	-3.427	-3.686	0.561	-2.862	-0.369	-1.081	0.326	1.662	3.037	3.72	-6.512	-4.709	0.962	1.11	-2.405	-6.751	3.208
24760	-0.578	0.047	6.13	4.499	3.692	7.338	0.28	-3.203	4.971	5.376	5.931	1.829	7.728	7.879	-2.078	-1.144	9.343	8.114	5.632	9.133	-6.65	-5.02	1.003	3.098	-0.4	0.383	-3.711	-5.413	0.261	1.446	-1.163	-3.578	-3.268	-3.564	0.47	-3.112	-0.456	-1.555	0.663	1.933	3.045	3.62	-6.481	-4.71	0.904	1.192	-2.553	-6.853	2.777
24800	-0.35	0.308	6.416	5.097	3.597	7.333	0.412	-3.351	4.75	5.101	5.989	1.713	7.949	8.27	-2.292	-1.537	9.351	8.115	5.906	9.474	-6.734	-5.112	0.74	2.497	-0.421	0.525	-3.773	-5.373	0.202	1.432	-1.162	-3.567	-3.19	-3.439	0.446	-3.155	-0.464	-1.986	0.848	2.114	3.044	3.498	-6.474	-4.733	0.831	1.264	-2.716	-6.942	2.271
24840	-0.052	0.666	6.687	5.75	3.585	7.373	0.56	-3.416	4.433	4.761	5.992	1.642	8.04	8.552	-2.568	-2.05	9.292	8.092	6.044	9.669	-6.83	-5.165	0.516	1.966	-0.493	0.679	-3.773	-5.287	0.192	1.373	-1.176	-3.57	-3.174	-3.303	0.448	-3.044	-0.401	-2.348	0.896	2.223	3.01	3.349	-6.481	-4.765	0.756	1.321	-2.865	-6.975	1.82
24880	0.306	1.097	6.9	6.419	3.697	7.465	0.66	-3.416	4.069	4.363	5.937	1.604	8.022	8.705	-2.894	-2.643	9.166	8.038	6.075	9.79	-6.918	-5.155	0.359	1.544	-0.577	0.778	-3.707	-5.145	0.209	1.271	-1.239	-3.622	-3.191	-3.152	0.455	-2.818	-0.302	-2.636	0.853	2.29	2.913	3.152	-6.493	-4.788	0.68	1.357	-2.985	-6.896	1.55
24920	0.687	1.546	7.028	7.041	3.919	7.596	0.691	-3.371	3.697	3.922	5.84	1.584	7.97	8.738	-3.225	-3.248	8.974	7.925	6.059	9.842	-6.975	-5.069	0.288	1.238	-0.617	0.765	-3.582	-4.934	0.231	1.135	-1.373	-3.771	-3.212	-2.979	0.476	-2.508	-0.193	-2.859	0.777	2.328	2.734	2.873	-6.503	-4.79	0.602	1.366	-3.053	-6.7	1.477
24960	1.021	1.941	7.076	7.549	4.185	7.746	0.655	-3.302	3.345	3.452	5.726	1.574	7.947	8.687	-3.483	-3.791	8.717	7.713	6.041	9.813	-6.981	-4.911	0.3	1.031	-0.574	0.639	-3.418	-4.636	0.235	0.965	-1.585	-4.054	-3.213	-2.787	0.534	-2.133	-0.092	-3.031	0.715	2.331	2.47	2.479	-6.502	-4.766	0.524	1.338	-3.025	-6.426	1.527
25000	1.236	2.235	7.067	7.91	4.42	7.887	0.573	-3.223	3.04	2.976	5.621	1.583	7.967	8.595	-3.606	-4.214	8.396	7.366	6.038	9.715	-6.919	-4.682	0.377	0.897	-0.455	0.454	-3.229	-4.231	0.181	0.749	-1.873	-4.473	-3.17	-2.586	0.65	-1.701	-0.015	-3.169	0.688	2.285	2.123	1.952	-6.47	-4.719	0.45	1.254	-2.866	-6.1	1.594
25040	1.31	2.422	7.014	8.144	4.597	7.99	0.473	-3.132	2.803	2.526	5.573	1.63	8.007	8.492	-3.595	-4.513	8.026	6.879	6.043	9.577	-6.77	-4.37	0.481	0.819	-0.303	0.27	-3.004	-3.712	0.029	0.462	-2.234	-5	-3.073	-2.399	0.826	-1.219	0.014	-3.281	0.691	2.185	1.693	1.299	-6.383	-4.656	0.376	1.096	-2.587	-5.697	1.595
25080	1.28	2.528	6.93	8.287	4.738	8.035	0.389	-3.025	2.653	2.144	5.625	1.747	8.042	8.386	-3.504	-4.728	7.639	6.306	6.035	9.416	-6.534	-3.971	0.557	0.786	-0.158	0.119	-2.719	-3.098	-0.241	0.083	-2.642	-5.589	-2.946	-2.251	1.051	-0.694	-0.01	-3.364	0.705	2.031	1.195	0.559	-6.217	-4.58	0.294	0.861	-2.223	-5.151	1.502
25120	1.217	2.581	6.836	8.367	4.887	8.018	0.35	-2.903	2.613	1.862	5.792	1.961	8.066	8.267	-3.409	-4.907	7.296	5.762	5.986	9.225	-6.232	-3.495	0.556	0.794	-0.038	0.009	-2.363	-2.451	-0.619	-0.39	-3.049	-6.19	-2.849	-2.169	1.31	-0.116	-0.069	-3.403	0.703	1.825	0.682	-0.197	-5.965	-4.488	0.185	0.555	-1.79	-4.402	1.346
25160	1.183	2.596	6.76	8.395	5.058	7.949	0.36	-2.771	2.671	1.682	6.061	2.288	8.082	8.125	-3.362	-5.082	7.067	5.361	5.87	8.983	-5.903	-2.969	0.483	0.853	0.059	-0.059	-1.974	-1.852	-1.068	-0.927	-3.418	-6.76	-2.854	-2.175	1.589	0.549	-0.142	-3.376	0.65	1.551	0.228	-0.891	-5.654	-4.376	0.026	0.192	-1.293	-3.448	1.171
25200	1.206	2.586	6.717	8.381	5.226	7.849	0.407	-2.633	2.774	1.593	6.406	2.728	8.087	7.958	-3.381	-5.268	6.982	5.15	5.681	8.662	-5.591	-2.434	0.389	0.98	0.153	-0.081	-1.619	-1.366	-1.549	-1.467	-3.734	-7.267	-3.025	-2.286	1.87	1.328	-0.21	-3.265	0.511	1.192	-0.114	-1.46	-5.346	-4.249	-0.2	-0.201	-0.752	-2.384	1.012
25240	1.272	2.545	6.702	8.339	5.336	7.744	0.486	-2.489	2.854	1.586	6.798	3.269	8.062	7.761	-3.458	-5.464	7.009	5.094	5.422	8.224	-5.338	-1.944	0.335	1.184	0.271	-0.053	-1.344	-1.016	-2.03	-1.951	-3.983	-7.683	-3.394	-2.508	2.135	2.214	-0.237	-3.065	0.26	0.743	-0.336	-1.868	-5.111	-4.12	-0.483	-0.589	-0.224	-1.375	0.892
25280	1.34	2.461	6.703	8.282	5.353	7.651	0.606	-2.334	2.861	1.649	7.194	3.879	7.973	7.528	-3.563	-5.659	7.075	5.118	5.105	7.621	-5.186	-1.549	0.354	1.453	0.423	0.017	-1.156	-0.784	-2.455	-2.343	-4.129	-7.993	-3.914	-2.821	2.381	3.162	-0.17	-2.78	-0.102	0.224	-0.461	-2.115	-4.988	-4.009	-0.787	-0.922	0.21	-0.591	0.827
25320	1.364	2.334	6.713	8.206	5.299	7.576	0.785	-2.16	2.789	1.749	7.54	4.509	7.794	7.248	-3.659	-5.827	7.118	5.16	4.731	6.844	-5.154	-1.276	0.451	1.762	0.585	0.101	-1.047	-0.642	-2.733	-2.635	-4.143	-8.196	-4.464	-3.165	2.623	4.104	0.025	-2.407	-0.546	-0.324	-0.518	-2.23	-4.97	-3.931	-1.062	-1.154	0.477	-0.124	0.83
25360	1.305	2.178	6.721	8.103	5.223	7.517	1.024	-1.967	2.674	1.849	7.793	5.107	7.515	6.912	-3.723	-5.931	7.103	5.198	4.31	5.962	-5.217	-1.116	0.614	2.095	0.702	0.152	-0.995	-0.567	-2.799	-2.826	-4.041	-8.3	-4.913	-3.459	2.865	4.964	0.335	-1.938	-1.017	-0.851	-0.534	-2.254	-5.011	-3.887	-1.269	-1.277	0.547	0.068	0.921
25400	1.157	1.994	6.715	7.968	5.155	7.465	1.302	-1.76	2.565	1.931	7.942	5.627	7.144	6.503	-3.754	-5.934	7.022	5.242	3.872	5.101	-5.321	-1.031	0.831	2.451	0.732	0.127	-0.966	-0.536	-2.684	-2.915	-3.887	-8.311	-5.18	-3.649	3.082	5.67	0.714	-1.368	-1.456	-1.311	-0.535	-2.215	-5.068	-3.865	-1.394	-1.315	0.458	0.1	1.117
25440	0.94	1.761	6.674	7.797	5.106	7.398	1.576	-1.544	2.51	2.008	8.015	6.04	6.716	6.008	-3.752	-5.796	6.888	5.305	3.475	4.386	-5.408	-0.977	1.091	2.838	0.671	0.017	-0.928	-0.527	-2.49	-2.901	-3.758	-8.226	-5.254	-3.732	3.236	6.174	1.113	-0.725	-1.81	-1.674	-0.537	-2.129	-5.116	-3.85	-1.446	-1.31	0.305	0.084	1.41
25480	0.683	1.461	6.577	7.579	5.068	7.288	1.795	-1.333	2.53	2.101	8.056	6.346	6.298	5.444	-3.709	-5.488	6.737	5.394	3.177	3.886	-5.438	-0.929	1.382	3.267	0.543	-0.159	-0.873	-0.525	-2.299	-2.794	-3.707	-8.05	-5.183	-3.742	3.316	6.46	1.472	-0.07	-2.051	-1.931	-0.543	-2.003	-5.142	-3.834	-1.449	-1.3	0.2	0.085	1.756
25520	0.402	1.105	6.42	7.298	5.005	7.11	1.915	-1.143	2.624	2.221	8.105	6.569	5.961	4.873	-3.607	-5.001	6.613	5.517	3.008	3.601	-5.391	-0.876	1.674	3.724	0.381	-0.372	-0.818	-0.531	-2.134	-2.615	-3.737	-7.81	-5.044	-3.737	3.342	6.544	1.726	0.525	-2.188	-2.099	-0.541	-1.834	-5.137	-3.814	-1.424	-1.307	0.204	0.112	2.077
25560	0.114	0.725	6.213	6.945	4.858	6.862	1.919	-0.997	2.784	2.373	8.174	6.742	5.758	4.374	-3.436	-4.364	6.556	5.682	2.962	3.481	-5.285	-0.819	1.93	4.175	0.223	-0.59	-0.783	-0.562	-1.983	-2.392	-3.814	-7.555	-4.895	-3.77	3.343	6.466	1.818	1.006	-2.261	-2.216	-0.507	-1.617	-5.116	-3.797	-1.387	-1.342	0.32	0.133	2.301
25600	-0.138	0.368	5.957	6.518	4.604	6.57	1.83	-0.915	3.009	2.566	8.25	6.883	5.703	4.006	-3.2	-3.642	6.587	5.9	3.012	3.469	-5.159	-0.769	2.118	4.568	0.108	-0.77	-0.785	-0.644	-1.819	-2.137	-3.882	-7.335	-4.775	-3.874	3.336	6.272	1.75	1.353	-2.318	-2.314	-0.408	-1.346	-5.112	-3.791	-1.356	-1.402	0.525	0.096	2.421
25640	-0.299	0.079	5.641	6.021	4.292	6.281	1.706	-0.895	3.297	2.826	8.31	6.997	5.778	3.782	-2.917	-2.922	6.704	6.169	3.12	3.537	-5.045	-0.737	2.221	4.862	0.08	-0.863	-0.846	-0.801	-1.616	-1.85	-3.893	-7.163	-4.719	-4.048	3.312	5.994	1.577	1.578	-2.389	-2.394	-0.228	-1.01	-5.142	-3.803	-1.346	-1.466	0.761	-0.034	2.497
25680	-0.355	-0.111	5.272	5.463	4.02	6.043	1.598	-0.912	3.63	3.187	8.348	7.073	5.926	3.678	-2.623	-2.292	6.894	6.471	3.244	3.677	-4.958	-0.732	2.235	5.048	0.162	-0.846	-0.984	-1.058	-1.363	-1.526	-3.813	-7.021	-4.747	-4.26	3.255	5.649	1.369	1.705	-2.475	-2.436	0.033	-0.606	-5.202	-3.835	-1.354	-1.512	0.946	-0.265	2.59
25720	-0.338	-0.207	4.91	4.867	3.869	5.888	1.533	-0.929	3.97	3.653	8.364	7.099	6.069	3.653	-2.371	-1.815	7.144	6.773	3.352	3.878	-4.903	-0.769	2.172	5.16	0.32	-0.742	-1.203	-1.435	-1.069	-1.165	-3.638	-6.879	-4.835	-4.465	3.154	5.24	1.162	1.761	-2.549	-2.417	0.364	-0.133	-5.29	-3.889	-1.35	-1.524	1.01	-0.587	2.705
25760	-0.294	-0.245	4.641	4.277	3.847	5.824	1.51	-0.923	4.261	4.165	8.353	7.062	6.141	3.671	-2.193	-1.514	7.442	7.056	3.441	4.115	-4.88	-0.868	2.058	5.242	0.446	-0.609	-1.499	-1.934	-0.756	-0.769	-3.392	-6.701	-4.93	-4.626	3.017	4.775	0.96	1.768	-2.579	-2.324	0.758	0.413	-5.409	-3.973	-1.298	-1.488	0.917	-0.999	2.813
25800	-0.266	-0.273	4.533	3.757	3.897	5.843	1.53	-0.895	4.461	4.622	8.298	6.95	6.126	3.717	-2.096	-1.37	7.769	7.333	3.537	4.359	-4.901	-1.039	1.922	5.319	0.431	-0.498	-1.862	-2.533	-0.436	-0.336	-3.114	-6.453	-4.992	-4.715	2.862	4.271	0.781	1.742	-2.54	-2.159	1.203	1.027	-5.572	-4.088	-1.186	-1.394	0.662	-1.524	2.919
25840	-0.293	-0.32	4.599	3.358	3.952	5.929	1.604	-0.861	4.562	4.954	8.179	6.757	6.057	3.79	-2.073	-1.333	8.103	7.64	3.669	4.601	-4.997	-1.282	1.805	5.387	0.239	-0.429	-2.264	-3.194	-0.11	0.119	-2.824	-6.113	-5.01	-4.716	2.702	3.735	0.661	1.685	-2.427	-1.937	1.669	1.681	-5.792	-4.233	-1.027	-1.229	0.258	-2.196	3.07
25880	-0.394	-0.387	4.801	3.103	3.99	6.064	1.741	-0.834	4.591	5.163	7.983	6.49	5.985	3.887	-2.105	-1.347	8.422	7.992	3.855	4.876	-5.208	-1.603	1.75	5.434	-0.074	-0.396	-2.65	-3.861	0.226	0.556	-2.534	-5.682	-4.965	-4.625	2.537	3.157	0.622	1.598	-2.247	-1.669	2.107	2.323	-6.063	-4.397	-0.829	-0.99	-0.27	-3.018	3.3
25920	-0.56	-0.452	5.07	2.976	4.022	6.23	1.919	-0.822	4.594	5.301	7.706	6.157	5.938	4.001	-2.152	-1.369	8.694	8.35	4.099	5.234	-5.542	-2.005	1.779	5.449	-0.41	-0.388	-2.955	-4.466	0.559	0.925	-2.265	-5.193	-4.831	-4.456	2.362	2.523	0.654	1.485	-2.003	-1.352	2.454	2.896	-6.355	-4.56	-0.59	-0.685	-0.877	-3.956	3.577
25960	-0.748	-0.498	5.334	2.934	4.046	6.411	2.087	-0.833	4.614	5.405	7.35	5.758	5.925	4.132	-2.174	-1.368	8.89	8.638	4.388	5.702	-5.956	-2.461	1.876	5.414	-0.69	-0.401	-3.149	-4.959	0.85	1.195	-2.041	-4.719	-4.595	-4.228	2.169	1.82	0.715	1.346	-1.686	-0.982	2.678	3.348	-6.611	-4.696	-0.304	-0.345	-1.467	-4.933	3.816
26000	-0.89	-0.514	5.543	2.933	4.036	6.596	2.196	-0.883	4.679	5.478	6.931	5.29	5.946	4.299	-2.145	-1.324	8.996	8.791	4.699	6.246	-6.363	-2.903	1.993	5.299	-0.873	-0.442	-3.259	-5.319	1.022	1.355	-1.88	-4.336	-4.288	-3.965	1.965	1.045	0.755	1.167	-1.289	-0.556	2.801	3.647	-6.772	-4.791	0.013	-0.015	-1.905	-5.83	3.95
26040	-0.93	-0.483	5.673	2.944	3.975	6.768	2.21	-0.986	4.789	5.507	6.484	4.764	6.009	4.533	-2.064	-1.234	9.032	8.8	5.008	6.775	-6.661	-3.255	2.063	5.081	-0.956	-0.516	-3.349	-5.556	1.012	1.418	-1.775	-4.098	-3.968	-3.692	1.762	0.199	0.738	0.92	-0.813	-0.076	2.878	3.796	-6.807	-4.843	0.318	0.261	-2.105	-6.511	3.956
26080	-0.859	-0.377	5.711	2.96	3.87	6.915	2.112	-1.153	4.919	5.489	6.066	4.217	6.116	4.857	-1.954	-1.118	9.037	8.71	5.274	7.193	-6.793	-3.468	2.029	4.747	-0.955	-0.614	-3.469	-5.692	0.831	1.408	-1.704	-4.012	-3.687	-3.437	1.568	-0.701	0.65	0.578	-0.292	0.437	2.939	3.835	-6.728	-4.864	0.558	0.471	-2.114	-6.909	3.846
26120	-0.701	-0.173	5.667	2.988	3.748	7.025	1.9	-1.382	5.028	5.437	5.741	3.702	6.274	5.274	-1.851	-1.016	9.056	8.588	5.458	7.466	-6.77	-3.543	1.876	4.296	-0.891	-0.703	-3.615	-5.76	0.557	1.355	-1.637	-4.055	-3.473	-3.228	1.387	-1.587	0.492	0.135	0.208	0.933	2.985	3.805	-6.589	-4.866	0.701	0.627	-2.066	-7.058	3.639
26160	-0.474	0.123	5.574	3.035	3.636	7.1	1.582	-1.672	5.069	5.362	5.546	3.269	6.491	5.764	-1.784	-0.962	9.121	8.478	5.548	7.624	-6.658	-3.517	1.63	3.738	-0.788	-0.743	-3.749	-5.787	0.279	1.28	-1.558	-4.185	-3.328	-3.073	1.234	-2.341	0.264	-0.403	0.616	1.358	3.011	3.734	-6.458	-4.86	0.746	0.749	-2.077	-7.051	3.343
26200	-0.178	0.488	5.472	3.101	3.553	7.157	1.178	-2.017	5.008	5.256	5.481	2.942	6.774	6.307	-1.77	-0.988	9.245	8.389	5.583	7.707	-6.535	-3.447	1.323	3.107	-0.688	-0.705	-3.835	-5.797	0.052	1.199	-1.469	-4.351	-3.25	-2.957	1.122	-2.854	-0.018	-1.006	0.881	1.678	3.022	3.639	-6.379	-4.849	0.709	0.849	-2.182	-6.97	2.962
26240	0.193	0.897	5.385	3.179	3.496	7.219	0.726	-2.401	4.838	5.102	5.498	2.726	7.113	6.877	-1.828	-1.123	9.409	8.316	5.627	7.741	-6.454	-3.388	0.988	2.452	-0.627	-0.581	-3.854	-5.792	-0.091	1.12	-1.387	-4.511	-3.228	-2.857	1.045	-3.087	-0.305	-1.624	0.988	1.891	3.028	3.527	-6.353	-4.833	0.618	0.927	-2.359	-6.859	2.53
26280	0.619	1.322	5.322	3.271	3.463	7.306	0.293	-2.791	4.572	4.881	5.539	2.607	7.47	7.444	-1.983	-1.39	9.578	8.26	5.721	7.749	-6.422	-3.378	0.659	1.829	-0.618	-0.403	-3.798	-5.751	-0.151	1.038	-1.324	-4.645	-3.236	-2.757	0.99	-3.084	-0.534	-2.193	0.959	2.019	3.031	3.404	-6.351	-4.81	0.499	0.984	-2.568	-6.729	2.128
26320	1.02	1.714	5.309	3.402	3.49	7.425	-0.041	-3.134	4.241	4.569	5.558	2.552	7.79	7.955	-2.245	-1.794	9.709	8.217	5.852	7.749	-6.426	-3.437	0.379	1.292	-0.656	-0.235	-3.664	-5.644	-0.153	0.944	-1.287	-4.752	-3.246	-2.654	0.952	-2.935	-0.672	-2.662	0.848	2.091	3.024	3.265	-6.342	-4.776	0.381	1.027	-2.756	-6.551	1.856
26360	1.284	2.014	5.373	3.598	3.623	7.566	-0.202	-3.376	3.883	4.145	5.542	2.52	8.021	8.351	-2.587	-2.312	9.762	8.177	5.973	7.753	-6.458	-3.561	0.187	0.883	-0.716	-0.139	-3.466	-5.437	-0.128	0.823	-1.274	-4.842	-3.236	-2.545	0.935	-2.717	-0.725	-3.02	0.712	2.119	2.988	3.099	-6.316	-4.731	0.282	1.055	-2.854	-6.272	1.758
26400	1.361	2.184	5.528	3.872	3.87	7.705	-0.157	-3.486	3.533	3.609	5.499	2.478	8.137	8.582	-2.951	-2.892	9.712	8.127	6.029	7.752	-6.521	-3.729	0.107	0.615	-0.745	-0.138	-3.231	-5.112	-0.1	0.668	-1.296	-4.934	-3.187	-2.434	0.948	-2.451	-0.712	-3.291	0.607	2.102	2.899	2.894	-6.284	-4.682	0.211	1.057	-2.795	-5.849	1.792
26440	1.3	2.227	5.766	4.229	4.18	7.818	0.065	-3.467	3.214	3.009	5.451	2.416	8.155	8.64	-3.265	-3.451	9.551	8.054	5.988	7.724	-6.61	-3.904	0.135	0.473	-0.683	-0.206	-2.98	-4.657	-0.094	0.473	-1.377	-5.048	-3.098	-2.337	1.001	-2.11	-0.643	-3.509	0.565	2.035	2.744	2.634	-6.268	-4.637	0.172	1.017	-2.571	-5.281	1.859
26480	1.187	2.189	6.065	4.682	4.478	7.891	0.383	-3.361	2.938	2.429	5.415	2.355	8.135	8.571	-3.466	-3.907	9.29	7.925	5.859	7.637	-6.715	-4.056	0.234	0.424	-0.517	-0.288	-2.709	-4.079	-0.153	0.221	-1.537	-5.214	-3.013	-2.287	1.102	-1.673	-0.524	-3.692	0.581	1.917	2.522	2.302	-6.268	-4.595	0.166	0.925	-2.244	-4.58	1.864
26520	1.091	2.123	6.394	5.235	4.712	7.926	0.701	-3.213	2.728	1.951	5.405	2.337	8.132	8.446	-3.528	-4.226	8.954	7.687	5.657	7.438	-6.814	-4.161	0.355	0.44	-0.297	-0.336	-2.405	-3.416	-0.32	-0.104	-1.775	-5.457	-3	-2.32	1.245	-1.141	-0.377	-3.833	0.607	1.748	2.227	1.874	-6.254	-4.545	0.182	0.775	-1.882	-3.739	1.763
26560	1.045	2.045	6.719	5.863	4.876	7.938	0.947	-3.064	2.615	1.611	5.445	2.402	8.161	8.329	-3.484	-4.431	8.579	7.296	5.389	7.055	-6.882	-4.206	0.44	0.516	-0.08	-0.329	-2.077	-2.744	-0.613	-0.508	-2.072	-5.79	-3.11	-2.467	1.423	-0.53	-0.238	-3.917	0.591	1.521	1.85	1.335	-6.176	-4.474	0.185	0.554	-1.505	-2.725	1.574
26600	1.054	1.936	7.005	6.514	4.996	7.938	1.089	-2.937	2.611	1.405	5.56	2.571	8.196	8.25	-3.401	-4.586	8.192	6.772	5.048	6.441	-6.888	-4.184	0.454	0.659	0.099	-0.274	-1.759	-2.148	-1.006	-0.969	-2.405	-6.212	-3.369	-2.742	1.629	0.15	-0.145	-3.937	0.493	1.219	1.403	0.702	-5.998	-4.372	0.134	0.259	-1.085	-1.525	1.349
26640	1.1	1.772	7.219	7.119	5.089	7.936	1.128	-2.845	2.676	1.303	5.767	2.846	8.201	8.205	-3.332	-4.748	7.813	6.209	4.63	5.626	-6.804	-4.091	0.404	0.873	0.238	-0.193	-1.481	-1.667	-1.448	-1.452	-2.759	-6.699	-3.782	-3.126	1.856	0.887	-0.121	-3.894	0.289	0.832	0.931	0.032	-5.727	-4.243	0.006	-0.1	-0.596	-0.2	1.133
26680	1.149	1.559	7.344	7.606	5.159	7.933	1.092	-2.782	2.735	1.269	6.058	3.225	8.173	8.16	-3.298	-4.942	7.465	5.728	4.158	4.736	-6.615	-3.92	0.34	1.143	0.359	-0.108	-1.262	-1.295	-1.901	-1.918	-3.12	-7.208	-4.3	-3.564	2.089	1.686	-0.156	-3.79	-0.028	0.369	0.5	-0.599	-5.417	-4.099	-0.203	-0.491	-0.052	1.096	0.948
26720	1.151	1.317	7.383	7.926	5.194	7.928	1.011	-2.731	2.73	1.28	6.412	3.71	8.138	8.076	-3.305	-5.156	7.197	5.415	3.702	3.938	-6.337	-3.663	0.318	1.44	0.49	-0.028	-1.105	-1.015	-2.324	-2.322	-3.481	-7.691	-4.805	-3.989	2.314	2.555	-0.203	-3.628	-0.436	-0.14	0.167	-1.126	-5.147	-3.955	-0.484	-0.88	0.473	2.16	0.809
26760	1.077	1.065	7.349	8.083	5.187	7.911	0.907	-2.674	2.659	1.33	6.805	4.295	8.113	7.935	-3.357	-5.352	7.054	5.294	3.345	3.365	-6.01	-3.325	0.37	1.736	0.633	0.048	-0.995	-0.808	-2.648	-2.622	-3.819	-8.101	-5.175	-4.341	2.523	3.476	-0.202	-3.408	-0.888	-0.641	-0.052	-1.511	-4.98	-3.83	-0.818	-1.232	0.867	2.848	0.752
26800	0.923	0.809	7.249	8.127	5.146	7.873	0.796	-2.601	2.564	1.418	7.2	4.95	8.072	7.748	-3.451	-5.496	7.04	5.321	3.134	3.047	-5.668	-2.935	0.489	2.025	0.76	0.118	-0.911	-0.661	-2.799	-2.799	-4.082	-8.398	-5.355	-4.588	2.723	4.4	-0.102	-3.122	-1.329	-1.081	-0.177	-1.751	-4.934	-3.733	-1.172	-1.52	1.041	3.145	0.802
26840	0.692	0.54	7.091	8.119	5.099	7.803	0.699	-2.511	2.491	1.536	7.545	5.611	7.972	7.528	-3.563	-5.583	7.107	5.405	3.053	2.923	-5.337	-2.548	0.651	2.319	0.837	0.155	-0.839	-0.569	-2.772	-2.857	-4.205	-8.561	-5.366	-4.727	2.918	5.262	0.115	-2.755	-1.705	-1.417	-0.237	-1.87	-4.978	-3.667	-1.503	-1.74	1.016	3.165	0.952
26880	0.389	0.245	6.89	8.099	5.07	7.694	0.641	-2.413	2.473	1.674	7.796	6.213	7.772	7.263	-3.657	-5.625	7.19	5.478	3.044	2.915	-5.055	-2.221	0.849	2.64	0.84	0.127	-0.777	-0.524	-2.632	-2.818	-4.169	-8.591	-5.26	-4.782	3.097	6.005	0.431	-2.299	-1.972	-1.629	-0.267	-1.907	-5.061	-3.622	-1.769	-1.91	0.909	3.071	1.175
26920	0.043	-0.08	6.679	8.081	5.054	7.542	0.646	-2.313	2.517	1.833	7.943	6.713	7.467	6.921	-3.703	-5.622	7.243	5.528	3.055	2.969	-4.87	-1.999	1.092	3.007	0.756	0.017	-0.729	-0.52	-2.455	-2.712	-4.017	-8.514	-5.091	-4.79	3.236	6.592	0.805	-1.763	-2.103	-1.733	-0.304	-1.895	-5.128	-3.58	-1.939	-2.057	0.826	2.979	1.437
26960	-0.28	-0.412	6.503	8.062	5.005	7.336	0.727	-2.207	2.622	2.022	8.007	7.107	7.083	6.479	-3.685	-5.542	7.249	5.585	3.058	3.061	-4.805	-1.898	1.379	3.421	0.58	-0.167	-0.707	-0.557	-2.283	-2.568	-3.827	-8.36	-4.91	-4.779	3.329	6.994	1.182	-1.177	-2.128	-1.765	-0.368	-1.851	-5.141	-3.528	-2.008	-2.199	0.791	2.906	1.692
27000	-0.502	-0.698	6.404	8.034	4.862	7.066	0.885	-2.079	2.782	2.255	8.031	7.413	6.669	5.945	-3.593	-5.332	7.206	5.665	3.056	3.184	-4.843	-1.905	1.68	3.863	0.341	-0.397	-0.733	-0.648	-2.123	-2.405	-3.668	-8.159	-4.763	-4.766	3.399	7.198	1.497	-0.596	-2.118	-1.762	-0.449	-1.774	-5.103	-3.459	-1.998	-2.334	0.775	2.8	1.906
27040	-0.586	-0.884	6.399	7.999	4.601	6.745	1.099	-1.916	3.002	2.553	8.061	7.649	6.283	5.368	-3.424	-4.955	7.129	5.76	3.072	3.363	-4.94	-1.983	1.939	4.288	0.107	-0.62	-0.819	-0.815	-1.957	-2.231	-3.581	-7.93	-4.672	-4.752	3.467	7.225	1.687	-0.083	-2.139	-1.743	-0.514	-1.656	-5.05	-3.38	-1.944	-2.449	0.757	2.618	2.078
27080	-0.551	-0.943	6.468	7.958	4.269	6.408	1.331	-1.723	3.282	2.936	8.121	7.832	5.982	4.835	-3.181	-4.427	7.048	5.867	3.139	3.625	-5.043	-2.095	2.104	4.65	-0.04	-0.777	-0.973	-1.083	-1.764	-2.037	-3.577	-7.686	-4.634	-4.729	3.532	7.112	1.715	0.321	-2.206	-1.708	-0.532	-1.49	-5.02	-3.298	-1.877	-2.53	0.74	2.352	2.227
27120	-0.439	-0.882	6.569	7.905	3.969	6.1	1.54	-1.516	3.613	3.407	8.207	7.974	5.814	4.421	-2.877	-3.815	7.009	6.003	3.286	3.988	-5.101	-2.207	2.153	4.92	-0.046	-0.821	-1.196	-1.471	-1.531	-1.813	-3.631	-7.438	-4.623	-4.684	3.569	6.898	1.598	0.612	-2.295	-1.645	-0.489	-1.261	-5.031	-3.228	-1.809	-2.565	0.724	2.02	2.358
27160	-0.303	-0.748	6.651	7.819	3.797	5.868	1.692	-1.324	3.964	3.937	8.3	8.08	5.791	4.16	-2.538	-3.194	7.039	6.188	3.502	4.468	-5.084	-2.296	2.096	5.104	0.073	-0.743	-1.489	-1.988	-1.264	-1.542	-3.685	-7.195	-4.61	-4.607	3.552	6.604	1.4	0.82	-2.365	-1.544	-0.378	-0.954	-5.084	-3.186	-1.736	-2.547	0.673	1.644	2.461
27200	-0.197	-0.609	6.675	7.671	3.775	5.739	1.787	-1.174	4.292	4.458	8.385	8.145	5.879	4.043	-2.217	-2.622	7.136	6.434	3.753	5.087	-5.002	-2.344	1.968	5.23	0.241	-0.583	-1.844	-2.618	-0.977	-1.213	-3.687	-6.962	-4.592	-4.491	3.475	6.244	1.193	0.975	-2.378	-1.404	-0.193	-0.556	-5.17	-3.188	-1.647	-2.465	0.54	1.22	2.541
27240	-0.171	-0.515	6.624	7.435	3.857	5.719	1.839	-1.086	4.557	4.886	8.453	8.157	6.012	4.038	-1.968	-2.138	7.281	6.746	4.017	5.836	-4.904	-2.34	1.819	5.321	0.359	-0.404	-2.237	-3.311	-0.688	-0.828	-3.619	-6.736	-4.575	-4.332	3.361	5.83	1.019	1.099	-2.318	-1.221	0.089	-0.067	-5.288	-3.241	-1.533	-2.305	0.298	0.687	2.63
27280	-0.256	-0.477	6.493	7.097	3.984	5.792	1.861	-1.061	4.737	5.155	8.487	8.098	6.125	4.096	-1.824	-1.767	7.462	7.119	4.321	6.657	-4.834	-2.303	1.705	5.385	0.349	-0.245	-2.617	-3.991	-0.391	-0.412	-3.489	-6.5	-4.547	-4.136	3.237	5.38	0.888	1.194	-2.182	-0.998	0.481	0.496	-5.445	-3.346	-1.393	-2.062	-0.051	-0.036	2.778
27320	-0.436	-0.471	6.278	6.658	4.121	5.929	1.858	-1.078	4.83	5.263	8.459	7.959	6.173	4.172	-1.785	-1.522	7.679	7.518	4.717	7.452	-4.8	-2.272	1.661	5.422	0.2	-0.121	-2.921	-4.579	-0.077	0.002	-3.308	-6.23	-4.455	-3.916	3.102	4.896	0.802	1.25	-1.966	-0.743	0.967	1.103	-5.649	-3.497	-1.223	-1.733	-0.491	-0.962	3.008
27360	-0.638	-0.461	5.971	6.129	4.223	6.095	1.83	-1.108	4.859	5.262	8.347	7.738	6.143	4.247	-1.832	-1.396	7.933	7.901	5.2	8.127	-4.784	-2.284	1.693	5.432	-0.035	-0.024	-3.116	-5.026	0.252	0.383	-3.076	-5.896	-4.266	-3.688	2.939	4.356	0.767	1.254	-1.656	-0.46	1.489	1.721	-5.902	-3.683	-1.017	-1.323	-0.992	-2.017	3.277
27400	-0.771	-0.417	5.585	5.53	4.245	6.256	1.781	-1.136	4.856	5.213	8.142	7.438	6.066	4.328	-1.934	-1.355	8.209	8.248	5.678	8.616	-4.775	-2.365	1.776	5.408	-0.281	0.057	-3.218	-5.333	0.564	0.703	-2.778	-5.479	-4.02	-3.475	2.741	3.728	0.796	1.204	-1.237	-0.134	1.967	2.31	-6.188	-3.884	-0.759	-0.849	-1.478	-3.075	3.5
27440	-0.795	-0.318	5.174	4.892	4.168	6.385	1.727	-1.168	4.844	5.157	7.86	7.058	5.991	4.425	-2.054	-1.355	8.469	8.555	6.022	8.906	-4.783	-2.534	1.872	5.332	-0.49	0.124	-3.28	-5.538	0.802	0.942	-2.406	-4.993	-3.796	-3.299	2.515	2.996	0.874	1.111	-0.724	0.254	2.336	2.818	-6.467	-4.075	-0.444	-0.338	-1.855	-4.011	3.622
27480	-0.728	-0.146	4.827	4.265	4.014	6.47	1.7	-1.217	4.838	5.107	7.526	6.594	5.952	4.537	-2.145	-1.353	8.669	8.801	6.165	9.033	-4.841	-2.801	1.939	5.183	-0.644	0.169	-3.347	-5.684	0.905	1.106	-1.993	-4.489	-3.635	-3.166	2.266	2.163	0.951	0.975	-0.179	0.691	2.573	3.193	-6.676	-4.229	-0.089	0.174	-2.092	-4.74	3.643
27520	-0.603	0.116	4.629	3.707	3.834	6.509	1.72	-1.287	4.842	5.049	7.162	6.054	5.968	4.666	-2.177	-1.317	8.787	8.971	6.141	9.043	-4.991	-3.166	1.934	4.937	-0.732	0.199	-3.436	-5.79	0.862	1.217	-1.612	-4.03	-3.524	-3.078	1.992	1.252	0.969	0.783	0.316	1.132	2.699	3.413	-6.764	-4.332	0.273	0.639	-2.247	-5.256	3.588
27560	-0.418	0.466	4.621	3.274	3.67	6.508	1.783	-1.373	4.85	4.96	6.789	5.468	6.05	4.825	-2.14	-1.237	8.831	9.07	6.033	8.964	-5.258	-3.618	1.828	4.577	-0.744	0.245	-3.54	-5.847	0.714	1.287	-1.343	-3.67	-3.426	-3.027	1.694	0.305	0.902	0.511	0.703	1.523	2.767	3.505	-6.731	-4.384	0.606	1.018	-2.397	-5.609	3.461
27600	-0.138	0.884	4.783	2.998	3.538	6.487	1.863	-1.469	4.85	4.832	6.44	4.882	6.199	5.038	-2.048	-1.129	8.83	9.13	5.907	8.815	-5.625	-4.131	1.624	4.106	-0.68	0.338	-3.636	-5.842	0.531	1.323	-1.219	-3.445	-3.329	-2.991	1.394	-0.614	0.757	0.147	0.95	1.828	2.826	3.521	-6.635	-4.398	0.872	1.297	-2.57	-5.852	3.26
27640	0.243	1.332	5.039	2.865	3.421	6.471	1.915	-1.578	4.818	4.672	6.159	4.344	6.403	5.324	-1.934	-1.025	8.81	9.178	5.803	8.609	-6.024	-4.665	1.346	3.558	-0.568	0.485	-3.691	-5.773	0.366	1.331	-1.201	-3.369	-3.243	-2.941	1.145	-1.423	0.541	-0.309	1.049	2.046	2.891	3.505	-6.542	-4.395	1.042	1.491	-2.762	-6.014	2.985
27680	0.657	1.752	5.306	2.816	3.3	6.488	1.885	-1.702	4.723	4.49	5.976	3.886	6.657	5.692	-1.849	-0.953	8.795	9.223	5.732	8.359	-6.359	-5.168	1.035	2.974	-0.451	0.66	-3.671	-5.651	0.257	1.321	-1.217	-3.428	-3.176	-2.851	0.991	-2.027	0.258	-0.835	1.027	2.194	2.947	3.476	-6.49	-4.393	1.107	1.624	-2.943	-6.094	2.645
27720	0.992	2.074	5.525	2.786	3.202	6.547	1.738	-1.847	4.552	4.289	5.89	3.519	6.955	6.138	-1.835	-0.935	8.799	9.251	5.681	8.083	-6.572	-5.591	0.734	2.393	-0.367	0.825	-3.568	-5.489	0.223	1.296	-1.208	-3.575	-3.134	-2.718	0.928	-2.359	-0.07	-1.398	0.936	2.281	2.979	3.429	-6.475	-4.406	1.08	1.721	-3.064	-6.058	2.267
27760	1.179	2.267	5.664	2.735	3.183	6.648	1.483	-2.017	4.309	4.052	5.867	3.239	7.283	6.644	-1.91	-1.004	8.835	9.226	5.623	7.784	-6.672	-5.902	0.477	1.869	-0.343	0.94	-3.407	-5.275	0.256	1.254	-1.165	-3.752	-3.106	-2.559	0.922	-2.422	-0.383	-1.963	0.83	2.302	2.98	3.355	-6.476	-4.44	0.995	1.802	-3.08	-5.855	1.927
27800	1.233	2.359	5.704	2.673	3.298	6.778	1.175	-2.217	4.018	3.752	5.869	3.042	7.614	7.174	-2.075	-1.202	8.906	9.139	5.534	7.436	-6.722	-6.093	0.292	1.463	-0.39	0.974	-3.213	-4.972	0.323	1.191	-1.113	-3.917	-3.076	-2.404	0.946	-2.298	-0.604	-2.487	0.748	2.251	2.951	3.252	-6.469	-4.488	0.889	1.877	-2.97	-5.457	1.722
27840	1.224	2.406	5.646	2.631	3.551	6.929	0.873	-2.452	3.706	3.36	5.861	2.911	7.914	7.674	-2.321	-1.554	8.998	9.019	5.391	6.979	-6.787	-6.182	0.194	1.208	-0.469	0.917	-2.992	-4.533	0.384	1.1	-1.072	-4.052	-3.038	-2.284	0.993	-2.083	-0.689	-2.926	0.707	2.131	2.891	3.125	-6.446	-4.541	0.793	1.95	-2.731	-4.885	1.682
27880	1.211	2.443	5.514	2.636	3.89	7.093	0.608	-2.726	3.407	2.878	5.821	2.818	8.131	8.079	-2.63	-2.036	9.082	8.899	5.17	6.361	-6.887	-6.205	0.182	1.087	-0.514	0.786	-2.731	-3.951	0.404	0.964	-1.056	-4.162	-3.016	-2.226	1.068	-1.822	-0.656	-3.254	0.701	1.953	2.808	2.974	-6.417	-4.585	0.711	2.01	-2.364	-4.195	1.721
27920	1.221	2.467	5.353	2.692	4.234	7.253	0.39	-3.027	3.148	2.358	5.747	2.736	8.214	8.336	-2.962	-2.579	9.139	8.787	4.849	5.563	-6.99	-6.2	0.239	1.056	-0.481	0.622	-2.426	-3.271	0.348	0.762	-1.076	-4.264	-3.056	-2.26	1.182	-1.511	-0.544	-3.483	0.695	1.726	2.706	2.78	-6.398	-4.614	0.633	2.045	-1.896	-3.433	1.716
27960	1.261	2.466	5.206	2.79	4.519	7.388	0.24	-3.323	2.947	1.898	5.668	2.657	8.17	8.438	-3.258	-3.107	9.157	8.656	4.422	4.641	-7.056	-6.183	0.333	1.078	-0.386	0.47	-2.099	-2.58	0.174	0.48	-1.155	-4.375	-3.211	-2.41	1.34	-1.134	-0.379	-3.643	0.644	1.44	2.569	2.516	-6.383	-4.626	0.545	2.045	-1.38	-2.607	1.61
28000	1.301	2.446	5.111	2.925	4.73	7.481	0.204	-3.568	2.819	1.58	5.628	2.593	8.053	8.419	-3.455	-3.555	9.119	8.485	3.927	3.746	-7.065	-6.157	0.423	1.146	-0.265	0.361	-1.795	-1.969	-0.146	0.118	-1.309	-4.514	-3.52	-2.681	1.527	-0.698	-0.186	-3.759	0.511	1.076	2.374	2.156	-6.336	-4.616	0.431	1.993	-0.868	-1.722	1.437
28040	1.298	2.418	5.09	3.107	4.897	7.523	0.308	-3.73	2.779	1.414	5.658	2.566	7.928	8.343	-3.53	-3.899	8.999	8.256	3.453	3.043	-7.027	-6.111	0.474	1.266	-0.141	0.303	-1.546	-1.504	-0.605	-0.309	-1.54	-4.709	-3.982	-3.048	1.718	-0.224	0.001	-3.841	0.277	0.63	2.106	1.701	-6.218	-4.576	0.282	1.869	-0.383	-0.806	1.264
28080	1.231	2.373	5.153	3.362	5.041	7.52	0.524	-3.805	2.814	1.35	5.755	2.596	7.839	8.266	-3.515	-4.152	8.779	7.947	3.092	2.598	-6.969	-6.041	0.486	1.449	-0.014	0.283	-1.366	-1.21	-1.159	-0.763	-1.834	-4.987	-4.53	-3.461	1.895	0.277	0.147	-3.894	-0.057	0.134	1.762	1.166	-6.015	-4.5	0.099	1.654	0.053	0.078	1.13
28120	1.118	2.286	5.303	3.719	5.151	7.484	0.776	-3.812	2.874	1.331	5.902	2.704	7.798	8.211	-3.469	-4.354	8.458	7.528	2.901	2.377	-6.92	-5.944	0.478	1.693	0.133	0.284	-1.248	-1.066	-1.741	-1.202	-2.176	-5.352	-5.034	-3.853	2.057	0.812	0.225	-3.922	-0.461	-0.366	1.346	0.57	-5.744	-4.388	-0.118	1.35	0.388	0.835	1.032
28160	0.977	2.138	5.546	4.202	5.206	7.43	0.974	-3.774	2.895	1.333	6.096	2.902	7.802	8.163	-3.443	-4.536	8.055	7.003	2.879	2.317	-6.883	-5.815	0.481	1.996	0.317	0.301	-1.171	-1.025	-2.268	-1.589	-2.558	-5.773	-5.359	-4.155	2.211	1.408	0.228	-3.928	-0.882	-0.813	0.885	-0.058	-5.45	-4.251	-0.383	0.976	0.559	1.363	0.959
28200	0.802	1.916	5.877	4.808	5.203	7.371	1.064	-3.713	2.838	1.36	6.352	3.193	7.847	8.099	-3.473	-4.714	7.609	6.429	2.972	2.366	-6.839	-5.644	0.522	2.354	0.516	0.334	-1.102	-1.031	-2.64	-1.895	-2.964	-6.204	-5.452	-4.335	2.366	2.078	0.182	-3.902	-1.261	-1.148	0.441	-0.664	-5.193	-4.106	-0.703	0.567	0.541	1.622	0.909
28240	0.582	1.618	6.264	5.502	5.158	7.314	1.044	-3.648	2.714	1.421	6.678	3.573	7.927	8.009	-3.571	-4.885	7.19	5.907	3.1	2.493	-6.76	-5.416	0.613	2.754	0.672	0.382	-1.021	-1.045	-2.785	-2.097	-3.363	-6.603	-5.358	-4.41	2.523	2.803	0.137	-3.818	-1.564	-1.332	0.082	-1.185	-5.023	-3.969	-1.058	0.165	0.379	1.671	0.9
28280	0.33	1.25	6.647	6.229	5.103	7.258	0.942	-3.588	2.575	1.516	7.048	4.036	8.023	7.898	-3.727	-5.035	6.883	5.53	3.199	2.674	-6.623	-5.108	0.753	3.183	0.74	0.428	-0.927	-1.049	-2.713	-2.181	-3.712	-6.93	-5.169	-4.424	2.685	3.544	0.142	-3.653	-1.784	-1.369	-0.152	-1.569	-4.958	-3.853	-1.405	-0.183	0.185	1.618	0.964
28320	0.09	0.835	6.969	6.924	5.068	7.196	0.8	-3.533	2.479	1.642	7.401	4.563	8.096	7.769	-3.907	-5.148	6.749	5.331	3.247	2.896	-6.409	-4.711	0.935	3.629	0.718	0.432	-0.839	-1.036	-2.522	-2.154	-3.966	-7.154	-4.957	-4.424	2.846	4.262	0.236	-3.387	-1.928	-1.304	-0.267	-1.803	-4.976	-3.765	-1.692	-0.441	0.073	1.532	1.132
28360	-0.083	0.421	7.197	7.526	5.058	7.109	0.659	-3.474	2.459	1.8	7.687	5.111	8.105	7.613	-4.068	-5.217	6.782	5.282	3.265	3.162	-6.13	-4.236	1.158	4.087	0.635	0.35	-0.779	-1.016	-2.324	-2.052	-4.091	-7.261	-4.764	-4.441	2.994	4.912	0.432	-3.008	-2.016	-1.198	-0.303	-1.913	-5.026	-3.703	-1.876	-0.594	0.097	1.433	1.395
28400	-0.163	0.07	7.326	7.991	5.042	6.978	0.548	-3.404	2.525	1.993	7.89	5.625	8.013	7.411	-4.169	-5.239	6.922	5.326	3.303	3.488	-5.832	-3.716	1.42	4.556	0.52	0.16	-0.766	-1.007	-2.174	-1.919	-4.075	-7.264	-4.618	-4.495	3.102	5.44	0.71	-2.519	-2.078	-1.109	-0.311	-1.946	-5.062	-3.661	-1.941	-0.658	0.248	1.327	1.699
28440	-0.172	-0.165	7.374	8.309	4.969	6.792	0.485	-3.324	2.671	2.238	8.022	6.061	7.798	7.137	-4.185	-5.193	7.099	5.409	3.401	3.903	-5.558	-3.202	1.702	5.032	0.399	-0.123	-0.815	-1.045	-2.064	-1.786	-3.948	-7.196	-4.532	-4.578	3.146	5.803	1.024	-1.941	-2.142	-1.059	-0.337	-1.944	-5.063	-3.628	-1.896	-0.667	0.485	1.218	1.976
28480	-0.15	-0.282	7.361	8.498	4.807	6.562	0.478	-3.233	2.882	2.553	8.107	6.398	7.461	6.776	-4.108	-5.038	7.254	5.498	3.582	4.444	-5.335	-2.751	1.977	5.488	0.286	-0.451	-0.93	-1.171	-1.957	-1.66	-3.783	-7.089	-4.501	-4.665	3.134	5.99	1.328	-1.318	-2.219	-1.037	-0.398	-1.921	-5.035	-3.603	-1.773	-0.657	0.739	1.077	2.183
28520	-0.131	-0.323	7.294	8.588	4.569	6.313	0.539	-3.125	3.154	2.954	8.172	6.639	7.044	6.324	-3.945	-4.728	7.346	5.584	3.859	5.138	-5.184	-2.406	2.21	5.88	0.205	-0.753	-1.114	-1.42	-1.827	-1.522	-3.668	-6.958	-4.505	-4.723	3.111	6.018	1.57	-0.709	-2.292	-1.012	-0.479	-1.867	-5.005	-3.587	-1.606	-0.646	0.928	0.858	2.316
28560	-0.143	-0.347	7.165	8.613	4.318	6.069	0.676	-2.99	3.486	3.445	8.243	6.804	6.616	5.805	-3.705	-4.245	7.364	5.68	4.236	5.971	-5.137	-2.183	2.361	6.166	0.182	-0.951	-1.366	-1.806	-1.662	-1.352	-3.66	-6.804	-4.526	-4.726	3.12	5.909	1.706	-0.17	-2.329	-0.952	-0.542	-1.76	-5.002	-3.587	-1.434	-0.643	0.993	0.53	2.398
28600	-0.219	-0.393	6.979	8.602	4.125	5.861	0.879	-2.82	3.856	4.012	8.323	6.92	6.245	5.263	-3.397	-3.611	7.333	5.799	4.692	6.874	-5.209	-2.073	2.393	6.331	0.234	-1.001	-1.686	-2.323	-1.449	-1.136	-3.762	-6.62	-4.552	-4.659	3.168	5.692	1.721	0.264	-2.313	-0.836	-0.555	-1.586	-5.034	-3.609	-1.292	-0.642	0.905	0.069	2.451
28640	-0.37	-0.461	6.772	8.567	4.025	5.718	1.119	-2.61	4.217	4.603	8.393	7.007	5.977	4.758	-3.04	-2.887	7.308	5.947	5.162	7.728	-5.367	-2.042	2.305	6.401	0.334	-0.916	-2.053	-2.934	-1.188	-0.862	-3.923	-6.397	-4.572	-4.515	3.225	5.405	1.634	0.583	-2.241	-0.666	-0.504	-1.35	-5.086	-3.655	-1.202	-0.631	0.654	-0.554	2.488
28680	-0.564	-0.526	6.584	8.506	4	5.658	1.369	-2.361	4.518	5.131	8.44	7.064	5.834	4.351	-2.674	-2.161	7.324	6.121	5.557	8.406	-5.541	-2.044	2.132	6.417	0.409	-0.744	-2.429	-3.572	-0.891	-0.518	-4.077	-6.124	-4.559	-4.306	3.258	5.084	1.489	0.801	-2.115	-0.452	-0.392	-1.062	-5.146	-3.727	-1.164	-0.6	0.243	-1.367	2.528
28720	-0.738	-0.563	6.448	8.421	4.011	5.679	1.606	-2.078	4.722	5.511	8.464	7.087	5.812	4.093	-2.345	-1.524	7.378	6.322	5.817	8.835	-5.663	-2.039	1.944	6.415	0.383	-0.54	-2.76	-4.149	-0.579	-0.11	-4.178	-5.797	-4.467	-4.063	3.245	4.743	1.324	0.944	-1.928	-0.199	-0.224	-0.72	-5.226	-3.827	-1.159	-0.545	-0.321	-2.376	2.604
28760	-0.832	-0.551	6.385	8.32	4.028	5.762	1.788	-1.791	4.826	5.711	8.466	7.067	5.869	3.991	-2.099	-1.043	7.448	6.562	5.942	9.039	-5.693	-2.002	1.809	6.408	0.232	-0.346	-3.003	-4.605	-0.254	0.328	-4.199	-5.426	-4.26	-3.823	3.186	4.378	1.163	1.032	-1.652	0.099	0.001	-0.309	-5.357	-3.95	-1.157	-0.466	-1.005	-3.542	2.751
28800	-0.824	-0.471	6.397	8.208	4.042	5.879	1.871	-1.546	4.858	5.773	8.438	6.998	5.939	4.008	-1.955	-0.755	7.525	6.85	5.98	9.11	-5.633	-1.925	1.765	6.392	0.003	-0.193	-3.153	-4.929	0.09	0.746	-4.124	-5.028	-3.968	-3.622	3.085	3.985	1.025	1.073	-1.266	0.443	0.292	0.181	-5.561	-4.094	-1.13	-0.348	-1.715	-4.763	2.99
28840	-0.732	-0.304	6.461	8.081	4.052	6.009	1.851	-1.384	4.853	5.77	8.366	6.873	5.975	4.082	-1.899	-0.654	7.62	7.191	5.991	9.125	-5.509	-1.814	1.816	6.343	-0.239	-0.098	-3.257	-5.15	0.439	1.1	-3.943	-4.616	-3.683	-3.474	2.944	3.563	0.93	1.072	-0.779	0.817	0.655	0.741	-5.841	-4.253	-1.064	-0.17	-2.302	-5.884	3.288
28880	-0.582	-0.042	6.529	7.932	4.061	6.141	1.77	-1.321	4.841	5.754	8.237	6.685	5.958	4.161	-1.897	-0.701	7.741	7.576	6.018	9.111	-5.348	-1.689	1.939	6.233	-0.449	-0.058	-3.368	-5.3	0.736	1.368	-3.657	-4.199	-3.484	-3.378	2.766	3.099	0.89	1.028	-0.248	1.193	1.091	1.343	-6.165	-4.42	-0.951	0.081	-2.631	-6.758	3.574
28920	-0.374	0.312	6.554	7.754	4.07	6.261	1.679	-1.34	4.835	5.731	8.046	6.42	5.893	4.229	-1.916	-0.836	7.89	7.993	6.073	9.058	-5.182	-1.577	2.081	6.04	-0.616	-0.057	-3.497	-5.399	0.898	1.548	-3.277	-3.781	-3.387	-3.313	2.569	2.564	0.901	0.936	0.244	1.54	1.582	1.954	-6.477	-4.584	-0.786	0.401	-2.669	-7.301	3.776
28960	-0.084	0.743	6.516	7.544	4.069	6.359	1.601	-1.4	4.84	5.685	7.785	6.065	5.809	4.307	-1.936	-0.998	8.063	8.429	6.131	8.945	-5.049	-1.505	2.174	5.759	-0.732	-0.076	-3.614	-5.458	0.885	1.657	-2.822	-3.37	-3.359	-3.25	2.365	1.927	0.934	0.793	0.623	1.82	2.078	2.535	-6.711	-4.733	-0.562	0.766	-2.527	-7.532	3.853
29000	0.298	1.211	6.414	7.286	4.043	6.436	1.538	-1.457	4.849	5.595	7.454	5.614	5.744	4.422	-1.942	-1.148	8.258	8.853	6.156	8.764	-4.972	-1.49	2.158	5.39	-0.792	-0.102	-3.689	-5.492	0.74	1.715	-2.332	-2.989	-3.347	-3.165	2.149	1.17	0.944	0.588	0.849	2.01	2.506	3.036	-6.817	-4.853	-0.281	1.132	-2.368	-7.556	3.805
29040	0.708	1.66	6.234	6.952	3.974	6.503	1.485	-1.493	4.85	5.462	7.072	5.085	5.731	4.598	-1.924	-1.253	8.466	9.196	6.121	8.528	-4.961	-1.54	2.009	4.927	-0.795	-0.121	-3.716	-5.514	0.556	1.73	-1.87	-2.67	-3.313	-3.048	1.901	0.306	0.885	0.312	0.917	2.108	2.803	3.411	-6.79	-4.938	0.032	1.458	-2.31	-7.511	3.663
29080	1.04	2.038	5.953	6.531	3.868	6.571	1.454	-1.507	4.816	5.298	6.68	4.518	5.778	4.851	-1.875	-1.281	8.668	9.389	6.016	8.247	-5.025	-1.663	1.749	4.371	-0.746	-0.112	-3.703	-5.526	0.403	1.703	-1.507	-2.451	-3.255	-2.898	1.628	-0.594	0.742	-0.043	0.866	2.138	2.955	3.638	-6.673	-4.994	0.329	1.728	-2.386	-7.473	3.443
29120	1.224	2.31	5.58	6.035	3.757	6.65	1.472	-1.508	4.722	5.125	6.335	3.975	5.883	5.172	-1.803	-1.224	8.84	9.418	5.846	7.898	-5.182	-1.866	1.429	3.74	-0.663	-0.046	-3.653	-5.51	0.301	1.64	-1.287	-2.359	-3.188	-2.718	1.381	-1.413	0.525	-0.478	0.767	2.125	3	3.729	-6.538	-5.031	0.562	1.944	-2.563	-7.424	3.129
29160	1.279	2.461	5.172	5.496	3.676	6.747	1.549	-1.504	4.553	4.953	6.082	3.509	6.042	5.541	-1.743	-1.118	8.967	9.338	5.613	7.415	-5.446	-2.155	1.098	3.07	-0.575	0.101	-3.568	-5.429	0.243	1.551	-1.202	-2.394	-3.109	-2.515	1.222	-2.042	0.249	-0.989	0.687	2.084	2.992	3.715	-6.436	-5.057	0.713	2.116	-2.776	-7.301	2.707
29200	1.271	2.517	4.823	4.955	3.649	6.862	1.665	-1.498	4.32	4.768	5.935	3.141	6.26	5.95	-1.74	-1.028	9.048	9.231	5.297	6.729	-5.799	-2.532	0.794	2.407	-0.514	0.328	-3.441	-5.239	0.223	1.439	-1.205	-2.538	-3.005	-2.312	1.164	-2.426	-0.068	-1.557	0.652	2.019	2.971	3.631	-6.372	-5.073	0.796	2.259	-2.951	-7.06	2.234
29240	1.252	2.521	4.621	4.456	3.692	6.984	1.78	-1.497	4.048	4.534	5.869	2.861	6.541	6.405	-1.812	-1.021	9.1	9.138	4.877	5.836	-6.184	-2.967	0.541	1.805	-0.499	0.59	-3.263	-4.91	0.227	1.304	-1.24	-2.768	-2.897	-2.143	1.167	-2.585	-0.377	-2.142	0.652	1.919	2.958	3.504	-6.319	-5.075	0.838	2.378	-3.007	-6.693	1.837
29280	1.241	2.509	4.613	4.043	3.82	7.104	1.854	-1.505	3.761	4.219	5.842	2.647	6.874	6.908	-1.952	-1.145	9.149	9.054	4.369	4.849	-6.523	-3.407	0.363	1.318	-0.516	0.82	-3.033	-4.445	0.231	1.141	-1.263	-3.064	-2.848	-2.051	1.189	-2.579	-0.601	-2.694	0.666	1.758	2.957	3.356	-6.256	-5.062	0.857	2.475	-2.893	-6.209	1.624
29320	1.241	2.495	4.783	3.743	4.023	7.211	1.848	-1.533	3.483	3.822	5.809	2.482	7.23	7.444	-2.155	-1.426	9.218	8.965	3.844	3.946	-6.753	-3.791	0.271	0.985	-0.512	0.974	-2.753	-3.88	0.206	0.939	-1.249	-3.394	-2.923	-2.069	1.224	-2.466	-0.693	-3.161	0.666	1.518	2.964	3.194	-6.198	-5.031	0.859	2.553	-2.627	-5.606	1.594
29360	1.257	2.468	5.065	3.555	4.25	7.291	1.735	-1.591	3.243	3.379	5.748	2.353	7.56	7.975	-2.427	-1.86	9.299	8.882	3.405	3.265	-6.851	-4.072	0.264	0.802	-0.447	1.047	-2.42	-3.278	0.124	0.684	-1.186	-3.718	-3.152	-2.212	1.286	-2.274	-0.671	-3.509	0.615	1.207	2.968	3.015	-6.165	-4.983	0.845	2.605	-2.267	-4.856	1.646
29400	1.285	2.413	5.373	3.441	4.463	7.339	1.524	-1.691	3.074	2.959	5.666	2.251	7.824	8.441	-2.771	-2.41	9.369	8.819	3.126	2.847	-6.836	-4.239	0.318	0.729	-0.324	1.059	-2.044	-2.713	-0.043	0.365	-1.09	-4.016	-3.533	-2.472	1.385	-2.008	-0.579	-3.738	0.473	0.849	2.952	2.808	-6.16	-4.923	0.816	2.62	-1.843	-3.922	1.655
29440	1.308	2.316	5.635	3.351	4.663	7.362	1.254	-1.849	3	2.626	5.589	2.165	8	8.775	-3.159	-3.029	9.404	8.768	3.018	2.663	-6.764	-4.317	0.392	0.719	-0.187	1.03	-1.671	-2.246	-0.327	-0.03	-1.004	-4.287	-4.04	-2.828	1.517	-1.676	-0.451	-3.877	0.214	0.466	2.894	2.566	-6.155	-4.862	0.769	2.591	-1.34	-2.789	1.56
29480	1.298	2.166	5.81	3.256	4.859	7.369	0.971	-2.068	3.021	2.412	5.534	2.096	8.09	8.935	-3.523	-3.659	9.39	8.709	3.036	2.644	-6.694	-4.353	0.434	0.746	-0.066	0.967	-1.366	-1.898	-0.741	-0.499	-0.988	-4.546	-4.604	-3.227	1.666	-1.282	-0.301	-3.957	-0.168	0.069	2.775	2.282	-6.108	-4.8	0.707	2.511	-0.736	-1.512	1.373
29520	1.239	1.948	5.882	3.148	5.027	7.371	0.697	-2.339	3.111	2.31	5.503	2.067	8.127	8.935	-3.792	-4.237	9.321	8.625	3.117	2.713	-6.658	-4.39	0.418	0.813	0.037	0.878	-1.164	-1.647	-1.237	-1.019	-1.1	-4.81	-5.105	-3.59	1.821	-0.823	-0.147	-3.992	-0.631	-0.338	2.573	1.932	-5.987	-4.734	0.625	2.359	-0.046	-0.209	1.153
29560	1.11	1.654	5.857	3.034	5.136	7.371	0.444	-2.641	3.214	2.293	5.496	2.115	8.153	8.832	-3.928	-4.711	9.19	8.498	3.207	2.833	-6.664	-4.451	0.361	0.941	0.131	0.781	-1.055	-1.455	-1.74	-1.545	-1.37	-5.106	-5.412	-3.853	1.982	-0.286	-0.009	-3.982	-1.099	-0.743	2.266	1.483	-5.79	-4.663	0.51	2.101	0.637	0.954	0.959
29600	0.891	1.291	5.754	2.918	5.181	7.366	0.238	-2.946	3.251	2.326	5.529	2.268	8.199	8.693	-3.94	-5.062	8.992	8.304	3.27	3.009	-6.711	-4.538	0.315	1.145	0.233	0.706	-0.994	-1.296	-2.189	-2.028	-1.788	-5.462	-5.466	-3.985	2.158	0.334	0.088	-3.917	-1.501	-1.117	1.848	0.912	-5.549	-4.589	0.342	1.724	1.16	1.83	0.813
29640	0.576	0.878	5.595	2.801	5.192	7.35	0.132	-3.217	3.171	2.372	5.628	2.53	8.261	8.57	-3.864	-5.316	8.72	8.019	3.297	3.249	-6.791	-4.64	0.334	1.429	0.358	0.663	-0.949	-1.167	-2.53	-2.425	-2.301	-5.897	-5.316	-4	2.36	1.037	0.131	-3.789	-1.8	-1.424	1.333	0.235	-5.323	-4.516	0.101	1.244	1.397	2.367	0.708
29680	0.192	0.438	5.41	2.688	5.193	7.311	0.165	-3.417	2.986	2.405	5.815	2.895	8.322	8.491	-3.758	-5.51	8.373	7.623	3.305	3.531	-6.89	-4.746	0.441	1.785	0.505	0.637	-0.912	-1.074	-2.696	-2.702	-2.833	-6.409	-5.075	-3.942	2.581	1.816	0.128	-3.597	-1.991	-1.631	0.765	-0.498	-5.171	-4.447	-0.226	0.698	1.349	2.609	0.649
29720	-0.18	0.01	5.249	2.596	5.194	7.239	0.308	-3.522	2.761	2.427	6.097	3.358	8.373	8.455	-3.677	-5.669	7.97	7.114	3.337	3.826	-6.996	-4.838	0.624	2.206	0.644	0.602	-0.884	-1.023	-2.663	-2.848	-3.316	-6.968	-4.843	-3.87	2.8	2.648	0.104	-3.342	-2.092	-1.728	0.22	-1.222	-5.119	-4.381	-0.627	0.139	1.136	2.639	0.673
29760	-0.437	-0.359	5.169	2.553	5.188	7.128	0.489	-3.532	2.566	2.464	6.46	3.91	8.428	8.442	-3.66	-5.796	7.564	6.546	3.439	4.122	-7.094	-4.89	0.845	2.684	0.722	0.535	-0.866	-1.013	-2.492	-2.876	-3.711	-7.518	-4.672	-3.842	2.986	3.494	0.097	-3.026	-2.149	-1.728	-0.209	-1.873	-5.142	-4.315	-1.072	-0.377	0.899	2.538	0.816
29800	-0.533	-0.619	5.191	2.59	5.157	6.975	0.652	-3.475	2.45	2.538	6.874	4.525	8.492	8.425	-3.719	-5.888	7.227	6.032	3.64	4.444	-7.159	-4.871	1.078	3.207	0.712	0.431	-0.866	-1.054	-2.284	-2.809	-4.004	-7.99	-4.579	-3.882	3.12	4.322	0.16	-2.635	-2.214	-1.669	-0.468	-2.398	-5.182	-4.237	-1.504	-0.804	0.728	2.365	1.07
29840	-0.493	-0.741	5.309	2.735	5.081	6.769	0.775	-3.383	2.435	2.655	7.294	5.16	8.534	8.388	-3.839	-5.947	7.023	5.683	3.947	4.838	-7.167	-4.75	1.323	3.756	0.624	0.285	-0.9	-1.169	-2.093	-2.676	-4.173	-8.322	-4.554	-3.978	3.2	5.098	0.336	-2.155	-2.309	-1.587	-0.557	-2.765	-5.193	-4.142	-1.862	-1.123	0.655	2.147	1.388
29880	-0.378	-0.741	5.501	3.009	4.935	6.505	0.853	-3.283	2.524	2.82	7.659	5.762	8.504	8.329	-3.988	-5.987	6.976	5.545	4.332	5.33	-7.098	-4.505	1.587	4.304	0.49	0.087	-0.984	-1.38	-1.909	-2.498	-4.186	-8.474	-4.573	-4.1	3.233	5.765	0.632	-1.579	-2.409	-1.499	-0.52	-2.965	-5.153	-4.032	-2.097	-1.341	0.672	1.882	1.718
29920	-0.258	-0.673	5.755	3.416	4.697	6.196	0.887	-3.185	2.715	3.049	7.918	6.281	8.369	8.246	-4.139	-6.011	7.057	5.574	4.734	5.894	-6.943	-4.139	1.857	4.82	0.337	-0.166	-1.13	-1.701	-1.7	-2.282	-4.028	-8.457	-4.61	-4.213	3.24	6.261	1.017	-0.925	-2.475	-1.4	-0.428	-3.017	-5.063	-3.915	-2.191	-1.481	0.738	1.566	2.013
29960	-0.207	-0.593	6.058	3.95	4.381	5.881	0.875	-3.089	2.993	3.364	8.062	6.675	8.136	8.113	-4.258	-5.993	7.197	5.678	5.088	6.45	-6.694	-3.664	2.108	5.272	0.189	-0.437	-1.345	-2.136	-1.444	-2.029	-3.747	-8.321	-4.642	-4.281	3.241	6.554	1.439	-0.239	-2.486	-1.261	-0.341	-2.967	-4.946	-3.802	-2.158	-1.567	0.787	1.19	2.238
30000	-0.265	-0.521	6.389	4.591	4.073	5.604	0.83	-2.991	3.33	3.788	8.126	6.933	7.832	7.89	-4.298	-5.875	7.322	5.788	5.344	6.903	-6.352	-3.109	2.305	5.634	0.076	-0.666	-1.625	-2.678	-1.147	-1.738	-3.448	-8.129	-4.653	-4.273	3.256	6.659	1.828	0.41	-2.435	-1.056	-0.292	-2.854	-4.843	-3.707	-2.038	-1.614	0.764	0.737	2.393
30040	-0.417	-0.447	6.718	5.297	3.889	5.404	0.781	-2.882	3.688	4.312	8.168	7.069	7.481	7.55	-4.221	-5.587	7.375	5.882	5.474	7.208	-5.942	-2.526	2.42	5.894	0.046	-0.795	-1.959	-3.302	-0.828	-1.401	-3.241	-7.925	-4.639	-4.178	3.293	6.62	2.102	0.957	-2.329	-0.774	-0.278	-2.695	-4.798	-3.641	-1.875	-1.634	0.643	0.187	2.505
30080	-0.596	-0.362	7.01	5.994	3.885	5.311	0.748	-2.762	4.019	4.878	8.225	7.119	7.115	7.104	-4.015	-5.097	7.333	5.975	5.483	7.375	-5.52	-1.982	2.431	6.061	0.127	-0.8	-2.322	-3.952	-0.503	-1.004	-3.189	-7.724	-4.582	-4.014	3.336	6.487	2.199	1.365	-2.176	-0.424	-0.284	-2.482	-4.828	-3.613	-1.708	-1.639	0.404	-0.469	2.594
30120	-0.732	-0.261	7.223	6.603	4.004	5.338	0.744	-2.64	4.285	5.401	8.299	7.125	6.778	6.597	-3.693	-4.442	7.213	6.084	5.426	7.434	-5.159	-1.527	2.347	6.168	0.287	-0.684	-2.673	-4.56	-0.182	-0.54	-3.294	-7.53	-4.446	-3.815	3.352	6.294	2.107	1.632	-1.974	-0.027	-0.29	-2.211	-4.919	-3.627	-1.566	-1.632	0.028	-1.238	2.665
30160	-0.783	-0.134	7.334	7.074	4.14	5.47	0.782	-2.526	4.463	5.811	8.369	7.116	6.51	6.1	-3.283	-3.704	7.062	6.214	5.382	7.412	-4.932	-1.184	2.209	6.251	0.434	-0.482	-2.962	-5.073	0.122	-0.032	-3.502	-7.35	-4.217	-3.609	3.315	6.062	1.87	1.775	-1.695	0.391	-0.275	-1.888	-5.049	-3.687	-1.461	-1.608	-0.479	-2.128	2.73
30200	-0.743	0.053	7.338	7.405	4.229	5.666	0.873	-2.423	4.553	6.084	8.416	7.107	6.34	5.69	-2.834	-2.973	6.936	6.362	5.396	7.342	-4.878	-0.953	2.079	6.335	0.48	-0.247	-3.164	-5.473	0.397	0.473	-3.722	-7.196	-3.925	-3.416	3.224	5.795	1.563	1.821	-1.309	0.821	-0.218	-1.525	-5.216	-3.793	-1.383	-1.555	-1.062	-3.123	2.825
30240	-0.618	0.338	7.25	7.625	4.265	5.878	1.018	-2.317	4.578	6.235	8.443	7.094	6.283	5.414	-2.416	-2.319	6.886	6.535	5.448	7.246	-4.97	-0.822	2.006	6.42	0.397	-0.032	-3.292	-5.768	0.64	0.919	-3.867	-7.072	-3.638	-3.249	3.104	5.485	1.253	1.799	-0.822	1.263	-0.105	-1.129	-5.429	-3.945	-1.314	-1.463	-1.611	-4.148	2.996
30280	-0.418	0.742	7.093	7.772	4.271	6.075	1.203	-2.183	4.574	6.302	8.449	7.06	6.32	5.275	-2.089	-1.777	6.938	6.755	5.495	7.123	-5.131	-0.766	2.006	6.484	0.236	0.129	-3.391	-5.977	0.842	1.259	-3.89	-6.963	-3.412	-3.122	2.981	5.132	0.989	1.734	-0.292	1.71	0.081	-0.708	-5.694	-4.136	-1.233	-1.322	-2.004	-5.074	3.259
30320	-0.145	1.244	6.892	7.875	4.263	6.242	1.393	-2.005	4.575	6.313	8.425	6.984	6.404	5.231	-1.878	-1.348	7.082	7.04	5.511	6.971	-5.278	-0.754	2.072	6.498	0.071	0.223	-3.496	-6.12	0.966	1.466	-3.789	-6.846	-3.273	-3.042	2.864	4.739	0.798	1.637	0.196	2.12	0.36	-0.257	-5.997	-4.353	-1.122	-1.12	-2.184	-5.786	3.569
30360	0.215	1.794	6.683	7.939	4.233	6.375	1.538	-1.784	4.604	6.282	8.351	6.841	6.484	5.23	-1.775	-1.018	7.289	7.38	5.494	6.799	-5.358	-0.756	2.175	6.443	-0.069	0.261	-3.61	-6.209	0.964	1.554	-3.595	-6.696	-3.216	-3.001	2.742	4.295	0.693	1.505	0.562	2.433	0.743	0.235	-6.311	-4.574	-0.958	-0.848	-2.188	-6.244	3.844
30400	0.653	2.328	6.506	7.959	4.161	6.468	1.59	-1.551	4.669	6.217	8.204	6.61	6.528	5.24	-1.749	-0.776	7.535	7.735	5.442	6.622	-5.359	-0.751	2.261	6.3	-0.196	0.268	-3.705	-6.261	0.837	1.56	-3.338	-6.491	-3.213	-2.973	2.607	3.771	0.669	1.328	0.768	2.615	1.207	0.779	-6.586	-4.775	-0.731	-0.506	-2.127	-6.493	4.008
30440	1.085	2.772	6.399	7.934	4.039	6.512	1.545	-1.342	4.751	6.118	7.96	6.28	6.529	5.255	-1.765	-0.604	7.814	8.07	5.346	6.423	-5.287	-0.732	2.271	6.048	-0.32	0.276	-3.748	-6.29	0.64	1.522	-3.038	-6.216	-3.227	-2.932	2.459	3.141	0.709	1.102	0.819	2.68	1.691	1.363	-6.763	-4.93	-0.439	-0.112	-2.118	-6.609	4.031
30480	1.392	3.074	6.371	7.876	3.886	6.505	1.442	-1.187	4.813	5.983	7.603	5.852	6.488	5.295	-1.79	-0.474	8.116	8.387	5.197	6.122	-5.163	-0.714	2.172	5.666	-0.42	0.307	-3.726	-6.294	0.427	1.465	-2.704	-5.871	-3.229	-2.858	2.295	2.392	0.767	0.827	0.751	2.665	2.123	1.954	-6.808	-5.026	-0.086	0.302	-2.213	-6.65	3.928
30520	1.516	3.218	6.408	7.797	3.733	6.464	1.342	-1.088	4.817	5.809	7.154	5.352	6.414	5.388	-1.798	-0.368	8.409	8.709	4.971	5.625	-5.02	-0.727	1.961	5.155	-0.461	0.373	-3.654	-6.246	0.228	1.401	-2.344	-5.473	-3.19	-2.756	2.109	1.533	0.787	0.496	0.626	2.605	2.445	2.501	-6.74	-5.064	0.308	0.69	-2.392	-6.642	3.731
30560	1.498	3.239	6.48	7.706	3.596	6.424	1.291	-1.025	4.738	5.596	6.672	4.817	6.334	5.552	-1.774	-0.288	8.647	9.014	4.651	4.916	-4.891	-0.802	1.653	4.548	-0.437	0.465	-3.547	-6.099	0.071	1.34	-1.98	-5.056	-3.103	-2.646	1.896	0.61	0.727	0.093	0.512	2.52	2.632	2.952	-6.616	-5.056	0.695	1.013	-2.605	-6.583	3.458
30600	1.418	3.197	6.542	7.597	3.481	6.423	1.298	-0.975	4.57	5.351	6.227	4.292	6.289	5.784	-1.71	-0.239	8.796	9.233	4.254	4.11	-4.801	-0.951	1.275	3.902	-0.377	0.568	-3.413	-5.805	-0.019	1.28	-1.648	-4.676	-2.989	-2.546	1.676	-0.291	0.574	-0.392	0.463	2.424	2.704	3.269	-6.494	-5.016	1.012	1.245	-2.798	-6.447	3.105
30640	1.333	3.131	6.548	7.455	3.41	6.477	1.349	-0.912	4.323	5.074	5.875	3.823	6.311	6.071	-1.621	-0.224	8.859	9.308	3.85	3.382	-4.779	-1.162	0.875	3.274	-0.321	0.687	-3.254	-5.342	-0.048	1.214	-1.38	-4.392	-2.898	-2.481	1.489	-1.051	0.341	-0.944	0.489	2.315	2.711	3.45	-6.409	-4.96	1.209	1.384	-2.9	-6.204	2.667
30680	1.27	3.048	6.48	7.259	3.427	6.579	1.433	-0.825	4.014	4.742	5.644	3.445	6.408	6.399	-1.546	-0.254	8.87	9.233	3.525	2.85	-4.856	-1.425	0.511	2.716	-0.291	0.835	-3.058	-4.724	-0.047	1.135	-1.195	-4.243	-2.876	-2.48	1.359	-1.572	0.049	-1.533	0.552	2.183	2.695	3.521	-6.366	-4.907	1.275	1.443	-2.846	-5.841	2.197
30720	1.24	2.938	6.352	6.98	3.568	6.717	1.543	-0.726	3.667	4.333	5.529	3.174	6.579	6.757	-1.529	-0.354	8.871	9.061	3.317	2.544	-5.049	-1.737	0.24	2.26	-0.286	0.998	-2.808	-3.997	-0.045	1.033	-1.1	-4.235	-2.952	-2.567	1.275	-1.837	-0.268	-2.123	0.595	2.014	2.68	3.512	-6.345	-4.869	1.233	1.454	-2.627	-5.361	1.822
30760	1.233	2.796	6.174	6.598	3.814	6.876	1.677	-0.64	3.315	3.862	5.498	3.003	6.829	7.138	-1.601	-0.551	8.893	8.872	3.2	2.43	-5.349	-2.116	0.1	1.922	-0.29	1.128	-2.492	-3.229	-0.064	0.902	-1.083	-4.347	-3.144	-2.746	1.205	-1.903	-0.548	-2.68	0.567	1.79	2.669	3.447	-6.322	-4.85	1.125	1.451	-2.298	-4.759	1.652
30800	1.23	2.616	5.936	6.12	4.092	7.036	1.822	-0.586	3.006	3.391	5.509	2.908	7.153	7.544	-1.777	-0.873	8.954	8.725	3.125	2.448	-5.719	-2.575	0.101	1.703	-0.275	1.175	-2.129	-2.497	-0.12	0.728	-1.101	-4.542	-3.464	-3.009	1.136	-1.846	-0.723	-3.166	0.44	1.489	2.655	3.349	-6.294	-4.841	0.991	1.448	-1.914	-3.999	1.679
30840	1.213	2.399	5.627	5.569	4.335	7.172	1.959	-0.571	2.78	2.992	5.531	2.856	7.509	7.967	-2.06	-1.332	9.049	8.633	3.065	2.541	-6.112	-3.105	0.211	1.598	-0.211	1.139	-1.762	-1.872	-0.243	0.489	-1.105	-4.771	-3.9	-3.331	1.074	-1.722	-0.769	-3.561	0.205	1.1	2.622	3.235	-6.272	-4.834	0.855	1.446	-1.484	-3.063	1.783
30880	1.177	2.149	5.265	4.971	4.534	7.268	2.06	-0.595	2.661	2.706	5.547	2.81	7.834	8.369	-2.439	-1.92	9.165	8.576	3.023	2.686	-6.472	-3.657	0.372	1.593	-0.091	1.056	-1.441	-1.398	-0.473	0.173	-1.079	-4.994	-4.387	-3.681	1.035	-1.549	-0.705	-3.864	-0.129	0.635	2.562	3.102	-6.253	-4.814	0.723	1.43	-0.996	-1.988	1.833
30920	1.107	1.859	4.922	4.348	4.721	7.323	2.099	-0.655	2.652	2.531	5.552	2.749	8.061	8.693	-2.875	-2.6	9.285	8.532	3.014	2.884	-6.741	-4.161	0.515	1.673	0.052	0.951	-1.202	-1.076	-0.815	-0.211	-1.051	-5.19	-4.816	-4.023	1.034	-1.32	-0.563	-4.088	-0.54	0.134	2.483	2.944	-6.214	-4.774	0.596	1.391	-0.458	-0.853	1.768
30960	0.959	1.514	4.698	3.74	4.928	7.345	2.052	-0.756	2.732	2.442	5.544	2.673	8.148	8.894	-3.286	-3.313	9.392	8.488	3.057	3.131	-6.881	-4.553	0.587	1.82	0.175	0.836	-1.057	-0.869	-1.221	-0.629	-1.05	-5.361	-5.085	-4.323	1.082	-1.02	-0.367	-4.25	-0.979	-0.344	2.395	2.755	-6.126	-4.71	0.48	1.329	0.089	0.235	1.608
31000	0.689	1.113	4.653	3.198	5.143	7.351	1.91	-0.908	2.845	2.411	5.526	2.603	8.104	8.957	-3.575	-3.974	9.458	8.442	3.168	3.406	-6.908	-4.8	0.575	2.026	0.265	0.728	-0.985	-0.732	-1.632	-1.039	-1.097	-5.524	-5.162	-4.555	1.181	-0.646	-0.146	-4.363	-1.39	-0.734	2.296	2.523	-5.975	-4.625	0.383	1.244	0.571	1.158	1.412
31040	0.304	0.679	4.77	2.773	5.326	7.353	1.681	-1.116	2.929	2.408	5.506	2.562	7.994	8.895	-3.68	-4.508	9.457	8.383	3.345	3.692	-6.882	-4.908	0.511	2.285	0.35	0.654	-0.944	-0.628	-2.005	-1.41	-1.202	-5.707	-5.103	-4.717	1.324	-0.206	0.056	-4.433	-1.723	-0.998	2.167	2.223	-5.769	-4.524	0.312	1.127	0.903	1.821	1.221
31080	-0.105	0.246	4.97	2.486	5.434	7.354	1.392	-1.374	2.948	2.414	5.5	2.567	7.892	8.75	-3.619	-4.878	9.376	8.291	3.57	4.014	-6.855	-4.911	0.454	2.59	0.461	0.636	-0.89	-0.539	-2.287	-1.715	-1.373	-5.944	-4.983	-4.833	1.502	0.293	0.192	-4.468	-1.955	-1.129	1.984	1.836	-5.545	-4.415	0.251	0.965	1.029	2.188	1.044
31120	-0.413	-0.147	5.176	2.324	5.448	7.352	1.075	-1.677	2.905	2.419	5.537	2.637	7.833	8.58	-3.479	-5.108	9.218	8.147	3.818	4.435	-6.848	-4.847	0.458	2.929	0.595	0.68	-0.81	-0.463	-2.416	-1.945	-1.613	-6.273	-4.848	-4.936	1.71	0.847	0.234	-4.473	-2.087	-1.16	1.719	1.356	-5.351	-4.309	0.162	0.754	0.976	2.295	0.889
31160	-0.546	-0.45	5.34	2.254	5.38	7.335	0.765	-2.022	2.83	2.432	5.653	2.79	7.812	8.429	-3.355	-5.249	8.994	7.926	4.086	5.003	-6.854	-4.744	0.547	3.284	0.724	0.769	-0.722	-0.421	-2.382	-2.104	-1.917	-6.714	-4.73	-5.041	1.933	1.46	0.184	-4.443	-2.145	-1.144	1.365	0.783	-5.227	-4.215	0.008	0.501	0.839	2.22	0.791
31200	-0.521	-0.63	5.443	2.237	5.269	7.285	0.493	-2.401	2.756	2.46	5.871	3.047	7.814	8.312	-3.314	-5.357	8.704	7.599	4.396	5.691	-6.862	-4.625	0.71	3.639	0.817	0.864	-0.666	-0.438	-2.245	-2.205	-2.271	-7.269	-4.663	-5.154	2.15	2.131	0.077	-4.363	-2.173	-1.122	0.944	0.13	-5.176	-4.139	-0.224	0.214	0.71	2.049	0.788
31240	-0.403	-0.699	5.488	2.241	5.162	7.183	0.287	-2.786	2.704	2.509	6.185	3.421	7.829	8.212	-3.374	-5.468	8.337	7.158	4.76	6.395	-6.859	-4.507	0.924	3.977	0.852	0.908	-0.678	-0.535	-2.086	-2.259	-2.655	-7.908	-4.666	-5.265	2.339	2.842	-0.029	-4.218	-2.214	-1.113	0.508	-0.558	-5.173	-4.077	-0.524	-0.095	0.643	1.833	0.897
31280	-0.262	-0.695	5.484	2.243	5.076	7.016	0.178	-3.131	2.674	2.58	6.568	3.905	7.859	8.082	-3.515	-5.592	7.907	6.639	5.14	6.991	-6.849	-4.407	1.168	4.289	0.822	0.861	-0.767	-0.711	-1.952	-2.281	-3.047	-8.584	-4.719	-5.358	2.495	3.549	-0.069	-4	-2.285	-1.109	0.124	-1.215	-5.187	-4.021	-0.863	-0.399	0.653	1.576	1.106
31320	-0.165	-0.649	5.437	2.24	4.983	6.784	0.188	-3.396	2.669	2.685	6.971	4.454	7.904	7.872	-3.693	-5.728	7.471	6.118	5.459	7.402	-6.846	-4.332	1.423	4.571	0.733	0.714	-0.92	-0.967	-1.841	-2.284	-3.432	-9.236	-4.771	-5.408	2.629	4.189	0.006	-3.694	-2.369	-1.088	-0.147	-1.769	-5.196	-3.968	-1.188	-0.658	0.711	1.271	1.388
31360	-0.172	-0.576	5.352	2.24	4.844	6.498	0.303	-3.562	2.707	2.842	7.334	5.01	7.942	7.556	-3.863	-5.859	7.112	5.693	5.659	7.632	-6.864	-4.267	1.671	4.826	0.602	0.483	-1.126	-1.314	-1.723	-2.275	-3.8	-9.807	-4.78	-5.396	2.752	4.696	0.217	-3.286	-2.435	-1.021	-0.279	-2.163	-5.184	-3.92	-1.432	-0.839	0.754	0.923	1.708
31400	-0.3	-0.489	5.249	2.261	4.636	6.186	0.467	-3.641	2.82	3.065	7.609	5.522	7.922	7.144	-3.992	-5.949	6.906	5.434	5.733	7.754	-6.896	-4.185	1.892	5.05	0.439	0.198	-1.396	-1.769	-1.572	-2.248	-4.123	-10.246	-4.75	-5.314	2.861	5.035	0.548	-2.761	-2.452	-0.885	-0.288	-2.375	-5.139	-3.882	-1.547	-0.938	0.733	0.553	2.025
31440	-0.512	-0.402	5.161	2.325	4.37	5.888	0.617	-3.662	3.029	3.367	7.791	5.952	7.786	6.679	-4.063	-5.959	6.873	5.358	5.724	7.836	-6.918	-4.055	2.059	5.225	0.257	-0.094	-1.739	-2.323	-1.383	-2.2	-4.339	-10.52	-4.7	-5.162	2.956	5.21	0.957	-2.125	-2.407	-0.668	-0.218	-2.425	-5.071	-3.856	-1.529	-0.974	0.633	0.156	2.295
31480	-0.724	-0.314	5.117	2.451	4.099	5.65	0.72	-3.655	3.327	3.762	7.911	6.283	7.513	6.198	-4.067	-5.85	6.974	5.435	5.693	7.879	-6.903	-3.851	2.138	5.338	0.092	-0.329	-2.137	-2.932	-1.16	-2.118	-4.39	-10.61	-4.623	-4.949	3.042	5.254	1.38	-1.414	-2.292	-0.379	-0.122	-2.358	-5.011	-3.838	-1.412	-0.976	0.446	-0.309	2.487
31520	-0.856	-0.212	5.142	2.657	3.91	5.5	0.767	-3.631	3.671	4.242	8.009	6.519	7.125	5.712	-3.995	-5.596	7.139	5.611	5.687	7.839	-6.815	-3.566	2.102	5.394	0.01	-0.458	-2.525	-3.539	-0.91	-1.978	-4.269	-10.534	-4.48	-4.693	3.119	5.205	1.742	-0.702	-2.087	-0.034	-0.046	-2.219	-4.992	-3.828	-1.251	-0.967	0.146	-0.889	2.598
31560	-0.88	-0.077	5.256	2.967	3.862	5.445	0.758	-3.592	4.001	4.755	8.103	6.684	6.672	5.212	-3.841	-5.182	7.301	5.825	5.715	7.707	-6.62	-3.217	1.959	5.412	0.053	-0.46	-2.83	-4.093	-0.64	-1.751	-4.034	-10.335	-4.256	-4.422	3.183	5.097	1.988	-0.064	-1.772	0.353	-0.01	-2.043	-5.021	-3.828	-1.101	-0.958	-0.283	-1.608	2.649
31600	-0.813	0.108	5.471	3.396	3.927	5.474	0.703	-3.533	4.27	5.212	8.2	6.808	6.212	4.701	-3.611	-4.604	7.407	6.028	5.75	7.514	-6.32	-2.831	1.768	5.413	0.193	-0.341	-3.026	-4.566	-0.36	-1.417	-3.778	-10.075	-3.996	-4.167	3.219	4.953	2.088	0.447	-1.348	0.777	-0.005	-1.846	-5.086	-3.85	-0.999	-0.945	-0.816	-2.475	2.681
31640	-0.674	0.359	5.776	3.94	4.026	5.572	0.627	-3.454	4.45	5.547	8.295	6.91	5.825	4.215	-3.315	-3.892	7.427	6.185	5.754	7.286	-5.952	-2.434	1.602	5.407	0.357	-0.134	-3.147	-4.957	-0.083	-0.992	-3.592	-9.807	-3.776	-3.946	3.213	4.776	2.043	0.818	-0.84	1.231	-0.002	-1.633	-5.189	-3.905	-0.952	-0.921	-1.385	-3.468	2.728
31680	-0.44	0.689	6.148	4.576	4.109	5.716	0.552	-3.353	4.544	5.771	8.371	6.996	5.596	3.815	-2.972	-3.125	7.366	6.308	5.708	7.03	-5.578	-2.046	1.511	5.39	0.466	0.105	-3.252	-5.269	0.198	-0.522	-3.528	-9.573	-3.648	-3.761	3.163	4.551	1.886	1.063	-0.305	1.691	0.034	-1.39	-5.343	-4.005	-0.95	-0.877	-1.9	-4.49	2.823
31720	-0.08	1.094	6.55	5.256	4.171	5.878	0.499	-3.234	4.584	5.931	8.419	7.052	5.566	3.553	-2.615	-2.409	7.254	6.432	5.611	6.739	-5.267	-1.694	1.507	5.352	0.475	0.326	-3.375	-5.498	0.49	-0.068	-3.586	-9.402	-3.604	-3.602	3.076	4.257	1.671	1.202	0.18	2.102	0.135	-1.098	-5.557	-4.153	-0.973	-0.81	-2.258	-5.384	2.997
31760	0.378	1.545	6.926	5.921	4.206	6.035	0.485	-3.104	4.614	6.05	8.438	7.057	5.71	3.447	-2.289	-1.814	7.122	6.588	5.467	6.37	-5.079	-1.408	1.583	5.281	0.393	0.493	-3.512	-5.646	0.764	0.327	-3.726	-9.307	-3.595	-3.46	2.971	3.89	1.45	1.256	0.544	2.404	0.307	-0.75	-5.824	-4.34	-1	-0.719	-2.403	-6.009	3.261
31800	0.822	1.992	7.212	6.516	4.202	6.17	0.529	-2.97	4.667	6.123	8.423	6.995	5.952	3.471	-2.044	-1.354	6.999	6.781	5.284	5.846	-5.045	-1.209	1.72	5.175	0.264	0.59	-3.63	-5.73	0.948	0.632	-3.888	-9.285	-3.572	-3.319	2.859	3.455	1.254	1.246	0.749	2.567	0.53	-0.357	-6.117	-4.548	-1.001	-0.589	-2.379	-6.333	3.568
31840	1.133	2.371	7.374	7.003	4.158	6.282	0.652	-2.836	4.753	6.139	8.361	6.853	6.203	3.575	-1.904	-1.017	6.921	7.007	5.056	5.108	-5.157	-1.096	1.873	5.035	0.117	0.617	-3.701	-5.765	0.981	0.838	-4.019	-9.314	-3.505	-3.157	2.738	2.95	1.091	1.188	0.8	2.602	0.771	0.076	-6.39	-4.75	-0.946	-0.39	-2.308	-6.435	3.839
31880	1.269	2.63	7.417	7.37	4.092	6.377	0.861	-2.701	4.856	6.096	8.236	6.62	6.398	3.716	-1.862	-0.795	6.923	7.26	4.75	4.195	-5.359	-1.043	1.975	4.853	-0.047	0.586	-3.717	-5.756	0.874	0.953	-4.085	-9.352	-3.399	-2.965	2.605	2.365	0.965	1.092	0.735	2.555	1.023	0.548	-6.596	-4.923	-0.817	-0.099	-2.302	-6.418	3.994
31920	1.286	2.759	7.365	7.627	4.019	6.457	1.129	-2.562	4.952	5.99	8.039	6.286	6.509	3.872	-1.889	-0.677	7.033	7.54	4.342	3.247	-5.567	-1.016	1.967	4.606	-0.225	0.514	-3.685	-5.704	0.705	1	-4.066	-9.343	-3.273	-2.757	2.46	1.682	0.879	0.969	0.612	2.479	1.304	1.045	-6.692	-5.048	-0.62	0.283	-2.405	-6.355	3.991
31960	1.265	2.787	7.233	7.798	3.95	6.529	1.406	-2.413	5.003	5.821	7.774	5.857	6.548	4.043	-1.95	-0.637	7.261	7.85	3.87	2.432	-5.704	-0.98	1.824	4.267	-0.389	0.422	-3.612	-5.604	0.553	1.01	-3.949	-9.245	-3.14	-2.559	2.294	0.883	0.822	0.827	0.501	2.401	1.629	1.552	-6.666	-5.117	-0.363	0.724	-2.591	-6.272	3.841
32000	1.25	2.751	7.042	7.911	3.895	6.606	1.646	-2.25	4.958	5.602	7.457	5.357	6.548	4.241	-2.006	-0.637	7.596	8.188	3.414	1.838	-5.738	-0.916	1.565	3.828	-0.496	0.343	-3.498	-5.437	0.454	1.014	-3.719	-9.036	-3.015	-2.395	2.09	-0.019	0.763	0.661	0.457	2.319	1.977	2.051	-6.552	-5.132	-0.049	1.173	-2.806	-6.138	3.586
32040	1.25	2.672	6.831	7.977	3.86	6.708	1.813	-2.078	4.787	5.349	7.107	4.818	6.532	4.472	-2.02	-0.648	7.997	8.55	3.046	1.469	-5.68	-0.82	1.239	3.302	-0.52	0.318	-3.335	-5.185	0.408	1.031	-3.378	-8.704	-2.93	-2.286	1.833	-0.957	0.664	0.455	0.487	2.218	2.288	2.513	-6.415	-5.109	0.302	1.585	-2.982	-5.911	3.271
32080	1.257	2.565	6.639	7.992	3.854	6.848	1.877	-1.919	4.5	5.075	6.749	4.28	6.513	4.734	-1.984	-0.652	8.404	8.907	2.797	1.3	-5.56	-0.692	0.891	2.722	-0.479	0.38	-3.109	-4.839	0.397	1.063	-2.953	-8.253	-2.919	-2.248	1.539	-1.821	0.505	0.192	0.556	2.085	2.51	2.906	-6.315	-5.074	0.64	1.932	-3.042	-5.566	2.902
32120	1.262	2.446	6.493	7.953	3.894	7.024	1.835	-1.807	4.144	4.77	6.416	3.782	6.496	5.028	-1.925	-0.642	8.739	9.195	2.667	1.304	-5.4	-0.542	0.564	2.138	-0.414	0.536	-2.816	-4.404	0.398	1.09	-2.504	-7.708	-3.009	-2.298	1.258	-2.495	0.287	-0.137	0.604	1.906	2.632	3.205	-6.267	-5.046	0.903	2.209	-2.926	-5.101	2.47
32160	1.243	2.32	6.411	7.868	4.007	7.227	1.73	-1.765	3.77	4.416	6.145	3.357	6.492	5.357	-1.874	-0.624	8.943	9.336	2.643	1.45	-5.212	-0.396	0.297	1.615	-0.357	0.757	-2.46	-3.893	0.391	1.078	-2.094	-7.119	-3.216	-2.459	1.034	-2.905	0.014	-0.522	0.58	1.664	2.686	3.397	-6.258	-5.032	1.054	2.419	-2.636	-4.518	2.022
32200	1.187	2.182	6.397	7.756	4.196	7.445	1.619	-1.792	3.419	3.995	5.958	3.029	6.521	5.72	-1.854	-0.616	9.002	9.315	2.708	1.71	-5.015	-0.297	0.126	1.206	-0.325	0.978	-2.065	-3.343	0.353	1.005	-1.764	-6.549	-3.548	-2.744	0.885	-3.046	-0.296	-0.938	0.455	1.35	2.723	3.483	-6.264	-5.028	1.1	2.562	-2.224	-3.832	1.678
32240	1.103	2.015	6.44	7.625	4.422	7.658	1.532	-1.862	3.126	3.503	5.855	2.798	6.614	6.109	-1.88	-0.657	8.961	9.182	2.842	2.07	-4.831	-0.282	0.066	0.941	-0.321	1.129	-1.685	-2.816	0.269	0.858	-1.525	-6.062	-3.994	-3.134	0.802	-2.991	-0.585	-1.352	0.221	0.957	2.776	3.48	-6.273	-5.027	1.073	2.641	-1.755	-3.041	1.527
32280	1.011	1.809	6.517	7.475	4.629	7.839	1.467	-1.94	2.923	2.975	5.804	2.653	6.791	6.522	-1.973	-0.799	8.89	9.008	3.017	2.528	-4.695	-0.366	0.11	0.815	-0.31	1.175	-1.379	-2.375	0.122	0.625	-1.368	-5.702	-4.488	-3.574	0.778	-2.831	-0.768	-1.733	-0.116	0.488	2.844	3.413	-6.28	-5.018	1.01	2.673	-1.274	-2.12	1.542
32320	0.884	1.558	6.582	7.29	4.783	7.965	1.419	-1.996	2.826	2.489	5.76	2.573	7.047	6.97	-2.144	-1.085	8.846	8.834	3.214	3.082	-4.646	-0.541	0.235	0.802	-0.25	1.133	-1.173	-2.057	-0.117	0.293	-1.273	-5.469	-4.91	-3.989	0.81	-2.612	-0.798	-2.05	-0.53	-0.031	2.906	3.313	-6.286	-4.993	0.936	2.68	-0.785	-1.062	1.611
32360	0.658	1.256	6.585	7.051	4.901	8.033	1.406	-2.022	2.827	2.117	5.695	2.538	7.361	7.459	-2.402	-1.532	8.856	8.675	3.425	3.713	-4.721	-0.802	0.396	0.866	-0.14	1.056	-1.051	-1.863	-0.48	-0.139	-1.211	-5.327	-5.16	-4.312	0.896	-2.329	-0.699	-2.272	-0.974	-0.545	2.946	3.206	-6.281	-4.947	0.861	2.682	-0.254	0.05	1.627
32400	0.31	0.896	6.499	6.736	5.028	8.059	1.448	-2.027	2.885	1.874	5.615	2.53	7.693	7.972	-2.742	-2.126	8.922	8.538	3.656	4.405	-4.943	-1.153	0.534	0.976	-0.019	0.989	-0.978	-1.758	-0.952	-0.646	-1.158	-5.233	-5.222	-4.504	1.032	-1.967	-0.527	-2.393	-1.388	-0.984	2.966	3.098	-6.245	-4.88	0.785	2.686	0.317	1.051	1.548
32440	-0.083	0.501	6.323	6.332	5.185	8.062	1.549	-2.024	2.939	1.716	5.547	2.54	7.976	8.461	-3.13	-2.825	9.029	8.422	3.912	5.166	-5.303	-1.594	0.6	1.115	0.081	0.948	-0.922	-1.698	-1.476	-1.179	-1.104	-5.159	-5.148	-4.565	1.211	-1.533	-0.324	-2.436	-1.722	-1.296	2.968	2.984	-6.15	-4.799	0.714	2.685	0.834	1.782	1.399
32480	-0.371	0.128	6.066	5.834	5.344	8.058	1.682	-2.023	2.933	1.59	5.518	2.575	8.14	8.855	-3.493	-3.552	9.148	8.318	4.191	6.019	-5.745	-2.108	0.58	1.291	0.157	0.932	-0.862	-1.648	-1.98	-1.676	-1.056	-5.095	-5.009	-4.546	1.417	-1.047	-0.121	-2.439	-1.952	-1.465	2.948	2.857	-5.977	-4.704	0.666	2.659	1.164	2.183	1.221
32520	-0.466	-0.151	5.742	5.25	5.474	8.057	1.802	-2.034	2.84	1.477	5.535	2.648	8.16	9.094	-3.756	-4.213	9.254	8.214	4.5	6.947	-6.187	-2.656	0.511	1.517	0.232	0.932	-0.794	-1.596	-2.39	-2.08	-1.022	-5.046	-4.857	-4.523	1.636	-0.517	0.05	-2.432	-2.082	-1.518	2.892	2.703	-5.734	-4.597	0.651	2.582	1.243	2.294	1.042
32560	-0.404	-0.301	5.375	4.595	5.56	8.064	1.853	-2.061	2.671	1.389	5.595	2.776	8.08	9.163	-3.883	-4.735	9.319	8.112	4.843	7.843	-6.553	-3.179	0.451	1.794	0.344	0.942	-0.732	-1.546	-2.636	-2.351	-1.013	-5.017	-4.719	-4.55	1.868	0.056	0.164	-2.427	-2.14	-1.496	2.788	2.495	-5.467	-4.482	0.651	2.429	1.129	2.211	0.881
32600	-0.295	-0.342	5.012	3.907	5.6	8.074	1.801	-2.105	2.479	1.353	5.686	2.979	7.972	9.101	-3.892	-5.102	9.317	8.027	5.195	8.577	-6.784	-3.614	0.458	2.105	0.516	0.956	-0.691	-1.509	-2.681	-2.484	-1.054	-5.018	-4.615	-4.638	2.117	0.662	0.217	-2.418	-2.176	-1.432	2.624	2.202	-5.253	-4.367	0.625	2.183	0.947	2.025	0.765
32640	-0.221	-0.329	4.726	3.239	5.595	8.078	1.645	-2.169	2.335	1.382	5.801	3.28	7.89	8.97	-3.842	-5.353	9.24	7.968	5.501	9.079	-6.867	-3.92	0.556	2.436	0.715	0.969	-0.69	-1.499	-2.555	-2.501	-1.176	-5.076	-4.581	-4.766	2.376	1.294	0.219	-2.391	-2.238	-1.349	2.382	1.809	-5.148	-4.263	0.534	1.838	0.802	1.794	0.717
32680	-0.22	-0.299	4.59	2.658	5.55	8.056	1.413	-2.264	2.288	1.479	5.961	3.696	7.848	8.82	-3.79	-5.538	9.105	7.924	5.716	9.36	-6.85	-4.093	0.736	2.774	0.869	0.964	-0.739	-1.537	-2.345	-2.435	-1.394	-5.23	-4.631	-4.9	2.634	1.957	0.184	-2.328	-2.336	-1.256	2.039	1.313	-5.149	-4.181	0.354	1.398	0.733	1.539	0.752
32720	-0.315	-0.261	4.632	2.218	5.472	7.981	1.137	-2.407	2.344	1.639	6.193	4.22	7.829	8.672	-3.772	-5.695	8.928	7.863	5.833	9.479	-6.803	-4.157	0.973	3.117	0.929	0.911	-0.836	-1.653	-2.131	-2.311	-1.697	-5.512	-4.733	-5.01	2.884	2.658	0.127	-2.219	-2.434	-1.155	1.601	0.724	-5.209	-4.125	0.081	0.894	0.726	1.271	0.877
32760	-0.504	-0.222	4.815	1.953	5.364	7.829	0.846	-2.611	2.477	1.852	6.508	4.822	7.804	8.526	-3.804	-5.841	8.71	7.74	5.889	9.5	-6.771	-4.147	1.25	3.46	0.896	0.776	-0.985	-1.869	-1.946	-2.154	-2.058	-5.931	-4.832	-5.071	3.112	3.382	0.082	-2.059	-2.489	-1.034	1.116	0.068	-5.274	-4.09	-0.265	0.382	0.748	0.984	1.091
32800	-0.734	-0.198	5.064	1.849	5.214	7.59	0.56	-2.867	2.662	2.113	6.888	5.453	7.758	8.367	-3.892	-5.983	8.447	7.527	5.923	9.464	-6.759	-4.096	1.558	3.799	0.802	0.542	-1.213	-2.191	-1.782	-1.987	-2.451	-6.468	-4.895	-5.064	3.298	4.073	0.105	-1.84	-2.475	-0.881	0.648	-0.6	-5.299	-4.063	-0.645	-0.076	0.777	0.652	1.375
32840	-0.92	-0.195	5.299	1.852	5.005	7.284	0.303	-3.147	2.89	2.436	7.29	6.063	7.701	8.176	-4.02	-6.125	8.149	7.236	5.946	9.389	-6.758	-4.028	1.877	4.12	0.67	0.221	-1.539	-2.615	-1.612	-1.822	-2.848	-7.076	-4.911	-4.981	3.42	4.664	0.239	-1.555	-2.392	-0.69	0.26	-1.217	-5.265	-4.03	-0.998	-0.444	0.785	0.266	1.686
32880	-1.008	-0.192	5.48	1.897	4.73	6.949	0.11	-3.409	3.164	2.845	7.649	6.604	7.647	7.942	-4.163	-6.257	7.847	6.922	5.963	9.264	-6.759	-3.959	2.167	4.397	0.507	-0.156	-1.941	-3.127	-1.418	-1.663	-3.232	-7.675	-4.863	-4.828	3.461	5.114	0.498	-1.195	-2.246	-0.465	-0.005	-1.73	-5.178	-3.983	-1.267	-0.722	0.724	-0.158	1.967
32920	-0.995	-0.143	5.6	1.946	4.415	6.632	0.029	-3.609	3.489	3.349	7.91	7.045	7.587	7.662	-4.293	-6.345	7.59	6.671	5.971	9.065	-6.759	-3.889	2.379	4.598	0.326	-0.553	-2.356	-3.69	-1.199	-1.504	-3.592	-8.181	-4.723	-4.633	3.424	5.417	0.869	-0.757	-2.033	-0.21	-0.141	-2.106	-5.073	-3.927	-1.428	-0.929	0.535	-0.635	2.175
32960	-0.902	0.001	5.658	1.992	4.137	6.372	0.093	-3.716	3.84	3.92	8.056	7.373	7.485	7.334	-4.378	-6.345	7.427	6.556	5.962	8.775	-6.754	-3.806	2.47	4.703	0.16	-0.93	-2.71	-4.248	-0.966	-1.328	-3.902	-8.529	-4.479	-4.433	3.342	5.576	1.311	-0.256	-1.747	0.089	-0.185	-2.344	-4.999	-3.876	-1.496	-1.084	0.188	-1.221	2.294
33000	-0.729	0.266	5.645	2.043	3.983	6.188	0.274	-3.729	4.164	4.486	8.122	7.59	7.305	6.956	-4.379	-6.214	7.378	6.591	5.913	8.394	-6.735	-3.702	2.418	4.716	0.058	-1.239	-2.962	-4.742	-0.731	-1.116	-4.11	-8.704	-4.167	-4.258	3.266	5.607	1.743	0.276	-1.375	0.448	-0.193	-2.466	-4.992	-3.843	-1.493	-1.205	-0.294	-1.953	2.335
33040	-0.453	0.644	5.567	2.101	3.981	6.082	0.496	-3.671	4.415	4.956	8.164	7.71	7.035	6.525	-4.28	-5.917	7.416	6.722	5.795	7.929	-6.693	-3.572	2.239	4.662	0.05	-1.427	-3.127	-5.135	-0.501	-0.857	-4.173	-8.733	-3.858	-4.12	3.224	5.542	2.068	0.79	-0.917	0.867	-0.215	-2.51	-5.052	-3.839	-1.442	-1.303	-0.851	-2.815	2.33
33080	-0.062	1.106	5.454	2.162	4.081	6.045	0.687	-3.577	4.578	5.267	8.222	7.76	6.693	6.04	-4.084	-5.444	7.483	6.873	5.589	7.351	-6.623	-3.416	1.994	4.578	0.113	-1.466	-3.253	-5.424	-0.279	-0.559	-4.114	-8.665	-3.625	-4.012	3.206	5.417	2.216	1.227	-0.414	1.31	-0.273	-2.509	-5.157	-3.873	-1.366	-1.378	-1.408	-3.744	2.328
33120	0.397	1.607	5.331	2.222	4.207	6.063	0.817	-3.472	4.68	5.421	8.296	7.768	6.323	5.511	-3.796	-4.816	7.534	6.992	5.288	6.585	-6.523	-3.234	1.76	4.501	0.179	-1.373	-3.383	-5.64	-0.056	-0.245	-4.008	-8.547	-3.499	-3.914	3.183	5.249	2.173	1.54	0.061	1.71	-0.356	-2.472	-5.29	-3.955	-1.283	-1.415	-1.87	-4.636	2.386
33160	0.82	2.087	5.227	2.291	4.316	6.118	0.884	-3.367	4.752	5.479	8.365	7.749	5.99	4.967	-3.42	-4.082	7.545	7.068	4.903	5.572	-6.389	-3.017	1.602	4.441	0.169	-1.2	-3.521	-5.814	0.182	0.057	-3.932	-8.417	-3.462	-3.81	3.133	5.038	1.978	1.725	0.443	2.006	-0.433	-2.387	-5.457	-4.087	-1.203	-1.396	-2.146	-5.374	2.552
33200	1.106	2.478	5.179	2.391	4.385	6.191	0.895	-3.262	4.811	5.507	8.411	7.703	5.76	4.463	-2.971	-3.302	7.51	7.122	4.455	4.382	-6.222	-2.751	1.552	4.384	0.041	-0.999	-3.642	-5.957	0.424	0.323	-3.929	-8.29	-3.458	-3.691	3.054	4.778	1.705	1.807	0.688	2.179	-0.472	-2.234	-5.673	-4.263	-1.128	-1.314	-2.213	-5.883	2.833
33240	1.22	2.725	5.211	2.551	4.389	6.275	0.858	-3.158	4.87	5.536	8.436	7.621	5.683	4.067	-2.496	-2.541	7.429	7.166	3.983	3.22	-6.031	-2.429	1.602	4.301	-0.17	-0.81	-3.722	-6.063	0.614	0.542	-4.004	-8.155	-3.437	-3.551	2.971	4.463	1.422	1.82	0.784	2.258	-0.453	-1.992	-5.943	-4.472	-1.049	-1.168	-2.152	-6.16	3.182
33280	1.212	2.818	5.325	2.795	4.314	6.362	0.79	-3.057	4.94	5.55	8.44	7.492	5.765	3.841	-2.067	-1.859	7.321	7.194	3.546	2.294	-5.825	-2.065	1.709	4.174	-0.388	-0.656	-3.756	-6.127	0.688	0.716	-4.13	-8.002	-3.371	-3.385	2.903	4.085	1.165	1.783	0.765	2.3	-0.356	-1.65	-6.248	-4.697	-0.947	-0.962	-2.094	-6.264	3.506
33320	1.154	2.794	5.516	3.149	4.185	6.438	0.717	-2.955	5.007	5.522	8.413	7.306	5.949	3.808	-1.75	-1.305	7.21	7.2	3.201	1.696	-5.621	-1.694	1.817	3.993	-0.56	-0.546	-3.742	-6.148	0.634	0.851	-4.253	-7.824	-3.261	-3.204	2.848	3.631	0.946	1.713	0.695	2.343	-0.173	-1.214	-6.546	-4.911	-0.801	-0.7	-2.137	-6.274	3.72
33360	1.088	2.713	5.787	3.632	4.051	6.491	0.664	-2.844	5.039	5.44	8.338	7.054	6.148	3.933	-1.573	-0.892	7.123	7.196	2.981	1.392	-5.449	-1.365	1.875	3.755	-0.68	-0.463	-3.677	-6.112	0.507	0.95	-4.317	-7.617	-3.129	-3.025	2.79	3.079	0.777	1.616	0.64	2.393	0.09	-0.699	-6.777	-5.087	-0.608	-0.391	-2.304	-6.262	3.798
33400	1.035	2.63	6.137	4.243	3.936	6.526	0.656	-2.721	5.009	5.308	8.197	6.727	6.294	4.138	-1.526	-0.6	7.081	7.207	2.881	1.291	-5.353	-1.122	1.857	3.463	-0.76	-0.383	-3.559	-5.99	0.389	1.022	-4.291	-7.37	-2.986	-2.861	2.704	2.397	0.67	1.496	0.635	2.42	0.422	-0.126	-6.885	-5.207	-0.38	-0.047	-2.552	-6.259	3.76
33440	1.02	2.559	6.546	4.954	3.831	6.558	0.713	-2.596	4.912	5.133	7.972	6.325	6.358	4.35	-1.574	-0.408	7.1	7.261	2.864	1.318	-5.362	-0.985	1.759	3.123	-0.801	-0.29	-3.403	-5.761	0.334	1.085	-4.172	-7.064	-2.855	-2.731	2.564	1.574	0.631	1.357	0.68	2.397	0.817	0.481	-6.861	-5.271	-0.131	0.309	-2.805	-6.254	3.634
33480	1.059	2.49	6.963	5.708	3.734	6.61	0.854	-2.483	4.757	4.915	7.649	5.858	6.35	4.534	-1.677	-0.303	7.187	7.375	2.889	1.433	-5.453	-0.937	1.588	2.742	-0.79	-0.181	-3.221	-5.418	0.353	1.153	-3.972	-6.696	-2.785	-2.663	2.344	0.641	0.644	1.208	0.745	2.314	1.265	1.1	-6.751	-5.287	0.136	0.649	-2.998	-6.213	3.426
33520	1.132	2.409	7.312	6.434	3.658	6.703	1.073	-2.387	4.55	4.657	7.243	5.344	6.309	4.69	-1.786	-0.261	7.345	7.546	2.927	1.625	-5.561	-0.934	1.349	2.327	-0.716	-0.045	-3	-4.972	0.425	1.224	-3.7	-6.273	-2.832	-2.686	2.041	-0.326	0.677	1.045	0.781	2.162	1.737	1.707	-6.612	-5.267	0.419	0.95	-3.075	-6.09	3.129
33560	1.188	2.312	7.525	7.061	3.623	6.84	1.333	-2.3	4.302	4.35	6.801	4.811	6.272	4.842	-1.85	-0.253	7.57	7.756	2.964	1.897	-5.613	-0.939	1.055	1.904	-0.582	0.136	-2.715	-4.442	0.522	1.285	-3.364	-5.813	-3.038	-2.815	1.687	-1.214	0.686	0.846	0.745	1.928	2.182	2.273	-6.494	-5.223	0.702	1.197	-3.002	-5.839	2.743
33600	1.194	2.192	7.573	7.538	3.666	7.012	1.582	-2.198	4.029	3.975	6.393	4.294	6.26	5.008	-1.838	-0.252	7.835	7.982	3.002	2.263	-5.564	-0.921	0.738	1.511	-0.421	0.37	-2.355	-3.867	0.618	1.311	-2.98	-5.338	-3.411	-3.042	1.336	-1.905	0.631	0.588	0.614	1.602	2.535	2.755	-6.424	-5.169	0.951	1.388	-2.774	-5.433	2.312
33640	1.144	2.033	7.473	7.846	3.818	7.203	1.777	-2.057	3.748	3.52	6.08	3.83	6.283	5.204	-1.756	-0.251	8.091	8.196	3.069	2.73	-5.408	-0.871	0.448	1.187	-0.274	0.645	-1.962	-3.301	0.679	1.284	-2.572	-4.88	-3.9	-3.326	1.04	-2.335	0.495	0.256	0.377	1.194	2.749	3.115	-6.404	-5.116	1.128	1.528	-2.419	-4.878	1.933
33680	1.029	1.832	7.272	8.004	4.078	7.392	1.884	-1.872	3.48	3.001	5.888	3.447	6.347	5.44	-1.639	-0.261	8.294	8.378	3.203	3.311	-5.171	-0.798	0.233	0.956	-0.163	0.92	-1.604	-2.791	0.658	1.19	-2.169	-4.463	-4.401	-3.609	0.834	-2.519	0.285	-0.153	0.033	0.727	2.825	3.331	-6.408	-5.075	1.218	1.624	-1.989	-4.207	1.709
33720	0.814	1.592	7.017	8.061	4.395	7.558	1.88	-1.671	3.25	2.475	5.803	3.154	6.447	5.72	-1.547	-0.311	8.432	8.506	3.421	4.029	-4.906	-0.736	0.128	0.826	-0.091	1.132	-1.33	-2.369	0.521	1.012	-1.81	-4.108	-4.791	-3.832	0.733	-2.518	0.02	-0.627	-0.404	0.222	2.799	3.405	-6.405	-5.042	1.229	1.682	-1.53	-3.431	1.656
33760	0.482	1.323	6.759	8.067	4.695	7.68	1.779	-1.505	3.085	2.012	5.786	2.937	6.573	6.041	-1.538	-0.437	8.535	8.562	3.72	4.9	-4.679	-0.724	0.147	0.784	-0.05	1.232	-1.144	-2.048	0.263	0.732	-1.533	-3.829	-4.994	-3.967	0.735	-2.386	-0.256	-1.13	-0.897	-0.289	2.711	3.361	-6.386	-5.006	1.182	1.708	-1.066	-2.522	1.689
33800	0.088	1.036	6.551	8.059	4.938	7.744	1.636	-1.406	2.996	1.654	5.791	2.78	6.72	6.4	-1.644	-0.666	8.651	8.558	4.097	5.921	-4.541	-0.786	0.271	0.814	-0.021	1.215	-1.028	-1.826	-0.111	0.339	-1.358	-3.637	-5.019	-4.026	0.82	-2.16	-0.48	-1.623	-1.385	-0.757	2.594	3.239	-6.356	-4.958	1.093	1.707	-0.604	-1.483	1.698
33840	-0.25	0.753	6.422	8.052	5.13	7.753	1.518	-1.374	2.968	1.396	5.779	2.669	6.895	6.801	-1.864	-1.003	8.805	8.542	4.552	7.043	-4.507	-0.921	0.444	0.907	0.016	1.117	-0.955	-1.685	-0.588	-0.145	-1.272	-3.544	-4.936	-4.045	0.948	-1.87	-0.604	-2.07	-1.797	-1.131	2.473	3.076	-6.314	-4.894	0.984	1.68	-0.166	-0.421	1.619
33880	-0.428	0.519	6.37	8.042	5.298	7.731	1.45	-1.381	2.964	1.216	5.733	2.596	7.108	7.246	-2.185	-1.445	8.989	8.557	5.053	8.161	-4.558	-1.114	0.59	1.055	0.057	0.981	-0.895	-1.593	-1.134	-0.67	-1.243	-3.55	-4.815	-4.067	1.092	-1.54	-0.629	-2.451	-2.078	-1.374	2.367	2.898	-6.249	-4.816	0.876	1.622	0.194	0.494	1.455
33920	-0.438	0.371	6.38	8.013	5.441	7.705	1.421	-1.393	2.946	1.104	5.653	2.555	7.346	7.724	-2.577	-1.991	9.183	8.6	5.538	9.137	-4.67	-1.35	0.651	1.257	0.084	0.836	-0.838	-1.531	-1.691	-1.172	-1.232	-3.638	-4.703	-4.131	1.247	-1.173	-0.594	-2.758	-2.213	-1.486	2.292	2.718	-6.13	-4.725	0.782	1.526	0.426	1.159	1.26
33960	-0.346	0.312	6.437	7.946	5.529	7.689	1.413	-1.386	2.884	1.054	5.566	2.538	7.574	8.194	-2.986	-2.62	9.369	8.641	5.935	9.852	-4.843	-1.625	0.634	1.507	0.098	0.692	-0.791	-1.5	-2.175	-1.594	-1.204	-3.769	-4.645	-4.253	1.422	-0.76	-0.534	-2.992	-2.238	-1.493	2.271	2.547	-5.929	-4.622	0.698	1.389	0.546	1.578	1.086
34000	-0.226	0.31	6.529	7.831	5.541	7.687	1.43	-1.357	2.767	1.056	5.496	2.542	7.749	8.591	-3.335	-3.275	9.533	8.658	6.193	10.255	-5.091	-1.943	0.588	1.796	0.131	0.558	-0.771	-1.515	-2.503	-1.896	-1.153	-3.909	-4.667	-4.427	1.616	-0.295	-0.466	-3.167	-2.228	-1.429	2.303	2.396	-5.655	-4.509	0.611	1.202	0.658	1.814	0.955
34040	-0.14	0.327	6.626	7.662	5.488	7.693	1.496	-1.314	2.605	1.104	5.459	2.574	7.849	8.854	-3.562	-3.877	9.651	8.643	6.305	10.375	-5.416	-2.314	0.565	2.11	0.225	0.438	-0.786	-1.582	-2.629	-2.066	-1.09	-4.04	-4.747	-4.627	1.823	0.229	-0.393	-3.298	-2.242	-1.328	2.351	2.26	-5.373	-4.396	0.509	0.959	0.873	1.935	0.873
34080	-0.145	0.334	6.68	7.427	5.411	7.696	1.63	-1.262	2.427	1.195	5.462	2.652	7.885	8.961	-3.655	-4.368	9.694	8.603	6.303	10.281	-5.79	-2.732	0.598	2.435	0.395	0.341	-0.841	-1.702	-2.576	-2.115	-1.037	-4.151	-4.833	-4.817	2.031	0.82	-0.313	-3.393	-2.287	-1.213	2.361	2.104	-5.166	-4.291	0.385	0.658	1.2	2.003	0.844
34120	-0.27	0.31	6.652	7.109	5.349	7.674	1.81	-1.207	2.28	1.327	5.518	2.795	7.884	8.936	-3.651	-4.738	9.641	8.558	6.231	10.046	-6.161	-3.165	0.699	2.765	0.6	0.28	-0.93	-1.875	-2.421	-2.073	-1.023	-4.252	-4.89	-4.962	2.227	1.477	-0.227	-3.452	-2.339	-1.09	2.303	1.882	-5.07	-4.206	0.226	0.307	1.55	2.034	0.871
34160	-0.49	0.242	6.523	6.688	5.307	7.6	1.984	-1.169	2.215	1.498	5.646	3.023	7.873	8.828	-3.603	-5.018	9.494	8.528	6.127	9.745	-6.463	-3.555	0.868	3.103	0.771	0.256	-1.044	-2.112	-2.237	-1.978	-1.08	-4.369	-4.922	-5.028	2.405	2.186	-0.142	-3.471	-2.38	-0.948	2.172	1.567	-5.067	-4.144	0.013	-0.081	1.842	1.997	0.948
34200	-0.735	0.14	6.282	6.157	5.26	7.449	2.094	-1.173	2.266	1.708	5.858	3.351	7.865	8.686	-3.566	-5.248	9.273	8.502	6.029	9.424	-6.641	-3.838	1.095	3.458	0.862	0.239	-1.203	-2.43	-2.068	-1.863	-1.227	-4.54	-4.939	-4.996	2.563	2.927	-0.084	-3.438	-2.402	-0.775	1.963	1.156	-5.114	-4.102	-0.266	-0.48	2.03	1.85	1.071
34240	-0.924	0.032	5.925	5.523	5.171	7.21	2.09	-1.232	2.436	1.963	6.157	3.781	7.866	8.54	-3.586	-5.442	9.006	8.437	5.954	9.08	-6.68	-3.974	1.365	3.84	0.866	0.184	-1.455	-2.839	-1.931	-1.745	-1.465	-4.803	-4.934	-4.861	2.701	3.663	-0.063	-3.344	-2.391	-0.576	1.663	0.655	-5.166	-4.065	-0.61	-0.857	2.067	1.588	1.238
34280	-1.008	-0.041	5.476	4.811	5.005	6.901	1.941	-1.342	2.71	2.278	6.53	4.299	7.875	8.398	-3.678	-5.605	8.718	8.281	5.889	8.702	-6.618	-3.965	1.652	4.244	0.789	0.047	-1.827	-3.325	-1.818	-1.625	-1.788	-5.188	-4.873	-4.64	2.814	4.339	-0.05	-3.188	-2.312	-0.361	1.276	0.07	-5.187	-4.017	-0.993	-1.178	1.904	1.224	1.444
34320	-0.979	-0.037	5.002	4.063	4.75	6.556	1.641	-1.497	3.061	2.685	6.938	4.879	7.886	8.256	-3.831	-5.747	8.415	8.012	5.813	8.292	-6.515	-3.858	1.923	4.64	0.645	-0.189	-2.283	-3.849	-1.698	-1.498	-2.186	-5.701	-4.707	-4.364	2.9	4.892	0.013	-2.961	-2.134	-0.131	0.852	-0.571	-5.156	-3.951	-1.364	-1.421	1.541	0.754	1.666
34360	-0.849	0.075	4.599	3.342	4.434	6.218	1.225	-1.702	3.456	3.2	7.327	5.48	7.889	8.098	-4.012	-5.873	8.101	7.64	5.711	7.842	-6.431	-3.723	2.141	4.982	0.457	-0.498	-2.733	-4.365	-1.53	-1.358	-2.646	-6.309	-4.429	-4.08	2.966	5.278	0.167	-2.648	-1.842	0.13	0.46	-1.206	-5.082	-3.868	-1.665	-1.581	1.02	0.165	1.87
34400	-0.633	0.3	4.365	2.73	4.135	5.922	0.764	-1.966	3.847	3.802	7.644	6.051	7.859	7.909	-4.172	-5.968	7.792	7.21	5.559	7.29	-6.402	-3.623	2.267	5.228	0.259	-0.823	-3.087	-4.829	-1.306	-1.191	-3.136	-6.957	-4.1	-3.829	3.022	5.489	0.426	-2.234	-1.448	0.446	0.149	-1.753	-5.003	-3.778	-1.853	-1.663	0.376	-0.553	2.029
34440	-0.336	0.632	4.357	2.293	3.945	5.696	0.351	-2.285	4.184	4.421	7.863	6.54	7.77	7.686	-4.27	-6.015	7.524	6.805	5.326	6.542	-6.438	-3.589	2.274	5.37	0.091	-1.102	-3.312	-5.21	-1.051	-0.975	-3.61	-7.587	-3.806	-3.636	3.083	5.551	0.786	-1.725	-0.973	0.82	-0.058	-2.147	-4.954	-3.695	-1.91	-1.69	-0.347	-1.411	2.13
34480	0.036	1.055	4.551	2.053	3.9	5.555	0.062	-2.635	4.42	4.956	7.991	6.917	7.607	7.431	-4.288	-5.99	7.341	6.516	4.991	5.541	-6.523	-3.616	2.175	5.429	-0.002	-1.288	-3.437	-5.495	-0.784	-0.695	-4.019	-8.143	-3.599	-3.499	3.156	5.506	1.221	-1.152	-0.464	1.223	-0.164	-2.362	-4.958	-3.636	-1.85	-1.69	-1.076	-2.399	2.191
34520	0.451	1.518	4.858	1.974	3.958	5.507	-0.056	-2.971	4.548	5.337	8.06	7.188	7.376	7.138	-4.221	-5.867	7.271	6.396	4.564	4.332	-6.631	-3.675	2.014	5.44	0.007	-1.351	-3.516	-5.694	-0.499	-0.356	-4.308	-8.579	-3.484	-3.409	3.228	5.391	1.663	-0.564	0.017	1.605	-0.198	-2.418	-5.022	-3.61	-1.705	-1.685	-1.706	-3.449	2.251
34560	0.826	1.93	5.185	1.994	4.05	5.544	0.008	-3.249	4.6	5.572	8.111	7.382	7.095	6.79	-4.061	-5.618	7.302	6.426	4.084	3.083	-6.739	-3.733	1.845	5.429	0.091	-1.292	-3.585	-5.826	-0.187	0.013	-4.432	-8.872	-3.444	-3.346	3.272	5.227	2.02	-0.026	0.415	1.924	-0.193	-2.365	-5.137	-3.627	-1.524	-1.686	-2.124	-4.429	2.346
34600	1.06	2.213	5.475	2.061	4.132	5.643	0.215	-3.442	4.628	5.719	8.175	7.527	6.77	6.369	-3.804	-5.227	7.387	6.532	3.62	2.006	-6.823	-3.767	1.714	5.405	0.171	-1.136	-3.648	-5.902	0.141	0.367	-4.386	-9.025	-3.436	-3.284	3.258	5.016	2.218	0.401	0.69	2.162	-0.179	-2.258	-5.285	-3.69	-1.353	-1.691	-2.289	-5.189	2.484
34640	1.125	2.354	5.704	2.143	4.186	5.771	0.482	-3.553	4.669	5.837	8.253	7.636	6.413	5.872	-3.467	-4.686	7.461	6.644	3.245	1.229	-6.863	-3.762	1.647	5.362	0.175	-0.928	-3.693	-5.93	0.452	0.669	-4.222	-9.056	-3.412	-3.192	3.175	4.752	2.229	0.685	0.817	2.324	-0.168	-2.126	-5.458	-3.798	-1.225	-1.691	-2.265	-5.633	2.662
34680	1.083	2.395	5.852	2.222	4.197	5.901	0.722	-3.602	4.732	5.943	8.324	7.709	6.061	5.325	-3.079	-4.007	7.476	6.725	3.003	0.747	-6.84	-3.707	1.651	5.291	0.085	-0.714	-3.709	-5.922	0.687	0.894	-4.017	-8.993	-3.348	-3.058	3.042	4.43	2.084	0.835	0.814	2.424	-0.167	-1.976	-5.668	-3.949	-1.146	-1.664	-2.17	-5.773	2.892
34720	1.024	2.392	5.908	2.292	4.162	6.015	0.889	-3.619	4.806	6.015	8.373	7.739	5.786	4.788	-2.674	-3.239	7.41	6.77	2.887	0.485	-6.746	-3.59	1.717	5.182	-0.057	-0.524	-3.688	-5.884	0.785	1.038	-3.842	-8.871	-3.252	-2.889	2.885	4.046	1.845	0.892	0.735	2.464	-0.175	-1.807	-5.919	-4.133	-1.102	-1.585	-2.112	-5.72	3.163
34760	0.995	2.38	5.879	2.364	4.092	6.095	0.972	-3.63	4.883	6.027	8.401	7.721	5.662	4.326	-2.286	-2.463	7.266	6.797	2.853	0.369	-6.575	-3.403	1.814	5.03	-0.191	-0.367	-3.627	-5.817	0.738	1.119	-3.746	-8.729	-3.139	-2.704	2.717	3.605	1.573	0.893	0.648	2.44	-0.186	-1.621	-6.203	-4.337	-1.073	-1.439	-2.145	-5.6	3.415
34800	1.006	2.368	5.788	2.455	4.005	6.139	0.977	-3.649	4.956	5.972	8.404	7.644	5.72	3.985	-1.952	-1.765	7.07	6.831	2.855	0.369	-6.33	-3.135	1.894	4.821	-0.292	-0.248	-3.533	-5.724	0.595	1.157	-3.732	-8.595	-3.017	-2.526	2.533	3.109	1.308	0.858	0.592	2.354	-0.187	-1.426	-6.481	-4.538	-1.03	-1.22	-2.271	-5.476	3.57
34840	1.063	2.344	5.664	2.581	3.916	6.16	0.921	-3.667	4.997	5.863	8.371	7.495	5.907	3.775	-1.713	-1.2	6.861	6.884	2.871	0.501	-6.037	-2.779	1.906	4.53	-0.369	-0.174	-3.424	-5.597	0.435	1.174	-3.768	-8.488	-2.912	-2.387	2.315	2.549	1.084	0.791	0.577	2.217	-0.153	-1.223	-6.691	-4.716	-0.946	-0.931	-2.457	-5.347	3.59
34880	1.153	2.289	5.541	2.747	3.831	6.181	0.823	-3.669	4.964	5.719	8.276	7.258	6.115	3.674	-1.595	-0.792	6.693	6.954	2.907	0.788	-5.738	-2.344	1.828	4.138	-0.433	-0.144	-3.3	-5.398	0.313	1.184	-3.816	-8.416	-2.881	-2.322	2.058	1.912	0.924	0.692	0.583	2.043	-0.054	-0.992	-6.782	-4.857	-0.807	-0.577	-2.644	-5.2	3.502
34920	1.232	2.195	5.462	2.959	3.751	6.226	0.7	-3.65	4.828	5.555	8.098	6.924	6.251	3.645	-1.595	-0.531	6.62	7.044	2.979	1.229	-5.468	-1.868	1.666	3.643	-0.477	-0.141	-3.128	-5.083	0.253	1.194	-3.85	-8.381	-2.983	-2.357	1.772	1.199	0.84	0.567	0.58	1.843	0.131	-0.697	-6.749	-4.957	-0.609	-0.168	-2.763	-5.023	3.364
34960	1.245	2.061	5.463	3.227	3.671	6.313	0.57	-3.61	4.598	5.368	7.825	6.494	6.285	3.647	-1.68	-0.398	6.668	7.174	3.107	1.807	-5.242	-1.418	1.432	3.065	-0.491	-0.136	-2.869	-4.63	0.24	1.198	-3.854	-8.371	-3.249	-2.504	1.479	0.432	0.812	0.43	0.536	1.622	0.404	-0.311	-6.636	-5.017	-0.352	0.274	-2.75	-4.791	3.21
35000	1.169	1.883	5.57	3.566	3.603	6.449	0.462	-3.55	4.295	5.134	7.455	5.994	6.233	3.663	-1.798	-0.374	6.829	7.357	3.309	2.516	-5.067	-1.062	1.141	2.444	-0.472	-0.097	-2.515	-4.073	0.252	1.18	-3.806	-8.355	-3.681	-2.753	1.194	-0.35	0.804	0.289	0.427	1.37	0.757	0.175	-6.498	-5.042	-0.037	0.704	-2.58	-4.468	3.015
35040	1.01	1.657	5.783	3.994	3.588	6.627	0.402	-3.464	3.945	4.833	7.01	5.458	6.131	3.695	-1.893	-0.435	7.079	7.592	3.588	3.388	-4.966	-0.839	0.821	1.838	-0.427	0	-2.103	-3.481	0.27	1.114	-3.687	-8.29	-4.227	-3.076	0.939	-1.091	0.779	0.127	0.24	1.064	1.177	0.737	-6.381	-5.046	0.318	1.076	-2.289	-4.025	2.718
35080	0.775	1.374	6.078	4.51	3.675	6.834	0.409	-3.349	3.579	4.457	6.542	4.933	6.017	3.76	-1.928	-0.534	7.394	7.869	3.937	4.474	-4.957	-0.742	0.515	1.309	-0.377	0.163	-1.705	-2.934	0.274	0.982	-3.488	-8.12	-4.778	-3.418	0.76	-1.719	0.716	-0.084	-0.037	0.687	1.624	1.332	-6.315	-5.038	0.658	1.354	-1.939	-3.448	2.305
35120	0.468	1.018	6.415	5.098	3.879	7.056	0.499	-3.203	3.241	4.025	6.12	4.461	5.916	3.875	-1.894	-0.619	7.756	8.183	4.347	5.763	-5.025	-0.743	0.263	0.902	-0.349	0.377	-1.38	-2.484	0.239	0.78	-3.201	-7.79	-5.216	-3.713	0.699	-2.162	0.598	-0.361	-0.405	0.249	2.026	1.914	-6.308	-5.022	0.911	1.538	-1.574	-2.741	1.871
35160	0.117	0.585	6.755	5.728	4.157	7.271	0.671	-3.017	2.971	3.583	5.802	4.078	5.86	4.054	-1.808	-0.662	8.131	8.532	4.797	7.117	-5.125	-0.805	0.11	0.635	-0.35	0.609	-1.158	-2.149	0.131	0.503	-2.825	-7.279	-5.462	-3.918	0.749	-2.377	0.414	-0.704	-0.832	-0.21	2.314	2.432	-6.337	-4.999	1.032	1.647	-1.195	-1.897	1.558
35200	-0.212	0.104	7.055	6.358	4.439	7.453	0.9	-2.782	2.805	3.188	5.621	3.799	5.879	4.303	-1.711	-0.667	8.479	8.909	5.25	8.316	-5.202	-0.897	0.086	0.491	-0.359	0.812	-1.034	-1.911	-0.081	0.136	-2.383	-6.609	-5.511	-4.026	0.845	-2.37	0.16	-1.099	-1.264	-0.626	2.47	2.848	-6.359	-4.965	1.026	1.702	-0.78	-0.918	1.424
35240	-0.438	-0.368	7.277	6.929	4.688	7.58	1.157	-2.494	2.767	2.885	5.579	3.621	5.985	4.616	-1.659	-0.666	8.763	9.277	5.657	9.193	-5.217	-0.991	0.186	0.434	-0.333	0.943	-0.979	-1.74	-0.421	-0.322	-1.933	-5.847	-5.418	-4.062	0.926	-2.2	-0.142	-1.516	-1.648	-0.929	2.533	3.143	-6.355	-4.919	0.928	1.72	-0.328	0.12	1.413
35280	-0.518	-0.767	7.395	7.386	4.911	7.648	1.422	-2.159	2.852	2.68	5.631	3.53	6.158	4.975	-1.689	-0.701	8.947	9.569	5.966	9.711	-5.159	-1.067	0.354	0.426	-0.237	0.988	-0.949	-1.613	-0.884	-0.847	-1.547	-5.087	-5.263	-4.065	0.98	-1.956	-0.427	-1.918	-1.942	-1.083	2.567	3.332	-6.331	-4.863	0.783	1.713	0.116	1.052	1.424
35320	-0.463	-1.05	7.408	7.711	5.118	7.675	1.659	-1.798	3.018	2.548	5.71	3.504	6.387	5.382	-1.808	-0.823	9.015	9.73	6.141	9.934	-5.041	-1.114	0.504	0.451	-0.075	0.955	-0.908	-1.515	-1.416	-1.388	-1.274	-4.422	-5.098	-4.071	1.027	-1.705	-0.606	-2.269	-2.124	-1.095	2.614	3.444	-6.298	-4.8	0.627	1.681	0.462	1.711	1.385
35360	-0.326	-1.215	7.328	7.913	5.291	7.679	1.82	-1.456	3.182	2.455	5.77	3.523	6.675	5.848	-2.003	-1.07	8.986	9.759	6.193	9.955	-4.892	-1.138	0.57	0.517	0.109	0.869	-0.854	-1.431	-1.933	-1.885	-1.113	-3.918	-4.938	-4.104	1.084	-1.458	-0.637	-2.538	-2.208	-0.999	2.679	3.497	-6.233	-4.725	0.481	1.618	0.629	2.036	1.277
35400	-0.195	-1.304	7.177	8.02	5.402	7.676	1.878	-1.182	3.258	2.389	5.798	3.573	7.006	6.367	-2.273	-1.456	8.916	9.703	6.176	9.838	-4.753	-1.158	0.543	0.645	0.276	0.763	-0.803	-1.352	-2.349	-2.29	-1.029	-3.599	-4.789	-4.174	1.153	-1.197	-0.559	-2.715	-2.244	-0.849	2.742	3.494	-6.096	-4.626	0.353	1.522	0.624	2.099	1.123
35440	-0.163	-1.369	6.976	8.062	5.446	7.675	1.865	-1.012	3.202	2.362	5.803	3.642	7.341	6.905	-2.621	-1.979	8.872	9.615	6.135	9.616	-4.674	-1.202	0.468	0.848	0.409	0.678	-0.774	-1.291	-2.595	-2.577	-0.977	-3.441	-4.662	-4.266	1.228	-0.915	-0.44	-2.81	-2.277	-0.696	2.785	3.436	-5.868	-4.5	0.245	1.396	0.544	2.034	0.964
35480	-0.261	-1.436	6.751	8.07	5.439	7.678	1.837	-0.949	3.04	2.378	5.792	3.714	7.633	7.406	-3.031	-2.61	8.891	9.519	6.091	9.323	-4.677	-1.287	0.407	1.12	0.507	0.631	-0.773	-1.28	-2.653	-2.741	-0.932	-3.389	-4.584	-4.35	1.303	-0.614	-0.316	-2.847	-2.322	-0.571	2.806	3.327	-5.578	-4.354	0.164	1.239	0.508	1.949	0.83
35520	-0.45	-1.504	6.534	8.068	5.388	7.679	1.824	-0.962	2.836	2.428	5.773	3.773	7.845	7.802	-3.451	-3.291	8.97	9.411	6.049	9.005	-4.757	-1.423	0.407	1.446	0.593	0.621	-0.804	-1.336	-2.561	-2.798	-0.895	-3.39	-4.572	-4.4	1.382	-0.286	-0.186	-2.848	-2.366	-0.469	2.802	3.174	-5.295	-4.201	0.104	1.053	0.57	1.87	0.73
35560	-0.664	-1.554	6.364	8.07	5.3	7.665	1.804	-1.017	2.649	2.504	5.755	3.824	7.953	8.039	-3.811	-3.95	9.082	9.285	6.006	8.687	-4.898	-1.613	0.482	1.816	0.692	0.631	-0.877	-1.467	-2.397	-2.778	-0.874	-3.412	-4.624	-4.402	1.473	0.09	-0.047	-2.829	-2.39	-0.377	2.763	2.99	-5.092	-4.058	0.051	0.83	0.708	1.777	0.675
35600	-0.844	-1.564	6.273	8.079	5.194	7.616	1.756	-1.089	2.518	2.614	5.753	3.89	7.965	8.104	-4.053	-4.525	9.2	9.156	5.945	8.352	-5.09	-1.859	0.619	2.224	0.805	0.648	-1.014	-1.698	-2.223	-2.708	-0.872	-3.453	-4.715	-4.34	1.592	0.535	0.084	-2.798	-2.383	-0.286	2.673	2.78	-5.009	-3.939	-0.023	0.561	0.859	1.661	0.687
35640	-0.94	-1.504	6.271	8.084	5.094	7.514	1.69	-1.166	2.472	2.775	5.795	4.008	7.928	8.04	-4.15	-4.982	9.295	9.054	5.834	7.967	-5.33	-2.173	0.809	2.666	0.905	0.654	-1.252	-2.059	-2.077	-2.605	-0.889	-3.535	-4.787	-4.206	1.748	1.058	0.182	-2.757	-2.332	-0.191	2.526	2.525	-5.019	-3.856	-0.152	0.247	0.985	1.527	0.778
35680	-0.933	-1.353	6.336	8.067	4.988	7.347	1.642	-1.246	2.535	2.997	5.912	4.206	7.889	7.915	-4.119	-5.318	9.337	8.989	5.657	7.488	-5.61	-2.565	1.061	3.135	0.959	0.627	-1.607	-2.549	-1.962	-2.471	-0.935	-3.682	-4.768	-4.01	1.945	1.663	0.231	-2.703	-2.228	-0.077	2.329	2.188	-5.061	-3.802	-0.358	-0.105	1.064	1.37	0.942
35720	-0.833	-1.11	6.418	8.007	4.828	7.113	1.637	-1.333	2.712	3.289	6.12	4.492	7.877	7.782	-4.017	-5.556	9.305	8.929	5.411	6.859	-5.906	-3.019	1.379	3.63	0.933	0.543	-2.044	-3.131	-1.858	-2.308	-1.022	-3.912	-4.625	-3.789	2.179	2.353	0.239	-2.619	-2.07	0.07	2.077	1.742	-5.091	-3.763	-0.642	-0.478	1.061	1.161	1.171
35760	-0.653	-0.788	6.474	7.887	4.582	6.824	1.671	-1.429	2.997	3.654	6.404	4.861	7.904	7.666	-3.912	-5.728	9.206	8.827	5.096	6.03	-6.178	-3.481	1.727	4.134	0.823	0.384	-2.487	-3.747	-1.728	-2.123	-1.176	-4.236	-4.391	-3.59	2.436	3.11	0.229	-2.483	-1.844	0.253	1.754	1.185	-5.095	-3.723	-0.978	-0.834	0.938	0.87	1.454
35800	-0.389	-0.389	6.479	7.69	4.269	6.51	1.719	-1.53	3.369	4.1	6.733	5.301	7.971	7.563	-3.847	-5.856	9.054	8.643	4.706	5.013	-6.378	-3.891	2.043	4.604	0.653	0.136	-2.853	-4.334	-1.551	-1.919	-1.435	-4.664	-4.123	-3.441	2.693	3.877	0.232	-2.286	-1.517	0.468	1.36	0.531	-5.065	-3.672	-1.315	-1.133	0.663	0.468	1.751
35840	-0.03	0.093	6.415	7.394	3.961	6.214	1.737	-1.628	3.795	4.621	7.077	5.783	8.059	7.459	-3.837	-5.958	8.853	8.345	4.243	3.92	-6.475	-4.21	2.269	4.985	0.454	-0.204	-3.089	-4.834	-1.331	-1.683	-1.814	-5.212	-3.871	-3.341	2.914	4.573	0.286	-2.027	-1.072	0.714	0.932	-0.188	-4.998	-3.613	-1.585	-1.356	0.227	-0.081	2.003
35880	0.411	0.632	6.268	6.983	3.755	5.984	1.682	-1.726	4.214	5.179	7.405	6.26	8.139	7.347	-3.884	-6.056	8.591	7.912	3.758	2.932	-6.486	-4.434	2.379	5.245	0.247	-0.612	-3.208	-5.222	-1.081	-1.39	-2.291	-5.879	-3.668	-3.269	3.066	5.111	0.423	-1.694	-0.537	0.991	0.523	-0.911	-4.916	-3.553	-1.736	-1.506	-0.355	-0.806	2.175
35920	0.855	1.153	6.022	6.455	3.702	5.851	1.538	-1.838	4.566	5.693	7.689	6.687	8.185	7.222	-3.979	-6.171	8.265	7.357	3.338	2.202	-6.472	-4.593	2.369	5.386	0.056	-1.016	-3.27	-5.495	-0.806	-1.027	-2.817	-6.628	-3.519	-3.198	3.149	5.426	0.656	-1.275	0.011	1.292	0.185	-1.557	-4.865	-3.497	-1.758	-1.6	-1.041	-1.705	2.29
35960	1.183	1.564	5.671	5.82	3.77	5.821	1.324	-1.981	4.804	6.071	7.905	7.036	8.174	7.07	-4.098	-6.295	7.905	6.743	3.057	1.78	-6.487	-4.727	2.259	5.438	-0.083	-1.334	-3.328	-5.675	-0.506	-0.607	-3.343	-7.379	-3.403	-3.121	3.199	5.515	0.978	-0.779	0.479	1.595	-0.056	-2.052	-4.877	-3.455	-1.682	-1.65	-1.758	-2.727	2.393
36000	1.332	1.809	5.243	5.102	3.879	5.877	1.08	-2.168	4.906	6.273	8.051	7.303	8.075	6.871	-4.201	-6.383	7.576	6.175	2.93	1.616	-6.553	-4.86	2.094	5.443	-0.13	-1.512	-3.399	-5.789	-0.181	-0.171	-3.823	-8.049	-3.308	-3.041	3.252	5.434	1.368	-0.245	0.788	1.872	-0.211	-2.357	-4.951	-3.439	-1.562	-1.672	-2.404	-3.771	2.504
36040	1.341	1.9	4.816	4.346	3.992	5.99	0.842	-2.4	4.889	6.337	8.151	7.496	7.859	6.6	-4.26	-6.373	7.336	5.738	2.923	1.629	-6.662	-4.993	1.924	5.433	-0.09	-1.556	-3.471	-5.847	0.169	0.23	-4.208	-8.575	-3.241	-2.95	3.313	5.252	1.773	0.276	0.916	2.11	-0.313	-2.491	-5.07	-3.461	-1.443	-1.679	-2.872	-4.709	2.626
36080	1.298	1.89	4.485	3.615	4.111	6.126	0.625	-2.668	4.808	6.333	8.231	7.627	7.515	6.245	-4.255	-6.202	7.206	5.467	2.987	1.752	-6.796	-5.125	1.792	5.422	-0.037	-1.501	-3.526	-5.846	0.52	0.556	-4.448	-8.924	-3.2	-2.834	3.344	5.015	2.105	0.733	0.905	2.313	-0.387	-2.506	-5.219	-3.523	-1.356	-1.682	-3.116	-5.436	2.783
36120	1.254	1.844	4.326	2.974	4.215	6.263	0.436	-2.955	4.732	6.314	8.297	7.706	7.065	5.801	-4.169	-5.824	7.164	5.338	3.077	1.952	-6.934	-5.252	1.723	5.407	-0.059	-1.39	-3.551	-5.792	0.806	0.801	-4.511	-9.104	-3.161	-2.688	3.308	4.742	2.283	1.084	0.833	2.487	-0.439	-2.46	-5.393	-3.621	-1.309	-1.678	-3.187	-5.921	3.014
36160	1.214	1.799	4.36	2.477	4.256	6.38	0.29	-3.235	4.709	6.287	8.343	7.744	6.572	5.288	-3.981	-5.235	7.165	5.306	3.156	2.22	-7.055	-5.363	1.721	5.373	-0.182	-1.254	-3.539	-5.703	0.948	0.985	-4.417	-9.149	-3.103	-2.532	3.203	4.45	2.276	1.302	0.768	2.628	-0.467	-2.377	-5.6	-3.752	-1.284	-1.655	-3.183	-6.194	3.316
36200	1.188	1.755	4.547	2.155	4.199	6.463	0.215	-3.48	4.743	6.237	8.371	7.748	6.12	4.737	-3.67	-4.473	7.167	5.333	3.21	2.557	-7.14	-5.439	1.773	5.301	-0.366	-1.127	-3.479	-5.581	0.927	1.129	-4.225	-9.098	-3.044	-2.398	3.064	4.147	2.113	1.391	0.736	2.727	-0.48	-2.247	-5.852	-3.911	-1.257	-1.597	-3.191	-6.306	3.633
36240	1.196	1.69	4.811	1.996	4.071	6.508	0.238	-3.661	4.8	6.152	8.386	7.716	5.783	4.184	-3.232	-3.602	7.135	5.402	3.264	2.962	-7.171	-5.466	1.855	5.177	-0.553	-1.037	-3.368	-5.396	0.81	1.239	-4.003	-8.975	-3.03	-2.328	2.946	3.83	1.851	1.376	0.731	2.781	-0.484	-2.059	-6.133	-4.089	-1.215	-1.489	-3.242	-6.287	3.882
36280	1.224	1.589	5.075	1.952	3.931	6.52	0.357	-3.764	4.847	6.037	8.389	7.637	5.613	3.676	-2.71	-2.696	7.052	5.5	3.358	3.437	-7.136	-5.425	1.922	4.99	-0.718	-0.993	-3.218	-5.108	0.688	1.305	-3.807	-8.794	-3.104	-2.353	2.874	3.473	1.548	1.297	0.728	2.787	-0.479	-1.814	-6.4	-4.267	-1.155	-1.32	-3.298	-6.127	3.996
36320	1.224	1.445	5.295	1.97	3.82	6.514	0.52	-3.798	4.865	5.907	8.367	7.495	5.62	3.269	-2.205	-1.839	6.927	5.608	3.516	3.994	-7.044	-5.29	1.923	4.731	-0.859	-0.985	-3.033	-4.681	0.614	1.324	-3.674	-8.569	-3.283	-2.487	2.826	3.042	1.253	1.189	0.704	2.733	-0.451	-1.525	-6.594	-4.421	-1.077	-1.077	-3.279	-5.798	3.961
36360	1.165	1.258	5.453	2.018	3.746	6.506	0.66	-3.785	4.835	5.765	8.3	7.27	5.769	3.01	-1.822	-1.108	6.796	5.714	3.736	4.658	-6.909	-5.048	1.821	4.392	-0.969	-0.997	-2.798	-4.122	0.59	1.32	-3.616	-8.306	-3.568	-2.732	2.752	2.5	1.002	1.068	0.643	2.596	-0.383	-1.198	-6.674	-4.529	-0.979	-0.747	-3.122	-5.297	3.819
36400	1.046	1.034	5.54	2.09	3.689	6.516	0.739	-3.748	4.739	5.596	8.168	6.945	5.98	2.915	-1.608	-0.559	6.705	5.816	4.011	5.461	-6.731	-4.711	1.621	3.978	-1.03	-1.01	-2.492	-3.495	0.597	1.319	-3.615	-8.015	-3.95	-3.071	2.613	1.829	0.818	0.929	0.524	2.357	-0.265	-0.831	-6.641	-4.584	-0.845	-0.332	-2.825	-4.641	3.609
36440	0.862	0.784	5.557	2.184	3.634	6.562	0.767	-3.704	4.569	5.383	7.95	6.512	6.168	2.963	-1.547	-0.211	6.691	5.918	4.35	6.391	-6.497	-4.306	1.35	3.509	-1.015	-1.007	-2.13	-2.888	0.624	1.326	-3.633	-7.71	-4.394	-3.462	2.41	1.042	0.708	0.769	0.318	2.021	-0.095	-0.419	-6.545	-4.595	-0.648	0.143	-2.427	-3.852	3.339
36480	0.594	0.512	5.508	2.295	3.603	6.661	0.764	-3.666	4.337	5.105	7.63	5.976	6.284	3.105	-1.594	-0.054	6.758	6.038	4.751	7.348	-6.2	-3.862	1.037	3.019	-0.913	-0.964	-1.773	-2.369	0.658	1.323	-3.622	-7.409	-4.82	-3.841	2.172	0.191	0.657	0.592	0.006	1.603	0.131	0.041	-6.451	-4.583	-0.366	0.624	-1.979	-2.96	2.992
36520	0.259	0.212	5.403	2.421	3.653	6.817	0.733	-3.634	4.066	4.74	7.214	5.353	6.325	3.289	-1.703	-0.051	6.887	6.2	5.155	8.193	-5.856	-3.417	0.713	2.553	-0.748	-0.861	-1.483	-1.964	0.668	1.291	-3.532	-7.128	-5.132	-4.138	1.94	-0.661	0.629	0.407	-0.404	1.13	0.414	0.555	-6.398	-4.57	-0.014	1.035	-1.519	-2.005	2.56
36560	-0.081	-0.114	5.278	2.567	3.818	7.022	0.667	-3.599	3.779	4.284	6.758	4.678	6.314	3.488	-1.829	-0.147	7.058	6.408	5.475	8.829	-5.504	-3.016	0.421	2.157	-0.561	-0.693	-1.279	-1.67	0.618	1.221	-3.331	-6.881	-5.274	-4.322	1.75	-1.431	0.585	0.21	-0.875	0.641	0.747	1.124	-6.394	-4.573	0.347	1.327	-1.076	-1.024	2.095
36600	-0.343	-0.442	5.194	2.746	4.079	7.255	0.57	-3.554	3.49	3.778	6.347	4.013	6.274	3.703	-1.929	-0.282	7.269	6.638	5.662	9.232	-5.212	-2.708	0.204	1.871	-0.396	-0.475	-1.141	-1.468	0.488	1.099	-3.027	-6.671	-5.261	-4.414	1.626	-2.035	0.502	-0.015	-1.358	0.19	1.116	1.733	-6.425	-4.597	0.65	1.503	-0.666	-0.034	1.721
36640	-0.471	-0.719	5.2	2.976	4.37	7.489	0.473	-3.497	3.222	3.295	6.047	3.425	6.23	3.947	-1.984	-0.415	7.529	6.869	5.744	9.43	-5.045	-2.523	0.102	1.716	-0.282	-0.247	-1.046	-1.337	0.265	0.898	-2.666	-6.487	-5.162	-4.462	1.572	-2.422	0.377	-0.288	-1.788	-0.175	1.487	2.343	-6.471	-4.637	0.851	1.598	-0.3	0.942	1.538
36680	-0.453	-0.896	5.306	3.275	4.64	7.696	0.425	-3.425	3.005	2.899	5.886	2.964	6.213	4.229	-1.996	-0.527	7.842	7.108	5.783	9.475	-5.031	-2.467	0.134	1.684	-0.221	-0.064	-0.975	-1.259	-0.071	0.593	-2.302	-6.301	-5.051	-4.51	1.572	-2.601	0.212	-0.625	-2.097	-0.427	1.82	2.899	-6.513	-4.677	0.945	1.643	0.005	1.826	1.522
36720	-0.33	-0.956	5.493	3.664	4.878	7.856	0.462	-3.327	2.875	2.614	5.858	2.638	6.248	4.558	-1.983	-0.615	8.19	7.38	5.826	9.418	-5.138	-2.516	0.286	1.744	-0.18	0.02	-0.904	-1.207	-0.528	0.174	-1.973	-6.079	-4.979	-4.576	1.596	-2.622	0.003	-1.024	-2.246	-0.565	2.096	3.344	-6.55	-4.696	0.952	1.646	0.223	2.498	1.559
36760	-0.184	-0.923	5.74	4.166	5.099	7.962	0.601	-3.191	2.847	2.425	5.928	2.425	6.334	4.937	-1.963	-0.708	8.536	7.684	5.885	9.287	-5.293	-2.626	0.501	1.865	-0.121	-0.013	-0.819	-1.151	-1.076	-0.338	-1.711	-5.793	-4.954	-4.65	1.606	-2.542	-0.236	-1.464	-2.264	-0.617	2.328	3.641	-6.582	-4.681	0.905	1.612	0.325	2.891	1.546
36800	-0.102	-0.857	6.047	4.785	5.301	8.015	0.824	-3.018	2.888	2.298	6.032	2.302	6.453	5.36	-1.963	-0.867	8.819	7.973	5.944	9.092	-5.412	-2.744	0.696	2.035	-0.035	-0.136	-0.733	-1.074	-1.662	-0.889	-1.541	-5.446	-4.954	-4.713	1.575	-2.394	-0.461	-1.908	-2.227	-0.624	2.542	3.795	-6.589	-4.633	0.836	1.562	0.302	3.041	1.454
36840	-0.125	-0.821	6.409	5.504	5.468	8.026	1.087	-2.817	2.939	2.221	6.101	2.251	6.598	5.821	-2.016	-1.143	8.986	8.189	5.983	8.84	-5.445	-2.82	0.803	2.248	0.049	-0.305	-0.68	-0.992	-2.212	-1.41	-1.469	-5.069	-4.949	-4.755	1.501	-2.185	-0.618	-2.319	-2.208	-0.615	2.743	3.849	-6.531	-4.559	0.761	1.517	0.207	3.051	1.303
36880	-0.251	-0.847	6.804	6.282	5.58	8.006	1.338	-2.598	2.947	2.197	6.092	2.261	6.782	6.302	-2.16	-1.556	9.024	8.31	5.986	8.547	-5.39	-2.828	0.802	2.504	0.102	-0.479	-0.694	-0.942	-2.63	-1.844	-1.466	-4.708	-4.915	-4.769	1.413	-1.914	-0.676	-2.675	-2.243	-0.597	2.911	3.853	-6.378	-4.46	0.679	1.483	0.142	3.02	1.127
36920	-0.444	-0.914	7.18	7.057	5.617	7.959	1.538	-2.368	2.891	2.233	6.009	2.321	7.022	6.784	-2.411	-2.092	8.967	8.353	5.939	8.218	-5.269	-2.755	0.724	2.79	0.134	-0.635	-0.784	-0.959	-2.829	-2.155	-1.479	-4.397	-4.842	-4.745	1.354	-1.583	-0.638	-2.972	-2.326	-0.563	3.025	3.84	-6.129	-4.334	0.588	1.44	0.185	2.997	0.949
36960	-0.656	-0.975	7.468	7.752	5.577	7.889	1.664	-2.139	2.784	2.32	5.896	2.417	7.315	7.256	-2.753	-2.718	8.88	8.354	5.829	7.843	-5.111	-2.606	0.644	3.087	0.173	-0.768	-0.927	-1.061	-2.798	-2.332	-1.454	-4.146	-4.754	-4.666	1.362	-1.196	-0.528	-3.209	-2.427	-0.494	3.076	3.82	-5.816	-4.179	0.496	1.358	0.334	2.994	0.789
37000	-0.833	-0.985	7.627	8.308	5.503	7.803	1.704	-1.93	2.663	2.443	5.803	2.54	7.619	7.709	-3.143	-3.397	8.832	8.344	5.649	7.377	-4.947	-2.406	0.625	3.37	0.245	-0.869	-1.102	-1.27	-2.625	-2.391	-1.349	-3.944	-4.685	-4.516	1.454	-0.749	-0.377	-3.386	-2.501	-0.381	3.066	3.784	-5.507	-4.003	0.415	1.219	0.548	2.994	0.673
37040	-0.916	-0.917	7.658	8.705	5.436	7.704	1.666	-1.765	2.576	2.589	5.763	2.699	7.87	8.116	-3.527	-4.078	8.867	8.335	5.396	6.735	-4.814	-2.198	0.69	3.631	0.358	-0.917	-1.317	-1.613	-2.427	-2.367	-1.165	-3.775	-4.635	-4.297	1.635	-0.232	-0.218	-3.512	-2.501	-0.226	3.009	3.72	-5.269	-3.821	0.348	1.022	0.784	2.967	0.631
37080	-0.883	-0.758	7.594	8.96	5.374	7.581	1.594	-1.658	2.559	2.762	5.782	2.906	8.011	8.43	-3.845	-4.698	8.99	8.319	5.06	5.853	-4.729	-2.029	0.823	3.882	0.507	-0.902	-1.6	-2.098	-2.273	-2.297	-0.943	-3.621	-4.559	-4.029	1.887	0.366	-0.078	-3.599	-2.403	-0.04	2.921	3.623	-5.134	-3.656	0.275	0.776	0.986	2.873	0.686
37120	-0.751	-0.511	7.468	9.106	5.281	7.407	1.538	-1.603	2.628	2.973	5.854	3.168	8.014	8.615	-4.043	-5.214	9.179	8.281	4.634	4.78	-4.695	-1.934	1.007	4.146	0.657	-0.84	-1.967	-2.699	-2.165	-2.214	-0.733	-3.481	-4.406	-3.754	2.173	1.04	0.021	-3.658	-2.205	0.167	2.814	3.49	-5.088	-3.528	0.164	0.481	1.094	2.689	0.837
37160	-0.542	-0.178	7.303	9.179	5.125	7.164	1.522	-1.579	2.777	3.231	5.976	3.488	7.908	8.662	-4.101	-5.613	9.39	8.215	4.142	3.691	-4.714	-1.939	1.241	4.442	0.751	-0.777	-2.384	-3.346	-2.075	-2.135	-0.572	-3.363	-4.174	-3.516	2.448	1.768	0.068	-3.691	-1.912	0.396	2.673	3.31	-5.093	-3.44	-0.014	0.14	1.065	2.406	1.062
37200	-0.24	0.236	7.118	9.203	4.893	6.86	1.544	-1.562	3	3.553	6.157	3.873	7.766	8.593	-4.053	-5.912	9.567	8.123	3.656	2.776	-4.808	-2.059	1.525	4.767	0.745	-0.764	-2.778	-3.958	-1.984	-2.063	-0.482	-3.289	-3.92	-3.335	2.682	2.505	0.074	-3.692	-1.512	0.658	2.476	3.06	-5.111	-3.386	-0.264	-0.233	0.881	2.013	1.327
37240	0.165	0.711	6.952	9.187	4.592	6.523	1.585	-1.536	3.289	3.963	6.407	4.338	7.655	8.453	-3.968	-6.142	9.658	8.01	3.266	2.134	-5.005	-2.298	1.833	5.102	0.644	-0.823	-3.083	-4.472	-1.869	-1.986	-0.48	-3.287	-3.715	-3.208	2.861	3.207	0.056	-3.653	-1.004	0.969	2.21	2.713	-5.121	-3.353	-0.567	-0.597	0.537	1.469	1.598
37280	0.609	1.199	6.84	9.138	4.267	6.185	1.624	-1.503	3.625	4.464	6.729	4.886	7.598	8.292	-3.897	-6.334	9.629	7.883	3.021	1.759	-5.305	-2.655	2.117	5.421	0.493	-0.948	-3.27	-4.864	-1.704	-1.879	-0.596	-3.389	-3.6	-3.114	2.975	3.835	0.033	-3.567	-0.44	1.327	1.878	2.252	-5.111	-3.334	-0.892	-0.904	0.041	0.723	1.833
37320	0.982	1.618	6.792	9.062	4.002	5.882	1.659	-1.48	3.968	5.019	7.097	5.495	7.585	8.143	-3.864	-6.504	9.472	7.747	2.918	1.597	-5.676	-3.117	2.324	5.684	0.333	-1.13	-3.363	-5.142	-1.483	-1.713	-0.859	-3.621	-3.564	-3.03	3.009	4.347	0.028	-3.424	0.087	1.697	1.488	1.673	-5.076	-3.324	-1.2	-1.119	-0.594	-0.225	2
37360	1.2	1.902	6.788	8.969	3.879	5.645	1.701	-1.479	4.262	5.552	7.465	6.118	7.603	8.019	-3.874	-6.65	9.191	7.585	2.916	1.598	-6.072	-3.651	2.411	5.852	0.176	-1.353	-3.418	-5.331	-1.229	-1.47	-1.271	-3.996	-3.565	-2.938	2.971	4.709	0.077	-3.208	0.494	2.016	1.069	0.988	-5.032	-3.316	-1.444	-1.227	-1.319	-1.303	2.116
37400	1.262	2.04	6.803	8.861	3.912	5.498	1.75	-1.505	4.466	5.981	7.787	6.698	7.653	7.911	-3.932	-6.755	8.8	7.352	2.965	1.729	-6.441	-4.189	2.356	5.911	0.022	-1.575	-3.48	-5.46	-0.947	-1.153	-1.797	-4.512	-3.558	-2.828	2.909	4.915	0.216	-2.903	0.75	2.225	0.666	0.249	-5.008	-3.311	-1.584	-1.246	-2.022	-2.378	2.229
37440	1.239	2.069	6.808	8.724	4.039	5.451	1.792	-1.553	4.569	6.261	8.034	7.173	7.735	7.8	-4.031	-6.804	8.331	7.003	3.025	1.95	-6.727	-4.654	2.185	5.883	-0.107	-1.741	-3.556	-5.547	-0.618	-0.777	-2.389	-5.152	-3.51	-2.698	2.879	4.992	0.46	-2.503	0.859	2.305	0.336	-0.459	-5.035	-3.31	-1.616	-1.218	-2.546	-3.289	2.361
37480	1.196	2.03	6.772	8.537	4.173	5.495	1.809	-1.617	4.598	6.401	8.193	7.503	7.827	7.669	-4.146	-6.78	7.835	6.533	3.077	2.232	-6.888	-4.988	1.962	5.812	-0.166	-1.804	-3.635	-5.598	-0.237	-0.374	-2.986	-5.873	-3.413	-2.551	2.908	4.986	0.799	-2.021	0.848	2.282	0.114	-1.05	-5.122	-3.319	-1.558	-1.183	-2.804	-3.889	2.505
37520	1.163	1.95	6.663	8.285	4.261	5.609	1.78	-1.692	4.59	6.445	8.275	7.69	7.885	7.519	-4.231	-6.657	7.371	6.009	3.126	2.573	-6.923	-5.17	1.767	5.728	-0.142	-1.746	-3.701	-5.606	0.172	0.008	-3.514	-6.614	-3.276	-2.392	2.979	4.945	1.191	-1.492	0.773	2.204	0.004	-1.474	-5.26	-3.35	-1.449	-1.167	-2.815	-4.122	2.659
37560	1.158	1.846	6.466	7.953	4.296	5.766	1.676	-1.787	4.586	6.442	8.31	7.769	7.857	7.35	-4.249	-6.404	7.01	5.535	3.202	2.981	-6.887	-5.219	1.654	5.637	-0.082	-1.582	-3.739	-5.57	0.551	0.323	-3.906	-7.298	-3.119	-2.234	3.045	4.888	1.571	-0.967	0.703	2.105	-0.022	-1.73	-5.428	-3.409	-1.334	-1.18	-2.673	-4.046	2.849
37600	1.189	1.729	6.193	7.524	4.295	5.94	1.49	-1.91	4.613	6.416	8.332	7.787	7.711	7.141	-4.179	-5.997	6.811	5.199	3.333	3.463	-6.853	-5.18	1.631	5.538	-0.067	-1.349	-3.73	-5.487	0.827	0.557	-4.132	-7.87	-2.97	-2.098	3.068	4.803	1.863	-0.503	0.681	2	-0.013	-1.85	-5.607	-3.499	-1.246	-1.225	-2.475	-3.782	3.109
37640	1.227	1.601	5.868	6.991	4.264	6.111	1.246	-2.066	4.689	6.367	8.366	7.776	7.45	6.861	-4.016	-5.422	6.781	5.033	3.532	4.025	-6.864	-5.103	1.678	5.422	-0.156	-1.096	-3.654	-5.349	0.939	0.72	-4.206	-8.301	-2.868	-2.01	3.05	4.657	2.015	-0.141	0.698	1.881	-0.025	-1.874	-5.79	-3.615	-1.202	-1.294	-2.296	-3.46	3.427
37680	1.225	1.448	5.51	6.361	4.197	6.269	0.988	-2.246	4.806	6.29	8.42	7.746	7.109	6.481	-3.761	-4.687	6.871	5.013	3.784	4.674	-6.917	-5.014	1.759	5.27	-0.351	-0.856	-3.516	-5.131	0.887	0.833	-4.17	-8.596	-2.859	-2.006	3.021	4.419	2.012	0.1	0.727	1.741	-0.081	-1.833	-5.99	-3.75	-1.194	-1.365	-2.171	-3.167	3.731
37720	1.16	1.252	5.133	5.658	4.099	6.408	0.746	-2.438	4.928	6.191	8.487	7.684	6.731	5.992	-3.424	-3.851	7.002	5.078	4.07	5.413	-6.988	-4.924	1.832	5.056	-0.6	-0.644	-3.33	-4.794	0.734	0.912	-4.068	-8.789	-2.987	-2.112	3	4.08	1.867	0.226	0.75	1.579	-0.171	-1.743	-6.211	-3.896	-1.206	-1.409	-2.099	-2.91	3.942
37760	1.053	1.001	4.77	4.914	3.988	6.515	0.536	-2.633	5.004	6.072	8.546	7.567	6.363	5.425	-3.032	-3.009	7.109	5.166	4.391	6.216	-7.065	-4.837	1.856	4.767	-0.84	-0.47	-3.091	-4.317	0.566	0.969	-3.934	-8.92	-3.284	-2.331	2.986	3.648	1.62	0.255	0.747	1.394	-0.266	-1.608	-6.436	-4.04	-1.221	-1.401	-2.05	-2.646	4.02
37800	0.917	0.699	4.487	4.178	3.871	6.585	0.382	-2.824	4.981	5.933	8.572	7.376	6.058	4.857	-2.649	-2.256	7.154	5.238	4.755	7.015	-7.137	-4.755	1.81	4.401	-1.034	-0.343	-2.783	-3.722	0.445	1.005	-3.797	-9.011	-3.744	-2.636	2.963	3.112	1.32	0.212	0.688	1.172	-0.332	-1.43	-6.614	-4.166	-1.218	-1.32	-2.002	-2.342	3.973
37840	0.728	0.363	4.351	3.499	3.741	6.625	0.318	-2.993	4.835	5.778	8.537	7.106	5.864	4.384	-2.334	-1.662	7.126	5.293	5.129	7.707	-7.193	-4.674	1.694	3.957	-1.166	-0.272	-2.415	-3.076	0.404	1.026	-3.691	-9.064	-4.294	-2.986	2.911	2.434	1.013	0.124	0.541	0.893	-0.338	-1.213	-6.692	-4.257	-1.171	-1.15	-1.949	-1.995	3.834
37880	0.446	0.014	4.392	2.923	3.605	6.658	0.365	-3.123	4.576	5.596	8.424	6.757	5.799	4.074	-2.121	-1.258	7.029	5.349	5.451	8.22	-7.222	-4.581	1.509	3.445	-1.236	-0.247	-2.035	-2.465	0.433	1.031	-3.648	-9.08	-4.8	-3.334	2.799	1.587	0.739	0.01	0.285	0.539	-0.274	-0.961	-6.662	-4.308	-1.056	-0.892	-1.876	-1.605	3.62
37920	0.089	-0.34	4.579	2.478	3.512	6.712	0.497	-3.198	4.242	5.361	8.227	6.323	5.844	3.934	-2.008	-1.017	6.888	5.424	5.673	8.548	-7.214	-4.446	1.257	2.89	-1.244	-0.233	-1.698	-1.954	0.497	1.017	-3.677	-9.059	-5.135	-3.636	2.588	0.599	0.529	-0.116	-0.074	0.105	-0.154	-0.684	-6.568	-4.326	-0.864	-0.559	-1.766	-1.173	3.309
37960	-0.251	-0.687	4.841	2.171	3.519	6.811	0.649	-3.218	3.881	5.044	7.946	5.802	5.95	3.927	-1.971	-0.878	6.749	5.519	5.794	8.734	-7.147	-4.236	0.96	2.322	-1.189	-0.179	-1.435	-1.568	0.557	0.968	-3.747	-9	-5.252	-3.859	2.257	-0.441	0.397	-0.254	-0.499	-0.4	0.015	-0.379	-6.48	-4.324	-0.597	-0.186	-1.623	-0.711	2.874
38000	-0.471	-0.997	5.103	1.986	3.669	6.97	0.753	-3.199	3.54	4.634	7.589	5.201	6.055	3.999	-1.976	-0.791	6.67	5.643	5.852	8.825	-6.99	-3.931	0.66	1.772	-1.075	-0.041	-1.246	-1.3	0.584	0.871	-3.813	-8.906	-5.206	-3.995	1.832	-1.414	0.332	-0.409	-0.935	-0.93	0.246	-0.029	-6.441	-4.312	-0.271	0.175	-1.444	-0.224	2.349
38040	-0.536	-1.235	5.313	1.898	3.966	7.18	0.78	-3.171	3.256	4.158	7.177	4.548	6.113	4.104	-1.995	-0.735	6.697	5.824	5.885	8.847	-6.724	-3.535	0.401	1.279	-0.917	0.203	-1.121	-1.122	0.551	0.712	-3.835	-8.782	-5.1	-4.068	1.393	-2.201	0.307	-0.591	-1.339	-1.409	0.56	0.391	-6.455	-4.296	0.075	0.467	-1.192	0.316	1.863
38080	-0.473	-1.37	5.446	1.873	4.343	7.414	0.748	-3.149	3.047	3.681	6.752	3.898	6.112	4.21	-2.006	-0.706	6.839	6.073	5.906	8.819	-6.352	-3.069	0.221	0.888	-0.742	0.531	-1.041	-0.995	0.421	0.476	-3.787	-8.614	-5.012	-4.12	1.027	-2.742	0.287	-0.81	-1.676	-1.764	0.951	0.888	-6.496	-4.274	0.377	0.662	-0.805	0.935	1.56
38120	-0.326	-1.399	5.487	1.88	4.701	7.641	0.691	-3.135	2.923	3.267	6.374	3.313	6.079	4.307	-1.99	-0.693	7.059	6.372	5.917	8.758	-5.915	-2.561	0.147	0.622	-0.575	0.885	-0.979	-0.901	0.154	0.149	-3.661	-8.377	-4.969	-4.183	0.78	-3.044	0.227	-1.076	-1.919	-1.974	1.38	1.438	-6.533	-4.24	0.583	0.762	-0.273	1.587	1.479
38160	-0.163	-1.356	5.439	1.902	4.977	7.832	0.629	-3.117	2.888	2.95	6.097	2.84	6.045	4.407	-1.936	-0.689	7.311	6.693	5.92	8.663	-5.472	-2.043	0.179	0.475	-0.426	1.194	-0.923	-0.849	-0.264	-0.255	-3.458	-8.047	-4.959	-4.262	0.654	-3.158	0.1	-1.391	-2.064	-2.068	1.79	1.989	-6.548	-4.195	0.675	0.794	0.328	2.154	1.528
38200	-0.076	-1.294	5.33	1.933	5.174	7.965	0.561	-3.09	2.931	2.733	5.947	2.495	6.032	4.533	-1.844	-0.695	7.574	7.025	5.908	8.515	-5.09	-1.562	0.286	0.42	-0.289	1.388	-0.878	-0.854	-0.799	-0.698	-3.181	-7.623	-4.964	-4.345	0.623	-3.143	-0.089	-1.749	-2.142	-2.093	2.129	2.481	-6.543	-4.14	0.671	0.792	0.861	2.53	1.567
38240	-0.12	-1.243	5.199	1.972	5.323	8.042	0.49	-3.058	3.027	2.596	5.909	2.262	6.05	4.693	-1.746	-0.727	7.847	7.376	5.862	8.285	-4.832	-1.171	0.413	0.431	-0.145	1.433	-0.855	-0.922	-1.376	-1.126	-2.842	-7.121	-4.973	-4.422	0.658	-3.034	-0.308	-2.14	-2.192	-2.091	2.37	2.864	-6.52	-4.081	0.609	0.781	1.214	2.691	1.508
38280	-0.285	-1.198	5.076	2.028	5.442	8.078	0.427	-3.031	3.144	2.508	5.939	2.119	6.11	4.892	-1.695	-0.807	8.125	7.75	5.76	7.944	-4.752	-0.914	0.501	0.502	-0.003	1.348	-0.866	-1.043	-1.903	-1.494	-2.467	-6.564	-4.983	-4.488	0.726	-2.842	-0.517	-2.547	-2.23	-2.084	2.522	3.116	-6.476	-4.017	0.533	0.774	1.355	2.685	1.351
38320	-0.514	-1.146	4.994	2.125	5.521	8.092	0.387	-3.013	3.261	2.437	5.979	2.052	6.215	5.136	-1.737	-0.955	8.38	8.116	5.583	7.448	-4.85	-0.803	0.517	0.642	0.096	1.194	-0.924	-1.206	-2.283	-1.769	-2.093	-5.978	-4.993	-4.528	0.806	-2.568	-0.666	-2.941	-2.267	-2.069	2.619	3.244	-6.394	-3.94	0.47	0.775	1.346	2.583	1.15
38360	-0.729	-1.082	4.993	2.293	5.556	8.096	0.387	-2.997			5.986	2.054	6.367	5.434	-1.887	-1.194	8.58	8.413	5.309	6.749	-5.047	-0.806	0.479	0.856	0.118	1.039	-1.035	-1.421	-2.456	-1.94	-1.759	-5.393	-5.002	-4.515	0.887	-2.211	-0.695	-3.287	-2.302	-2.03	2.69	3.28	-6.246	-3.845	0.419	0.779	1.289	2.441	0.955
38400	-0.861	-1.006	5.097	2.549	5.562	8.094	0.447	-2.97			5.944	2.111	6.571	5.797	-2.148	-1.549	8.713	8.589	4.921	5.832	-5.233	-0.867	0.434	1.132	0.078	0.926	-1.196	-1.723	-2.445	-2.013	-1.487	-4.839	-4.997	-4.435	0.979	-1.767	-0.597	-3.56	-2.321	-1.943	2.741	3.269	-6.014	-3.737	0.372	0.779	1.247	2.289	0.796
38440	-0.886	-0.899	5.315	2.887	5.562	8.085	0.576	-2.923			5.863	2.204	6.831	6.229	-2.512	-2.034	8.8	8.641	4.423	4.759	-5.342	-0.923	0.428	1.447	0.028	0.867	-1.407	-2.153	-2.336	-2.009	-1.281	-4.349	-4.954	-4.296	1.098	-1.242	-0.436	-3.759	-2.3	-1.795	2.783	3.245	-5.725	-3.623	0.322	0.762	1.222	2.114	0.703
38480	-0.823	-0.732	5.641	3.304	5.566	8.054	0.763	-2.844			5.773	2.322	7.144	6.726	-2.943	-2.621	8.871	8.607	3.878	3.694	-5.364	-0.934	0.493	1.778	0.021	0.85	-1.682	-2.714	-2.204	-1.949	-1.129	-3.96	-4.852	-4.129	1.262	-0.648	-0.282	-3.899	-2.224	-1.582	2.834	3.216	-5.445	-3.516	0.269	0.713	1.192	1.874	0.706
38520	-0.683	-0.479	6.05	3.812	5.575	7.976	0.973	-2.72			5.704	2.469	7.492	7.262	-3.363	-3.249	8.943	8.545	3.393	2.832	-5.319	-0.883	0.635	2.113	0.092	0.856	-2.033	-3.359	-2.086	-1.857	-1.013	-3.685	-4.696	-3.964	1.48	0.014	-0.161	-4	-2.078	-1.305	2.905	3.173	-5.246	-3.427	0.202	0.619	1.151	1.547	0.798
38560	-0.437	-0.128	6.497	4.42	5.569	7.824	1.172	-2.541			5.675	2.655	7.829	7.777	-3.676	-3.84	9.015	8.497	3.054	2.279	-5.225	-0.781	0.831	2.45	0.249	0.874	-2.435	-4.013	-1.998	-1.758	-0.91	-3.513	-4.516	-3.832	1.745	0.76	-0.056	-4.073	-1.848	-0.973	2.978	3.102	-5.162	-3.367	0.106	0.47	1.089	1.145	0.943
38600	-0.057	0.319	6.94	5.104	5.509	7.585	1.332	-2.312			5.701	2.892	8.081	8.197	-3.822	-4.329	9.09	8.474	2.893	2.019	-5.1	-0.653	1.053	2.791	0.457	0.891	-2.818	-4.612	-1.937	-1.667	-0.808	-3.416	-4.341	-3.747	2.029	1.606	0.039	-4.121	-1.517	-0.602	3.014	3.004	-5.158	-3.336	-0.038	0.252	0.961	0.696	1.109
38640	0.401	0.819	7.324	5.818	5.35	7.271	1.445	-2.053			5.798	3.193	8.189	8.465	-3.813	-4.672	9.176	8.469	2.891	1.982	-4.963	-0.531	1.288	3.142	0.644	0.894	-3.108	-5.114	-1.87	-1.586	-0.709	-3.366	-4.174	-3.707	2.292	2.536	0.102	-4.149	-1.084	-0.21	2.984	2.883	-5.167	-3.328	-0.237	-0.04	0.71	0.209	1.29
38680	0.816	1.303	7.591	6.51	5.064	6.911	1.522	-1.799			5.977	3.569	8.156	8.563	-3.716	-4.87	9.267	8.475	2.988	2.101	-4.842	-0.443	1.537	3.505	0.74	0.861	-3.283	-5.494	-1.757	-1.502	-0.629	-3.349	-4.007	-3.685	2.506	3.504	0.107	-4.162	-0.571	0.188	2.882	2.739	-5.157	-3.334	-0.49	-0.392	0.321	-0.336	1.493
38720	1.096	1.692	7.705	7.131	4.67	6.544	1.583	-1.586			6.24	4.024	8.05	8.518	-3.611	-4.976	9.337	8.5	3.104	2.323	-4.766	-0.413	1.785	3.866	0.718	0.763	-3.389	-5.751	-1.585	-1.392	-0.589	-3.365	-3.848	-3.647	2.667	4.449	0.053	-4.154	-0.039	0.568	2.717	2.551	-5.132	-3.343	-0.788	-0.771	-0.179	-0.975	1.708
38760	1.227	1.944	7.676	7.639	4.26	6.209	1.642	-1.436			6.575	4.55	7.949	8.385	-3.555	-5.056	9.365	8.551	3.171	2.608	-4.75	-0.46	1.994	4.194	0.597	0.58	-3.482	-5.909	-1.368	-1.231	-0.608	-3.424	-3.719	-3.564	2.788	5.292	-0.028	-4.102	0.423	0.893	2.494	2.284	-5.101	-3.347	-1.108	-1.129	-0.738	-1.729	1.906
38800	1.242	2.062	7.55	8.014	3.959	5.941	1.71	-1.344			6.956	5.11	7.892	8.226	-3.573	-5.149	9.334	8.612	3.178	2.935	-4.809	-0.594	2.116	4.454	0.419	0.301	-3.583	-5.993	-1.122	-0.993	-0.696	-3.542	-3.64	-3.423	2.89	5.948	-0.093	-3.973	0.731	1.134	2.211	1.905	-5.06	-3.336	-1.397	-1.41	-1.285	-2.557	2.065
38840	1.194	2.084	7.371	8.27	3.835	5.764	1.789	-1.29			7.337	5.654	7.874	8.087	-3.669	-5.265	9.235	8.643	3.171	3.295	-4.965	-0.807	2.123	4.631	0.226	-0.057	-3.682	-6.028	-0.852	-0.666	-0.867	-3.743	-3.602	-3.227	2.993	6.363	-0.094	-3.74	0.853	1.293	1.863	1.403	-5.015	-3.305	-1.6	-1.583	-1.723	-3.374	2.185
38880	1.147	2.045	7.169	8.448	3.865	5.688	1.875	-1.26			7.668	6.134	7.878	7.988	-3.826	-5.403	9.075	8.597	3.215	3.699	-5.236	-1.081	2.032	4.73	0.055	-0.432	-3.761	-6.037	-0.549	-0.264	-1.143	-4.046	-3.568	-2.996	3.104	6.531	0.001	-3.388	0.818	1.401	1.45	0.8	-4.993	-3.256	-1.685	-1.657	-1.969	-4.091	2.281
38920	1.159	1.963	6.955	8.584	3.979	5.703	1.946	-1.254			7.908	6.519	7.891	7.925	-4.009	-5.555	8.872	8.445	3.35	4.194	-5.612	-1.4	1.892	4.771	-0.06	-0.734	-3.803	-6.029	-0.204	0.165	-1.532	-4.456	-3.502	-2.757	3.22	6.505	0.208	-2.927	0.698	1.48	0.993	0.142	-5.02	-3.198	-1.664	-1.67	-2.028	-4.648	2.371
38960	1.243	1.849	6.747	8.7	4.116	5.783	1.988	-1.28			8.05	6.794	7.908	7.868	-4.178	-5.699	8.638	8.181	3.571	4.849	-6.04	-1.746	1.757	4.783	-0.093	-0.901	-3.795	-5.995	0.182	0.56	-2.015	-4.955	-3.401	-2.541	3.328	6.366	0.522	-2.383	0.574	1.525	0.548	-0.498	-5.107	-3.15	-1.57	-1.663	-2.007	-5.032	2.461
39000	1.349	1.71	6.58	8.802	4.246	5.896	2.003	-1.338			8.117	6.966	7.926	7.786	-4.298	-5.797	8.366	7.812	3.844	5.714	-6.428	-2.089	1.665	4.787	-0.044	-0.928	-3.728	-5.917	0.561	0.881	-2.549	-5.516	-3.305	-2.375	3.396	6.177	0.905	-1.792	0.505	1.52	0.173	-1.041	-5.241	-3.13	-1.446	-1.663	-2.021	-5.309	2.57
39040	1.403	1.552	6.49	8.881	4.348	6.012	2.006	-1.422			8.151	7.057	7.934	7.651	-4.345	-5.796	8.05	7.349	4.142	6.74	-6.695	-2.391	1.636	4.789	0.04	-0.854	-3.607	-5.774	0.839	1.122	-3.081	-6.108	-3.277	-2.289	3.386	5.951	1.281	-1.196	0.507	1.464	-0.099	-1.437	-5.397	-3.149	-1.332	-1.679	-2.122	-5.576	2.743
39080	1.368	1.379	6.491	8.916	4.401	6.103	2.004	-1.524			8.195	7.092	7.908	7.44	-4.304	-5.636	7.703	6.82	4.467	7.772	-6.806	-2.611	1.676	4.779	0.084	-0.738	-3.448	-5.543	0.944	1.299	-3.551	-6.695	-3.372	-2.309	3.284	5.673	1.566	-0.642	0.565	1.375	-0.271	-1.678	-5.558	-3.212	-1.261	-1.705	-2.307	-5.875	3.005
39120	1.263	1.178	6.566	8.89	4.383	6.158	1.989	-1.632			8.272	7.102	7.808	7.132	-4.159	-5.274	7.357	6.286	4.822	8.647	-6.789	-2.732	1.771	4.733	0.034	-0.641	-3.266	-5.195	0.897	1.432	-3.916	-7.222	-3.611	-2.459	3.109	5.326	1.697	-0.176	0.633	1.265	-0.361	-1.788	-5.734	-3.319	-1.243	-1.718	-2.553	-6.166	3.328
39160	1.123	0.926	6.676	8.8	4.293	6.18	1.937	-1.736			8.38	7.104	7.606	6.711	-3.907	-4.694	7.065	5.836	5.169	9.298	-6.716	-2.765	1.887	4.621	-0.109	-0.6	-3.056	-4.714	0.791	1.532	-4.159	-7.629	-3.982	-2.742	2.903	4.9	1.657	0.176	0.651	1.125	-0.393	-1.797	-5.945	-3.463	-1.256	-1.694	-2.825	-6.371	3.64
39200	0.944	0.619	6.776	8.641	4.152	6.181	1.827	-1.835			8.494	7.104	7.297	6.182	-3.57	-3.914	6.871	5.55	5.448	9.743	-6.657	-2.753	1.971	4.426	-0.31	-0.625	-2.798	-4.122	0.708	1.605	-4.279	-7.88	-4.442	-3.129	2.703	4.395	1.488	0.421	0.571	0.941	-0.406	-1.731	-6.198	-3.631	-1.263	-1.621	-3.062	-6.424	3.854
39240	0.708	0.267	6.828	8.398	3.994	6.172	1.65	-1.941			8.577	7.092	6.912	5.58	-3.185	-3.009	6.783	5.445	5.631	10.021	-6.655	-2.746	1.973	4.147	-0.54	-0.705	-2.48	-3.482	0.673	1.662	-4.271	-7.983	-4.912	-3.553	2.524	3.81	1.263	0.589	0.382	0.709	-0.428	-1.617	-6.464	-3.802	-1.24	-1.496	-3.189	-6.294	3.914
39280	0.418	-0.116	6.808	8.06	3.838	6.167	1.418	-2.066			8.604	7.043	6.498	4.957	-2.794	-2.105	6.78	5.481	5.747	10.168	-6.725	-2.769	1.865	3.789	-0.77	-0.811	-2.122	-2.869	0.686	1.709	-4.151	-7.973	-5.292	-3.934	2.35	3.146	1.044	0.706	0.106	0.428	-0.46	-1.477	-6.682	-3.957	-1.181	-1.303	-3.137	-5.98	3.822
39320	0.127	-0.507	6.691	7.616	3.688	6.182	1.159	-2.22			8.563	6.927	6.111	4.379	-2.435	-1.325	6.833	5.588	5.841	10.226	-6.857	-2.818	1.653	3.361	-0.969	-0.908	-1.771	-2.339	0.739	1.738	-3.965	-7.888	-5.501	-4.205	2.162	2.395	0.85	0.78	-0.231	0.105	-0.476	-1.317	-6.787	-4.083	-1.08	-1.03	-2.878	-5.487	3.621
39360	-0.086	-0.853	6.462	7.062	3.56	6.232	0.898	-2.409			8.45	6.72	5.81	3.902	-2.141	-0.731	6.918	5.707	5.933	10.225	-7.019	-2.885	1.362	2.871	-1.106	-0.974	-1.48	-1.904	0.818	1.737	-3.771	-7.759	-5.52	-4.341	1.94	1.545	0.677	0.808	-0.606	-0.234	-0.447	-1.122	-6.766	-4.178	-0.93	-0.684	-2.437	-4.819	3.347
39400	-0.18	-1.096	6.126	6.4	3.49	6.328	0.646	-2.627			8.266	6.412	5.64	3.56	-1.936	-0.327	7.006	5.823	6.023	10.16	-7.174	-2.956	1.032	2.34	-1.17	-1.005	-1.277	-1.557	0.893	1.688	-3.623	-7.61	-5.402	-4.355	1.678	0.588	0.54	0.795	-0.993	-0.545	-0.346	-0.867	-6.672	-4.247	-0.727	-0.297	-1.881	-3.982	3.012
39440	-0.174	-1.223	5.714	5.656	3.53	6.471	0.415	-2.861			8.014	6.007	5.613	3.362	-1.835	-0.085	7.066	5.959	6.095	9.999	-7.302	-3.014	0.709	1.801	-1.155	-0.995	-1.148	-1.287	0.924	1.573	-3.552	-7.462	-5.226	-4.286	1.374	-0.449	0.46	0.751	-1.359	-0.783	-0.166	-0.535	-6.575	-4.29	-0.477	0.089	-1.273	-2.999	2.622
39480	-0.117	-1.271	5.286	4.882	3.707	6.644	0.238	-3.09			7.693	5.514	5.696	3.299	-1.837	0.029	7.087	6.14	6.129	9.72	-7.388	-3.043	0.444	1.306	-1.057	-0.926	-1.057	-1.085	0.878	1.367	-3.56	-7.327	-5.046	-4.187	1.052	-1.478	0.436	0.686	-1.669	-0.927	0.08	-0.127	-6.518	-4.309	-0.192	0.446	-0.642	-1.93	2.209
39520	-0.062	-1.299	4.916	4.148	3.992	6.829	0.156	-3.293			7.307	4.954	5.827	3.339	-1.907	0.059	7.083	6.365	6.093	9.335	-7.416	-3.025	0.277	0.907	-0.899	-0.777	-0.971	-0.944	0.735	1.053	-3.628	-7.216	-4.886	-4.111	0.766	-2.358	0.441	0.593	-1.896	-0.99	0.368	0.348	-6.501	-4.313	0.102	0.752	-0.016	-0.872	1.862
39560	-0.063	-1.347	4.674	3.521	4.309	7.002	0.19	-3.446			6.884	4.359	5.95	3.445	-1.985	0.051	7.087	6.616	5.962	8.862	-7.363	-2.932	0.222	0.639	-0.729	-0.553	-0.878	-0.855	0.476	0.619	-3.712	-7.144	-4.76	-4.085	0.568	-2.974	0.443	0.447	-2.035	-1.005	0.689	0.882	-6.506	-4.306	0.371	0.999	0.535	0.058	1.67
39600	-0.152	-1.415	4.591	3.052	4.587	7.144	0.327	-3.526			6.48	3.786	6.03	3.58	-2.021	0.036	7.13	6.879	5.721	8.29	-7.217	-2.743	0.267	0.508	-0.586	-0.298	-0.781	-0.808	0.08	0.075	-3.761	-7.105	-4.682	-4.107	0.471	-3.287	0.412	0.22	-2.113	-1.001	1.054	1.466	-6.515	-4.293	0.573	1.188	0.912	0.768	1.638
39640	-0.324	-1.477	4.662	2.759	4.807	7.242	0.516	-3.524			6.158	3.296	6.061	3.728	-1.993	0.032	7.225	7.141	5.381	7.565	-6.977	-2.455	0.384	0.497	-0.479	-0.076	-0.701	-0.786	-0.459	-0.546	-3.737	-7.069	-4.649	-4.155	0.446	-3.337	0.325	-0.104	-2.175	-0.99	1.469	2.078	-6.521	-4.27	0.681	1.324	1.062	1.24	1.68
39680	-0.532	-1.504	4.839	2.621	4.999	7.296	0.692	-3.454			5.96	2.928	6.064	3.894	-1.908	0.044	7.373	7.406	4.973	6.635	-6.656	-2.088	0.525	0.581	-0.386	0.069	-0.667	-0.785	-1.106	-1.179	-3.632	-6.996	-4.644	-4.191	0.458	-3.201	0.168	-0.522	-2.251	-0.971	1.91	2.683	-6.515	-4.237	0.692	1.415	1.022	1.535	1.685
39720	-0.706	-1.472	5.056	2.593	5.188	7.317	0.811	-3.346			5.881	2.689	6.063	4.098	-1.797	0.064	7.564	7.692	4.523	5.524	-6.28	-1.67	0.642	0.734	-0.275	0.135	-0.7	-0.817	-1.773	-1.739	-3.458	-6.848	-4.646	-4.183	0.494	-2.96	-0.068	-1.013	-2.34	-0.93	2.31	3.232	-6.494	-4.191	0.631	1.469	0.897	1.753	1.605
39760	-0.802	-1.365	5.255	2.63	5.353	7.322	0.876	-3.236			5.885	2.564	6.084	4.355	-1.711	0.071	7.785	8.006	4.042	4.357	-5.885	-1.234	0.704	0.936	-0.126	0.148	-0.803	-0.913	-2.332	-2.161	-3.228	-6.61	-4.648	-4.108	0.558	-2.665	-0.364	-1.548	-2.417	-0.857	2.599	3.662	-6.452	-4.136	0.538	1.497	0.801	1.967	1.458
39800	-0.827	-1.18	5.405	2.707	5.452	7.322	0.896	-3.141			5.926	2.517	6.141	4.669	-1.691	0.029	8.022	8.337	3.57	3.311	-5.512	-0.824	0.704	1.168	0.036	0.135	-0.965	-1.106	-2.673	-2.424	-2.94	-6.282	-4.651	-3.962	0.66	-2.329	-0.653	-2.096	-2.45	-0.755	2.753	3.924	-6.375	-4.081	0.44	1.512	0.805	2.189	1.283
39840	-0.797	-0.933	5.494	2.807	5.473	7.323	0.865	-3.064			5.958	2.511	6.234	5.038	-1.76	-0.114	8.267	8.653	3.182	2.518	-5.213	-0.494	0.658	1.413	0.17	0.115	-1.182	-1.421	-2.768	-2.544	-2.592	-5.876	-4.64	-3.761	0.794	-1.946	-0.835	-2.623	-2.412	-0.629	2.801	4.012	-6.239	-4.022	0.341	1.522	0.92	2.397	1.108
39880	-0.696	-0.629	5.532	2.918	5.435	7.32	0.786	-3.002			5.947	2.516	6.352	5.462	-1.924	-0.397	8.498	8.905	2.937	2.022	-5.042	-0.282	0.602	1.659	0.247	0.097	-1.47	-1.87	-2.685	-2.555	-2.205	-5.406	-4.569	-3.535	0.95	-1.512	-0.864	-3.096	-2.299	-0.47	2.793	3.971	-6.027	-3.953	0.246	1.522	1.124	2.565	0.952
39920	-0.477	-0.25	5.535	3.035	5.373	7.303	0.682	-2.952			5.888	2.52	6.493	5.947	-2.186	-0.834	8.684	9.043	2.844	1.799	-5.021	-0.19	0.575	1.919	0.281	0.083	-1.838	-2.44	-2.536	-2.489	-1.821	-4.895	-4.398	-3.312	1.125	-1.036	-0.772	-3.485	-2.118	-0.261	2.769	3.866	-5.755	-3.868	0.163	1.491	1.357	2.667	0.84
39960	-0.105	0.222	5.524	3.159	5.306	7.253	0.582	-2.908			5.809	2.521	6.673	6.498	-2.544	-1.404	8.811	9.05	2.862	1.784	-5.127	-0.19	0.611	2.224	0.315	0.081	-2.253	-3.09	-2.392	-2.372	-1.488	-4.389	-4.139	-3.112	1.325	-0.525	-0.635	-3.779	-1.866	0.005	2.75	3.739	-5.479	-3.773	0.085	1.399	1.528	2.678	0.8
40000	0.381	0.768	5.51	3.293	5.225	7.15	0.508	-2.864			5.743	2.533	6.919	7.107	-2.97	-2.065	8.896	8.966	2.928	1.906	-5.297	-0.242	0.718	2.599	0.404	0.099	-2.649	-3.754	-2.265	-2.228	-1.239	-3.947	-3.858	-2.947	1.552	0.031	-0.504	-3.983	-1.529	0.34	2.746	3.613	-5.267	-3.683	-0.002	1.223	1.564	2.566	0.839
40040	0.853	1.315	5.507	3.433	5.101	6.984	0.485	-2.809			5.712	2.582	7.231	7.739	-3.392	-2.758	8.973	8.858	2.988	2.116	-5.462	-0.31	0.888	3.043	0.571	0.152	-2.965	-4.356	-2.143	-2.074	-1.082	-3.613	-3.629	-2.82	1.803	0.646	-0.385	-4.115	-1.097	0.751	2.762	3.495	-5.164	-3.611	-0.117	0.958	1.44	2.298	0.948
40080	1.174	1.765	5.532	3.584	4.909	6.753	0.535	-2.733			5.728	2.693	7.571	8.337	-3.724	-3.42	9.061	8.77	3.013	2.398	-5.567	-0.364	1.114	3.533	0.773	0.241	-3.176	-4.839	-2.013	-1.92	-0.992	-3.388	-3.485	-2.728	2.066	1.321	-0.264	-4.197	-0.587	1.22	2.798	3.384	-5.156	-3.558	-0.273	0.614	1.158	1.854	1.098
40120	1.3	2.047	5.604	3.762	4.64	6.468	0.663	-2.632			5.8	2.884	7.87	8.832	-3.915	-4.009	9.161	8.706	3.015	2.746	-5.581	-0.392	1.381	4.043	0.932	0.344	-3.302	-5.186	-1.855	-1.763	-0.925	-3.245	-3.397	-2.664	2.325	2.05	-0.146	-4.236	-0.05	1.699	2.84	3.267	-5.186	-3.515	-0.472	0.209	0.726	1.238	1.263
40160	1.288	2.151	5.735	3.998	4.311	6.156	0.849	-2.502			5.938	3.159	8.068	9.163	-3.97	-4.508	9.273	8.658	3.036	3.142	-5.493	-0.399	1.667	4.539	0.991	0.419	-3.389	-5.416	-1.656	-1.589	-0.853	-3.149	-3.318	-2.609	2.56	2.82	-0.06	-4.229	0.435	2.123	2.857	3.122	-5.198	-3.47	-0.706	-0.24	0.173	0.473	1.428
40200	1.228	2.117	5.927	4.323	3.986	5.859	1.059	-2.346			6.15	3.512	8.142	9.297	-3.929	-4.92	9.389	8.63	3.13	3.554	-5.331	-0.4	1.939	4.984	0.94	0.427	-3.472	-5.56	-1.435	-1.38	-0.769	-3.085	-3.233	-2.545	2.757	3.61	-0.031	-4.164	0.789	2.441	2.813	2.931	-5.163	-3.417	-0.96	-0.707	-0.462	-0.403	1.591
40240	1.178	2.004	6.179	4.754	3.756	5.622	1.259	-2.17			6.448	3.94	8.112	9.256	-3.842	-5.258	9.493	8.625	3.32	3.972	-5.153	-0.411	2.159	5.336	0.802	0.349	-3.564	-5.642	-1.218	-1.121	-0.69	-3.058	-3.162	-2.463	2.895	4.376	-0.056	-4.038	0.967	2.637	2.69	2.679	-5.08	-3.356	-1.213	-1.146	-1.102	-1.332	1.753
40280	1.163	1.866	6.475	5.29	3.695	5.474	1.43	-1.994			6.823	4.436	8.032	9.1	-3.767	-5.531	9.567	8.636	3.585	4.435	-5.01	-0.443	2.281	5.567	0.617	0.184	-3.658	-5.681	-0.994	-0.811	-0.639	-3.082	-3.122	-2.377	2.957	5.038	-0.092	-3.848	0.976	2.737	2.487	2.356	-4.976	-3.293	-1.437	-1.507	-1.62	-2.235	1.916
40320	1.181	1.729	6.783	5.905	3.803	5.42	1.565	-1.843			7.233	4.981	7.957	8.905	-3.755	-5.758	9.586	8.652	3.875	5.011	-4.932	-0.505	2.276	5.679	0.421	-0.053	-3.733	-5.696	-0.73	-0.462	-0.635	-3.169	-3.106	-2.306	2.953	5.502	-0.077	-3.6	0.879	2.784	2.207	1.945	-4.888	-3.234	-1.598	-1.753	-1.914	-3.025	2.072
40360	1.21	1.6	7.062	6.551	4.006	5.453	1.668	-1.737			7.615	5.544	7.916	8.727	-3.818	-5.959	9.533	8.656	4.156	5.72	-4.925	-0.604	2.155	5.706	0.244	-0.335	-3.76	-5.693	-0.402	-0.093	-0.694	-3.326	-3.104	-2.263	2.935	5.718	0.027	-3.295	0.759	2.813	1.851	1.436	-4.848	-3.186	-1.667	-1.883	-2.003	-3.653	2.209
40400	1.218	1.468	7.271	7.153	4.201	5.555	1.745	-1.68			7.92	6.075	7.908	8.591	-3.936	-6.148	9.406	8.617	4.419	6.508	-4.988	-0.759	1.969	5.699	0.12	-0.612	-3.723	-5.661	-0.012	0.273	-0.823	-3.557	-3.127	-2.261	2.958	5.71	0.219	-2.916	0.687	2.829	1.419	0.832	-4.871	-3.166	-1.646	-1.929	-2	-4.131	2.321
40440	1.183	1.317	7.39	7.642	4.33	5.702	1.8	-1.66			8.128	6.523	7.916	8.48	-4.079	-6.325	9.218	8.501	4.67	7.256	-5.119	-0.995	1.793	5.689	0.076	-0.821	-3.629	-5.577	0.399	0.615	-1.027	-3.874	-3.199	-2.318	3.037	5.561	0.483	-2.437	0.685	2.814	0.933	0.165	-4.961	-3.187	-1.557	-1.932	-2.026	-4.512	2.438
40480	1.104	1.131	7.422	7.985	4.397	5.863	1.826	-1.659			8.244	6.855	7.924	8.362	-4.22	-6.472	8.98	8.269	4.9	7.844	-5.314	-1.334	1.687	5.668	0.123	-0.916	-3.496	-5.414	0.747	0.913	-1.312	-4.289	-3.35	-2.46	3.132	5.353	0.805	-1.852	0.743	2.751	0.461	-0.511	-5.113	-3.254	-1.436	-1.92	-2.15	-4.851	2.614
40520	0.993	0.908	7.383	8.19	4.428	6.006	1.819	-1.662			8.292	7.073	7.913	8.213	-4.328	-6.557	8.687	7.896	5.096	8.225	-5.561	-1.794	1.675	5.612	0.24	-0.896	-3.332	-5.149	0.946	1.144	-1.685	-4.806	-3.619	-2.694	3.179	5.129	1.152	-1.191	0.82	2.638	0.09	-1.128	-5.314	-3.359	-1.32	-1.9	-2.384	-5.165	2.87
40560	0.852	0.661	7.28	8.289	4.425	6.108	1.782	-1.666			8.307	7.211	7.866	8.026	-4.376	-6.524	8.327	7.394	5.26	8.442	-5.837	-2.369	1.746	5.503	0.368	-0.802	-3.129	-4.767	0.972	1.291	-2.137	-5.409	-4.036	-2.999	3.141	4.894	1.465	-0.521	0.861	2.472	-0.13	-1.627	-5.546	-3.491	-1.236	-1.863	-2.688	-5.441	3.165
40600	0.658	0.401	7.124	8.322	4.369	6.164	1.74	-1.673			8.328	7.301	7.775	7.814	-4.34	-6.309	7.916	6.82	5.408	8.573	-6.106	-3.02	1.872	5.335	0.439	-0.686	-2.874	-4.279	0.877	1.361	-2.64	-6.069	-4.57	-3.33	3.033	4.618	1.677	0.078	0.807	2.249	-0.216	-1.982	-5.794	-3.642	-1.194	-1.796	-2.981	-5.655	3.426
40640	0.4	0.137	6.932	8.323	4.254	6.181	1.723	-1.689			8.381	7.36	7.639	7.598	-4.196	-5.886	7.518	6.262	5.555	8.673	-6.33	-3.678	1.998	5.097	0.417	-0.576	-2.554	-3.729	0.747	1.38	-3.148	-6.749	-5.11	-3.634	2.896	4.269	1.748	0.55	0.623	1.956	-0.225	-2.208	-6.049	-3.802	-1.185	-1.693	-3.183	-5.776	3.594
40680	0.122	-0.126	6.731	8.31	4.102	6.173	1.75	-1.717			8.462	7.397	7.455	7.382	-3.925	-5.278	7.21	5.81	5.709	8.754	-6.493	-4.267	2.061	4.774	0.314	-0.484	-2.184	-3.174	0.648	1.38	-3.607	-7.416	-5.511	-3.86	2.767	3.841	1.686	0.889	0.303	1.584	-0.219	-2.336	-6.298	-3.956	-1.189	-1.554	-3.245	-5.757	3.665
40720	-0.091	-0.377	6.563	8.282	3.937	6.157	1.81	-1.751			8.548	7.417	7.208	7.137	-3.54	-4.543	7.05	5.531	5.863	8.804	-6.607	-4.738	2.022	4.35	0.156	-0.429	-1.815	-2.673	0.613	1.383	-3.966	-8.029	-5.667	-3.98	2.651	3.334	1.534	1.121	-0.128	1.138	-0.239	-2.389	-6.506	-4.09	-1.188	-1.376	-3.149	-5.581	3.665
40760	-0.187	-0.594	6.459	8.228	3.772	6.148	1.869	-1.783			8.603	7.414	6.891	6.818	-3.075	-3.751	7.033	5.431	5.999	8.797	-6.699	-5.08	1.878	3.81	-0.029	-0.433	-1.512	-2.276	0.644	1.396	-4.18	-8.539	-5.568	-3.995	2.53	2.735	1.35	1.278	-0.623	0.645	-0.298	-2.377	-6.623	-4.191	-1.171	-1.148	-2.897	-5.255	3.61
40800	-0.183	-0.749	6.42	8.145	3.61	6.165	1.886	-1.813			8.604	7.368	6.537	6.411	-2.593	-2.968	7.098	5.452	6.075	8.725	-6.794	-5.315	1.647	3.174	-0.217	-0.489	-1.307	-1.996	0.719	1.411	-4.232	-8.903	-5.292	-3.932	2.383	2.031	1.172	1.374	-1.116	0.158	-0.381	-2.307	-6.621	-4.252	-1.13	-0.862	-2.51	-4.767	3.493
40840	-0.127	-0.834	6.422	8.033	3.472	6.23	1.833	-1.849			8.542	7.248	6.2	5.956	-2.162	-2.259	7.166	5.522	6.05	8.591	-6.906	-5.476	1.351	2.497	-0.381	-0.561	-1.189	-1.804	0.801	1.407	-4.149	-9.109	-4.958	-3.834	2.197	1.216	1.012	1.416	-1.54	-0.256	-0.457	-2.187	-6.525	-4.27	-1.054	-0.517	-2.012	-4.061	3.29
40880	-0.074	-0.874	6.431	7.893	3.405	6.359	1.706	-1.9			8.414	7.024	5.94	5.527	-1.836	-1.687	7.178	5.597	5.909	8.38	-7.026	-5.577	1.021	1.852	-0.498	-0.616	-1.124	-1.656	0.846	1.348	-3.999	-9.181	-4.657	-3.746	1.964	0.289	0.873	1.409	-1.85	-0.548	-0.5	-2.019	-6.391	-4.251	-0.921	-0.12	-1.411	-3.088	2.979
40920	-0.088	-0.906	6.415	7.719	3.464	6.551	1.518	-1.976			8.22	6.681	5.805	5.187	-1.639	-1.288	7.113	5.674	5.67	8.041	-7.126	-5.625	0.701	1.301	-0.558	-0.64	-1.078	-1.525	0.815	1.201	-3.857	-9.157	-4.428	-3.688	1.676	-0.731	0.763	1.352	-2.032	-0.702	-0.497	-1.804	-6.272	-4.205	-0.711	0.321	-0.71	-1.867	2.563
40960	-0.208	-0.96	6.351	7.499	3.667	6.786	1.29	-2.085			7.955	6.227	5.811	4.968	-1.579	-1.046	6.986	5.762	5.366	7.513	-7.169	-5.627	0.438	0.885	-0.568	-0.622	-1.021	-1.408	0.671	0.949	-3.769	-9.057	-4.273	-3.662	1.333	-1.765	0.687	1.246	-2.111	-0.74	-0.437	-1.534	-6.203	-4.15	-0.419	0.781	0.057	-0.524	2.117
41000	-0.424	-1.032	6.225	7.219	3.971	7.036	1.043	-2.235			7.616	5.693	5.922	4.858	-1.63	-0.904	6.834	5.858	5.017	6.763	-7.148	-5.596	0.273	0.617	-0.537	-0.549	-0.937	-1.32	0.391	0.592	-3.744	-8.887	-4.192	-3.657	0.965	-2.695	0.639	1.098	-2.143	-0.71	-0.311	-1.202	-6.192	-4.102	-0.067	1.221	0.788	0.727	1.772
41040	-0.678	-1.092	6.034	6.865	4.304	7.273	0.791	-2.431			7.216	5.118	6.053	4.828	-1.737	-0.815	6.706	5.964	4.619	5.81	-7.08	-5.549	0.222	0.48	-0.467	-0.41	-0.829	-1.282	-0.044	0.146	-3.773	-8.66	-4.178	-3.663	0.641	-3.414	0.605	0.918	-2.184	-0.663	-0.103	-0.794	-6.211	-4.073	0.291	1.594	1.34	1.67	1.604
41080	-0.899	-1.111	5.779	6.44	4.607	7.468	0.546	-2.663			6.797	4.535	6.127	4.842	-1.833	-0.76	6.646	6.101	4.169	4.756	-6.993	-5.491	0.271	0.444	-0.371	-0.223	-0.729	-1.304	-0.619	-0.365	-3.841	-8.396	-4.226	-3.671	0.417	-3.868	0.558	0.702	-2.256	-0.631	0.201	-0.303	-6.217	-4.061	0.588	1.872	1.606	2.204	1.559
41120	-1.03	-1.065	5.469	5.953	4.864	7.599	0.342	-2.909			6.413	3.978	6.117	4.885	-1.875	-0.732	6.674	6.293	3.685	3.761	-6.907	-5.404	0.391	0.481	-0.281	-0.043	-0.691	-1.386	-1.267	-0.901	-3.916	-8.116	-4.323	-3.677	0.292	-4.064	0.47	0.427	-2.349	-0.622	0.603	0.257	-6.2	-4.058	0.779	2.054	1.589	2.38	1.527
41160	-1.05	-0.934	5.132	5.413	5.088	7.664	0.23	-3.133			6.111	3.489	6.052	4.952	-1.845	-0.718	6.789	6.544	3.229	2.963	-6.823	-5.252	0.53	0.575	-0.225	0.074	-0.757	-1.525	-1.885	-1.415	-3.953	-7.832	-4.44	-3.675	0.227	-4.059	0.326	0.066	-2.43	-0.627	1.077	0.862	-6.177	-4.055	0.852	2.161	1.397	2.328	1.44
41200	-0.967	-0.695	4.813	4.845	5.277	7.673	0.242	-3.308			5.912	3.107	5.979	5.036	-1.755	-0.705	6.976	6.838	2.892	2.423	-6.728	-5	0.636	0.722	-0.193	0.099	-0.93	-1.738	-2.371	-1.862	-3.908	-7.55	-4.532	-3.659	0.193	-3.924	0.119	-0.391	-2.465	-0.628	1.588	1.484	-6.157	-4.043	0.827	2.21	1.164	2.151	1.302
41240	-0.795	-0.335	4.578	4.285	5.411	7.639	0.357	-3.42			5.812	2.852	5.931	5.133	-1.64	-0.691	7.225	7.168	2.735	2.146	-6.598	-4.626	0.675	0.92	-0.153	0.045	-1.182	-2.052	-2.642	-2.208	-3.761	-7.274	-4.57	-3.625	0.19	-3.71	-0.141	-0.928	-2.432	-0.601	2.084	2.091	-6.129	-4.012	0.742	2.218	0.97	1.892	1.16
41280	-0.53	0.136	4.492	3.768	5.483	7.575	0.506	-3.475			5.79	2.713	5.916	5.249	-1.553	-0.689	7.52	7.533	2.752	2.094	-6.411	-4.138	0.648	1.174	-0.088	-0.054	-1.492	-2.485	-2.676	-2.432	-3.512	-6.99	-4.547	-3.576	0.235	-3.435	-0.419	-1.513	-2.327	-0.523	2.503	2.642	-6.069	-3.959	0.637	2.193	0.824	1.557	1.053
41320	-0.172	0.687	4.581	3.342	5.502	7.495	0.61	-3.491			5.813	2.658	5.936	5.389	-1.537	-0.732	7.844	7.933	2.874	2.199	-6.173	-3.562	0.595	1.485	-0.002	-0.164	-1.854	-3.026	-2.537	-2.539	-3.18	-6.666	-4.468	-3.531	0.33	-3.092	-0.656	-2.105	-2.155	-0.377	2.792	3.086	-5.955	-3.888	0.538	2.144	0.725	1.151	0.98
41360	0.251	1.273	4.808	3.048	5.483	7.414	0.641	-3.488			5.852	2.65	5.997	5.549	-1.618	-0.863	8.175	8.346	3.021	2.394	-5.907	-2.945	0.567	1.847	0.091	-0.27	-2.257	-3.632	-2.338	-2.554	-2.796	-6.271	-4.355	-3.505	0.463	-2.664	-0.801	-2.657	-1.91	-0.15	2.931	3.386	-5.777	-3.808	0.449	2.077	0.682	0.698	0.908
41400	0.673	1.832	5.094	2.89	5.436	7.336	0.623	-3.483			5.883	2.658	6.104	5.73	-1.807	-1.119	8.489	8.726	3.141	2.639	-5.639	-2.343	0.602	2.248	0.184	-0.373	-2.651	-4.233	-2.161	-2.507	-2.387	-5.794	-4.232	-3.495	0.621	-2.145	-0.836	-3.124	-1.572	0.171	2.949	3.54	-5.563	-3.73	0.358	1.992	0.679	0.236	0.821
41440	1.002	2.282	5.368	2.83	5.367	7.25	0.579	-3.48			5.895	2.669	6.262	5.947	-2.099	-1.515	8.756	9.011	3.22	2.932	-5.401	-1.818	0.705	2.662	0.283	-0.463	-2.968	-4.76	-2.034	-2.423	-1.971	-5.249	-4.104	-3.481	0.802	-1.558	-0.781	-3.48	-1.127	0.588	2.901	3.577	-5.373	-3.66	0.257	1.871	0.678	-0.217	0.761
41480	1.184	2.569	5.589	2.811	5.277	7.132	0.511	-3.479			5.88	2.686	6.481	6.22	-2.471	-2.044	8.949	9.157	3.267	3.279	-5.24	-1.412	0.863	3.064	0.403	-0.511	-3.167	-5.168	-1.947	-2.315	-1.567	-4.672	-3.969	-3.441	1.021	-0.937	-0.662	-3.735	-0.589	1.074	2.832	3.534	-5.259	-3.609	0.146	1.687	0.632	-0.672	0.781
41520	1.241	2.693	5.74	2.801	5.152	6.961	0.423	-3.475			5.847	2.721	6.766	6.555	-2.859	-2.666	9.06	9.174	3.311	3.676	-5.188	-1.128	1.058	3.437	0.552	-0.493	-3.273	-5.46	-1.875	-2.19	-1.201	-4.123	-3.833	-3.361	1.285	-0.291	-0.495	-3.919	-0.018	1.576	2.775	3.436	-5.235	-3.575	0.018	1.425	0.504	-1.139	0.91
41560	1.235	2.696	5.806	2.79	4.966	6.728	0.343	-3.461			5.821	2.79	7.103	6.939	-3.174	-3.307	9.115	9.12	3.393	4.123	-5.241	-0.946	1.286	3.787	0.711	-0.42	-3.347	-5.67	-1.792	-2.053	-0.912	-3.664	-3.702	-3.234	1.587	0.399	-0.306	-4.053	0.501	2.03	2.744	3.302	-5.268	-3.552	-0.139	1.086	0.281	-1.625	1.143
41600	1.205	2.629	5.78	2.788	4.715	6.442	0.305	-3.434			5.832	2.911	7.45	7.341	-3.364	-3.88	9.154	9.061	3.547	4.64	-5.349	-0.84	1.539	4.122	0.838	-0.333	-3.436	-5.832	-1.678	-1.912	-0.727	-3.335	-3.577	-3.061	1.906	1.161	-0.14	-4.147	0.892	2.385	2.736	3.152	-5.31	-3.527	-0.337	0.676	-0.029	-2.157	1.443
41640	1.16	2.536	5.665	2.806	4.439	6.129	0.329	-3.397			5.901	3.094	7.749	7.719	-3.438	-4.334	9.213	9.03	3.787	5.238	-5.437	-0.785	1.792	4.448	0.895	-0.29	-3.545	-5.957	-1.519	-1.765	-0.636	-3.137	-3.458	-2.849	2.218	2.006	-0.03	-4.202	1.106	2.628	2.74	3	-5.331	-3.486	-0.579	0.203	-0.408	-2.787	1.752
41680	1.117	2.443	5.491	2.844	4.206	5.833	0.413	-3.355			6.026	3.354	7.951	8.024	-3.445	-4.683	9.302	9.018	4.111	5.911	-5.439	-0.749	2.003	4.759	0.874	-0.33	-3.654	-6.045	-1.31	-1.598	-0.594	-3.043	-3.341	-2.616	2.507	2.904	0.015	-4.216	1.149	2.786	2.737	2.855	-5.32	-3.422	-0.859	-0.31	-0.823	-3.536	2.025
41720	1.102	2.349	5.311	2.896	4.067	5.606	0.54	-3.307			6.205	3.705	8.047	8.218	-3.442	-4.98	9.412	9.004	4.49	6.624	-5.339	-0.702	2.122	5.047	0.798	-0.454	-3.742	-6.099	-1.055	-1.385	-0.561	-3.013	-3.237	-2.392	2.759	3.78	0.007	-4.172	1.078	2.899	2.713	2.719	-5.269	-3.333	-1.162	-0.81	-1.214	-4.348	2.244
41760	1.131	2.239	5.179	2.959	4.039	5.48	0.694	-3.245			6.447	4.151	8.061	8.289	-3.472	-5.262	9.53	8.973	4.865	7.306	-5.166	-0.632	2.122	5.299	0.693	-0.64	-3.791	-6.128	-0.773	-1.109	-0.528	-3.021	-3.159	-2.214	2.96	4.534	-0.031	-4.052	0.967	2.977	2.652	2.582	-5.178	-3.226	-1.456	-1.237	-1.522	-5.115	2.416
41800	1.17	2.095	5.119	3.055	4.094	5.468	0.864	-3.165			6.757	4.675	8.038	8.254	-3.561	-5.538	9.636	8.926	5.176	7.868	-4.967	-0.546	2.026	5.515	0.572	-0.858	-3.786	-6.13	-0.469	-0.773	-0.517	-3.06	-3.123	-2.116	3.098	5.083	-0.069	-3.841	0.872	3.002	2.552	2.419	-5.071	-3.115	-1.701	-1.554	-1.75	-5.751	2.554
41840	1.169	1.912	5.142	3.223	4.172	5.554	1.035	-3.061			7.114	5.236	8.014	8.151	-3.706	-5.807	9.702	8.876	5.404	8.26	-4.784	-0.464	1.894	5.699	0.437	-1.08	-3.721	-6.081	-0.132	-0.406	-0.548	-3.143	-3.153	-2.128	3.176	5.396	-0.061	-3.533	0.828	2.948	2.412	2.191	-4.995	-3.017	-1.861	-1.767	-1.963	-6.244	2.655
41880	1.108	1.694	5.259	3.495	4.218	5.705	1.198	-2.935			7.461	5.782	8.008	8.027	-3.877	-6.06	9.695	8.827	5.567	8.495	-4.649	-0.408	1.795	5.852	0.303	-1.264	-3.599	-5.938	0.232	-0.046	-0.625	-3.286	-3.297	-2.271	3.221	5.503	0.043	-3.133	0.838	2.812	2.219	1.856	-4.987	-2.951	-1.926	-1.908	-2.219	-6.642	2.728
41920	1	1.454	5.476	3.884	4.224	5.876	1.359	-2.795			7.739	6.261	8.019	7.909	-4.036	-6.27	9.6	8.772	5.69	8.628	-4.576	-0.399	1.77	5.961	0.214	-1.361	-3.437	-5.665	0.555	0.277	-0.747	-3.496	-3.599	-2.536	3.258	5.463	0.259	-2.645	0.874	2.603	1.949	1.399	-5.059	-2.929	-1.909	-2.006	-2.534	-7.001	2.809
41960	0.848	1.203	5.783	4.38	4.209	6.028	1.525	-2.65			7.923	6.643	8.032	7.802	-4.149	-6.398	9.417	8.694	5.788	8.71	-4.563	-0.454	1.814	6.004	0.213	-1.342	-3.244	-5.247	0.748	0.545	-0.928	-3.778	-4.058	-2.881	3.283	5.326	0.568	-2.073	0.887	2.331	1.586	0.846	-5.197	-2.963	-1.828	-2.084	-2.874	-7.327	2.954
42000	0.625	0.938	6.156	4.96	4.18	6.139	1.667	-2.511			8.023	6.918	8.03	7.68	-4.197	-6.417	9.168	8.553	5.867	8.758	-4.607	-0.588	1.902	5.968	0.287	-1.22	-3.006	-4.702	0.781	0.753	-1.184	-4.141	-4.595	-3.235	3.272	5.127	0.941	-1.434	0.82	2.003	1.143	0.244	-5.387	-3.059	-1.712	-2.156	-3.176	-7.572	3.205
42040	0.323	0.648	6.56	5.59	4.137	6.207	1.75	-2.392			8.078	7.097	8.001	7.516	-4.178	-6.308	8.869	8.298	5.93	8.741	-4.713	-0.811	2.006	5.856	0.366	-1.042	-2.702	-4.078	0.702	0.906	-1.514	-4.602	-5.066	-3.532	3.202	4.881	1.339	-0.763	0.644	1.619	0.669	-0.352	-5.626	-3.216	-1.597	-2.227	-3.374	-7.669	3.538
42080	-0.004	0.328	6.938	6.223	4.083	6.236	1.776	-2.306			8.12	7.21	7.941	7.292	-4.087	-6.063	8.519	7.897	5.971	8.636	-4.898	-1.13	2.104	5.677	0.371	-0.857	-2.337	-3.442	0.594	1.019	-1.901	-5.165	-5.34	-3.732	3.075	4.592	1.693	-0.116	0.348	1.168	0.234	-0.886	-5.912	-3.421	-1.511	-2.293	-3.431	-7.561	3.863
42120	-0.264	-0.006	7.229	6.804	4.027	6.237	1.772	-2.258			8.171	7.293	7.842	7.002	-3.925	-5.677	8.119	7.37	5.979	8.453	-5.172	-1.551	2.159	5.437	0.274	-0.701	-1.958	-2.857	0.519	1.11	-2.318	-5.802	-5.38	-3.824	2.911	4.262	1.918	0.443	-0.058	0.639	-0.102	-1.31	-6.223	-3.65	-1.462	-2.351	-3.33	-7.222	4.079
42160	-0.395	-0.316	7.396	7.289	3.961	6.232	1.761	-2.241			8.243	7.371	7.698	6.636	-3.693	-5.147	7.703	6.797	5.937	8.206	-5.513	-2.078	2.123	5.133	0.091	-0.6	-1.623	-2.37	0.489	1.192	-2.748	-6.466	-5.252	-3.816	2.748	3.895	1.966	0.872	-0.541	0.046	-0.322	-1.603	-6.517	-3.876	-1.451	-2.385	-3.066	-6.667	4.142
42200	-0.392	-0.564	7.45	7.663	3.87	6.251	1.758	-2.241			8.334	7.445	7.493	6.192	-3.393	-4.477	7.339	6.296	5.826	7.888	-5.869	-2.687	1.968	4.754	-0.143	-0.554	-1.36	-2.009	0.493	1.272	-3.176	-7.109	-5.052	-3.745	2.612	3.486	1.852	1.165	-1.048	-0.55	-0.438	-1.771	-6.752	-4.074	-1.465	-2.379	-2.648	-5.929	4.064
42240	-0.301	-0.728	7.415	7.937	3.758	6.319	1.772	-2.246			8.42	7.492	7.215	5.684	-3.034	-3.692	7.099	5.968	5.628	7.46	-6.183	-3.32	1.706	4.289	-0.4	-0.547	-1.171	-1.772	0.525	1.339	-3.582	-7.694	-4.852	-3.656	2.499	3.013	1.638	1.34	-1.508	-1.069	-0.474	-1.837	-6.882	-4.225	-1.479	-2.333	-2.113	-5.019	3.888
42280	-0.199	-0.812	7.311	8.123	3.657	6.442	1.81	-2.257			8.472	7.48	6.864	5.139	-2.644	-2.85	7.012	5.828	5.335	6.865	-6.418	-3.898	1.384	3.734	-0.646	-0.563	-1.045	-1.624	0.58	1.372	-3.935	-8.182	-4.695	-3.59	2.385	2.443	1.389	1.423	-1.856	-1.44	-0.465	-1.822	-6.881	-4.321	-1.466	-2.254	-1.518	-3.946	3.648
42320	-0.161	-0.847	7.15	8.235	3.616	6.608	1.871	-2.275			8.465	7.383	6.463	4.591	-2.26	-2.041	7.038	5.822	4.944	6.071	-6.568	-4.362	1.058	3.114	-0.841	-0.587	-0.963	-1.536	0.635	1.347	-4.195	-8.549	-4.6	-3.569	2.249	1.745	1.145	1.441	-2.066	-1.637	-0.452	-1.745	-6.774	-4.374	-1.406	-2.137	-0.922	-2.748	3.349
42360	-0.234	-0.878	6.952	8.288	3.68	6.801	1.944	-2.305			8.388	7.19	6.063	4.074	-1.932	-1.365	7.103	5.879	4.461	5.101	-6.661	-4.696	0.769	2.476	-0.953	-0.606	-0.9	-1.485	0.641	1.246	-4.324	-8.799	-4.563	-3.597	2.073	0.899	0.931	1.416	-2.171	-1.675	-0.465	-1.624	-6.636	-4.402	-1.289	-1.969	-0.353	-1.487	2.976
42400	-0.419	-0.934	6.747	8.303	3.865	7.003	2.009	-2.343			8.24	6.902	5.736	3.631	-1.707	-0.88	7.145	5.945	3.917	4.027	-6.745	-4.926	0.538	1.879	-0.966	-0.599	-0.842	-1.457	0.551	1.054	-4.298	-8.955	-4.565	-3.663	1.849	-0.079	0.773	1.355	-2.235	-1.599	-0.491	-1.476	-6.535	-4.425	-1.109	-1.748	0.168	-0.246	2.537
42440	-0.664	-1.011	6.577	8.295	4.129	7.198	2.04	-2.385			8.029	6.529	5.545	3.301	-1.617	-0.578	7.136	5.992	3.394	2.985	-6.85	-5.092	0.378	1.377	-0.878	-0.534	-0.794	-1.443	0.329	0.758	-4.136	-9.036	-4.593	-3.754	1.58	-1.102	0.686	1.264	-2.304	-1.469	-0.499	-1.306	-6.502	-4.455	-0.864	-1.485	0.59	0.853	2.103
42480	-0.888	-1.076	6.476	8.266	4.387	7.366	2.012	-2.43			7.755	6.079	5.516	3.109	-1.646	-0.413	7.073	6.022	2.987	2.146	-6.969	-5.227	0.297	0.998	-0.719	-0.38	-0.765	-1.449	-0.048	0.356	-3.915	-9.043	-4.644	-3.85	1.298	-2.035	0.667	1.15	-2.383	-1.325	-0.459	-1.108	-6.521	-4.491	-0.564	-1.198	0.851	1.674	1.781
42520	-1.023	-1.09	6.452	8.212	4.584	7.487	1.908	-2.489			7.417	5.572	5.623	3.056	-1.741	-0.341	6.983	6.056	2.741	1.615	-7.079	-5.352	0.301	0.73	-0.54	-0.13	-0.765	-1.498	-0.563	-0.137	-3.736	-8.984	-4.717	-3.917	1.048	-2.761	0.691	1.017	-2.453	-1.187	-0.355	-0.861	-6.551	-4.523	-0.244	-0.916	0.919	2.149	1.631
42560	-1.046	-1.015	6.484	8.126	4.738	7.542	1.728	-2.572			7.04	5.043	5.8	3.12	-1.841	-0.33	6.897	6.113	2.638	1.379	-7.164	-5.47	0.367	0.536	-0.394	0.177	-0.811	-1.624	-1.152	-0.679	-3.667	-8.88	-4.795	-3.923	0.863	-3.22	0.728	0.857	-2.485	-1.061	-0.182	-0.544	-6.558	-4.541	0.043	-0.667	0.829	2.326	1.614
42600	-0.968	-0.822	6.536	8.005	4.902	7.53	1.484	-2.691			6.671	4.535	5.98	3.252	-1.906	-0.358	6.84	6.196	2.642	1.374	-7.217	-5.566	0.454	0.388	-0.314	0.468	-0.916	-1.848	-1.728	-1.213	-3.716	-8.77	-4.835	-3.85	0.746	-3.417	0.737	0.639	-2.466	-0.944	0.051	-0.147	-6.539	-4.543	0.258	-0.452	0.679	2.338	1.629
42640	-0.794	-0.489	6.559	7.844	5.089	7.471	1.2	-2.854			6.358	4.086	6.121	3.39	-1.933	-0.413	6.819	6.305	2.709	1.529	-7.244	-5.611	0.515	0.279	-0.283	0.667	-1.093	-2.176	-2.201	-1.682	-3.838	-8.681	-4.773	-3.716	0.677	-3.412	0.682	0.327	-2.402	-0.827	0.334	0.324	-6.52	-4.537	0.392	-0.255	0.579	2.304	1.585
42680	-0.5	-0.016	6.516	7.631	5.257	7.397	0.904	-3.056			6.127	3.73	6.201	3.497	-1.933	-0.48	6.841	6.442	2.802	1.796	-7.251	-5.583	0.518	0.224	-0.244	0.736	-1.349	-2.608	-2.49	-2.043	-3.956	-8.621	-4.577	-3.558	0.641	-3.277	0.547	-0.101	-2.296	-0.697	0.662	0.858	-6.511	-4.53	0.455	-0.068	0.584	2.283	1.446
42720	-0.074	0.567	6.393	7.366	5.366	7.337	0.619	-3.286			5.987	3.487	6.225	3.582	-1.918	-0.536	6.918	6.612	2.893	2.167	-7.235	-5.477	0.468	0.244	-0.152	0.692	-1.686	-3.142	-2.57	-2.273	-4.008	-8.578	-4.281	-3.411	0.63	-3.06	0.338	-0.645	-2.137	-0.538	1.04	1.438	-6.488	-4.519	0.458	0.105	0.684	2.281	1.24
42760	0.43	1.189	6.205	7.052	5.413	7.302	0.373	-3.523			5.924	3.352	6.214	3.685	-1.904	-0.565	7.061	6.831	2.969	2.647	-7.175	-5.287	0.401	0.354	-0.019	0.588	-2.077	-3.76	-2.487	-2.38	-3.971	-8.524	-3.959	-3.286	0.646	-2.782	0.074	-1.276	-1.902	-0.331	1.462	2.03	-6.407	-4.499	0.424	0.256	0.844	2.275	1.026
42800	0.889	1.748	5.964	6.68	5.42	7.284	0.196	-3.735			5.906	3.296	6.186	3.84	-1.907	-0.592	7.279	7.119	3.041	3.195	-7.054	-5.005	0.363	0.554	0.12	0.465	-2.468	-4.407	-2.326	-2.39	-3.846	-8.425	-3.675	-3.176	0.697	-2.444	-0.206	-1.943	-1.573	-0.058	1.898	2.592	-6.246	-4.461	0.379	0.379	1.016	2.232	0.852
42840	1.197	2.16	5.667	6.235	5.404	7.266	0.121	-3.884			5.895	3.285	6.157	4.052	-1.956	-0.668	7.575	7.47	3.153	3.757	-6.863	-4.621	0.385	0.823	0.245	0.348	-2.795	-5.009	-2.156	-2.334	-3.634	-8.254	-3.459	-3.076	0.79	-2.039	-0.448	-2.577	-1.15	0.293	2.285	3.076	-6.018	-4.4	0.333	0.465	1.138	2.119	0.739
42880	1.33	2.402	5.308	5.72	5.365	7.22	0.171	-3.942			5.864	3.291	6.148	4.313	-2.076	-0.844	7.926	7.856	3.345	4.349	-6.603	-4.141	0.479	1.139	0.36	0.253	-3.025	-5.502	-2.01	-2.242	-3.335	-7.993	-3.316	-2.981	0.924	-1.576	-0.607	-3.114	-0.656	0.715	2.563	3.443	-5.769	-4.319	0.286	0.502	1.158	1.912	0.7
42920	1.329	2.499	4.925	5.17	5.295	7.125	0.335	-3.907			5.808	3.301	6.182	4.619	-2.275	-1.154	8.273	8.234	3.614	5.042	-6.285	-3.596	0.638	1.487	0.475	0.194	-3.161	-5.864	-1.897	-2.137	-2.953	-7.633	-3.24	-2.884	1.096	-1.072	-0.675	-3.525	-0.143	1.157	2.713	3.68	-5.554	-4.231	0.234	0.476	1.052	1.584	0.74
42960	1.26	2.499	4.607	4.635	5.176	6.962	0.563	-3.807			5.742	3.318	6.268	4.977	-2.542	-1.609	8.545	8.568	3.939	5.866	-5.936	-3.025	0.844	1.872	0.6	0.166	-3.247	-6.104	-1.799	-2.025	-2.507	-7.172	-3.218	-2.774	1.314	-0.536	-0.672	-3.816	0.33	1.552	2.763	3.8	-5.423	-4.147	0.171	0.369	0.812	1.091	0.857
43000	1.178	2.443	4.454	4.164	4.979	6.729	0.798	-3.682			5.694	3.355	6.402	5.387	-2.863	-2.2	8.702	8.819	4.296	6.747	-5.59	-2.464	1.076	2.303	0.738	0.152	-3.33	-6.252	-1.691	-1.899	-2.038	-6.621	-3.223	-2.641	1.579	0.046	-0.626	-4.015	0.702	1.852	2.761	3.836	-5.385	-4.075	0.076	0.165	0.425	0.369	1.044
43040	1.117	2.355	4.514	3.79	4.688	6.43	0.997	-3.566			5.684	3.429	6.575	5.834	-3.223	-2.892	8.76	8.954	4.658	7.56	-5.278	-1.949	1.331	2.783	0.874	0.136	-3.436	-6.345	-1.556	-1.744	-1.602	-6.008	-3.234	-2.484	1.881	0.691	-0.552	-4.15	0.928	2.056	2.746	3.819	-5.406	-4.006	-0.073	-0.144	-0.106	-0.636	1.293
43080	1.098	2.248	4.754	3.533	4.338	6.09	1.126	-3.475			5.721	3.554	6.785	6.307	-3.58	-3.618	8.761	8.969	4.981	8.219	-5.04	-1.506	1.603	3.296	0.969	0.113	-3.558	-6.415	-1.392	-1.543	-1.251	-5.376	-3.238	-2.311	2.196	1.415	-0.461	-4.232	1.003	2.193	2.737	3.766	-5.433	-3.928	-0.292	-0.546	-0.728	-1.911	1.595
43120	1.114	2.122	5.073	3.383	4.009	5.75	1.167	-3.414			5.804	3.741	7.034	6.799	-3.874	-4.296	8.753	8.901	5.229	8.693	-4.927	-1.16	1.864	3.806	0.989	0.074	-3.669	-6.472	-1.201	-1.287	-1.015	-4.782	-3.228	-2.14	2.497	2.217	-0.359	-4.265	0.972	2.277	2.736	3.679	-5.431	-3.83	-0.588	-1.013	-1.347	-3.347	1.92
43160	1.132	1.978	5.374	3.312	3.795	5.462	1.122	-3.382			5.932	4	7.307	7.282	-4.06	-4.869	8.774	8.806	5.387	8.978	-4.972	-0.925	2.065	4.261	0.915	-0.003	-3.739	-6.5	-0.987	-0.97	-0.898	-4.279	-3.207	-2.002	2.766	3.066	-0.26	-4.245	0.898	2.31	2.741	3.563	-5.374	-3.714	-0.953	-1.501	-1.867	-4.766	2.212
43200	1.118	1.814	5.608	3.29	3.743	5.277	1.011	-3.373			6.115	4.333	7.562	7.702	-4.12	-5.324	8.848	8.722	5.479	9.094	-5.14	-0.8	2.17	4.619	0.765	-0.155	-3.757	-6.486	-0.745	-0.593	-0.869	-3.898	-3.19	-1.934	3.002	3.912	-0.18	-4.171	0.838	2.287	2.739	3.427	-5.257	-3.589	-1.36	-1.966	-2.231	-5.993	2.422
43240	1.066	1.621	5.761	3.3	3.818	5.222	0.86	-3.378			6.363	4.735	7.742	7.998	-4.073	-5.681	8.975	8.657	5.543	9.09	-5.342	-0.75	2.169	4.87	0.575	-0.396	-3.725	-6.432	-0.461	-0.168	-0.885	-3.639	-3.219	-1.965	3.21	4.678	-0.129	-4.038	0.813	2.209	2.714	3.276	-5.112	-3.472	-1.766	-2.363	-2.452	-6.935	2.55
43280	0.982	1.375	5.829	3.336	3.945	5.289	0.699	-3.39			6.675	5.186	7.817	8.137	-3.97	-5.957	9.14	8.605	5.607	9.023	-5.486	-0.73	2.084	5.04	0.373	-0.7	-3.654	-6.338	-0.113	0.272	-0.903	-3.476	-3.356	-2.114	3.389	5.277	-0.107	-3.837	0.818	2.088	2.648	3.103	-4.995	-3.378	-2.113	-2.661	-2.598	-7.604	2.627
43320	0.856	1.065	5.811	3.386	4.079	5.441	0.557	-3.398			7.025	5.654	7.818	8.122	-3.876	-6.164	9.313	8.563	5.683	8.915	-5.533	-0.704	1.964	5.163	0.177	-1.006	-3.548	-6.178	0.289	0.682	-0.896	-3.367	-3.651	-2.383	3.519	5.658	-0.091	-3.568	0.833	1.933	2.533	2.894	-4.948	-3.319	-2.347	-2.848	-2.753	-8.075	2.683
43360	0.659	0.704	5.715	3.441	4.207	5.635	0.468	-3.393			7.364	6.103	7.797	8	-3.835	-6.31	9.462	8.533	5.764	8.747	-5.5	-0.662	1.856	5.264	0.013	-1.249	-3.403	-5.916	0.677	1.029	-0.854	-3.271	-4.106	-2.748	3.596	5.831	-0.034	-3.228	0.826	1.744	2.365	2.634	-4.983	-3.3	-2.443	-2.94	-2.962	-8.412	2.739
43400	0.369	0.315	5.563	3.497	4.307	5.833	0.456	-3.363			7.65	6.501	7.783	7.83	-3.862	-6.396	9.546	8.507	5.833	8.491	-5.423	-0.61	1.794	5.351	-0.085	-1.383	-3.209	-5.53	0.943	1.3	-0.788	-3.165	-4.64	-3.158	3.64	5.856	0.113	-2.811	0.759	1.503	2.142	2.303	-5.09	-3.325	-2.411	-2.97	-3.195	-8.634	2.818
43440	0.034	-0.073	5.396	3.573	4.345	6.007	0.516	-3.292			7.862	6.831	7.781	7.664	-3.947	-6.43	9.534	8.46	5.86	8.145	-5.321	-0.547	1.798	5.409	-0.097	-1.397	-2.953	-5.019	1.025	1.492	-0.728	-3.068	-5.11	-3.546	3.673	5.808	0.367	-2.31	0.599	1.2	1.862	1.876	-5.25	-3.397	-2.29	-2.976	-3.38	-8.716	2.965
43480	-0.248	-0.428	5.263	3.693	4.308	6.138	0.631	-3.173			8.006	7.088	7.785	7.53	-4.06	-6.427	9.421	8.368	5.809	7.724	-5.197	-0.476	1.867	5.416	-0.052	-1.31	-2.632	-4.416	0.964	1.597	-0.701	-3.02	-5.384	-3.861	3.691	5.741	0.71	-1.728	0.331	0.831	1.528	1.339	-5.445	-3.517	-2.123	-2.981	-3.461	-8.632	3.216
43520	-0.406	-0.712	5.216	3.874	4.213	6.217	0.786	-3.002			8.106	7.283	7.791	7.421	-4.159	-6.393	9.229	8.219	5.647	7.218	-5.066	-0.422	1.974	5.356	-0.015	-1.158	-2.263	-3.792	0.858	1.624	-0.735	-3.064	-5.437	-4.085	3.665	5.658	1.089	-1.087	-0.046	0.403	1.152	0.709	-5.68	-3.675	-1.95	-2.99	-3.417	-8.366	3.552
43560	-0.436	-0.897	5.29	4.122	4.094	6.249	0.973	-2.791			8.189	7.432	7.8	7.315	-4.211	-6.31	8.97	7.987	5.362	6.573	-4.946	-0.425	2.071	5.215	-0.043	-0.982	-1.879	-3.232	0.781	1.602	-0.862	-3.238	-5.34	-4.226	3.579	5.534	1.432	-0.432	-0.512	-0.066	0.761	0.04	-5.96	-3.862	-1.805	-2.986	-3.24	-7.921	3.89
43600	-0.378	-0.987	5.489	4.44	3.965	6.254	1.162	-2.57			8.274	7.553	7.812	7.201	-4.201	-6.122	8.632	7.638	4.972	5.72	-4.854	-0.512	2.098	4.982	-0.15	-0.821	-1.521	-2.788	0.751	1.568	-1.102	-3.568	-5.193	-4.304	3.444	5.352	1.677	0.184	-1.012	-0.532	0.401	-0.592	-6.264	-4.059	-1.702	-2.948	-2.934	-7.308	4.13
43640	-0.288	-1.01	5.793	4.833	3.816	6.27	1.318	-2.377			8.364	7.658	7.816	7.071	-4.117	-5.754	8.206	7.158	4.512	4.632	-4.809	-0.684	2.013	4.643	-0.311	-0.694	-1.229	-2.453	0.752	1.536	-1.454	-4.06	-5.066	-4.35	3.286	5.11	1.794	0.709	-1.465	-0.932	0.112	-1.12	-6.54	-4.24	-1.638	-2.86	-2.524	-6.548	4.213
43680	-0.239	-1.002	6.173	5.306	3.656	6.331	1.441	-2.249			8.445	7.747	7.788	6.916	-3.952	-5.153	7.727	6.586	4.019	3.413	-4.838	-0.935	1.822	4.199	-0.484	-0.601	-1.026	-2.186	0.766	1.494	-1.895	-4.692	-4.988	-4.403	3.124	4.821	1.791	1.111	-1.81	-1.216	-0.083	-1.508	-6.734	-4.378	-1.599	-2.719	-2.055	-5.648	4.144
43720	-0.291	-0.99	6.6	5.849	3.531	6.458	1.557	-2.198			8.502	7.804	7.699	6.726	-3.695	-4.332	7.272	6.01	3.551	2.299	-4.972	-1.26	1.565	3.67	-0.634	-0.535	-0.901	-1.958	0.783	1.417	-2.394	-5.417	-4.95	-4.493	2.967	4.479	1.692	1.393	-2.026	-1.369	-0.188	-1.752	-6.822	-4.453	-1.564	-2.536	-1.576	-4.583	3.971
43760	-0.451	-0.984	7.027	6.438	3.497	6.647	1.674	-2.211			8.527	7.81	7.533	6.498	-3.339	-3.368	6.932	5.524	3.19	1.512	-5.227	-1.654	1.277	3.088	-0.752	-0.506	-0.831	-1.767	0.784	1.278	-2.922	-6.178	-4.932	-4.624	2.808	4.056	1.539	1.574	-2.132	-1.416	-0.237	-1.875	-6.813	-4.461	-1.505	-2.313	-1.112	-3.33	3.742
43800	-0.676	-0.979	7.39	7.039	3.601	6.874	1.768	-2.255			8.516	7.754	7.3	6.228	-2.897	-2.364	6.763	5.187	2.986	1.121	-5.581	-2.107	0.986	2.499	-0.832	-0.526	-0.792	-1.622	0.739	1.056	-3.453	-6.925	-4.919	-4.773	2.626	3.519	1.367	1.679	-2.175	-1.394	-0.28	-1.911	-6.742	-4.411	-1.395	-2.032	-0.653	-1.932	3.461
43840	-0.891	-0.961	7.63	7.605	3.848	7.11	1.802	-2.296			8.464	7.629	7.016	5.906	-2.427	-1.415	6.757	5.007	2.927	1.044	-5.983	-2.591	0.714	1.962	-0.864	-0.568	-0.771	-1.541	0.613	0.738	-3.953	-7.633	-4.897	-4.9	2.397	2.856	1.199	1.727	-2.209	-1.338	-0.354	-1.89	-6.662	-4.321	-1.23	-1.666	-0.181	-0.512	3.093
43880	-1.02	-0.912	7.715	8.084	4.166	7.322	1.767	-2.316			8.361	7.427	6.694	5.522	-2.011	-0.601	6.853	4.949	2.964	1.142	-6.372	-3.064	0.488	1.53	-0.841	-0.566	-0.762	-1.537	0.382	0.324	-4.373	-8.282	-4.848	-4.966	2.111	2.084	1.058	1.736	-2.254	-1.271	-0.457	-1.821	-6.612	-4.206	-1.016	-1.208	0.287	0.758	2.638
43920	-1.028	-0.817	7.651	8.439	4.451	7.487	1.697	-2.307			8.195	7.14	6.355	5.085	-1.718	0.014	6.963	4.966	3.041	1.323	-6.681	-3.475	0.336	1.232	-0.773	-0.459	-0.774	-1.611	0.019	-0.176	-4.651	-8.839	-4.778	-4.949	1.795	1.246	0.962	1.709	-2.297	-1.209	-0.554	-1.701	-6.598	-4.08	-0.75	-0.688	0.674	1.726	2.192
43960	-0.923	-0.658	7.478	8.672	4.646	7.594	1.643	-2.276			7.954	6.761	6.043	4.649	-1.577	0.402	7.019	5.017	3.105	1.561	-6.852	-3.791	0.281	1.075	-0.681	-0.233	-0.827	-1.759	-0.486	-0.737	-4.748	-9.272	-4.704	-4.846	1.508	0.419	0.919	1.64	-2.322	-1.151	-0.599	-1.527	-6.597	-3.947	-0.425	-0.167	0.904	2.333	1.882
44000	-0.739	-0.416	7.25	8.811	4.776	7.64	1.633	-2.234			7.629	6.297	5.823	4.288	-1.57	0.59	6.993	5.071	3.125	1.848	-6.872	-4.011	0.323	1.034	-0.583	0.07	-0.932	-1.978	-1.099	-1.321	-4.665	-9.568	-4.62	-4.673	1.304	-0.294	0.912	1.524	-2.314	-1.088	-0.564	-1.299	-6.586	-3.811	-0.058	0.294	0.981	2.63	1.752
44040	-0.487	-0.078	7.009	8.89	4.911	7.633	1.666	-2.2			7.23	5.766	5.734	4.055	-1.656	0.643	6.905	5.102	3.106	2.172	-6.787	-4.162	0.438	1.069	-0.49	0.374	-1.087	-2.275	-1.743	-1.878	-4.453	-9.725	-4.48	-4.454	1.19	-0.807	0.908	1.363	-2.263	-1	-0.45	-1.019	-6.546	-3.672	0.294	0.657	0.978	2.72	1.727
44080	-0.152	0.345	6.786	8.935	5.085	7.584	1.714	-2.183			6.793	5.198	5.76	3.956	-1.777	0.636	6.804	5.111	3.088	2.529	-6.679	-4.283	0.578	1.144	-0.406	0.601	-1.289	-2.66	-2.316	-2.358	-4.198	-9.74	-4.26	-4.215	1.123	-1.089	0.874	1.159	-2.164	-0.86	-0.279	-0.68	-6.482	-3.53	0.559	0.916	0.977	2.691	1.699
44120	0.261	0.819	6.609	8.964	5.264	7.505	1.733	-2.188			6.374	4.635	5.841	3.962	-1.879	0.617	6.734	5.127	3.128	2.94	-6.614	-4.398	0.686	1.254	-0.323	0.704	-1.549	-3.134	-2.72	-2.722	-3.983	-9.626	-3.988	-3.981	1.058	-1.174	0.796	0.897	-2.018	-0.65	-0.071	-0.27	-6.417	-3.389	0.697	1.093	1.011	2.588	1.613
44160	0.686	1.285	6.507	8.988	5.382	7.419	1.687	-2.218			6.03	4.135	5.908	4.031	-1.932	0.603	6.719	5.198	3.262	3.45	-6.614	-4.516	0.724	1.403	-0.232	0.688	-1.871	-3.681	-2.893	-2.952	-3.859	-9.425	-3.723	-3.773	0.971	-1.133	0.672	0.551	-1.815	-0.372	0.182	0.219	-6.368	-3.251	0.71	1.211	1.056	2.423	1.472
44200	1.019	1.676	6.489	9.008	5.394	7.347	1.563	-2.279			5.801	3.743	5.917	4.135	-1.934	0.587	6.756	5.36	3.486	4.089	-6.662	-4.635	0.692	1.597	-0.125	0.604	-2.235	-4.268	-2.849	-3.048	-3.826	-9.189	-3.506	-3.604	0.867	-1.029	0.501	0.104	-1.515	-0.028	0.506	0.777	-6.318	-3.114	0.634	1.284	1.064	2.179	1.306
44240	1.189	1.939	6.547	9.016	5.309	7.3	1.378	-2.376			5.691	3.483	5.866	4.267	-1.895	0.543	6.83	5.611	3.776	4.846	-6.725	-4.742	0.623	1.84	-0.012	0.512	-2.592	-4.843	-2.664	-3.028	-3.847	-8.954	-3.356	-3.475	0.774	-0.875	0.269	-0.448	-1.084	0.381	0.913	1.379	-6.241	-2.973	0.516	1.317	1.019	1.828	1.132
44280	1.209	2.068	6.654	9.007	5.168	7.266	1.15	-2.519			5.675	3.343	5.785	4.43	-1.839	0.442	6.933	5.921	4.104	5.683	-6.774	-4.821	0.569	2.128	0.082	0.45	-2.89	-5.341	-2.427	-2.92	-3.883	-8.733	-3.275	-3.369	0.729	-0.652	-0.026	-1.087	-0.539	0.846	1.38	1.998	-6.119	-2.822	0.397	1.315	0.926	1.371	0.958
44320	1.155	2.094	6.767	8.964	5.011	7.225	0.89	-2.708			5.705	3.29	5.721	4.63	-1.801	0.266	7.082	6.268	4.45	6.524	-6.798	-4.864	0.573	2.452	0.145	0.421	-3.096	-5.715	-2.192	-2.752	-3.897	-8.52	-3.251	-3.263	0.753	-0.339	-0.344	-1.761	0.039	1.328	1.858	2.603	-5.951	-2.662	0.296	1.282	0.783	0.83	0.802
44360	1.102	2.053	6.83	8.853	4.855	7.152	0.604	-2.937			5.732	3.283	5.707	4.86	-1.816	0.013	7.298	6.655	4.785	7.272	-6.801	-4.865	0.656	2.804	0.203	0.415	-3.226	-5.968	-1.97	-2.542	-3.859	-8.302	-3.257	-3.14	0.849	0.058	-0.616	-2.401	0.549	1.764	2.273	3.153	-5.757	-2.497	0.215	1.218	0.564	0.209	0.702
44400	1.082	1.969	6.808	8.646	4.696	7.03	0.314	-3.195			5.727	3.29	5.755	5.109	-1.902	-0.322	7.583	7.091	5.069	7.851	-6.781	-4.799	0.811	3.186	0.307	0.419	-3.321	-6.135	-1.762	-2.305	-3.749	-8.061	-3.267	-2.994	1.011	0.507	-0.789	-2.946	0.913	2.09	2.565	3.594	-5.581	-2.34	0.143	1.121	0.25	-0.516	0.698
44440	1.097	1.861	6.69	8.331	4.503	6.856	0.072	-3.461			5.694	3.295	5.861	5.366	-2.076	-0.757	7.919	7.566	5.28	8.239	-6.721	-4.63	1.011	3.596	0.475	0.428	-3.42	-6.248	-1.572	-2.049	-3.55	-7.774	-3.257	-2.828	1.23	0.978	-0.86	-3.375	1.089	2.279	2.722	3.886	-5.461	-2.202	0.074	0.979	-0.168	-1.385	0.807
44480	1.139	1.749	6.481	7.903	4.241	6.637	-0.053	-3.703			5.658	3.297	6.017	5.638	-2.35	-1.315	8.273	8.042	5.423	8.454	-6.606	-4.322	1.233	4.015	0.676	0.439	-3.531	-6.322	-1.399	-1.783	-3.245	-7.41	-3.21	-2.655	1.495	1.468	-0.846	-3.703	1.087	2.355	2.788	4.024	-5.397	-2.089	0	0.777	-0.672	-2.4	1.016
44520	1.178	1.648	6.189	7.371	3.928	6.39	-0.021	-3.886			5.641	3.309	6.224	5.948	-2.713	-2.002	8.601	8.465	5.521	8.536	-6.431	-3.859	1.462	4.415	0.863	0.448	-3.632	-6.363			-2.829	-6.946	-3.126	-2.497	1.782	1.998	-0.758	-3.958	0.961	2.366	2.826	4.037	-5.35	-2.003	-0.1	0.511	-1.21	-3.485	1.294
44560	1.173	1.552	5.82	6.756	3.66	6.148	0.138	-3.995			5.66	3.356	6.482	6.324	-3.134	-2.78	8.843	8.78	5.596	8.53	-6.203	-3.257	1.68	4.769	0.993	0.443	-3.695	-6.383			-2.339	-6.373	-3.046	-2.382	2.063	2.595	-0.608	-4.157	0.793	2.346	2.873	3.969	-5.29	-1.934	-0.251	0.2	-1.691	-4.498	1.593
44600	1.106	1.437	5.393	6.086	3.552	5.953	0.353	-4.039			5.722	3.467	6.79	6.776	-3.556	-3.576	8.961	8.964	5.674	8.468	-5.933	-2.568	1.867	5.06	1.037	0.404	-3.708	-6.377			-1.851	-5.703	-3.032	-2.339	2.32	3.268	-0.432	-4.302	0.662	2.305	2.923	3.865	-5.216	-1.87	-0.467	-0.134	-2.021	-5.301	1.864
44640	0.996	1.274	4.962	5.394	3.641	5.842	0.557	-4.04			5.83	3.662	7.136	7.279	-3.904	-4.306	8.978	9.037	5.767	8.364	-5.637	-1.869	2.002	5.282	0.988	0.31	-3.674	-6.328			-1.44	-4.982	-3.121	-2.389	2.546	4	-0.282	-4.389	0.615	2.234	2.944	3.75	-5.139	-1.808	-0.753	-0.473	-2.156	-5.814	2.083
44680	0.857	1.057	4.612	4.719	3.852	5.831	0.708	-4.017			5.984	3.948	7.482	7.771	-4.115	-4.905	8.965	9.043	5.867	8.229	-5.341	-1.241	2.06	5.444	0.857	0.148	-3.603	-6.204			-1.138	-4.284	-3.327	-2.539	2.733	4.743	-0.194	-4.418	0.65	2.124	2.917	3.631	-5.067	-1.754	-1.092	-0.8	-2.146	-6.036	2.261
44720	0.667	0.794	4.434	4.112	4.062	5.914	0.786	-3.974			6.196	4.323	7.771	8.181	-4.173	-5.336	8.979	9.014	5.936	8.059	-5.083	-0.745	2.038	5.57	0.677	-0.08	-3.499	-5.983			-0.94	-3.695	-3.663	-2.784	2.88	5.437	-0.173	-4.392	0.726	1.969	2.858	3.497	-5.014	-1.719	-1.443	-1.09	-2.103	-6.043	2.419
44760	0.395	0.496	4.475	3.614	4.193	6.06	0.787	-3.917			6.478	4.781	7.953	8.454	-4.11	-5.617	9.032	8.963	5.924	7.836	-4.916	-0.406	1.966	5.683	0.483	-0.357	-3.357	-5.656			-0.829	-3.285	-4.132	-3.099	2.991	6.017	-0.201	-4.307	0.778	1.764	2.802	3.341	-5.005	-1.712	-1.743	-1.323	-2.123	-5.935	2.557
44800	0.066	0.178	4.708	3.239	4.233	6.229	0.718	-3.852			6.821	5.304	8.016	8.579	-3.993	-5.793	9.108	8.895	5.807	7.541	-4.877	-0.213	1.891	5.79	0.31	-0.639	-3.161	-5.22			-0.784	-3.077	-4.679	-3.445	3.079	6.423	-0.24	-4.162	0.748	1.496	2.759	3.159	-5.064	-1.749	-1.932	-1.485	-2.232	-5.783	2.668
44840	-0.232	-0.123	5.057	2.975	4.209	6.386	0.607	-3.784			7.189	5.851	8.001	8.584	-3.883	-5.916	9.195	8.815	5.592	7.155	-4.946	-0.132	1.854	5.883	0.19	-0.866	-2.894	-4.669			-0.771	-3.038	-5.19	-3.779	3.164	6.612	-0.24	-3.954	0.59	1.152	2.71	2.948	-5.191	-1.843	-1.984	-1.581	-2.403	-5.607	2.766
44880	-0.4	-0.355	5.437	2.799	4.132	6.513	0.499	-3.716			7.534	6.37	7.973	8.515	-3.819	-6.021	9.289	8.727	5.291	6.636	-5.054	-0.117	1.875	5.944	0.147	-0.993	-2.553	-4.016			-0.751	-3.103	-5.544	-4.062	3.262	6.584	-0.156	-3.675	0.281	0.732	2.621	2.692	-5.358	-2.006	-1.924	-1.632	-2.584	-5.394	2.893
44920	-0.398	-0.49	5.769	2.684	4.006	6.606	0.43	-3.644			7.817	6.824	7.981	8.424	-3.814	-6.12	9.372	8.625	4.905	5.95	-5.141	-0.126	1.944	5.946	0.176	-1.004	-2.166	-3.317			-0.705	-3.213	-5.688	-4.268	3.376	6.387	0.034	-3.307	-0.165	0.261	2.47	2.357	-5.538	-2.234	-1.806	-1.664	-2.724	-5.114	3.085
44960	-0.26	-0.537	5.999	2.612	3.841	6.668	0.421	-3.563			8.017	7.196	8.04	8.353	-3.866	-6.205	9.411	8.501	4.444	5.108	-5.185	-0.134	2.037	5.878	0.235	-0.915	-1.796	-2.654			-0.648	-3.337	-5.647	-4.387	3.484	6.091	0.323	-2.837	-0.687	-0.216	2.251	1.914	-5.721	-2.511	-1.682	-1.69	-2.782	-4.75	3.338
45000	-0.073	-0.53	6.093	2.563	3.658	6.695	0.487	-3.466			8.136	7.487	8.133	8.32	-3.964	-6.27	9.376	8.361	3.94	4.196	-5.192	-0.136	2.118	5.741	0.259	-0.759	-1.507	-2.099			-0.622	-3.475	-5.491	-4.436	3.549	5.746	0.69	-2.268	-1.201	-0.651	1.956	1.365	-5.915	-2.813	-1.59	-1.706	-2.73	-4.314	3.601
45040	0.048	-0.505	6.042	2.517	3.48	6.691	0.633	-3.35			8.198	7.703	8.236	8.316	-4.077	-6.313	9.263	8.213	3.452	3.35	-5.169	-0.14	2.15	5.534	0.192	-0.583	-1.318	-1.69			-0.672	-3.645	-5.289	-4.449	3.547	5.362	1.095	-1.627	-1.633	-1	1.581	0.735	-6.134	-3.114	-1.545	-1.703	-2.555	-3.811	3.818
45080	0.02	-0.488	5.871	2.475	3.327	6.678	0.836	-3.212			8.239	7.858	8.327	8.317	-4.16	-6.324	9.076	8.045	3.055	2.687	-5.118	-0.163	2.092	5.242	0.021	-0.428	-1.21	-1.416			-0.822	-3.869	-5.085	-4.463	3.48	4.924	1.473	-0.96	-1.942	-1.233	1.144	0.067	-6.376	-3.394	-1.545	-1.672	-2.272	-3.208	3.951
45120	-0.165	-0.486	5.633	2.451	3.212	6.687	1.041	-3.048			8.292	7.975	8.399	8.293	-4.175	-6.263	8.818	7.812	2.806	2.256	-5.055	-0.227	1.926	4.848	-0.216	-0.324	-1.145	-1.238			-1.074	-4.166	-4.902	-4.501	3.357	4.42	1.748	-0.322	-2.119	-1.343	0.697	-0.578	-6.611	-3.639	-1.579	-1.611	-1.911	-2.455	3.981
45160	-0.445	-0.494	5.386	2.465	3.146	6.74	1.206	-2.856			8.369	8.069	8.448	8.213	-4.104	-6.07	8.495	7.458	2.709	2.032	-5.002	-0.342	1.664	4.348	-0.457	-0.274	-1.088	-1.114			-1.41	-4.557	-4.763	-4.569	3.185	3.852	1.866	0.232	-2.193	-1.353	0.307	-1.128	-6.779	-3.839	-1.626	-1.518	-1.484	-1.542	3.906
45200	-0.717	-0.497	5.189	2.534	3.15	6.844	1.327	-2.644			8.452	8.14	8.46	8.061	-3.948	-5.691	8.121	6.951	2.73	1.966	-4.973	-0.504	1.346	3.752	-0.655	-0.264	-1.011	-1.022			-1.801	-5.052	-4.682	-4.658	2.966	3.228	1.834	0.661	-2.221	-1.307	0.024	-1.535	-6.823	-3.983	-1.665	-1.39	-0.983	-0.522	3.74
45240	-0.899	-0.472	5.091	2.669	3.25	6.987	1.416	-2.441			8.519	8.184	8.406	7.837	-3.712	-5.118	7.727	6.325	2.824	2.022	-4.976	-0.7	1.019	3.09	-0.791	-0.274	-0.901	-0.965			-2.219	-5.652	-4.656	-4.741	2.705	2.544	1.702	0.953	-2.26	-1.247	-0.146	-1.787	-6.74	-4.069	-1.677	-1.221	-0.416	0.509	3.499
45280	-0.964	-0.393	5.128	2.887	3.46	7.154	1.47	-2.279			8.554	8.192	8.25	7.541	-3.407	-4.387	7.367	5.69	2.949	2.189	-5.021	-0.929	0.717	2.412	-0.86	-0.285	-0.782	-0.96			-2.648	-6.335	-4.661	-4.787	2.423	1.79	1.528	1.116	-2.329	-1.193	-0.225	-1.909	-6.589	-4.109	-1.647	-1.01	0.164	1.433	3.175
45320	-0.924	-0.245	5.303	3.201	3.748	7.322	1.476	-2.178			8.55	8.148	7.97	7.158	-3.052	-3.556	7.111	5.183	3.074	2.456	-5.127	-1.211	0.467	1.785	-0.864	-0.279	-0.694	-1.014			-3.072	-7.065	-4.664	-4.772	2.143	0.955	1.349	1.181	-2.414	-1.142	-0.245	-1.935	-6.448	-4.119	-1.559	-0.764	0.642	2.13	2.753
45360	-0.779	-0.029	5.593	3.625	4.045	7.466	1.453	-2.137			8.492	8.026	7.57	6.675	-2.685	-2.691	6.999	4.897	3.173	2.789	-5.31	-1.584	0.288	1.269	-0.807	-0.234	-0.674	-1.12			-3.47	-7.783	-4.637	-4.693	1.877	0.043	1.179	1.186	-2.478	-1.086	-0.24	-1.896	-6.363	-4.118	-1.399	-0.485	0.893	2.525	2.288
45400	-0.524	0.256	5.963	4.168	4.305	7.569	1.435	-2.136			8.368	7.805	7.092	6.103	-2.355	-1.876	7.013	4.833	3.254	3.141	-5.565	-2.063	0.196	0.887	-0.701	-0.132	-0.74	-1.289			-3.812	-8.428	-4.558	-4.563	1.628	-0.914	1.034	1.161	-2.49	-1.013	-0.232	-1.807	-6.324	-4.116	-1.151	-0.18	0.878	2.628	1.909
45440	-0.164	0.617	6.365	4.825	4.539	7.626	1.442	-2.147			8.17	7.474	6.606	5.483	-2.107	-1.203	7.094	4.915	3.35	3.475	-5.852	-2.615	0.193	0.627	-0.577	0.033	-0.884	-1.551			-4.071	-8.944	-4.41	-4.41	1.405	-1.849	0.93	1.119	-2.439	-0.908	-0.232	-1.674	-6.294	-4.115	-0.819	0.134	0.686	2.535	1.726
45480	0.266	1.056	6.749	5.574	4.775	7.64	1.458	-2.151			7.905	7.036	6.187	4.875	-1.961	-0.723	7.167	5.045	3.486	3.798	-6.114	-3.181	0.262	0.457	-0.464	0.246	-1.091	-1.931			-4.236	-9.305	-4.188	-4.262	1.232	-2.665	0.884	1.065	-2.327	-0.755	-0.237	-1.498	-6.25	-4.113	-0.423	0.429	0.458	2.351	1.729
45520	0.693	1.545	7.072	6.367	4.999	7.62	1.462	-2.152			7.587	6.514	5.894	4.335	-1.902	-0.426	7.181	5.163	3.659	4.159	-6.306	-3.701	0.369	0.343	-0.384	0.475	-1.364	-2.439			-4.309	-9.52	-3.928	-4.137	1.129	-3.262	0.893	0.998	-2.151	-0.544	-0.237	-1.283	-6.195	-4.097	-0.006	0.681	0.295	2.128	1.812
45560	1.02	2.021	7.305	7.128	5.174	7.57	1.463	-2.162			7.232	5.946	5.749	3.913	-1.895	-0.262	7.118	5.256	3.859	4.61	-6.406	-4.14	0.463	0.276	-0.342	0.668	-1.711	-3.062			-4.309	-9.622	-3.696	-4.034	1.081	-3.583	0.933	0.909	-1.902	-0.266	-0.212	-1.035	-6.147	-4.056	0.374	0.876	0.228	1.855	1.855
45600	1.186	2.406	7.435	7.781	5.278	7.497	1.493	-2.188			6.86	5.381	5.732	3.64	-1.908	-0.185	6.993	5.335	4.086	5.155	-6.42	-4.496	0.495	0.276	-0.325	0.78	-2.115	-3.756			-4.264	-9.638	-3.541	-3.947	1.04	-3.648	0.953	0.777	-1.563	0.081	-0.142	-0.761	-6.121	-3.977	0.656	1.008	0.248	1.504	1.789
45640	1.216	2.637	7.469	8.284	5.322	7.417	1.576	-2.227			6.504	4.858	5.788	3.518	-1.922	-0.16	6.839	5.414	4.347	5.748	-6.394	-4.79	0.449	0.367	-0.3	0.794	-2.52	-4.451			-4.213	-9.569	-3.464	-3.873	0.976	-3.54	0.893	0.583	-1.111	0.487	-0.015	-0.46	-6.121	-3.862	0.804	1.075	0.335	1.075	1.617
45680	1.194	2.699	7.423	8.644	5.33	7.346	1.705	-2.27			6.203	4.403	5.859	3.525	-1.929	-0.16	6.698	5.504	4.636	6.322	-6.392	-5.046	0.355	0.554	-0.232	0.728	-2.854	-5.08			-4.197	-9.412	-3.423	-3.802	0.9	-3.336	0.731	0.317	-0.563	0.937	0.176	-0.114	-6.128	-3.725	0.819	1.08	0.449	0.59	1.395
45720	1.184	2.634	7.311	8.892	5.323	7.284	1.833	-2.319			5.988	4.034	5.894	3.632	-1.928	-0.178	6.604	5.614	4.921	6.814	-6.445	-5.283	0.274	0.818	-0.113	0.627	-3.078	-5.601			-4.234	-9.183	-3.374	-3.715	0.844	-3.069	0.496	-0.026	0.012	1.395	0.448	0.303	-6.107	-3.583	0.742	1.042	0.511	0.055	1.185
45760	1.196	2.503	7.151	9.063	5.305	7.213	1.89	-2.377			5.861	3.755	5.868	3.81	-1.919	-0.223	6.581	5.747	5.157	7.177	-6.549	-5.5	0.263	1.134	0.023	0.535	-3.212	-6.004			-4.305	-8.908	-3.298	-3.583	0.834	-2.738	0.231	-0.451	0.521	1.801	0.816	0.803	-6.019	-3.448	0.634	0.988	0.452	-0.543	1.018
45800	1.226	2.35	6.972	9.179	5.255	7.104	1.825	-2.456			5.799	3.554	5.79	4.019	-1.908	-0.313	6.64	5.909	5.325	7.395	-6.682	-5.682	0.344	1.488	0.135	0.478	-3.31	-6.3			-4.371	-8.596	-3.202	-3.4	0.885	-2.338	-0.029	-0.958	0.886	2.1	1.266	1.372	-5.855	-3.329	0.54	0.927	0.253	-1.212	0.91
45840	1.282	2.19	6.814	9.248	5.138	6.938	1.629	-2.564			5.766	3.408	5.691	4.227	-1.91	-0.459	6.787	6.119	5.438	7.495	-6.817	-5.82	0.508	1.885	0.214	0.455	-3.412	-6.501			-4.39	-8.25	-3.096	-3.188	1.003	-1.875	-0.249	-1.524	1.069	2.27	1.742	1.969	-5.658	-3.233	0.477	0.854	-0.067	-1.965	0.874
45880	1.355	2.027	6.713	9.274	4.926	6.708	1.336	-2.714			5.728	3.293	5.606	4.426	-1.944	-0.667	7.026	6.395	5.515	7.533	-6.937	-5.915	0.739	2.337	0.295	0.455	-3.526	-6.613			-4.336	-7.878	-2.974	-2.985	1.185	-1.371	-0.4	-2.095	1.076	2.337	2.169	2.537	-5.496	-3.168	0.435	0.755	-0.491	-2.829	0.92
45920	1.395	1.864	6.684	9.261	4.617	6.422	1.003	-2.909			5.67	3.193	5.556	4.629	-2.033	-0.944	7.359	6.738	5.568	7.546	-7.032	-5.965	1.02	2.844	0.419	0.473	-3.631	-6.635			-4.196	-7.491	-2.847	-2.825	1.414	-0.832	-0.485	-2.607	0.958	2.348	2.488	3.019	-5.411	-3.133	0.392	0.623	-0.995	-3.81	1.048
45960	1.361	1.693	6.712	9.208	4.25	6.108	0.687	-3.143			5.599	3.1	5.553	4.853	-2.192	-1.298	7.763	7.135	5.594	7.517	-7.097	-5.961	1.324	3.38	0.592	0.508	-3.698	-6.574			-3.976	-7.098	-2.753	-2.736	1.678	-0.248	-0.53	-3.021	0.793	2.339	2.676	3.363	-5.389	-3.121	0.336	0.453	-1.524	-4.837	1.241
46000	1.253	1.5	6.773	9.116	3.911	5.811	0.422	-3.395			5.535	3.024	5.604	5.103	-2.428	-1.74	8.186	7.569	5.585	7.415	-7.13	-5.883	1.617	3.916	0.785	0.558	-3.713	-6.45			-3.689	-6.691	-2.742	-2.741	1.961	0.398	-0.55	-3.342	0.656	2.322	2.759	3.548	-5.386	-3.111	0.255	0.245	-1.985	-5.773	1.459
46040	1.084	1.27	6.836	8.983	3.701	5.581	0.225	-3.63			5.503	2.975	5.71	5.391	-2.736	-2.279	8.57	8.016	5.538	7.234	-7.119	-5.715	1.865	4.417	0.942	0.608	-3.679	-6.277			-3.341	-6.252	-2.864	-2.853	2.246	1.113	-0.535	-3.597	0.584	2.29	2.795	3.594	-5.366	-3.085	0.136	-0.002	-2.286	-6.476	1.663
46080	0.847	1.001	6.868	8.801	3.671	5.456	0.115	-3.82			5.517	2.966	5.88	5.737	-3.097	-2.903	8.854	8.423	5.456	6.995	-7.035	-5.444	2.037	4.85	1.006	0.617	-3.605	-6.052			-2.929	-5.755	-3.154	-3.072	2.505	1.887	-0.482	-3.806	0.571	2.227	2.83	3.547	-5.32	-3.032	-0.04	-0.295	-2.393	-6.875	1.84
46120	0.529	0.694	6.841	8.55	3.787	5.449	0.121	-3.941			5.578	3.016	6.129	6.158	-3.464	-3.561	8.998	8.714	5.343	6.724	-6.849	-5.07	2.11	5.176	0.95	0.541	-3.496	-5.758			-2.468	-5.189	-3.611	-3.377	2.723	2.688	-0.41	-3.968	0.589	2.119	2.874	3.454	-5.254	-2.955	-0.289	-0.644	-2.352	-6.984	2.001
46160	0.159	0.361	6.738	8.212	3.964	5.554	0.249	-3.98			5.687	3.155	6.463	6.659	-3.776	-4.181	9.011	8.838	5.189	6.413	-6.561	-4.599	2.088	5.379	0.8	0.36	-3.347	-5.359			-1.994	-4.568	-4.171	-3.732	2.904	3.463	-0.347	-4.072	0.595	1.963	2.902	3.339	-5.185	-2.869	-0.61	-1.038	-2.259	-6.879	2.156
46200	-0.162	0.034	6.543	7.783	4.129	5.742	0.457	-3.942			5.849	3.402	6.851	7.212	-3.974	-4.706	8.955	8.801	4.971	5.998	-6.201	-4.064	2	5.473	0.601	0.084	-3.146	-4.822			-1.55	-3.942	-4.718	-4.082	3.059	4.148	-0.31	-4.121	0.549	1.757	2.889	3.21	-5.131	-2.798	-0.976	-1.437	-2.206	-6.659	2.304
46240	-0.324	-0.233	6.243	7.273	4.265	5.971	0.678	-3.853			6.078	3.762	7.24	7.755	-4.035	-5.115	8.909	8.664	4.673	5.402	-5.806	-3.515	1.886	5.502	0.387	-0.244	-2.884	-4.145			-1.182	-3.38	-5.127	-4.373	3.192	4.685	-0.3	-4.121	0.413	1.496	2.84	3.069	-5.118	-2.763	-1.34	-1.785	-2.246	-6.41	2.433
46280	-0.313	-0.388	5.847	6.693	4.374	6.199	0.859	-3.751			6.389	4.211	7.578	8.212	-3.992	-5.417	8.921	8.49	4.301	4.613	-5.413	-3.014	1.788	5.504	0.18	-0.557	-2.562	-3.362			-0.921	-2.948	-5.322	-4.565	3.296	5.04	-0.293	-4.066	0.164	1.173	2.779	2.918	-5.161	-2.784	-1.645	-2.027	-2.373	-6.156	2.539
46320	-0.211	-0.415	5.403	6.06	4.424	6.399	0.965	-3.661			6.769	4.718	7.822	8.524	-3.911	-5.629	8.994	8.319	3.874	3.734	-5.072	-2.614	1.754	5.501	0.006	-0.78	-2.203	-2.53			-0.756	-2.686	-5.311	-4.645	3.371	5.227	-0.257	-3.935	-0.191	0.794	2.717	2.751	-5.256	-2.866	-1.836	-2.142	-2.538	-5.853	2.651
46360	-0.101	-0.343	4.997	5.406	4.37	6.551	0.984	-3.591			7.174	5.243	7.957	8.664	-3.843	-5.771	9.103	8.172	3.443	2.938	-4.849	-2.346	1.813	5.489	-0.099	-0.861	-1.851	-1.73			-0.649	-2.586	-5.164	-4.63	3.429	5.29	-0.162	-3.702	-0.613	0.381	2.639	2.558	-5.386	-3.003	-1.888	-2.144	-2.675	-5.446	2.824
46400	-0.035	-0.221	4.728	4.775	4.211	6.643	0.92	-3.54			7.55	5.743	8.011	8.651	-3.806	-5.854	9.226	8.058	3.08	2.358	-4.791	-2.21	1.945	5.444	-0.113	-0.789	-1.554	-1.045			-0.575	-2.612	-4.963	-4.565	3.479	5.276	0.01	-3.352	-1.047	-0.03	2.525	2.33	-5.538	-3.183	-1.817	-2.078	-2.736	-4.914	3.084
46440	-0.054	-0.09	4.658	4.226	4.003	6.671	0.801	-3.499			7.855	6.188	8.033	8.535	-3.801	-5.893	9.339	7.975	2.843	2.021	-4.887	-2.17	2.095	5.331	-0.064	-0.602	-1.335	-0.527			-0.543	-2.728	-4.769	-4.5	3.514	5.21	0.262	-2.888	-1.449	-0.399	2.361	2.048	-5.711	-3.388	-1.668	-1.985	-2.703	-4.265	3.404
46480	-0.183	0.025	4.789	3.81	3.8	6.647	0.665	-3.464			8.065	6.563	8.048	8.374	-3.827	-5.907	9.409	7.908	2.747	1.884	-5.071	-2.18	2.198	5.119	-0.01	-0.365	-1.178	-0.168			-0.577	-2.906	-4.617	-4.469	3.527	5.098	0.589	-2.328	-1.783	-0.692	2.126	1.687	-5.906	-3.594	-1.492	-1.887	-2.576	-3.534	3.711
46520	-0.405	0.115	5.054	3.552	3.621	6.604	0.547	-3.434			8.185	6.868	8.056	8.216	-3.884	-5.904	9.407	7.829	2.761	1.895	-5.259	-2.203	2.205	4.792	-0.003	-0.142	-1.053	0.078			-0.687	-3.128	-4.526	-4.485	3.508	4.938	0.972	-1.701	-2.022	-0.896	1.807	1.214	-6.129	-3.781	-1.327	-1.786	-2.357	-2.773	3.919
46560	-0.649	0.192	5.349	3.433	3.472	6.587	0.466	-3.401			8.251	7.109	8.06	8.081	-3.963	-5.875	9.311	7.71	2.832	2.013	-5.375	-2.214	2.098	4.345	-0.068	0.03	-0.941	0.257			-0.853	-3.387	-4.492	-4.548	3.455	4.723	1.355	-1.047	-2.164	-1.011	1.405	0.618	-6.37	-3.935	-1.198	-1.68	-2.046	-2.005	3.977
46600	-0.824	0.272	5.594	3.404	3.37	6.628	0.435	-3.354			8.306	7.291	8.072	7.964	-4.03	-5.797	9.12	7.524	2.915	2.215	-5.376	-2.198	1.888	3.79	-0.209	0.134	-0.844	0.387			-1.055	-3.685	-4.492	-4.641	3.378	4.448	1.656	-0.42	-2.248	-1.059	0.952	-0.072	-6.592	-4.051	-1.115	-1.561	-1.636	-1.202	3.897
46640	-0.878	0.371	5.748	3.413	3.331	6.742	0.467	-3.286			8.374	7.419	8.106	7.844	-4.044	-5.639	8.845	7.255	2.984	2.491	-5.265	-2.147	1.599	3.155	-0.403	0.179	-0.767	0.458			-1.289	-4.03	-4.508	-4.731	3.297	4.121	1.816	0.124	-2.32	-1.07	0.511	-0.79	-6.743	-4.123	-1.077	-1.424	-1.121	-0.327	3.731
46680	-0.821	0.519	5.795	3.433	3.371	6.92	0.568	-3.203			8.445	7.5	8.163	7.7	-3.988	-5.363	8.499	6.893	3.035	2.83	-5.088	-2.066	1.262	2.483	-0.613	0.182	-0.715	0.452			-1.571	-4.432	-4.529	-4.783	3.221	3.752	1.828	0.546	-2.399	-1.062	0.149	-1.449	-6.782	-4.151	-1.073	-1.271	-0.52	0.594	3.509
46720	-0.697	0.746	5.74	3.46	3.513	7.14	0.735	-3.107			8.503	7.54	8.217	7.516	-3.864	-4.925	8.087	6.433	3.09	3.215	-4.903	-1.973	0.91	1.827	-0.8	0.166	-0.691	0.362			-1.914	-4.902	-4.548	-4.768	3.129	3.336	1.733	0.842	-2.473	-1.039	-0.103	-1.963	-6.719	-4.137	-1.087	-1.108	0.09	1.458	3.235
46760	-0.515	1.065	5.605	3.499	3.753	7.378	0.953	-2.994			8.537	7.543	8.217	7.281	-3.668	-4.31	7.618	5.889	3.193	3.625	-4.757	-1.895	0.582	1.246	-0.928	0.143	-0.701	0.183			-2.309	-5.449	-4.552	-4.675	2.987	2.841	1.582	1.035	-2.52	-0.991	-0.261	-2.287	-6.6	-4.092	-1.1	-0.926	0.581	2.118	2.904
46800	-0.241	1.456	5.426	3.556	4.04	7.607	1.194	-2.86			8.542	7.51	8.119	6.987	-3.393	-3.546	7.136	5.316	3.374	4.07	-4.673	-1.864	0.325	0.797	-0.969	0.129	-0.759	-0.093			-2.731	-6.071	-4.508	-4.51	2.784	2.232	1.41	1.154	-2.522	-0.907	-0.362	-2.424	-6.48	-4.027	-1.084	-0.703	0.834	2.476	2.528
46840	0.146	1.879	5.237	3.636	4.311	7.797	1.421	-2.704			8.508	7.431	7.906	6.621	-3.053	-2.702	6.734	4.818	3.627	4.587	-4.657	-1.902	0.185	0.511	-0.915	0.144	-0.88	-0.481			-3.154	-6.751	-4.379	-4.297	2.524	1.494	1.232	1.225	-2.467	-0.787	-0.435	-2.413	-6.394	-3.954	-1.003	-0.419	0.836	2.545	2.16
46880	0.6	2.277	5.075	3.742	4.548	7.929	1.592	-2.537			8.421	7.294	7.596	6.178	-2.688	-1.875	6.518	4.5	3.927	5.203	-4.709	-2.017	0.176	0.384	-0.782	0.216	-1.074	-0.988			-3.551	-7.451	-4.156	-4.065	2.218	0.666	1.059	1.259	-2.356	-0.643	-0.487	-2.307	-6.35	-3.876	-0.829	-0.076	0.691	2.433	1.885
46920	1.012	2.595	4.988	3.884	4.784	8.002	1.681	-2.381			8.272	7.086	7.227	5.671	-2.35	-1.168	6.54	4.4	4.261	5.917	-4.833	-2.209	0.27	0.381	-0.608	0.372	-1.36	-1.61			-3.898	-8.113	-3.877	-3.843	1.889	-0.162	0.918	1.254	-2.192	-0.477	-0.516	-2.153	-6.324	-3.79	-0.561	0.307	0.536	2.255	1.76
46960	1.277	2.801	5.024	4.085	5.037	8.029	1.691	-2.262			8.057	6.793	6.844	5.128	-2.085	-0.645	6.76	4.477	4.629	6.672	-5.034	-2.472	0.407	0.463	-0.441	0.605	-1.747	-2.319			-4.184	-8.677	-3.607	-3.654	1.582	-0.883	0.836	1.214	-1.962	-0.285	-0.527	-1.978	-6.283	-3.691	-0.228	0.692	0.449	2.064	1.744
47000	1.377	2.892	5.201	4.368	5.276	8.029	1.654	-2.192			7.769	6.412	6.478	4.582	-1.916	-0.31	7.071	4.64	5.006	7.354	-5.322	-2.797	0.525	0.609	-0.322	0.863	-2.205	-3.074			-4.402	-9.101	-3.39	-3.509	1.338	-1.418	0.813	1.143	-1.638	-0.056	-0.521	-1.785	-6.219	-3.576	0.116	1.033	0.442	1.854	1.733
47040	1.366	2.888	5.498	4.753	5.457	8.009	1.612	-2.159			7.407	5.96	6.165	4.069	-1.837	-0.115	7.369	4.803	5.332	7.855	-5.685	-3.163	0.588	0.815	-0.264	1.069	-2.653	-3.828			-4.543	-9.37	-3.243	-3.394	1.173	-1.739	0.819	1.04	-1.205	0.231	-0.49	-1.568	-6.154	-3.447	0.407	1.294	0.499	1.605	1.655
47080	1.306	2.815	5.877	5.251	5.561	7.973	1.589	-2.138			7.001	5.472	5.943	3.63	-1.824	0.005	7.588	4.924	5.548	8.137	-6.07	-3.534	0.59	1.086	-0.25	1.166	-3.003	-4.531			-4.583	-9.499	-3.17	-3.28	1.072	-1.873	0.818	0.895	-0.699	0.593	-0.42	-1.324	-6.116	-3.305	0.593	1.466	0.597	1.297	1.51
47120	1.246	2.703	6.299	5.858	5.598	7.915	1.58	-2.112			6.611	4.992	5.836	3.298	-1.851	0.09	7.703	5.016	5.64	8.242	-6.396	-3.871	0.55	1.411	-0.242	1.146	-3.217	-5.133			-4.506	-9.522	-3.154	-3.148	1.018	-1.879	0.778	0.685	-0.186	1.019	-0.304	-1.058	-6.105	-3.156	0.652	1.57	0.691	0.907	1.342
47160	1.226	2.584	6.725	6.55	5.58	7.834	1.576	-2.079			6.293	4.567	5.83	3.09	-1.887	0.152	7.713	5.107	5.654	8.253	-6.596	-4.136	0.505	1.768	-0.209	1.042	-3.325	-5.601			-4.327	-9.466	-3.159	-2.989	1.006	-1.805	0.683	0.385	0.275	1.455	-0.138	-0.767	-6.098	-3.011	0.598	1.628	0.718	0.414	1.184
47200	1.265	2.482	7.111	7.273	5.512	7.728	1.577	-2.053			6.084	4.224	5.876	3	-1.908	0.19	7.642	5.221	5.653	8.225	-6.643	-4.314	0.5	2.143	-0.145	0.898	-3.398	-5.934			-4.108	-9.341	-3.143	-2.81	1.035	-1.666	0.529	-0.022	0.644	1.836	0.076	-0.429	-6.061	-2.879	0.473	1.656	0.616	-0.201	1.053
47240	1.337	2.4	7.425	7.953	5.392	7.588	1.597	-2.043			5.989	3.963	5.908	3.005	-1.898	0.21	7.525	5.357	5.67	8.162	-6.576	-4.416	0.558	2.539	-0.063	0.75	-3.487	-6.159			-3.934	-9.151	-3.067	-2.618	1.093	-1.457	0.317	-0.537	0.883	2.116	0.338	-0.017	-5.964	-2.766	0.332	1.662	0.365	-0.94	0.949
47280	1.379	2.318	7.64	8.522	5.225	7.395	1.654	-2.056			5.971	3.771	5.883	3.08	-1.859	0.212	7.392	5.507	5.696	8.043	-6.478	-4.47	0.683	2.969	0.021	0.608	-3.605	-6.31			-3.859	-8.901	-2.919	-2.426	1.165	-1.174	0.056	-1.136	0.973	2.295	0.646	0.492	-5.805	-2.671	0.217	1.65	-0.002	-1.796	0.871
47320	1.348	2.199	7.737	8.932	5.008	7.139	1.742	-2.09			5.971	3.628	5.795	3.197	-1.815	0.185	7.268	5.665	5.715	7.855	-6.423	-4.506	0.863	3.432	0.104	0.479	-3.74	-6.409			-3.88	-8.607	-2.735	-2.257	1.246	-0.825	-0.226	-1.778	0.93	2.403	1.006	1.097	-5.612	-2.591	0.144	1.622	-0.43	-2.758	0.842
47360	1.254	2.007	7.712	9.172	4.732	6.833	1.824	-2.143			5.938	3.511	5.666	3.331	-1.8	0.105	7.177	5.835	5.72	7.612	-6.434	-4.548	1.081	3.91	0.201	0.368	-3.867	-6.473			-3.944	-8.295	-2.599	-2.144	1.35	-0.432	-0.485	-2.405	0.814	2.474	1.42	1.767	-5.441	-2.526	0.115	1.576	-0.89	-3.797	0.902
47400	1.119	1.72	7.581	9.273	4.407	6.509	1.846	-2.204			5.853	3.398	5.536	3.465	-1.845	-0.056	7.144	6.026	5.706	7.339	-6.491	-4.596	1.327	4.371	0.334	0.28	-3.945	-6.506			-3.985	-8	-2.603	-2.126	1.497	-0.019	-0.682	-2.967	0.702	2.517	1.861	2.447	-5.336	-2.479	0.126	1.516	-1.357	-4.85	1.07
47440	0.932	1.341	7.372	9.294	4.094	6.213	1.764	-2.273			5.733	3.285	5.449	3.591	-1.964	-0.334	7.187	6.25	5.655	7.043	-6.567	-4.635	1.581	4.777	0.509	0.216	-3.936	-6.504			-3.955	-7.733	-2.795	-2.23	1.699	0.418	-0.796	-3.432	0.654	2.52	2.26	3.065	-5.289	-2.453	0.165	1.445	-1.762	-5.815	1.315
47480	0.662	0.904	7.115	9.283	3.886	5.982	1.569	-2.354			5.612	3.177	5.437	3.716	-2.159	-0.765	7.32	6.526	5.545	6.681	-6.655	-4.645	1.806	5.097	0.691	0.17	-3.834	-6.444			-3.837	-7.483	-3.165	-2.46	1.943	0.91	-0.822	-3.795	0.682	2.466	2.553	3.557	-5.26	-2.441	0.214	1.344	-2.035	-6.585	1.572
47520	0.323	0.456	6.851	9.261	3.848	5.844	1.289	-2.461			5.519	3.095	5.507	3.858	-2.429	-1.359	7.54	6.87	5.353	6.175	-6.754	-4.619	1.962	5.31	0.821	0.128	-3.672	-6.29			-3.634	-7.229	-3.671	-2.798	2.19	1.489	-0.767	-4.074	0.747	2.349	2.724	3.891	-5.219	-2.438	0.238	1.185	-2.168	-7.085	1.787
47560	-0.005	0.033	6.628	9.229	3.962	5.808	0.967	-2.607			5.474	3.073	5.652	4.048	-2.772	-2.085	7.806	7.257	5.064	5.462	-6.848	-4.554	2.03	5.409	0.852	0.075	-3.49	-5.997			-3.354	-6.952	-4.233	-3.205	2.403	2.158	-0.649	-4.282	0.786	2.163	2.815	4.08	-5.16	-2.437	0.204	0.947	-2.22	-7.32	1.96
47600	-0.22	-0.334	6.49	9.176	4.15	5.869	0.655	-2.802			5.489	3.143	5.864	4.323	-3.17	-2.888	8.054	7.615	4.671	4.543	-6.903	-4.448	2.003	5.411	0.781	-0.014	-3.303	-5.536			-3.009	-6.64	-4.731	-3.619	2.567	2.889	-0.499	-4.424	0.742	1.904	2.881	4.161	-5.096	-2.436	0.086	0.628	-2.289	-7.379	2.113
47640	-0.272	-0.611	6.46	9.094	4.329	6.005	0.397	-3.042			5.569	3.32	6.144	4.723	-3.575	-3.698	8.218	7.874	4.199	3.498	-6.885	-4.285	1.896	5.348	0.646	-0.174	-3.098	-4.912			-2.619	-6.287	-5.044	-3.968	2.69	3.623	-0.356	-4.494	0.586	1.571	2.945	4.173	-5.042	-2.437	-0.122	0.237	-2.445	-7.374	2.261
47680	-0.19	-0.77	6.525	8.986	4.449	6.184	0.229	-3.302			5.724	3.6	6.495	5.273	-3.904	-4.441	8.271	8.011	3.699	2.474	-6.781	-4.043	1.757	5.262	0.499	-0.42	-2.847	-4.158			-2.216	-5.893	-5.137	-4.206	2.798	4.273	-0.254	-4.493	0.316	1.169	2.999	4.144	-5.021	-2.446	-0.408	-0.201	-2.687	-7.358	2.397
47720	-0.044	-0.806	6.642	8.853	4.503	6.378	0.173	-3.543			5.962	3.975	6.902	5.954	-4.083	-5.058	8.242	8.057	3.234	1.623	-6.609	-3.709	1.646	5.193	0.366	-0.72	-2.532	-3.338			-1.832	-5.467	-5.079	-4.331	2.918	4.753	-0.205	-4.429	-0.057	0.701	3.03	4.093	-5.049	-2.475	-0.743	-0.639	-2.953	-7.309	2.504
47760	0.101	-0.753	6.755	8.692	4.503	6.562	0.232	-3.719			6.282	4.44	7.32	6.701	-4.089	-5.534	8.194	8.06	2.857	1.037	-6.39	-3.281	1.607	5.154	0.254	-1.004	-2.163	-2.533			-1.495	-5.028	-4.982	-4.379	3.061	5.026	-0.196	-4.309	-0.509	0.179	3.031	4.028	-5.129	-2.536	-1.078	-1.027	-3.173	-7.155	2.582
47800	0.192	-0.656	6.812	8.491	4.448	6.719	0.376	-3.806			6.667	4.982	7.702	7.421	-3.964	-5.895	8.179	8.066	2.606	0.738	-6.141	-2.782	1.651	5.13	0.176	-1.198	-1.776	-1.831			-1.218	-4.609	-4.914	-4.404	3.219	5.107	-0.192	-4.129	-0.99	-0.358	2.999	3.941	-5.25	-2.637	-1.352	-1.324	-3.299	-6.843	2.668
47840	0.179	-0.544	6.782	8.23	4.33	6.839	0.553	-3.811			7.086	5.571	8.009	8.031	-3.782	-6.17	8.215	8.093	2.498	0.698	-5.879	-2.251	1.759	5.084	0.163	-1.259	-1.417	-1.277			-0.997	-4.251	-4.887	-4.447	3.368	5.046	-0.155	-3.879	-1.437	-0.845	2.927	3.821	-5.397	-2.777	-1.525	-1.516	-3.31	-6.384	2.813
47880	0.039	-0.429	6.658	7.889	4.165	6.923	0.721	-3.762			7.488	6.159	8.212	8.469	-3.61	-6.392	8.289	8.122	2.526	0.857	-5.629	-1.74	1.886	4.977	0.239	-1.202	-1.134	-0.871			-0.82	-3.99	-4.885	-4.529	3.475	4.902	-0.057	-3.544	-1.798	-1.225	2.822	3.653	-5.553	-2.953	-1.595	-1.623	-3.193	-5.828	3.048
47920	-0.205	-0.322	6.439	7.459	3.998	6.978	0.848	-3.695			7.821	6.698	8.305	8.707	-3.492	-6.584	8.376	8.118	2.659	1.151	-5.416	-1.291	1.987	4.787	0.383	-1.078	-0.957	-0.583			-0.679	-3.851	-4.894	-4.648	3.511	4.719	0.117	-3.109	-2.042	-1.484	2.693	3.42	-5.712	-3.151	-1.588	-1.684	-2.935	-5.205	3.34
47960	-0.474	-0.224	6.117	6.946	3.864	7.009	0.91	-3.634			8.051	7.158	8.315	8.758	-3.448	-6.76	8.466	8.07	2.838	1.532	-5.27	-0.936	2.017	4.51	0.527	-0.933	-0.873	-0.379			-0.566	-3.827	-4.905	-4.79	3.455	4.51	0.366	-2.564	-2.17	-1.644	2.54	3.107	-5.887	-3.351	-1.527	-1.736	-2.55	-4.513	3.61
48000	-0.689	-0.114	5.713	6.356	3.754	7.027	0.894	-3.59			8.178	7.528	8.288	8.68	-3.485	-6.912	8.562	8.002	3.004	1.979	-5.218	-0.695	1.943	4.155	0.591	-0.806	-0.833	-0.238			-0.478	-3.898	-4.916	-4.926	3.315	4.271	0.68	-1.916	-2.225	-1.737	2.344	2.704	-6.096	-3.537	-1.433	-1.79	-2.072	-3.73	3.786
48040	-0.804	0.03	5.29	5.708	3.641	7.048	0.804	-3.556			8.24	7.81	8.257	8.55	-3.596	-7.023	8.654	7.939	3.146	2.496	-5.261	-0.568	1.755	3.729	0.53	-0.734	-0.794	-0.154			-0.424	-4.035	-4.916	-5.019	3.123	3.99	1.04	-1.199	-2.262	-1.783	2.078	2.201	-6.338	-3.699	-1.331	-1.839	-1.523	-2.815	3.847
48080	-0.804	0.22	4.933	5.039	3.531	7.089	0.653	-3.517			8.282	8.004	8.235	8.43	-3.753	-7.075	8.712	7.886	3.304	3.081	-5.354	-0.528	1.469	3.242	0.352	-0.735	-0.75	-0.126			-0.42	-4.211	-4.89	-5.026	2.923	3.658	1.398	-0.464	-2.305	-1.794	1.727	1.593	-6.578	-3.834	-1.251	-1.869	-0.903	-1.758	3.808
48120	-0.676	0.465	4.719	4.406	3.479	7.161	0.466	-3.463			8.334	8.119	8.226	8.353	-3.91	-7.047	8.706	7.817	3.529	3.734	-5.438	-0.531	1.118	2.713	0.101	-0.803	-0.726	-0.158			-0.49	-4.403	-4.822	-4.926	2.74	3.276	1.679	0.222	-2.347	-1.779	1.31	0.89	-6.759	-3.938	-1.211	-1.869	-0.23	-0.64	3.685
48160	-0.408	0.773	4.685	3.872	3.545	7.265	0.28	-3.393			8.399	8.174	8.229	8.311	-4.012	-6.903	8.62	7.703	3.825	4.464	-5.482	-0.544	0.753	2.172	-0.173	-0.904	-0.743	-0.259			-0.658	-4.607	-4.705	-4.725	2.575	2.839	1.828	0.791	-2.377	-1.736	0.875	0.135	-6.825	-4.003	-1.205	-1.83	0.409	0.368	3.483
48200	0.003	1.154	4.816	3.477	3.745	7.384	0.13	-3.312			8.463	8.194	8.246	8.269	-4.024	-6.605	8.458	7.53	4.153	5.276	-5.475	-0.549	0.446	1.663	-0.428	-1	-0.803	-0.439			-0.942	-4.839	-4.533	-4.456	2.417	2.333	1.846	1.205	-2.394	-1.663	0.483	-0.594	-6.762	-4.024	-1.215	-1.737	0.873	1.092	3.189
48240	0.515	1.6	5.049	3.222	4.035	7.492	0.041	-3.225			8.51	8.196	8.282	8.184	-3.931	-6.131	8.237	7.307	4.47	6.142	-5.415	-0.545	0.264	1.234	-0.631	-1.067	-0.907	-0.707			-1.338	-5.132	-4.291	-4.168	2.247	1.742	1.776	1.463	-2.387	-1.563	0.188	-1.205	-6.612	-4.004	-1.218	-1.578	1.05	1.449	2.795
48280	1.019	2.067	5.307	3.071	4.337	7.57	0.038	-3.132			8.527	8.179	8.329	8.035	-3.734	-5.489	7.962	7.031	4.769	6.982	-5.311	-0.541	0.238	0.922	-0.762	-1.1	-1.07	-1.076			-1.82	-5.522	-3.998	-3.903	2.049	1.053	1.65	1.595	-2.334	-1.435	0.017	-1.635	-6.446	-3.96	-1.188	-1.345	0.935	1.47	2.341
48320	1.383	2.489	5.524	2.976	4.602	7.608	0.128	-3.019			8.505	8.123	8.34	7.824	-3.445	-4.714	7.633	6.693	5.057	7.688	-5.19	-0.558	0.341	0.744	-0.801	-1.091	-1.314	-1.556			-2.347	-6.026	-3.725	-3.686	1.818	0.266	1.483	1.644	-2.207	-1.26	-0.042	-1.874	-6.312	-3.915	-1.099	-1.04	0.637	1.277	1.94
48360	1.541	2.804	5.665	2.912	4.836	7.608	0.303	-2.873			8.438	8.002	8.248	7.565	-3.09	-3.866	7.274	6.301	5.308	8.182	-5.086	-0.624	0.51	0.692	-0.746	-1.014	-1.65	-2.139			-2.881	-6.63	-3.521	-3.519	1.56	-0.579	1.296	1.645	-1.985	-1.011	-0.026	-1.967	-6.229	-3.885	-0.932	-0.682	0.31	1.02	1.71
48400	1.542	2.977	5.715	2.872	5.055	7.573	0.543	-2.685			8.327	7.793	8.002	7.256	-2.711	-3.024	6.957	5.903	5.481	8.452	-5.023	-0.762	0.682	0.724	-0.621	-0.84	-2.062	-2.799			-3.382	-7.288	-3.379	-3.388	1.296	-1.39	1.13	1.619	-1.652	-0.675	0.006	-1.976	-6.193	-3.872	-0.679	-0.305	0.073	0.791	1.67
48440	1.478	3.008	5.677	2.85	5.25	7.509	0.816	-2.457			8.173	7.488	7.607	6.877	-2.352	-2.269	6.781	5.576	5.57	8.553	-5.012	-0.984	0.804	0.786	-0.469	-0.558	-2.504	-3.49			-3.807	-7.941	-3.277	-3.276	1.066	-2.056	1.019	1.566	-1.201	-0.252	0.005	-1.947	-6.183	-3.87	-0.355	0.053	-0.023	0.59	1.72
48480	1.41	2.934	5.561	2.842	5.391	7.428	1.08	-2.21			7.961	7.093	7.114	6.416	-2.055	-1.652	6.804	5.388	5.618	8.562	-5.042	-1.28	0.844	0.847	-0.331	-0.212	-2.909	-4.147			-4.12	-8.523	-3.217	-3.167	0.912	-2.492	0.97	1.481	-0.648	0.244	-0.045	-1.895	-6.176	-3.871	-0.003	0.36	0.003	0.36	1.73
48520	1.373	2.808	5.388	2.847	5.466	7.352	1.298	-1.971			7.68	6.617	6.594	5.882	-1.848	-1.187	6.993	5.362	5.673	8.535	-5.105	-1.638	0.801	0.91	-0.221	0.113	-3.218	-4.71			-4.311	-8.975	-3.2	-3.059	0.853	-2.673	0.962	1.358	-0.054	0.774	-0.12	-1.813	-6.167	-3.865	0.319	0.597	0.096	0.043	1.634
48560	1.395	2.661	5.2	2.875	5.49	7.299	1.452	-1.767			7.336	6.079	6.114	5.318	-1.745	-0.855	7.252	5.462	5.753	8.475	-5.22	-2.048	0.702	0.996	-0.128	0.339	-3.407	-5.141			-4.396	-9.262	-3.207	-2.948	0.872	-2.632	0.958	1.183	0.485	1.274	-0.182	-1.691	-6.168	-3.843	0.558	0.765	0.2	-0.373	1.444
48600	1.474	2.499	5.052	2.943	5.488	7.271	1.559	-1.62			6.963	5.498	5.732	4.79	-1.745	-0.62	7.483	5.624	5.853	8.365	-5.417	-2.513	0.594	1.126	-0.034	0.435	-3.5	-5.444			-4.393	-9.382	-3.207	-2.833	0.937	-2.431	0.918	0.934	0.891	1.68	-0.198	-1.522	-6.185	-3.798	0.681	0.883	0.272	-0.85	1.219
48640	1.554	2.313	4.991	3.063	5.472	7.258	1.648	-1.537			6.605	4.911	5.49	4.363	-1.809	-0.447	7.63	5.8	5.945	8.193	-5.698	-3.027	0.519	1.316	0.065	0.42	-3.555	-5.651			-4.313	-9.361	-3.16	-2.72	1.019	-2.126	0.816	0.592	1.125	1.966	-0.165	-1.294	-6.194	-3.731	0.688	0.971	0.275	-1.352	1.016
48680	1.57	2.097	5.049	3.252	5.433	7.237	1.731	-1.507			6.305	4.369	5.402	4.071	-1.875	-0.318	7.672	5.964	5.992	7.963	-6.023	-3.564	0.502	1.575	0.15	0.331	-3.613	-5.8			-4.166	-9.247	-3.041	-2.609	1.106	-1.752	0.646	0.154	1.185	2.147	-0.09	-1.001	-6.151	-3.648	0.608	1.043	0.163	-1.874	0.868
48720	1.498	1.847	5.226	3.535	5.351	7.183	1.804	-1.512			6.091	3.919	5.433	3.92	-1.895	-0.234	7.621	6.105	5.968	7.67	-6.338	-4.076	0.559	1.907	0.2	0.217	-3.686	-5.917			-3.98	-9.092	-2.866	-2.506	1.203	-1.335	0.411	-0.371	1.105	2.251	0.025	-0.64	-6.026	-3.55	0.482	1.106	-0.1	-2.439	0.781
48760	1.344	1.552	5.493	3.937	5.202	7.078	1.857	-1.539			5.965	3.583	5.521	3.891	-1.855	-0.191	7.511	6.222	5.859	7.269	-6.592	-4.507	0.707	2.298	0.22	0.12	-3.759	-6.009			-3.805	-8.927	-2.706	-2.431	1.319	-0.897	0.124	-0.956	0.956	2.297	0.206	-0.216	-5.827	-3.439	0.347	1.157	-0.505	-3.082	0.769
48800	1.113	1.193	5.809	4.462	4.966	6.915	1.884	-1.583			5.894	3.348	5.601	3.936	-1.78	-0.185	7.392	6.326	5.654	6.689	-6.741	-4.828	0.954	2.722	0.241	0.065	-3.815	-6.076			-3.704	-8.754	-2.654	-2.415	1.462	-0.45	-0.19	-1.565	0.818	2.296	0.49	0.267	-5.602	-3.322	0.23	1.183	-0.992	-3.815	0.852
48840	0.795	0.769	6.144	5.094	4.637	6.709	1.894	-1.641			5.835	3.187	5.638	4.002	-1.719	-0.217	7.31	6.426	5.338	5.876	-6.775	-5.044	1.285	3.149	0.302	0.054	-3.841	-6.116			-3.724	-8.55	-2.782	-2.481	1.635	-0.003	-0.482	-2.159	0.747	2.252	0.881	0.801	-5.415	-3.215	0.148	1.17	-1.463	-4.594	1.029
48880	0.398	0.316	6.479	5.804	4.256	6.493	1.906	-1.708			5.766	3.08	5.634	4.06	-1.721	-0.299	7.296	6.524	4.911	4.847	-6.733	-5.186	1.643	3.56	0.423	0.081	-3.828	-6.124			-3.872	-8.289	-3.116	-2.635	1.84	0.441	-0.697	-2.707	0.753	2.166	1.35	1.364	-5.308	-3.131	0.108	1.124	-1.819	-5.318	1.269
48920	-0.005	-0.109	6.797	6.553	3.914	6.312	1.937	-1.781			5.696	3.012	5.612	4.117	-1.81	-0.446	7.354	6.63	4.395	3.713	-6.675	-5.289	1.948	3.941	0.598	0.148	-3.764	-6.08			-4.091	-7.952	-3.625	-2.868	2.076	0.886	-0.814	-3.188	0.81	2.044	1.847	1.919	-5.27	-3.078	0.1	1.061	-2.005	-5.874	1.537
48960	-0.298	-0.451	7.076	7.29	3.713	6.209	1.979	-1.86			5.645	2.975	5.595	4.194	-1.981	-0.679	7.471	6.769	3.851	2.654	-6.636	-5.386	2.134	4.269	0.789	0.246	-3.644	-5.951			-4.286	-7.54	-4.197	-3.16	2.332	1.34	-0.852	-3.588	0.861	1.892	2.309	2.417	-5.259	-3.047	0.109	0.993	-2.038	-6.208	1.798
49000	-0.408	-0.68	7.285	7.953	3.696	6.209	2.001	-1.944			5.624	2.954	5.594	4.316	-2.227	-1.029	7.626	6.969	3.377	1.826	-6.62	-5.492	2.178	4.52	0.943	0.342	-3.476	-5.704			-4.365	-7.069	-4.676	-3.47	2.585	1.807	-0.836	-3.9	0.833	1.705	2.676	2.822	-5.239	-3.018	0.12	0.918	-1.99	-6.342	2.011
49040	-0.362	-0.787	7.407	8.484	3.817	6.311	1.968	-2.034			5.637	2.944	5.617	4.501	-2.549	-1.524	7.802	7.234	3.06	1.292	-6.625	-5.606	2.09	4.687	1.007	0.388	-3.265	-5.322			-4.286	-6.556	-4.957	-3.745	2.799	2.29	-0.767	-4.128	0.681	1.467	2.916	3.109	-5.189	-2.978	0.117	0.827	-1.965	-6.347	2.153
49080	-0.225	-0.797	7.446	8.849	3.994	6.492	1.862	-2.136			5.685	2.951	5.68	4.757	-2.946	-2.155	7.995	7.545	2.917	1.035	-6.655	-5.703	1.919	4.782	0.958	0.345	-3.004	-4.803			-4.051	-6.023	-5.046	-3.946	2.944	2.791	-0.639	-4.288	0.405	1.17	3.03	3.267	-5.103	-2.929	0.078	0.711	-2.045	-6.314	2.241
49120	-0.05	-0.759	7.412	9.049	4.167	6.708	1.678	-2.261			5.77	2.999	5.805	5.08	-3.382	-2.878	8.2	7.874	2.905	1.014	-6.71	-5.757	1.731	4.837	0.82	0.201	-2.687	-4.168			-3.681	-5.491	-5.03	-4.06	3.008	3.298	-0.464	-4.395	0.043	0.813	3.048	3.3	-5.002	-2.879	-0.015	0.56	-2.241	-6.298	2.3
49160	0.101	-0.72	7.317	9.113	4.297	6.916	1.431	-2.422			5.888	3.118	5.998	5.476	-3.78	-3.62	8.411	8.204	2.962	1.181	-6.774	-5.752	1.591	4.888	0.632	-0.033	-2.324	-3.472			-3.204	-4.969	-4.989	-4.108	2.995	3.767	-0.286	-4.451	-0.377	0.405	3	3.243	-4.926	-2.836	-0.17	0.374	-2.496	-6.301	2.341
49200	0.151	-0.697	7.173	9.086	4.358	7.083	1.155	-2.617			6.047	3.336	6.253	5.958	-4.064	-4.301	8.623	8.525	3.04	1.481	-6.82	-5.685	1.537	4.957	0.415	-0.339	-1.944	-2.794			-2.661	-4.461	-4.96	-4.13	2.928	4.143	-0.158	-4.441	-0.834	-0.042	2.915	3.138	-4.907	-2.818	-0.375	0.177	-2.728	-6.278	2.378
49240	0.048	-0.691	7.001	9.006	4.333	7.195	0.888	-2.838			6.264	3.669	6.561	6.529	-4.2	-4.859	8.836	8.838	3.106	1.853	-6.822	-5.553	1.579	5.04	0.18	-0.679	-1.584	-2.218			-2.113	-3.984	-4.948	-4.169	2.845	4.386	-0.103	-4.354	-1.298	-0.499	2.822	3.015	-4.954	-2.842	-0.6	0.006	-2.876	-6.164	2.454
49280	-0.195	-0.696	6.825	8.894	4.215	7.254	0.656	-3.073			6.545	4.115	6.917	7.163	-4.204	-5.275			3.138	2.243	-6.764	-5.343	1.702	5.107	-0.045	-0.994	-1.28	-1.792			-1.633	-3.571	-4.946	-4.253	2.799	4.503	-0.099	-4.191	-1.704	-0.92	2.751	2.89	-5.067	-2.918	-0.808	-0.104	-2.909	-5.913	2.634
49320	-0.499	-0.706	6.67	8.757	4.029	7.273					6.878	4.655	7.298	7.804	-4.125	-5.57			3.143	2.623	-6.645	-5.047	1.872	5.127	-0.212	-1.214	-1.058	-1.512			-1.29	-3.265	-4.948	-4.385	2.833	4.536	-0.098	-3.956	-1.995	-1.261	2.716	2.773	-5.238	-3.044	-0.965	-0.148	-2.817	-5.52	2.939
49360	-0.759	-0.711	6.565	8.598	3.828	7.269					7.232	5.248	7.656	8.375	-4.028	-5.772			3.17	2.987	-6.472	-4.666	2.037	5.075	-0.294	-1.293	-0.916	-1.338			-1.125	-3.096	-4.952	-4.538	2.961	4.53	-0.048	-3.644	-2.159	-1.504	2.707	2.667	-5.442	-3.215	-1.055	-0.14	-2.623	-5.006	3.316
49400	-0.906	-0.691	6.525	8.419	3.655	7.256					7.569	5.833	7.934	8.813	-3.98	-5.905			3.279	3.343	-6.25	-4.209	2.137	4.933	-0.308	-1.227	-0.831	-1.229			-1.12	-3.078	-4.959	-4.672	3.147	4.502	0.087	-3.24	-2.228	-1.661	2.704	2.569	-5.653	-3.422	-1.076	-0.108	-2.358	-4.374	3.671
49440	-0.915	-0.621	6.535	8.217	3.525	7.242					7.855	6.349	8.099	9.087	-4.008	-6.001			3.48	3.729	-5.979	-3.697	2.122	4.68	-0.299	-1.062	-0.771	-1.156			-1.215	-3.211	-4.972	-4.747	3.325	4.441	0.312	-2.726	-2.261	-1.753	2.684	2.476	-5.864	-3.646	-1.037	-0.079	-2.03	-3.601	3.916
49480	-0.783	-0.478	6.542	7.974	3.434	7.234					8.061	6.753	8.162	9.206	-4.093	-6.082			3.736	4.203	-5.672	-3.163	1.973	4.294	-0.318	-0.871	-0.727	-1.11			-1.34	-3.469	-4.986	-4.735	3.44	4.33	0.602	-2.103	-2.299	-1.812	2.63	2.377	-6.089	-3.866	-0.964	-0.065	-1.605	-2.67	4.012
49520	-0.513	-0.251	6.491	7.674	3.384	7.241					8.181	7.036	8.165	9.201	-4.185	-6.138			4.007	4.818	-5.375	-2.659	1.711	3.781	-0.398	-0.71	-0.715	-1.102			-1.449	-3.798	-4.986	-4.633	3.47	4.164	0.929	-1.396	-2.351	-1.871	2.535	2.243	-6.329	-4.06	-0.898	-0.061	-1.05	-1.607	3.97
49560	-0.115	0.067	6.355	7.306	3.394	7.269					8.243	7.217	8.15	9.124	-4.248	-6.131			4.287	5.565	-5.143	-2.234	1.381	3.178	-0.538	-0.588	-0.746	-1.14			-1.516	-4.138	-4.939	-4.463	3.428	3.948	1.259	-0.653	-2.391	-1.945	2.394	2.041	-6.552	-4.208	-0.869	-0.054	-0.375	-0.49	3.823
49600	0.358	0.465	6.134	6.864	3.488	7.322					8.287	7.335	8.139	9.017	-4.266	-6.034			4.591	6.368	-5.022	-1.922	1.023	2.551	-0.711	-0.489	-0.81	-1.22			-1.542	-4.447	-4.806	-4.268	3.339	3.676	1.538	0.053	-2.393	-2.021	2.185	1.741	-6.704	-4.301	-0.883	-0.035	0.331	0.545	3.608
49640	0.802	0.911	5.842	6.347	3.678	7.391					8.34	7.417	8.138	8.895	-4.225	-5.843			4.909	7.108	-5.038	-1.741	0.671	1.967	-0.895	-0.405	-0.884	-1.346			-1.546	-4.708	-4.573	-4.087	3.215	3.322	1.704	0.651	-2.34	-2.071	1.876	1.333	-6.744	-4.337	-0.918	-0.006	0.924	1.334	3.331
49680	1.108	1.347	5.496	5.765	3.935	7.455					8.405	7.475	8.144	8.746	-4.117	-5.55			5.208	7.696	-5.185	-1.682	0.362	1.484	-1.069	-0.343	-0.963	-1.538			-1.55	-4.923	-4.279	-3.938	3.053	2.838	1.732	1.099	-2.232	-2.057	1.457	0.82	-6.681	-4.326	-0.942	0.03	1.277	1.785	2.962
49720	1.238	1.706	5.107	5.136	4.201	7.48					8.471	7.513	8.148	8.55	-3.942	-5.144			5.459	8.106	-5.419	-1.708	0.145	1.145	-1.197	-0.3	-1.07	-1.828			-1.579	-5.099	-3.992	-3.82	2.841	2.18	1.655	1.396	-2.08	-1.951	0.969	0.232	-6.562	-4.28	-0.937	0.085	1.356	1.923	2.501
49760	1.249	1.952	4.694	4.484	4.436	7.446					8.524	7.531	8.13	8.29	-3.714	-4.615			5.657	8.361	-5.666	-1.769	0.061	0.97	-1.244	-0.247	-1.257	-2.24			-1.654	-5.26	-3.766	-3.722	2.568	1.35	1.526	1.568	-1.882	-1.743	0.494	-0.376	-6.439	-4.221	-0.901	0.189	1.236	1.852	2.037
49800	1.222	2.091	4.31	3.837	4.64	7.359					8.554	7.525	8.066	7.971	-3.447	-3.969			5.8	8.493	-5.847	-1.816	0.118	0.944	-1.188	-0.151	-1.57	-2.775			-1.782	-5.439	-3.622	-3.627	2.232	0.412	1.382	1.647	-1.609	-1.427	0.106	-0.935	-6.352	-4.169	-0.835	0.362	1.028	1.675	1.704
49840	1.216	2.151	4.036	3.228	4.825	7.241					8.552	7.476	7.934	7.607	-3.15	-3.244			5.894	8.525	-5.917	-1.823	0.283	1.022	-1.033	0.009	-2.01	-3.408			-1.954	-5.667	-3.54	-3.524	1.845	-0.531	1.226	1.663	-1.232	-1.001	-0.159	-1.377	-6.311	-4.135	-0.726	0.603	0.812	1.443	1.582
49880	1.259	2.167	3.941	2.7	4.997	7.116					8.507	7.362	7.723	7.217	-2.837	-2.504			5.952	8.477	-5.867	-1.789	0.486	1.16	-0.805	0.235	-2.513	-4.093			-2.156	-5.978	-3.485	-3.41	1.451	-1.363	1.059	1.638	-0.752	-0.466	-0.302	-1.666	-6.303	-4.116	-0.549	0.879	0.632	1.146	1.632
49920	1.356	2.164	4.046	2.286	5.151	7.006					8.401	7.163	7.436	6.806	-2.532	-1.825			5.981	8.372	-5.716	-1.735	0.646	1.346	-0.559	0.51	-2.973	-4.759			-2.397	-6.384	-3.426	-3.278	1.12	-1.989	0.903	1.579	-0.217	0.152	-0.349	-1.813	-6.308	-4.103	-0.291	1.14	0.515	0.761	1.729
49960	1.474	2.155	4.318	2.001	5.274	6.933					8.217	6.874	7.082	6.368	-2.266	-1.266			5.98	8.227	-5.5	-1.691	0.716	1.581	-0.351	0.791	-3.309	-5.33			-2.696	-6.868	-3.356	-3.124	0.917	-2.361	0.795	1.488	0.301	0.781	-0.341	-1.863	-6.312	-4.084	0.028	1.332	0.467	0.278	1.75
50000	1.559	2.132	4.671	1.84	5.345	6.907					7.942	6.495	6.677	5.89	-2.068	-0.847			5.947	8.044	-5.263	-1.68	0.703	1.86	-0.214	1.02	-3.504	-5.756			-3.066	-7.375	-3.273	-2.952	0.856	-2.491	0.753	1.367	0.739	1.325	-0.333	-1.865	-6.315	-4.053	0.349	1.422	0.455	-0.296	1.649
50040	1.567	2.081	5.005	1.779	5.353	6.925					7.577	6.032	6.246	5.374	-1.948	-0.551			5.871	7.803	-5.061	-1.708	0.645	2.168	-0.142	1.15	-3.6	-6.036			-3.478	-7.847	-3.176	-2.779	0.899	-2.44	0.762	1.212	1.049	1.708	-0.365	-1.848	-6.321	-4.01	0.594	1.412	0.422	-0.941	1.453
50080	1.496	1.988	5.256	1.784	5.314	6.967					7.152	5.506	5.848	4.839	-1.896	-0.358			5.732	7.452	-4.939	-1.776	0.589	2.49	-0.102	1.174	-3.65	-6.2			-3.857	-8.236	-3.065	-2.626	0.989	-2.281	0.776	1.008	1.201	1.915	-0.431	-1.817	-6.327	-3.96	0.716	1.328	0.31	-1.636	1.219
50120	1.371	1.837	5.399	1.824	5.261	7.002					6.725	4.963	5.56	4.326	-1.882	-0.252			5.506	6.922	-4.92	-1.88	0.571	2.821	-0.062	1.109	-3.695	-6.283			-4.121	-8.511	-2.978	-2.522	1.085	-2.077	0.748	0.729	1.204	1.99	-0.497	-1.758	-6.319	-3.907	0.717	1.199	0.074	-2.374	1.001
50160	1.197	1.607	5.431	1.875	5.19	6.994					6.364	4.461	5.432	3.883	-1.868	-0.211			5.182	6.164	-5.005	-2.029	0.614	3.168	-0.019	0.991	-3.746	-6.318			-4.232	-8.664	-2.979	-2.501	1.168	-1.859	0.651	0.358	1.11	1.991	-0.534	-1.652	-6.266	-3.845	0.634	1.054	-0.32	-3.163	0.832
50200	0.951	1.28	5.36	1.924	5.064	6.919					6.116	4.049	5.46	3.562	-1.824	-0.201			4.769	5.207	-5.19	-2.238	0.729	3.545	0.01	0.854	-3.789	-6.33			-4.208	-8.715	-3.124	-2.587	1.233	-1.625	0.481	-0.105	0.997	1.958	-0.527	-1.484	-6.146	-3.765	0.51	0.924	-0.859	-3.997	0.738
50240	0.617	0.872	5.218	1.98	4.844	6.774					5.987	3.745	5.588	3.393	-1.74	-0.196			4.292	4.166	-5.457	-2.525	0.924	3.965	0.021	0.714	-3.809	-6.33			-4.105	-8.686	-3.44	-2.784	1.287	-1.344	0.251	-0.643	0.925	1.898	-0.469	-1.246	-5.969	-3.662	0.375	0.828	-1.44	-4.829	0.745
50280	0.237	0.431	5.054	2.061	4.53	6.577					5.943	3.539	5.737	3.381	-1.638	-0.188			3.794	3.183	-5.784	-2.889	1.195	4.425	0.039	0.576	-3.793	-6.311			-3.99	-8.592	-3.92	-3.065	1.353	-0.988	-0.016	-1.232	0.906	1.808	-0.361	-0.929	-5.776	-3.541	0.241	0.762	-1.906	-5.579	0.858
50320	-0.089	0.02	4.919	2.177	4.172	6.349					5.93	3.404	5.844	3.489	-1.56	-0.186			3.342	2.374	-6.144	-3.298	1.511	4.902	0.098	0.444	-3.727	-6.249			-3.912	-8.441	-4.502	-3.382	1.455	-0.56	-0.284	-1.845	0.915	1.683	-0.193	-0.524	-5.607	-3.417	0.116	0.709	-2.145	-6.161	1.052
50360	-0.276	-0.309	4.854	2.33	3.855	6.123					5.904	3.315	5.882	3.663	-1.547	-0.223			3.012	1.798	-6.491	-3.697	1.813	5.361	0.22	0.325	-3.608	-6.112			-3.891	-8.246	-5.054	-3.679	1.605	-0.077	-0.503	-2.448	0.908	1.521	0.054	-0.031	-5.479	-3.307	0.008	0.66	-2.154	-6.522	1.29
50400	-0.317	-0.526	4.882	2.522	3.679	5.938					5.843	3.244	5.852	3.862	-1.619	-0.344			2.844	1.458	-6.757	-4.034	2.043	5.765	0.397	0.227	-3.448	-5.872			-3.92	-8.027	-5.428	-3.908	1.8	0.46	-0.639	-2.994	0.842	1.307	0.409	0.534	-5.387	-3.22	-0.078	0.614	-2.03	-6.673	1.541
50440	-0.257	-0.635	4.997	2.764	3.691	5.832					5.76	3.169	5.776	4.077	-1.78	-0.592			2.816	1.327	-6.882	-4.278	2.174	6.086	0.602	0.166	-3.254	-5.51			-3.98	-7.812	-5.559	-4.046	2.027	1.066	-0.686	-3.447	0.684	1.003	0.882	1.142	-5.323	-3.15	-0.142	0.556	-1.908	-6.678	1.774
50480	-0.164	-0.666	5.185	3.074	3.844	5.823					5.682	3.089	5.687	4.312	-2.028	-0.997			2.865	1.356	-6.861	-4.425	2.199	6.308	0.79	0.141	-3.014	-5.026			-4.03	-7.631	-5.504	-4.101	2.267	1.745	-0.652	-3.791	0.429	0.573	1.44	1.759	-5.282	-3.077	-0.196	0.459	-1.892	-6.606	1.963
50520	-0.114	-0.659	5.442	3.469	4.035	5.907					5.628	3.02	5.616	4.577	-2.36	-1.575			2.933	1.484	-6.746	-4.492	2.123	6.435	0.907	0.124	-2.707	-4.448			-4.021	-7.498	-5.364	-4.106	2.496	2.476	-0.548	-4.041	0.085	0.021	1.988	2.343	-5.261	-2.986	-0.26	0.298	-2.017	-6.498	2.095
50560	-0.165	-0.637	5.76	3.969	4.172	6.059					5.599	2.981	5.585	4.886	-2.755	-2.307			2.989	1.668	-6.6	-4.508	1.978	6.49	0.907	0.069	-2.34	-3.842			-3.929	-7.398	-5.21	-4.095	2.696	3.208	-0.392	-4.224	-0.332	-0.591	2.417	2.844	-5.25	-2.873	-0.36	0.068	-2.247	-6.364	2.179
50600	-0.322	-0.6	6.13	4.581	4.228	6.244					5.598	2.988	5.616	5.26	-3.16	-3.124			3.028	1.909	-6.465	-4.503	1.827	6.501	0.78	-0.071	-1.961	-3.279			-3.766	-7.299	-5.078	-4.097	2.857	3.875	-0.222	-4.357	-0.799	-1.173	2.668	3.214	-5.232	-2.75	-0.518	-0.217	-2.517	-6.178	2.243
50640	-0.543	-0.547	6.526	5.282	4.21	6.428					5.644	3.059	5.738	5.706	-3.494	-3.916			3.059	2.227	-6.379	-4.496	1.735	6.487	0.557	-0.315	-1.626	-2.818			-3.549	-7.179	-4.991	-4.139	2.977	4.424	-0.088	-4.442	-1.273	-1.647	2.765	3.426	-5.198	-2.636	-0.741	-0.531	-2.75	-5.894	2.313
50680	-0.757	-0.479	6.897	6.018	4.128	6.592					5.763	3.212	5.966	6.213	-3.688	-4.582			3.106	2.641	-6.369	-4.494	1.731	6.448	0.295	-0.642	-1.365	-2.495			-3.29	-7.029	-4.953	-4.233	3.061	4.822	-0.025	-4.473	-1.698	-1.966	2.773	3.489	-5.165	-2.553	-1.008	-0.836	-2.883	-5.493	2.416
50720	-0.902	-0.4	7.181	6.723	3.995	6.725					5.968	3.468	6.286	6.771	-3.73	-5.072			3.205	3.174	-6.425	-4.496	1.8	6.373	0.047	-0.996	-1.18	-2.307			-2.994	-6.84	-4.949	-4.374	3.117	5.063	-0.032	-4.447	-2.013	-2.131	2.749	3.44	-5.173	-2.52	-1.268	-1.09	-2.869	-4.996	2.583
[truncated: 788 more rows]
[truncated: 13 more columns]

## Sheet: Control
Control	Horizontal position (cm)
	ID01		ID02		ID03		ID04		ID05		ID06		ID07		ID08		ID09		ID10		ID11		ID12		ID13		ID14		ID15		ID16		ID17		ID18		ID19		ID20		ID21		ID22		ID23		ID24		ID25
[truncated: 1,743 more rows]
[truncated: 13 more columns]

## Sheet: Treadmill
Treadmill	Horizontal position (cm)
[truncated: 2,059 more rows]
[truncated: 13 more columns]
